# Supplementary material for: Surface analysis of Metrohm BT220 screen-printed electrodes through electrochemical techniques: importance of pretreatment
Source: Front Chem. 2025 Sep 17;13:1602365. doi: 10.3389/fchem.2025.1602365 (PMC12484216; doi:10.3389/fchem.2025.1602365)
Supplement: Supplementary file 2 [file DataSheet1.zip]

Archive with 53 entries (50 files):
- Raw data file/
- Raw data file/Electrochemical_experiments/
- Raw data file/Electrochemical_experiments/CV-0.2Scan_Rate.pssession
- Raw data file/Electrochemical_experiments/CV-0.2Scan_Rate.xlsx
- Raw data file/Electrochemical_experiments/CV-0.3Scan_Rate.pssession
- Raw data file/Electrochemical_experiments/CV-0.3Scan_Rate.xlsx
- Raw data file/Electrochemical_experiments/CV-1.2Upper_Potential.pssession
- Raw data file/Electrochemical_experiments/CV-1.2Upper_Potential.xlsx
- Raw data file/Electrochemical_experiments/CV-1.3Upper_Potential.pssession
- Raw data file/Electrochemical_experiments/CV-1.3Upper_Potential.xlsx
- Raw data file/Electrochemical_experiments/CV-15_electrodes_before_pretreatment.pssession
- Raw data file/Electrochemical_experiments/CV-15_electrodes_before_pretreatment.xlsx
- Raw data file/Electrochemical_experiments/CV-30scans_in_H2SO4.pssession
- Raw data file/Electrochemical_experiments/CV-30scans_in_H2SO4.xlsx
- Raw data file/Electrochemical_experiments/CV-Alc30.pssession
- Raw data file/Electrochemical_experiments/CV-Alc30.xlsx
- Raw data file/Electrochemical_experiments/CV-Alc60.pssession
- Raw data file/Electrochemical_experiments/CV-Alc60.xlsx
- Raw data file/Electrochemical_experiments/CV-Alc95.pssession
- Raw data file/Electrochemical_experiments/CV-Alc95.xlsx
- Raw data file/Electrochemical_experiments/CV-baseline.pssession
- Raw data file/Electrochemical_experiments/CV-baseline.xlsx
- Raw data file/Electrochemical_experiments/CV-Control_Reduction_Current.pssession
- Raw data file/Electrochemical_experiments/CV-Control_Reduction_Current.xlsx
- Raw data file/Electrochemical_experiments/CV-H2O.pssession
- Raw data file/Electrochemical_experiments/CV-H2O.xlsx
- Raw data file/Electrochemical_experiments/EIS-0.2Scan_Rate.pssession
- Raw data file/Electrochemical_experiments/EIS-0.2Scan_Rate.xlsx
- Raw data file/Electrochemical_experiments/EIS-0.3Scan_Rate.pssession
- Raw data file/Electrochemical_experiments/EIS-0.3Scan_Rate.xlsx
- Raw data file/Electrochemical_experiments/EIS-1.2Upper_Potential.pssession
- Raw data file/Electrochemical_experiments/EIS-1.2Upper_Potential.xlsx
- Raw data file/Electrochemical_experiments/EIS-1.3Upper_Potential.pssession
- Raw data file/Electrochemical_experiments/EIS-1.3Upper_Potential.xlsx
- Raw data file/Electrochemical_experiments/EIS-15_electrodes_before_pretreatment.pssession
- Raw data file/Electrochemical_experiments/EIS-15_electrodes_before_pretreatment.xlsx
- Raw data file/Electrochemical_experiments/EIS-Alc30.pssession
- Raw data file/Electrochemical_experiments/EIS-Alc30.xlsx
- Raw data file/Electrochemical_experiments/EIS-Alc60.pssession
- Raw data file/Electrochemical_experiments/EIS-Alc60.xlsx
- Raw data file/Electrochemical_experiments/EIS-Alc95.pssession
- Raw data file/Electrochemical_experiments/EIS-Alc95.xlsx
- Raw data file/Electrochemical_experiments/EIS-baseline.pssession
- Raw data file/Electrochemical_experiments/EIS-baseline.xlsx
- Raw data file/Electrochemical_experiments/EIS-Control_Reduction_Current.pssession
- Raw data file/Electrochemical_experiments/EIS-Control_Reduction_Current.xlsx
- Raw data file/Electrochemical_experiments/EIS-H2O.pssession
- Raw data file/Electrochemical_experiments/EIS-H2O.xlsx
- Raw data file/Raw data file-READ ME.txt
- Raw data file/SEM_and_EDX/
- Raw data file/SEM_and_EDX/EDX_graphs.xlsx
- Raw data file/SEM_and_EDX/With Ferris.tif
- Raw data file/SEM_and_EDX/Without Ferris.tif
