# Supplementary material for: Surface analysis of Metrohm BT220 screen-printed electrodes through electrochemical techniques: importance of pretreatment
Source: Front Chem. 2025 Sep 17;13:1602365. doi: 10.3389/fchem.2025.1602365 (PMC12484216; doi:10.3389/fchem.2025.1602365)
Supplement: Supplementary file 2 [file DataSheet1.zip › Raw data file/Electrochemical_experiments/CV-0.2Scan_Rate.xlsx]

## Sheet: CV Raw Data
Electrode 1																					Electrode 2																					Electrode 3
CV i vs E Scan 1		CV i vs E Scan 2		CV i vs E Scan 3		CV i vs E Scan 4		CV i vs E Scan 5		CV i vs E Scan 6		CV i vs E Scan 7		CV i vs E Scan 8		CV i vs E Scan 9		CV i vs E Scan 10			CV i vs E Scan 1		CV i vs E Scan 2		CV i vs E Scan 3		CV i vs E Scan 4		CV i vs E Scan 5		CV i vs E Scan 6		CV i vs E Scan 7		CV i vs E Scan 8		CV i vs E Scan 9		CV i vs E Scan 10			CV i vs E Scan 1		CV i vs E Scan 2		CV i vs E Scan 3		CV i vs E Scan 4
V	µA	V	µA	V	µA	V	µA	V	µA	V	µA	V	µA	V	µA	V	µA	V	µA		V	µA	V	µA	V	µA	V	µA	V	µA	V	µA	V	µA	V	µA	V	µA	V	µA		V	µA	V	µA	V	µA	V	µA
3.91006e-05	-4.83443	3.91006e-05	-1.68062	3.91006e-05	-1.67633	3.91006e-05	-1.63198	3.91006e-05	-1.57857	3.91006e-05	-1.55759	3.91006e-05	-1.53137	3.91006e-05	-1.50514	3.91006e-05	-1.49608	3.91006e-05	-1.49513		3.91006e-05	-3.28089	3.91006e-05	-1.55664	3.91006e-05	-1.57428	3.91006e-05	-1.52612	3.91006e-05	-1.52517	3.91006e-05	-1.46556	3.91006e-05	-1.44983	3.91006e-05	-1.44411	3.91006e-05	-1.42599	3.91006e-05	-1.41073		3.91006e-05	-2.44595	3.91006e-05	-1.6644	3.91006e-05	-1.68872	3.91006e-05	-1.63436
0.00503922	-2.52558	0.00503922	-1.28437	0.00503922	-1.26768	0.00503922	-1.21093	0.00503922	-1.17803	0.00503922	-1.12463	0.00503922	-1.10555	0.00503922	-1.09601	0.00503922	-1.07074	0.00503922	-1.05358		0.00503922	-1.75214	0.00503922	-1.19138	0.00503922	-1.18232	0.00503922	-1.15753	0.00503922	-1.10984	0.00503922	-1.08457	0.00503922	-1.05215	0.00503922	-1.02544	0.00503922	-1.02687	0.00503922	-1.01877		0.00503922	-1.28866	0.00503922	-1.29819	0.00503922	-1.26863	0.00503922	-1.21522
0.0101175	-1.67394	0.0101175	-1.04356	0.0101175	-1.03021	0.0101175	-0.984435	0.0101175	-0.932937	0.0101175	-0.910048	0.0101175	-0.876193	0.0101175	-0.84949	0.0101175	-0.828032	0.0101175	-0.821834		0.0101175	-1.16706	0.0101175	-0.977283	0.0101175	-0.974422	0.0101175	-0.916724	0.0101175	-0.887637	0.0101175	-0.843768	0.0101175	-0.824218	0.0101175	-0.816112	0.0101175	-0.791316	0.0101175	-0.775104		0.0101175	-0.868564	0.0101175	-1.04881	0.0101175	-1.03832	0.0101175	-0.984912
0.0151176	-1.21141	0.0151176	-0.873332	0.0151176	-0.862842	0.0151176	-0.817065	0.0151176	-0.781302	0.0151176	-0.730281	0.0151176	-0.704055	0.0151176	-0.694995	0.0151176	-0.672584	0.0151176	-0.656848		0.0151176	-0.860457	0.0151176	-0.823741	0.0151176	-0.80133	0.0151176	-0.776057	0.0151176	-0.713115	0.0151176	-0.70024	0.0151176	-0.670676	0.0151176	-0.645404	0.0151176	-0.642543	0.0151176	-0.635867		0.0151176	-0.618219	0.0151176	-0.89479	0.0151176	-0.855689	0.0151176	-0.808005
0.020195	-0.927691	0.020195	-0.703101	0.020195	-0.733142	0.020195	-0.685935	0.020195	-0.64302	0.020195	-0.62108	0.020195	-0.59104	0.020195	-0.560045	0.020195	-0.548601	0.020195	-0.539064		0.020195	-0.659709	0.020195	-0.705962	0.020195	-0.698333	0.020195	-0.640635	0.020195	-0.607729	0.020195	-0.571966	0.020195	-0.551462	0.020195	-0.547647	0.020195	-0.516176	0.020195	-0.506639		0.020195	-0.486612	0.020195	-0.751739	0.020195	-0.736957	0.020195	-0.682597
0.0251951	-0.725989	0.0251951	-0.616789	0.0251951	-0.6249	0.0251951	-0.587225	0.0251951	-0.553846	0.0251951	-0.506639	0.0251951	-0.482321	0.0251951	-0.472307	0.0251951	-0.456095	0.0251951	-0.437021		0.0251951	-0.526667	0.0251951	-0.611544	0.0251951	-0.584841	0.0251951	-0.560522	0.0251951	-0.492334	0.0251951	-0.486135	0.0251951	-0.457525	0.0251951	-0.43273	0.0251951	-0.417471	0.0251951	-0.422716		0.0251951	-0.365973	0.0251951	-0.660186	0.0251951	-0.615358	0.0251951	-0.571489
0.0302734	-0.58341	0.0302734	-0.560045	0.0302734	-0.538111	0.0302734	-0.499487	0.0302734	-0.456572	0.0302734	-0.436068	0.0302734	-0.408888	0.0302734	-0.381231	0.0302734	-0.370264	0.0302734	-0.359774		0.0302734	-0.42367	0.0302734	-0.528574	0.0302734	-0.515223	0.0302734	-0.463247	0.0302734	-0.42367	0.0302734	-0.399351	0.0302734	-0.375032	0.0302734	-0.370741	0.0302734	-0.346422	0.0302734	-0.33927		0.0302734	-0.305414	0.0302734	-0.552893	0.0302734	-0.53668	0.0302734	-0.488043
0.0352736	-0.472307	0.0352736	-0.482798	0.0352736	-0.460863	0.0352736	-0.417471	0.0352736	-0.39649	0.0352736	-0.354528	0.0352736	-0.332117	0.0352736	-0.323057	0.0352736	-0.306845	0.0352736	-0.287771		0.0352736	-0.346422	0.0352736	-0.463247	0.0352736	-0.427008	0.0352736	-0.407457	0.0352736	-0.347853	0.0352736	-0.341177	0.0352736	-0.319242	0.0352736	-0.289679	0.0352736	-0.288248	0.0352736	-0.283003		0.0352736	-0.227213	0.0352736	-0.492811	0.0352736	-0.451803	0.0352736	-0.403643
0.0403519	-0.383615	0.0403519	-0.422716	0.0403519	-0.399351	0.0403519	-0.365973	0.0403519	-0.323057	0.0403519	-0.304461	0.0403519	-0.282526	0.0403519	-0.254393	0.0403519	-0.242949	0.0403519	-0.233889		0.0403519	-0.28491	0.0403519	-0.39649	0.0403519	-0.384092	0.0403519	-0.331163	0.0403519	-0.299215	0.0403519	-0.269651	0.0403519	-0.24581	0.0403519	-0.248194	0.0403519	-0.231981	0.0403519	-0.215292		0.0403519	-0.200033	0.0403519	-0.412703	0.0403519	-0.392675	0.0403519	-0.351667
0.045352	-0.31209	0.045352	-0.361204	0.045352	-0.337362	0.045352	-0.310183	0.045352	-0.283003	0.045352	-0.239611	0.045352	-0.217676	0.045352	-0.210524	0.045352	-0.196218	0.045352	-0.182867		0.045352	-0.234365	0.045352	-0.34833	0.045352	-0.315428	0.045352	-0.292063	0.045352	-0.243425	0.045352	-0.231028	0.045352	-0.206232	0.045352	-0.178099	0.045352	-0.178576	0.045352	-0.175238		0.045352	-0.140429	0.045352	-0.368357	0.045352	-0.326872	0.045352	-0.286341
0.0504303	-0.253439	0.0504303	-0.308752	0.0504303	-0.291586	0.0504303	-0.255823	0.0504303	-0.223398	0.0504303	-0.204325	0.0504303	-0.181913	0.0504303	-0.155687	0.0504303	-0.141382	0.0504303	-0.137568		0.0504303	-0.194788	0.0504303	-0.295401	0.0504303	-0.283003	0.0504303	-0.234842	0.0504303	-0.217199	0.0504303	-0.177145	0.0504303	-0.157118	0.0504303	-0.149488	0.0504303	-0.136614	0.0504303	-0.11611		0.0504303	-0.126123	0.0504303	-0.303507	0.0504303	-0.281096	0.0504303	-0.244856
0.0554304	-0.204802	0.0554304	-0.264883	0.0554304	-0.246286	0.0554304	-0.208139	0.0554304	-0.195265	0.0554304	-0.15521	0.0554304	-0.132799	0.0554304	-0.127554	0.0554304	-0.114679	0.0554304	-0.101805		0.0554304	-0.157118	0.0554304	-0.268221	0.0554304	-0.225306	0.0554304	-0.207186	0.0554304	-0.167131	0.0554304	-0.145197	0.0554304	-0.12517	0.0554304	-0.101328	0.0554304	-0.089407	0.0554304	-0.092268		0.0554304	-0.0798702	0.0554304	-0.271082	0.0554304	-0.231028	0.0554304	-0.188589
0.0604296	-0.161409	0.0604296	-0.224352	0.0604296	-0.207186	0.0604296	-0.182867	0.0604296	-0.140429	0.0604296	-0.12517	0.0604296	-0.104666	0.0604296	-0.0779629	0.0604296	-0.0627041	0.0604296	-0.0584126		0.0604296	-0.131845	0.0604296	-0.216722	0.0604296	-0.204325	0.0604296	-0.15378	0.0604296	-0.139952	0.0604296	-0.101328	0.0604296	-0.074625	0.0604296	-0.0770092	0.0604296	-0.0612736	0.0604296	-0.0479221		0.0604296	-0.0770092	0.0604296	-0.21863	0.0604296	-0.19145	0.0604296	-0.159979
0.0655079	-0.124216	0.0655079	-0.186205	0.0655079	-0.169039	0.0655079	-0.133276	0.0655079	-0.118017	0.0655079	-0.0851154	0.0655079	-0.054121	0.0655079	-0.0526905	0.0655079	-0.0426769	0.0655079	-0.0283718		0.0655079	-0.0984669	0.0655079	-0.193357	0.0655079	-0.149488	0.0655079	-0.129938	0.0655079	-0.0970364	0.0655079	-0.068903	0.0655079	-0.0550747	0.0655079	-0.0259876	0.0655079	-0.0236034	0.0655079	-0.0245571		0.0655079	-0.0360012	0.0655079	-0.188589	0.0655079	-0.149012	0.0655079	-0.10705
0.070508	-0.0927448	0.070508	-0.157595	0.070508	-0.138521	0.070508	-0.115633	0.070508	-0.0703335	0.070508	-0.0545979	0.070508	-0.0388622	0.070508	-0.0116825	0.070508	0.00357628	0.070508	0.00929832		0.070508	-0.0832081	0.070508	-0.152349	0.070508	-0.138998	0.070508	-0.0865459	0.070508	-0.0779629	0.070508	-0.0407696	0.070508	-0.013113	0.070508	-0.015974	0.070508	-0.000238419	0.070508	0.0174046		0.070508	-0.0393391	0.070508	-0.143766	0.070508	-0.115633	0.070508	-0.089407
0.0755863	-0.0650883	0.0755863	-0.121832	0.0755863	-0.104666	0.0755863	-0.0755787	0.0755863	-0.0522137	0.0755863	-0.0216961	0.0755863	0.00882149	0.0755863	0.00929832	0.0755863	0.0207424	0.0755863	0.0317097		0.0755863	-0.0531673	0.0755863	-0.13566	0.0755863	-0.0898838	0.0755863	-0.0665188	0.0755863	-0.0360012	0.0755863	-0.015974	0.0755863	0.00119209	0.0755863	0.0302792	0.0755863	0.030756	0.0755863	0.0355244		0.0755863	-0.00214577	0.0755863	-0.118971	0.0755863	-0.0808239	0.0755863	-0.0426769
0.0805864	-0.0374317	0.0805864	-0.104189	0.0805864	-0.077486	0.0805864	-0.0545979	0.0805864	-0.0112057	0.0805864	0.00405312	0.0805864	0.0216961	0.0805864	0.0450611	0.0805864	0.0617504	0.0805864	0.0674725		0.0805864	-0.0488758	0.0805864	-0.09799	0.0805864	-0.0808239	0.0805864	-0.030756	0.0805864	-0.0154972	0.0805864	0.015974	0.0805864	0.0464916	0.0805864	0.0441074	0.0805864	0.0531673	0.0805864	0.0703335		0.0805864	-0.00882149	0.0805864	-0.0827312	0.0805864	-0.0488758	0.0805864	-0.0288486
0.0856647	-0.0193119	0.0856647	-0.068903	0.0856647	-0.048399	0.0856647	-0.00977516	0.0856647	0.00214577	0.0856647	0.0312328	0.0856647	0.0612736	0.0856647	0.0655651	0.0856647	0.0708103	0.0856647	0.0832081		0.0856647	-0.0236034	0.0856647	-0.0879765	0.0856647	-0.0374317	0.0856647	-0.010252	0.0856647	0.025034	0.0856647	0.0426769	0.0856647	0.0522137	0.0856647	0.0836849	0.0856647	0.0898838	0.0856647	0.0889301		0.0856647	0.025034	0.0856647	-0.0612736	0.0856647	-0.0221729	0.0856647	0.0183582
0.0906649	0.00357628	0.0906649	-0.0550747	0.0906649	-0.0236034	0.0906649	0.00214577	0.0906649	0.0398159	0.0906649	0.0598431	0.0906649	0.0679493	0.0906649	0.0984669	0.0906649	0.112295	0.0906649	0.118494		0.0906649	-0.0231266	0.0906649	-0.048399	0.0906649	-0.0283718	0.0906649	0.0178814	0.0906649	0.036478	0.0906649	0.0650883	0.0906649	0.0913143	0.0906649	0.0946522	0.0906649	0.103235	0.0906649	0.117064		0.0906649	0.0174046	0.0906649	-0.033617	0.0906649	0.00882149	0.0906649	0.0288486
0.0957422	0.015974	0.0957422	-0.0193119	0.0957422	-0.00119209	0.0957422	0.0298023	0.0957422	0.0503063	0.0957422	0.0770092	0.0957422	0.106573	0.0957422	0.10705	0.0957422	0.11754	0.0957422	0.129938		0.0957422	0.00452995	0.0957422	-0.0431538	0.0957422	0.00739098	0.0957422	0.036478	0.0957422	0.0698566	0.0957422	0.0865459	0.0957422	0.0998974	0.0957422	0.123739	0.0957422	0.131845	0.0957422	0.135183		0.0957422	0.0450611	0.0957422	-0.00834465	0.0957422	0.0240803	0.0957422	0.0751019
0.100742	0.0379086	0.100742	-0.0126362	0.100742	0.0231266	0.100742	0.0507832	0.100742	0.0884533	0.100742	0.102758	0.100742	0.114679	0.100742	0.139952	0.100742	0.154257	0.100742	0.165224		0.100742	0.0026226	0.100742	-0.00405312	0.100742	0.0174046	0.100742	0.0622272	0.100742	0.0841618	0.100742	0.110865	0.100742	0.138998	0.100742	0.140429	0.100742	0.149012	0.100742	0.159502		0.100742	0.0379086	0.100742	0.0169277	0.100742	0.0607967	0.100742	0.0827312
0.105821	0.048399	0.105821	0.0298023	0.105821	0.0469685	0.105821	0.074625	0.105821	0.0998974	0.105821	0.123739	0.105821	0.154257	0.105821	0.154734	0.105821	0.165701	0.105821	0.1719		0.105821	0.0283718	0.105821	-0.00214577	0.105821	0.0531673	0.105821	0.0813007	0.105821	0.112295	0.105821	0.136614	0.105821	0.139952	0.105821	0.168085	0.105821	0.179052	0.105821	0.180006		0.105821	0.0646114	0.105821	0.0388622	0.105821	0.0798702	0.105821	0.122786
0.110821	0.0669956	0.110821	0.0298023	0.110821	0.068903	0.110821	0.0822544	0.110821	0.128984	0.110821	0.150442	0.110821	0.160456	0.110821	0.185728	0.110821	0.203848	0.110821	0.205755		0.110821	0.0236034	0.110821	0.0360012	0.110821	0.0598431	0.110821	0.105143	0.110821	0.127554	0.110821	0.151396	0.110821	0.179529	0.110821	0.183344	0.110821	0.188589	0.110821	0.200987		0.110821	0.056982	0.110821	0.0631809	0.110821	0.110388	0.110821	0.130892
0.115821	0.0751019	0.115821	0.0646114	0.115821	0.0874996	0.115821	0.11611	0.115821	0.136614	0.115821	0.162363	0.115821	0.195265	0.115821	0.198603	0.115821	0.203371	0.115821	0.212908		0.115821	0.0488758	0.115821	0.0374317	0.115821	0.092268	0.115821	0.124216	0.115821	0.150919	0.115821	0.175714	0.115821	0.183344	0.115821	0.210047	0.115821	0.219107	0.115821	0.21863		0.115821	0.0808239	0.115821	0.0865459	0.115821	0.127554	0.115821	0.169992
0.120899	0.092268	0.120899	0.0674725	0.120899	0.111341	0.120899	0.135183	0.120899	0.169992	0.120899	0.195265	0.120899	0.200033	0.120899	0.224352	0.120899	0.241518	0.120899	0.251055		0.120899	0.0393391	0.120899	0.0741482	0.120899	0.100374	0.120899	0.141382	0.120899	0.171423	0.120899	0.187635	0.120899	0.22006	0.120899	0.221014	0.120899	0.22912	0.120899	0.238657		0.120899	0.0736713	0.120899	0.109911	0.120899	0.157118	0.120899	0.173807
0.125899	0.0984669	0.125899	0.107527	0.125899	0.134706	0.125899	0.160933	0.125899	0.184298	0.125899	0.206709	0.125899	0.236273	0.125899	0.242949	0.125899	0.242949	0.125899	0.255346		0.125899	0.0641346	0.125899	0.0731945	0.125899	0.131845	0.125899	0.166178	0.125899	0.190496	0.125899	0.219107	0.125899	0.221968	0.125899	0.246286	0.125899	0.2563	0.125899	0.261545		0.125899	0.095129	0.125899	0.134706	0.125899	0.170946	0.125899	0.218153
0.130977	0.111818	0.130977	0.111341	0.130977	0.149012	0.130977	0.169039	0.130977	0.20957	0.130977	0.233412	0.130977	0.242949	0.130977	0.26536	0.130977	0.280619	0.130977	0.291109		0.130977	0.0550747	0.130977	0.108004	0.130977	0.140905	0.130977	0.177145	0.130977	0.210524	0.130977	0.226736	0.130977	0.254869	0.130977	0.260592	0.130977	0.262499	0.130977	0.274897		0.130977	0.0870228	0.130977	0.152349	0.130977	0.20051	0.130977	0.221491
0.135977	0.116587	0.135977	0.142336	0.135977	0.169516	0.135977	0.198126	0.135977	0.223398	0.135977	0.241518	0.135977	0.273943	0.135977	0.280142	0.135977	0.286818	0.135977	0.294924		0.135977	0.0793934	0.135977	0.110388	0.135977	0.168085	0.135977	0.202417	0.135977	0.226259	0.135977	0.254393	0.135977	0.260115	0.135977	0.280142	0.135977	0.297785	0.135977	0.295401		0.135977	0.105619	0.135977	0.179529	0.135977	0.214815	0.135977	0.25773
0.141055	0.138998	0.141055	0.143766	0.141055	0.192404	0.141055	0.213385	0.141055	0.250101	0.141055	0.280619	0.141055	0.284433	0.141055	0.305891	0.141055	0.324488	0.141055	0.3407		0.141055	0.0703335	0.141055	0.148535	0.141055	0.18239	0.141055	0.217199	0.141055	0.249624	0.141055	0.261545	0.141055	0.295401	0.141055	0.299692	0.141055	0.303507	0.141055	0.308275		0.141055	0.100374	0.141055	0.199556	0.141055	0.252008	0.141055	0.267744
0.146055	0.13566	0.146055	0.18096	0.146055	0.214815	0.146055	0.244379	0.146055	0.268221	0.146055	0.285387	0.146055	0.313997	0.146055	0.324011	0.146055	0.325918	0.146055	0.344992		0.146055	0.0956059	0.146055	0.144243	0.146055	0.206709	0.146055	0.246286	0.146055	0.261545	0.146055	0.295877	0.146055	0.296831	0.146055	0.321627	0.146055	0.335455	0.146055	0.33927		0.146055	0.118017	0.146055	0.22769	0.146055	0.263929	0.146055	0.308275
0.151134	0.147581	0.151134	0.184298	0.151134	0.235319	0.151134	0.264883	0.151134	0.291109	0.151134	0.318289	0.151134	0.327349	0.151134	0.343561	0.151134	0.357866	0.151134	0.379801		0.151134	0.0822544	0.151134	0.182867	0.151134	0.224352	0.151134	0.260592	0.151134	0.292063	0.151134	0.304937	0.151134	0.332594	0.151134	0.3407	0.151134	0.341177	0.151134	0.351191		0.151134	0.115156	0.151134	0.239611	0.151134	0.299215	0.151134	0.319242
0.156134	0.150919	0.156134	0.221968	0.156134	0.255346	0.156134	0.286818	0.156134	0.310183	0.156134	0.323057	0.156134	0.352621	0.156134	0.356436	0.156134	0.365496	0.156134	0.377417		0.156134	0.108957	0.156134	0.18096	0.156134	0.243902	0.156134	0.286341	0.156134	0.3016	0.156134	0.334024	0.156134	0.337362	0.156134	0.355959	0.156134	0.371695	0.156134	0.377893		0.156134	0.126123	0.156134	0.272989	0.156134	0.305891	0.156134	0.350237
0.161212	0.16284	0.161212	0.224352	0.161212	0.279665	0.161212	0.305414	0.161212	0.332594	0.161212	0.358343	0.161212	0.364542	0.161212	0.381708	0.161212	0.400305	0.161212	0.415087		0.161212	0.0956059	0.161212	0.217199	0.161212	0.263929	0.161212	0.294447	0.161212	0.332594	0.161212	0.340223	0.161212	0.370741	0.161212	0.377893	0.161212	0.375509	0.161212	0.384092		0.161212	0.1266	0.161212	0.283957	0.161212	0.345469	0.161212	0.358343
0.166212	0.167131	0.166212	0.249624	0.166212	0.293493	0.166212	0.329256	0.166212	0.351667	0.166212	0.36025	0.166212	0.389814	0.166212	0.402212	0.166212	0.406504	0.166212	0.410318		0.166212	0.120878	0.166212	0.216246	0.166212	0.281096	0.166212	0.32258	0.166212	0.336885	0.166212	0.371218	0.166212	0.372648	0.166212	0.389814	0.166212	0.411749	0.166212	0.412226		0.166212	0.137091	0.166212	0.313044	0.166212	0.351667	0.166212	0.390768
0.171211	0.184774	0.171211	0.250101	0.171211	0.311613	0.171211	0.342607	0.171211	0.368834	0.171211	0.400305	0.171211	0.404119	0.171211	0.419855	0.171211	0.438452	0.171211	0.457525		0.171211	0.107527	0.171211	0.249147	0.171211	0.301123	0.171211	0.332117	0.171211	0.367403	0.171211	0.377417	0.171211	0.401258	0.171211	0.416994	0.171211	0.415087	0.171211	0.420809		0.171211	0.138521	0.171211	0.322104	0.171211	0.386477	0.171211	0.401735
0.17629	0.179529	0.17629	0.276327	0.17629	0.330687	0.17629	0.365496	0.17629	0.386953	0.17629	0.398397	0.17629	0.430346	0.17629	0.437975	0.17629	0.44322	0.17629	0.459909		0.17629	0.133276	0.17629	0.251055	0.17629	0.316381	0.17629	0.357389	0.17629	0.374556	0.17629	0.410318	0.17629	0.411749	0.17629	0.425577	0.17629	0.447989	0.17629	0.449896		0.17629	0.146627	0.17629	0.353098	0.17629	0.385046	0.17629	0.431299
0.18129	0.19145	0.18129	0.281572	0.18129	0.34976	0.18129	0.37694	0.18129	0.404596	0.18129	0.437498	0.18129	0.44322	0.18129	0.455618	0.18129	0.473261	0.18129	0.500441		0.18129	0.120878	0.18129	0.281096	0.18129	0.337839	0.18129	0.364065	0.18129	0.401735	0.18129	0.411272	0.18129	0.439882	0.18129	0.451803	0.18129	0.449896	0.18129	0.454187		0.18129	0.149965	0.18129	0.35882	0.18129	0.426054	0.18129	0.444651
0.186368	0.192404	0.186368	0.31352	0.186368	0.364542	0.186368	0.403643	0.186368	0.429869	0.186368	0.436544	0.186368	0.468493	0.186368	0.478029	0.186368	0.484228	0.186368	0.499964		0.186368	0.145197	0.186368	0.285864	0.186368	0.351667	0.186368	0.395536	0.186368	0.406504	0.186368	0.445127	0.186368	0.45228	0.186368	0.459433	0.186368	0.47946	0.186368	0.488043		0.186368	0.155687	0.186368	0.392675	0.186368	0.427485	0.186368	0.477552
0.191368	0.205278	0.191368	0.320673	0.191368	0.384092	0.191368	0.420809	0.191368	0.440359	0.191368	0.470877	0.191368	0.478029	0.191368	0.493288	0.191368	0.509501	0.191368	0.52619		0.191368	0.13566	0.191368	0.314474	0.191368	0.372648	0.191368	0.397921	0.191368	0.438929	0.191368	0.450373	0.191368	0.477076	0.191368	0.487566	0.191368	0.484705	0.191368	0.489473		0.191368	0.161886	0.191368	0.395536	0.191368	0.458479	0.191368	0.47946
0.196446	0.204802	0.196446	0.348806	0.196446	0.399828	0.196446	0.436544	0.196446	0.466585	0.196446	0.474215	0.196446	0.504732	0.196446	0.51713	0.196446	0.51856	0.196446	0.520945		0.196446	0.159979	0.196446	0.314951	0.196446	0.381708	0.196446	0.43273	0.196446	0.442266	0.196446	0.480413	0.196446	0.482798	0.196446	0.493765	0.196446	0.51713	0.196446	0.520945		0.196446	0.163317	0.196446	0.424147	0.196446	0.461817	0.196446	0.510454
0.201447	0.217676	0.201447	0.357866	0.201447	0.419855	0.201447	0.453711	0.201447	0.476599	0.201447	0.50807	0.201447	0.514746	0.201447	0.52762	0.201447	0.546694	0.201447	0.551939		0.201447	0.151396	0.201447	0.347376	0.201447	0.404596	0.201447	0.43416	0.201447	0.478029	0.201447	0.48089	0.201447	0.507116	0.201447	0.525236	0.201447	0.520945	0.201447	0.52619		0.201447	0.172853	0.201447	0.427961	0.201447	0.499487	0.201447	0.522852
0.206524	0.217199	0.206524	0.37694	0.206524	0.431776	0.206524	0.469446	0.206524	0.497103	0.206524	0.507593	0.206524	0.534773	0.206524	0.547171	0.206524	0.552893	0.206524	0.555277		0.206524	0.172377	0.206524	0.34976	0.206524	0.41461	0.206524	0.461817	0.206524	0.474691	0.206524	0.512362	0.206524	0.515223	0.206524	0.526667	0.206524	0.546694	0.206524	0.553846		0.206524	0.172377	0.206524	0.459909	0.206524	0.494719	0.206524	0.538111
0.211524	0.22912	0.211524	0.392675	0.211524	0.454187	0.211524	0.483274	0.211524	0.509024	0.211524	0.541449	0.211524	0.548124	0.211524	0.558138	0.211524	0.578642	0.211524	0.587702		0.211524	0.160933	0.211524	0.371695	0.211524	0.433683	0.211524	0.466585	0.211524	0.506639	0.211524	0.511885	0.211524	0.540495	0.211524	0.555754	0.211524	0.551939	0.211524	0.55337		0.211524	0.183344	0.211524	0.458479	0.211524	0.533819	0.211524	0.555754
0.216524	0.230551	0.216524	0.408888	0.216524	0.465155	0.216524	0.504255	0.216524	0.533819	0.216524	0.538111	0.216524	0.565767	0.216524	0.584841	0.216524	0.586748	0.216524	0.586271		0.216524	0.181913	0.216524	0.37694	0.216524	0.442743	0.216524	0.491858	0.216524	0.506163	0.216524	0.546694	0.216524	0.555277	0.216524	0.557661	0.216524	0.580072	0.216524	0.587702		0.216524	0.181913	0.216524	0.492334	0.216524	0.531435	0.216524	0.576258
0.221602	0.243902	0.221602	0.421286	0.221602	0.479937	0.221602	0.510931	0.221602	0.538588	0.221602	0.571489	0.221602	0.582933	0.221602	0.590563	0.221602	0.6001	0.221602	0.614405		0.221602	0.170946	0.221602	0.398397	0.221602	0.466585	0.221602	0.494242	0.221602	0.539064	0.221602	0.54431	0.221602	0.570059	0.221602	0.584364	0.221602	0.579596	0.221602	0.587225		0.221602	0.193834	0.221602	0.488997	0.221602	0.560045	0.221602	0.586271
0.226603	0.242949	0.226603	0.439882	0.226603	0.493765	0.226603	0.533342	0.226603	0.564337	0.226603	0.569105	0.226603	0.599146	0.226603	0.617266	0.226603	0.618219	0.226603	0.620127		0.226603	0.189066	0.226603	0.403643	0.226603	0.465631	0.226603	0.523329	0.226603	0.532866	0.226603	0.571966	0.226603	0.587702	0.226603	0.586271	0.226603	0.608206	0.226603	0.618219		0.226603	0.189066	0.226603	0.523329	0.226603	0.559092	0.226603	0.603914
0.231681	0.256777	0.231681	0.447035	0.231681	0.514269	0.231681	0.545263	0.231681	0.569105	0.231681	0.601053	0.231681	0.612497	0.231681	0.616789	0.231681	0.631099	0.231681	0.638728		0.231681	0.181913	0.231681	0.421762	0.231681	0.491381	0.231681	0.519037	0.231681	0.562429	0.231681	0.571966	0.231681	0.6001	0.231681	0.618219	0.231681	0.611067	0.231681	0.616312		0.231681	0.206709	0.231681	0.515223	0.231681	0.59104	0.231681	0.618696
0.236681	0.2563	0.236681	0.460863	0.236681	0.522375	0.236681	0.560522	0.236681	0.594854	0.236681	0.597239	0.236681	0.624418	0.236681	0.642066	0.236681	0.649695	0.236681	0.638728		0.236681	0.19908	0.236681	0.427961	0.236681	0.494242	0.236681	0.546217	0.236681	0.560999	0.236681	0.598192	0.236681	0.608683	0.236681	0.616789	0.236681	0.632529	0.236681	0.645881		0.236681	0.198603	0.236681	0.54431	0.236681	0.585794	0.236681	0.631099
0.241758	0.269651	0.241758	0.471354	0.241758	0.532866	0.241758	0.563383	0.241758	0.59247	0.241758	0.621557	0.241758	0.637774	0.241758	0.640159	0.241758	0.651603	0.241758	0.639682		0.241758	0.195265	0.241758	0.443697	0.241758	0.511408	0.241758	0.540495	0.241758	0.584841	0.241758	0.595331	0.241758	0.621557	0.241758	0.637298	0.241758	0.634437	0.241758	0.637774		0.241758	0.218153	0.241758	0.535727	0.241758	0.611544	0.241758	0.639682
0.246758	0.279188	0.246758	0.484705	0.246758	0.54431	0.246758	0.582457	0.246758	0.615835	0.246758	0.622511	0.246758	0.645881	0.246758	0.661616	0.246758	0.668769	0.246758	0.654941		0.246758	0.211954	0.246758	0.45085	0.246758	0.50807	0.246758	0.565767	0.246758	0.579119	0.246758	0.615835	0.246758	0.627761	0.246758	0.633006	0.246758	0.65351	0.246758	0.665908		0.246758	0.207186	0.246758	0.564814	0.246758	0.607729	0.246758	0.647311
0.251837	0.280142	0.251837	0.492334	0.251837	0.554323	0.251837	0.586271	0.251837	0.611544	0.251837	0.646834	0.251837	0.660186	0.251837	0.664001	0.251837	0.674014	0.251837	0.659709		0.251837	0.210047	0.251837	0.459909	0.251837	0.532866	0.251837	0.558615	0.251837	0.605345	0.251837	0.616312	0.251837	0.640635	0.251837	0.65351	0.251837	0.657325	0.251837	0.659709		0.251837	0.226736	0.251837	0.558615	0.251837	0.628715	0.251837	0.666385
0.256837	0.281096	0.256837	0.49901	0.256837	0.558615	0.256837	0.597239	0.256837	0.63396	0.256837	0.639205	0.256837	0.660186	0.256837	0.683074	0.256837	0.683074	0.256837	0.684028		0.256837	0.221491	0.256837	0.4704	0.256837	0.525236	0.256837	0.58198	0.256837	0.591993	0.256837	0.63539	0.256837	0.650649	0.256837	0.648742	0.256837	0.67163	0.256837	0.679259		0.256837	0.215292	0.256837	0.577688	0.256837	0.629668	0.256837	0.661616
0.261915	0.281096	0.261915	0.510931	0.261915	0.56529	0.261915	0.6001	0.261915	0.627284	0.261915	0.658755	0.261915	0.672107	0.261915	0.674968	0.261915	0.686412	0.261915	0.704532		0.261915	0.219584	0.261915	0.4704	0.261915	0.54574	0.261915	0.574827	0.261915	0.612974	0.261915	0.625377	0.261915	0.649219	0.261915	0.674968	0.261915	0.671153	0.261915	0.668292		0.261915	0.236273	0.261915	0.572443	0.261915	0.645404	0.261915	0.679259
0.266915	0.294447	0.266915	0.512362	0.266915	0.571489	0.266915	0.608206	0.266915	0.647311	0.266915	0.65208	0.266915	0.666385	0.266915	0.693088	0.266915	0.698333	0.266915	0.723128		0.266915	0.227213	0.266915	0.484228	0.266915	0.534773	0.266915	0.595331	0.266915	0.602961	0.266915	0.644927	0.266915	0.656848	0.266915	0.657802	0.266915	0.673418	0.266915	0.685935		0.266915	0.224352	0.266915	0.591516	0.266915	0.640159	0.266915	0.672584
0.271915	0.304937	0.271915	0.527143	0.271915	0.582457	0.271915	0.612497	0.271915	0.63396	0.271915	0.665431	0.271915	0.683551	0.271915	0.684028	0.271915	0.691657	0.271915	0.731235		0.271915	0.230074	0.271915	0.485659	0.271915	0.556231	0.271915	0.58198	0.271915	0.62633	0.271915	0.640159	0.271915	0.653033	0.271915	0.677829	0.271915	0.675445	0.271915	0.675921		0.271915	0.24581	0.271915	0.581026	0.271915	0.651126	0.271915	0.684981
0.276994	0.308275	0.276994	0.522375	0.276994	0.575781	0.276994	0.61202	0.276994	0.646834	0.276994	0.655417	0.276994	0.67163	0.276994	0.685458	0.276994	0.696425	0.276994	0.722175		0.276994	0.236273	0.276994	0.490427	0.276994	0.538111	0.276994	0.595331	0.276994	0.610113	0.276994	0.647311	0.276994	0.661616	0.276994	0.656848	0.276994	0.675445	0.276994	0.682597		0.276994	0.231981	0.276994	0.599146	0.276994	0.641112	0.276994	0.668769
0.281993	0.316381	0.281993	0.537157	0.281993	0.584364	0.281993	0.614405	0.281993	0.636821	0.281993	0.664954	0.281993	0.68069	0.281993	0.678782	0.281993	0.687366	0.281993	0.702624		0.281993	0.243902	0.281993	0.489473	0.281993	0.560999	0.281993	0.587702	0.281993	0.625377	0.281993	0.641589	0.281993	0.651603	0.281993	0.677829	0.281993	0.671868	0.281993	0.670676		0.281993	0.2563	0.281993	0.589609	0.281993	0.651126	0.281993	0.678306
0.287071	0.317335	0.287071	0.529528	0.287071	0.584364	0.287071	0.616789	0.287071	0.651126	0.287071	0.661616	0.287071	0.669723	0.287071	0.690227	0.287071	0.698333	0.287071	0.698333		0.287071	0.248671	0.287071	0.501871	0.287071	0.54574	0.287071	0.597239	0.287071	0.614405	0.287071	0.648742	0.287071	0.658755	0.287071	0.662093	0.287071	0.669246	0.287071	0.681167		0.287071	0.242949	0.287071	0.604391	0.287071	0.649219	0.287071	0.668292
0.292071	0.32258	0.292071	0.543356	0.292071	0.584841	0.292071	0.613809	0.292071	0.638728	0.292071	0.661616	0.292071	0.679736	0.292071	0.680213	0.292071	0.684981	0.292071	0.693564		0.292071	0.254869	0.292071	0.495672	0.292071	0.565767	0.292071	0.582457	0.292071	0.632052	0.292071	0.641589	0.292071	0.648742	0.292071	0.672584	0.292071	0.667338	0.292071	0.667815		0.292071	0.268698	0.292071	0.594378	0.292071	0.645404	0.292071	0.68212
0.29715	0.332594	0.29715	0.538111	0.29715	0.584841	0.29715	0.612497	0.29715	0.647311	0.29715	0.652556	0.29715	0.664477	0.29715	0.684981	0.29715	0.68975	0.29715	0.68069		0.29715	0.25773	0.29715	0.505686	0.29715	0.54574	0.29715	0.596285	0.29715	0.617743	0.29715	0.642543	0.29715	0.658755	0.29715	0.65351	0.29715	0.664954	0.29715	0.673537		0.29715	0.2563	0.29715	0.606298	0.29715	0.642543	0.29715	0.670199
0.30215	0.328302	0.30215	0.550508	0.30215	0.583053	0.30215	0.611544	0.30215	0.631576	0.30215	0.655417	0.30215	0.671153	0.30215	0.672107	0.30215	0.674491	0.30215	0.674491		0.30215	0.268698	0.30215	0.49901	0.30215	0.563383	0.30215	0.580072	0.30215	0.629668	0.30215	0.630145	0.30215	0.641589	0.30215	0.661139	0.30215	0.663524	0.30215	0.659709		0.30215	0.282049	0.30215	0.599623	0.30215	0.638728	0.30215	0.683074
0.307228	0.336409	0.307228	0.537634	0.307228	0.581026	0.307228	0.608683	0.307228	0.632529	0.307228	0.645404	0.307228	0.656848	0.307228	0.675921	0.307228	0.684028	0.307228	0.671272		0.307228	0.271559	0.307228	0.512838	0.307228	0.541449	0.307228	0.588179	0.307228	0.61059	0.307228	0.634437	0.307228	0.650172	0.307228	0.643497	0.307228	0.65208	0.307228	0.658755		0.307228	0.270128	0.307228	0.607729	0.307228	0.632529	0.307228	0.658278
0.312228	0.335455	0.312228	0.55337	0.312228	0.581503	0.312228	0.608206	0.312228	0.617266	0.312228	0.643973	0.312228	0.663047	0.312228	0.661139	0.312228	0.657325	0.312228	0.664954		0.312228	0.284433	0.312228	0.498056	0.312228	0.555754	0.312228	0.57292	0.312228	0.622034	0.312228	0.622034	0.312228	0.633483	0.312228	0.651603	0.312228	0.655417	0.312228	0.649219		0.312228	0.295877	0.312228	0.6001	0.312228	0.62633	0.312228	0.669723
0.317306	0.346899	0.317306	0.53668	0.317306	0.57292	0.317306	0.598192	0.317306	0.627761	0.317306	0.638251	0.317306	0.64302	0.317306	0.662093	0.317306	0.669246	0.317306	0.664954		0.317306	0.282049	0.317306	0.515223	0.317306	0.536203	0.317306	0.578165	0.317306	0.594854	0.317306	0.616312	0.317306	0.637774	0.317306	0.629191	0.317306	0.637298	0.317306	0.645881		0.317306	0.284433	0.317306	0.605345	0.317306	0.626807	0.317306	0.640635
0.322306	0.350714	0.322306	0.5548	0.322306	0.575781	0.322306	0.596762	0.322306	0.611544	0.322306	0.629668	0.322306	0.648265	0.322306	0.651603	0.322306	0.645881	0.322306	0.650649		0.322306	0.3016	0.322306	0.501394	0.322306	0.550985	0.322306	0.567198	0.322306	0.597715	0.322306	0.612974	0.322306	0.618696	0.322306	0.637774	0.322306	0.637298	0.322306	0.636344		0.322306	0.311136	0.322306	0.597239	0.322306	0.621557	0.322306	0.655417
0.327306	0.364065	0.327306	0.538588	0.327306	0.571489	0.327306	0.59247	0.327306	0.616789	0.327306	0.62633	0.327306	0.631099	0.327306	0.647788	0.327306	0.654464	0.327306	0.651126		0.327306	0.294447	0.327306	0.51713	0.327306	0.531912	0.327306	0.571966	0.327306	0.585794	0.327306	0.604391	0.327306	0.628715	0.327306	0.618219	0.327306	0.620127	0.327306	0.63539		0.327306	0.302076	0.327306	0.599623	0.327306	0.618696	0.327306	0.631576
0.332384	0.365019	0.332384	0.552416	0.332384	0.566721	0.332384	0.585794	0.332384	0.596762	0.332384	0.616789	0.332384	0.634913	0.332384	0.631576	0.332384	0.627761	0.332384	0.627761		0.332384	0.31352	0.332384	0.501871	0.332384	0.542879	0.332384	0.555754	0.332384	0.582933	0.332384	0.596762	0.332384	0.602961	0.332384	0.620127	0.332384	0.624418	0.332384	0.620604		0.332384	0.329256	0.332384	0.597239	0.332384	0.613451	0.332384	0.637298
0.337384	0.382185	0.337384	0.537634	0.337384	0.562906	0.337384	0.579596	0.337384	0.606775	0.337384	0.614882	0.337384	0.614882	0.337384	0.633483	0.337384	0.64302	0.337384	0.633483		0.337384	0.312567	0.337384	0.51713	0.337384	0.523806	0.337384	0.560999	0.337384	0.571966	0.337384	0.585794	0.337384	0.615835	0.337384	0.602961	0.337384	0.606298	0.337384	0.614405		0.337384	0.32258	0.337384	0.599146	0.337384	0.61059	0.337384	0.618219
0.342463	0.386	0.342463	0.551462	0.342463	0.556707	0.342463	0.57435	0.342463	0.585794	0.342463	0.598669	0.342463	0.615358	0.342463	0.617266	0.342463	0.612497	0.342463	0.617743		0.342463	0.338316	0.342463	0.49901	0.342463	0.531912	0.342463	0.54574	0.342463	0.566721	0.342463	0.585318	0.342463	0.59104	0.342463	0.60153	0.342463	0.608683	0.342463	0.603437		0.342463	0.350714	0.342463	0.595808	0.342463	0.599146	0.342463	0.625377
0.347463	0.399351	0.347463	0.533819	0.347463	0.552416	0.347463	0.567198	0.347463	0.591993	0.347463	0.603914	0.347463	0.596762	0.347463	0.617266	0.347463	0.622034	0.347463	0.622511		0.347463	0.354528	0.347463	0.51713	0.347463	0.51856	0.347463	0.544786	0.347463	0.557184	0.347463	0.57292	0.347463	0.608206	0.347463	0.589609	0.347463	0.587225	0.347463	0.59247		0.347463	0.347376	0.347463	0.593901	0.347463	0.599146	0.347463	0.605822
0.35254	0.398517	0.35254	0.545263	0.35254	0.548124	0.35254	0.562906	0.35254	0.570059	0.35254	0.578642	0.35254	0.600576	0.35254	0.597715	0.35254	0.592947	0.35254	0.604391		0.35254	0.359774	0.35254	0.492811	0.35254	0.520945	0.35254	0.532866	0.35254	0.549555	0.35254	0.568151	0.35254	0.57435	0.35254	0.584364	0.35254	0.590563	0.35254	0.584364		0.35254	0.370741	0.35254	0.592947	0.35254	0.583887	0.35254	0.61059
0.35754	0.399828	0.35754	0.531912	0.35754	0.542402	0.35754	0.552893	0.35754	0.573397	0.35754	0.582933	0.35754	0.584364	0.35754	0.596285	0.35754	0.600576	0.35754	0.62108		0.35754	0.361204	0.35754	0.513792	0.35754	0.508547	0.35754	0.531912	0.35754	0.543833	0.35754	0.558138	0.35754	0.588179	0.35754	0.577211	0.35754	0.567198	0.35754	0.577211		0.35754	0.373125	0.35754	0.587702	0.35754	0.586271	0.35754	0.587702
0.362618	0.408888	0.362618	0.548124	0.362618	0.539541	0.362618	0.550508	0.362618	0.557184	0.362618	0.566721	0.362618	0.588655	0.362618	0.582457	0.362618	0.578165	0.362618	0.590563		0.362618	0.367403	0.362618	0.496149	0.362618	0.512838	0.362618	0.525236	0.362618	0.539064	0.362618	0.556231	0.362618	0.565767	0.362618	0.568628	0.362618	0.573397	0.362618	0.571012		0.362618	0.399828	0.362618	0.59247	0.362618	0.577688	0.362618	0.599623
0.367619	0.440359	0.367619	0.528574	0.367619	0.538588	0.367619	0.541925	0.367619	0.559568	0.367619	0.571012	0.367619	0.569105	0.367619	0.58341	0.367619	0.589609	0.367619	0.601053		0.367619	0.378251	0.367619	0.516176	0.367619	0.505209	0.367619	0.522852	0.367619	0.533342	0.367619	0.539541	0.367619	0.574827	0.367619	0.559092	0.367619	0.55337	0.367619	0.557661		0.367619	0.403643	0.367619	0.589132	0.367619	0.58198	0.367619	0.578165
0.372697	0.424623	0.372697	0.543833	0.372697	0.532866	0.372697	0.543356	0.372697	0.548601	0.372697	0.550985	0.372697	0.571489	0.372697	0.569582	0.372697	0.56529	0.372697	0.567675		0.372697	0.393152	0.372697	0.496626	0.372697	0.504732	0.372697	0.514269	0.372697	0.524282	0.372697	0.542879	0.372697	0.54431	0.372697	0.550985	0.372697	0.555754	0.372697	0.558138		0.372697	0.429392	0.372697	0.592947	0.372697	0.564337	0.372697	0.584841
0.377697	0.434637	0.377697	0.530958	0.377697	0.531435	0.377697	0.533342	0.377697	0.550032	0.377697	0.560522	0.377697	0.551939	0.377697	0.567675	0.377697	0.573397	0.377697	0.578642		0.377697	0.391245	0.377697	0.515699	0.377697	0.498533	0.377697	0.509024	0.377697	0.522852	0.377697	0.523806	0.377697	0.55337	0.377697	0.542879	0.377697	0.537157	0.377697	0.540018		0.377697	0.437498	0.377697	0.583887	0.377697	0.57292	0.377697	0.570059
0.382697	0.427008	0.382697	0.543833	0.382697	0.527143	0.382697	0.532389	0.382697	0.539064	0.382697	0.540018	0.382697	0.561953	0.382697	0.557661	0.382697	0.551939	0.382697	0.544786		0.382697	0.422239	0.382697	0.498056	0.382697	0.499964	0.382697	0.506639	0.382697	0.511885	0.382697	0.527143	0.382697	0.524282	0.382697	0.534773	0.382697	0.543356	0.382697	0.541449		0.382697	0.461817	0.382697	0.593424	0.382697	0.559092	0.382697	0.576258
0.387775	0.458002	0.387775	0.529051	0.387775	0.523806	0.387775	0.523806	0.387775	0.537634	0.387775	0.55337	0.387775	0.538111	0.387775	0.550032	0.387775	0.556707	0.387775	0.546694		0.387775	0.420332	0.387775	0.513315	0.387775	0.492811	0.387775	0.496626	0.387775	0.509977	0.387775	0.510931	0.387775	0.530481	0.387775	0.530958	0.387775	0.519037	0.387775	0.525236		0.387775	0.474215	0.387775	0.580072	0.387775	0.569582	0.387775	0.555754
0.392775	0.466585	0.392775	0.54574	0.392775	0.521898	0.392775	0.524759	0.392775	0.528574	0.392775	0.529528	0.392775	0.54574	0.392775	0.543833	0.392775	0.538588	0.392775	0.536919		0.392775	0.455618	0.392775	0.500441	0.392775	0.493288	0.392775	0.498533	0.392775	0.499964	0.392775	0.519514	0.392775	0.505209	0.392775	0.521421	0.392775	0.530958	0.392775	0.525713		0.392775	0.499487	0.392775	0.589609	0.392775	0.551939	0.392775	0.560999
0.397853	0.488043	0.397853	0.532389	0.397853	0.519991	0.397853	0.517607	0.397853	0.526667	0.397853	0.542879	0.397853	0.531435	0.397853	0.543356	0.397853	0.547171	0.397853	0.525236		0.397853	0.454187	0.397853	0.519514	0.397853	0.491381	0.397853	0.487089	0.397853	0.501394	0.397853	0.498056	0.397853	0.514746	0.397853	0.51856	0.397853	0.505686	0.397853	0.50807		0.397853	0.516176	0.397853	0.580072	0.397853	0.57292	0.397853	0.554323
0.402853	0.496149	0.402853	0.542879	0.402853	0.520468	0.402853	0.520468	0.402853	0.520945	0.402853	0.51856	0.402853	0.539541	0.402853	0.53525	0.402853	0.531912	0.402853	0.530958		0.402853	0.494242	0.402853	0.502825	0.402853	0.489473	0.402853	0.496149	0.402853	0.493765	0.402853	0.511885	0.402853	0.49901	0.402853	0.510931	0.402853	0.520468	0.402853	0.516653		0.402853	0.543833	0.402853	0.594378	0.402853	0.554323	0.402853	0.561476
0.407931	0.520945	0.407931	0.544786	0.407931	0.519276	0.407931	0.513315	0.407931	0.515699	0.407931	0.532389	0.407931	0.521898	0.407931	0.530005	0.407931	0.534773	0.407931	0.550032		0.407931	0.494719	0.407931	0.524282	0.407931	0.48995	0.407931	0.484705	0.407931	0.500917	0.407931	0.490904	0.407931	0.504732	0.407931	0.510931	0.407931	0.501394	0.407931	0.501871		0.407931	0.562906	0.407931	0.58341	0.407931	0.559092	0.407931	0.542879
0.412931	0.530005	0.412931	0.547647	0.412931	0.519454	0.412931	0.515223	0.412931	0.51713	0.412931	0.512362	0.412931	0.523806	0.412931	0.527143	0.412931	0.520468	0.412931	0.531435		0.412931	0.538588	0.412931	0.510454	0.412931	0.489712	0.412931	0.493288	0.412931	0.485182	0.412931	0.504255	0.412931	0.489473	0.412931	0.496626	0.412931	0.512362	0.412931	0.506639		0.412931	0.588655	0.412931	0.597715	0.412931	0.537634	0.412931	0.549078
0.41801	0.557661	0.41801	0.549078	0.41801	0.519037	0.41801	0.512838	0.41801	0.508547	0.41801	0.530005	0.41801	0.515699	0.41801	0.520468	0.41801	0.528097	0.41801	0.558138		0.41801	0.540495	0.41801	0.530958	0.41801	0.490427	0.41801	0.480413	0.41801	0.494719	0.41801	0.484228	0.41801	0.500441	0.41801	0.501871	0.41801	0.492334	0.41801	0.489473		0.41801	0.614882	0.41801	0.584841	0.41801	0.557661	0.41801	0.536203
0.42301	0.567198	0.42301	0.5548	0.42301	0.519037	0.42301	0.513315	0.42301	0.511408	0.42301	0.508547	0.42301	0.523329	0.42301	0.520945	0.42301	0.513792	0.42301	0.531435		0.42301	0.580072	0.42301	0.520468	0.42301	0.488997	0.42301	0.488997	0.42301	0.478029	0.42301	0.500441	0.42301	0.494242	0.42301	0.493288	0.42301	0.501394	0.42301	0.501394		0.42301	0.639682	0.42301	0.603914	0.42301	0.547647	0.42301	0.541449
0.428087	0.605345	0.428087	0.551462	0.428087	0.51856	0.428087	0.507116	0.428087	0.503778	0.428087	0.521421	0.428087	0.50807	0.428087	0.510931	0.428087	0.514746	0.428087	0.528574		0.428087	0.584364	0.428087	0.538111	0.428087	0.489473	0.428087	0.473738	0.428087	0.487089	0.428087	0.477076	0.428087	0.503302	0.428087	0.49758	0.428087	0.482798	0.428087	0.483274		0.428087	0.664954	0.428087	0.589609	0.428087	0.558138	0.428087	0.532866
0.433087	0.61202	0.433087	0.561953	0.433087	0.51713	0.433087	0.510454	0.433087	0.507593	0.433087	0.498533	0.433087	0.515223	0.433087	0.511885	0.433087	0.514746	0.433087	0.504732		0.433087	0.624418	0.433087	0.533342	0.433087	0.490904	0.433087	0.486135	0.433087	0.475168	0.433087	0.494242	0.433087	0.494719	0.433087	0.480413	0.433087	0.494719	0.433087	0.495672		0.433087	0.690227	0.433087	0.614405	0.433087	0.544786	0.433087	0.542402
0.438087	0.660186	0.438087	0.567675	0.438087	0.519991	0.438087	0.506639	0.438087	0.500917	0.438087	0.515223	0.438087	0.506639	0.438087	0.509024	0.438087	0.513315	0.438087	0.510454		0.438087	0.63396	0.438087	0.549078	0.438087	0.494242	0.438087	0.47183	0.438087	0.484228	0.438087	0.474215	0.438087	0.49901	0.438087	0.497103	0.438087	0.482321	0.438087	0.475168		0.438087	0.723605	0.438087	0.598669	0.438087	0.556707	0.438087	0.537634
0.443166	0.667576	0.443166	0.578165	0.443166	0.523329	0.443166	0.512838	0.443166	0.510931	0.443166	0.49901	0.443166	0.510931	0.443166	0.509024	0.443166	0.509977	0.443166	0.495195		0.443166	0.676398	0.443166	0.548124	0.443166	0.491858	0.443166	0.48995	0.443166	0.4704	0.443166	0.492334	0.443166	0.485659	0.443166	0.483751	0.443166	0.491381	0.443166	0.48852		0.443166	0.748401	0.443166	0.61965	0.443166	0.540495	0.443166	0.540972
0.448166	0.694518	0.448166	0.578165	0.448166	0.525713	0.448166	0.510931	0.448166	0.501871	0.448166	0.516176	0.448166	0.507116	0.448166	0.499487	0.448166	0.509977	0.448166	0.505686		0.448166	0.697856	0.448166	0.561953	0.448166	0.507593	0.448166	0.476122	0.448166	0.486135	0.448166	0.476122	0.448166	0.482321	0.448166	0.491381	0.448166	0.478983	0.448166	0.469446		0.448166	0.787501	0.448166	0.607252	0.448166	0.556231	0.448166	0.537634
0.453244	0.703578	0.453244	0.585318	0.453244	0.528574	0.453244	0.513315	0.453244	0.517607	0.453244	0.498056	0.453244	0.506163	0.453244	0.511408	0.453244	0.50807	0.453244	0.491381		0.453244	0.744586	0.453244	0.562429	0.453244	0.496626	0.453244	0.494719	0.453244	0.473738	0.453244	0.496149	0.453244	0.475645	0.453244	0.475645	0.453244	0.48852	0.453244	0.487566		0.453244	0.807528	0.453244	0.633483	0.453244	0.540495	0.453244	0.543833
0.458244	0.744109	0.458244	0.591993	0.458244	0.534773	0.458244	0.513315	0.458244	0.505209	0.458244	0.516176	0.458244	0.507593	0.458244	0.505209	0.458244	0.503302	0.458244	0.503778		0.458244	0.766997	0.458244	0.577211	0.458244	0.510454	0.458244	0.482321	0.458244	0.490427	0.458244	0.477076	0.458244	0.478506	0.458244	0.491381	0.458244	0.478983	0.458244	0.472307		0.458244	0.848536	0.458244	0.621557	0.458244	0.55337	0.458244	0.546217
0.463322	0.769382	0.463322	0.602007	0.463322	0.535727	0.463322	0.51713	0.463322	0.51856	0.463322	0.500441	0.463322	0.507116	0.463322	0.509024	0.463322	0.510454	0.463322	0.493288		0.463322	0.823264	0.463322	0.579596	0.463322	0.506639	0.463322	0.500441	0.463322	0.474215	0.463322	0.494242	0.463322	0.472784	0.463322	0.475168	0.463322	0.489473	0.463322	0.488043		0.463322	0.86904	0.463322	0.645404	0.463322	0.543833	0.463322	0.541925
0.468322	0.806098	0.468322	0.610113	0.468322	0.543833	0.468322	0.519037	0.468322	0.506639	0.468322	0.519991	0.468322	0.509977	0.468322	0.501871	0.468322	0.505209	0.468322	0.49901		0.468322	0.83137	0.468322	0.595331	0.468322	0.522852	0.468322	0.486612	0.468322	0.49901	0.468322	0.478983	0.468322	0.481367	0.468322	0.492811	0.468322	0.478506	0.468322	0.472784		0.468322	0.913386	0.468322	0.639205	0.468322	0.570536	0.468322	0.546694
0.4734	0.834231	0.4734	0.622988	0.4734	0.549555	0.4734	0.52619	0.4734	0.519991	0.4734	0.507116	0.4734	0.508547	0.4734	0.513792	0.4734	0.508547	0.4734	0.493288		0.4734	0.870948	0.4734	0.602961	0.4734	0.51713	0.4734	0.509977	0.4734	0.487566	0.4734	0.499487	0.4734	0.491381	0.4734	0.48089	0.4734	0.488997	0.4734	0.488997		0.4734	0.934844	0.4734	0.665431	0.4734	0.560999	0.4734	0.551462
0.4784	0.877624	0.4784	0.630622	0.4784	0.557184	0.4784	0.526667	0.4784	0.510931	0.4784	0.522852	0.4784	0.512362	0.4784	0.504255	0.4784	0.505686	0.4784	0.504255		0.4784	0.90528	0.4784	0.619173	0.4784	0.542879	0.4784	0.496149	0.4784	0.511885	0.4784	0.484228	0.4784	0.493288	0.4784	0.496626	0.4784	0.482798	0.4784	0.476122		0.4784	0.982528	0.4784	0.656371	0.4784	0.577211	0.4784	0.557184
0.483479	0.912433	0.483479	0.650172	0.483479	0.561953	0.483479	0.535727	0.483479	0.529528	0.483479	0.512362	0.483479	0.511885	0.483479	0.522852	0.483479	0.511408	0.483479	0.501871		0.483479	0.957732	0.483479	0.632052	0.483479	0.535727	0.483479	0.51713	0.483479	0.499487	0.483479	0.499964	0.483479	0.496626	0.483479	0.482798	0.483479	0.489473	0.483479	0.492811		0.483479	1.00589	0.483479	0.685935	0.483479	0.57435	0.483479	0.556707
0.488479	0.957732	0.488479	0.660663	0.488479	0.570536	0.488479	0.540018	0.488479	0.51856	0.488479	0.530005	0.488479	0.522852	0.488479	0.507116	0.488479	0.507593	0.488479	0.509977		0.488479	0.992541	0.488479	0.648265	0.488479	0.560999	0.488479	0.506639	0.488479	0.520945	0.488479	0.494719	0.488479	0.496149	0.488479	0.499487	0.488479	0.487566	0.488479	0.478029		0.488479	1.05644	0.488479	0.679259	0.488479	0.596762	0.488479	0.567198
0.493479	0.995879	0.493479	0.676398	0.493479	0.578642	0.493479	0.547647	0.493479	0.541449	0.493479	0.515699	0.493479	0.520468	0.493479	0.522375	0.493479	0.521421	0.493479	0.513315		0.493479	1.04166	0.493479	0.665908	0.493479	0.551462	0.493479	0.532866	0.493479	0.509977	0.493479	0.511885	0.493479	0.510454	0.493479	0.490904	0.493479	0.495195	0.493479	0.498533		0.493479	1.07933	0.493479	0.710731	0.493479	0.6001	0.493479	0.565767
0.498557	1.03832	0.498557	0.688319	0.498557	0.590563	0.498557	0.551462	0.498557	0.528574	0.498557	0.534773	0.498557	0.529051	0.498557	0.514746	0.498557	0.509024	0.498557	0.515223		0.498557	1.07217	0.498557	0.677352	0.498557	0.579119	0.498557	0.519037	0.498557	0.531912	0.498557	0.496626	0.498557	0.502825	0.498557	0.506163	0.498557	0.493288	0.498557	0.485659		0.498557	1.12987	0.498557	0.706916	0.498557	0.617266	0.498557	0.582933
0.503556	1.07694	0.503556	0.711207	0.503556	0.598669	0.503556	0.560999	0.503556	0.551462	0.503556	0.528097	0.503556	0.522375	0.503556	0.530958	0.503556	0.523806	0.503556	0.515223		0.503556	1.12176	0.503556	0.701194	0.503556	0.57292	0.503556	0.548124	0.503556	0.52619	0.503556	0.516653	0.503556	0.51713	0.503556	0.494719	0.503556	0.499964	0.503556	0.501871		0.503556	1.15514	0.503556	0.738387	0.503556	0.620127	0.503556	0.579119
0.508635	1.11366	0.508635	0.729327	0.508635	0.613451	0.508635	0.573397	0.508635	0.540495	0.508635	0.546217	0.508635	0.540495	0.508635	0.525236	0.508635	0.515223	0.508635	0.516653		0.508635	1.16277	0.508635	0.720267	0.508635	0.605822	0.508635	0.543356	0.508635	0.552416	0.508635	0.513792	0.508635	0.510454	0.508635	0.517607	0.508635	0.502825	0.508635	0.495672		0.508635	1.21093	0.508635	0.744109	0.508635	0.639682	0.508635	0.6001
0.513635	1.15848	0.513635	0.751262	0.513635	0.629191	0.513635	0.582457	0.513635	0.566721	0.513635	0.543833	0.513635	0.535727	0.513635	0.540018	0.513635	0.532389	0.513635	0.519514		0.513635	1.20807	0.513635	0.748878	0.513635	0.600576	0.513635	0.570059	0.513635	0.542402	0.513635	0.533342	0.513635	0.525236	0.513635	0.503302	0.513635	0.502825	0.513635	0.509977		0.513635	1.23287	0.513635	0.773673	0.513635	0.641589	0.513635	0.600576
0.518713	1.20521	0.518713	0.773196	0.518713	0.645881	0.518713	0.589609	0.518713	0.561476	0.518713	0.559092	0.518713	0.552416	0.518713	0.534773	0.518713	0.523806	0.518713	0.519514		0.518713	1.2548	0.518713	0.763183	0.518713	0.638251	0.518713	0.568151	0.518713	0.569105	0.518713	0.530958	0.518713	0.523329	0.518713	0.528097	0.518713	0.514746	0.518713	0.50807		0.518713	1.29295	0.518713	0.782733	0.518713	0.666862	0.518713	0.623941
0.523713	1.26338	0.523713	0.798469	0.523713	0.660663	0.523713	0.606298	0.523713	0.588655	0.523713	0.562906	0.523713	0.546694	0.523713	0.546694	0.523713	0.545263	0.523713	0.51856		0.523713	1.30153	0.523713	0.800376	0.523713	0.636344	0.523713	0.593901	0.523713	0.555754	0.523713	0.547171	0.523713	0.538588	0.523713	0.516653	0.523713	0.519037	0.523713	0.520468		0.523713	1.31536	0.523713	0.817542	0.523713	0.671153	0.523713	0.620604
0.528791	1.31298	0.528791	0.824695	0.528791	0.683074	0.528791	0.622034	0.528791	0.586271	0.528791	0.57435	0.528791	0.565767	0.528791	0.547647	0.528791	0.534296	0.528791	0.531435		0.528791	1.34731	0.528791	0.820403	0.528791	0.677829	0.528791	0.594854	0.528791	0.579596	0.528791	0.550508	0.528791	0.539541	0.528791	0.540018	0.528791	0.525713	0.528791	0.514269		0.528791	1.37353	0.528791	0.829463	0.528791	0.694995	0.528791	0.645404
0.533792	1.36638	0.533792	0.859504	0.533792	0.69881	0.533792	0.634437	0.533792	0.611544	0.533792	0.58198	0.533792	0.561953	0.533792	0.559568	0.533792	0.558615	0.533792	0.54431		0.533792	1.38116	0.533792	0.860457	0.533792	0.678306	0.533792	0.628715	0.533792	0.579596	0.533792	0.564814	0.533792	0.559092	0.533792	0.531912	0.533792	0.528097	0.533792	0.528097		0.533792	1.39547	0.533792	0.861888	0.533792	0.70787	0.533792	0.642066
0.538791	1.41454	0.538791	0.884776	0.538791	0.722651	0.538791	0.651603	0.538791	0.605822	0.538791	0.593901	0.538791	0.578642	0.538791	0.559568	0.538791	0.547171	0.538791	0.543356		0.538791	1.42932	0.538791	0.880961	0.538791	0.718837	0.538791	0.633483	0.538791	0.602484	0.538791	0.568151	0.538791	0.55337	0.538791	0.552893	0.538791	0.540495	0.538791	0.527143		0.538791	1.45269	0.538791	0.880008	0.538791	0.725036	0.538791	0.668292
0.543869	1.46127	0.543869	0.921969	0.543869	0.743155	0.543869	0.668292	0.543869	0.63396	0.543869	0.607252	0.543869	0.575781	0.543869	0.576735	0.543869	0.573397	0.543869	0.560999		0.543869	1.46747	0.543869	0.93246	0.543869	0.727897	0.543869	0.660663	0.543869	0.60153	0.543869	0.585318	0.543869	0.574827	0.543869	0.54574	0.543869	0.540972	0.543869	0.540018		0.543869	1.4751	0.543869	0.919585	0.543869	0.747447	0.543869	0.666385
0.548869	1.50276	0.548869	0.952487	0.548869	0.769858	0.548869	0.686412	0.548869	0.631099	0.548869	0.613928	0.548869	0.599146	0.548869	0.573397	0.548869	0.561953	0.548869	0.556231		0.548869	1.51754	0.548869	0.952487	0.548869	0.766997	0.548869	0.670676	0.548869	0.624895	0.548869	0.598192	0.548869	0.571012	0.548869	0.566721	0.548869	0.556231	0.548869	0.54431		0.548869	1.52994	0.548869	0.942473	0.548869	0.76509	0.548869	0.696902
0.553947	1.55235	0.553947	0.992064	0.553947	0.793223	0.553947	0.704532	0.553947	0.664001	0.553947	0.623465	0.553947	0.598192	0.553947	0.594854	0.553947	0.587225	0.553947	0.581026		0.553947	1.55855	0.553947	1.00589	0.553947	0.777011	0.553947	0.702624	0.553947	0.631576	0.553947	0.610113	0.553947	0.596285	0.553947	0.568151	0.553947	0.557184	0.553947	0.555277		0.553947	1.55378	0.553947	0.984435	0.553947	0.790839	0.553947	0.70024
0.558948	1.59622	0.558948	1.02687	0.558948	0.82231	0.558948	0.725513	0.558948	0.668292	0.558948	0.634437	0.558948	0.623465	0.558948	0.595808	0.558948	0.577211	0.558948	0.570059		0.558948	1.61767	0.558948	1.02735	0.558948	0.816588	0.558948	0.712161	0.558948	0.654464	0.558948	0.622511	0.558948	0.590563	0.558948	0.586748	0.558948	0.575781	0.558948	0.555277		0.558948	1.611	0.558948	1.01257	0.558948	0.809913	0.558948	0.740294
0.564026	1.64104	0.564026	1.06359	0.564026	0.84806	0.564026	0.747447	0.564026	0.697379	0.564026	0.657325	0.564026	0.619173	0.564026	0.61202	0.564026	0.602961	0.564026	0.597715		0.564026	1.63818	0.564026	1.08219	0.564026	0.830417	0.564026	0.742202	0.564026	0.667815	0.564026	0.637774	0.564026	0.620604	0.564026	0.587225	0.564026	0.577211	0.564026	0.571489		0.564026	1.62912	0.564026	1.04595	0.564026	0.837569	0.564026	0.736003
0.569026	1.68109	0.569026	1.10174	0.569026	0.878577	0.569026	0.769858	0.569026	0.705485	0.569026	0.666862	0.569026	0.647788	0.569026	0.615358	0.569026	0.597239	0.569026	0.591516		0.569026	1.68682	0.569026	1.09983	0.569026	0.874286	0.569026	0.75603	0.569026	0.694995	0.569026	0.655894	0.569026	0.616789	0.569026	0.609636	0.569026	0.599623	0.569026	0.581503		0.569026	1.68348	0.569026	1.07694	0.569026	0.856643	0.569026	0.785117
0.574103	1.72019	0.574103	1.13607	0.574103	0.905757	0.574103	0.794177	0.574103	0.733142	0.574103	0.685935	0.574103	0.649219	0.574103	0.632529	0.574103	0.625854	0.574103	0.616312		0.574103	1.71352	0.574103	1.14704	0.574103	0.890021	0.574103	0.786548	0.574103	0.701194	0.574103	0.669723	0.574103	0.646358	0.574103	0.611544	0.574103	0.592947	0.574103	0.584841		0.574103	1.70255	0.574103	1.10984	0.574103	0.889068	0.574103	0.777488
0.579103	1.75882	0.579103	1.17374	0.579103	0.93389	0.579103	0.818973	0.579103	0.743155	0.579103	0.698333	0.579103	0.676398	0.579103	0.641589	0.579103	0.621557	0.579103	0.611544		0.579103	1.77026	0.579103	1.16563	0.579103	0.935321	0.579103	0.805621	0.579103	0.727897	0.579103	0.692611	0.579103	0.64302	0.579103	0.633006	0.579103	0.616789	0.579103	0.602961		0.579103	1.75357	0.579103	1.14704	0.579103	0.909095	0.579103	0.809436
0.584182	1.80698	0.584182	1.20903	0.584182	0.966315	0.584182	0.845675	0.584182	0.776057	0.584182	0.726943	0.584182	0.675921	0.584182	0.662093	0.584182	0.651126	0.584182	0.640159		0.584182	1.80126	0.584182	1.21332	0.584182	0.952487	0.584182	0.834708	0.584182	0.744109	0.584182	0.702624	0.584182	0.678782	0.584182	0.640159	0.584182	0.618696	0.584182	0.609159		0.584182	1.78123	0.584182	1.17803	0.584182	0.945334	0.584182	0.812297
0.589182	1.83893	0.589182	1.24193	0.589182	0.993972	0.589182	0.870471	0.589182	0.781302	0.589182	0.73648	0.589182	0.707393	0.589182	0.674968	0.589182	0.647311	0.589182	0.637298		0.589182	1.85514	0.589182	1.22285	0.589182	0.987296	0.589182	0.855689	0.589182	0.777965	0.589182	0.725513	0.589182	0.674014	0.589182	0.658278	0.589182	0.641589	0.589182	0.623465		0.589182	1.83225	0.589182	1.21189	0.589182	0.96107	0.589182	0.853782
0.594182	1.89329	0.594182	1.27149	0.594182	1.02401	0.594182	0.895267	0.594182	0.814681	0.594182	0.766044	0.594182	0.714068	0.594182	0.691657	0.594182	0.681167	0.594182	0.664477		0.594182	1.88757	0.594182	1.26958	0.594182	1.00542	0.594182	0.88573	0.594182	0.795131	0.594182	0.739341	0.594182	0.710254	0.594182	0.667338	0.594182	0.640635	0.594182	0.628715		0.594182	1.85943	0.594182	1.23668	0.594182	1.00112	0.594182	0.860934
0.59926	1.92619	0.59926	1.29962	0.59926	1.05072	0.59926	0.921969	0.59926	0.828986	0.59926	0.769382	0.59926	0.738864	0.59926	0.705485	0.59926	0.675445	0.59926	0.656848		0.59926	1.94479	0.59926	1.2734	0.59926	1.03784	0.59926	0.903373	0.59926	0.816588	0.59926	0.762706	0.59926	0.706439	0.59926	0.687842	0.59926	0.668292	0.59926	0.650172		0.59926	1.91093	0.59926	1.2672	0.59926	1.01972	0.59926	0.901942
0.60426	1.97674	0.60426	1.31965	0.60426	1.07503	0.60426	0.937705	0.60426	0.858073	0.60426	0.799422	0.60426	0.738864	0.60426	0.714068	0.60426	0.703578	0.60426	0.683074		0.60426	1.97245	0.60426	1.31345	0.60426	1.04833	0.60426	0.923877	0.60426	0.832801	0.60426	0.769858	0.60426	0.736003	0.60426	0.695949	0.60426	0.662093	0.60426	0.649695		0.60426	1.93954	0.60426	1.27912	0.60426	1.05072	0.60426	0.909095
0.609339	2.00296	0.609339	1.34063	0.609339	1.09172	0.609339	0.955348	0.609339	0.867133	0.609339	0.797992	0.609339	0.764136	0.609339	0.726466	0.609339	0.694518	0.609339	0.67306		0.609339	2.02204	0.609339	1.30487	0.609339	1.07074	0.609339	0.935321	0.609339	0.843291	0.609339	0.788455	0.609339	0.731235	0.609339	0.701194	0.609339	0.692134	0.609339	0.666385		0.609339	1.98294	0.609339	1.29915	0.609339	1.05167	0.609339	0.935798
0.614338	2.05303	0.614338	1.35541	0.614338	1.10698	0.614338	0.969176	0.614338	0.890498	0.614338	0.822787	0.614338	0.763659	0.614338	0.733142	0.614338	0.718837	0.614338	0.705485		0.614338	2.04779	0.614338	1.34111	0.614338	1.08219	0.614338	0.949626	0.614338	0.860934	0.614338	0.791793	0.614338	0.758891	0.614338	0.714545	0.614338	0.681167	0.614338	0.669723		0.614338	2.01584	0.614338	1.31011	0.614338	1.07933	0.614338	0.937228
0.619416	2.09023	0.619416	1.3783	0.619416	1.12415	0.619416	0.988727	0.619416	0.897174	0.619416	0.819449	0.619416	0.786548	0.619416	0.74554	0.619416	0.712638	0.619416	0.689273		0.619416	2.10548	0.619416	1.33491	0.619416	1.09792	0.619416	0.965362	0.619416	0.869994	0.619416	0.816112	0.619416	0.751262	0.619416	0.724559	0.619416	0.706916	0.619416	0.687842		0.619416	2.06257	0.619416	1.32633	0.619416	1.08028	0.619416	0.964408
0.624416	2.13934	0.624416	1.38498	0.624416	1.13702	0.624416	0.99731	0.624416	0.907664	0.624416	0.842814	0.624416	0.781779	0.624416	0.751262	0.624416	0.733142	0.624416	0.717406		0.624416	2.1279	0.624416	1.36543	0.624416	1.1046	0.624416	0.972991	0.624416	0.886207	0.624416	0.809913	0.624416	0.775104	0.624416	0.734096	0.624416	0.703101	0.624416	0.687842		0.624416	2.09404	0.624416	1.32537	0.624416	1.10555	0.624416	0.961547
0.629495	2.17463	0.629495	1.40167	0.629495	1.14751	0.629495	1.00732	0.629495	0.910525	0.629495	0.842338	0.629495	0.803714	0.629495	0.766997	0.629495	0.730281	0.629495	0.702147		0.629495	2.1813	0.629495	1.36161	0.629495	1.11461	0.629495	0.983005	0.629495	0.88573	0.629495	0.830894	0.629495	0.771766	0.629495	0.744586	0.629495	0.729327	0.629495	0.715022		0.629495	2.13505	0.629495	1.34397	0.629495	1.09363	0.629495	0.980144
0.634495	2.22231	0.634495	1.41073	0.634495	1.15514	0.634495	1.01257	0.634495	0.922446	0.634495	0.867133	0.634495	0.805144	0.634495	0.769382	0.634495	0.752215	0.634495	0.732665		0.634495	2.20085	0.634495	1.39022	0.634495	1.12463	0.634495	0.985866	0.634495	0.904326	0.634495	0.829463	0.634495	0.797515	0.634495	0.759368	0.634495	0.725036	0.634495	0.713115		0.634495	2.16795	0.634495	1.34349	0.634495	1.11604	0.634495	0.972991
0.639573	2.25664	0.639573	1.42837	0.639573	1.16563	0.639573	1.02735	0.639573	0.930552	0.639573	0.862365	0.639573	0.823741	0.639573	0.787024	0.639573	0.753169	0.639573	0.727897		0.639573	2.24615	0.639573	1.38784	0.639573	1.13464	0.639573	1.00351	0.639573	0.908618	0.639573	0.85855	0.639573	0.800376	0.639573	0.769382	0.639573	0.75603	0.639573	0.745063		0.639573	2.2061	0.639573	1.36495	0.639573	1.10221	0.639573	0.987296
0.644573	2.29527	0.644573	1.43505	0.644573	1.17803	0.644573	1.0345	0.644573	0.940089	0.644573	0.889068	0.644573	0.827556	0.644573	0.796561	0.644573	0.77558	0.644573	0.761275		0.644573	2.25712	0.644573	1.41788	0.644573	1.15037	0.644573	1.00589	0.644573	0.924354	0.644573	0.852828	0.644573	0.826125	0.644573	0.789409	0.644573	0.755076	0.644573	0.739818		0.644573	2.23614	0.644573	1.35971	0.644573	1.12463	0.644573	0.983481
0.649572	2.30623	0.649572	1.44887	0.649572	1.18423	0.649572	1.04499	0.649572	0.953441	0.649572	0.886683	0.649572	0.847583	0.649572	0.814204	0.649572	0.782256	0.649572	0.757937		0.649572	2.2905	0.649572	1.41168	0.649572	1.158	0.649572	1.02306	0.649572	0.926738	0.649572	0.882392	0.649572	0.83137	0.649572	0.797515	0.649572	0.786071	0.649572	0.773673		0.649572	2.26332	0.649572	1.37544	0.649572	1.11461	0.649572	0.99731
0.654651	2.3358	0.654651	1.45412	0.654651	1.19758	0.654651	1.05358	0.654651	0.968699	0.654651	0.912433	0.654651	0.857596	0.654651	0.824695	0.654651	0.807528	0.654651	0.792747		0.654651	2.28621	0.654651	1.43457	0.654651	1.1704	0.654651	1.0283	0.654651	0.951056	0.654651	0.8781	0.654651	0.851874	0.654651	0.824695	0.654651	0.788455	0.654651	0.77415		0.654651	2.29193	0.654651	1.37401	0.654651	1.14036	0.654651	1.00208
0.659651	2.34772	0.659651	1.47653	0.659651	1.21427	0.659651	1.07599	0.659651	0.988727	0.659651	0.908141	0.659651	0.884299	0.659651	0.850444	0.659651	0.821357	0.659651	0.794654		0.659651	2.32721	0.659651	1.44458	0.659651	1.18661	0.659651	1.05834	0.659651	0.959163	0.659651	0.917201	0.659651	0.860934	0.659651	0.837092	0.659651	0.827079	0.659651	0.812297		0.659651	2.31958	0.659651	1.40834	0.659651	1.13416	0.659651	1.02354
0.664729	2.36441	0.664729	1.48559	0.664729	1.22953	0.664729	1.08839	0.664729	1.00017	0.664729	0.946765	0.664729	0.899081	0.664729	0.863318	0.664729	0.847583	0.664729	0.827556		0.664729	2.31815	0.664729	1.47462	0.664729	1.20807	0.664729	1.06168	0.664729	0.986342	0.664729	0.916724	0.664729	0.88716	0.664729	0.868564	0.664729	0.831847	0.664729	0.818019		0.664729	2.34819	0.664729	1.40167	0.664729	1.16754	0.664729	1.02783
0.669729	2.35916	0.669729	1.51134	0.669729	1.24336	0.669729	1.10889	0.669729	1.02783	0.669729	0.951056	0.669729	0.925307	0.669729	0.900512	0.669729	0.863795	0.669729	0.84043		0.669729	2.35439	0.669729	1.48702	0.669729	1.22381	0.669729	1.09601	0.669729	0.994925	0.669729	0.957255	0.669729	0.899558	0.669729	0.8781	0.669729	0.871425	0.669729	0.85855		0.669729	2.37251	0.669729	1.4422	0.669729	1.16325	0.669729	1.03975
0.674808	2.36298	0.674808	1.52135	0.674808	1.26815	0.674808	1.1251	0.674808	1.03927	0.674808	0.995402	0.674808	0.946288	0.674808	0.911956	0.674808	0.892882	0.674808	0.87667		0.674808	2.35201	0.674808	1.52231	0.674808	1.24765	0.674808	1.10174	0.674808	1.03021	0.674808	0.960116	0.674808	0.926738	0.674808	0.91291	0.674808	0.880961	0.674808	0.863795		0.674808	2.40255	0.674808	1.44458	0.674808	1.19806	0.674808	1.04785
0.679808	2.36679	0.679808	1.55521	0.679808	1.28818	0.679808	1.15133	0.679808	1.06931	0.679808	1.00112	0.679808	0.973468	0.679808	0.946765	0.679808	0.915771	0.679808	0.890021		0.679808	2.39492	0.679808	1.54186	0.679808	1.26958	0.679808	1.13988	0.679808	1.03927	0.679808	1.00017	0.679808	0.95058	0.679808	0.925307	0.679808	0.921016	0.679808	0.905757		0.679808	2.4283	0.679808	1.48511	0.679808	1.20855	0.679808	1.07313
0.684885	2.37585	0.684885	1.56475	0.684885	1.30821	0.684885	1.16611	0.684885	1.08171	0.684885	1.04023	0.684885	0.99874	0.684885	0.962977	0.684885	0.941043	0.684885	0.925784		0.684885	2.39635	0.684885	1.57857	0.684885	1.29915	0.684885	1.14561	0.684885	1.07503	0.684885	1.00685	0.684885	0.972991	0.684885	0.95964	0.684885	0.931029	0.684885	0.91434		0.684885	2.46597	0.684885	1.48798	0.684885	1.23716	0.684885	1.09077
0.689885	2.38777	0.689885	1.60289	0.689885	1.33062	0.689885	1.1971	0.689885	1.11843	0.689885	1.05453	0.689885	1.02354	0.689885	1.00303	0.689885	0.974422	0.689885	0.947719		0.689885	2.43975	0.689885	1.60528	0.689885	1.31679	0.689885	1.18661	0.689885	1.08409	0.689885	1.04976	0.689885	1.00399	0.689885	0.979667	0.689885	0.972037	0.689885	0.961547		0.689885	2.49458	0.689885	1.53566	0.689885	1.24431	0.689885	1.11509
0.694963	2.40875	0.694963	1.62197	0.694963	1.36066	0.694963	1.21904	0.694963	1.13321	0.694963	1.09554	0.694963	1.05262	0.694963	1.01972	0.694963	1.00112	0.694963	0.985866		0.694963	2.45214	0.694963	1.6377	0.694963	1.35494	0.694963	1.19472	0.694963	1.12367	0.694963	1.05739	0.694963	1.03164	0.694963	1.01781	0.694963	0.98968	0.694963	0.970607		0.694963	2.54036	0.694963	1.54424	0.694963	1.28532	0.694963	1.14227
0.699964	2.4264	0.699964	1.66536	0.699964	1.38784	0.699964	1.25289	0.699964	1.17326	0.699964	1.10794	0.699964	1.08123	0.699964	1.06216	0.699964	1.03689	0.699964	1.00923		0.699964	2.49792	0.699964	1.6644	0.699964	1.37258	0.699964	1.24431	0.699964	1.13845	0.699964	1.1046	0.699964	1.05978	0.699964	1.0345	0.699964	1.02497	0.699964	1.01686		0.699964	2.57326	0.699964	1.59622	0.699964	1.29724	0.699964	1.1518
0.704964	2.4531	0.704964	1.68825	0.704964	1.42456	0.704964	1.27531	0.704964	1.18709	0.704964	1.158	0.704964	1.11509	0.704964	1.08457	0.704964	1.06597	0.704964	1.04833		0.704964	2.51795	0.704964	1.70446	0.704964	1.41836	0.704964	1.2548	0.704964	1.18375	0.704964	1.1189	0.704964	1.086	0.704964	1.07837	0.704964	1.05262	0.704964	1.0326		0.704964	2.62476	0.704964	1.61481	0.704964	1.33634	0.704964	1.18089
0.710042	2.47694	0.710042	1.73355	0.710042	1.45555	0.710042	1.31345	0.710042	1.2343	0.710042	1.18328	0.710042	1.14656	0.710042	1.12987	0.710042	1.10651	0.710042	1.0779		0.710042	2.56945	0.710042	1.74118	0.710042	1.44172	0.710042	1.30296	0.710042	1.19853	0.710042	1.16086	0.710042	1.12081	0.710042	1.09745	0.710042	1.08982	0.710042	1.08123		0.710042	2.66434	0.710042	1.66727	0.710042	1.35684	0.710042	1.20664
0.715042	2.51032	0.715042	1.75882	0.715042	1.48988	0.715042	1.34492	0.715042	1.24956	0.715042	1.22095	0.715042	1.18757	0.715042	1.15419	0.715042	1.1375	0.715042	1.12319		0.715042	2.59901	0.715042	1.77932	0.715042	1.48798	0.715042	1.31631	0.715042	1.2467	0.715042	1.17612	0.715042	1.1518	0.715042	1.14322	0.715042	1.11843	0.715042	1.10126		0.715042	2.72299	0.715042	1.68872	0.715042	1.40119	0.715042	1.24574
0.72012	2.53082	0.72012	1.7984	0.72012	1.51611	0.72012	1.3721	0.72012	1.29104	0.72012	1.23811	0.72012	1.21379	0.72012	1.20044	0.72012	1.17946	0.72012	1.1518		0.72012	2.64383	0.72012	1.81175	0.72012	1.50657	0.72012	1.36304	0.72012	1.25528	0.72012	1.21809	0.72012	1.18709	0.72012	1.15657	0.72012	1.15514	0.72012	1.14275		0.72012	2.75637	0.72012	1.73831	0.72012	1.41883	0.72012	1.26815
0.72512	2.57088	0.72512	1.82987	0.72512	1.56045	0.72512	1.41073	0.72512	1.31679	0.72512	1.28627	0.72512	1.25957	0.72512	1.22667	0.72512	1.20664	0.72512	1.19615		0.72512	2.67769	0.72512	1.85657	0.72512	1.55616	0.72512	1.38355	0.72512	1.3063	0.72512	1.24717	0.72512	1.21809	0.72512	1.21475	0.72512	1.19043	0.72512	1.17088		0.72512	2.82408	0.72512	1.77074	0.72512	1.47081	0.72512	1.30916
0.730198	2.60521	0.730198	1.87756	0.730198	1.59431	0.730198	1.44792	0.730198	1.36972	0.730198	1.31488	0.730198	1.29009	0.730198	1.28437	0.730198	1.26195	0.730198	1.23573		0.730198	2.73396	0.730198	1.89901	0.730198	1.57953	0.730198	1.43362	0.730198	1.32537	0.730198	1.29152	0.730198	1.26052	0.730198	1.2343	0.730198	1.23048	0.730198	1.22285		0.730198	2.86985	0.730198	1.82701	0.730198	1.49513	0.730198	1.33396
0.735198	2.64717	0.735198	1.90998	0.735198	1.63484	0.735198	1.48368	0.735198	1.38879	0.735198	1.36161	0.735198	1.33825	0.735198	1.31345	0.735198	1.292	0.735198	1.27864		0.735198	2.77115	0.735198	1.93907	0.735198	1.63675	0.735198	1.4565	0.735198	1.37926	0.735198	1.31917	0.735198	1.292	0.735198	1.28961	0.735198	1.2672	0.735198	1.25003		0.735198	2.94519	0.735198	1.85514	0.735198	1.5452	0.735198	1.37926
0.740276	2.67912	0.740276	1.95719	0.740276	1.66965	0.740276	1.5266	0.740276	1.44649	0.740276	1.38975	0.740276	1.37115	0.740276	1.36543	0.740276	1.34922	0.740276	1.32251		0.740276	2.82789	0.740276	1.98341	0.740276	1.65868	0.740276	1.50753	0.740276	1.3969	0.740276	1.36495	0.740276	1.3392	0.740276	1.31202	0.740276	1.30821	0.740276	1.30392		0.740276	2.99097	0.740276	1.91618	0.740276	1.57619	0.740276	1.40405
0.745276	2.72585	0.745276	1.992	0.745276	1.71495	0.745276	1.56188	0.745276	1.4689	0.745276	1.43934	0.745276	1.42265	0.745276	1.39928	0.745276	1.38307	0.745276	1.36447		0.745276	2.87605	0.745276	2.01918	0.745276	1.71638	0.745276	1.52898	0.745276	1.45174	0.745276	1.39165	0.745276	1.36734	0.745276	1.36686	0.745276	1.35494	0.745276	1.33634		0.745276	3.07871	0.745276	1.9486	0.745276	1.62626	0.745276	1.45841
0.750355	2.76447	0.750355	2.03825	0.750355	1.75739	0.750355	1.60575	0.750355	1.52803	0.750355	1.48035	0.750355	1.46461	0.750355	1.45841	0.750355	1.44601	0.750355	1.42217		0.750355	2.93709	0.750355	2.0702	0.750355	1.74261	0.750355	1.58906	0.750355	1.47462	0.750355	1.44077	0.750355	1.42122	0.750355	1.40262	0.750355	1.39499	0.750355	1.3907		0.750355	3.1326	0.750355	2.01488	0.750355	1.6706	0.750355	1.4875
0.755355	2.81311	0.755355	2.07401	0.755355	1.80078	0.755355	1.64724	0.755355	1.55712	0.755355	1.52755	0.755355	1.52088	0.755355	1.4956	0.755355	1.48416	0.755355	1.46938		0.755355	2.9924	0.755355	2.10691	0.755355	1.80269	0.755355	1.6172	0.755355	1.53232	0.755355	1.47701	0.755355	1.45317	0.755355	1.46223	0.755355	1.45078	0.755355	1.43314		0.755355	3.22653	0.755355	2.05017	0.755355	1.72115	0.755355	1.54806
0.760354	2.84983	0.760354	2.1155	0.760354	1.83321	0.760354	1.68682	0.760354	1.61005	0.760354	1.56379	0.760354	1.55569	0.760354	1.56045	0.760354	1.54233	0.760354	1.52708		0.760354	3.04962	0.760354	2.15555	0.760354	1.82367	0.760354	1.66536	0.760354	1.55521	0.760354	1.52517	0.760354	1.50705	0.760354	1.49036	0.760354	1.48654	0.760354	1.48225		0.760354	3.28423	0.760354	2.11216	0.760354	1.76311	0.760354	1.5781
0.765432	2.89942	0.765432	2.1546	0.765432	1.88089	0.765432	1.73212	0.765432	1.64295	0.765432	1.61529	0.765432	1.61863	0.765432	1.60337	0.765432	1.59097	0.765432	1.5719		0.765432	3.11113	0.765432	2.19131	0.765432	1.88757	0.765432	1.69588	0.765432	1.61815	0.765432	1.56427	0.765432	1.54567	0.765432	1.55569	0.765432	1.5471	0.765432	1.53232		0.765432	3.3877	0.765432	2.15269	0.765432	1.81938	0.765432	1.64724
0.770432	2.94949	0.770432	2.20181	0.770432	1.92572	0.770432	1.78028	0.770432	1.70684	0.770432	1.66965	0.770432	1.66011	0.770432	1.66536	0.770432	1.66297	0.770432	1.64342		0.770432	3.18123	0.770432	2.24806	0.770432	1.91904	0.770432	1.7612	0.770432	1.65296	0.770432	1.62244	0.770432	1.61577	0.770432	1.60003	0.770432	1.59526	0.770432	1.59336		0.770432	3.46447	0.770432	2.22517	0.770432	1.8766	0.770432	1.69063
0.775511	3.00623	0.775511	2.239	0.775511	1.97817	0.775511	1.83034	0.775511	1.74451	0.775511	1.72973	0.775511	1.73355	0.775511	1.72544	0.775511	1.70732	0.775511	1.69874		0.775511	3.25276	0.775511	2.2843	0.775511	1.98246	0.775511	1.79506	0.775511	1.72115	0.775511	1.67251	0.775511	1.66393	0.775511	1.67346	0.775511	1.66488	0.775511	1.65153		0.775511	3.58368	0.775511	2.27619	0.775511	1.94241	0.775511	1.76788
0.780511	3.05964	0.780511	2.28764	0.780511	2.02204	0.780511	1.88328	0.780511	1.81747	0.780511	1.78361	0.780511	1.78361	0.780511	1.79554	0.780511	1.79315	0.780511	1.77694		0.780511	3.32524	0.780511	2.34247	0.780511	2.01488	0.780511	1.8642	0.780511	1.76406	0.780511	1.73593	0.780511	1.73307	0.780511	1.72163	0.780511	1.72353	0.780511	1.72163		0.780511	3.66951	0.780511	2.34867	0.780511	2.00296	0.780511	1.81556
0.785589	3.12258	0.785589	2.33532	0.785589	2.07735	0.785589	1.94288	0.785589	1.86515	0.785589	1.8518	0.785589	1.86801	0.785589	1.86134	0.785589	1.85228	0.785589	1.84322		0.785589	3.41441	0.785589	2.38586	0.785589	2.08784	0.785589	1.91141	0.785589	1.83654	0.785589	1.79935	0.785589	1.79029	0.785589	1.80412	0.785589	1.8065	0.785589	1.79697		0.785589	3.80684	0.785589	2.41447	0.785589	2.0783	0.785589	1.91236
0.790589	3.19172	0.790589	2.39016	0.790589	2.14077	0.790589	2.01012	0.790589	1.94813	0.790589	1.93001	0.790589	1.93573	0.790589	1.95671	0.790589	1.95576	0.790589	1.94479		0.790589	3.50453	0.790589	2.46407	0.790589	2.14125	0.790589	1.99533	0.790589	1.90283	0.790589	1.87517	0.790589	1.88328	0.790589	1.87851	0.790589	1.88137	0.790589	1.88137		0.790589	3.92128	0.790589	2.50317	0.790589	2.17224	0.790589	1.9858
0.795667	3.258	0.795667	2.44118	0.795667	2.20514	0.795667	2.07687	0.795667	2.01393	0.795667	2.00535	0.795667	2.02824	0.795667	2.03491	0.795667	2.02538	0.795667	2.02013		0.795667	3.60419	0.795667	2.50746	0.795667	2.22231	0.795667	2.05256	0.795667	1.98294	0.795667	1.95528	0.795667	1.9467	0.795667	1.97483	0.795667	1.98151	0.795667	1.97006		0.795667	4.07053	0.795667	2.57851	0.795667	2.2533	0.795667	2.09118
0.800667	3.3405	0.800667	2.50746	0.800667	2.27905	0.800667	2.15841	0.800667	2.11216	0.800667	2.10787	0.800667	2.12027	0.800667	2.14411	0.800667	2.14983	0.800667	2.14602		0.800667	3.71386	0.800667	2.59853	0.800667	2.29527	0.800667	2.15651	0.800667	2.07163	0.800667	2.05065	0.800667	2.07306	0.800667	2.07306	0.800667	2.07926	0.800667	2.08403		0.800667	4.21502	0.800667	2.69247	0.800667	2.37347	0.800667	2.19418
0.805745	3.42824	0.805745	2.58232	0.805745	2.37156	0.805745	2.25807	0.805745	2.208	0.805745	2.20943	0.805745	2.2471	0.805745	2.25712	0.805745	2.25855	0.805745	2.2514		0.805745	3.84499	0.805745	2.66672	0.805745	2.40017	0.805745	2.24854	0.805745	2.18321	0.805745	2.17081	0.805745	2.16795	0.805745	2.1999	0.805745	2.21659	0.805745	2.21373		0.805745	4.40289	0.805745	2.80167	0.805745	2.49458	0.805745	2.34152
0.810745	3.53409	0.810745	2.67197	0.810745	2.47599	0.810745	2.36917	0.810745	2.33818	0.810745	2.34533	0.810745	2.36774	0.810745	2.40255	0.810745	2.41829	0.810745	2.41829		0.810745	3.97612	0.810745	2.79499	0.810745	2.50317	0.810745	2.37967	0.810745	2.30719	0.810745	2.29956	0.810745	2.32149	0.810745	2.33246	0.810745	2.34629	0.810745	2.35868		0.810745	4.58409	0.810745	2.94615	0.810745	2.65099	0.810745	2.48648
0.815745	3.64281	0.815745	2.7702	0.815745	2.59329	0.815745	2.4984	0.815745	2.46454	0.815745	2.48409	0.815745	2.52987	0.815745	2.54942	0.815745	2.56229	0.815745	2.56086		0.815745	4.14206	0.815745	2.88559	0.815745	2.64288	0.815745	2.50841	0.815745	2.4531	0.815745	2.45024	0.815745	2.46264	0.815745	2.50126	0.815745	2.52224	0.815745	2.52748		0.815745	4.81345	0.815745	3.09874	0.815745	2.81263	0.815745	2.67387
0.820824	3.77203	0.820824	2.89227	0.820824	2.72442	0.820824	2.64383	0.820824	2.6343	0.820824	2.65146	0.820824	2.68532	0.820824	2.73109	0.820824	2.75875	0.820824	2.7597		0.820824	4.30085	0.820824	3.03865	0.820824	2.78498	0.820824	2.67101	0.820824	2.61522	0.820824	2.61236	0.820824	2.65289	0.820824	2.67054	0.820824	2.69533	0.820824	2.71297		0.820824	5.03661	0.820824	3.28423	0.820824	3.0253	0.820824	2.86222
0.825824	3.91222	0.825824	3.02864	0.825824	2.8875	0.825824	2.82169	0.825824	2.80024	0.825824	2.83314	0.825824	2.89227	0.825824	2.92707	0.825824	2.94806	0.825824	2.94996		0.825824	4.50541	0.825824	3.18266	0.825824	2.97094	0.825824	2.84983	0.825824	2.80643	0.825824	2.81216	0.825824	2.83075	0.825824	2.88321	0.825824	2.91897	0.825824	2.93423		0.825824	5.31222	0.825824	3.48927	0.825824	3.23941	0.825824	3.11304
0.830902	4.0734	0.830902	3.19268	0.830902	3.06631	0.830902	3.00671	0.830902	3.01195	0.830902	3.05725	0.830902	3.10493	0.830902	3.15644	0.830902	3.18982	0.830902	3.20317		0.830902	4.70807	0.830902	3.38627	0.830902	3.15978	0.830902	3.05773	0.830902	3.0172	0.830902	3.02626	0.830902	3.07632	0.830902	3.11018	0.830902	3.13307	0.830902	3.16407		0.830902	5.5969	0.830902	3.7315	0.830902	3.50977	0.830902	3.35909
0.835901	4.2627	0.835901	3.38675	0.835901	3.28709	0.835901	3.25085	0.835901	3.24608	0.835901	3.2971	0.835901	3.37435	0.835901	3.42299	0.835901	3.45351	0.835901	3.46114		0.835901	4.97462	0.835901	3.59513	0.835901	3.40773	0.835901	3.3014	0.835901	3.2704	0.835901	3.29758	0.835901	3.32428	0.835901	3.38198	0.835901	3.42251	0.835901	3.45541		0.835901	5.94738	0.835901	4.02571	0.835901	3.80208	0.835901	3.6862
0.84098	4.47776	0.84098	3.61134	0.84098	3.5298	0.84098	3.49022	0.84098	3.52313	0.84098	3.58607	0.84098	3.64329	0.84098	3.71195	0.84098	3.75964	0.84098	3.78014		0.84098	5.23355	0.84098	3.86788	0.84098	3.66618	0.84098	3.57844	0.84098	3.54649	0.84098	3.56509	0.84098	3.62708	0.84098	3.66951	0.84098	3.70289	0.84098	3.73961		0.84098	6.31073	0.84098	4.3471	0.84098	4.15398	0.84098	4.0095
0.84598	4.71665	0.84598	3.86979	0.84598	3.81304	0.84598	3.79731	0.84598	3.81781	0.84598	3.88838	0.84598	3.97469	0.84598	4.03859	0.84598	4.07292	0.84598	4.09962		0.84598	5.56399	0.84598	4.14874	0.84598	3.97707	0.84598	3.88791	0.84598	3.85739	0.84598	3.88648	0.84598	3.93416	0.84598	3.99567	0.84598	4.04431	0.84598	4.08103		0.84598	6.74608	0.84598	4.73334	0.84598	4.52067	0.84598	4.40528
0.851058	4.99846	0.851058	4.16638	0.851058	4.12776	0.851058	4.1125	0.851058	4.15493	0.851058	4.24172	0.851058	4.31515	0.851058	4.39193	0.851058	4.44724	0.851058	4.47871		0.851058	5.90208	0.851058	4.49063	0.851058	4.3142	0.851058	4.22884	0.851058	4.20214	0.851058	4.22312	0.851058	4.29369	0.851058	4.34615	0.851058	4.38811	0.851058	4.4234		0.851058	7.211	0.851058	5.15296	0.851058	4.9565	0.851058	4.81393
0.856058	5.31032	0.856058	4.50828	0.856058	4.48539	0.856058	4.4873	0.856058	4.52926	0.856058	4.60841	0.856058	4.7095	0.856058	4.78007	0.856058	4.83157	0.856058	4.8597		0.856058	6.32265	0.856058	4.84874	0.856058	4.69853	0.856058	4.61032	0.856058	4.57742	0.856058	4.61509	0.856058	4.66325	0.856058	4.73477	0.856058	4.79342	0.856058	4.83062		0.856058	7.75555	0.856058	5.63505	0.856058	5.41427	0.856058	5.29267
0.861058	5.67033	0.861058	4.88355	0.861058	4.8721	0.861058	4.86781	0.861058	4.92408	0.861058	5.02612	0.861058	5.10432	0.861058	5.19492	0.861058	5.26359	0.861058	5.29983		0.861058	6.74989	0.861058	5.28838	0.861058	5.10718	0.861058	5.01277	0.861058	4.98654	0.861058	5.00466	0.861058	5.07905	0.861058	5.14152	0.861058	5.18777	0.861058	5.22544		0.861058	8.34158	0.861058	6.15289	0.861058	5.93927	0.861058	5.77714
0.866137	6.08089	0.866137	5.31461	0.866137	5.30698	0.866137	5.31556	0.866137	5.36229	0.866137	5.461	0.866137	5.56304	0.866137	5.6484	0.866137	5.70896	0.866137	5.74424		0.866137	7.27966	0.866137	5.74901	0.866137	5.57115	0.866137	5.46958	0.866137	5.42619	0.866137	5.46195	0.866137	5.5125	0.866137	5.58974	0.866137	5.65317	0.866137	5.69084		0.866137	9.02394	0.866137	6.75418	0.866137	6.49765	0.866137	6.33838
0.871136	6.53484	0.871136	5.76713	0.871136	5.75712	0.871136	5.7514	0.871136	5.80862	0.871136	5.92926	0.871136	6.00698	0.871136	6.09901	0.871136	6.17292	0.871136	6.21631		0.871136	7.80895	0.871136	6.26113	0.871136	6.04131	0.871136	5.91972	0.871136	5.87823	0.871136	5.89445	0.871136	5.96979	0.871136	6.03511	0.871136	6.07898	0.871136	6.11427		0.871136	9.74158	0.871136	7.36692	0.871136	7.09417	0.871136	6.88961
0.876214	7.07319	0.876214	6.30739	0.876214	6.28545	0.876214	6.28116	0.876214	6.33934	0.876214	6.43327	0.876214	6.54151	0.876214	6.62925	0.876214	6.69267	0.876214	6.73034		0.876214	8.4832	0.876214	6.84049	0.876214	6.59492	0.876214	6.45854	0.876214	6.40419	0.876214	6.42803	0.876214	6.47714	0.876214	6.54342	0.876214	6.60636	0.876214	6.64308		0.876214	10.6061	0.876214	8.1146	0.876214	7.76699	0.876214	7.5629
0.881214	7.67448	0.881214	6.8796	0.881214	6.83572	0.881214	6.81474	0.881214	6.86576	0.881214	6.98498	0.881214	7.06079	0.881214	7.15569	0.881214	7.23293	0.881214	7.27156		0.881214	9.18272	0.881214	7.47803	0.881214	7.17237	0.881214	7.00787	0.881214	6.94778	0.881214	6.93872	0.881214	7.00691	0.881214	7.06842	0.881214	7.10752	0.881214	7.14424		0.881214	11.5436	0.881214	8.87755	0.881214	8.50132	0.881214	8.23191
0.886292	8.36113	0.886292	7.52142	0.886292	7.44799	0.886292	7.41604	0.886292	7.46086	0.886292	7.55718	0.886292	7.6473	0.886292	7.7379	0.886292	7.80132	0.886292	7.83232		0.886292	10.0201	0.886292	8.16229	0.886292	7.80943	0.886292	7.61679	0.886292	7.52142	0.886292	7.52619	0.886292	7.56433	0.886292	7.61822	0.886292	7.67353	0.886292	7.70834		0.886292	12.6074	0.886292	9.76399	0.886292	9.27046	0.886292	8.98531
0.891293	9.12503	0.891293	8.19663	0.891293	8.07884	0.891293	8.01733	0.891293	8.05119	0.891293	8.16134	0.891293	8.22524	0.891293	8.30773	0.891293	8.38116	0.891293	8.41597		0.891293	10.8955	0.891293	8.90521	0.891293	8.46699	0.891293	8.22381	0.891293	8.12558	0.891293	8.08647	0.891293	8.13273	0.891293	8.18423	0.891293	8.21284	0.891293	8.24002		0.891293	13.7666	0.891293	10.6662	0.891293	10.1068	0.891293	9.74254
0.896371	9.99145	0.896371	8.95861	0.896371	8.77598	0.896371	8.6954	0.896371	8.71352	0.896371	8.78886	0.896371	8.86658	0.896371	8.9424	0.896371	8.99676	0.896371	9.02108		0.896371	11.9317	0.896371	9.7082	0.896371	9.18845	0.896371	8.91236	0.896371	8.75786	0.896371	8.73068	0.896371	8.74403	0.896371	8.77551	0.896371	8.81842	0.896371	8.84989		0.896371	15.0779	0.896371	11.6933	0.896371	10.9938	0.896371	10.5932
0.901371	10.9394	0.901371	9.73395	0.901371	9.48552	0.901371	9.36869	0.901371	9.35486	0.901371	9.44356	0.901371	9.48791	0.901371	9.54894	0.901371	9.61141	0.901371	9.63716		0.901371	13.0146	0.901371	10.5641	0.901371	9.93041	0.901371	9.58613	0.901371	9.42258	0.901371	9.34199	0.901371	9.35486	0.901371	9.38062	0.901371	9.39349	0.901371	9.41113		0.901371	16.497	0.901371	12.7318	0.901371	11.9246	0.901371	11.4358
0.906448	11.9951	0.906448	10.5884	0.906448	10.2475	0.906448	10.0916	0.906448	10.062	0.906448	10.0968	0.906448	10.1521	0.906448	10.2008	0.906448	10.2423	0.906448	10.2537		0.906448	14.2496	0.906448	11.4577	0.906448	10.7038	0.906448	10.3186	0.906448	10.0911	0.906448	10.0124	0.906448	9.98715	0.906448	9.99097	0.906448	10.0115	0.906448	10.0253		0.906448	18.0505	0.906448	13.8734	0.906448	12.883	0.906448	12.3365
0.911448	13.1777	0.911448	11.4935	0.911448	11.051	0.911448	10.8378	0.911448	10.7701	0.911448	10.8164	0.911448	10.8307	0.911448	10.8593	0.911448	10.9027	0.911448	10.9122		0.911448	15.5743	0.911448	12.4295	0.911448	11.5345	0.911448	11.0562	0.911448	10.8111	0.911448	10.6757	0.911448	10.6471	0.911448	10.6438	0.911448	10.6247	0.911448	10.6261		0.911448	19.7628	0.911448	15.0536	0.911448	13.9239	0.911448	13.2716
0.916449	14.4919	0.916449	12.472	0.916449	11.9055	0.916449	11.6466	0.916449	11.5483	0.916449	11.5455	0.916449	11.555	0.916449	11.5717	0.916449	11.5936	0.916449	11.5865		0.916449	17.0773	0.916449	13.4533	0.916449	12.4009	0.916449	11.8726	0.916449	11.5493	0.916449	11.4086	0.916449	11.3361	0.916449	11.3013	0.916449	11.2913	0.916449	11.2832		0.916449	21.6449	0.916449	16.3501	0.916449	15.0045	0.916449	14.273
0.921527	15.9329	0.921527	13.4943	0.921527	12.7995	0.921527	12.472	0.921527	12.327	0.921527	12.3203	0.921527	12.2855	0.921527	12.2774	0.921527	12.2927	0.921527	12.2817		0.921527	18.6756	0.921527	14.5381	0.921527	13.3164	0.921527	12.6803	0.921527	12.3337	0.921527	12.1258	0.921527	12.0385	0.921527	11.9975	0.921527	11.9522	0.921527	11.9241		0.921527	23.6843	0.921527	17.6681	0.921527	16.1374	0.921527	15.2987
0.926527	17.5169	0.926527	14.5848	0.926527	13.7351	0.926527	13.3446	0.926527	13.1648	0.926527	13.0966	0.926527	13.0523	0.926527	13.0294	0.926527	13.026	0.926527	12.9893		0.926527	20.448	0.926527	15.6687	0.926527	14.252	0.926527	13.5534	0.926527	13.1162	0.926527	12.9102	0.926527	12.7748	0.926527	12.6904	0.926527	12.6422	0.926527	12.6155		0.926527	25.8773	0.926527	19.0728	0.926527	17.299	0.926527	16.3644
0.931605	19.224	0.931605	15.703	0.931605	14.6916	0.931605	14.2143	0.931605	13.9859	0.931605	13.9044	0.931605	13.8166	0.931605	13.7642	0.931605	13.7451	0.931605	13.7055		0.931605	22.3068	0.931605	16.8317	0.931605	15.219	0.931605	14.4008	0.931605	13.9406	0.931605	13.654	0.931605	13.5024	0.931605	13.4118	0.931605	13.325	0.931605	13.2764		0.931605	28.2124	0.931605	20.4747	0.931605	18.4887	0.931605	17.4325
0.936605	21.066	0.936605	16.8718	0.936605	15.6768	0.936605	15.1208	0.936605	14.86	0.936605	14.715	0.936605	14.6034	0.936605	14.5381	0.936605	14.5009	0.936605	14.4389		0.936605	24.3157	0.936605	18.0243	0.936605	16.1904	0.936605	15.3044	0.936605	14.7479	0.936605	14.4537	0.936605	14.2539	0.936605	14.1266	0.936605	14.0374	0.936605	13.9769		0.936605	30.6643	0.936605	21.9458	0.936605	19.687	0.936605	18.5383
0.941684	22.9824	0.941684	18.0152	0.941684	16.6414	0.941684	16.0006	0.941684	15.6692	0.941684	15.5094	0.941684	15.3525	0.941684	15.2553	0.941684	15.2	0.941684	15.1318		0.941684	26.348	0.941684	19.1811	0.941684	17.1421	0.941684	16.1374	0.941684	15.5485	0.941684	15.1795	0.941684	14.9639	0.941684	14.8275	0.941684	14.6983	0.941684	14.6163		0.941684	33.163	0.941684	23.3243	0.941684	20.8453	0.941684	19.5821
0.946683	25.102	0.946683	19.2707	0.946683	17.6943	0.946683	16.9624	0.946683	16.5976	0.946683	16.3677	0.946683	16.1784	0.946683	16.0716	0.946683	16.0006	0.946683	15.9104		0.946683	28.602	0.946683	20.4337	0.946683	18.1583	0.946683	17.0892	0.946683	16.4078	0.946683	16.0249	0.946683	15.7631	0.946683	15.5795	0.946683	15.4517	0.946683	15.3578		0.946683	35.8633	0.946683	24.8359	0.946683	22.0912	0.946683	20.7189
0.951761	27.3355	0.951761	20.5463	0.951761	18.7634	0.951761	17.9456	0.951761	17.5002	0.951761	17.269	0.951761	17.0448	0.951761	16.8904	0.951761	16.794	0.951761	16.6901		0.951761	30.9232	0.951761	21.695	0.951761	19.2016	0.951761	18.0076	0.951761	17.3019	0.951761	16.8441	0.951761	16.5575	0.951761	16.3725	0.951761	16.1985	0.951761	16.0883		0.951761	38.6561	0.951761	26.3189	0.951761	23.3487	0.951761	21.8681
0.956761	29.6372	0.956761	21.8118	0.956761	19.8177	0.956761	18.9069	0.956761	18.4277	0.956761	18.1239	0.956761	17.8741	0.956761	17.7053	0.956761	17.5913	0.956761	17.4669		0.956761	33.2993	0.956761	22.9257	0.956761	20.2053	0.956761	18.9498	0.956761	18.1411	0.956761	17.6771	0.956761	17.3481	0.956761	17.1149	0.956761	16.9404	0.956761	16.8188		0.956761	41.4218	0.956761	27.7704	0.956761	24.5446	0.956761	22.972
0.96184	32.0643	0.96184	23.1231	0.96184	20.9211	0.96184	19.924	0.96184	19.3713	0.96184	19.0581	0.96184	18.7577	0.96184	18.5464	0.96184	18.4096	0.96184	18.2741		0.96184	35.757	0.96184	24.1822	0.96184	21.2706	0.96184	19.8892	0.96184	19.0595	0.96184	18.5216	0.96184	18.1668	0.96184	17.9342	0.96184	17.7258	0.96184	17.5832		0.96184	44.2971	0.96184	29.2219	0.96184	25.7944	0.96184	24.1211
0.96684	34.5272	0.96684	24.4092	0.96684	21.9987	0.96684	20.9201	0.96684	20.3274	0.96684	19.9436	0.96684	19.6141	0.96684	19.4004	0.96684	19.2416	0.96684	19.0905		0.96684	38.2251	0.96684	25.4153	0.96684	22.2796	0.96684	20.8414	0.96684	19.9278	0.96684	19.3709	0.96684	18.9837	0.96684	18.7028	0.96684	18.4878	0.96684	18.3485		0.96684	47.0938	0.96684	30.6305	0.96684	26.9755	0.96684	25.2241
0.97184	37.0196	0.97184	25.6933	0.97184	23.0878	0.97184	21.9239	0.97184	21.2601	0.97184	20.8605	0.97184	20.4953	0.97184	20.2411	0.97184	20.0613	0.97184	19.8997		0.97184	40.6846	0.97184	26.6093	0.97184	23.2991	0.97184	21.7603	0.97184	20.8338	0.97184	20.2077	0.97184	19.7924	0.97184	19.5163	0.97184	19.2707	0.97184	19.1067		0.97184	49.8504	0.97184	31.9642	0.97184	28.1437	0.97184	26.3265
0.976918	39.4501	0.976918	26.9059	0.976918	24.1202	0.976918	22.8723	0.976918	22.1804	0.976918	21.726	0.976918	21.3231	0.976918	21.0598	0.976918	20.8672	0.976918	20.6826		0.976918	43.0507	0.976918	27.7246	0.976918	24.2346	0.976918	22.642	0.976918	21.6587	0.976918	21.0155	0.976918	20.5811	0.976918	20.253	0.976918	20.0065	0.976918	19.8463		0.976918	52.4034	0.976918	33.1911	0.976918	29.2305	0.976918	27.3331
0.981917	41.7976	0.981917	28.0717	0.981917	25.1263	0.981917	23.7998	0.981917	23.0473	0.981917	22.5809	0.981917	22.1465	0.981917	21.8471	0.981917	21.632	0.981917	21.4437		0.981917	45.3033	0.981917	28.767	0.981917	25.1425	0.981917	23.4683	0.981917	22.4746	0.981917	21.7865	0.981917	21.3269	0.981917	21.0059	0.981917	20.7418	0.981917	20.5529		0.981917	54.8675	0.981917	34.3112	0.981917	30.2376	0.981917	28.294
0.986996	44.1503	0.986996	29.2481	0.986996	26.1506	0.986996	24.742	0.986996	23.9776	0.986996	23.4664	0.986996	22.9967	0.986996	22.693	0.986996	22.4703	0.986996	22.2619		0.986996	47.5411	0.986996	29.8203	0.986996	26.0437	0.986996	24.361	0.986996	23.2938	0.986996	22.6038	0.986996	22.1384	0.986996	21.7684	0.986996	21.5009	0.986996	21.2911		0.986996	57.1229	0.986996	35.4332	0.986996	31.2475	0.986996	29.2443
0.991996	46.3666	0.991996	30.3611	0.991996	27.12	0.991996	25.6656	0.991996	24.8369	0.991996	24.3176	0.991996	23.8331	0.991996	23.4974	0.991996	23.2542	0.991996	23.0401		0.991996	49.6196	0.991996	30.7678	0.991996	26.9111	0.991996	25.1697	0.991996	24.0983	0.991996	23.383	0.991996	22.8847	0.991996	22.5337	0.991996	22.2491	0.991996	22.0178		0.991996	59.202	0.991996	36.425	0.991996	32.1645	0.991996	30.1489
0.997074	48.4023	0.997074	31.3805	0.997074	28.0102	0.997074	26.5044	0.997074	25.6709	0.997074	25.1215	0.997074	24.6128	0.997074	24.2775	0.997074	24.0277	0.997074	23.8031		0.997074	51.4907	0.997074	31.6409	0.997074	27.6769	0.997074	25.9422	0.997074	24.8288	0.997074	24.1164	0.997074	23.6209	0.997074	23.2304	0.997074	22.9429	0.997074	22.7121		0.997074	60.971	0.997074	37.2991	0.997074	32.9717	0.997074	30.9504
1.00207	50.2943	1.00207	32.3504	1.00207	28.879	1.00207	27.3541	1.00207	26.4729	1.00207	25.9245	1.00207	25.4057	1.00207	25.0419	1.00207	24.7749	1.00207	24.5412		1.00207	53.2844	1.00207	32.4396	1.00207	28.4346	1.00207	26.6589	1.00207	25.5736	1.00207	24.8292	1.00207	24.3238	1.00207	23.9571	1.00207	23.661	1.00207	23.4164		1.00207	62.5732	1.00207	38.0858	1.00207	33.7352	1.00207	31.752
1.00715	52.078	1.00715	33.2569	1.00715	29.692	1.00715	28.1314	1.00715	27.2702	1.00715	26.6851	1.00715	26.1582	1.00715	25.8029	1.00715	25.5378	1.00715	25.3027		1.00715	54.7912	1.00715	33.2063	1.00715	29.1256	1.00715	27.3708	1.00715	26.2679	1.00715	25.5345	1.00715	25.0338	1.00715	24.6356	1.00715	24.3352	1.00715	24.1035		1.00715	63.8988	1.00715	38.8006	1.00715	34.4266	1.00715	32.4472
1.01215	53.5466	1.01215	34.0713	1.01215	30.4359	1.01215	28.8838	1.01215	27.9955	1.01215	27.4066	1.01215	26.8906	1.01215	26.5106	1.01215	26.2402	1.01215	26.0013		1.01215	56.1072	1.01215	33.8644	1.01215	29.7769	1.01215	27.9978	1.01215	26.9307	1.01215	26.1963	1.01215	25.6766	1.01215	25.3123	1.01215	25.0171	1.01215	24.7634		1.01215	64.986	1.01215	39.4062	1.01215	35.0145	1.01215	33.0924
1.01723	54.6863	1.01723	34.7079	1.01723	31.0119	1.01723	29.457	1.01723	28.5905	1.01723	27.9974	1.01723	27.4695	1.01723	27.1157	1.01723	26.8453	1.01723	26.6045		1.01723	57.0562	1.01723	34.3622	1.01723	30.2385	1.01723	28.5028	1.01723	27.4352	1.01723	26.7299	1.01723	26.2393	1.01723	25.844	1.01723	25.5459	1.01723	25.3061		1.01723	65.6393	1.01723	39.7948	1.01723	35.4361	1.01723	33.5244
1.02223	55.7448	1.02223	35.3569	1.02223	31.629	1.02223	30.0959	1.02223	29.2071	1.02223	28.6373	1.02223	28.1361	1.02223	27.7661	1.02223	27.4862	1.02223	27.2482		1.02223	57.9526	1.02223	34.8572	1.02223	30.7673	1.02223	29.0278	1.02223	27.9974	1.02223	27.3045	1.02223	26.8119	1.02223	26.4548	1.02223	26.1539	1.02223	25.9174		1.02223	66.2401	1.02223	40.2073	1.02223	35.8809	1.02223	34.0389
1.02723	56.6604	1.02723	35.9749	1.02723	32.2231	1.02723	30.6872	1.02723	29.8408	1.02723	29.2696	1.02723	28.7665	1.02723	28.4322	1.02723	28.1614	1.02723	27.9273		1.02723	58.687	1.02723	35.3464	1.02723	31.247	1.02723	29.5595	1.02723	28.5381	1.02723	27.8739	1.02723	27.4118	1.02723	27.0341	1.02723	26.7452	1.02723	26.5134		1.02723	66.6597	1.02723	40.5954	1.02723	36.3173	1.02723	34.4991
1.03231	57.3471	1.03231	36.4913	1.03231	32.7362	1.03231	31.2346	1.03231	30.3792	1.03231	29.8289	1.03231	29.3597	1.03231	29.0149	1.03231	28.7493	1.03231	28.5147		1.03231	59.2258	1.03231	35.7217	1.03231	31.6752	1.03231	29.9982	1.03231	29.0221	1.03231	28.3731	1.03231	27.9139	1.03231	27.5749	1.03231	27.2969	1.03231	27.0632		1.03231	66.8886	1.03231	40.8734	1.03231	36.6525	1.03231	34.9072
1.03731	57.843	1.03731	36.9276	1.03731	33.1777	1.03731	31.6933	1.03731	30.8789	1.03731	30.3439	1.03731	29.8723	1.03731	29.5628	1.03731	29.3063	1.03731	29.0898		1.03731	59.55	1.03731	36.0621	1.03731	32.0271	1.03731	30.3987	1.03731	29.4422	1.03731	28.8218	1.03731	28.4012	1.03731	28.0455	1.03731	27.7666	1.03731	27.5553		1.03731	66.8981	1.03731	41.088	1.03731	36.9429	1.03731	35.2272
1.04239	58.1815	1.04239	37.2948	1.04239	33.5702	1.04239	32.1249	1.04239	31.3171	1.04239	30.8016	1.04239	30.3715	1.04239	30.0568	1.04239	29.8027	1.04239	29.5876		1.04239	59.7503	1.04239	36.3134	1.04239	32.3457	1.04239	30.7368	1.04239	29.827	1.04239	29.2362	1.04239	28.8104	1.04239	28.488	1.04239	28.2334	1.04239	28.0188		1.04239	66.7932	1.04239	41.2559	1.04239	37.1608	1.04239	35.5181
1.04739	58.4247	1.04739	37.6429	1.04739	33.9521	1.04739	32.5254	1.04739	31.7715	1.04739	31.257	1.04739	30.8264	1.04739	30.5461	1.04739	30.3158	1.04739	30.114		1.04739	59.8552	1.04739	36.59	1.04739	32.6327	1.04739	31.0782	1.04739	30.1875	1.04739	29.6243	1.04739	29.2329	1.04739	28.9086	1.04739	28.6497	1.04739	28.4494		1.04739	66.612	1.04739	41.4128	1.04739	37.394	1.04739	35.7746
1.05247	58.4533	1.05247	37.8732	1.05247	34.2306	1.05247	32.8401	1.05247	32.0901	1.05247	31.597	1.05247	31.2113	1.05247	30.9275	1.05247	30.6977	1.05247	30.5008		1.05247	59.7599	1.05247	36.7226	1.05247	32.8449	1.05247	31.3023	1.05247	30.4602	1.05247	29.9166	1.05247	29.5247	1.05247	29.2424	1.05247	29.0016	1.05247	28.7989		1.05247	66.2687	1.05247	41.4714	1.05247	37.4993	1.05247	35.9501
1.05746	58.4104	1.05746	38.0992	1.05746	34.4981	1.05746	33.1205	1.05746	32.4134	1.05746	31.9413	1.05746	31.5517	1.05746	31.3	1.05746	31.0925	1.05746	30.9075		1.05746	59.5977	1.05746	36.8852	1.05746	33.0309	1.05746	31.5274	1.05746	30.7053	1.05746	30.1851	1.05746	29.8361	1.05746	29.5433	1.05746	29.3039	1.05746	29.1094		1.05746	65.8634	1.05746	41.5372	1.05746	37.6305	1.05746	36.0741
1.06254	58.3532	1.06254	38.3324	1.06254	34.7761	1.06254	33.4266	1.06254	32.7123	1.06254	32.2565	1.06254	31.9132	1.06254	31.6614	1.06254	31.4564	1.06254	31.2713		1.06254	59.4165	1.06254	37.0397	1.06254	33.235	1.06254	31.7358	1.06254	30.9428	1.06254	30.4502	1.06254	30.0983	1.06254	29.8399	1.06254	29.6177	1.06254	29.4307		1.06254	65.4771	1.06254	41.6283	1.06254	37.7354	1.06254	36.2266
1.06754	58.1911	1.06754	38.5283	1.06754	34.9988	1.06754	33.6479	1.06754	32.9646	1.06754	32.524	1.06754	32.1788	1.06754	31.9575	1.06754	31.7644	1.06754	31.6008		1.06754	59.0971	1.06754	37.1784	1.06754	33.3742	1.06754	31.8974	1.06754	31.1097	1.06754	30.6319	1.06754	30.3229	1.06754	30.0564	1.06754	29.8356	1.06754	29.6601		1.06754	65.0003	1.06754	41.685	1.06754	37.805	1.06754	36.2772
1.07262	58.0194	1.07262	38.7281	1.07262	35.2286	1.07262	33.8792	1.07262	33.1878	1.07262	32.7452	1.07262	32.4415	1.07262	32.2217	1.07262	32.0286	1.07262	31.8636		1.07262	58.7919	1.07262	37.289	1.07262	33.5068	1.07262	32.0181	1.07262	31.2523	1.07262	30.7988	1.07262	30.4812	1.07262	30.2499	1.07262	30.0573	1.07262	29.888		1.07262	64.5425	1.07262	41.7546	1.07262	37.8279	1.07262	36.3244
1.07762	57.7333	1.07762	38.8702	1.07762	35.3822	1.07762	33.9955	1.07762	33.3198	1.07762	32.8902	1.07762	32.5779	1.07762	32.3852	1.07762	32.2069	1.07762	32.0643		1.07762	58.3246	1.07762	37.3549	1.07762	33.5444	1.07762	32.0495	1.07762	31.298	1.07762	30.8465	1.07762	30.5756	1.07762	30.3348	1.07762	30.1369	1.07762	29.9901		1.07762	63.956	1.07762	41.7332	1.07762	37.7745	1.07762	36.229
1.08262	57.4663	1.08262	39.0405	1.08262	35.539	1.08262	34.1185	1.08262	33.4162	1.08262	32.9822	1.08262	32.7028	1.08262	32.5159	1.08262	32.338	1.08262	32.1921		1.08262	57.8859	1.08262	37.3916	1.08262	33.5702	1.08262	32.0572	1.08262	31.31	1.08262	30.8903	1.08262	30.6133	1.08262	30.3963	1.08262	30.2299	1.08262	30.0931		1.08262	63.3838	1.08262	41.7146	1.08262	37.6553	1.08262	36.1256
1.0877	57.1229	1.0877	39.1687	1.0877	35.6077	1.0877	34.1357	1.0877	33.4295	1.0877	33.0056	1.0877	32.7257	1.0877	32.5512	1.0877	32.3919	1.0877	32.2722		1.0877	57.328	1.0877	37.3959	1.0877	33.5034	1.0877	31.9699	1.0877	31.2346	1.0877	30.8188	1.0877	30.5885	1.0877	30.3782	1.0877	30.2108	1.0877	30.0826		1.0877	62.7162	1.0877	41.583	1.0877	37.4679	1.0877	35.8929
1.0927	56.6938	1.0927	39.1997	1.0927	35.5619	1.0927	34.0599	1.0927	33.3208	1.0927	32.8845	1.0927	32.6451	1.0927	32.4792	1.0927	32.3194	1.0927	32.2031		1.0927	56.6986	1.0927	37.26	1.0927	33.3279	1.0927	31.782	1.0927	31.0577	1.0927	30.6748	1.0927	30.4364	1.0927	30.2571	1.0927	30.1231	1.0927	30.0058		1.0927	61.9438	1.0927	41.3245	1.0927	37.1007	1.0927	35.5581
1.09778	56.2742	1.09778	39.2193	1.09778	35.4666	1.09778	33.913	1.09778	33.1782	1.09778	32.7534	1.09778	32.5078	1.09778	32.3614	1.09778	32.2284	1.09778	32.1373		1.09778	56.0262	1.09778	37.114	1.09778	33.1172	1.09778	31.5584	1.09778	30.8574	1.09778	30.485	1.09778	30.2905	1.09778	30.125	1.09778	29.9939	1.09778	29.8856		1.09778	61.1618	1.09778	40.9893	1.09778	36.7278	1.09778	35.1724
1.0927	46.4322	1.0927	31.7291	1.0927	28.3917	1.0927	27.0384	1.0927	26.3985	1.0927	26.0514	1.0927	25.8711	1.0927	25.7505	1.0927	25.6489	1.0927	25.5717		1.0927	46.3368	1.0927	30.0273	1.0927	26.5444	1.0927	25.2021	1.0927	24.6042	1.0927	24.3166	1.0927	24.1526	1.0927	24.0358	1.0927	23.9562	1.0927	23.8837		1.0927	50.4758	1.0927	33.0232	1.0927	29.2877	1.0927	27.9626
1.0877	38.9029	1.0877	26.172	1.0877	23.2275	1.0877	22.0416	1.0877	21.5042	1.0877	21.2277	1.0877	21.0627	1.0877	20.9645	1.0877	20.9039	1.0877	20.8553		1.0877	38.8791	1.0877	24.813	1.0877	21.7536	1.0877	20.5868	1.0877	20.0847	1.0877	19.832	1.0877	19.7295	1.0877	19.6336	1.0877	19.5616	1.0877	19.5068		1.0877	42.3218	1.0877	27.1624	1.0877	23.9409	1.0877	22.7693
1.08262	32.952	1.08262	21.8719	1.08262	19.2765	1.08262	18.2594	1.08262	17.7825	1.08262	17.5474	1.08262	17.4268	1.08262	17.3548	1.08262	17.2904	1.08262	17.247		1.08262	33.0092	1.08262	20.757	1.08262	18.0929	1.08262	17.0892	1.08262	16.6476	1.08262	16.4555	1.08262	16.3501	1.08262	16.2795	1.08262	16.2404	1.08262	16.1994		1.08262	35.8941	1.08262	22.693	1.08262	19.851	1.08262	18.8607
1.07762	28.1693	1.07762	18.4844	1.07762	16.1956	1.07762	15.301	1.07762	14.8929	1.07762	14.7093	1.07762	14.5887	1.07762	14.531	1.07762	14.4919	1.07762	14.4613		1.07762	28.2646	1.07762	17.587	1.07762	15.2395	1.07762	14.3464	1.07762	13.9773	1.07762	13.7933	1.07762	13.7361	1.07762	13.6779	1.07762	13.625	1.07762	13.5949		1.07762	30.7442	1.07762	19.1673	1.07762	16.7025	1.07762	15.8103
1.07262	24.2973	1.07262	15.7817	1.07262	13.7547	1.07262	12.9779	1.07262	12.6188	1.07262	12.4476	1.07262	12.368	1.07262	12.3222	1.07262	12.2774	1.07262	12.244		1.07262	24.4404	1.07262	15.0354	1.07262	12.9693	1.07262	12.1921	1.07262	11.8559	1.07262	11.7195	1.07262	11.6523	1.07262	11.6055	1.07262	11.5831	1.07262	11.5641		1.07262	26.5671	1.07262	16.3925	1.07262	14.1857	1.07262	13.4204
1.06754	21.0882	1.06754	13.563	1.06754	11.771	1.06754	11.0724	1.06754	10.7596	1.06754	10.6361	1.06754	10.5508	1.06754	10.5141	1.06754	10.4859	1.06754	10.4683		1.06754	21.2408	1.06754	12.9607	1.06754	11.1254	1.06754	10.4258	1.06754	10.1478	1.06754	10.0043	1.06754	9.97142	1.06754	9.9347	1.06754	9.89751	1.06754	9.87367		1.06754	23.11	1.06754	14.0927	1.06754	12.1692	1.06754	11.4644
1.06254	18.4131	1.06254	11.7419	1.06254	10.1421	1.06254	9.52939	1.06254	9.25711	1.06254	9.13409	1.06254	9.08307	1.06254	9.05732	1.06254	9.0206	1.06254	8.99294		1.06254	18.6086	1.06254	11.2341	1.06254	9.60092	1.06254	8.99771	1.06254	8.73259	1.06254	8.63627	1.06254	8.58525	1.06254	8.55282	1.06254	8.54376	1.06254	8.5285		1.06254	20.2299	1.06254	12.234	1.06254	10.4978	1.06254	9.88225
1.05746	16.1577	1.05746	10.2189	1.05746	8.79506	1.05746	8.2424	1.05746	7.99873	1.05746	7.91147	1.05746	7.84805	1.05746	7.82278	1.05746	7.80704	1.05746	7.79083		1.05746	16.3436	1.05746	9.80739	1.05746	8.33777	1.05746	7.78559	1.05746	7.57292	1.05746	7.46515	1.05746	7.44513	1.05746	7.42462	1.05746	7.39601	1.05746	7.37837		1.05746	17.798	1.05746	10.6495	1.05746	9.12932	1.05746	8.5533
1.05247	14.2503	1.05247	8.93906	1.05247	7.65636	1.05247	7.17237	1.05247	6.96304	1.05247	6.86576	1.05247	6.83525	1.05247	6.82189	1.05247	6.79376	1.05247	6.7704		1.05247	14.4601	1.05247	8.58954	1.05247	7.27871	1.05247	6.80044	1.05247	6.58681	1.05247	6.52196	1.05247	6.48239	1.05247	6.46188	1.05247	6.45568	1.05247	6.45092		1.05247	15.7285	1.05247	9.34819	1.05247	7.94962	1.05247	7.46038
1.04739	12.6236	1.04739	7.85473	1.04739	6.71031	1.04739	6.26781	1.04739	6.07231	1.04739	6.01509	1.04739	5.97026	1.04739	5.95262	1.04739	5.9407	1.04739	5.9283		1.04739	12.8196	1.04739	7.57387	1.04739	6.39083	1.04739	5.94499	1.04739	5.7781	1.04739	5.69131	1.04739	5.68082	1.04739	5.67176	1.04739	5.65031	1.04739	5.63982		1.04739	13.969	1.04739	8.21808	1.04739	6.99261	1.04739	6.52721
1.04239	11.1993	1.04239	6.9187	1.04239	5.88253	1.04239	5.49104	1.04239	5.32701	1.04239	5.255	1.04239	5.23736	1.04239	5.22925	1.04239	5.21256	1.04239	5.19015		1.04239	11.4124	1.04239	6.67264	1.04239	5.60977	1.04239	5.22782	1.04239	5.05473	1.04239	5.01277	1.04239	4.98321	1.04239	4.96747	1.04239	4.96842	1.04239	4.96461		1.04239	12.4267	1.04239	7.27013	1.04239	6.12857	1.04239	5.72994
1.03731	9.97762	1.03731	6.11236	1.03731	5.18777	1.03731	4.82633	1.03731	4.67422	1.03731	4.63416	1.03731	4.60793	1.03731	4.59315	1.03731	4.58552	1.03731	4.57694		1.03731	10.1674	1.03731	5.91924	1.03731	4.96413	1.03731	4.58982	1.03731	4.46488	1.03731	4.40003	1.03731	4.39384	1.03731	4.39336	1.03731	4.37953	1.03731	4.36236		1.03731	11.1053	1.03731	6.42278	1.03731	5.42428	1.03731	5.04472
1.03231	8.89853	1.03231	5.4176	1.03231	4.57599	1.03231	4.25459	1.03231	4.12871	1.03231	4.07197	1.03231	4.0691	1.03231	4.06529	1.03231	4.05289	1.03231	4.0362		1.03231	9.10834	1.03231	5.2488	1.03231	4.38191	1.03231	4.06863	1.03231	3.92844	1.03231	3.90316	1.03231	3.88218	1.03231	3.87026	1.03231	3.87599	1.03231	3.87503		1.03231	9.9285	1.03231	5.72088	1.03231	4.78246	1.03231	4.45725
1.02723	7.96631	1.02723	4.80868	1.02723	4.05289	1.02723	3.76154	1.02723	3.63471	1.02723	3.61325	1.02723	3.59465	1.02723	3.58559	1.02723	3.58035	1.02723	3.57939		1.02723	8.14847	1.02723	4.67517	1.02723	3.89029	1.02723	3.58702	1.02723	3.48975	1.02723	3.43539	1.02723	3.43682	1.02723	3.4454	1.02723	3.43157	1.02723	3.41822		1.02723	8.9157	1.02723	5.07524	1.02723	4.25412	1.02723	3.94513
1.02223	7.12994	1.02223	4.27796	1.02223	3.58607	1.02223	3.33144	1.02223	3.22129	1.02223	3.18219	1.02223	3.18219	1.02223	3.1922	1.02223	3.18171	1.02223	3.16502		1.02223	7.32735	1.02223	4.16113	1.02223	3.43825	1.02223	3.18934	1.02223	3.07728	1.02223	3.06393	1.02223	3.05248	1.02223	3.04247	1.02223	3.04819	1.02223	3.04628		1.02223	7.99921	1.02223	4.5407	1.02223	3.76584	1.02223	3.49356
1.01723	6.40752	1.01723	3.81066	1.01723	3.18791	1.01723	2.95044	1.01723	2.8441	1.01723	2.83934	1.01723	2.82885	1.01723	2.82455	1.01723	2.82074	1.01723	2.81645		1.01723	6.58109	1.01723	3.72197	1.01723	3.07299	1.01723	2.81979	1.01723	2.74731	1.01723	2.71011	1.01723	2.70868	1.01723	2.72394	1.01723	2.71393	1.01723	2.70248		1.01723	7.21672	1.01723	4.04192	1.01723	3.36482	1.01723	3.10541
1.01215	5.76665	1.01215	3.41059	1.01215	2.83695	1.01215	2.61189	1.01215	2.5437	1.01215	2.51461	1.01215	2.52033	1.01215	2.53082	1.01215	2.52748	1.01215	2.51461		1.01215	5.95405	1.01215	3.33191	1.01215	2.73062	1.01215	2.53178	1.01215	2.43307	1.01215	2.42735	1.01215	2.42687	1.01215	2.41734	1.01215	2.42687	1.01215	2.42878		1.01215	6.51386	1.01215	3.64233	1.01215	2.99192	1.01215	2.7659
1.00715	5.19588	1.00715	3.0439	1.00715	2.52748	1.00715	2.32388	1.00715	2.24424	1.00715	2.24854	1.00715	2.24615	1.00715	2.24234	1.00715	2.24091	1.00715	2.23661		1.00715	5.35609	1.00715	2.98429	1.00715	2.44976	1.00715	2.23471	1.00715	2.17892	1.00715	2.14888	1.00715	2.15603	1.00715	2.17081	1.00715	2.16604	1.00715	2.16223		1.00715	5.89015	1.00715	3.24275	1.00715	2.68007	1.00715	2.46311
1.00207	4.67612	1.00207	2.72346	1.00207	2.24615	1.00207	2.05828	1.00207	2.00439	1.00207	1.98675	1.00207	1.99533	1.00207	2.01012	1.00207	2.00773	1.00207	1.99581		1.00207	4.85255	1.00207	2.67292	1.00207	2.17176	1.00207	2.00535	1.00207	1.92238	1.00207	1.93001	1.00207	1.93001	1.00207	1.92572	1.00207	1.93048	1.00207	1.94098		1.00207	5.31413	1.00207	2.92088	1.00207	2.38014	1.00207	2.1875
0.997074	4.2236	0.997074	2.43259	0.997074	2.00678	0.997074	1.83845	0.997074	1.76836	0.997074	1.77551	0.997074	1.78266	0.997074	1.78314	0.997074	1.78075	0.997074	1.78075		0.997074	4.3738	0.997074	2.39302	0.997074	1.95147	0.997074	1.76979	0.997074	1.72973	0.997074	1.70589	0.997074	1.71447	0.997074	1.7345	0.997074	1.72973	0.997074	1.72592		0.997074	4.82251	0.997074	2.60569	0.997074	2.13219	0.997074	1.9548
0.991996	3.81209	0.991996	2.17939	0.991996	1.78123	0.991996	1.62673	0.991996	1.58811	0.991996	1.57142	0.991996	1.58763	0.991996	1.60575	0.991996	1.6048	0.991996	1.59574		0.991996	3.97564	0.991996	2.15269	0.991996	1.72782	0.991996	1.59526	0.991996	1.52231	0.991996	1.5328	0.991996	1.5409	0.991996	1.53423	0.991996	1.54472	0.991996	1.54806		0.991996	4.35759	0.991996	2.35296	0.991996	1.89663	0.991996	1.73498
0.986996	3.44922	0.986996	1.94813	0.986996	1.58906	0.986996	1.45078	0.986996	1.39165	0.986996	1.40405	0.986996	1.41645	0.986996	1.4155	0.986996	1.41502	0.986996	1.41693		0.986996	3.58893	0.986996	1.92619	0.986996	1.55759	0.986996	1.39928	0.986996	1.37258	0.986996	1.35541	0.986996	1.36352	0.986996	1.38879	0.986996	1.38641	0.986996	1.37783		0.986996	3.96277	0.986996	2.09738	0.986996	1.7016	0.986996	1.55092
0.981917	3.11495	0.981917	1.74404	0.981917	1.40739	0.981917	1.27435	0.981917	1.24765	0.981917	1.23811	0.981917	1.25528	0.981917	1.2734	0.981917	1.27674	0.981917	1.2672		0.981917	3.26182	0.981917	1.7283	0.981917	1.37067	0.981917	1.26195	0.981917	1.20092	0.981917	1.21665	0.981917	1.22858	0.981917	1.22333	0.981917	1.23144	0.981917	1.23191		0.981917	3.58225	0.981917	1.89615	0.981917	1.50991	0.981917	1.37067
0.976918	2.82122	0.976918	1.55712	0.976918	1.25194	0.976918	1.14084	0.976918	1.09077	0.976918	1.10746	0.976918	1.12272	0.976918	1.12415	0.976918	1.11938	0.976918	1.12129		0.976918	2.95616	0.976918	1.54949	0.976918	1.23764	0.976918	1.1046	0.976918	1.08552	0.976918	1.07217	0.976918	1.08409	0.976918	1.10794	0.976918	1.1108	0.976918	1.10078		0.976918	3.26754	0.976918	1.68634	0.976918	1.35065	0.976918	1.22285
0.97184	2.54894	0.97184	1.39308	0.97184	1.10794	0.97184	0.996833	0.97184	0.978236	0.97184	0.973468	0.97184	0.990634	0.97184	1.00875	0.97184	1.01495	0.97184	1.00828		0.97184	2.68627	0.97184	1.39404	0.97184	1.08409	0.97184	0.995879	0.97184	0.945334	0.97184	0.96107	0.97184	0.976329	0.97184	0.972037	0.97184	0.978713	0.97184	0.982051		0.97184	2.95282	0.97184	1.52421	0.97184	1.19663	0.97184	1.07313
0.96684	2.30719	0.96684	1.2343	0.96684	0.979667	0.96684	0.885253	0.96684	0.842814	0.96684	0.859504	0.96684	0.879531	0.96684	0.879054	0.96684	0.87667	0.96684	0.876193		0.96684	2.43164	0.96684	1.23239	0.96684	0.974898	0.96684	0.856643	0.96684	0.84949	0.96684	0.839	0.96684	0.846152	0.96684	0.87667	0.96684	0.879054	0.96684	0.869517		0.96684	2.69581	0.96684	1.34874	0.96684	1.06168	0.96684	0.959163
0.96184	2.07783	0.96184	1.09697	0.96184	0.855689	0.96184	0.755076	0.96184	0.749831	0.96184	0.746493	0.96184	0.765567	0.96184	0.787024	0.96184	0.790362	0.96184	0.787024		0.96184	2.20657	0.96184	1.10746	0.96184	0.843768	0.96184	0.771289	0.96184	0.726466	0.96184	0.741248	0.96184	0.760322	0.96184	0.758414	0.96184	0.764613	0.96184	0.764136		0.96184	2.42687	0.96184	1.21522	0.96184	0.931983	0.96184	0.825648
0.956761	1.88042	0.956761	0.964885	0.956761	0.743632	0.956761	0.657802	0.956761	0.630145	0.956761	0.652556	0.956761	0.671153	0.956761	0.67306	0.956761	0.674014	0.956761	0.674014		0.956761	1.99677	0.956761	0.972037	0.956761	0.755076	0.956761	0.650172	0.956761	0.646834	0.956761	0.641112	0.956761	0.651603	0.956761	0.68069	0.956761	0.684028	0.956761	0.674491		0.956761	2.21706	0.956761	1.06454	0.956761	0.817542	0.956761	0.732188
0.951761	1.69349	0.951761	0.852351	0.951761	0.646834	0.951761	0.531435	0.951761	0.556707	0.951761	0.557184	0.951761	0.573397	0.951761	0.586748	0.951761	0.60153	0.951761	0.603914		0.951761	1.80984	0.951761	0.869517	0.951761	0.642066	0.951761	0.579119	0.951761	0.54431	0.951761	0.561953	0.951761	0.582457	0.951761	0.580072	0.951761	0.584364	0.951761	0.587225		0.951761	1.99629	0.951761	0.952487	0.951761	0.710731	0.951761	0.620127
0.946683	1.52421	0.946683	0.742202	0.946683	0.549078	0.946683	0.467062	0.946683	0.454187	0.946683	0.473738	0.946683	0.498056	0.946683	0.498056	0.946683	0.498056	0.946683	0.499487		0.946683	1.63579	0.946683	0.752692	0.946683	0.572443	0.946683	0.478983	0.946683	0.476122	0.946683	0.477076	0.946683	0.485659	0.946683	0.512838	0.946683	0.51856	0.946683	0.518084		0.946683	1.82176	0.946683	0.827079	0.946683	0.611544	0.946683	0.540018
0.941684	1.36161	0.941684	0.641112	0.941684	0.464678	0.941684	0.377893	0.941684	0.389338	0.941684	0.393152	0.941684	0.406504	0.941684	0.426531	0.941684	0.433207	0.941684	0.437021		0.941684	1.47224	0.941684	0.665908	0.941684	0.470877	0.941684	0.41461	0.941684	0.386	0.941684	0.402689	0.941684	0.426531	0.941684	0.424147	0.941684	0.428438	0.941684	0.43273		0.941684	1.6253	0.941684	0.729804	0.941684	0.521421	0.941684	0.438929
0.936605	1.22285	0.936605	0.549555	0.936605	0.379801	0.936605	0.327826	0.936605	0.30303	0.936605	0.32258	0.936605	0.344992	0.936605	0.350714	0.936605	0.345469	0.936605	0.345469		0.936605	1.32871	0.936605	0.566244	0.936605	0.41461	0.936605	0.330687	0.936605	0.329733	0.936605	0.333548	0.936605	0.33927	0.936605	0.369787	0.936605	0.374556	0.936605	0.36931		0.936605	1.48654	0.936605	0.62633	0.936605	0.435591	0.936605	0.377417
0.931605	1.08743	0.931605	0.463247	0.931605	0.305891	0.931605	0.243902	0.931605	0.243425	0.931605	0.249147	0.931605	0.262976	0.931605	0.281096	0.931605	0.289202	0.931605	0.290632		0.931605	1.18995	0.931605	0.497103	0.931605	0.319719	0.931605	0.275373	0.931605	0.246763	0.931605	0.265837	0.931605	0.290632	0.931605	0.287771	0.931605	0.286818	0.931605	0.293493		0.931605	1.31917	0.931605	0.537634	0.931605	0.358343	0.931605	0.282049
0.926527	0.95964	0.926527	0.376463	0.926527	0.230074	0.926527	0.189066	0.926527	0.160933	0.926527	0.178099	0.926527	0.203371	0.926527	0.207663	0.926527	0.201941	0.926527	0.205755		0.926527	1.06454	0.926527	0.399351	0.926527	0.267744	0.926527	0.195265	0.926527	0.199556	0.926527	0.203371	0.926527	0.206709	0.926527	0.236273	0.926527	0.241041	0.926527	0.237703		0.926527	1.19329	0.926527	0.445127	0.926527	0.275373	0.926527	0.22912
0.921527	0.84043	0.921527	0.297308	0.921527	0.16284	0.921527	0.108004	0.921527	0.105619	0.921527	0.115633	0.921527	0.1266	0.921527	0.144243	0.921527	0.150919	0.921527	0.15378		0.921527	0.939612	0.921527	0.340223	0.921527	0.183344	0.921527	0.146151	0.921527	0.120878	0.921527	0.137091	0.921527	0.162363	0.921527	0.161886	0.921527	0.161886	0.921527	0.163794		0.921527	1.04452	0.921527	0.366449	0.921527	0.206232	0.921527	0.138998
0.916449	0.730758	0.916449	0.220537	0.916449	0.0898838	0.916449	0.0579357	0.916449	0.0340939	0.916449	0.0455379	0.916449	0.0727177	0.916449	0.077486	0.916449	0.0722408	0.916449	0.071764		0.916449	0.830417	0.916449	0.250578	0.916449	0.137091	0.916449	0.071764	0.916449	0.0727177	0.916449	0.0827312	0.916449	0.0817776	0.916449	0.107527	0.916449	0.119448	0.916449	0.116587		0.916449	0.936751	0.916449	0.279188	0.916449	0.129461	0.916449	0.0908375
0.911448	0.622511	0.911448	0.148535	0.911448	0.0288486	0.911448	-0.0245571	0.911448	-0.0197887	0.911448	-0.00929832	0.911448	-0.00596046	0.911448	0.0154972	0.911448	0.0245571	0.911448	0.027895		0.911448	0.716929	0.911448	0.197649	0.911448	0.0565052	0.911448	0.025034	0.911448	0.00500679	0.911448	0.0202656	0.911448	0.0436306	0.911448	0.0417233	0.911448	0.0431538	0.911448	0.0436306		0.911448	0.806098	0.911448	0.207186	0.911448	0.0708103	0.911448	0.00500679
0.906448	0.521421	0.906448	0.0760555	0.906448	-0.0402927	0.906448	-0.0703335	0.906448	-0.0903606	0.906448	-0.0765324	0.906448	-0.0488758	0.906448	-0.0455379	0.906448	-0.0503063	0.906448	-0.0550747		0.906448	0.624895	0.906448	0.109434	0.906448	0.0112057	0.906448	-0.0422001	0.906448	-0.0398159	0.906448	-0.0331402	0.906448	-0.0283718	0.906448	-0.00882149	0.906448	0.00357628	0.906448	0.000238419		0.906448	0.710254	0.906448	0.132799	0.906448	-0.00691414	0.906448	-0.0388622
0.901371	0.425577	0.901371	0.00739098	0.901371	-0.0965595	0.901371	-0.148535	0.901371	-0.141382	0.901371	-0.129938	0.901371	-0.124693	0.901371	-0.109911	0.901371	-0.0960827	0.901371	-0.095129		0.901371	0.517607	0.901371	0.0631809	0.901371	-0.0617504	0.901371	-0.089407	0.901371	-0.104666	0.901371	-0.0975132	0.901371	-0.0660419	0.901371	-0.068903	0.901371	-0.0712872	0.901371	-0.0641346		0.901371	0.587702	0.901371	0.0588894	0.901371	-0.0584126	0.901371	-0.118494
0.896371	0.332594	0.896371	-0.0598431	0.896371	-0.164747	0.896371	-0.193834	0.896371	-0.211477	0.896371	-0.198603	0.896371	-0.1719	0.896371	-0.167131	0.896371	-0.170469	0.896371	-0.176191		0.896371	0.437021	0.896371	-0.0174046	0.896371	-0.102282	0.896371	-0.151396	0.896371	-0.152349	0.896371	-0.140429	0.896371	-0.140905	0.896371	-0.118971	0.896371	-0.108004	0.896371	-0.10848		0.896371	0.498533	0.896371	-0.00929832	0.896371	-0.136137	0.896371	-0.163317
0.891293	0.239134	0.891293	-0.129938	0.891293	-0.21863	0.891293	-0.272036	0.891293	-0.263453	0.891293	-0.252008	0.891293	-0.248671	0.891293	-0.231981	0.891293	-0.223398	0.891293	-0.221491		0.891293	0.334978	0.891293	-0.0646114	0.891293	-0.170946	0.891293	-0.201941	0.891293	-0.214815	0.891293	-0.208139	0.891293	-0.18239	0.891293	-0.185251	0.891293	-0.184298	0.891293	-0.183821		0.891293	0.385523	0.891293	-0.0813007	0.891293	-0.19002	0.891293	-0.244856
0.886292	0.152826	0.886292	-0.195742	0.886292	-0.294924	0.886292	-0.316858	0.886292	-0.329733	0.886292	-0.324488	0.886292	-0.297308	0.886292	-0.291109	0.886292	-0.295877	0.886292	-0.304937		0.886292	0.258684	0.886292	-0.14329	0.886292	-0.211477	0.886292	-0.263929	0.886292	-0.268221	0.886292	-0.254869	0.886292	-0.252485	0.886292	-0.23675	0.886292	-0.225306	0.886292	-0.222921		0.886292	0.3016	0.886292	-0.148535	0.886292	-0.264883	0.886292	-0.288725
0.881214	0.0593662	0.881214	-0.265837	0.881214	-0.348806	0.881214	-0.39649	0.881214	-0.388861	0.881214	-0.373602	0.881214	-0.375032	0.881214	-0.363111	0.881214	-0.352144	0.881214	-0.34976		0.881214	0.158548	0.881214	-0.19145	0.881214	-0.291109	0.881214	-0.318766	0.881214	-0.327349	0.881214	-0.326395	0.881214	-0.298262	0.881214	-0.296831	0.881214	-0.301123	0.881214	-0.3016		0.881214	0.194311	0.881214	-0.223875	0.881214	-0.316858	0.881214	-0.373125
0.876214	-0.025034	0.876214	-0.335455	0.876214	-0.419855	0.876214	-0.445604	0.876214	-0.455618	0.876214	-0.449419	0.876214	-0.427485	0.876214	-0.417948	0.876214	-0.431299	0.876214	-0.43416		0.876214	0.0841618	0.876214	-0.273466	0.876214	-0.34976	0.876214	-0.380754	0.876214	-0.381231	0.876214	-0.368834	0.876214	-0.370264	0.876214	-0.355005	0.876214	-0.343561	0.876214	-0.341654		0.876214	0.112772	0.876214	-0.289679	0.876214	-0.39649	0.876214	-0.41604
0.871136	-0.11754	0.871136	-0.408888	0.871136	-0.47946	0.871136	-0.528097	0.871136	-0.521421	0.871136	-0.506163	0.871136	-0.508547	0.871136	-0.499964	0.871136	-0.487089	0.871136	-0.484228		0.871136	-0.0164509	0.871136	-0.324011	0.871136	-0.414133	0.871136	-0.438452	0.871136	-0.445127	0.871136	-0.444651	0.871136	-0.419378	0.871136	-0.418901	0.871136	-0.421762	0.871136	-0.425577		0.871136	0.00929832	0.871136	-0.36788	0.871136	-0.45085	0.871136	-0.503302
0.866137	-0.199556	0.866137	-0.473261	0.866137	-0.552416	0.866137	-0.578165	0.866137	-0.585318	0.866137	-0.585318	0.866137	-0.560999	0.866137	-0.554323	0.866137	-0.561953	0.866137	-0.566244		0.866137	-0.0827312	0.866137	-0.398874	0.866137	-0.465631	0.866137	-0.49758	0.866137	-0.499964	0.866137	-0.488997	0.866137	-0.491381	0.866137	-0.478029	0.866137	-0.467539	0.866137	-0.463247		0.866137	-0.0708103	0.866137	-0.427008	0.866137	-0.530958	0.866137	-0.551939
0.861058	-0.294924	0.861058	-0.550032	0.861058	-0.615835	0.861058	-0.660663	0.861058	-0.653033	0.861058	-0.640635	0.861058	-0.645881	0.861058	-0.637298	0.861058	-0.627284	0.861058	-0.625854		0.861058	-0.187635	0.861058	-0.453234	0.861058	-0.535727	0.861058	-0.563383	0.861058	-0.563383	0.861058	-0.567675	0.861058	-0.540495	0.861058	-0.540495	0.861058	-0.549078	0.861058	-0.550032		0.861058	-0.174284	0.861058	-0.512362	0.861058	-0.59104	0.861058	-0.638728
0.856058	-0.385046	0.856058	-0.623941	0.856058	-0.697856	0.856058	-0.71979	0.856058	-0.728374	0.856058	-0.726466	0.856058	-0.708823	0.856058	-0.700717	0.856058	-0.707393	0.856058	-0.716453		0.856058	-0.259161	0.856058	-0.53668	0.856058	-0.597239	0.856058	-0.628715	0.856058	-0.633006	0.856058	-0.617266	0.856058	-0.622511	0.856058	-0.612497	0.856058	-0.600576	0.856058	-0.596762		0.856058	-0.26679	0.856058	-0.581503	0.856058	-0.675921	0.856058	-0.698333
0.851058	-0.482321	0.851058	-0.707393	0.851058	-0.768905	0.851058	-0.807528	0.851058	-0.805144	0.851058	-0.7937	0.851058	-0.797515	0.851058	-0.793223	0.851058	-0.782256	0.851058	-0.780349		0.851058	-0.367403	0.851058	-0.598669	0.851058	-0.67306	0.851058	-0.699286	0.851058	-0.701194	0.851058	-0.702624	0.851058	-0.679736	0.851058	-0.676398	0.851058	-0.686412	0.851058	-0.686889		0.851058	-0.371695	0.851058	-0.670676	0.851058	-0.736957	0.851058	-0.791793
0.84598	-0.581026	0.84598	-0.793223	0.84598	-0.855212	0.84598	-0.875716	0.84598	-0.883346	0.84598	-0.888114	0.84598	-0.869517	0.84598	-0.859027	0.84598	-0.869994	0.84598	-0.879531		0.84598	-0.445127	0.84598	-0.690703	0.84598	-0.740294	0.84598	-0.766044	0.84598	-0.772719	0.84598	-0.758414	0.84598	-0.764136	0.84598	-0.759368	0.84598	-0.74697	0.84598	-0.742202		0.84598	-0.473261	0.84598	-0.743155	0.84598	-0.834708	0.84598	-0.857596
0.84098	-0.684505	0.84098	-0.879531	0.84098	-0.934844	0.84098	-0.971084	0.84098	-0.971084	0.84098	-0.962024	0.84098	-0.967269	0.84098	-0.962024	0.84098	-0.954394	0.84098	-0.951056		0.84098	-0.559568	0.84098	-0.750308	0.84098	-0.819926	0.84098	-0.848536	0.84098	-0.845199	0.84098	-0.84949	0.84098	-0.833755	0.84098	-0.82994	0.84098	-0.834708	0.84098	-0.837092		0.84098	-0.576735	0.84098	-0.846152	0.84098	-0.90385	0.84098	-0.949626
0.835901	-0.794177	0.835901	-0.969653	0.835901	-1.03117	0.835901	-1.05167	0.835901	-1.05596	0.835901	-1.06216	0.835901	-1.04642	0.835901	-1.03879	0.835901	-1.04928	0.835901	-1.05787		0.835901	-0.64302	0.835901	-0.850444	0.835901	-0.898604	0.835901	-0.919108	0.835901	-0.932937	0.835901	-0.91291	0.835901	-0.921493	0.835901	-0.916724	0.835901	-0.908141	0.835901	-0.905757		0.835901	-0.687366	0.835901	-0.921969	0.835901	-1.01161	0.835901	-1.03355
0.830902	-0.906234	0.830902	-1.06979	0.830902	-1.12272	0.830902	-1.15562	0.830902	-1.16039	0.830902	-1.1437	0.830902	-1.15228	0.830902	-1.1518	0.830902	-1.14608	0.830902	-1.14561		0.830902	-0.767951	0.830902	-0.928645	0.830902	-0.982051	0.830902	-1.01209	0.830902	-1.01161	0.830902	-1.01924	0.830902	-0.999217	0.830902	-0.995402	0.830902	-1.00303	0.830902	-1.00828		0.830902	-0.808005	0.830902	-1.03307	0.830902	-1.08457	0.830902	-1.13559
0.825824	-1.02783	0.825824	-1.17183	0.825824	-1.22905	0.825824	-1.24431	0.825824	-1.25003	0.825824	-1.26052	0.825824	-1.24383	0.825824	-1.23191	0.825824	-1.24908	0.825824	-1.25766		0.825824	-0.859504	0.825824	-1.03164	0.825824	-1.07503	0.825824	-1.08743	0.825824	-1.10746	0.825824	-1.09029	0.825824	-1.09411	0.825824	-1.09506	0.825824	-1.08076	0.825824	-1.08219		0.825824	-0.92483	0.825824	-1.11986	0.825824	-1.20044	0.825824	-1.22285
0.820824	-1.14942	0.820824	-1.28246	0.820824	-1.32108	0.820824	-1.35494	0.820824	-1.36304	0.820824	-1.34826	0.820824	-1.3578	0.820824	-1.35589	0.820824	-1.35875	0.820824	-1.35494		0.820824	-0.98825	0.820824	-1.11509	0.820824	-1.16373	0.820824	-1.18948	0.820824	-1.19186	0.820824	-1.20044	0.820824	-1.18471	0.820824	-1.17469	0.820824	-1.18709	0.820824	-1.19234		0.820824	-1.04881	0.820824	-1.24002	0.820824	-1.2858	0.820824	-1.33491
0.815745	-1.28627	0.815745	-1.39881	0.815745	-1.44315	0.815745	-1.46938	0.815745	-1.47129	0.815745	-1.47701	0.815745	-1.46652	0.815745	-1.45507	0.815745	-1.46509	0.815745	-1.48082		0.815745	-1.09363	0.815745	-1.22905	0.815745	-1.26768	0.815745	-1.28341	0.815745	-1.30058	0.815745	-1.28341	0.815745	-1.29152	0.815745	-1.292	0.815745	-1.28198	0.815745	-1.27864		0.815745	-1.18566	0.815745	-1.33777	0.815745	-1.41597	0.815745	-1.43743
0.810745	-1.42599	0.810745	-1.52374	0.810745	-1.55855	0.810745	-1.59145	0.810745	-1.60051	0.810745	-1.5843	0.810745	-1.5986	0.810745	-1.59431	0.810745	-1.59956	0.810745	-1.59526		0.810745	-1.24288	0.810745	-1.32871	0.810745	-1.36781	0.810745	-1.39785	0.810745	-1.39213	0.810745	-1.40548	0.810745	-1.39547	0.810745	-1.38784	0.810745	-1.39595	0.810745	-1.39785		0.810745	-1.32299	0.810745	-1.47701	0.810745	-1.51802	0.810745	-1.56665
0.805745	-1.5862	0.805745	-1.65582	0.805745	-1.69683	0.805745	-1.71686	0.805745	-1.71829	0.805745	-1.73307	0.805745	-1.72639	0.805745	-1.71257	0.805745	-1.72353	0.805745	-1.73784		0.805745	-1.36924	0.805745	-1.46127	0.805745	-1.49465	0.805745	-1.50562	0.805745	-1.5266	0.805745	-1.50896	0.805745	-1.51515	0.805745	-1.51945	0.805745	-1.51086	0.805745	-1.50466		0.805745	-1.48511	0.805745	-1.59431	0.805745	-1.66154	0.805745	-1.69063
0.800667	-1.74404	0.800667	-1.79792	0.800667	-1.82987	0.800667	-1.85323	0.800667	-1.86515	0.800667	-1.85323	0.800667	-1.86849	0.800667	-1.86658	0.800667	-1.87183	0.800667	-1.87088		0.800667	-1.53423	0.800667	-1.57619	0.800667	-1.60718	0.800667	-1.63723	0.800667	-1.63198	0.800667	-1.64724	0.800667	-1.63675	0.800667	-1.62817	0.800667	-1.6377	0.800667	-1.63913		0.800667	-1.64152	0.800667	-1.74785	0.800667	-1.78171	0.800667	-1.82748
0.795667	-1.92047	0.795667	-1.95337	0.795667	-1.98866	0.795667	-2.00916	0.795667	-2.00153	0.795667	-2.02156	0.795667	-2.01918	0.795667	-2.00678	0.795667	-2.01393	0.795667	-2.02824		0.795667	-1.67633	0.795667	-1.72401	0.795667	-1.75119	0.795667	-1.75786	0.795667	-1.78028	0.795667	-1.76168	0.795667	-1.76788	0.795667	-1.77598	0.795667	-1.76788	0.795667	-1.76263		0.795667	-1.82462	0.795667	-1.88089	0.795667	-1.94288	0.795667	-1.97674
0.790589	-2.09929	0.790589	-2.10978	0.790589	-2.13409	0.790589	-2.16318	0.790589	-2.1689	0.790589	-2.15508	0.790589	-2.16938	0.790589	-2.16843	0.790589	-2.17892	0.790589	-2.17987		0.790589	-1.85752	0.790589	-1.85609	0.790589	-1.86944	0.790589	-1.90092	0.790589	-1.89997	0.790589	-1.91236	0.790589	-1.90521	0.790589	-1.89425	0.790589	-1.9014	0.790589	-1.90712		0.790589	-1.99295	0.790589	-2.04731	0.790589	-2.07544	0.790589	-2.12265
0.785589	-2.30528	0.785589	-2.2905	0.785589	-2.32054	0.785589	-2.34056	0.785589	-2.33389	0.785589	-2.34343	0.785589	-2.34772	0.785589	-2.33866	0.785589	-2.34629	0.785589	-2.35773		0.785589	-2.03253	0.785589	-2.02061	0.785589	-2.0392	0.785589	-2.04302	0.785589	-2.06829	0.785589	-2.05065	0.785589	-2.05923	0.785589	-2.06448	0.785589	-2.0578	0.785589	-2.05399		0.785589	-2.20467	0.785589	-2.20562	0.785589	-2.26093	0.785589	-2.29717
0.780511	-2.52272	0.780511	-2.48028	0.780511	-2.49649	0.780511	-2.5189	0.780511	-2.53321	0.780511	-2.51556	0.780511	-2.52987	0.780511	-2.53654	0.780511	-2.5375	0.780511	-2.54274		0.780511	-2.24281	0.780511	-2.18273	0.780511	-2.18941	0.780511	-2.21802	0.780511	-2.2123	0.780511	-2.22612	0.780511	-2.22279	0.780511	-2.20848	0.780511	-2.22326	0.780511	-2.22565		0.780511	-2.40732	0.780511	-2.40685	0.780511	-2.43021	0.780511	-2.47217
0.775511	-2.7578	0.775511	-2.68675	0.775511	-2.70248	0.775511	-2.71631	0.775511	-2.7125	0.775511	-2.72394	0.775511	-2.72871	0.775511	-2.71679	0.775511	-2.72394	0.775511	-2.74111		0.775511	-2.44261	0.775511	-2.36584	0.775511	-2.37728	0.775511	-2.37347	0.775511	-2.39922	0.775511	-2.38396	0.775511	-2.39159	0.775511	-2.40112	0.775511	-2.39492	0.775511	-2.38777		0.775511	-2.64956	0.775511	-2.58947	0.775511	-2.63334	0.775511	-2.67006
0.770432	-3.011	0.770432	-2.90991	0.770432	-2.90943	0.770432	-2.92421	0.770432	-2.94329	0.770432	-2.9285	0.770432	-2.93709	0.770432	-2.94567	0.770432	-2.95187	0.770432	-2.95759		0.770432	-2.68579	0.770432	-2.56229	0.770432	-2.5499	0.770432	-2.57755	0.770432	-2.57135	0.770432	-2.58184	0.770432	-2.58375	0.770432	-2.57135	0.770432	-2.57803	0.770432	-2.58089		0.770432	-2.88654	0.770432	-2.8236	0.770432	-2.83648	0.770432	-2.87462
0.765432	-3.29234	0.765432	-3.15167	0.765432	-3.14929	0.765432	-3.16979	0.765432	-3.16311	0.765432	-3.17074	0.765432	-3.1779	0.765432	-3.16359	0.765432	-3.1736	0.765432	-3.18791		0.765432	-2.92803	0.765432	-2.77687	0.765432	-2.77115	0.765432	-2.76733	0.765432	-2.79356	0.765432	-2.77687	0.765432	-2.78307	0.765432	-2.79118	0.765432	-2.78831	0.765432	-2.77925		0.765432	-3.17599	0.765432	-3.04104	0.765432	-3.07489	0.765432	-3.10875
0.760354	-3.58798	0.760354	-3.41345	0.760354	-3.39247	0.760354	-3.41012	0.760354	-3.42585	0.760354	-3.40773	0.760354	-3.42108	0.760354	-3.42585	0.760354	-3.42967	0.760354	-3.43586		0.760354	-3.20651	0.760354	-3.00623	0.760354	-2.97237	0.760354	-3.00051	0.760354	-2.99383	0.760354	-3.00718	0.760354	-3.00909	0.760354	-2.99145	0.760354	-2.99812	0.760354	-3.00337		0.760354	-3.45685	0.760354	-3.3095	0.760354	-3.31141	0.760354	-3.34765
0.755355	-3.91032	0.755355	-3.68287	0.755355	-3.66332	0.755355	-3.68239	0.755355	-3.66999	0.755355	-3.67285	0.755355	-3.68859	0.755355	-3.67428	0.755355	-3.68144	0.755355	-3.68668		0.755355	-3.48259	0.755355	-3.24418	0.755355	-3.2189	0.755355	-3.21127	0.755355	-3.23607	0.755355	-3.22176	0.755355	-3.22176	0.755355	-3.23702	0.755355	-3.2313	0.755355	-3.22558		0.755355	-3.78253	0.755355	-3.55507	0.755355	-3.57605	0.755355	-3.61229
0.750355	-4.26079	0.750355	-3.99758	0.750355	-3.96182	0.750355	-3.97374	0.750355	-3.97994	0.750355	-3.96039	0.750355	-3.97421	0.750355	-3.97612	0.750355	-3.98327	0.750355	-3.98518		0.750355	-3.81638	0.750355	-3.52122	0.750355	-3.46877	0.750355	-3.48927	0.750355	-3.47592	0.750355	-3.48784	0.750355	-3.49261	0.750355	-3.47735	0.750355	-3.4783	0.750355	-3.47878		0.750355	-4.12108	0.750355	-3.87217	0.750355	-3.85739	0.750355	-3.89506
0.745276	-4.658	0.745276	-4.33232	0.745276	-4.28988	0.745276	-4.30466	0.745276	-4.28368	0.745276	-4.28607	0.745276	-4.30037	0.745276	-4.28511	0.745276	-4.28559	0.745276	-4.29322		0.745276	-4.16447	0.745276	-3.8159	0.745276	-3.76822	0.745276	-3.75105	0.745276	-3.77776	0.745276	-3.76154	0.745276	-3.76202	0.745276	-3.77203	0.745276	-3.76488	0.745276	-3.75487		0.745276	-4.5264	0.745276	-4.1845	0.745276	-4.17973	0.745276	-4.21788
0.740276	-5.07619	0.740276	-4.6952	0.740276	-4.63416	0.740276	-4.63559	0.740276	-4.63941	0.740276	-4.61652	0.740276	-4.62939	0.740276	-4.62749	0.740276	-4.63798	0.740276	-4.6375		0.740276	-4.54785	0.740276	-4.13777	0.740276	-4.05575	0.740276	-4.06815	0.740276	-4.05528	0.740276	-4.06291	0.740276	-4.06624	0.740276	-4.04908	0.740276	-4.05337	0.740276	-4.05098		0.740276	-4.92742	0.740276	-4.55071	0.740276	-4.51543	0.740276	-4.54881
0.735198	-5.53205	0.735198	-5.08859	0.735198	-5.01182	0.735198	-5.01754	0.735198	-4.9875	0.735198	-4.98654	0.735198	-4.99846	0.735198	-4.97748	0.735198	-4.98321	0.735198	-4.98559		0.735198	-4.95412	0.735198	-4.47013	0.735198	-4.39765	0.735198	-4.36951	0.735198	-4.38954	0.735198	-4.37715	0.735198	-4.37094	0.735198	-4.38048	0.735198	-4.37428	0.735198	-4.36331		0.735198	-5.39233	0.735198	-4.91216	0.735198	-4.8845	0.735198	-4.91836
0.730198	-6.02891	0.730198	-5.50916	0.730198	-5.41617	0.730198	-5.40664	0.730198	-5.40998	0.730198	-5.37183	0.730198	-5.3847	0.730198	-5.38041	0.730198	-5.3828	0.730198	-5.38566		0.730198	-5.40711	0.730198	-4.85541	0.730198	-4.73382	0.730198	-4.73716	0.730198	-4.72095	0.730198	-4.72428	0.730198	-4.72857	0.730198	-4.70998	0.730198	-4.70426	0.730198	-4.70092		0.730198	-5.86631	0.730198	-5.33797	0.730198	-5.27837	0.730198	-5.30221
0.72512	-6.58014	0.72512	-5.97789	0.72512	-5.8687	0.72512	-5.8625	0.72512	-5.82769	0.72512	-5.81052	0.72512	-5.82244	0.72512	-5.79956	0.72512	-5.79669	0.72512	-5.79288		0.72512	-5.90255	0.72512	-5.25739	0.72512	-5.14295	0.72512	-5.10098	0.72512	-5.11958	0.72512	-5.09955	0.72512	-5.08906	0.72512	-5.0986	0.72512	-5.09002	0.72512	-5.07762		0.72512	-6.43184	0.72512	-5.78334	0.72512	-5.71849	0.72512	-5.7514
0.72012	-7.17428	0.72012	-6.4862	0.72012	-6.3503	0.72012	-6.32122	0.72012	-6.30977	0.72012	-6.26972	0.72012	-6.28068	0.72012	-6.26829	0.72012	-6.27162	0.72012	-6.27019		0.72012	-6.44567	0.72012	-5.7142	0.72012	-5.55255	0.72012	-5.53634	0.72012	-5.51393	0.72012	-5.51393	0.72012	-5.51154	0.72012	-5.48961	0.72012	-5.48102	0.72012	-5.47053		0.72012	-7.01025	0.72012	-6.29117	0.72012	-6.19152	0.72012	-6.20439
0.715042	-7.80371	0.715042	-7.0112	0.715042	-6.85575	0.715042	-6.82809	0.715042	-6.77707	0.715042	-6.75228	0.715042	-6.7661	0.715042	-6.73273	0.715042	-6.72843	0.715042	-6.72414		0.715042	-7.00977	0.715042	-6.17006	0.715042	-6.00698	0.715042	-5.95071	0.715042	-5.9531	0.715042	-5.93069	0.715042	-5.91543	0.715042	-5.91686	0.715042	-5.90541	0.715042	-5.89015		0.715042	-7.65636	0.715042	-6.79471	0.715042	-6.68981	0.715042	-6.70173
0.710042	-8.51706	0.710042	-7.6125	0.710042	-7.42653	0.710042	-7.37551	0.710042	-7.33784	0.710042	-7.29778	0.710042	-7.29683	0.710042	-7.27919	0.710042	-7.27537	0.710042	-7.27394		0.710042	-7.65779	0.710042	-6.70745	0.710042	-6.4924	0.710042	-6.45425	0.710042	-6.42374	0.710042	-6.40943	0.710042	-6.40609	0.710042	-6.37462	0.710042	-6.36508	0.710042	-6.34506		0.710042	-8.35351	0.710042	-7.39744	0.710042	-7.2563	0.710042	-7.24628
0.704964	-9.30193	0.704964	-8.27054	0.704964	-8.05738	0.704964	-8.00589	0.704964	-7.93388	0.704964	-7.89812	0.704964	-7.90623	0.704964	-7.86427	0.704964	-7.85044	0.704964	-7.8471		0.704964	-8.37067	0.704964	-7.28491	0.704964	-7.0627	0.704964	-6.98021	0.704964	-6.96781	0.704964	-6.93777	0.704964	-6.91917	0.704964	-6.91011	0.704964	-6.89772	0.704964	-6.87149		0.704964	-9.16937	0.704964	-8.04928	0.704964	-7.88239	0.704964	-7.87714
0.699964	-10.1445	0.699964	-8.97578	0.699964	-8.72305	0.699964	-8.6439	0.699964	-8.59192	0.699964	-8.53661	0.699964	-8.52231	0.699964	-8.49465	0.699964	-8.4832	0.699964	-8.48082		0.699964	-9.13838	0.699964	-7.92482	0.699964	-7.63348	0.699964	-7.56624	0.699964	-7.52094	0.699964	-7.4971	0.699964	-7.48995	0.699964	-7.44751	0.699964	-7.42844	0.699964	-7.40126		0.699964	-10.0077	0.699964	-8.75596	0.699964	-8.5533	0.699964	-8.51801
0.694963	-11.0758	0.694963	-9.74826	0.694963	-9.4593	0.694963	-9.37537	0.694963	-9.28	0.694963	-9.22516	0.694963	-9.22516	0.694963	-9.16794	0.694963	-9.14649	0.694963	-9.14172		0.694963	-9.98906	0.694963	-8.60575	0.694963	-8.29533	0.694963	-8.17994	0.694963	-8.15562	0.694963	-8.10984	0.694963	-8.07932	0.694963	-8.06072	0.694963	-8.04308	0.694963	-8.00589		0.694963	-10.9775	0.694963	-9.52987	0.694963	-9.28763	0.694963	-9.26188
0.689885	-12.0657	0.689885	-10.5837	0.689885	-10.2418	0.689885	-10.125	0.689885	-10.0406	0.689885	-9.96903	0.689885	-9.94328	0.689885	-9.89465	0.689885	-9.87939	0.689885	-9.87081		0.689885	-10.8979	0.689885	-9.36202	0.689885	-8.97339	0.689885	-8.86849	0.689885	-8.80459	0.689885	-8.75643	0.689885	-8.7407	0.689885	-8.69254	0.689885	-8.66059	0.689885	-8.62053		0.689885	-11.9942	0.689885	-10.3729	0.689885	-10.0878	0.689885	-10.0234
0.684885	-13.1634	0.684885	-11.4901	0.684885	-11.102	0.684885	-10.9804	0.684885	-10.8517	0.684885	-10.7758	0.684885	-10.7615	0.684885	-10.6876	0.684885	-10.6538	0.684885	-10.6361		0.684885	-11.9117	0.684885	-10.1703	0.684885	-9.75493	0.684885	-9.59805	0.684885	-9.54465	0.684885	-9.47789	0.684885	-9.43402	0.684885	-9.40637	0.684885	-9.37823	0.684885	-9.32053		0.684885	-13.1558	0.684885	-11.2999	0.684885	-10.9613	0.684885	-10.9017
0.679808	-14.3002	0.679808	-12.4434	0.679808	-11.9946	0.679808	-11.8273	0.679808	-11.7119	0.679808	-11.6156	0.679808	-11.5717	0.679808	-11.503	0.679808	-11.4792	0.679808	-11.4625		0.679808	-12.9593	0.679808	-11.0453	0.679808	-10.5336	0.679808	-10.3786	0.679808	-10.2871	0.679808	-10.2141	0.679808	-10.185	0.679808	-10.125	0.679808	-10.0778	0.679808	-10.0162		0.679808	-14.3397	0.679808	-12.2803	0.679808	-11.8869	0.679808	-11.7801
0.674808	-15.601	0.674808	-13.5286	0.674808	-13.0136	0.674808	-12.8344	0.674808	-12.6627	0.674808	-12.5602	0.674808	-12.522	0.674808	-12.431	0.674808	-12.3837	0.674808	-12.3585		0.674808	-14.1709	0.674808	-12.0171	0.674808	-11.4596	0.674808	-11.2498	0.674808	-11.1621	0.674808	-11.0734	0.674808	-11.0114	0.674808	-10.9613	0.674808	-10.9194	0.674808	-10.8431		0.674808	-15.7297	0.674808	-13.4066	0.674808	-12.9412	0.674808	-12.821
0.669729	-16.9461	0.669729	-14.6659	0.669729	-14.0718	0.669729	-13.8457	0.669729	-13.6836	0.669729	-13.553	0.669729	-13.4771	0.669729	-13.3861	0.669729	-13.3551	0.669729	-13.3198		0.669729	-15.4279	0.669729	-13.0671	0.669729	-12.4081	0.669729	-12.1816	0.669729	-12.0519	0.669729	-11.9517	0.669729	-11.8979	0.669729	-11.8225	0.669729	-11.7572	0.669729	-11.6799		0.669729	-17.1798	0.669729	-14.6049	0.669729	-14.0679	0.669729	-13.8825
0.664729	-18.4038	0.664729	-15.8909	0.664729	-15.2224	0.664729	-14.9778	0.664729	-14.7651	0.664729	-14.6192	0.664729	-14.5496	0.664729	-14.4384	0.664729	-14.3812	0.664729	-14.3321		0.664729	-16.8207	0.664729	-14.1919	0.664729	-13.4662	0.664729	-13.1848	0.664729	-13.047	0.664729	-12.9302	0.664729	-12.8367	0.664729	-12.7647	0.664729	-12.7104	0.664729	-12.6217		0.664729	-18.801	0.664729	-15.9181	0.664729	-15.2863	0.664729	-15.0908
0.659651	-19.9135	0.659651	-17.1803	0.659651	-16.4416	0.659651	-16.1317	0.659651	-15.9109	0.659651	-15.7459	0.659651	-15.6296	0.659651	-15.5128	0.659651	-15.4594	0.659651	-15.4155		0.659651	-18.2598	0.659651	-15.4083	0.659651	-14.5615	0.659651	-14.2525	0.659651	-14.0718	0.659651	-13.9282	0.659651	-13.8524	0.659651	-13.747	0.659651	-13.6684	0.659651	-13.5773		0.659651	-20.4814	0.659651	-17.3195	0.659651	-16.6066	0.659651	-16.3372
0.654651	-21.5381	0.654651	-18.5741	0.654651	-17.7286	0.654651	-17.403	0.654651	-17.1345	0.654651	-16.9428	0.654651	-16.8298	0.654651	-16.6839	0.654651	-16.6147	0.654651	-16.5532		0.654651	-19.8458	0.654651	-16.7125	0.654651	-15.7798	0.654651	-15.404	0.654651	-15.2071	0.654651	-15.0459	0.654651	-14.9263	0.654651	-14.8218	0.654651	-14.7441	0.654651	-14.644		0.654651	-22.3468	0.654651	-18.863	0.654651	-18.0314	0.654651	-17.7305
0.649572	-23.1498	0.649572	-19.9798	0.649572	-19.0652	0.649572	-18.6628	0.649572	-18.3795	0.649572	-18.1645	0.649572	-17.9966	0.649572	-17.8483	0.649572	-17.7777	0.649572	-17.7248		0.649572	-21.4218	0.649572	-18.0758	0.649572	-17.0081	0.649572	-16.5928	0.649572	-16.3482	0.649572	-16.1565	0.649572	-16.0406	0.649572	-15.9071	0.649572	-15.8003	0.649572	-15.6925		0.649572	-24.2308	0.649572	-20.4547	0.649572	-19.5258	0.649572	-19.1315
0.644573	-24.7482	0.644573	-21.386	0.644573	-20.3737	0.644573	-19.9455	0.644573	-19.6107	0.644573	-19.3628	0.644573	-19.1968	0.644573	-19.0323	0.644573	-18.9288	0.644573	-18.8597		0.644573	-23.0344	0.644573	-19.441	0.644573	-18.2789	0.644573	-17.7959	0.644573	-17.5188	0.644573	-17.3071	0.644573	-17.1416	0.644573	-17.0086	0.644573	-16.9051	0.644573	-16.7845		0.644573	-26.1506	0.644573	-22.0927	0.644573	-21.0298	0.644573	-20.5987
0.639573	-26.4019	0.639573	-22.8866	0.639573	-21.7994	0.639573	-21.2992	0.639573	-20.9392	0.639573	-20.6669	0.639573	-20.4418	0.639573	-20.2773	0.639573	-20.172	0.639573	-20.1033		0.639573	-24.7067	0.639573	-20.9497	0.639573	-19.6436	0.639573	-19.1015	0.639573	-18.7729	0.639573	-18.5145	0.639573	-18.3552	0.639573	-18.1826	0.639573	-18.0567	0.639573	-17.9241		0.639573	-28.201	0.639573	-23.8803	0.639573	-22.7059	0.639573	-22.158
0.634495	-28.0298	0.634495	-24.4025	0.634495	-23.2314	0.634495	-22.6973	0.634495	-22.2858	0.634495	-21.9658	0.634495	-21.736	0.634495	-21.5414	0.634495	-21.417	0.634495	-21.3259		0.634495	-26.43	0.634495	-22.4818	0.634495	-21.077	0.634495	-20.45	0.634495	-20.0737	0.634495	-19.7933	0.634495	-19.5812	0.634495	-19.4033	0.634495	-19.275	0.634495	-19.1363		0.634495	-30.2991	0.634495	-25.7514	0.634495	-24.4249	0.634495	-23.8069
0.629495	-29.5762	0.629495	-25.9045	0.629495	-24.66	0.629495	-24.051	0.629495	-23.62	0.629495	-23.2757	0.629495	-22.9972	0.629495	-22.7893	0.629495	-22.6692	0.629495	-22.5728		0.629495	-28.0841	0.629495	-24.0644	0.629495	-22.518	0.629495	-21.8171	0.629495	-21.3836	0.629495	-21.0498	0.629495	-20.8372	0.629495	-20.6321	0.629495	-20.469	0.629495	-20.3169		0.629495	-32.379	0.629495	-27.645	0.629495	-26.2083	0.629495	-25.4696
0.624416	-30.9619	0.624416	-27.3121	0.624416	-26.0027	0.624416	-25.3647	0.624416	-24.8884	0.624416	-24.5012	0.624416	-24.2065	0.624416	-23.9876	0.624416	-23.8503	0.624416	-23.732		0.624416	-29.6482	0.624416	-25.5812	0.624416	-23.9414	0.624416	-23.1603	0.624416	-22.6692	0.624416	-22.3092	0.624416	-22.0297	0.624416	-21.8261	0.624416	-21.6592	0.624416	-21.5004		0.624416	-34.3202	0.624416	-29.5204	0.624416	-27.9363	0.624416	-27.1138
0.619416	-32.154	0.619416	-28.6239	0.619416	-27.2835	0.619416	-26.5745	0.619416	-26.0724	0.619416	-25.6747	0.619416	-25.3252	0.619416	-25.0958	0.619416	-24.9566	0.619416	-24.8378		0.619416	-31.0391	0.619416	-27.0551	0.619416	-25.3218	0.619416	-24.4611	0.619416	-23.9099	0.619416	-23.4869	0.619416	-23.2061	0.619416	-22.9753	0.619416	-22.7745	0.619416	-22.6029		0.619416	-36.0683	0.619416	-31.3214	0.619416	-29.6549	0.619416	-28.6993
0.614338	-33.1391	0.614338	-29.7931	0.614338	-28.4275	0.614338	-27.6955	0.614338	-27.1643	0.614338	-26.7299	0.614338	-26.368	0.614338	-26.1267	0.614338	-25.9689	0.614338	-25.8287		0.614338	-32.2741	0.614338	-28.4303	0.614338	-26.6365	0.614338	-25.6971	0.614338	-25.0848	0.614338	-24.6404	0.614338	-24.2966	0.614338	-24.0563	0.614338	-23.8551	0.614338	-23.6872		0.614338	-37.6133	0.614338	-33.0509	0.614338	-31.2623	0.614338	-30.2299
0.609339	-33.8348	0.609339	-30.7792	0.609339	-29.4269	0.609339	-28.6449	0.609339	-28.0989	0.609339	-27.6731	0.609339	-27.2626	0.609339	-27.0036	0.609339	-26.8429	0.609339	-26.718		0.609339	-33.2311	0.609339	-29.6782	0.609339	-27.8267	0.609339	-26.82	0.609339	-26.1587	0.609339	-25.658	0.609339	-25.307	0.609339	-25.0443	0.609339	-24.8173	0.609339	-24.639		0.609339	-38.875	0.609339	-34.5959	0.609339	-32.7624	0.609339	-31.6113
0.60426	-34.129	0.60426	-31.4339	0.60426	-30.1288	0.60426	-29.3387	0.60426	-28.7822	0.60426	-28.3288	0.60426	-27.913	0.60426	-27.6512	0.60426	-27.469	0.60426	-27.3365		0.60426	-33.8281	0.60426	-30.6171	0.60426	-28.776	0.60426	-27.7275	0.60426	-27.0065	0.60426	-26.4901	0.60426	-26.0943	0.60426	-25.8173	0.60426	-25.5903	0.60426	-25.4177		0.60426	-39.6566	0.60426	-35.8356	0.60426	-33.9393	0.60426	-32.7224
0.59926	-34.1948	0.59926	-31.9251	0.59926	-30.6872	0.59926	-29.8766	0.59926	-29.3215	0.59926	-28.891	0.59926	-28.4146	0.59926	-28.169	0.59926	-27.9816	0.59926	-27.8638		0.59926	-34.1839	0.59926	-31.4358	0.59926	-29.6158	0.59926	-28.5233	0.59926	-27.7628	0.59926	-27.1996	0.59926	-26.8024	0.59926	-26.5192	0.59926	-26.2679	0.59926	-26.0905		0.59926	-40.1796	0.59926	-36.8718	0.59926	-35.0026	0.59926	-33.6913
0.594182	-33.9097	0.594182	-32.0987	0.594182	-30.9418	0.594182	-30.1508	0.594182	-29.6167	0.594182	-29.169	0.594182	-28.6921	0.594182	-28.469	0.594182	-28.2725	0.594182	-28.1428		0.594182	-34.2144	0.594182	-31.9403	0.594182	-30.1861	0.594182	-29.0865	0.594182	-28.2911	0.594182	-27.727	0.594182	-27.2912	0.594182	-26.9893	0.594182	-26.7557	0.594182	-26.594		0.594182	-40.2516	0.594182	-37.5709	0.594182	-35.7045	0.594182	-34.3722
0.589182	-33.368	0.589182	-32.0233	0.589182	-30.9848	0.589182	-30.2008	0.589182	-29.6701	0.589182	-29.2729	0.589182	-28.7689	0.589182	-28.5481	0.589182	-28.3631	0.589182	-28.2477		0.589182	-33.9345	0.589182	-32.2169	0.589182	-30.5637	0.589182	-29.4369	0.589182	-28.6373	0.589182	-28.0365	0.589182	-27.6106	0.589182	-27.3112	0.589182	-27.0575	0.589182	-26.9068		0.589182	-39.9951	0.589182	-37.928	0.589182	-36.148	0.589182	-34.7785
0.584182	-32.4487	0.584182	-31.546	0.584182	-30.6262	0.584182	-29.8909	0.584182	-29.3878	0.584182	-29.003	0.584182	-28.5224	0.584182	-28.3164	0.584182	-28.1366	0.584182	-28.0193		0.584182	-33.2755	0.584182	-32.0567	0.584182	-30.548	0.584182	-29.4422	0.584182	-28.6287	0.584182	-28.0551	0.584182	-27.6073	0.584182	-27.3031	0.584182	-27.0709	0.584182	-26.9388		0.584182	-39.216	0.584182	-37.8074	0.584182	-36.1046	0.584182	-34.7599
0.579103	-31.3352	0.579103	-30.8555	0.579103	-30.0673	0.579103	-29.3697	0.579103	-28.8833	0.579103	-28.5643	0.579103	-28.0799	0.579103	-27.8743	0.579103	-27.7113	0.579103	-27.6116		0.579103	-32.3447	0.579103	-31.6619	0.579103	-30.3076	0.579103	-29.2104	0.579103	-28.4275	0.579103	-27.8395	0.579103	-27.4113	0.579103	-27.1305	0.579103	-26.8887	0.579103	-26.7709		0.579103	-38.1636	0.579103	-37.3415	0.579103	-35.797	0.579103	-34.46
0.574103	-30.0006	0.574103	-29.8828	0.574103	-29.2286	0.574103	-28.5829	0.574103	-28.1428	0.574103	-27.8319	0.574103	-27.3846	0.574103	-27.2001	0.574103	-27.0518	0.574103	-26.9497		0.574103	-31.1764	0.574103	-30.938	0.574103	-29.7445	0.574103	-28.7026	0.574103	-27.9306	0.574103	-27.3851	0.574103	-26.9531	0.574103	-26.6703	0.574103	-26.4634	0.574103	-26.3637		0.574103	-36.7688	0.574103	-36.519	0.574103	-35.088	0.574103	-33.8086
0.569026	-28.4799	0.569026	-28.6831	0.569026	-28.1438	0.569026	-27.5558	0.569026	-27.1381	0.569026	-26.8944	0.569026	-26.4515	0.569026	-26.2831	0.569026	-26.1458	0.569026	-26.0628		0.569026	-29.755	0.569026	-29.93	0.569026	-28.9057	0.569026	-27.8991	0.569026	-27.1858	0.569026	-26.6369	0.569026	-26.2397	0.569026	-25.9937	0.569026	-25.7801	0.569026	-25.6976		0.569026	-35.1199	0.569026	-35.2987	0.569026	-34.0518	0.569026	-32.8268
0.564026	-26.8987	0.564026	-27.3517	0.564026	-26.925	0.564026	-26.3918	0.564026	-26.0352	0.564026	-25.791	0.564026	-25.3824	0.564026	-25.2489	0.564026	-25.1215	0.564026	-25.0414		0.564026	-28.2534	0.564026	-28.7317	0.564026	-27.8667	0.564026	-26.9483	0.564026	-26.2493	0.564026	-25.7519	0.564026	-25.3638	0.564026	-25.1096	0.564026	-24.9389	0.564026	-24.8784		0.564026	-33.3394	0.564026	-33.9035	0.564026	-32.7891	0.564026	-31.6428
0.558948	-25.3027	0.558948	-25.946	0.558948	-25.6213	0.558948	-25.1316	0.558948	-24.8106	0.558948	-24.6161	0.558948	-24.2198	0.558948	-24.0916	0.558948	-23.9805	0.558948	-23.9099		0.558948	-26.6651	0.558948	-27.4094	0.558948	-26.6946	0.558948	-25.8316	0.558948	-25.1955	0.558948	-24.7038	0.558948	-24.3548	0.558948	-24.1302	0.558948	-23.9562	0.558948	-23.9085		0.558948	-31.505	0.558948	-32.3275	0.558948	-31.3839	0.558948	-30.2995
0.553947	-23.6829	0.553947	-24.4707	0.553947	-24.2222	0.553947	-23.7864	0.553947	-23.5203	0.553947	-23.3167	0.553947	-22.961	0.553947	-22.8632	0.553947	-22.7631	0.553947	-22.6839		0.553947	-25.0596	0.553947	-25.9665	0.553947	-25.3724	0.553947	-24.6147	0.553947	-23.9857	0.553947	-23.5499	0.553947	-23.2094	0.553947	-22.9853	0.553947	-22.8542	0.553947	-22.8208		0.553947	-29.6181	0.553947	-30.651	0.553947	-29.8146	0.553947	-28.8242
0.548869	-22.1499	0.548869	-23.0273	0.548869	-22.8308	0.548869	-22.4446	0.548869	-22.1961	0.548869	-22.0326	0.548869	-21.6902	0.548869	-21.5815	0.548869	-21.5057	0.548869	-21.4361		0.548869	-23.4722	0.548869	-24.5093	0.548869	-24.0353	0.548869	-23.3196	0.548869	-22.7583	0.548869	-22.3187	0.548869	-22.013	0.548869	-21.8232	0.548869	-21.6907	0.548869	-21.6592		0.548869	-27.8028	0.548869	-28.9401	0.548869	-28.2425	0.548869	-27.3236
0.543869	-20.6207	0.543869	-21.5567	0.543869	-21.4198	0.543869	-21.0675	0.543869	-20.8553	0.543869	-20.676	0.543869	-20.3632	0.543869	-20.2835	0.543869	-20.2173	0.543869	-20.1314		0.543869	-21.9081	0.543869	-22.9987	0.543869	-22.6024	0.543869	-21.9744	0.543869	-21.4189	0.543869	-21.0279	0.543869	-20.7442	0.543869	-20.5439	0.543869	-20.4376	0.543869	-20.4237		0.543869	-25.9746	0.543869	-27.2025	0.543869	-26.5759	0.543869	-25.7419
0.538791	-19.2264	0.538791	-20.1643	0.538791	-20.0613	0.538791	-19.7404	0.538791	-19.5316	0.538791	-19.3857	0.538791	-19.09	0.538791	-18.9946	0.538791	-18.9336	0.538791	-18.8564		0.538791	-20.4137	0.538791	-21.5381	0.538791	-21.2243	0.538791	-20.6283	0.538791	-20.1352	0.538791	-19.7428	0.538791	-19.4782	0.538791	-19.3132	0.538791	-19.1963	0.538791	-19.1811		0.538791	-24.2852	0.538791	-25.503	0.538791	-24.9852	0.538791	-24.2089
0.533792	-17.8726	0.533792	-18.8115	0.533792	-18.74	0.533792	-18.4372	0.533792	-18.2632	0.533792	-18.0929	0.533792	-17.8168	0.533792	-17.7406	0.533792	-17.701	0.533792	-17.5932		0.533792	-19.0027	0.533792	-20.1076	0.533792	-19.8267	0.533792	-19.3098	0.533792	-18.8134	0.533792	-18.4682	0.533792	-18.2141	0.533792	-18.0314	0.533792	-17.9308	0.533792	-17.9289		0.533792	-22.6301	0.533792	-23.8703	0.533792	-23.3825	0.533792	-22.6687
0.528791	-16.6734	0.528791	-17.588	0.528791	-17.5255	0.528791	-17.2489	0.528791	-17.0568	0.528791	-16.9123	0.528791	-16.6491	0.528791	-16.5542	0.528791	-16.4912	0.528791	-16.4116		0.528791	-17.7053	0.528791	-18.7906	0.528791	-18.5636	0.528791	-18.0519	0.528791	-17.6137	0.528791	-17.2613	0.528791	-17.0148	0.528791	-16.866	0.528791	-16.7616	0.528791	-16.7449		0.528791	-21.169	0.528791	-22.3392	0.528791	-21.9296	0.528791	-21.2634
0.523713	-15.5681	0.523713	-16.445	0.523713	-16.3987	0.523713	-16.1231	0.523713	-15.9591	0.523713	-15.7908	0.523713	-15.5409	0.523713	-15.4594	0.523713	-15.3726	0.523713	-15.3063		0.523713	-16.5365	0.523713	-17.5594	0.523713	-17.3386	0.523713	-16.8946	0.523713	-16.4455	0.523713	-16.1288	0.523713	-15.8914	0.523713	-15.7207	0.523713	-15.6277	0.523713	-15.6124		0.523713	-19.7724	0.523713	-20.9273	0.523713	-20.5386	0.523713	-19.9168
0.518713	-14.5524	0.518713	-15.375	0.518713	-15.3258	0.518713	-15.0807	0.518713	-14.8886	0.518713	-14.7484	0.518713	-14.5004	0.518713	-14.4036	0.518713	-14.3097	0.518713	-14.2444		0.518713	-15.4265	0.518713	-16.393	0.518713	-16.2151	0.518713	-15.765	0.518713	-15.3659	0.518713	-15.0326	0.518713	-14.8004	0.518713	-14.6592	0.518713	-14.5591	0.518713	-14.5367		0.518713	-18.4916	0.518713	-19.5578	0.518713	-19.2302	0.518713	-18.6446
0.513635	-13.6273	0.513635	-14.4003	0.513635	-14.3526	0.513635	-14.1027	0.513635	-13.9444	0.513635	-13.7704	0.513635	-13.5363	0.513635	-13.4504	0.513635	-13.3632	0.513635	-13.2855		0.513635	-14.4384	0.513635	-15.3339	0.513635	-15.1461	0.513635	-14.7508	0.513635	-14.3374	0.513635	-14.0403	0.513635	-13.8128	0.513635	-13.645	0.513635	-13.5491	0.513635	-13.5277		0.513635	-17.2818	0.513635	-18.3213	0.513635	-17.999	0.513635	-17.4492
0.508635	-12.78	0.508635	-13.4991	0.508635	-13.4395	0.508635	-13.2149	0.508635	-13.0332	0.508635	-12.8792	0.508635	-12.6575	0.508635	-12.5497	0.508635	-12.4662	0.508635	-12.3718		0.508635	-13.5124	0.508635	-14.3469	0.508635	-14.1838	0.508635	-13.7728	0.508635	-13.4118	0.508635	-13.0985	0.508635	-12.873	0.508635	-12.7328	0.508635	-12.6331	0.508635	-12.5959		0.508635	-16.1746	0.508635	-17.124	0.508635	-16.8455	0.508635	-16.3406
0.503556	-12.0104	0.503556	-12.6646	0.503556	-12.6164	0.503556	-12.3799	0.503556	-12.2216	0.503556	-12.0538	0.503556	-11.8311	0.503556	-11.7386	0.503556	-11.6804	0.503556	-11.5612		0.503556	-12.6799	0.503556	-13.4419	0.503556	-13.2692	0.503556	-12.9116	0.503556	-12.5301	0.503556	-12.2517	0.503556	-12.0352	0.503556	-11.864	0.503556	-11.7643	0.503556	-11.729		0.503556	-15.1165	0.503556	-16.0325	0.503556	-15.7607	0.503556	-15.2815
0.498557	-11.2956	0.498557	-11.8878	0.498557	-11.8187	0.498557	-11.6113	0.498557	-11.4382	0.498557	-11.2894	0.498557	-11.0867	0.498557	-10.9709	0.498557	-10.8998	0.498557	-10.7935		0.498557	-11.8883	0.498557	-12.5859	0.498557	-12.4462	0.498557	-12.0724	0.498557	-11.741	0.498557	-11.4544	0.498557	-11.2341	0.498557	-11.0858	0.498557	-10.9866	0.498557	-10.9399		0.498557	-14.1423	0.498557	-14.9663	0.498557	-14.7389	0.498557	-14.3054
0.493479	-10.607	0.493479	-11.1411	0.493479	-11.0858	0.493479	-10.8693	0.493479	-10.7243	0.493479	-10.5637	0.493479	-10.3629	0.493479	-10.2661	0.493479	-10.2017	0.493479	-10.0968		0.493479	-11.1545	0.493479	-11.7858	0.493479	-11.6265	0.493479	-11.3142	0.493479	-10.9671	0.493479	-10.71	0.493479	-10.505	0.493479	-10.3395	0.493479	-10.237	0.493479	-10.1922		0.493479	-13.1782	0.493479	-13.964	0.493479	-13.737	0.493479	-13.3331
0.488479	-10.0048	0.488479	-10.4773	0.488479	-10.4082	0.488479	-10.2241	0.488479	-10.0582	0.488479	-9.92612	0.488479	-9.74158	0.488479	-9.63	0.488479	-9.55419	0.488479	-9.45691		0.488479	-10.4912	0.488479	-11.0558	0.488479	-10.9342	0.488479	-10.6056	0.488479	-10.3062	0.488479	-10.0401	0.488479	-9.83361	0.488479	-9.70677	0.488479	-9.60425	0.488479	-9.55228		0.488479	-12.3289	0.488479	-13.0308	0.488479	-12.8325	0.488479	-12.481
0.483479	-9.43212	0.483479	-9.85078	0.483479	-9.7926	0.483479	-9.59901	0.483479	-9.46406	0.483479	-9.32625	0.483479	-9.1441	0.483479	-9.05779	0.483479	-8.98388	0.483479	-8.89519		0.483479	-9.87462	0.483479	-10.3848	0.483479	-10.2437	0.483479	-9.97237	0.483479	-9.66958	0.483479	-9.43259	0.483479	-9.24519	0.483479	-9.09403	0.483479	-8.99199	0.483479	-8.94383		0.483479	-11.4978	0.483479	-12.1615	0.483479	-11.9761	0.483479	-11.6384
0.4784	-8.90282	0.4784	-9.26045	0.4784	-9.18749	0.4784	-9.02966	0.4784	-8.88375	0.4784	-8.76597	0.4784	-8.6129	0.4784	-8.50752	0.4784	-8.43123	0.4784	-8.35064		0.4784	-9.2924	0.4784	-9.73825	0.4784	-9.62857	0.4784	-9.35486	0.4784	-9.09499	0.4784	-8.86134	0.4784	-8.67394	0.4784	-8.55759	0.4784	-8.45984	0.4784	-8.40596		0.4784	-10.7472	0.4784	-11.3171	0.4784	-11.1549	0.4784	-10.8664
0.4734	-8.39261	0.4734	-8.69826	0.4734	-8.63722	0.4734	-8.46604	0.4734	-8.3597	0.4734	-8.24049	0.4734	-8.08409	0.4734	-8.00636	0.4734	-7.94676	0.4734	-7.86951		0.4734	-8.74356	0.4734	-9.13981	0.4734	-9.01488	0.4734	-8.79792	0.4734	-8.5285	0.4734	-8.32966	0.4734	-8.1704	0.4734	-8.03211	0.4734	-7.93961	0.4734	-7.89001		0.4734	-10.0067	0.4734	-10.5379	0.4734	-10.3791	0.4734	-10.1049
0.468322	-7.9191	0.468322	-8.16515	0.468322	-8.09124	0.468322	-7.95248	0.468322	-7.83518	0.468322	-7.73981	0.468322	-7.6144	0.468322	-7.52714	0.468322	-7.46325	0.468322	-7.38886		0.468322	-8.22285	0.468322	-8.55759	0.468322	-8.46604	0.468322	-8.24526	0.468322	-8.02544	0.468322	-7.83136	0.468322	-7.66733	0.468322	-7.56338	0.468322	-7.48566	0.468322	-7.4332		0.468322	-9.34247	0.468322	-9.77782	0.468322	-9.64288	0.468322	-9.41781
0.463322	-7.46801	0.463322	-7.66495	0.463322	-7.59581	0.463322	-7.45085	0.463322	-7.36835	0.463322	-7.26774	0.463322	-7.14376	0.463322	-7.08273	0.463322	-7.03123	0.463322	-6.98021		0.463322	-7.74076	0.463322	-8.03211	0.463322	-7.91719	0.463322	-7.74696	0.463322	-7.52285	0.463322	-7.35882	0.463322	-7.22721	0.463322	-7.10848	0.463322	-7.03362	0.463322	-6.99261		0.463322	-8.69254	0.463322	-9.08688	0.463322	-8.94764	0.463322	-8.73259
0.458244	-7.03171	0.458244	-7.17619	0.458244	-7.0937	0.458244	-6.98927	0.458244	-6.88818	0.458244	-6.8114	0.458244	-6.71985	0.458244	-6.655	0.458244	-6.59587	0.458244	-6.552		0.458244	-7.27728	0.458244	-7.50378	0.458244	-7.42176	0.458244	-7.24438	0.458244	-7.06795	0.458244	-6.91298	0.458244	-6.77993	0.458244	-6.69696	0.458244	-6.63545	0.458244	-6.59826		0.458244	-8.11365	0.458244	-8.40834	0.458244	-8.28866	0.458244	-8.1189
0.453244	-6.62115	0.453244	-6.73177	0.453244	-6.655	0.453244	-6.53102	0.453244	-6.46522	0.453244	-6.39322	0.453244	-6.29833	0.453244	-6.26113	0.453244	-6.21202	0.453244	-6.18913		0.453244	-6.84574	0.453244	-7.03838	0.453244	-6.93253	0.453244	-6.79853	0.453244	-6.61924	0.453244	-6.49621	0.453244	-6.39274	0.453244	-6.29165	0.453244	-6.23777	0.453244	-6.20677		0.453244	-7.54526	0.453244	-7.81229	0.453244	-7.68545	0.453244	-7.51808
0.448166	-6.23109	0.448166	-6.30071	0.448166	-6.21774	0.448166	-6.12524	0.448166	-6.04322	0.448166	-5.9922	0.448166	-5.93307	0.448166	-5.88634	0.448166	-5.82864	0.448166	-5.81625		0.448166	-6.44758	0.448166	-6.57108	0.448166	-6.50098	0.448166	-6.35889	0.448166	-6.22299	0.448166	-6.11188	0.448166	-5.99649	0.448166	-5.94404	0.448166	-5.90065	0.448166	-5.87728		0.448166	-7.05221	0.448166	-7.23722	0.448166	-7.11992	0.448166	-6.98784
0.443166	-5.87013	0.443166	-5.90446	0.443166	-5.82244	0.443166	-5.71563	0.443166	-5.67129	0.443166	-5.61931	0.443166	-5.55207	0.443166	-5.52966	0.443166	-5.50153	0.443166	-5.49151		0.443166	-6.06372	0.443166	-6.16481	0.443166	-6.06182	0.443166	-5.96406	0.443166	-5.81815	0.443166	-5.72755	0.443166	-5.65269	0.443166	-5.58497	0.443166	-5.54397	0.443166	-5.53157		0.443166	-6.56965	0.443166	-6.7251	0.443166	-6.60541	0.443166	-6.46522
0.438087	-5.52251	0.438087	-5.52728	0.438087	-5.43286	0.438087	-5.35848	0.438087	-5.2984	0.438087	-5.25739	0.438087	-5.22067	0.438087	-5.19397	0.438087	-5.18729	0.438087	-5.15534		0.438087	-5.7204	0.438087	-5.75807	0.438087	-5.68893	0.438087	-5.56924	0.438087	-5.46433	0.438087	-5.38566	0.438087	-5.29887	0.438087	-5.2674	0.438087	-5.24404	0.438087	-5.23641		0.438087	-6.15575	0.438087	-6.24015	0.438087	-6.12047	0.438087	-6.01318
0.433087	-5.2078	0.433087	-5.17728	0.433087	-5.09192	0.433087	-4.99322	0.433087	-4.96032	0.433087	-4.92551	0.433087	-4.88116	0.433087	-4.87401	0.433087	-4.90262	0.433087	-4.86209		0.433087	-5.37803	0.433087	-5.39853	0.433087	-5.3003	0.433087	-5.21924	0.433087	-5.10337	0.433087	-5.039	0.433087	-4.99179	0.433087	-4.94887	0.433087	-4.92408	0.433087	-4.91836		0.433087	-5.74234	0.433087	-5.80003	0.433087	-5.67939	0.433087	-5.55589
0.428087	-4.90977	0.428087	-4.84111	0.428087	-4.74193	0.428087	-4.67469	0.428087	-4.62415	0.428087	-4.60031	0.428087	-4.57885	0.428087	-4.57742	0.428087	-4.5717	0.428087	-4.55262		0.428087	-5.07667	0.428087	-5.0347	0.428087	-4.96604	0.428087	-4.87067	0.428087	-4.78627	0.428087	-4.72619	0.428087	-4.66706	0.428087	-4.65419	0.428087	-4.64942	0.428087	-4.65133		0.428087	-5.38756	0.428087	-5.38566	0.428087	-5.26692	0.428087	-5.17346
0.42301	-4.63035	0.42301	-4.52783	0.42301	-4.44057	0.42301	-4.34901	0.42301	-4.3285	0.42301	-4.30609	0.42301	-4.2689	0.42301	-4.2751	0.42301	-4.26318	0.42301	-4.2894		0.42301	-4.76672	0.42301	-4.7157	0.42301	-4.62033	0.42301	-4.55167	0.42301	-4.45964	0.42301	-4.41052	0.42301	-4.38811	0.42301	-4.3595	0.42301	-4.34948	0.42301	-4.35997		0.42301	-5.03137	0.42301	-5.00991	0.42301	-4.89308	0.42301	-4.77769
0.41801	-4.3719	0.41801	-4.2503	0.41801	-4.14492	0.41801	-4.08818	0.41801	-4.03859	0.41801	-4.02571	0.41801	-4.01856	0.41801	-4.02094	0.41801	-4.00092	0.41801	-4.01522		0.41801	-4.51304	0.41801	-4.41339	0.41801	-4.33804	0.41801	-4.24601	0.41801	-4.18879	0.41801	-4.14587	0.41801	-4.10582	0.41801	-4.10391	0.41801	-4.1125	0.41801	-4.1268		0.41801	-4.73859	0.41801	-4.67517	0.41801	-4.54738	0.41801	-4.46488
0.412931	-4.14158	0.412931	-4.00139	0.412931	-3.90412	0.412931	-3.81924	0.412931	-3.79635	0.412931	-3.78586	0.412931	-3.76154	0.412931	-3.7749	0.412931	-3.76774	0.412931	-3.80017		0.412931	-4.26079	0.412931	-4.1578	0.412931	-4.05718	0.412931	-3.99376	0.412931	-3.92272	0.412931	-3.88361	0.412931	-3.8736	0.412931	-3.8593	0.412931	-3.85691	0.412931	-3.87122		0.412931	-4.45392	0.412931	-4.38048	0.412931	-4.26032	0.412931	-4.14969
0.407931	-3.92701	0.407931	-3.76202	0.407931	-3.65664	0.407931	-3.59417	0.407931	-3.55889	0.407931	-3.54506	0.407931	-3.54554	0.407931	-3.55221	0.407931	-3.55126	0.407931	-3.55555		0.407931	-4.04479	0.407931	-3.89315	0.407931	-3.81447	0.407931	-3.73532	0.407931	-3.68287	0.407931	-3.65807	0.407931	-3.62231	0.407931	-3.62755	0.407931	-3.6452	0.407931	-3.66379		0.407931	-4.21216	0.407931	-4.10248	0.407931	-3.96945	0.407931	-3.89029
0.402853	-3.73675	0.402853	-3.55221	0.402853	-3.45732	0.402853	-3.37245	0.402853	-3.35194	0.402853	-3.34336	0.402853	-3.32095	0.402853	-3.33621	0.402853	-3.34431	0.402853	-3.36815		0.402853	-3.82687	0.402853	-3.68334	0.402853	-3.58082	0.402853	-3.51788	0.402853	-3.45875	0.402853	-3.42347	0.402853	-3.4249	0.402853	-3.41965	0.402853	-3.42633	0.402853	-3.44206		0.402853	-3.97517	0.402853	-3.85548	0.402853	-3.73436	0.402853	-3.63375
0.397853	-3.54983	0.397853	-3.35862	0.397853	-3.25324	0.397853	-3.19315	0.397853	-3.1593	0.397853	-3.14118	0.397853	-3.14309	0.397853	-3.15596	0.397853	-3.1531	0.397853	-3.16407		0.397853	-3.64996	0.397853	-3.46161	0.397853	-3.38151	0.397853	-3.30378	0.397853	-3.25705	0.397853	-3.23941	0.397853	-3.20937	0.397853	-3.22033	0.397853	-3.24561	0.397853	-3.26945		0.397853	-3.76965	0.397853	-3.63423	0.397853	-3.49452	0.397853	-3.42633
0.392775	-3.39676	0.392775	-3.18886	0.392775	-3.08825	0.392775	-3.00528	0.392775	-2.98668	0.392775	-2.98	0.392775	-2.96236	0.392775	-2.97285	0.392775	-2.98191	0.392775	-3.01004		0.392775	-3.46495	0.392775	-3.29377	0.392775	-3.18743	0.392775	-3.1221	0.392775	-3.06726	0.392775	-3.04104	0.392775	-3.04438	0.392775	-3.04724	0.392775	-3.05487	0.392775	-3.07823		0.392775	-3.57987	0.392775	-3.43014	0.392775	-3.30903	0.392775	-3.20651
0.387775	-3.22176	0.387775	-3.02197	0.387775	-2.91134	0.387775	-2.85746	0.387775	-2.82026	0.387775	-2.80167	0.387775	-2.81025	0.387775	-2.82265	0.387775	-2.83075	0.387775	-2.82837		0.387775	-3.31141	0.387775	-3.10637	0.387775	-3.01434	0.387775	-2.9409	0.387775	-2.89608	0.387775	-2.88464	0.387775	-2.86032	0.387775	-2.87271	0.387775	-2.89703	0.387775	-2.92183		0.387775	-3.40392	0.387775	-3.24084	0.387775	-3.1097	0.387775	-3.04104
0.382697	-3.07728	0.382697	-2.87891	0.382697	-2.77878	0.382697	-2.70058	0.382697	-2.67149	0.382697	-2.66911	0.382697	-2.64669	0.382697	-2.661	0.382697	-2.67626	0.382697	-2.69676		0.382697	-3.14452	0.382697	-2.9657	0.382697	-2.85269	0.382697	-2.79022	0.382697	-2.74206	0.382697	-2.71774	0.382697	-2.72013	0.382697	-2.7268	0.382697	-2.73396	0.382697	-2.75637		0.382697	-3.23416	0.382697	-3.07346	0.382697	-2.95998	0.382697	-2.86175
0.377697	-2.939	0.377697	-2.74588	0.377697	-2.63191	0.377697	-2.57803	0.377697	-2.54656	0.377697	-2.52224	0.377697	-2.52462	0.377697	-2.54513	0.377697	-2.55228	0.377697	-2.55323		0.377697	-3.02387	0.377697	-2.80691	0.377697	-2.71679	0.377697	-2.64812	0.377697	-2.60378	0.377697	-2.59043	0.377697	-2.56849	0.377697	-2.58137	0.377697	-2.60521	0.377697	-2.62762		0.377697	-3.09254	0.377697	-2.92755	0.377697	-2.79356	0.377697	-2.7268
0.372697	-2.83028	0.372697	-2.62905	0.372697	-2.52748	0.372697	-2.45071	0.372697	-2.42544	0.372697	-2.42401	0.372697	-2.40685	0.372697	-2.4159	0.372697	-2.42687	0.372697	-2.44499		0.372697	-2.88416	0.372697	-2.69533	0.372697	-2.58995	0.372697	-2.52558	0.372697	-2.47694	0.372697	-2.45358	0.372697	-2.45739	0.372697	-2.4655	0.372697	-2.47217	0.372697	-2.49125		0.372697	-2.95807	0.372697	-2.78498	0.372697	-2.67673	0.372697	-2.58423
0.367619	-2.71441	0.367619	-2.51318	0.367619	-2.40637	0.367619	-2.35201	0.367619	-2.3234	0.367619	-2.29717	0.367619	-2.30337	0.367619	-2.31768	0.367619	-2.32912	0.367619	-2.32006		0.367619	-2.78212	0.367619	-2.56372	0.367619	-2.46979	0.367619	-2.40732	0.367619	-2.36012	0.367619	-2.35439	0.367619	-2.33007	0.367619	-2.34486	0.367619	-2.36155	0.367619	-2.38729		0.367619	-2.83075	0.367619	-2.6672	0.367619	-2.53368	0.367619	-2.47456
0.362618	-2.62905	0.362618	-2.4159	0.362618	-2.32006	0.362618	-2.24663	0.362618	-2.21945	0.362618	-2.21754	0.362618	-2.19894	0.362618	-2.20753	0.362618	-2.22422	0.362618	-2.23804		0.362618	-2.66386	0.362618	-2.47169	0.362618	-2.36393	0.362618	-2.30051	0.362618	-2.26618	0.362618	-2.23137	0.362618	-2.24472	0.362618	-2.25569	0.362618	-2.25426	0.362618	-2.27285		0.362618	-2.7206	0.362618	-2.54608	0.362618	-2.44118	0.362618	-2.3563
0.35754	-2.5375	0.35754	-2.32578	0.35754	-2.21706	0.35754	-2.16795	0.35754	-2.13982	0.35754	-2.11073	0.35754	-2.11597	0.35754	-2.13076	0.35754	-2.14554	0.35754	-2.136		0.35754	-2.58041	0.35754	-2.36012	0.35754	-2.27047	0.35754	-2.20181	0.35754	-2.16175	0.35754	-2.15555	0.35754	-2.14411	0.35754	-2.14697	0.35754	-2.16557	0.35754	-2.18988		0.35754	-2.61665	0.35754	-2.45119	0.35754	-2.32244	0.35754	-2.2595
0.35254	-2.4736	0.35254	-2.24949	0.35254	-2.15126	0.35254	-2.07783	0.35254	-2.05637	0.35254	-2.04874	0.35254	-2.03539	0.35254	-2.0392	0.35254	-2.04779	0.35254	-2.05971		0.35254	-2.47694	0.35254	-2.28907	0.35254	-2.18082	0.35254	-2.11073	0.35254	-2.08593	0.35254	-2.05589	0.35254	-2.06781	0.35254	-2.07544	0.35254	-2.07783	0.35254	-2.09118		0.35254	-2.5251	0.35254	-2.35058	0.35254	-2.24663	0.35254	-2.16652
0.347463	-2.35964	0.347463	-2.167	0.347463	-2.06352	0.347463	-2.01059	0.347463	-1.98389	0.347463	-1.95051	0.347463	-1.96005	0.347463	-1.97388	0.347463	-1.97865	0.347463	-1.97865		0.347463	-2.40208	0.347463	-2.1875	0.347463	-2.09213	0.347463	-2.03157	0.347463	-1.9939	0.347463	-1.98866	0.347463	-1.98294	0.347463	-1.98055	0.347463	-1.99772	0.347463	-2.0187		0.347463	-2.42926	0.347463	-2.2657	0.347463	-2.136	0.347463	-2.0826
0.342463	-2.28334	0.342463	-2.09452	0.342463	-2.00439	0.342463	-1.94002	0.342463	-1.91141	0.342463	-1.90569	0.342463	-1.89377	0.342463	-1.89615	0.342463	-1.89901	0.342463	-1.91761		0.342463	-2.30719	0.342463	-2.12694	0.342463	-2.02728	0.342463	-1.96291	0.342463	-1.93478	0.342463	-1.90426	0.342463	-1.91523	0.342463	-1.92381	0.342463	-1.92953	0.342463	-1.93954		0.342463	-2.3501	0.342463	-2.17606	0.342463	-2.07878	0.342463	-2.00249
0.337384	-2.20037	0.337384	-2.03014	0.337384	-1.93859	0.337384	-1.88185	0.337384	-1.858	0.337384	-1.8313	0.337384	-1.83702	0.337384	-1.85085	0.337384	-1.85895	0.337384	-1.85466		0.337384	-2.25473	0.337384	-2.0454	0.337384	-1.95099	0.337384	-1.9014	0.337384	-1.85895	0.337384	-1.858	0.337384	-1.84751	0.337384	-1.85037	0.337384	-1.86372	0.337384	-1.88423		0.337384	-2.26999	0.337384	-2.11884	0.337384	-1.99152	0.337384	-1.93764
0.332384	-2.16032	0.332384	-1.97578	0.332384	-1.88805	0.332384	-1.82128	0.332384	-1.79458	0.332384	-1.79983	0.332384	-1.78886	0.332384	-1.78504	0.332384	-1.79029	0.332384	-1.80936		0.332384	-2.17319	0.332384	-1.99438	0.332384	-1.90331	0.332384	-1.83797	0.332384	-1.81652	0.332384	-1.78648	0.332384	-1.79458	0.332384	-1.80412	0.332384	-1.81127	0.332384	-1.81842		0.332384	-2.20943	0.332384	-2.03873	0.332384	-1.94241	0.332384	-1.87517
0.327306	-2.0907	0.327306	-1.91952	0.327306	-1.83225	0.327306	-1.78123	0.327306	-1.76025	0.327306	-1.73545	0.327306	-1.74022	0.327306	-1.75357	0.327306	-1.755	0.327306	-1.75405		0.327306	-2.12885	0.327306	-1.93096	0.327306	-1.83988	0.327306	-1.79124	0.327306	-1.75119	0.327306	-1.74976	0.327306	-1.74261	0.327306	-1.73784	0.327306	-1.75834	0.327306	-1.77694		0.327306	-2.13791	0.327306	-1.98818	0.327306	-1.86992	0.327306	-1.81842
0.322306	-2.05923	0.322306	-1.87756	0.322306	-1.78743	0.322306	-1.73307	0.322306	-1.70303	0.322306	-1.70541	0.322306	-1.69397	0.322306	-1.69874	0.322306	-1.69874	0.322306	-1.71829		0.322306	-2.05542	0.322306	-1.88375	0.322306	-1.79458	0.322306	-1.73688	0.322306	-1.71876	0.322306	-1.68872	0.322306	-1.69874	0.322306	-1.7097	0.322306	-1.7159	0.322306	-1.72496		0.322306	-2.08927	0.322306	-1.91666	0.322306	-1.83273	0.322306	-1.77169
0.317306	-2.00153	0.317306	-1.83225	0.317306	-1.74642	0.317306	-1.6954	0.317306	-1.67871	0.317306	-1.65868	0.317306	-1.65773	0.317306	-1.67394	0.317306	-1.68205	0.317306	-1.68205		0.317306	-2.01822	0.317306	-1.82748	0.317306	-1.74022	0.317306	-1.70494	0.317306	-1.6625	0.317306	-1.66393	0.317306	-1.65773	0.317306	-1.65678	0.317306	-1.67442	0.317306	-1.69206		0.317306	-2.0311	0.317306	-1.88375	0.317306	-1.76883	0.317306	-1.72353
0.312228	-1.96148	0.312228	-1.78886	0.312228	-1.70923	0.312228	-1.65821	0.312228	-1.62864	0.312228	-1.63341	0.312228	-1.62673	0.312228	-1.62244	0.312228	-1.63293	0.312228	-1.64629		0.312228	-1.95147	0.312228	-1.78791	0.312228	-1.71352	0.312228	-1.65153	0.312228	-1.63866	0.312228	-1.61148	0.312228	-1.62054	0.312228	-1.63532	0.312228	-1.64056	0.312228	-1.64819		0.312228	-1.98818	0.312228	-1.81604	0.312228	-1.73641	0.312228	-1.683
0.307228	-1.92619	0.307228	-1.75691	0.307228	-1.67776	0.307228	-1.62626	0.307228	-1.6172	0.307228	-1.59097	0.307228	-1.59431	0.307228	-1.60861	0.307228	-1.62387	0.307228	-1.61767		0.307228	-1.92667	0.307228	-1.74785	0.307228	-1.66345	0.307228	-1.63818	0.307228	-1.59145	0.307228	-1.59669	0.307228	-1.59479	0.307228	-1.58668	0.307228	-1.60575	0.307228	-1.62054		0.307228	-1.93287	0.307228	-1.79363	0.307228	-1.68968	0.307228	-1.64104
0.30215	-1.9014	0.30215	-1.72449	0.30215	-1.64581	0.30215	-1.60146	0.30215	-1.57381	0.30215	-1.57857	0.30215	-1.57524	0.30215	-1.57094	0.30215	-1.57762	0.30215	-1.5924		0.30215	-1.87088	0.30215	-1.71447	0.30215	-1.6439	0.30215	-1.58716	0.30215	-1.5781	0.30215	-1.55282	0.30215	-1.56332	0.30215	-1.57714	0.30215	-1.5862	0.30215	-1.59145		0.30215	-1.8952	0.30215	-1.73975	0.30215	-1.6687	0.30215	-1.61338
0.29715	-1.85562	0.29715	-1.69302	0.29715	-1.61672	0.29715	-1.57619	0.29715	-1.56618	0.29715	-1.54949	0.29715	-1.55235	0.29715	-1.56618	0.29715	-1.57476	0.29715	-1.57762		0.29715	-1.84799	0.29715	-1.67823	0.29715	-1.60671	0.29715	-1.57667	0.29715	-1.53471	0.29715	-1.54043	0.29715	-1.54281	0.29715	-1.539	0.29715	-1.55855	0.29715	-1.56999		0.29715	-1.84894	0.29715	-1.71638	0.29715	-1.62387	0.29715	-1.58048
0.292071	-1.83034	0.292071	-1.66965	0.292071	-1.59431	0.292071	-1.55759	0.292071	-1.5328	0.292071	-1.53947	0.292071	-1.53804	0.292071	-1.53709	0.292071	-1.53995	0.292071	-1.55664		0.292071	-1.80126	0.292071	-1.65058	0.292071	-1.60385	0.292071	-1.53375	0.292071	-1.53184	0.292071	-1.51039	0.292071	-1.52088	0.292071	-1.54043	0.292071	-1.54567	0.292071	-1.55092		0.292071	-1.82939	0.292071	-1.66679	0.292071	-1.60242	0.292071	-1.56236
0.287071	-1.79267	0.287071	-1.64629	0.287071	-1.58096	0.287071	-1.53614	0.287071	-1.53852	0.287071	-1.51706	0.287071	-1.51945	0.287071	-1.53614	0.287071	-1.5471	0.287071	-1.54901		0.287071	-1.78743	0.287071	-1.62817	0.287071	-1.55807	0.287071	-1.52469	0.287071	-1.4999	0.287071	-1.50609	0.287071	-1.51134	0.287071	-1.51086	0.287071	-1.52326	0.287071	-1.53518		0.287071	-1.78218	0.287071	-1.65773	0.287071	-1.57142	0.287071	-1.53852
0.281993	-1.77694	0.281993	-1.62483	0.281993	-1.55569	0.281993	-1.52421	0.281993	-1.49942	0.281993	-1.51611	0.281993	-1.51277	0.281993	-1.51611	0.281993	-1.52135	0.281993	-1.53709		0.281993	-1.74547	0.281993	-1.60099	0.281993	-1.55187	0.281993	-1.49656	0.281993	-1.49894	0.281993	-1.48178	0.281993	-1.48941	0.281993	-1.50991	0.281993	-1.51897	0.281993	-1.52898		0.281993	-1.76836	0.281993	-1.62244	0.281993	-1.5595	0.281993	-1.51945
0.276994	-1.73879	0.276994	-1.61434	0.276994	-1.54901	0.276994	-1.51182	0.276994	-1.51325	0.276994	-1.49656	0.276994	-1.50085	0.276994	-1.52183	0.276994	-1.53566	0.276994	-1.54186		0.276994	-1.7345	0.276994	-1.58668	0.276994	-1.51754	0.276994	-1.49847	0.276994	-1.47319	0.276994	-1.47844	0.276994	-1.48702	0.276994	-1.48702	0.276994	-1.50228	0.276994	-1.51802		0.276994	-1.72639	0.276994	-1.61911	0.276994	-1.54138	0.276994	-1.50705
0.271915	-1.72687	0.271915	-1.59193	0.271915	-1.53184	0.271915	-1.50562	0.271915	-1.4813	0.271915	-1.49608	0.271915	-1.49751	0.271915	-1.49656	0.271915	-1.50562	0.271915	-1.52278		0.271915	-1.69445	0.271915	-1.56188	0.271915	-1.51134	0.271915	-1.47224	0.271915	-1.47081	0.271915	-1.45889	0.271915	-1.46556	0.271915	-1.49179	0.271915	-1.50228	0.271915	-1.50705		0.271915	-1.72067	0.271915	-1.57619	0.271915	-1.52803	0.271915	-1.49036
0.266915	-1.71209	0.266915	-1.58287	0.266915	-1.52374	0.266915	-1.4937	0.266915	-1.49942	0.266915	-1.49096	0.266915	-1.49084	0.266915	-1.51039	0.266915	-1.52469	0.266915	-1.53518		0.266915	-1.68539	0.266915	-1.55092	0.266915	-1.48225	0.266915	-1.48178	0.266915	-1.44983	0.266915	-1.4689	0.266915	-1.47415	0.266915	-1.47462	0.266915	-1.48798	0.266915	-1.50371		0.266915	-1.68443	0.266915	-1.5781	0.266915	-1.51039	0.266915	-1.47892
0.261915	-1.71304	0.261915	-1.56904	0.261915	-1.51468	0.261915	-1.49847	0.261915	-1.47653	0.261915	-1.48702	0.261915	-1.50133	0.261915	-1.50037	0.261915	-1.50562	0.261915	-1.51945		0.261915	-1.65534	0.261915	-1.53375	0.261915	-1.49274	0.261915	-1.45507	0.261915	-1.46556	0.261915	-1.45746	0.261915	-1.46127	0.261915	-1.48559	0.261915	-1.50133	0.261915	-1.50848		0.261915	-1.68491	0.261915	-1.55187	0.261915	-1.50562	0.261915	-1.48225
0.256837	-1.6892	0.256837	-1.56475	0.256837	-1.52183	0.256837	-1.48798	0.256837	-1.49179	0.256837	-1.48416	0.256837	-1.48702	0.256837	-1.50466	0.256837	-1.52088	0.256837	-1.53852		0.256837	-1.65105	0.256837	-1.52898	0.256837	-1.46747	0.256837	-1.45698	0.256837	-1.44458	0.256837	-1.4565	0.256837	-1.46747	0.256837	-1.47462	0.256837	-1.48368	0.256837	-1.5018		0.256837	-1.65248	0.256837	-1.55569	0.256837	-1.4956	0.256837	-1.4689
0.251837	-1.67346	0.251837	-1.55712	0.251837	-1.50609	0.251837	-1.48798	0.251837	-1.47844	0.251837	-1.49131	0.251837	-1.49894	0.251837	-1.50276	0.251837	-1.51277	0.251837	-1.51849		0.251837	-1.62578	0.251837	-1.50943	0.251837	-1.48178	0.251837	-1.43981	0.251837	-1.45936	0.251837	-1.45269	0.251837	-1.45746	0.251837	-1.4875	0.251837	-1.4999	0.251837	-1.50562		0.251837	-1.65487	0.251837	-1.53184	0.251837	-1.49465	0.251837	-1.47701
0.246758	-1.65058	0.246758	-1.55902	0.246758	-1.51897	0.246758	-1.48654	0.246758	-1.49084	0.246758	-1.48941	0.246758	-1.49274	0.246758	-1.51277	0.246758	-1.52755	0.246758	-1.53947		0.246758	-1.62197	0.246758	-1.51039	0.246758	-1.45936	0.246758	-1.45746	0.246758	-1.44506	0.246758	-1.4565	0.246758	-1.47272	0.246758	-1.47367	0.246758	-1.48893	0.246758	-1.50037		0.246758	-1.62721	0.246758	-1.53947	0.246758	-1.48798	0.246758	-1.46652
0.241758	-1.64438	0.241758	-1.54758	0.241758	-1.50466	0.241758	-1.49751	0.241758	-1.47892	0.241758	-1.49084	0.241758	-1.50228	0.241758	-1.50848	0.241758	-1.51468	0.241758	-1.52708		0.241758	-1.60289	0.241758	-1.49751	0.241758	-1.47272	0.241758	-1.43886	0.241758	-1.45698	0.241758	-1.45889	0.241758	-1.46223	0.241758	-1.48702	0.241758	-1.50657	0.241758	-1.51611		0.241758	-1.63627	0.241758	-1.52231	0.241758	-1.48654	0.241758	-1.48035
0.236681	-1.62149	0.236681	-1.54567	0.236681	-1.50896	0.236681	-1.48464	0.236681	-1.49656	0.236681	-1.49513	0.236681	-1.49322	0.236681	-1.51468	0.236681	-1.52851	0.236681	-1.54329		0.236681	-1.60003	0.236681	-1.49656	0.236681	-1.44983	0.236681	-1.45507	0.236681	-1.44411	0.236681	-1.45793	0.236681	-1.47415	0.236681	-1.47844	0.236681	-1.48845	0.236681	-1.50371		0.236681	-1.60623	0.236681	-1.52803	0.236681	-1.48273	0.236681	-1.46747
0.231681	-1.58668	0.231681	-1.54233	0.231681	-1.50371	0.231681	-1.49894	0.231681	-1.48654	0.231681	-1.49608	0.231681	-1.51277	0.231681	-1.51134	0.231681	-1.52088	0.231681	-1.52755		0.231681	-1.58287	0.231681	-1.48273	0.231681	-1.46556	0.231681	-1.44268	0.231681	-1.46223	0.231681	-1.45793	0.231681	-1.46318	0.231681	-1.48893	0.231681	-1.50514	0.231681	-1.51659		0.231681	-1.61291	0.231681	-1.51754	0.231681	-1.48798	0.231681	-1.48082
0.226603	-1.57381	0.226603	-1.53947	0.226603	-1.5142	0.226603	-1.48893	0.226603	-1.49894	0.226603	-1.49882	0.226603	-1.50371	0.226603	-1.51563	0.226603	-1.53661	0.226603	-1.54472		0.226603	-1.57381	0.226603	-1.49322	0.226603	-1.44697	0.226603	-1.45889	0.226603	-1.44363	0.226603	-1.46127	0.226603	-1.47605	0.226603	-1.48464	0.226603	-1.49227	0.226603	-1.50323		0.226603	-1.58811	0.226603	-1.52278	0.226603	-1.48511	0.226603	-1.47081
0.221602	-1.60528	0.221602	-1.54043	0.221602	-1.50323	0.221602	-1.50133	0.221602	-1.48702	0.221602	-1.5018	0.221602	-1.51515	0.221602	-1.52326	0.221602	-1.53089	0.221602	-1.539		0.221602	-1.56856	0.221602	-1.47605	0.221602	-1.45746	0.221602	-1.44697	0.221602	-1.45936	0.221602	-1.46509	0.221602	-1.46842	0.221602	-1.49417	0.221602	-1.51372	0.221602	-1.51897		0.221602	-1.59956	0.221602	-1.51325	0.221602	-1.48321	0.221602	-1.48416
0.216524	-1.60718	0.216524	-1.53661	0.216524	-1.51563	0.216524	-1.48559	0.216524	-1.50466	0.216524	-1.50228	0.216524	-1.50848	0.216524	-1.52755	0.216524	-1.53709	0.216524	-1.55569		0.216524	-1.55807	0.216524	-1.48702	0.216524	-1.44411	0.216524	-1.46461	0.216524	-1.45126	0.216524	-1.46127	0.216524	-1.4813	0.216524	-1.48845	0.216524	-1.49799	0.216524	-1.51134		0.216524	-1.57953	0.216524	-1.51659	0.216524	-1.48511	0.216524	-1.46842
0.211524	-1.60718	0.211524	-1.52755	0.211524	-1.49704	0.211524	-1.50228	0.211524	-1.49036	0.211524	-1.50276	0.211524	-1.51849	0.211524	-1.5266	0.211524	-1.53375	0.211524	-1.53757		0.211524	-1.55235	0.211524	-1.46986	0.211524	-1.45507	0.211524	-1.45317	0.211524	-1.46032	0.211524	-1.46747	0.211524	-1.46747	0.211524	-1.49894	0.211524	-1.51515	0.211524	-1.52469		0.211524	-1.58954	0.211524	-1.50371	0.211524	-1.4813	0.211524	-1.48941
0.206524	-1.60099	0.206524	-1.53327	0.206524	-1.51372	0.206524	-1.49036	0.206524	-1.50323	0.206524	-1.50943	0.206524	-1.50848	0.206524	-1.5266	0.206524	-1.54233	0.206524	-1.56236		0.206524	-1.539	0.206524	-1.47987	0.206524	-1.4422	0.206524	-1.4608	0.206524	-1.44697	0.206524	-1.46318	0.206524	-1.47892	0.206524	-1.48893	0.206524	-1.5018	0.206524	-1.51325		0.206524	-1.56665	0.206524	-1.51611	0.206524	-1.49036	0.206524	-1.47415
0.201447	-1.59717	0.201447	-1.52183	0.201447	-1.49274	0.201447	-1.50276	0.201447	-1.49513	0.201447	-1.50085	0.201447	-1.51897	0.201447	-1.52469	0.201447	-1.53518	0.201447	-1.5409		0.201447	-1.53566	0.201447	-1.4565	0.201447	-1.44887	0.201447	-1.43743	0.201447	-1.4565	0.201447	-1.46556	0.201447	-1.46604	0.201447	-1.4999	0.201447	-1.51897	0.201447	-1.53041		0.201447	-1.57571	0.201447	-1.50037	0.201447	-1.47701	0.201447	-1.49084
0.196446	-1.60099	0.196446	-1.52517	0.196446	-1.5142	0.196446	-1.49179	0.196446	-1.50371	0.196446	-1.5142	0.196446	-1.51134	0.196446	-1.53089	0.196446	-1.54138	0.196446	-1.56093		0.196446	-1.52088	0.196446	-1.47081	0.196446	-1.43838	0.196446	-1.43934	0.196446	-1.44744	0.196446	-1.46461	0.196446	-1.48988	0.196446	-1.49656	0.196446	-1.50419	0.196446	-1.51611		0.196446	-1.55664	0.196446	-1.50466	0.196446	-1.49465	0.196446	-1.47319
0.191368	-1.59956	0.191368	-1.51659	0.191368	-1.49417	0.191368	-1.50228	0.191368	-1.49131	0.191368	-1.50371	0.191368	-1.52469	0.191368	-1.53566	0.191368	-1.54233	0.191368	-1.5452		0.191368	-1.51897	0.191368	-1.45269	0.191368	-1.45174	0.191368	-1.44578	0.191368	-1.45221	0.191368	-1.47224	0.191368	-1.4751	0.191368	-1.49894	0.191368	-1.51802	0.191368	-1.53518		0.191368	-1.55855	0.191368	-1.49656	0.191368	-1.48178	0.191368	-1.48941
0.186368	-1.58632	0.186368	-1.51849	0.186368	-1.5142	0.186368	-1.48988	0.186368	-1.50371	0.186368	-1.52135	0.186368	-1.52183	0.186368	-1.53375	0.186368	-1.54901	0.186368	-1.57047		0.186368	-1.50657	0.186368	-1.47081	0.186368	-1.44029	0.186368	-1.45269	0.186368	-1.44887	0.186368	-1.4627	0.186368	-1.48893	0.186368	-1.5018	0.186368	-1.50991	0.186368	-1.51897		0.186368	-1.54472	0.186368	-1.50562	0.186368	-1.49274	0.186368	-1.47987
0.18129	-1.57238	0.18129	-1.5142	0.18129	-1.49894	0.18129	-1.50896	0.18129	-1.5018	0.18129	-1.50514	0.18129	-1.53041	0.18129	-1.53995	0.18129	-1.55712	0.18129	-1.55569		0.18129	-1.51086	0.18129	-1.44935	0.18129	-1.4546	0.18129	-1.45364	0.18129	-1.45221	0.18129	-1.47558	0.18129	-1.47796	0.18129	-1.50514	0.18129	-1.52088	0.18129	-1.53947		0.18129	-1.5533	0.18129	-1.49894	0.18129	-1.48368	0.18129	-1.49513
0.17629	-1.57238	0.17629	-1.51849	0.17629	-1.5142	0.17629	-1.49847	0.17629	-1.5142	0.17629	-1.52135	0.17629	-1.52088	0.17629	-1.53709	0.17629	-1.54806	0.17629	-1.57238		0.17629	-1.4956	0.17629	-1.46556	0.17629	-1.44125	0.17629	-1.44351	0.17629	-1.4565	0.17629	-1.46699	0.17629	-1.49465	0.17629	-1.50371	0.17629	-1.50848	0.17629	-1.52517		0.17629	-1.54043	0.17629	-1.5018	0.17629	-1.49894	0.17629	-1.48464
0.171211	-1.56045	0.171211	-1.51611	0.171211	-1.49274	0.171211	-1.51039	0.171211	-1.50514	0.171211	-1.50896	0.171211	-1.53327	0.171211	-1.54377	0.171211	-1.55712	0.171211	-1.55664		0.171211	-1.49847	0.171211	-1.44458	0.171211	-1.44935	0.171211	-1.43362	0.171211	-1.45603	0.171211	-1.47892	0.171211	-1.48225	0.171211	-1.50085	0.171211	-1.51849	0.171211	-1.53566		0.171211	-1.54377	0.171211	-1.50753	0.171211	-1.48702	0.171211	-1.49656
0.166212	-1.56332	0.166212	-1.51849	0.166212	-1.51563	0.166212	-1.49942	0.166212	-1.50991	0.166212	-1.52088	0.166212	-1.51849	0.166212	-1.53327	0.166212	-1.54996	0.166212	-1.57047		0.166212	-1.48273	0.166212	-1.46032	0.166212	-1.43886	0.166212	-1.43409	0.166212	-1.45555	0.166212	-1.46556	0.166212	-1.4956	0.166212	-1.5018	0.166212	-1.51039	0.166212	-1.52565		0.166212	-1.53852	0.166212	-1.50848	0.166212	-1.50466	0.166212	-1.4875
0.161212	-1.54138	0.161212	-1.50896	0.161212	-1.49942	0.161212	-1.50896	0.161212	-1.50753	0.161212	-1.50466	0.161212	-1.5328	0.161212	-1.5452	0.161212	-1.55569	0.161212	-1.55426		0.161212	-1.48654	0.161212	-1.44029	0.161212	-1.44077	0.161212	-1.43815	0.161212	-1.45746	0.161212	-1.47748	0.161212	-1.47653	0.161212	-1.49608	0.161212	-1.51611	0.161212	-1.53423		0.161212	-1.53804	0.161212	-1.50705	0.161212	-1.49084	0.161212	-1.50085
0.156134	-1.54186	0.156134	-1.51515	0.156134	-1.51563	0.156134	-1.50133	0.156134	-1.50991	0.156134	-1.52517	0.156134	-1.52183	0.156134	-1.53471	0.156134	-1.54949	0.156134	-1.57381		0.156134	-1.46747	0.156134	-1.45746	0.156134	-1.44172	0.156134	-1.44315	0.156134	-1.4608	0.156134	-1.46461	0.156134	-1.49131	0.156134	-1.50562	0.156134	-1.50943	0.156134	-1.52135		0.156134	-1.53757	0.156134	-1.51182	0.156134	-1.50323	0.156134	-1.49322
0.151134	-1.52374	0.151134	-1.51039	0.151134	-1.50037	0.151134	-1.50991	0.151134	-1.50657	0.151134	-1.50991	0.151134	-1.52898	0.151134	-1.54329	0.151134	-1.54996	0.151134	-1.55378		0.151134	-1.4813	0.151134	-1.44172	0.151134	-1.44506	0.151134	-1.44172	0.151134	-1.45698	0.151134	-1.4751	0.151134	-1.47224	0.151134	-1.49513	0.151134	-1.51372	0.151134	-1.52946		0.151134	-1.539	0.151134	-1.51706	0.151134	-1.49704	0.151134	-1.50991
0.146055	-1.52135	0.146055	-1.51277	0.146055	-1.51563	0.146055	-1.50228	0.146055	-1.50562	0.146055	-1.5266	0.146055	-1.52183	0.146055	-1.53709	0.146055	-1.54663	0.146055	-1.56427		0.146055	-1.4627	0.146055	-1.45841	0.146055	-1.44077	0.146055	-1.44983	0.146055	-1.45793	0.146055	-1.45841	0.146055	-1.47033	0.146055	-1.50228	0.146055	-1.50228	0.146055	-1.51325		0.146055	-1.53614	0.146055	-1.51897	0.146055	-1.5204	0.146055	-1.49799
0.141055	-1.51754	0.141055	-1.51134	0.141055	-1.50371	0.141055	-1.51515	0.141055	-1.50824	0.141055	-1.51086	0.141055	-1.52898	0.141055	-1.54377	0.141055	-1.55139	0.141055	-1.55092		0.141055	-1.47129	0.141055	-1.43981	0.141055	-1.44315	0.141055	-1.44649	0.141055	-1.4565	0.141055	-1.47367	0.141055	-1.47224	0.141055	-1.48654	0.141055	-1.50514	0.141055	-1.52326		0.141055	-1.54186	0.141055	-1.52946	0.141055	-1.50705	0.141055	-1.51468
0.135977	-1.51992	0.135977	-1.51659	0.135977	-1.51945	0.135977	-1.508	0.135977	-1.51086	0.135977	-1.52374	0.135977	-1.52183	0.135977	-1.53041	0.135977	-1.53804	0.135977	-1.55998		0.135977	-1.45555	0.135977	-1.4565	0.135977	-1.44506	0.135977	-1.4503	0.135977	-1.45889	0.135977	-1.45841	0.135977	-1.47188	0.135977	-1.4956	0.135977	-1.50276	0.135977	-1.50848		0.135977	-1.54043	0.135977	-1.53327	0.135977	-1.52851	0.135977	-1.51277
0.130977	-1.51039	0.130977	-1.51659	0.130977	-1.50753	0.130977	-1.51229	0.130977	-1.50991	0.130977	-1.50705	0.130977	-1.52135	0.130977	-1.53757	0.130977	-1.54186	0.130977	-1.54233		0.130977	-1.46509	0.130977	-1.44411	0.130977	-1.44411	0.130977	-1.4484	0.130977	-1.45364	0.130977	-1.46795	0.130977	-1.47415	0.130977	-1.48178	0.130977	-1.50037	0.130977	-1.51182		0.130977	-1.53995	0.130977	-1.53566	0.130977	-1.51849	0.130977	-1.51849
0.125899	-1.51372	0.125899	-1.51372	0.125899	-1.51849	0.125899	-1.49704	0.125899	-1.50466	0.125899	-1.51515	0.125899	-1.51325	0.125899	-1.51849	0.125899	-1.52374	0.125899	-1.54615		0.125899	-1.44601	0.125899	-1.45221	0.125899	-1.44578	0.125899	-1.45221	0.125899	-1.45221	0.125899	-1.44506	0.125899	-1.47081	0.125899	-1.48559	0.125899	-1.48702	0.125899	-1.49322		0.125899	-1.54138	0.125899	-1.54305	0.125899	-1.53614	0.125899	-1.51229
0.120899	-1.50419	0.120899	-1.51659	0.120899	-1.51182	0.120899	-1.51611	0.120899	-1.51039	0.120899	-1.4999	0.120899	-1.51611	0.120899	-1.52946	0.120899	-1.53566	0.120899	-1.52898		0.120899	-1.45889	0.120899	-1.44411	0.120899	-1.44554	0.120899	-1.46461	0.120899	-1.44601	0.120899	-1.46175	0.120899	-1.46556	0.120899	-1.47129	0.120899	-1.48559	0.120899	-1.50133		0.120899	-1.54424	0.120899	-1.55235	0.120899	-1.53137	0.120899	-1.52946
0.115821	-1.51086	0.115821	-1.51992	0.115821	-1.52421	0.115821	-1.50657	0.115821	-1.49942	0.115821	-1.51515	0.115821	-1.50943	0.115821	-1.50991	0.115821	-1.51372	0.115821	-1.53375		0.115821	-1.43981	0.115821	-1.45889	0.115821	-1.4484	0.115821	-1.4546	0.115821	-1.45317	0.115821	-1.44411	0.115821	-1.46747	0.115821	-1.47796	0.115821	-1.48035	0.115821	-1.48654		0.115821	-1.54567	0.115821	-1.55092	0.115821	-1.55569	0.115821	-1.53137
0.110821	-1.51611	0.110821	-1.52231	0.110821	-1.51563	0.110821	-1.51515	0.110821	-1.51229	0.110821	-1.49942	0.110821	-1.50991	0.110821	-1.51706	0.110821	-1.51802	0.110821	-1.52135		0.110821	-1.45364	0.110821	-1.44792	0.110821	-1.4484	0.110821	-1.43505	0.110821	-1.44601	0.110821	-1.46032	0.110821	-1.45746	0.110821	-1.45746	0.110821	-1.47605	0.110821	-1.48654		0.110821	-1.54424	0.110821	-1.56808	0.110821	-1.54663	0.110821	-1.54472
0.105821	-1.53471	0.105821	-1.52803	0.105821	-1.52755	0.105821	-1.51706	0.105821	-1.50323	0.105821	-1.51229	0.105821	-1.50466	0.105821	-1.50419	0.105821	-1.50466	0.105821	-1.52326		0.105821	-1.43505	0.105821	-1.45793	0.105821	-1.45698	0.105821	-1.42217	0.105821	-1.45174	0.105821	-1.44172	0.105821	-1.45555	0.105821	-1.46842	0.105821	-1.46986	0.105821	-1.4689		0.105821	-1.55187	0.105821	-1.57238	0.105821	-1.5719	0.105821	-1.54472
0.100742	-1.51659	0.100742	-1.52946	0.100742	-1.52278	0.100742	-1.52135	0.100742	-1.51277	0.100742	-1.49751	0.100742	-1.50323	0.100742	-1.51372	0.100742	-1.51515	0.100742	-1.51182		0.100742	-1.45269	0.100742	-1.45364	0.100742	-1.4546	0.100742	-1.43886	0.100742	-1.44411	0.100742	-1.45746	0.100742	-1.45412	0.100742	-1.44744	0.100742	-1.46127	0.100742	-1.47605		0.100742	-1.55378	0.100742	-1.59765	0.100742	-1.5657	0.100742	-1.55759
0.0957422	-1.52898	0.0957422	-1.53614	0.0957422	-1.53041	0.0957422	-1.52708	0.0957422	-1.508	0.0957422	-1.51134	0.0957422	-1.50037	0.0957422	-1.49608	0.0957422	-1.49656	0.0957422	-1.50991		0.0957422	-1.43695	0.0957422	-1.47129	0.0957422	-1.46127	0.0957422	-1.45269	0.0957422	-1.45221	0.0957422	-1.43934	0.0957422	-1.45221	0.0957422	-1.45841	0.0957422	-1.46175	0.0957422	-1.46223		0.0957422	-1.56618	0.0957422	-1.59336	0.0957422	-1.59431	0.0957422	-1.56379
0.0906649	-1.51945	0.0906649	-1.5409	0.0906649	-1.53184	0.0906649	-1.52565	0.0906649	-1.51849	0.0906649	-1.49847	0.0906649	-1.50037	0.0906649	-1.50514	0.0906649	-1.50991	0.0906649	-1.49942		0.0906649	-1.45078	0.0906649	-1.46413	0.0906649	-1.46127	0.0906649	-1.44852	0.0906649	-1.44315	0.0906649	-1.44983	0.0906649	-1.45126	0.0906649	-1.44268	0.0906649	-1.44697	0.0906649	-1.45507		0.0906649	-1.55902	0.0906649	-1.62101	0.0906649	-1.58906	0.0906649	-1.57619
0.0856647	-1.52088	0.0856647	-1.54853	0.0856647	-1.539	0.0856647	-1.52755	0.0856647	-1.50753	0.0856647	-1.51182	0.0856647	-1.49751	0.0856647	-1.49084	0.0856647	-1.48368	0.0856647	-1.4956		0.0856647	-1.43505	0.0856647	-1.47367	0.0856647	-1.46938	0.0856647	-1.4546	0.0856647	-1.45126	0.0856647	-1.43409	0.0856647	-1.44315	0.0856647	-1.4503	0.0856647	-1.4484	0.0856647	-1.4503		0.0856647	-1.57428	0.0856647	-1.61672	0.0856647	-1.61434	0.0856647	-1.58191
0.0805864	-1.52708	0.0805864	-1.55378	0.0805864	-1.54186	0.0805864	-1.5328	0.0805864	-1.52374	0.0805864	-1.50085	0.0805864	-1.49799	0.0805864	-1.50276	0.0805864	-1.4999	0.0805864	-1.49131		0.0805864	-1.45507	0.0805864	-1.47748	0.0805864	-1.46842	0.0805864	-1.44792	0.0805864	-1.44411	0.0805864	-1.44601	0.0805864	-1.44649	0.0805864	-1.43409	0.0805864	-1.43552	0.0805864	-1.4484		0.0805864	-1.56761	0.0805864	-1.6439	0.0805864	-1.61481	0.0805864	-1.59479
0.0755863	-1.53995	0.0755863	-1.55855	0.0755863	-1.54901	0.0755863	-1.53661	0.0755863	-1.51325	0.0755863	-1.51134	0.0755863	-1.49894	0.0755863	-1.48273	0.0755863	-1.48225	0.0755863	-1.48559		0.0755863	-1.43791	0.0755863	-1.4813	0.0755863	-1.47415	0.0755863	-1.43791	0.0755863	-1.4565	0.0755863	-1.43409	0.0755863	-1.44125	0.0755863	-1.44268	0.0755863	-1.44268	0.0755863	-1.43886		0.0755863	-1.58525	0.0755863	-1.64295	0.0755863	-1.63484	0.0755863	-1.59956
0.070508	-1.5328	0.070508	-1.56665	0.070508	-1.55712	0.070508	-1.53947	0.070508	-1.5328	0.070508	-1.50323	0.070508	-1.50037	0.070508	-1.50133	0.070508	-1.49608	0.070508	-1.49179		0.070508	-1.45793	0.070508	-1.49084	0.070508	-1.47558	0.070508	-1.46509	0.070508	-1.44697	0.070508	-1.45126	0.070508	-1.44554	0.070508	-1.42456	0.070508	-1.43552	0.070508	-1.43409		0.070508	-1.57953	0.070508	-1.66965	0.070508	-1.63484	0.070508	-1.61052
0.0655079	-1.54853	0.0655079	-1.56999	0.0655079	-1.56188	0.0655079	-1.54472	0.0655079	-1.51659	0.0655079	-1.51229	0.0655079	-1.4999	0.0655079	-1.48178	0.0655079	-1.47462	0.0655079	-1.47367		0.0655079	-1.44411	0.0655079	-1.49322	0.0655079	-1.49084	0.0655079	-1.45793	0.0655079	-1.46127	0.0655079	-1.43457	0.0655079	-1.43362	0.0655079	-1.44029	0.0655079	-1.43457	0.0655079	-1.43219		0.0655079	-1.59812	0.0655079	-1.66393	0.0655079	-1.65868	0.0655079	-1.6234
0.0604296	-1.54853	0.0604296	-1.58239	0.0604296	-1.57238	0.0604296	-1.54853	0.0604296	-1.54043	0.0604296	-1.50609	0.0604296	-1.49894	0.0604296	-1.49274	0.0604296	-1.49322	0.0604296	-1.48321		0.0604296	-1.46366	0.0604296	-1.50085	0.0604296	-1.48511	0.0604296	-1.47987	0.0604296	-1.44744	0.0604296	-1.4503	0.0604296	-1.4422	0.0604296	-1.42122	0.0604296	-1.42217	0.0604296	-1.42646		0.0604296	-1.5905	0.0604296	-1.69445	0.0604296	-1.65391	0.0604296	-1.62101
0.0554304	-1.56904	0.0554304	-1.58811	0.0554304	-1.57667	0.0554304	-1.55426	0.0554304	-1.52278	0.0554304	-1.51802	0.0554304	-1.5018	0.0554304	-1.48368	0.0554304	-1.4751	0.0554304	-1.47319		0.0554304	-1.45174	0.0554304	-1.508	0.0554304	-1.50228	0.0554304	-1.47081	0.0554304	-1.4689	0.0554304	-1.43981	0.0554304	-1.43409	0.0554304	-1.43791	0.0554304	-1.43075	0.0554304	-1.43075		0.0554304	-1.60957	0.0554304	-1.68491	0.0554304	-1.67156	0.0554304	-1.63341
0.0504303	-1.56236	0.0504303	-1.59574	0.0504303	-1.57714	0.0504303	-1.5533	0.0504303	-1.54424	0.0504303	-1.50657	0.0504303	-1.49322	0.0504303	-1.4937	0.0504303	-1.48941	0.0504303	-1.47748		0.0504303	-1.46842	0.0504303	-1.51229	0.0504303	-1.4937	0.0504303	-1.48464	0.0504303	-1.4503	0.0504303	-1.44792	0.0504303	-1.44077	0.0504303	-1.4155	0.0504303	-1.41407	0.0504303	-1.41693		0.0504303	-1.5986	0.0504303	-1.7078	0.0504303	-1.66679	0.0504303	-1.62101
0.045352	-1.57762	0.045352	-1.6048	0.045352	-1.58525	0.045352	-1.56808	0.045352	-1.52803	0.045352	-1.51945	0.045352	-1.50323	0.045352	-1.48178	0.045352	-1.4751	0.045352	-1.46747		0.045352	-1.45936	0.045352	-1.51325	0.045352	-1.51039	0.045352	-1.47748	0.045352	-1.47224	0.045352	-1.43743	0.045352	-1.43123	0.045352	-1.43409	0.045352	-1.42456	0.045352	-1.41883		0.045352	-1.61911	0.045352	-1.69683	0.045352	-1.67585	0.045352	-1.6377
0.0403519	-1.58239	0.0403519	-1.61624	0.0403519	-1.59717	0.0403519	-1.56475	0.0403519	-1.54853	0.0403519	-1.51563	0.0403519	-1.49799	0.0403519	-1.4937	0.0403519	-1.48702	0.0403519	-1.47892		0.0403519	-1.47844	0.0403519	-1.52803	0.0403519	-1.50228	0.0403519	-1.4999	0.0403519	-1.45221	0.0403519	-1.45317	0.0403519	-1.43981	0.0403519	-1.41693	0.0403519	-1.41216	0.0403519	-1.41168		0.0403519	-1.61243	0.0403519	-1.71543	0.0403519	-1.67394	0.0403519	-1.63007
0.0352736	-1.59479	0.0352736	-1.62006	0.0352736	-1.59574	0.0352736	-1.57333	0.0352736	-1.53232	0.0352736	-1.52326	0.0352736	-1.50323	0.0352736	-1.48607	0.0352736	-1.47224	0.0352736	-1.46795		0.0352736	-1.47653	0.0352736	-1.53041	0.0352736	-1.51945	0.0352736	-1.48893	0.0352736	-1.47558	0.0352736	-1.44744	0.0352736	-1.42885	0.0352736	-1.43123	0.0352736	-1.42551	0.0352736	-1.42122		0.0352736	-1.63103	0.0352736	-1.69778	0.0352736	-1.67537	0.0352736	-1.63436
0.0302734	-1.60289	0.0302734	-1.63389	0.0302734	-1.60909	0.0302734	-1.57047	0.0302734	-1.55616	0.0302734	-1.51945	0.0302734	-1.50276	0.0302734	-1.49799	0.0302734	-1.48988	0.0302734	-1.4875		0.0302734	-1.49608	0.0302734	-1.54043	0.0302734	-1.50896	0.0302734	-1.51086	0.0302734	-1.45841	0.0302734	-1.4546	0.0302734	-1.44411	0.0302734	-1.4174	0.0302734	-1.41597	0.0302734	-1.40548		0.0302734	-1.62387	0.0302734	-1.71733	0.0302734	-1.67156	0.0302734	-1.62292
0.0251951	-1.61815	0.0251951	-1.63866	0.0251951	-1.60242	0.0251951	-1.57953	0.0251951	-1.539	0.0251951	-1.52421	0.0251951	-1.50943	0.0251951	-1.49084	0.0251951	-1.47844	0.0251951	-1.4689		0.0251951	-1.4956	0.0251951	-1.53661	0.0251951	-1.53089	0.0251951	-1.48082	0.0251951	-1.47844	0.0251951	-1.44697	0.0251951	-1.43123	0.0251951	-1.42885	0.0251951	-1.42599	0.0251951	-1.41931		0.0251951	-1.64724	0.0251951	-1.70112	0.0251951	-1.66965	0.0251951	-1.63198
0.020195	-1.62769	0.020195	-1.64772	0.020195	-1.61624	0.020195	-1.57524	0.020195	-1.55902	0.020195	-1.5266	0.020195	-1.50276	0.020195	-1.4956	0.020195	-1.49274	0.020195	-1.48368		0.020195	-1.51563	0.020195	-1.5533	0.020195	-1.51659	0.020195	-1.49894	0.020195	-1.45984	0.020195	-1.45221	0.020195	-1.44029	0.020195	-1.4174	0.020195	-1.41216	0.020195	-1.40882		0.020195	-1.63723	0.020195	-1.71257	0.020195	-1.66154	0.020195	-1.61481
0.0151176	-1.64342	0.0151176	-1.64867	0.0151176	-1.60909	0.0151176	-1.58477	0.0151176	-1.54043	0.0151176	-1.52135	0.0151176	-1.51229	0.0151176	-1.48845	0.0151176	-1.47748	0.0151176	-1.46509		0.0151176	-1.51468	0.0151176	-1.5452	0.0151176	-1.53518	0.0151176	-1.47987	0.0151176	-1.47701	0.0151176	-1.4484	0.0151176	-1.42408	0.0151176	-1.42694	0.0151176	-1.42313	0.0151176	-1.41883		0.0151176	-1.65868	0.0151176	-1.69302	0.0151176	-1.65534	0.0151176	-1.62006
0.0101175	-1.65391	0.0101175	-1.66345	0.0101175	-1.62673	0.0101175	-1.57428	0.0101175	-1.55855	0.0101175	-1.52517	0.0101175	-1.50514	0.0101175	-1.49465	0.0101175	-1.49465	0.0101175	-1.48511		0.0101175	-1.53041	0.0101175	-1.56332	0.0101175	-1.51992	0.0101175	-1.50228	0.0101175	-1.4608	0.0101175	-1.44983	0.0101175	-1.44172	0.0101175	-1.41407	0.0101175	-1.41168	0.0101175	-1.40644		0.0101175	-1.64867	0.0101175	-1.7016	0.0101175	-1.65248	0.0101175	-1.59908
0.00503922	-1.67013	0.00503922	-1.66917	0.00503922	-1.61624	0.00503922	-1.58859	0.00503922	-1.54567	0.00503922	-1.53041	0.00503922	-1.51325	0.00503922	-1.49704	0.00503922	-1.48321	0.00503922	-1.46842		0.00503922	-1.53995	0.00503922	-1.55902	0.00503922	-1.54377	0.00503922	-1.5018	0.00503922	-1.47987	0.00503922	-1.4503	0.00503922	-1.42885	0.00503922	-1.43219	0.00503922	-1.42789	0.00503922	-1.42313		0.00503922	-1.67633	0.00503922	-1.68252	0.00503922	-1.64056	0.00503922	-1.60909
[truncated: 52 more columns]

## Sheet: Current vs time of scan 10
Electrode 1			Electrode 2			Electrode 3			Electrode 4			Electrode 5
CV scan10 vs time			CV scan10 vs time			CV scan10 vs time			CV scan10 vs time			CV scan10 vs time
s	µA		s	µA		s	µA		s	µA		s	µA
0	-1.49513		0	-1.41073		0	-1.52708		0	-1.59956		0	-1.61481
0.025	-1.05358		0.025	-1.01877		0.025	-1.07503		0.025	-1.13655		0.025	-1.15133
0.05	-0.821834		0.05	-0.775104		0.05	-0.843291		0.05	-0.866179		0.05	-0.888114
0.075	-0.656848		0.075	-0.635867		0.075	-0.659232		0.075	-0.709777		0.075	-0.710731
0.1	-0.539064		0.1	-0.506639		0.1	-0.550508		0.1	-0.557184		0.1	-0.578165
0.125	-0.437021		0.125	-0.422716		0.125	-0.429869		0.125	-0.474215		0.125	-0.473261
0.15	-0.359774		0.15	-0.33927		0.15	-0.359297		0.15	-0.370264		0.15	-0.379324
0.175	-0.287771		0.175	-0.283003		0.175	-0.272512		0.175	-0.315428		0.175	-0.311613
0.2	-0.233889		0.2	-0.215292		0.2	-0.228167		0.2	-0.224352		0.2	-0.239611
0.225	-0.182867		0.225	-0.175238		0.225	-0.160456		0.225	-0.187635		0.225	-0.186682
0.25	-0.137568		0.25	-0.11611		0.25	-0.129461		0.25	-0.128031		0.25	-0.131369
0.275	-0.101805		0.275	-0.092268		0.275	-0.0665188		0.275	-0.105143		0.275	-0.0970364
0.3	-0.0584126		0.3	-0.0479221		0.3	-0.0503063		0.3	-0.0417233		0.3	-0.0469685
0.325	-0.0283718		0.325	-0.0245571		0.325	0.00309944		0.325	-0.0317097		0.325	-0.0150204
0.35	0.00929832		0.35	0.0174046		0.35	0.0164509		0.35	0.027895		0.35	0.0221729
0.375	0.0317097		0.375	0.0355244		0.375	0.0684261		0.375	0.0379086		0.375	0.05126
0.4	0.0674725		0.4	0.0703335		0.4	0.0770092		0.4	0.0970364		0.4	0.0865459
0.425	0.0832081		0.425	0.0889301		0.425	0.118971		0.425	0.09799		0.425	0.110388
0.45	0.118494		0.45	0.117064		0.45	0.128508		0.45	0.148058		0.45	0.139952
0.475	0.129938		0.475	0.135183		0.475	0.17333		0.475	0.146627		0.475	0.161886
0.5	0.165224		0.5	0.159502		0.5	0.177622		0.5	0.190496		0.5	0.192881
0.525	0.1719		0.525	0.180006		0.525	0.215769		0.525	0.194788		0.525	0.214815
0.55	0.205755		0.55	0.200987		0.55	0.224352		0.55	0.240088		0.55	0.238657
0.575	0.212908		0.575	0.21863		0.575	0.261545		0.575	0.240088		0.575	0.262499
0.6	0.251055		0.6	0.238657		0.6	0.269651		0.6	0.282049		0.6	0.288725
0.625	0.255346		0.625	0.261545		0.625	0.304937		0.625	0.288248		0.625	0.305891
0.65	0.291109		0.65	0.274897		0.65	0.310183		0.65	0.322104		0.65	0.329256
0.675	0.294924		0.675	0.295401		0.675	0.342131		0.675	0.332594		0.675	0.34976
0.7	0.3407		0.7	0.308275		0.7	0.357866		0.7	0.366449		0.7	0.375509
0.725	0.344992		0.725	0.33927		0.725	0.383139		0.725	0.375032		0.725	0.396967
0.75	0.379801		0.75	0.351191		0.75	0.397444		0.75	0.403643		0.75	0.421762
0.775	0.377417		0.775	0.377893		0.775	0.420332		0.775	0.414133		0.775	0.439882
0.8	0.415087		0.8	0.384092		0.8	0.44179		0.8	0.442743		0.8	0.468493
0.825	0.410318		0.825	0.412226		0.825	0.465155		0.825	0.454664		0.825	0.485659
0.85	0.457525		0.85	0.420809		0.85	0.485182		0.85	0.480413		0.85	0.504255
0.875	0.459909		0.875	0.449896		0.875	0.507116		0.875	0.493765		0.875	0.519991
0.9	0.500441		0.9	0.454187		0.9	0.527143		0.9	0.51713		0.9	0.546694
0.925	0.499964		0.925	0.488043		0.925	0.543356		0.925	0.533342		0.925	0.564814
0.95	0.52619		0.95	0.489473		0.95	0.569582		0.95	0.545263		0.95	0.588655
0.975	0.520945		0.975	0.520945		0.975	0.578165		0.975	0.564337		0.975	0.605345
1	0.551939		1	0.52619		1	0.602961		1	0.577211		1	0.621557
1.025	0.555277		1.025	0.553846		1.025	0.616312		1.025	0.593424		1.025	0.641112
1.05	0.587702		1.05	0.55337		1.05	0.637774		1.05	0.603914		1.05	0.655894
1.075	0.586271		1.075	0.587702		1.075	0.65351		1.075	0.629191		1.075	0.673537
1.1	0.614405		1.1	0.587225		1.1	0.681167		1.1	0.625854		1.1	0.687366
1.125	0.620127		1.125	0.618219		1.125	0.681643		1.125	0.652556		1.125	0.701671
1.15	0.638728		1.15	0.616312		1.15	0.708823		1.15	0.645881		1.15	0.713592
1.175	0.638728		1.175	0.645881		1.175	0.70787		1.175	0.680213		1.175	0.72885
1.2	0.639682		1.2	0.637774		1.2	0.736003		1.2	0.667815		1.2	0.736003
1.225	0.654941		1.225	0.665908		1.225	0.732665		1.225	0.701194		1.225	0.747924
1.25	0.659709		1.25	0.659709		1.25	0.753646		1.25	0.676875		1.25	0.755553
1.275	0.684028		1.275	0.679259		1.275	0.747447		1.275	0.713592		1.275	0.766521
1.3	0.704532		1.3	0.668292		1.3	0.765567		1.3	0.692611		1.3	0.768428
1.325	0.723128		1.325	0.685935		1.325	0.757461		1.325	0.71979		1.325	0.770812
1.35	0.731235		1.35	0.675921		1.35	0.77558		1.35	0.699286		1.35	0.767951
1.375	0.722175		1.375	0.682597		1.375	0.756507		1.375	0.717883		1.375	0.76509
1.4	0.702624		1.4	0.670676		1.4	0.77415		1.4	0.694041		1.4	0.759368
1.425	0.698333		1.425	0.681167		1.425	0.750785		1.425	0.717883		1.425	0.756507
1.45	0.693564		1.45	0.667815		1.45	0.768905		1.45	0.68975		1.45	0.749831
1.475	0.68069		1.475	0.673537		1.475	0.743155		1.475	0.70787		1.475	0.748401
1.5	0.674491		1.5	0.659709		1.5	0.753169		1.5	0.675445		1.5	0.732665
1.525	0.683551		1.525	0.658755		1.525	0.728374		1.525	0.689273		1.525	0.732188
1.55	0.664954		1.55	0.649219		1.55	0.73648		1.55	0.662093		1.55	0.714545
1.575	0.664954		1.575	0.645881		1.575	0.710254		1.575	0.675921		1.575	0.710731
1.6	0.650649		1.6	0.636344		1.6	0.720744		1.6	0.642543		1.6	0.700717
1.625	0.651126		1.625	0.63539		1.625	0.698333		1.625	0.656848		1.625	0.695472
1.65	0.627761		1.65	0.620604		1.65	0.702147		1.65	0.624418		1.65	0.678782
1.675	0.633483		1.675	0.614405		1.675	0.678782		1.675	0.632052		1.675	0.672584
1.7	0.617743		1.7	0.603437		1.7	0.681643		1.7	0.606298		1.7	0.659709
1.725	0.622511		1.725	0.59247		1.725	0.656848		1.725	0.616312		1.725	0.649219
1.75	0.604391		1.75	0.584364		1.75	0.653987		1.75	0.591516		1.75	0.640159
1.775	0.62108		1.775	0.577211		1.775	0.634913		1.775	0.598192		1.775	0.632529
1.8	0.590563		1.8	0.571012		1.8	0.637774		1.8	0.576258		1.8	0.618696
1.825	0.601053		1.825	0.557661		1.825	0.619173		1.825	0.581026		1.825	0.611067
1.85	0.567675		1.85	0.558138		1.85	0.615835		1.85	0.559092		1.85	0.599146
1.875	0.578642		1.875	0.540018		1.875	0.598669		1.875	0.566721		1.875	0.59247
1.9	0.544786		1.9	0.541449		1.9	0.6001		1.9	0.54574		1.9	0.584364
1.925	0.546694		1.925	0.525236		1.925	0.586271		1.925	0.549555		1.925	0.575781
1.95	0.515223		1.95	0.525713		1.95	0.582457		1.95	0.53668		1.95	0.571966
1.975	0.525236		1.975	0.50807		1.975	0.571489		1.975	0.534296		1.975	0.565767
2	0.530958		2	0.516653		2	0.567198		2	0.52762		2	0.564814
2.025	0.550032		2.025	0.501871		2.025	0.558138		2.025	0.524759		2.025	0.559568
2.05	0.531435		2.05	0.506639		2.05	0.553846		2.05	0.522375		2.05	0.55337
2.075	0.558138		2.075	0.489473		2.075	0.5548		2.075	0.515699		2.075	0.548601
2.1	0.531435		2.1	0.501394		2.1	0.548124		2.1	0.519991		2.1	0.549078
2.125	0.528574		2.125	0.483274		2.125	0.546217		2.125	0.507593		2.125	0.540018
2.15	0.504732		2.15	0.495672		2.15	0.538588		2.15	0.516176		2.15	0.551462
2.175	0.510454		2.175	0.475168		2.175	0.540495		2.175	0.505209		2.175	0.539064
2.2	0.495195		2.2	0.48852		2.2	0.531912		2.2	0.516176		2.2	0.544786
2.225	0.505686		2.225	0.469446		2.225	0.538111		2.225	0.49758		2.225	0.533819
2.25	0.491381		2.25	0.487566		2.25	0.532389		2.25	0.516653		2.25	0.542402
2.275	0.503778		2.275	0.472307		2.275	0.539541		2.275	0.497103		2.275	0.537157
2.3	0.493288		2.3	0.488043		2.3	0.523806		2.3	0.51713		2.3	0.540972
2.325	0.49901		2.325	0.472784		2.325	0.540495		2.325	0.494719		2.325	0.534296
2.35	0.493288		2.35	0.488997		2.35	0.529051		2.35	0.51856		2.35	0.541449
2.375	0.504255		2.375	0.476122		2.375	0.540495		2.375	0.496149		2.375	0.534296
2.4	0.501871		2.4	0.492811		2.4	0.530481		2.4	0.520945		2.4	0.550032
2.425	0.509977		2.425	0.478029		2.425	0.546694		2.425	0.503302		2.425	0.539064
2.45	0.513315		2.45	0.498533		2.45	0.532389		2.45	0.525713		2.45	0.555277
2.475	0.515223		2.475	0.485659		2.475	0.546217		2.475	0.509024		2.475	0.538588
2.5	0.515223		2.5	0.501871		2.5	0.53525		2.5	0.534773		2.5	0.556707
2.525	0.516653		2.525	0.495672		2.525	0.558615		2.525	0.517607		2.525	0.553846
2.55	0.519514		2.55	0.509977		2.55	0.547647		2.55	0.546217		2.55	0.56529
2.575	0.519514		2.575	0.50807		2.575	0.564814		2.575	0.529528		2.575	0.560999
2.6	0.51856		2.6	0.520468		2.6	0.552893		2.6	0.559568		2.6	0.568628
2.625	0.516176		2.625	0.514269		2.625	0.575304		2.625	0.541925		2.625	0.567675
2.65	0.54431		2.65	0.528097		2.65	0.559568		2.65	0.570059		2.65	0.578642
2.675	0.543356		2.675	0.527143		2.675	0.582933		2.675	0.550985		2.675	0.570536
2.7	0.560999		2.7	0.540018		2.7	0.569105		2.7	0.58198		2.7	0.585318
2.725	0.556231		2.725	0.54431		2.725	0.592947		2.725	0.57292		2.725	0.579596
2.75	0.581026		2.75	0.555277		2.75	0.58198		2.75	0.605345		2.75	0.594854
2.775	0.570059		2.775	0.555277		2.775	0.603437		2.775	0.596762		2.775	0.586271
2.8	0.597715		2.8	0.571489		2.8	0.596762		2.8	0.629191		2.8	0.599623
2.825	0.591516		2.825	0.581503		2.825	0.617743		2.825	0.621557		2.825	0.604391
2.85	0.616312		2.85	0.584841		2.85	0.611067		2.85	0.650172		2.85	0.598669
2.875	0.611544		2.875	0.602961		2.875	0.636344		2.875	0.653987		2.875	0.611067
2.9	0.640159		2.9	0.609159		2.9	0.636821		2.9	0.68069		2.9	0.617266
2.925	0.637298		2.925	0.623465		2.925	0.655417		2.925	0.679736		2.925	0.624418
2.95	0.664477		2.95	0.628715		2.95	0.659709		2.95	0.713592		2.95	0.634913
2.975	0.656848		2.975	0.650172		2.975	0.676875		2.975	0.716453		2.975	0.640635
3	0.683074		3	0.649695		3	0.679259		3	0.737433		3	0.647788
3.025	0.67306		3.025	0.666385		3.025	0.695472		3.025	0.735049		3.025	0.661616
3.05	0.705485		3.05	0.669723		3.05	0.699286		3.05	0.753169		3.05	0.671153
3.075	0.689273		3.075	0.687842		3.075	0.712638		3.075	0.7546		3.075	0.683074
3.1	0.717406		3.1	0.687842		3.1	0.715976		3.1	0.766997		3.1	0.694995
3.125	0.702147		3.125	0.715022		3.125	0.725036		3.125	0.77415		3.125	0.713592
3.15	0.732665		3.15	0.713115		3.15	0.732188		3.15	0.786071		3.15	0.724559
3.175	0.727897		3.175	0.745063		3.175	0.741248		3.175	0.797515		3.175	0.744109
3.2	0.761275		3.2	0.739818		3.2	0.753169		3.2	0.813251		3.2	0.730758
3.225	0.757937		3.225	0.773673		3.225	0.759368		3.225	0.829463		3.225	0.766044
3.25	0.792747		3.25	0.77415		3.25	0.780349		3.25	0.840907		3.25	0.768905
3.275	0.794654		3.275	0.812297		3.275	0.790839		3.275	0.874763		3.275	0.813251
3.3	0.827556		3.3	0.818019		3.3	0.814204		3.3	0.883822		3.3	0.825648
3.325	0.84043		3.325	0.85855		3.325	0.825171		3.325	0.921493		3.325	0.863795
3.35	0.87667		3.35	0.863795		3.35	0.850444		3.35	0.934844		3.35	0.881438
3.375	0.890021		3.375	0.905757		3.375	0.864749		3.375	0.97156		3.375	0.911479
3.4	0.925784		3.4	0.91434		3.4	0.892882		3.4	0.983481		3.4	0.935321
3.425	0.947719		3.425	0.961547		3.425	0.908141		3.425	1.03069		3.425	0.963454
3.45	0.985866		3.45	0.970607		3.45	0.941043		3.45	1.03832		3.45	0.988727
3.475	1.00923		3.475	1.01686		3.475	0.954871		3.475	1.08886		3.475	1.02354
3.5	1.04833		3.5	1.0326		3.5	0.996833		3.5	1.10269		3.5	1.0469
3.525	1.0779		3.525	1.08123		3.525	1.01638		3.525	1.15324		3.525	1.09363
3.55	1.12319		3.55	1.10126		3.55	1.05644		3.55	1.16802		3.55	1.11652
3.575	1.1518		3.575	1.14275		3.575	1.07122		3.575	1.22381		3.575	1.16277
3.6	1.19615		3.6	1.17088		3.6	1.12319		3.6	1.24097		3.6	1.19138
3.625	1.23573		3.625	1.22285		3.625	1.14084		3.625	1.3125		3.625	1.24813
3.65	1.27864		3.65	1.25003		3.65	1.1971		3.65	1.3268		3.65	1.27483
3.675	1.32251		3.675	1.30392		3.675	1.22142		3.675	1.39213		3.675	1.3311
3.7	1.36447		3.7	1.33634		3.7	1.28055		3.7	1.41502		3.7	1.37973
3.725	1.42217		3.725	1.3907		3.725	1.31059		3.725	1.48988		3.725	1.44506
3.75	1.46938		3.75	1.43314		3.75	1.37592		3.75	1.52803		3.75	1.48941
3.775	1.52708		3.775	1.48225		3.775	1.40882		3.775	1.60671		3.775	1.55759
3.8	1.5719		3.8	1.53232		3.8	1.48178		3.8	1.65105		3.8	1.62149
3.825	1.64342		3.825	1.59336		3.825	1.53518		3.825	1.75262		3.825	1.70351
3.85	1.69874		3.85	1.65153		3.85	1.61767		3.85	1.81318		3.85	1.78123
3.875	1.77694		3.875	1.72163		3.875	1.68205		3.875	1.93382		3.875	1.87803
3.9	1.84322		3.9	1.79697		3.9	1.78552		3.9	2.01679		3.9	1.97674
3.925	1.94479		3.925	1.88137		3.925	1.87278		3.925	2.1608		3.925	2.11073
3.95	2.02013		3.95	1.97006		3.95	1.99343		3.95	2.26522		3.95	2.23471
3.975	2.14602		3.975	2.08403		3.975	2.11264		3.975	2.4531		3.975	2.39826
4	2.2514		4	2.21373		4	2.26952		4	2.62094		4	2.57851
4.025	2.41829		4.025	2.35868		4.025	2.43116		4.025	2.83791		4.025	2.78879
4.05	2.56086		4.05	2.52748		4.05	2.6281		4.05	3.05964		4.05	3.01815
4.075	2.7597		4.075	2.71297		4.075	2.84124		4.075	3.32667		4.075	3.28709
4.1	2.94996		4.1	2.93423		4.1	3.09015		4.1	3.60419		4.1	3.57987
4.125	3.20317		4.125	3.16407		4.125	3.35909		4.125	3.93321		4.125	3.9127
4.15	3.46114		4.15	3.45541		4.15	3.68573		4.15	4.29226		4.15	4.28225
4.175	3.78014		4.175	3.73961		4.175	4.02762		4.175	4.69996		4.175	4.69138
4.2	4.09962		4.2	4.08103		4.2	4.41482		4.2	5.12816		4.2	5.1377
4.225	4.47871		4.225	4.4234		4.225	4.82966		4.225	5.59403		4.225	5.62026
4.25	4.8597		4.25	4.83062		4.25	5.28743		4.25	6.09138		4.25	6.14526
4.275	5.29983		4.275	5.22544		4.275	5.76808		4.275	6.61638		4.275	6.69029
4.3	5.74424		4.3	5.69084		4.3	6.2907		4.3	7.18954		4.3	7.27871
4.325	6.21631		4.325	6.11427		4.325	6.8157		4.325	7.75173		4.325	7.85854
4.35	6.73034		4.35	6.64308		4.35	7.41556		4.35	8.40119		4.35	8.54233
4.375	7.27156		4.375	7.14424		4.375	8.02877		4.375	9.0392		4.375	9.21086
4.4	7.83232		4.4	7.70834		4.4	8.67871		4.4	9.73586		4.4	9.94233
4.425	8.41597		4.425	8.24002		4.425	9.34437		4.425	10.4149		4.425	10.6581
4.45	9.02108		4.45	8.84989		4.45	10.052		4.45	11.1616		4.45	11.4415
4.475	9.63716		4.475	9.41113		4.475	10.7654		4.475	11.874		4.475	12.2021
4.5	10.2537		4.5	10.0253		4.5	11.4911		4.5	12.6336		4.5	12.9955
4.525	10.9122		4.525	10.6261		4.525	12.2579		4.525	13.3856		4.525	13.81
4.55	11.5865		4.55	11.2832		4.55	13.0365		4.55	14.2077		4.55	14.6654
4.575	12.2817		4.575	11.9241		4.575	13.8538		4.575	15.0025		4.575	15.5314
4.6	12.9893		4.6	12.6155		4.6	14.6735		4.6	15.8623		4.6	16.4393
4.625	13.7055		4.625	13.2764		4.625	15.5104		4.625	16.6767		4.625	17.3324
4.65	14.4389		4.65	13.9769		4.65	16.3463		4.65	17.5493		4.65	18.2527
4.675	15.1318		4.675	14.6163		4.675	17.1655		4.675	18.3385		4.675	19.1191
4.7	15.9104		4.7	15.3578		4.7	18.0414		4.7	19.265		4.7	20.098
4.725	16.6901		4.725	16.0883		4.725	18.9513		4.725	20.1586		4.725	21.0465
4.75	17.4669		4.75	16.8188		4.75	19.8129		4.75	21.0746		4.75	21.9806
4.775	18.2741		4.775	17.5832		4.775	20.7566		4.775	21.9859		4.775	22.9495
4.8	19.0905		4.8	18.3485		4.8	21.6502		4.8	22.9267		4.8	23.9099
4.825	19.8997		4.825	19.1067		4.825	22.5776		4.825	23.8236		4.825	24.8536
4.85	20.6826		4.85	19.8463		4.85	23.4192		4.85	24.7143		4.85	25.7596
4.875	21.4437		4.875	20.5529		4.875	24.268		4.875	25.5297		4.875	26.6193
4.9	22.2619		4.9	21.2911		4.9	25.1297		4.9	26.4486		4.9	27.5363
4.925	23.0401		4.925	22.0178		4.925	25.9803		4.925	27.2821		4.925	28.3984
4.95	23.8031		4.95	22.7121		4.95	26.7595		4.95	28.1023		4.95	29.2166
4.975	24.5412		4.975	23.4164		4.975	27.5606		4.975	28.8824		4.975	30.0182
5	25.3027		5	24.1035		5	28.3135		5	29.6887		5	30.8083
5.025	26.0013		5.025	24.7634		5.025	29.0536		5.025	30.4116		5.025	31.5479
5.05	26.6045		5.05	25.3061		5.05	29.6234		5.05	31.0425		5.05	32.1511
5.075	27.2482		5.075	25.9174		5.075	30.2805		5.075	31.6886		5.075	32.8006
5.1	27.9273		5.1	26.5134		5.1	30.928		5.1	32.3824		5.1	33.4586
5.125	28.5147		5.125	27.0632		5.125	31.5183		5.125	32.988		5.125	34.0518
5.15	29.0898		5.15	27.5553		5.15	32.0405		5.15	33.5692		5.15	34.5963
5.175	29.5876		5.175	28.0188		5.175	32.5145		5.175	34.0732		5.175	35.0655
5.2	30.114		5.2	28.4494		5.2	32.9713		5.2	34.592		5.2	35.5352
5.225	30.5008		5.225	28.7989		5.225	33.3127		5.225	34.9754		5.225	35.8628
5.25	30.9075		5.25	29.1094		5.25	33.6283		5.25	35.3545		5.25	36.1585
5.275	31.2713		5.275	29.4307		5.275	33.9269		5.275	35.695		5.275	36.4322
5.3	31.6008		5.3	29.6601		5.3	34.1367		5.3	35.9568		5.3	36.5938
5.325	31.8636		5.325	29.888		5.325	34.305		5.325	36.1675		5.325	36.7292
5.35	32.0643		5.35	29.9901		5.35	34.3584		5.35	36.2481		5.35	36.7002
5.375	32.1921		5.375	30.0931		5.375	34.366		5.375	36.2805		5.375	36.6529
5.4	32.2722		5.4	30.0826		5.4	34.2864		5.4	36.1995		5.4	36.4765
5.425	32.2031		5.425	30.0058		5.425	34.0947		5.425	36.0011		5.425	36.2095
5.45	32.1373		5.45	29.8856		5.45	33.894		5.45	35.7737		5.45	35.9053
5.475	25.5717		5.475	23.8837		5.475	26.9469		5.475	28.469		5.475	28.5982
5.5	20.8553		5.5	19.5068		5.5	21.953		5.5	23.188		5.5	23.2976
5.525	17.247		5.525	16.1994		5.525	18.1587		5.525	19.2016		5.525	19.3151
5.55	14.4613		5.55	13.5949		5.55	15.2248		5.55	16.0845		5.55	16.187
5.575	12.244		5.575	11.5641		5.575	12.8992		5.575	13.6421		5.575	13.7566
5.6	10.4683		5.6	9.87367		5.6	11.0238		5.6	11.6375		5.6	11.7414
5.625	8.99294		5.625	8.5285		5.625	9.48171		5.625	10.0325		5.625	10.1388
5.65	7.79083		5.65	7.37837		5.65	8.22285		5.65	8.66679		5.65	8.76597
5.675	6.7704		5.675	6.45092		5.675	7.15044		5.675	7.56052		5.675	7.65923
5.7	5.9283		5.7	5.63982		5.7	6.27401		5.7	6.6016		5.7	6.68933
5.725	5.19015		5.725	4.96461		5.725	5.49104		5.725	5.81148		5.725	5.89206
5.75	4.57694		5.75	4.36236		5.75	4.85541		5.75	5.09908		5.75	5.17919
5.775	4.0362		5.775	3.87503		5.775	4.27367		5.775	4.52401		5.775	4.5984
5.8	3.57939		5.8	3.41822		5.8	3.80398		5.8	3.98184		5.8	4.05575
5.825	3.16502		5.825	3.04628		5.825	3.36195		5.825	3.55507		5.825	3.62231
5.85	2.81645		5.85	2.70248		5.85	3.00766		5.85	3.14261		5.85	3.20698
5.875	2.51461		5.875	2.42878		5.875	2.67483		5.875	2.82503		5.875	2.88273
5.9	2.23661		5.9	2.16223		5.9	2.40398		5.9	2.49554		5.9	2.55943
5.925	1.99581		5.925	1.94098		5.925	2.13266		5.925	2.25235		5.925	2.29908
5.95	1.78075		5.95	1.72592		5.95	1.92429		5.95	1.98771		5.95	2.0435
5.975	1.59574		5.975	1.54806		5.975	1.70637		5.975	1.7984		5.975	1.84036
6	1.41693		6	1.37783		6	1.54186		6	1.58		6	1.63293
6.025	1.2672		6.025	1.23191		6.025	1.35732		6.025	1.43266		6.025	1.47081
6.05	1.12129		6.05	1.10078		6.05	1.23191		6.05	1.25385		6.05	1.30535
6.075	1.00828		6.075	0.982051		6.075	1.08171		6.075	1.1375		6.075	1.17136
6.1	0.876193		6.1	0.869517		6.1	0.972991		6.1	0.987296		6.1	1.03498
6.125	0.787024		6.125	0.764136		6.125	0.845199		6.125	0.891929		6.125	0.921493
6.15	0.674014		6.15	0.674491		6.15	0.758414		6.15	0.757937		6.15	0.803714
6.175	0.603914		6.175	0.587225		6.175	0.646358		6.175	0.683074		6.175	0.710254
6.2	0.499487		6.2	0.518084		6.2	0.569582		6.2	0.568628		6.2	0.606775
6.225	0.437021		6.225	0.43273		6.225	0.474691		6.225	0.497103		6.225	0.522852
6.25	0.345469		6.25	0.36931		6.25	0.414133		6.25	0.399828		6.25	0.442743
6.275	0.290632		6.275	0.293493		6.275	0.325918		6.275	0.334978		6.275	0.362635
6.3	0.205755		6.3	0.237703		6.3	0.259161		6.3	0.243425		6.3	0.28491
6.325	0.15378		6.325	0.163794		6.325	0.18096		6.325	0.186205		6.325	0.20957
6.35	0.071764		6.35	0.116587		6.35	0.120401		6.35	0.102758		6.35	0.14329
6.375	0.027895		6.375	0.0436306		6.375	0.0531673		6.375	0.0450611		6.375	0.0669956
6.4	-0.0550747		6.4	0.000238419		6.4	-0.0121593		6.4	-0.0317097		6.4	0.00691414
6.425	-0.095129		6.425	-0.0641346		6.425	-0.077486		6.425	-0.0903606		6.425	-0.0665188
6.45	-0.176191		6.45	-0.10848		6.45	-0.139952		6.45	-0.16284		6.45	-0.122786
6.475	-0.221491		6.475	-0.183821		6.475	-0.202894		6.475	-0.226736		6.475	-0.200033
6.5	-0.304937		6.5	-0.222921		6.5	-0.270128		6.5	-0.298262		6.5	-0.257254
6.525	-0.34976		6.525	-0.3016		6.525	-0.336409		6.525	-0.368834		6.525	-0.3407
6.55	-0.43416		6.55	-0.341654		6.55	-0.405073		6.55	-0.436068		6.55	-0.397921
6.575	-0.484228		6.575	-0.425577		6.575	-0.469446		6.575	-0.512838		6.575	-0.482321
6.6	-0.566244		6.6	-0.463247		6.6	-0.541925		6.6	-0.579596		6.6	-0.539541
6.625	-0.625854		6.625	-0.550032		6.625	-0.611067		6.625	-0.662093		6.625	-0.627761
6.65	-0.716453		6.65	-0.596762		6.65	-0.695472		6.65	-0.737433		6.65	-0.690703
6.675	-0.780349		6.675	-0.686889		6.675	-0.770812		6.675	-0.827556		6.675	-0.787024
6.7	-0.879531		6.7	-0.742202		6.7	-0.863318		6.7	-0.907664		6.7	-0.85855
6.725	-0.951056		6.725	-0.837092		6.725	-0.941997		6.725	-1.01448		6.725	-0.963931
6.75	-1.05787		6.75	-0.905757		6.75	-1.05119		6.75	-1.09792		6.75	-1.04261
6.775	-1.14561		6.775	-1.00828		6.775	-1.13988		6.775	-1.21379		6.775	-1.15991
6.8	-1.25766		6.8	-1.08219		6.8	-1.2548		6.8	-1.30439		6.8	-1.24813
6.825	-1.35494		6.825	-1.19234		6.825	-1.34731		6.825	-1.436		6.825	-1.37067
6.85	-1.48082		6.85	-1.27864		6.85	-1.48082		6.85	-1.54377		6.85	-1.47987
6.875	-1.59526		6.875	-1.39785		6.875	-1.5905		6.875	-1.69111		6.875	-1.62101
6.9	-1.73784		6.9	-1.50466		6.9	-1.74594		6.9	-1.81318		6.9	-1.7407
6.925	-1.87088		6.925	-1.63913		6.925	-1.87088		6.925	-1.98294		6.925	-1.89425
6.95	-2.02824		6.95	-1.76263		6.95	-2.0373		6.95	-2.11836		6.95	-2.03491
6.975	-2.17987		6.975	-1.90712		6.975	-2.17319		6.975	-2.3048		6.975	-2.20133
7	-2.35773		7	-2.05399		7	-2.37394		7	-2.46836		7	-2.37013
7.025	-2.54274		7.025	-2.22565		7.025	-2.53988		7.025	-2.68818		7.025	-2.57326
7.05	-2.74111		7.05	-2.38777		7.05	-2.7578		7.05	-2.87033		7.05	-2.75732
7.075	-2.95759		7.075	-2.58089		7.075	-2.95521		7.075	-3.12019		7.075	-2.98668
7.1	-3.18791		7.1	-2.77925		7.1	-3.20555		7.1	-3.34765		7.1	-3.20937
7.125	-3.43586		7.125	-3.00337		7.125	-3.4392		7.125	-3.63137		7.125	-3.47401
7.15	-3.68668		7.15	-3.22558		7.15	-3.70957		7.15	-3.87885		7.15	-3.72149
7.175	-3.98518		7.175	-3.47878		7.175	-3.99376		7.175	-4.21454		7.175	-4.03382
7.2	-4.29322		7.2	-3.75487		7.2	-4.32374		7.2	-4.52353		7.2	-4.3409
7.225	-4.6375		7.225	-4.05098		7.225	-4.65133		7.225	-4.90071		7.225	-4.69043
7.25	-4.98559		7.25	-4.36331		7.25	-5.02135		7.25	-5.25977		7.25	-5.04519
7.275	-5.38566		7.275	-4.70092		7.275	-5.40425		7.275	-5.68988		7.275	-5.45384
7.3	-5.79288		7.3	-5.07762		7.3	-5.84772		7.3	-6.12524		7.3	-5.8749
7.325	-6.27019		7.325	-5.47053		7.325	-6.305		7.325	-6.63354		7.325	-6.35221
7.35	-6.72414		7.35	-5.89015		7.35	-6.79615		7.35	-7.12278		7.35	-6.82428
7.375	-7.27394		7.375	-6.34506		7.375	-7.32878		7.375	-7.71549		7.375	-7.3798
7.4	-7.8471		7.4	-6.87149		7.4	-7.9377		7.4	-8.32871		7.4	-7.98109
7.425	-8.48082		7.425	-7.40126		7.425	-8.56474		7.425	-9.01106		7.425	-8.62435
7.45	-9.14172		7.45	-8.00589		7.45	-9.26379		7.45	-9.72966		7.45	-9.32339
7.475	-9.87081		7.475	-8.62053		7.475	-10.0034		7.475	-10.5298		7.475	-10.0801
7.5	-10.6361		7.5	-9.32053		7.5	-10.8216		7.5	-11.3767		7.5	-10.9098
7.525	-11.4625		7.525	-10.0162		7.525	-11.6623		7.525	-12.2698		7.525	-11.7724
7.55	-12.3585		7.55	-10.8431		7.55	-12.6236		7.55	-13.285		7.55	-12.7619
7.575	-13.3198		7.575	-11.6799		7.575	-13.6288		7.575	-14.3488		7.575	-13.7976
7.6	-14.3321		7.6	-12.6217		7.6	-14.7265		7.6	-15.5089		7.6	-14.9358
7.625	-15.4155		7.625	-13.5773		7.625	-15.8718		7.625	-16.7282		7.625	-16.126
7.65	-16.5532		7.65	-14.644		7.65	-17.1149		7.65	-18.0495		7.65	-17.4492
7.675	-17.7248		7.675	-15.6925		7.675	-18.3824		7.675	-19.4033		7.675	-18.7853
7.7	-18.8597		7.7	-16.7845		7.7	-19.6479		7.7	-20.7766		7.7	-20.1662
7.725	-20.1033		7.725	-17.9241		7.725	-21.0198		7.725	-22.2438		7.725	-21.6511
7.75	-21.3259		7.75	-19.1363		7.75	-22.4169		7.75	-23.7668		7.75	-23.2309
7.775	-22.5728		7.775	-20.3169		7.775	-23.8369		7.775	-25.2908		7.775	-24.8126
7.8	-23.732		7.8	-21.5004		7.8	-25.1907		7.8	-26.7953		7.8	-26.4109
7.825	-24.8378		7.825	-22.6029		7.825	-26.5068		7.825	-28.2367		7.825	-27.9506
7.85	-25.8287		7.85	-23.6872		7.85	-27.7217		7.85	-29.6377		7.85	-29.4756
7.875	-26.718		7.875	-24.639		7.875	-28.8261		7.875	-30.8999		7.875	-30.8684
7.9	-27.3365		7.9	-25.4177		7.9	-29.6615		7.9	-31.9351		7.9	-32.051
7.925	-27.8638		7.925	-26.0905		7.925	-30.4226		7.925	-32.844		7.925	-33.1177
7.95	-28.1428		7.95	-26.594		7.95	-30.8956		7.95	-33.5258		7.95	-33.9655
7.975	-28.2477		7.975	-26.9068		7.975	-31.195		7.975	-33.9383		7.975	-34.5634
8	-28.0193		8	-26.9388		8	-31.1111		8	-34.0108		8	-34.7833
8.025	-27.6116		8.025	-26.7709		8.025	-30.8274		8.025	-33.7962		8.025	-34.7322
8.05	-26.9497		8.05	-26.3637		8.05	-30.2309		8.05	-33.2784		8.05	-34.346
8.075	-26.0628		8.075	-25.6976		8.075	-29.3912		8.075	-32.3972		8.075	-33.5921
8.1	-25.0414		8.1	-24.8784		8.1	-28.3497		8.1	-31.3438		8.1	-32.6337
8.125	-23.9099		8.125	-23.9085		8.125	-27.2058		8.125	-30.0692		8.125	-31.4516
8.15	-22.6839		8.15	-22.8208		8.15	-25.8935		8.15	-28.6726		8.15	-30.0988
8.175	-21.4361		8.175	-21.6592		8.175	-24.5818		8.175	-27.1557		8.175	-28.6311
8.2	-20.1314		8.2	-20.4237		8.2	-23.1455		8.2	-25.5822		8.2	-27.0547
8.225	-18.8564		8.225	-19.1811		8.225	-21.766		8.225	-23.9738		8.225	-25.4434
8.25	-17.5932		8.25	-17.9289		8.25	-20.3493		8.25	-22.3974		8.25	-23.8398
8.275	-16.4116		8.275	-16.7449		8.275	-19.06		8.275	-20.8772		8.275	-22.2968
8.3	-15.3063		8.3	-15.6124		8.3	-17.7997		8.3	-19.4662		8.3	-20.8338
8.325	-14.2444		8.325	-14.5367		8.325	-16.6257		8.325	-18.0839		8.325	-19.409
8.35	-13.2855		8.35	-13.5277		8.35	-15.5075		8.35	-16.8503		8.35	-18.1082
8.375	-12.3718		8.375	-12.5959		8.375	-14.4952		8.375	-15.6549		8.375	-16.8708
8.4	-11.5612		8.4	-11.729		8.4	-13.531		8.4	-14.6077		8.4	-15.7545
8.425	-10.7935		8.425	-10.9399		8.425	-12.6584		8.425	-13.5882		8.425	-14.6821
8.45	-10.0968		8.45	-10.1922		8.45	-11.8111		8.45	-12.6775		8.45	-13.6984
8.475	-9.45691		8.475	-9.55228		8.475	-11.0758		8.475	-11.8392		8.475	-12.811
8.5	-8.89519		8.5	-8.94383		8.5	-10.3734		8.5	-11.0972		8.5	-11.998
8.525	-8.35064		8.525	-8.40596		8.525	-9.73109		8.525	-10.3825		8.525	-11.2279
8.55	-7.86951		8.55	-7.89001		8.55	-9.11597		8.55	-9.7454		8.55	-10.5207
8.575	-7.38886		8.575	-7.4332		8.575	-8.55187		8.575	-9.12741		8.575	-9.84363
8.6	-6.98021		8.6	-6.99261		8.6	-8.00875		8.6	-8.5738		8.6	-9.22659
8.625	-6.552		8.625	-6.59826		8.625	-7.50139		8.625	-8.01781		8.625	-8.61958
8.65	-6.18913		8.65	-6.20677		8.65	-7.02122		8.65	-7.53716		8.65	-8.06835
8.675	-5.81625		8.675	-5.87728		8.675	-6.57251		8.675	-7.0565		8.675	-7.54908
8.7	-5.49151		8.7	-5.53157		8.7	-6.14192		8.7	-6.6221		8.7	-7.05555
8.725	-5.15534		8.725	-5.23641		8.725	-5.74806		8.725	-6.19771		8.725	-6.58872
8.75	-4.86209		8.75	-4.91836		8.75	-5.37278		8.75	-5.80385		8.75	-6.15003
8.775	-4.55262		8.775	-4.65133		8.775	-5.01658		8.775	-5.42714		8.775	-5.73709
8.8	-4.2894		8.8	-4.35997		8.8	-4.67565		8.8	-5.06379		8.8	-5.3375
8.825	-4.01522		8.825	-4.1268		8.825	-4.37094		8.825	-4.73716		8.825	-4.9751
8.85	-3.80017		8.85	-3.87122		8.85	-4.09962		8.85	-4.43913		8.85	-4.64942
8.875	-3.55555		8.875	-3.66379		8.875	-3.82973		8.875	-4.15541		8.875	-4.33804
8.9	-3.36815		8.9	-3.44206		8.9	-3.60466		8.9	-3.89649		8.9	-4.05718
8.925	-3.16407		8.925	-3.26945		8.925	-3.3734		8.925	-3.6657		8.925	-3.80827
8.95	-3.01004		8.95	-3.07823		8.95	-3.18314		8.95	-3.44111		8.95	-3.57272
8.975	-2.82837		8.975	-2.92183		8.975	-2.99288		8.975	-3.24751		8.975	-3.35671
9	-2.69676		9	-2.75637		9	-2.84315		9	-3.05487		9	-3.16168
9.025	-2.55323		9.025	-2.62762		9.025	-2.67912		9.025	-2.90323		9.025	-2.99192
9.05	-2.44499		9.05	-2.49125		9.05	-2.56372		9.05	-2.75351		9.05	-2.836
9.075	-2.32006		9.075	-2.38729		9.075	-2.42496		9.075	-2.63144		9.075	-2.69199
9.1	-2.23804		9.1	-2.27285		9.1	-2.3296		9.1	-2.4984		9.1	-2.56086
9.125	-2.136		9.125	-2.18988		9.125	-2.21897		9.125	-2.40351		9.125	-2.44738
9.15	-2.05971		9.15	-2.09118		9.15	-2.14315		9.15	-2.28907		9.15	-2.33627
9.175	-1.97865		9.175	-2.0187		9.175	-2.04302		9.175	-2.21325		9.175	-2.24186
9.2	-1.91761		9.2	-1.93954		9.2	-1.98008		9.2	-2.11264		9.2	-2.14745
9.225	-1.85466		9.225	-1.88423		9.225	-1.89806		9.225	-2.05923		9.225	-2.08021
9.25	-1.80936		9.25	-1.81842		9.25	-1.85752		9.25	-1.97054		9.25	-2.00153
9.275	-1.75405		9.275	-1.77694		9.275	-1.78648		9.275	-1.93859		9.275	-1.94765
9.3	-1.71829		9.3	-1.72496		9.3	-1.75977		9.3	-1.86182		9.3	-1.87613
9.325	-1.68205		9.325	-1.69206		9.325	-1.70208		9.325	-1.8375		9.325	-1.8437
9.35	-1.64629		9.35	-1.64819		9.35	-1.67633		9.35	-1.7674		9.35	-1.77932
9.375	-1.61767		9.375	-1.62054		9.375	-1.63389		9.375	-1.75882		9.375	-1.75119
9.4	-1.5924		9.4	-1.59145		9.4	-1.61529		9.4	-1.70208		9.4	-1.70637
9.425	-1.57762		9.425	-1.56999		9.425	-1.58144		9.425	-1.70208		9.425	-1.68729
9.45	-1.55664		9.45	-1.55092		9.45	-1.57571		9.45	-1.65058		9.45	-1.65487
9.475	-1.54901		9.475	-1.53518		9.475	-1.54949		9.475	-1.66059		9.475	-1.64438
9.5	-1.53709		9.5	-1.52898		9.5	-1.54901		9.5	-1.62101		9.5	-1.61386
9.525	-1.54186		9.525	-1.51802		9.525	-1.5266		9.525	-1.63723		9.525	-1.61863
9.55	-1.52278		9.55	-1.50705		9.55	-1.5328		9.55	-1.60099		9.55	-1.5924
9.575	-1.53518		9.575	-1.50371		9.575	-1.51372		9.575	-1.61863		9.575	-1.59765
9.6	-1.51945		9.6	-1.50848		9.6	-1.52946		9.6	-1.59812		9.6	-1.58239
9.625	-1.53852		9.625	-1.5018		9.625	-1.51992		9.625	-1.61434		9.625	-1.5924
9.65	-1.51849		9.65	-1.50562		9.65	-1.52994		9.65	-1.59383		9.65	-1.58287
9.675	-1.53947		9.675	-1.50037		9.675	-1.52278		9.675	-1.61624		9.675	-1.60194
9.7	-1.52708		9.7	-1.51611		9.7	-1.54043		9.7	-1.60289		9.7	-1.58763
9.725	-1.54329		9.725	-1.50371		9.725	-1.53089		9.725	-1.61243		9.725	-1.60003
9.75	-1.52755		9.75	-1.51659		9.75	-1.54329		9.75	-1.60575		9.75	-1.5924
9.775	-1.54472		9.775	-1.50323		9.775	-1.54472		9.775	-1.62054		9.775	-1.60861
9.8	-1.539		9.8	-1.51897		9.8	-1.54567		9.8	-1.61767		9.8	-1.59956
9.825	-1.55569		9.825	-1.51134		9.825	-1.54806		9.825	-1.62769		9.825	-1.61338
9.85	-1.53757		9.85	-1.52469		9.85	-1.5471		9.85	-1.61767		9.85	-1.60814
9.875	-1.56236		9.875	-1.51325		9.875	-1.55569		9.875	-1.6296		9.875	-1.6172
9.9	-1.5409		9.9	-1.53041		9.9	-1.54901		9.9	-1.62149		9.9	-1.60671
9.925	-1.56093		9.925	-1.51611		9.925	-1.56045		9.925	-1.6315		9.925	-1.61863
9.95	-1.5452		9.95	-1.53518		9.95	-1.55569		9.95	-1.63532		9.95	-1.61386
9.975	-1.57047		9.975	-1.51897		9.975	-1.56045		9.975	-1.63341		9.975	-1.62721
10	-1.55569		10	-1.53947		10	-1.56093		10	-1.64247		10	-1.62054
10.025	-1.57238		10.025	-1.52517		10.025	-1.57285		10.025	-1.64247		10.025	-1.63055
10.05	-1.55664		10.05	-1.53566		10.05	-1.56236		10.05	-1.65344		10.05	-1.63103
10.075	-1.57047		10.075	-1.52565		10.075	-1.57381		10.075	-1.6439		10.075	-1.63293
10.1	-1.55426		10.1	-1.53423		10.1	-1.5657		10.1	-1.65582		10.1	-1.63532
10.125	-1.57381		10.125	-1.52135		10.125	-1.57714		10.125	-1.6501		10.125	-1.63866
10.15	-1.55378		10.15	-1.52946		10.15	-1.56332		10.15	-1.65916		10.15	-1.63913
10.175	-1.56427		10.175	-1.51325		10.175	-1.58		10.175	-1.64962		10.175	-1.64152
10.2	-1.55092		10.2	-1.52326		10.2	-1.5595		10.2	-1.66631		10.2	-1.63866
10.225	-1.55998		10.225	-1.50848		10.225	-1.57714		10.225	-1.64724		10.225	-1.64342
10.25	-1.54233		10.25	-1.51182		10.25	-1.55426		10.25	-1.65678		10.25	-1.64724
10.275	-1.54615		10.275	-1.49322		10.275	-1.5657		10.275	-1.63961		10.275	-1.63389
10.3	-1.52898		10.3	-1.50133		10.3	-1.54663		10.3	-1.65248		10.3	-1.63532
10.325	-1.53375		10.325	-1.48654		10.325	-1.56284		10.325	-1.63055		10.325	-1.63293
10.35	-1.52135		10.35	-1.48654		10.35	-1.54472		10.35	-1.64629		10.35	-1.63961
10.375	-1.52326		10.375	-1.4689		10.375	-1.55902		10.375	-1.62244		10.375	-1.6234
10.4	-1.51182		10.4	-1.47605		10.4	-1.539		10.4	-1.64152		10.4	-1.63818
10.425	-1.50991		10.425	-1.46223		10.425	-1.55378		10.425	-1.60909		10.425	-1.62149
10.45	-1.49942		10.45	-1.45507		10.45	-1.52898		10.45	-1.62626		10.45	-1.63675
10.475	-1.4956		10.475	-1.4503		10.475	-1.5409		10.475	-1.60003		10.475	-1.61481
10.5	-1.49131		10.5	-1.4484		10.5	-1.52946		10.5	-1.62721		10.5	-1.63293
10.525	-1.48559		10.525	-1.43886		10.525	-1.54186		10.525	-1.60003		10.525	-1.61148
10.55	-1.49179		10.55	-1.43409		10.55	-1.52374		10.55	-1.61911		10.55	-1.62578
10.575	-1.47367		10.575	-1.43219		10.575	-1.53471		10.575	-1.5924		10.575	-1.61291
10.6	-1.48321		10.6	-1.42646		10.6	-1.51802		10.6	-1.61291		10.6	-1.62673
10.625	-1.47319		10.625	-1.43075		10.625	-1.53471		10.625	-1.59526		10.625	-1.61434
10.65	-1.47748		10.65	-1.41693		10.65	-1.51802		10.65	-1.61529		10.65	-1.62435
10.675	-1.46747		10.675	-1.41883		10.675	-1.52708		10.675	-1.59145		10.675	-1.60909
10.7	-1.47892		10.7	-1.41168		10.7	-1.5142		10.7	-1.61005		10.7	-1.62578
10.725	-1.46795		10.725	-1.42122		10.725	-1.52231		10.725	-1.59002		10.725	-1.60766
10.75	-1.4875		10.75	-1.40548		10.75	-1.51706		10.75	-1.60766		10.75	-1.62435
10.775	-1.4689		10.775	-1.41931		10.775	-1.52326		10.775	-1.59145		10.775	-1.60623
10.8	-1.48368		10.8	-1.40882		10.8	-1.5204		10.8	-1.61052		10.8	-1.62483
10.825	-1.46509		10.825	-1.41883		10.825	-1.51754		10.825	-1.59097		10.825	-1.6048
10.85	-1.48511		10.85	-1.40644		10.85	-1.51372		10.85	-1.60718		10.85	-1.62101
10.875	-1.46842		10.875	-1.42313		10.875	-1.51992		10.875	-1.58811		10.875	-1.60814

## Sheet: Surface Area Analysis
Integration was carried out from 6.8s to 9.5s of the current vs time data, and inserting the values of the current (I) of the corresponding time
Example for electrode 1 is shown below:													Electrode 1			Electrode	Charge/ uC	absolute	surface area
													Integral = -2.23E+001 uC			1	-22.3	22.3	0.0580729
													Integral = -2.23E+001 µAs			2	-21.3	21.3	0.0554688
																3	-24.6	24.6	0.0640625
													Electrode 2			4	-26.7	26.7	0.0695313
													Integral = -2.13E+001 uC			5	-27.3	27.3	0.0710937
													Integral = -2.13E+001 µAs					avg	0.0636458
																		stdev.s	0.0068594
													Electrode 3					error%	0.107774
													Integral = -2.46E+001 uC
													Integral = -2.46E+001 µAs
													Electrode 4
													Integral = -2.67E+001 uC
													Integral = -2.67E+001 µAs
													Electrode 5
													Integral = -2.73E+001 uC
													Integral = -2.73E+001 µAs
