# Supplementary material for: Surface analysis of Metrohm BT220 screen-printed electrodes through electrochemical techniques: importance of pretreatment
Source: Front Chem. 2025 Sep 17;13:1602365. doi: 10.3389/fchem.2025.1602365 (PMC12484216; doi:10.3389/fchem.2025.1602365)
Supplement: Supplementary file 2 [file DataSheet1.zip › Raw data file/Electrochemical_experiments/CV-0.3Scan_Rate.xlsx]

## Sheet: CV raw data
Electrode 1																					Electrode 2																					Electrode 3
CV i vs E Scan 1		CV i vs E Scan 2		CV i vs E Scan 3		CV i vs E Scan 4		CV i vs E Scan 5		CV i vs E Scan 6		CV i vs E Scan 7		CV i vs E Scan 8		CV i vs E Scan 9		CV i vs E Scan 10			CV i vs E Scan 1		CV i vs E Scan 2		CV i vs E Scan 3		CV i vs E Scan 4		CV i vs E Scan 5		CV i vs E Scan 6		CV i vs E Scan 7		CV i vs E Scan 8		CV i vs E Scan 9		CV i vs E Scan 10			CV i vs E Scan 1		CV i vs E Scan 2		CV i vs E Scan 3		CV i vs E Scan 4
V	µA	V	µA	V	µA	V	µA	V	µA	V	µA	V	µA	V	µA	V	µA	V	µA		V	µA	V	µA	V	µA	V	µA	V	µA	V	µA	V	µA	V	µA	V	µA	V	µA		V	µA	V	µA	V	µA	V	µA
3.91006e-05	-3.69549	3.91006e-05	-2.2776	3.91006e-05	-2.38427	3.91006e-05	-2.38007	3.91006e-05	-2.36472	3.91006e-05	-2.3239	3.91006e-05	-2.31417	3.91006e-05	-2.28752	3.91006e-05	-2.29371	3.91006e-05	-2.26167		3.91006e-05	-5.45979	3.91006e-05	-2.26048	3.91006e-05	-2.32275	3.91006e-05	-2.31446	3.91006e-05	-2.30401	3.91006e-05	-2.27164	3.91006e-05	-2.23664	3.91006e-05	-2.22505	3.91006e-05	-2.20421	3.91006e-05	-2.19258		3.91006e-05	0.214577	3.91006e-05	-2.33801	3.91006e-05	-2.39018	3.91006e-05	-2.36119
0.00503922	-1.97887	0.00503922	-1.73705	0.00503922	-1.81673	0.00503922	-1.78831	0.00503922	-1.75408	0.00503922	-1.72246	0.00503922	-1.69895	0.00503922	-1.67411	0.00503922	-1.65775	0.00503922	-1.62762		0.00503922	-2.88486	0.00503922	-1.72113	0.00503922	-1.76566	0.00503922	-1.74025	0.00503922	-1.7051	0.00503922	-1.67859	0.00503922	-1.64631	0.00503922	-1.61555	0.00503922	-1.60082	0.00503922	-1.57674		0.00503922	0.166893	0.00503922	-1.79084	0.00503922	-1.79179	0.00503922	-1.7711
0.0101175	-1.3113	0.0101175	-1.42425	0.0101175	-1.45767	0.0101175	-1.43431	0.0101175	-1.40551	0.0101175	-1.35735	0.0101175	-1.33508	0.0101175	-1.31853	0.0101175	-1.28677	0.0101175	-1.27194		0.0101175	-1.93119	0.0101175	-1.40932	0.0101175	-1.42053	0.0101175	-1.40069	0.0101175	-1.36564	0.0101175	-1.32816	0.0101175	-1.30594	0.0101175	-1.28792	0.0101175	-1.26384	0.0101175	-1.23771		0.0101175	0.166893	0.0101175	-1.47126	0.0101175	-1.45896	0.0101175	-1.4241
0.0151176	-0.977516	0.0151176	-1.19718	0.0151176	-1.21878	0.0151176	-1.18463	0.0151176	-1.14272	0.0151176	-1.1143	0.0151176	-1.09013	0.0151176	-1.06237	0.0151176	-1.03019	0.0151176	-1.01879		0.0151176	-1.45435	0.0151176	-1.18425	0.0151176	-1.19889	0.0151176	-1.16175	0.0151176	-1.13714	0.0151176	-1.09232	0.0151176	-1.06614	0.0151176	-1.03505	0.0151176	-1.02885	0.0151176	-1.01259		0.0151176	0.214577	0.0151176	-1.22903	0.0151176	-1.21716	0.0151176	-1.16008
0.020195	-0.786781	0.020195	-1.01464	0.020195	-1.04111	0.020195	-0.995568	0.020195	-0.955276	0.020195	-0.916461	0.020195	-0.905255	0.020195	-0.877884	0.020195	-0.856379	0.020195	-0.835684		0.020195	-1.12057	0.020195	-1.00911	0.020195	-1.00763	0.020195	-0.986651	0.020195	-0.94736	0.020195	-0.905398	0.020195	-0.882987	0.020195	-0.865105	0.020195	-0.830868	0.020195	-0.815037		0.020195	0.26226	0.020195	-1.05584	0.020195	-1.03219	0.020195	-0.987319
0.0251951	-0.503063	0.0251951	-0.869254	0.0251951	-0.860814	0.0251951	-0.835589	0.0251951	-0.815323	0.0251951	-0.764063	0.0251951	-0.747087	0.0251951	-0.722626	0.0251951	-0.702408	0.0251951	-0.668552		0.0251951	-0.789165	0.0251951	-0.8683	0.0251951	-0.866297	0.0251951	-0.825957	0.0251951	-0.801399	0.0251951	-0.76535	0.0251951	-0.724581	0.0251951	-0.707653	0.0251951	-0.692156	0.0251951	-0.667121		0.0251951	0.455379	0.0251951	-0.929049	0.0251951	-0.87345	0.0251951	-0.830868
0.0302734	-0.388622	0.0302734	-0.752094	0.0302734	-0.747469	0.0302734	-0.708178	0.0302734	-0.660064	0.0302734	-0.635555	0.0302734	-0.615623	0.0302734	-0.594594	0.0302734	-0.561502	0.0302734	-0.566556		0.0302734	-0.627041	0.0302734	-0.749186	0.0302734	-0.741938	0.0302734	-0.703791	0.0302734	-0.658348	0.0302734	-0.640466	0.0302734	-0.609663	0.0302734	-0.588443	0.0302734	-0.563838	0.0302734	-0.54219		0.0302734	0.507832	0.0302734	-0.786236	0.0302734	-0.746325	0.0302734	-0.715425
0.0352736	-0.30756	0.0352736	-0.635841	0.0352736	-0.628641	0.0352736	-0.592353	0.0352736	-0.562742	0.0352736	-0.539567	0.0352736	-0.501277	0.0352736	-0.475718	0.0352736	-0.460937	0.0352736	-0.438764		0.0352736	-0.503063	0.0352736	-0.657489	0.0352736	-0.627925	0.0352736	-0.597026	0.0352736	-0.565794	0.0352736	-0.527408	0.0352736	-0.505187	0.0352736	-0.477054	0.0352736	-0.467517	0.0352736	-0.451543		0.0352736	0.579357	0.0352736	-0.689629	0.0352736	-0.637414	0.0352736	-0.599411
0.0403519	-0.236034	0.0403519	-0.561978	0.0403519	-0.539138	0.0403519	-0.503709	0.0403519	-0.472619	0.0403519	-0.443341	0.0403519	-0.41187	0.0403519	-0.39127	0.0403519	-0.376917	0.0403519	-0.350548		0.0403519	-0.407696	0.0403519	-0.564792	0.0403519	-0.54219	0.0403519	-0.504329	0.0403519	-0.456359	0.0403519	-0.445392	0.0403519	-0.427844	0.0403519	-0.390698	0.0403519	-0.375248	0.0403519	-0.366999		0.0403519	0.655651	0.0403519	-0.599363	0.0403519	-0.556018	0.0403519	-0.501754
0.045352	-0.183582	0.045352	-0.481917	0.045352	-0.458171	0.045352	-0.423647	0.045352	-0.376297	0.045352	-0.353552	0.045352	-0.328948	0.045352	-0.309731	0.045352	-0.289417	0.045352	-0.272203		0.045352	-0.331402	0.045352	-0.483825	0.045352	-0.464942	0.045352	-0.426461	0.045352	-0.380684	0.045352	-0.368573	0.045352	-0.33405	0.045352	-0.311829	0.045352	-0.297762	0.045352	-0.294376		0.045352	0.741482	0.045352	-0.529172	0.045352	-0.475575	0.045352	-0.431086
0.0504303	-0.123739	0.0504303	-0.41721	0.0504303	-0.393225	0.0504303	-0.352599	0.0504303	-0.31736	0.0504303	-0.283791	0.0504303	-0.256802	0.0504303	-0.239206	0.0504303	-0.2239	0.0504303	-0.196434		0.0504303	-0.248671	0.0504303	-0.424744	0.0504303	-0.396468	0.0504303	-0.364806	0.0504303	-0.32108	0.0504303	-0.281645	0.0504303	-0.271393	0.0504303	-0.257183	0.0504303	-0.236774	0.0504303	-0.218464		0.0504303	0.852351	0.0504303	-0.449302	0.0504303	-0.40238	0.0504303	-0.363328
0.0554304	-0.0846386	0.0554304	-0.355031	0.0554304	-0.319745	0.0554304	-0.290895	0.0554304	-0.254751	0.0554304	-0.219799	0.0554304	-0.200392	0.0554304	-0.185466	0.0554304	-0.153757	0.0554304	-0.144411		0.0554304	-0.194788	0.0554304	-0.364663	0.0554304	-0.320889	0.0554304	-0.294949	0.0554304	-0.257755	0.0554304	-0.239588	0.0554304	-0.207258	0.0554304	-0.19095	0.0554304	-0.179697	0.0554304	-0.150943		0.0554304	0.949149	0.0554304	-0.382592	0.0554304	-0.329806	0.0554304	-0.296141
0.0604296	-0.05126	0.0604296	-0.289227	0.0604296	-0.256849	0.0604296	-0.224806	0.0604296	-0.19858	0.0604296	-0.174547	0.0604296	-0.145889	0.0604296	-0.122524	0.0604296	-0.100828	0.0604296	-0.0914817		0.0604296	-0.149012	0.0604296	-0.300432	0.0604296	-0.27845	0.0604296	-0.235296	0.0604296	-0.201202	0.0604296	-0.17736	0.0604296	-0.159526	0.0604296	-0.124145	0.0604296	-0.112844	0.0604296	-0.101877		0.0604296	1.06025	0.0604296	-0.324275	0.0604296	-0.286175	0.0604296	-0.235439
0.0655079	-0.0216961	0.0655079	-0.244452	0.0655079	-0.207735	0.0655079	-0.175357	0.0655079	-0.148941	0.0655079	-0.119949	0.0655079	-0.0834708	0.0655079	-0.0564337	0.0655079	-0.0390768	0.0655079	-0.0339746		0.0655079	-0.10705	0.0655079	-0.258661	0.0655079	-0.225616	0.0655079	-0.188232	0.0655079	-0.149799	0.0655079	-0.124431	0.0655079	-0.105501	0.0655079	-0.0852351	0.0655079	-0.067163	0.0655079	-0.0473261		0.0655079	1.1766	0.0655079	-0.282455	0.0655079	-0.230433	0.0655079	-0.189234
0.070508	0.000238419	0.070508	-0.188232	0.070508	-0.156713	0.070508	-0.140691	0.070508	-0.0920062	0.070508	-0.0616789	0.070508	-0.0295877	0.070508	-0.0188589	0.070508	-0.00317097	0.070508	0.00932217		0.070508	-0.0731945	0.070508	-0.212837	0.070508	-0.175214	0.070508	-0.14484	0.070508	-0.102592	0.070508	-0.0757937	0.070508	-0.068212	0.070508	-0.0345469	0.070508	-0.0210524	0.070508	-0.00026226		0.070508	1.29629	0.070508	-0.231005	0.070508	-0.18065	0.070508	-0.149227
0.0755863	-0.0263929	0.0755863	-0.154043	0.0755863	-0.110174	0.0755863	-0.0698333	0.0755863	-0.0402212	0.0755863	-0.0324011	0.0755863	-0.00660419	0.0755863	0.0356436	0.0755863	0.0404596	0.0755863	0.0494719		0.0755863	-0.094295	0.0755863	-0.172496	0.0755863	-0.126005	0.0755863	-0.101018	0.0755863	-0.0665431	0.0755863	-0.0320673	0.0755863	0.000977516	0.0755863	0.00598431	0.0755863	0.0237226	0.0755863	0.0402212		0.0755863	1.26913	0.0755863	-0.18704	0.0755863	-0.150991	0.0755863	-0.110889
0.0805864	0.0442743	0.0805864	-0.10984	0.0805864	-0.0776057	0.0805864	-0.0345945	0.0805864	-0.00770092	0.0805864	0.0377417	0.0805864	0.0424623	0.0805864	0.0683551	0.0805864	0.0678306	0.0805864	0.0873332		0.0805864	-0.0146151	0.0805864	-0.132299	0.0805864	-0.0882869	0.0805864	-0.0520468	0.0805864	-0.015521	0.0805864	0.0175238	0.0805864	0.0246763	0.0805864	0.0552416	0.0805864	0.0683551	0.0805864	0.0769382		0.0805864	1.4818	0.0805864	-0.151325	0.0805864	-0.0938659	0.0805864	-0.0616312
0.0856647	0.0541449	0.0856647	-0.0798945	0.0856647	-0.0318289	0.0856647	0.0095129	0.0856647	0.0483751	0.0856647	0.0694041	0.0856647	0.0945811	0.0856647	0.109554	0.0856647	0.128246	0.0856647	0.145269		0.0856647	0.00660419	0.0856647	-0.0957255	0.0856647	-0.0604868	0.0856647	-0.0205278	0.0856647	0.0182867	0.0856647	0.0464201	0.0856647	0.0757937	0.0856647	0.0911479	0.0856647	0.112129	0.0856647	0.135398		0.0856647	1.6136	0.0856647	-0.112701	0.0856647	-0.0543356	0.0856647	-0.0170469
0.0906649	0.0747447	0.0906649	-0.050807	0.0906649	0.0048399	0.0906649	0.0351191	0.0906649	0.0695472	0.0906649	0.0932937	0.0906649	0.11642	0.0906649	0.14236	0.0906649	0.155426	0.0906649	0.168014		0.0906649	0.0350237	0.0906649	-0.064445	0.0906649	-0.0231981	0.0906649	0.0204802	0.0906649	0.0566244	0.0906649	0.0908141	0.0906649	0.0983958	0.0906649	0.119949	0.0906649	0.14112	0.0906649	0.160051		0.0906649	1.76452	0.0906649	-0.0677829	0.0906649	-0.0186682	0.0906649	0.0217199
0.0957422	0.0880485	0.0957422	-0.0102758	0.0957422	0.0288248	0.0957422	0.0812774	0.0957422	0.117279	0.0957422	0.136686	0.0957422	0.156951	0.0957422	0.16501	0.0957422	0.189138	0.0957422	0.220371		0.0957422	0.0499964	0.0957422	-0.0318289	0.0957422	0.0141382	0.0957422	0.0505209	0.0957422	0.0877624	0.0957422	0.109458	0.0957422	0.141883	0.0957422	0.162292	0.0957422	0.1858	0.0957422	0.190903		0.0957422	1.89966	0.0957422	-0.0423193	0.0957422	0.0112295	0.0957422	0.0485182
0.100742	0.10531	0.100742	0.013566	0.100742	0.0704055	0.100742	0.117231	0.100742	0.154233	0.100742	0.166774	0.100742	0.188185	0.100742	0.219465	0.100742	0.23315	0.100742	0.253082		0.100742	0.0756984	0.100742	-0.00741482	0.100742	0.0473738	0.100742	0.0925307	0.100742	0.127769	0.100742	0.158525	0.100742	0.179077	0.100742	0.198914	0.100742	0.213409	0.100742	0.217606		0.100742	2.04595	0.100742	0.000500679	0.100742	0.0441313	0.100742	0.0944381
0.105821	0.120092	0.105821	0.0537634	0.105821	0.109506	0.105821	0.135446	0.105821	0.179506	0.105821	0.20373	0.105821	0.230814	0.105821	0.250889	0.105821	0.274588	0.105821	0.277878		0.105821	0.0895743	0.105821	0.023675	0.105821	0.0755553	0.105821	0.124574	0.105821	0.147701	0.105821	0.199963	0.105821	0.199772	0.105821	0.231863	0.105821	0.237061	0.105821	0.244404		0.105821	2.17617	0.105821	0.032258	0.105821	0.0803714	0.105821	0.118137
0.110821	0.136495	0.110821	0.0759368	0.110821	0.125957	0.110821	0.187421	0.110821	0.211359	0.110821	0.232864	0.110821	0.263763	0.110821	0.269056	0.110821	0.302006	0.110821	0.307585		0.110821	0.11313	0.110821	0.0499487	0.110821	0.109983	0.110821	0.155712	0.110821	0.189615	0.110821	0.226665	0.110821	0.238396	0.110821	0.261665	0.110821	0.281502	0.110821	0.30377		0.110821	2.30101	0.110821	0.0584841	0.110821	0.113035	0.110821	0.152565
0.115821	0.146461	0.115821	0.122953	0.115821	0.169445	0.115821	0.206352	0.115821	0.245501	0.115821	0.259329	0.115821	0.291229	0.115821	0.306583	0.115821	0.321223	0.115821	0.323798		0.115821	0.123096	0.115821	0.0818973	0.115821	0.144697	0.115821	0.180793	0.115821	0.212694	0.115821	0.250174	0.115821	0.268103	0.115821	0.280596	0.115821	0.30563	0.115821	0.319697		0.115821	2.41216	0.115821	0.0895267	0.115821	0.131155	0.115821	0.186992
0.120899	0.159717	0.120899	0.128484	0.120899	0.189234	0.120899	0.234533	0.120899	0.277353	0.120899	0.30234	0.120899	0.315453	0.120899	0.356461	0.120899	0.354411	0.120899	0.376107		0.120899	0.137926	0.120899	0.0992064	0.120899	0.171733	0.120899	0.2136	0.120899	0.252319	0.120899	0.274683	0.120899	0.295282	0.120899	0.314023	0.120899	0.335957	0.120899	0.340535		0.120899	2.5092	0.120899	0.118948	0.120899	0.165201	0.120899	0.202633
0.125899	0.166584	0.125899	0.155616	0.125899	0.224091	0.125899	0.27187	0.125899	0.309206	0.125899	0.334479	0.125899	0.353505	0.125899	0.389887	0.125899	0.386025	0.125899	0.391127		0.125899	0.154329	0.125899	0.139738	0.125899	0.197102	0.125899	0.246693	0.125899	0.285269	0.125899	0.304676	0.125899	0.336672	0.125899	0.351645	0.125899	0.363661	0.125899	0.375344		0.125899	2.59431	0.125899	0.148511	0.125899	0.195719	0.125899	0.241447
0.130977	0.176502	0.130977	0.185991	0.130977	0.25642	0.130977	0.28751	0.130977	0.329377	0.130977	0.360514	0.130977	0.386025	0.130977	0.396611	0.130977	0.399138	0.130977	0.427987		0.130977	0.167251	0.130977	0.159193	0.130977	0.220943	0.130977	0.259758	0.130977	0.294662	0.130977	0.324608	0.130977	0.347353	0.130977	0.364996	0.130977	0.385691	0.130977	0.402524		0.130977	2.63799	0.130977	0.186038	0.130977	0.235535	0.130977	0.273586
0.135977	0.187469	0.135977	0.216318	0.135977	0.28422	0.135977	0.332619	0.135977	0.363518	0.135977	0.388743	0.135977	0.401284	0.135977	0.418593	0.135977	0.435425	0.135977	0.450685		0.135977	0.175119	0.135977	0.187374	0.135977	0.242878	0.135977	0.295235	0.135977	0.319792	0.135977	0.364472	0.135977	0.389458	0.135977	0.401856	0.135977	0.412251	0.135977	0.437762		0.135977	2.69726	0.135977	0.211264	0.135977	0.265909	0.135977	0.28689
0.141055	0.19467	0.141055	0.245167	0.141055	0.308157	0.141055	0.354649	0.141055	0.391795	0.141055	0.415875	0.141055	0.425364	0.141055	0.46127	0.141055	0.475909	0.141055	0.476815		0.141055	0.19281	0.141055	0.201155	0.141055	0.269819	0.141055	0.313784	0.141055	0.357033	0.141055	0.39456	0.141055	0.412108	0.141055	0.433184	0.141055	0.449779	0.141055	0.461747		0.141055	2.73789	0.141055	0.24407	0.141055	0.302864	0.141055	0.328948
0.146055	0.203491	0.146055	0.273396	0.146055	0.337817	0.146055	0.387122	0.146055	0.409247	0.146055	0.440051	0.146055	0.462224	0.146055	0.4864	0.146055	0.485494	0.146055	0.515296		0.146055	0.197149	0.146055	0.227524	0.146055	0.310303	0.146055	0.34764	0.146055	0.389792	0.146055	0.42031	0.146055	0.46251	0.146055	0.458743	0.146055	0.478723	0.146055	0.49813		0.146055	2.71433	0.146055	0.271679	0.146055	0.322653	0.146055	0.365712
0.151134	0.21217	0.151134	0.299669	0.151134	0.365998	0.151134	0.411393	0.151134	0.451877	0.151134	0.463607	0.151134	0.5008	0.151134	0.517394	0.151134	0.524547	0.151134	0.53785		0.151134	0.22142	0.151134	0.264717	0.151134	0.329424	0.151134	0.38736	0.151134	0.41659	0.151134	0.451829	0.151134	0.468804	0.151134	0.494649	0.151134	0.503757	0.151134	0.518443		0.151134	2.32035	0.151134	0.315787	0.151134	0.353219	0.151134	0.400425
0.156134	0.219513	0.156134	0.321557	0.156134	0.410487	0.156134	0.45469	0.156134	0.471522	0.156134	0.507333	0.156134	0.517919	0.156134	0.526597	0.156134	0.552346	0.156134	0.563934		0.156134	0.223518	0.156134	0.265671	0.156134	0.347449	0.156134	0.404717	0.156134	0.43409	0.156134	0.472905	0.156134	0.496556	0.156134	0.515248	0.156134	0.52736	0.156134	0.536658		0.156134	1.89012	0.156134	0.343205	0.156134	0.385739	0.156134	0.413443
0.161212	0.234056	0.161212	0.346877	0.161212	0.431754	0.161212	0.466992	0.161212	0.514342	0.161212	0.513341	0.161212	0.559165	0.161212	0.564697	0.161212	0.591161	0.161212	0.594356		0.161212	0.234295	0.161212	0.297285	0.161212	0.378109	0.161212	0.434567	0.161212	0.463893	0.161212	0.499227	0.161212	0.531747	0.161212	0.534083	0.161212	0.558831	0.161212	0.571325		0.161212	1.93904	0.161212	0.364329	0.161212	0.412108	0.161212	0.446441
0.166212	0.238682	0.166212	0.359417	0.166212	0.449063	0.166212	0.500705	0.166212	0.528504	0.166212	0.550725	0.166212	0.569274	0.166212	0.587442	0.166212	0.606372	0.166212	0.611045		0.166212	0.24469	0.166212	0.32375	0.166212	0.408055	0.166212	0.462415	0.166212	0.498034	0.166212	0.525596	0.166212	0.556113	0.166212	0.560929	0.166212	0.58749	0.166212	0.590684		0.166212	1.99655	0.166212	0.393511	0.166212	0.437237	0.166212	0.483109
0.171211	0.247599	0.171211	0.397851	0.171211	0.473048	0.171211	0.523974	0.171211	0.557544	0.171211	0.578477	0.171211	0.599744	0.171211	0.618007	0.171211	0.6305	0.171211	0.641992		0.171211	0.257231	0.171211	0.347592	0.171211	0.435378	0.171211	0.4905	0.171211	0.539042	0.171211	0.552251	0.171211	0.576808	0.171211	0.581768	0.171211	0.600412	0.171211	0.623825		0.171211	2.04261	0.171211	0.423075	0.171211	0.468375	0.171211	0.506045
0.17629	0.261045	0.17629	0.418498	0.17629	0.50862	0.17629	0.556781	0.17629	0.583913	0.17629	0.615003	0.17629	0.637224	0.17629	0.654438	0.17629	0.656536	0.17629	0.676277		0.17629	0.262476	0.17629	0.36905	0.17629	0.458934	0.17629	0.514867	0.17629	0.548388	0.17629	0.583961	0.17629	0.603797	0.17629	0.607755	0.17629	0.640514	0.17629	0.648143		0.17629	2.09225	0.17629	0.457503	0.17629	0.492026	0.17629	0.525786
0.18129	0.263716	0.18129	0.443818	0.18129	0.541188	0.18129	0.583532	0.18129	0.612285	0.18129	0.637558	0.18129	0.654199	0.18129	0.669649	0.18129	0.707558	0.18129	0.70236		0.18129	0.274302	0.18129	0.386454	0.18129	0.480821	0.18129	0.529506	0.18129	0.561502	0.18129	0.613334	0.18129	0.622442	0.18129	0.628021	0.18129	0.663021	0.18129	0.687912		0.18129	2.15405	0.18129	0.477483	0.18129	0.530841	0.18129	0.57595
0.186368	0.275875	0.186368	0.482585	0.186368	0.561931	0.186368	0.615671	0.186368	0.632265	0.186368	0.655105	0.186368	0.686624	0.186368	0.704363	0.186368	0.725153	0.186368	0.737885		0.186368	0.286652	0.186368	0.404049	0.186368	0.516107	0.186368	0.565984	0.186368	0.601413	0.186368	0.624588	0.186368	0.65582	0.186368	0.671222	0.186368	0.68486	0.186368	0.70689		0.186368	2.20455	0.186368	0.501325	0.186368	0.554778	0.186368	0.578287
0.191368	0.285316	0.191368	0.495269	0.191368	0.5883	0.191368	0.63112	0.191368	0.670602	0.191368	0.696924	0.191368	0.708178	0.191368	0.721052	0.191368	0.750473	0.191368	0.772598		0.191368	0.295855	0.191368	0.431992	0.191368	0.537278	0.191368	0.590827	0.191368	0.628736	0.191368	0.662305	0.191368	0.692585	0.191368	0.700739	0.191368	0.719669	0.191368	0.729921		0.191368	2.26305	0.191368	0.534036	0.191368	0.580289	0.191368	0.616243
0.196446	0.289417	0.196446	0.524165	0.196446	0.605705	0.196446	0.658395	0.196446	0.68796	0.196446	0.718048	0.196446	0.745848	0.196446	0.753382	0.196446	0.775507	0.196446	0.784328		0.196446	0.300814	0.196446	0.456931	0.196446	0.567653	0.196446	0.612524	0.196446	0.652149	0.196446	0.678995	0.196446	0.71452	0.196446	0.730064	0.196446	0.728729	0.196446	0.770023		0.196446	2.31942	0.196446	0.565555	0.196446	0.601318	0.196446	0.634267
0.201447	0.297142	0.201447	0.54486	0.201447	0.63112	0.201447	0.688055	0.201447	0.726154	0.201447	0.744417	0.201447	0.770977	0.201447	0.794008	0.201447	0.802782	0.201447	0.813654		0.201447	0.312926	0.201447	0.475385	0.201447	0.579956	0.201447	0.634267	0.201447	0.689533	0.201447	0.715044	0.201447	0.73016	0.201447	0.754908	0.201447	0.772884	0.201447	0.784042		0.201447	2.38684	0.201447	0.576808	0.201447	0.63422	0.201447	0.652864
0.206524	0.301481	0.206524	0.572183	0.206524	0.662401	0.206524	0.710371	0.206524	0.741604	0.206524	0.767782	0.206524	0.779131	0.206524	0.809744	0.206524	0.82157	0.206524	0.840643		0.206524	0.323273	0.206524	0.503423	0.206524	0.604227	0.206524	0.659158	0.206524	0.706223	0.206524	0.733545	0.206524	0.750139	0.206524	0.772264	0.206524	0.786331	0.206524	0.810411		0.206524	2.43572	0.206524	0.601223	0.206524	0.6511	0.206524	0.678756
0.211524	0.309063	0.211524	0.599267	0.211524	0.684955	0.211524	0.731209	0.211524	0.77236	0.211524	0.804022	0.211524	0.825861	0.211524	0.836257	0.211524	0.849799	0.211524	0.852326		0.211524	0.322987	0.211524	0.526549	0.211524	0.628259	0.211524	0.683334	0.211524	0.723246	0.211524	0.750521	0.211524	0.781086	0.211524	0.80407	0.211524	0.816706	0.211524	0.837687		0.211524	2.48478	0.211524	0.631597	0.211524	0.678327	0.211524	0.696781
0.216524	0.320841	0.216524	0.61033	0.216524	0.704172	0.216524	0.758675	0.216524	0.802734	0.216524	0.822142	0.216524	0.84956	0.216524	0.855425	0.216524	0.876835	0.216524	0.889901		0.216524	0.336672	0.216524	0.540044	0.216524	0.649669	0.216524	0.70956	0.216524	0.764874	0.216524	0.790861	0.216524	0.812462	0.216524	0.824288	0.216524	0.84236	0.216524	0.861434		0.216524	2.54425	0.216524	0.652244	0.216524	0.702312	0.216524	0.740841
0.221602	0.329281	0.221602	0.628402	0.221602	0.724295	0.221602	0.780466	0.221602	0.824049	0.221602	0.847033	0.221602	0.870589	0.221602	0.885323	0.221602	0.908736	0.221602	0.91317		0.221602	0.348546	0.221602	0.560834	0.221602	0.672987	0.221602	0.740269	0.221602	0.777748	0.221602	0.810841	0.221602	0.839499	0.221602	0.842741	0.221602	0.872067	0.221602	0.884703		0.221602	2.60175	0.221602	0.683334	0.221602	0.712231	0.221602	0.753859
0.226603	0.337197	0.226603	0.665357	0.226603	0.760057	0.226603	0.800255	0.226603	0.857619	0.226603	0.874117	0.226603	0.889472	0.226603	0.909689	0.226603	0.932864	0.226603	0.930575		0.226603	0.357892	0.226603	0.586584	0.226603	0.693539	0.226603	0.749281	0.226603	0.802639	0.226603	0.836066	0.226603	0.848845	0.226603	0.888232	0.226603	0.894431	0.226603	0.90063		0.226603	2.65206	0.226603	0.705698	0.226603	0.738075	0.226603	0.782326
0.231681	0.347544	0.231681	0.694635	0.231681	0.77751	0.231681	0.833157	0.231681	0.864438	0.231681	0.897387	0.231681	0.920657	0.231681	0.941018	0.231681	0.934676	0.231681	0.963096		0.231681	0.359274	0.231681	0.596406	0.231681	0.716951	0.231681	0.779036	0.231681	0.818184	0.231681	0.86172	0.231681	0.880745	0.231681	0.886181	0.231681	0.916317	0.231681	0.923136		0.231681	2.71309	0.231681	0.733927	0.231681	0.764587	0.231681	0.80426
0.236681	0.34907	0.236681	0.693968	0.236681	0.799635	0.236681	0.846461	0.236681	0.872162	0.236681	0.912121	0.236681	0.931338	0.236681	0.959567	0.236681	0.974206	0.236681	0.994519		0.236681	0.370099	0.236681	0.629499	0.236681	0.733307	0.236681	0.81499	0.236681	0.847176	0.236681	0.879076	0.236681	0.909022	0.236681	0.90845	0.236681	0.927905	0.236681	0.937871		0.236681	2.77461	0.236681	0.758341	0.236681	0.772312	0.236681	0.833682
0.241758	0.357701	0.241758	0.711039	0.241758	0.821999	0.241758	0.879935	0.241758	0.894955	0.241758	0.929764	0.241758	0.941257	0.241758	0.981692	0.241758	0.984553	0.241758	1.01512		0.241758	0.380494	0.241758	0.641849	0.241758	0.753191	0.241758	0.815466	0.241758	0.859478	0.241758	0.892714	0.241758	0.918416	0.241758	0.926951	0.241758	0.94612	0.241758	0.966863		0.241758	2.79416	0.241758	0.772026	0.241758	0.798061	0.241758	0.830344
0.246758	0.368144	0.246758	0.734499	0.246758	0.826958	0.246758	0.89095	0.246758	0.926474	0.246758	0.949649	0.246758	0.972013	0.246758	0.981549	0.246758	1.0206	0.246758	1.03176		0.246758	0.383402	0.246758	0.661733	0.246758	0.759247	0.246758	0.824288	0.246758	0.88127	0.246758	0.914887	0.246758	0.940637	0.246758	0.940589	0.246758	0.972966	0.246758	0.981168		0.246758	2.84093	0.246758	0.797585	0.246758	0.831917	0.246758	0.871352
0.251837	0.375058	0.251837	0.75281	0.251837	0.845459	0.251837	0.908688	0.251837	0.942973	0.251837	0.972108	0.251837	0.98813	0.251837	1.01321	0.251837	1.01827	0.251837	1.04673		0.251837	0.392653	0.251837	0.669649	0.251837	0.789717	0.251837	0.8508	0.251837	0.882557	0.251837	0.919035	0.251837	0.955657	0.251837	0.961522	0.251837	0.984792	0.251837	0.989179		0.251837	2.88185	0.251837	0.82095	0.251837	0.837544	0.251837	0.876692
0.256837	0.386597	0.256837	0.757959	0.256837	0.870684	0.256837	0.913075	0.256837	0.952701	0.256837	0.990991	0.256837	1.00878	0.256837	1.02752	0.256837	1.03281	0.256837	1.05708		0.256837	0.400473	0.256837	0.688103	0.256837	0.803926	0.256837	0.865773	0.256837	0.899628	0.256837	0.942687	0.256837	0.951795	0.256837	0.984887	0.256837	0.983171	0.256837	0.996713		0.256837	2.92548	0.256837	0.845364	0.256837	0.859574	0.256837	0.874833
0.261915	0.388695	0.261915	0.784519	0.261915	0.879792	0.261915	0.919941	0.261915	0.959758	0.261915	1.00038	0.261915	1.00706	0.261915	1.04235	0.261915	1.06514	0.261915	1.06719		0.261915	0.406004	0.261915	0.69702	0.261915	0.802639	0.261915	0.867108	0.261915	0.908307	0.261915	0.95251	0.261915	0.977735	0.261915	0.985936	0.261915	0.990418	0.261915	1.00778		0.261915	2.81019	0.261915	0.844029	0.261915	0.871209	0.261915	0.89219
0.266915	0.398804	0.266915	0.781181	0.266915	0.874928	0.266915	0.934151	0.266915	0.967351	0.266915	1.01526	0.266915	1.02656	0.266915	1.06175	0.266915	1.07239	0.266915	1.08288		0.266915	0.413014	0.266915	0.703409	0.266915	0.817564	0.266915	0.874213	0.266915	0.918892	0.266915	0.957612	0.266915	0.975923	0.266915	0.98689	0.266915	0.999168	0.266915	1.00873		0.266915	2.72215	0.266915	0.85533	0.266915	0.879076	0.266915	0.90721
0.271915	0.412489	0.271915	0.806597	0.271915	0.891331	0.271915	0.953511	0.271915	0.977687	0.271915	1.02728	0.271915	1.03729	0.271915	1.05489	0.271915	1.07968	0.271915	1.08011		0.271915	0.421406	0.271915	0.720337	0.271915	0.821856	0.271915	0.890711	0.271915	0.918225	0.271915	0.960616	0.271915	0.978045	0.271915	0.997952	0.271915	1.01307	0.271915	1.01818		0.271915	2.71128	0.271915	0.872353	0.271915	0.88313	0.271915	0.914267
0.276994	0.417592	0.276994	0.802162	0.276994	0.906924	0.276994	0.935486	0.276994	0.97926	0.276994	1.0217	0.276994	1.03305	0.276994	1.06328	0.276994	1.06099	0.276994	1.0712		0.276994	0.426079	0.276994	0.723007	0.276994	0.825861	0.276994	0.873688	0.276994	0.927189	0.276994	0.964908	0.276994	0.979547	0.276994	1.00029	0.276994	1.01002	0.276994	1.02909		0.276994	2.72621	0.276994	0.885705	0.276994	0.882557	0.276994	0.924662
0.281993	0.429369	0.281993	0.815753	0.281993	0.904492	0.281993	0.94612	0.281993	0.989989	0.281993	1.01583	0.281993	1.04759	0.281993	1.05784	0.281993	1.06776	0.281993	1.0835		0.281993	0.429226	0.281993	0.727966	0.281993	0.828234	0.281993	0.901011	0.281993	0.941257	0.281993	0.967435	0.281993	0.978974	0.281993	0.999156	0.281993	1.00668	0.281993	1.02713		0.281993	2.73942	0.281993	0.900248	0.281993	0.890521	0.281993	0.92924
0.287071	0.44234	0.287071	0.833586	0.287071	0.899199	0.287071	0.949005	0.287071	0.994138	0.287071	1.02122	0.287071	1.03896	0.287071	1.05985	0.287071	1.06864	0.287071	1.08984		0.287071	0.436665	0.287071	0.737789	0.287071	0.833252	0.287071	0.893239	0.287071	0.934723	0.287071	0.966636	0.287071	0.979558	0.287071	0.99986	0.287071	1.01093	0.287071	1.02647		0.287071	2.75024	0.287071	0.914839	0.287071	0.897006	0.287071	0.912837
0.292071	0.459744	0.292071	0.834731	0.292071	0.91298	0.292071	0.956897	0.292071	0.989417	0.292071	1.02094	0.292071	1.0506	0.292071	1.0535	0.292071	1.07263	0.292071	1.08631		0.292071	0.442197	0.292071	0.748804	0.292071	0.831965	0.292071	0.893763	0.292071	0.941638	0.292071	0.968913	0.292071	0.977639	0.292071	0.998525	0.292071	1.01235	0.292071	1.01911		0.292071	2.76168	0.292071	0.919417	0.292071	0.899056	0.292071	0.928477
0.29715	0.470283	0.29715	0.836352	0.29715	0.90473	0.29715	0.957517	0.29715	0.99347	0.29715	1.01731	0.29715	1.03743	0.29715	1.05513	0.29715	1.0732	0.29715	1.0835		0.29715	0.445678	0.29715	0.747135	0.29715	0.836841	0.29715	0.890473	0.29715	0.936869	0.29715	0.965289	0.29715	0.982074	0.29715	1.00177	0.29715	1.01469	0.29715	1.01393		0.29715	2.77065	0.29715	0.931481	0.29715	0.901345	0.29715	0.918988
0.30215	0.483491	0.30215	0.831917	0.30215	0.901106	0.30215	0.956372	0.30215	0.985126	0.30215	1.01755	0.30215	1.03777	0.30215	1.05007	0.30215	1.07053	0.30215	1.07673		0.30215	0.45798	0.30215	0.757053	0.30215	0.840214	0.30215	0.890234	0.30215	0.928858	0.30215	0.951365	0.30215	0.970868	0.30215	0.993041	0.30215	1.00162	0.30215	1.00892		0.30215	2.78767	0.30215	0.928811	0.30215	0.892952	0.30215	0.921467
0.307228	0.492408	0.307228	0.839821	0.307228	0.895146	0.307228	0.947503	0.307228	0.987796	0.307228	1.00768	0.307228	1.02758	0.307228	1.04664	0.307228	1.05913	0.307228	1.07644		0.307228	0.465466	0.307228	0.75238	0.307228	0.841931	0.307228	0.889328	0.307228	0.927475	0.307228	0.935582	0.307228	0.95971	0.307228	0.97125	0.307228	0.990323	0.307228	1.0006		0.307228	2.78042	0.307228	0.952558	0.307228	0.895241	0.307228	0.911454
0.312228	0.513055	0.312228	0.844601	0.312228	0.899676	0.312228	0.948934	0.312228	0.97969	0.312228	0.998811	0.312228	1.01865	0.312228	1.04502	0.312228	1.06314	0.312228	1.05207		0.312228	0.474622	0.312228	0.765255	0.312228	0.841454	0.312228	0.881127	0.312228	0.925473	0.312228	0.939063	0.312228	0.958995	0.312228	0.970868	0.312228	0.982884	0.312228	0.988797		0.312228	2.78519	0.312228	0.952701	0.312228	0.89362	0.312228	0.926093
0.317306	0.526025	0.317306	0.846413	0.317306	0.898245	0.317306	0.936297	0.317306	0.970916	0.317306	0.990657	0.317306	1.01645	0.317306	1.03252	0.317306	1.03271	0.317306	1.03567		0.317306	0.477006	0.317306	0.759247	0.317306	0.832108	0.317306	0.880364	0.317306	0.909213	0.317306	0.928715	0.317306	0.947646	0.317306	0.961451	0.317306	0.97969	0.317306	0.990752		0.317306	2.78275	0.317306	0.957505	0.317306	0.893048	0.317306	0.916413
0.322306	0.549724	0.322306	0.839547	0.322306	0.898627	0.322306	0.947789	0.322306	0.974015	0.322306	0.984458	0.322306	1.00963	0.322306	1.02342	0.322306	1.03763	0.322306	1.03963		0.322306	0.492026	0.322306	0.765112	0.322306	0.824383	0.322306	0.870672	0.322306	0.908736	0.322306	0.920895	0.322306	0.930956	0.322306	0.954179	0.322306	0.964622	0.322306	0.983314		0.322306	2.78281	0.322306	0.960092	0.322306	0.888184	0.322306	0.906352
0.327306	0.570371	0.327306	0.843504	0.327306	0.899294	0.327306	0.933817	0.327306	0.952701	0.327306	0.983743	0.327306	1.00897	0.327306	1.01335	0.327306	1.02594	0.327306	1.03915		0.327306	0.494315	0.327306	0.753811	0.327306	0.829628	0.327306	0.86377	0.327306	0.890997	0.327306	0.909213	0.327306	0.936774	0.327306	0.949506	0.327306	0.958375	0.327306	0.963954		0.327306	2.78257	0.327306	0.964669	0.327306	0.899676	0.327306	0.897292
0.332384	0.585535	0.332384	0.847891	0.332384	0.897292	0.332384	0.928668	0.332384	0.950078	0.332384	0.952462	0.332384	0.989608	0.332384	1.00696	0.332384	1.01645	0.332384	1.02022		0.332384	0.50657	0.332384	0.767878	0.332384	0.817088	0.332384	0.857428	0.332384	0.885514	0.332384	0.902346	0.332384	0.919322	0.332384	0.91708	0.332384	0.95437	0.332384	0.957231		0.332384	2.77761	0.332384	0.971726	0.332384	0.889948	0.332384	0.874451
0.337384	0.612237	0.337384	0.853327	0.337384	0.882271	0.337384	0.905159	0.337384	0.942115	0.337384	0.96548	0.337384	0.969962	0.337384	0.983743	0.337384	1.00506	0.337384	1.00902		0.337384	0.518443	0.337384	0.75672	0.337384	0.815562	0.337384	0.849608	0.337384	0.873354	0.337384	0.901392	0.337384	0.906542	0.337384	0.922278	0.337384	0.942115	0.337384	0.956897		0.337384	2.77365	0.337384	0.969056	0.337384	0.882939	0.337384	0.869492
0.342463	0.63751	0.342463	0.855187	0.342463	0.875739	0.342463	0.913886	0.342463	0.93706	0.342463	0.950126	0.342463	0.95003	0.342463	0.973443	0.342463	0.988225	0.342463	0.993518		0.342463	0.530841	0.342463	0.761631	0.342463	0.810984	0.342463	0.837592	0.342463	0.86439	0.342463	0.881651	0.342463	0.888422	0.342463	0.911025	0.342463	0.917271	0.342463	0.930432		0.342463	2.75968	0.342463	0.970439	0.342463	0.870589	0.342463	0.861434
0.347463	0.657823	0.347463	0.848034	0.347463	0.877646	0.347463	0.888136	0.347463	0.917462	0.347463	0.936106	0.347463	0.954417	0.347463	0.971154	0.347463	0.970439	0.347463	0.995616		0.347463	0.540998	0.347463	0.765112	0.347463	0.79911	0.347463	0.842885	0.347463	0.851658	0.347463	0.880316	0.347463	0.877646	0.347463	0.893143	0.347463	0.916937	0.347463	0.92204		0.347463	2.75096	0.347463	0.966243	0.347463	0.87488	0.347463	0.866679
0.35254	0.67909	0.35254	0.841835	0.35254	0.86191	0.35254	0.885848	0.35254	0.898436	0.35254	0.915888	0.35254	0.932148	0.35254	0.939588	0.35254	0.963811	0.35254	0.954656		0.35254	0.549628	0.35254	0.765684	0.35254	0.798824	0.35254	0.814084	0.35254	0.835017	0.35254	0.859478	0.35254	0.870303	0.35254	0.889376	0.35254	0.892952	0.35254	0.914172		0.35254	2.71901	0.35254	0.952033	0.35254	0.861672	0.35254	0.844029
0.35754	0.709799	0.35754	0.850705	0.35754	0.864438	0.35754	0.869969	0.35754	0.900343	0.35754	0.915125	0.35754	0.935725	0.35754	0.937155	0.35754	0.940112	0.35754	0.958089		0.35754	0.565031	0.35754	0.766685	0.35754	0.785664	0.35754	0.814417	0.35754	0.835398	0.35754	0.856808	0.35754	0.863102	0.35754	0.876072	0.35754	0.891474	0.35754	0.896719		0.35754	2.72864	0.35754	0.960998	0.35754	0.860575	0.35754	0.846699
0.362618	0.738504	0.362618	0.858	0.362618	0.855127	0.362618	0.88704	0.362618	0.880126	0.362618	0.905493	0.362618	0.917271	0.362618	0.927905	0.362618	0.935009	0.362618	0.939158		0.362618	0.581243	0.362618	0.769403	0.362618	0.783995	0.362618	0.807693	0.362618	0.833014	0.362618	0.838593	0.362618	0.847128	0.362618	0.86191	0.362618	0.876025	0.362618	0.876263		0.362618	2.70361	0.362618	0.967149	0.362618	0.845841	0.362618	0.832871
0.367619	0.768641	0.367619	0.854615	0.367619	0.847891	0.367619	0.864056	0.367619	0.877264	0.367619	0.90082	0.367619	0.915602	0.367619	0.916413	0.367619	0.926713	0.367619	0.92409		0.367619	0.600173	0.367619	0.766542	0.367619	0.781563	0.367619	0.810125	0.367619	0.824908	0.367619	0.837592	0.367619	0.842741	0.367619	0.847558	0.367619	0.876215	0.367619	0.889424		0.367619	2.69898	0.367619	0.963191	0.367619	0.84813	0.367619	0.822476
0.372697	0.798443	0.372697	0.853339	0.372697	0.84627	0.372697	0.845221	0.372697	0.864068	0.372697	0.881985	0.372697	0.894574	0.372697	0.909928	0.372697	0.91255	0.372697	0.909594		0.372697	0.620439	0.372697	0.762203	0.372697	0.776413	0.372697	0.792196	0.372697	0.813702	0.372697	0.825289	0.372697	0.831965	0.372697	0.852374	0.372697	0.849465	0.372697	0.858811		0.372697	2.68115	0.372697	0.958899	0.372697	0.842312	0.372697	0.822905
0.377697	0.835255	0.377697	0.850562	0.377697	0.837878	0.377697	0.836495	0.377697	0.849703	0.377697	0.876311	0.377697	0.884751	0.377697	0.894669	0.377697	0.901822	0.377697	0.905732		0.377697	0.639656	0.377697	0.764254	0.377697	0.772026	0.377697	0.785091	0.377697	0.803974	0.377697	0.813178	0.377697	0.829056	0.377697	0.836686	0.377697	0.85409	0.377697	0.845459		0.377697	2.66269	0.377697	0.969485	0.377697	0.838307	0.377697	0.81704
0.382697	0.865248	0.382697	0.85018	0.382697	0.826529	0.382697	0.828055	0.382697	0.849179	0.382697	0.856617	0.382697	0.874642	0.382697	0.892809	0.382697	0.885609	0.382697	0.895527		0.382697	0.657346	0.382697	0.766626	0.382697	0.768068	0.382697	0.792149	0.382697	0.797537	0.382697	0.80097	0.382697	0.812462	0.382697	0.824669	0.382697	0.842265	0.382697	0.838641		0.382697	2.66088	0.382697	0.981072	0.382697	0.836972	0.382697	0.807693
0.387775	0.900057	0.387775	0.848726	0.387775	0.833348	0.387775	0.843171	0.387775	0.842312	0.387775	0.853232	0.387775	0.867632	0.387775	0.863102	0.387775	0.873974	0.387775	0.877741		0.387775	0.684907	0.387775	0.767973	0.387775	0.772741	0.387775	0.770834	0.387775	0.79191	0.387775	0.792482	0.387775	0.791624	0.387775	0.822142	0.387775	0.833252	0.387775	0.828246		0.387775	2.63671	0.387775	0.97001	0.387775	0.832394	0.387775	0.810841
0.392775	0.933245	0.392775	0.848368	0.392775	0.820092	0.392775	0.832776	0.392775	0.832823	0.392775	0.847081	0.392775	0.856904	0.392775	0.852803	0.392775	0.865725	0.392775	0.882557		0.392775	0.705936	0.392775	0.772074	0.392775	0.76454	0.392775	0.777271	0.392775	0.770548	0.392775	0.780991	0.392775	0.792912	0.392775	0.812605	0.392775	0.822714	0.392775	0.824574		0.392775	2.61496	0.392775	0.981025	0.392775	0.824288	0.392775	0.784472
0.397853	0.972585	0.397853	0.853429	0.397853	0.830058	0.397853	0.813654	0.397853	0.831345	0.397853	0.830439	0.397853	0.846127	0.397853	0.858525	0.397853	0.862816	0.397853	0.867454		0.397853	0.733879	0.397853	0.777939	0.397853	0.758532	0.397853	0.759295	0.397853	0.774887	0.397853	0.785664	0.397853	0.790098	0.397853	0.791958	0.397853	0.817183	0.397853	0.81127		0.397853	2.61434	0.397853	0.984839	0.397853	0.83001	0.397853	0.797823
0.402853	1.01107	0.402853	0.856236	0.402853	0.821618	0.402853	0.820092	0.402853	0.825575	0.402853	0.837687	0.402853	0.834635	0.402853	0.851182	0.402853	0.854996	0.402853	0.860671		0.402853	0.767448	0.402853	0.773218	0.402853	0.75672	0.402853	0.760677	0.402853	0.758913	0.402853	0.778654	0.402853	0.787619	0.402853	0.781897	0.402853	0.796059	0.402853	0.811842		0.402853	2.60108	0.402853	0.981025	0.402853	0.82281	0.402853	0.787762
0.407931	1.04421	0.407931	0.860384	0.407931	0.81437	0.407931	0.803259	0.407931	0.819376	0.407931	0.816706	0.407931	0.834445	0.407931	0.844124	0.407931	0.850657	0.407931	0.848845		0.407931	0.796488	0.407931	0.771215	0.407931	0.754192	0.407931	0.753048	0.407931	0.769499	0.407931	0.773361	0.407931	0.77503	0.407931	0.779226	0.407931	0.790813	0.407931	0.79582		0.407931	2.58831	0.407931	0.991086	0.407931	0.823287	0.407931	0.773647
0.412931	1.08355	0.412931	0.858716	0.412931	0.813797	0.412931	0.809267	0.412931	0.819615	0.412931	0.818661	0.412931	0.833062	0.412931	0.834158	0.412931	0.839022	0.412931	0.835112		0.412931	0.832633	0.412931	0.783184	0.412931	0.756338	0.412931	0.74847	0.412931	0.754526	0.412931	0.770381	0.412931	0.771978	0.412931	0.775602	0.412931	0.790956	0.412931	0.797108		0.412931	2.57605	0.412931	1.00077	0.412931	0.827411	0.412931	0.772074
0.41801	1.11673	0.41801	0.863341	0.41801	0.811067	0.41801	0.801924	0.41801	0.805309	0.41801	0.815562	0.41801	0.817421	0.41801	0.832633	0.41801	0.833539	0.41801	0.840119		0.41801	0.867966	0.41801	0.792864	0.41801	0.759771	0.41801	0.764111	0.41801	0.754908	0.41801	0.764063	0.41801	0.762299	0.41801	0.769308	0.41801	0.781515	0.41801	0.788906		0.41801	2.56179	0.41801	1.00315	0.41801	0.831631	0.41801	0.769403
0.42301	1.1627	0.42301	0.87488	0.42301	0.809458	0.42301	0.797728	0.42301	0.79067	0.42301	0.810591	0.42301	0.809362	0.42301	0.815705	0.42301	0.808027	0.42301	0.822524		0.42301	0.900725	0.42301	0.806072	0.42301	0.761631	0.42301	0.750521	0.42301	0.742748	0.42301	0.765446	0.42301	0.761393	0.42301	0.771978	0.42301	0.778749	0.42301	0.780609		0.42301	2.55927	0.42301	1.01335	0.42301	0.831917	0.42301	0.769737
0.428087	1.19665	0.428087	0.871304	0.428087	0.806644	0.428087	0.812796	0.428087	0.78924	0.428087	0.80097	0.428087	0.789669	0.428087	0.815276	0.428087	0.801447	0.428087	0.799778		0.428087	0.939445	0.428087	0.798014	0.428087	0.766924	0.428087	0.732639	0.428087	0.751617	0.428087	0.758615	0.428087	0.760105	0.428087	0.769022	0.428087	0.768927	0.428087	0.768211		0.428087	2.53504	0.428087	1.0021	0.428087	0.822762	0.428087	0.766542
0.433087	1.23485	0.433087	0.876549	0.433087	0.815657	0.433087	0.787619	0.433087	0.794616	0.433087	0.807169	0.433087	0.811317	0.433087	0.810078	0.433087	0.808933	0.433087	0.806883		0.433087	0.983075	0.433087	0.805357	0.433087	0.765112	0.433087	0.739887	0.433087	0.742987	0.433087	0.753334	0.433087	0.757268	0.433087	0.763729	0.433087	0.774696	0.433087	0.781944		0.433087	2.53309	0.433087	1.02132	0.433087	0.827769	0.433087	0.777796
0.438087	1.27347	0.438087	0.896576	0.438087	0.818947	0.438087	0.798157	0.438087	0.79563	0.438087	0.805738	0.438087	0.791147	0.438087	0.804308	0.438087	0.79973	0.438087	0.800255		0.438087	1.01755	0.438087	0.824336	0.438087	0.771263	0.438087	0.745037	0.438087	0.753954	0.438087	0.751617	0.438087	0.752666	0.438087	0.754097	0.438087	0.767544	0.438087	0.770786		0.438087	2.52889	0.438087	1.02518	0.438087	0.845936	0.438087	0.769308
0.443166	1.31963	0.443166	0.902537	0.443166	0.82033	0.443166	0.803926	0.443166	0.802925	0.443166	0.799957	0.443166	0.799635	0.443166	0.798729	0.443166	0.811556	0.443166	0.808647		0.443166	1.06681	0.443166	0.829533	0.443166	0.778177	0.443166	0.755098	0.443166	0.747326	0.443166	0.745752	0.443166	0.754908	0.443166	0.773695	0.443166	0.770214	0.443166	0.766399		0.443166	2.52374	0.443166	1.02971	0.443166	0.843123	0.443166	0.784233
0.448166	1.35463	0.448166	0.906924	0.448166	0.823	0.448166	0.794151	0.448166	0.795486	0.448166	0.793627	0.448166	0.795343	0.448166	0.805023	0.448166	0.798729	0.448166	0.805071		0.448166	1.11106	0.448166	0.838736	0.448166	0.774839	0.448166	0.753572	0.448166	0.760105	0.448166	0.743988	0.448166	0.751689	0.448166	0.758532	0.448166	0.765136	0.448166	0.756958		0.448166	2.52403	0.448166	1.04292	0.448166	0.858382	0.448166	0.785997
0.453244	1.39711	0.453244	0.906399	0.453244	0.83721	0.453244	0.803879	0.453244	0.803307	0.453244	0.793293	0.453244	0.79501	0.453244	0.794843	0.453244	0.805357	0.453244	0.803974		0.453244	1.15598	0.453244	0.849799	0.453244	0.773123	0.453244	0.756195	0.453244	0.750473	0.453244	0.744811	0.453244	0.750568	0.453244	0.74847	0.453244	0.761536	0.453244	0.761965		0.453244	2.51716	0.453244	1.0434	0.453244	0.868252	0.453244	0.795868
0.458244	1.4344	0.458244	0.931481	0.458244	0.838736	0.458244	0.796631	0.458244	0.807503	0.458244	0.793078	0.458244	0.806025	0.458244	0.789526	0.458244	0.802591	0.458244	0.79793		0.458244	1.20414	0.458244	0.872925	0.458244	0.777367	0.458244	0.762012	0.458244	0.74971	0.458244	0.744942	0.458244	0.752279	0.458244	0.745657	0.458244	0.76125	0.458244	0.758055		0.458244	2.50739	0.458244	1.0516	0.458244	0.868443	0.458244	0.800064
0.463322	1.46983	0.463322	0.953082	0.463322	0.827387	0.463322	0.794962	0.463322	0.795343	0.463322	0.793728	0.463322	0.807264	0.463322	0.786093	0.463322	0.804642	0.463322	0.792768		0.463322	1.25716	0.463322	0.871829	0.463322	0.790384	0.463322	0.757006	0.463322	0.742844	0.463322	0.751859	0.463322	0.753191	0.463322	0.753954	0.463322	0.768927	0.463322	0.76988		0.463322	2.50209	0.463322	1.06867	0.463322	0.889424	0.463322	0.805166
0.468322	1.50683	0.468322	0.948218	0.468322	0.844506	0.468322	0.80941	0.468322	0.796965	0.468322	0.795391	0.468322	0.799921	0.468322	0.80159	0.468322	0.804832	0.468322	0.789907		0.468322	1.30461	0.468322	0.886038	0.468322	0.794771	0.468322	0.766733	0.468322	0.755384	0.468322	0.761059	0.468322	0.753668	0.468322	0.764158	0.468322	0.755861	0.468322	0.770119		0.468322	2.50615	0.468322	1.07921	0.468322	0.890664	0.468322	0.806215
0.4734	1.55109	0.4734	0.966195	0.4734	0.856284	0.4734	0.815228	0.4734	0.798443	0.4734	0.79315	0.4734	0.784758	0.4734	0.783375	0.4734	0.804642	0.4734	0.79973		0.4734	1.35911	0.4734	0.903252	0.4734	0.805452	0.4734	0.767448	0.4734	0.765017	0.4734	0.756624	0.4734	0.757697	0.4734	0.761106	0.4734	0.768497	0.4734	0.764301		0.4734	2.50443	0.4734	1.09857	0.4734	0.912503	0.4734	0.809267
0.4784	1.59348	0.4784	0.976495	0.4784	0.853899	0.4784	0.819853	0.4784	0.808123	0.4784	0.81456	0.4784	0.800016	0.4784	0.796202	0.4784	0.797585	0.4784	0.783089		0.4784	1.41337	0.4784	0.916127	0.4784	0.81499	0.4784	0.78223	0.4784	0.7633	0.4784	0.765541	0.4784	0.762585	0.4784	0.755671	0.4784	0.772026	0.4784	0.75815		0.4784	2.50896	0.4784	1.11692	0.4784	0.907448	0.4784	0.8261
0.483479	1.63687	0.483479	0.993423	0.483479	0.863961	0.483479	0.824193	0.483479	0.830534	0.483479	0.80159	0.483479	0.795916	0.483479	0.80798	0.483479	0.795677	0.483479	0.800732		0.483479	1.46506	0.483479	0.945786	0.483479	0.819233	0.483479	0.793436	0.483479	0.759867	0.483479	0.763968	0.483479	0.761345	0.483479	0.759342	0.483479	0.773778	0.483479	0.764921		0.483479	2.5081	0.483479	1.12603	0.483479	0.922993	0.483479	0.83969
0.488479	1.67974	0.488479	1.00634	0.488479	0.887755	0.488479	0.839165	0.488479	0.820759	0.488479	0.811985	0.488479	0.796726	0.488479	0.798395	0.488479	0.807741	0.488479	0.801208		0.488479	1.51971	0.488479	0.957278	0.488479	0.829295	0.488479	0.800779	0.488479	0.779942	0.488479	0.774076	0.488479	0.774076	0.488479	0.754049	0.488479	0.777319	0.488479	0.768307		0.488479	2.51792	0.488479	1.14067	0.488479	0.931624	0.488479	0.85204
0.493479	1.71989	0.493479	1.0309	0.493479	0.883511	0.493479	0.841406	0.493479	0.828436	0.493479	0.826529	0.493479	0.81456	0.493479	0.809362	0.493479	0.796154	0.493479	0.807253		0.493479	1.57507	0.493479	0.975923	0.493479	0.844267	0.493479	0.801685	0.493479	0.792721	0.493479	0.782755	0.493479	0.779512	0.493479	0.771788	0.493479	0.777271	0.493479	0.769737		0.493479	2.53047	0.493479	1.15226	0.493479	0.951175	0.493479	0.853518
0.498557	1.75927	0.498557	1.03796	0.498557	0.898388	0.498557	0.843171	0.498557	0.831107	0.498557	0.813082	0.498557	0.811079	0.498557	0.794485	0.498557	0.809505	0.498557	0.815085		0.498557	1.62452	0.498557	0.984267	0.498557	0.85719	0.498557	0.814322	0.498557	0.794724	0.498557	0.786093	0.498557	0.783566	0.498557	0.786379	0.498557	0.779202	0.498557	0.781229		0.498557	2.52346	0.498557	1.17915	0.498557	0.963096	0.498557	0.854805
0.503556	1.80062	0.503556	1.05961	0.503556	0.89939	0.503556	0.866011	0.503556	0.830201	0.503556	0.833682	0.503556	0.823906	0.503556	0.809029	0.503556	0.812558	0.503556	0.811985		0.503556	1.6845	0.503556	1.01765	0.503556	0.871209	0.503556	0.831202	0.503556	0.79582	0.503556	0.793531	0.503556	0.79191	0.503556	0.775269	0.503556	0.78161	0.503556	0.786045		0.503556	2.5257	0.503556	1.17529	0.503556	0.97845	0.503556	0.886515
0.508635	1.84429	0.508635	1.07749	0.508635	0.924376	0.508635	0.865344	0.508635	0.836209	0.508635	0.826148	0.508635	0.822428	0.508635	0.816945	0.508635	0.80736	0.508635	0.810745		0.508635	1.74401	0.508635	1.03672	0.508635	0.886515	0.508635	0.837067	0.508635	0.812462	0.508635	0.797775	0.508635	0.779226	0.508635	0.793674	0.508635	0.780609	0.508635	0.78676		0.508635	2.54873	0.508635	1.19699	0.508635	1.00129	0.508635	0.893668
0.513635	1.88773	0.513635	1.09718	0.513635	0.947408	0.513635	0.894812	0.513635	0.85409	0.513635	0.851229	0.513635	0.827626	0.513635	0.819329	0.513635	0.812987	0.513635	0.818757		0.513635	1.80443	0.513635	1.06447	0.513635	0.902155	0.513635	0.84813	0.513635	0.813035	0.513635	0.800446	0.513635	0.801924	0.513635	0.779655	0.513635	0.788858	0.513635	0.787762		0.513635	2.55054	0.513635	1.22383	0.513635	1.01889	0.513635	0.905875
0.518713	1.94171	0.518713	1.12408	0.518713	0.955419	0.518713	0.89939	0.518713	0.865773	0.518713	0.850466	0.518713	0.832346	0.518713	0.82734	0.518713	0.820497	0.518713	0.83845		0.518713	1.86156	0.518713	1.07725	0.518713	0.928668	0.518713	0.868634	0.518713	0.819567	0.518713	0.824049	0.518713	0.816086	0.518713	0.808456	0.518713	0.804832	0.518713	0.793627		0.518713	2.57171	0.518713	1.24796	0.518713	1.02351	0.518713	0.934771
0.523713	1.98148	0.523713	1.13924	0.523713	0.971726	0.523713	0.891713	0.523713	0.882128	0.523713	0.865963	0.523713	0.847748	0.523713	0.830391	0.523713	0.831393	0.523713	0.817708		0.523713	1.92045	0.523713	1.10963	0.523713	0.940827	0.523713	0.880078	0.523713	0.83516	0.523713	0.821999	0.523713	0.815562	0.523713	0.800016	0.523713	0.798443	0.523713	0.786856		0.523713	2.58683	0.523713	1.26017	0.523713	1.0525	0.523713	0.957707
0.528791	2.0305	0.528791	1.16575	0.528791	0.99738	0.528791	0.911978	0.528791	0.884465	0.528791	0.870684	0.528791	0.870493	0.528791	0.835052	0.528791	0.830248	0.528791	0.845173		0.528791	1.978	0.528791	1.13099	0.528791	0.961713	0.528791	0.888566	0.528791	0.859812	0.528791	0.839356	0.528791	0.821665	0.528791	0.81437	0.528791	0.806358	0.528791	0.809744		0.528791	2.60542	0.528791	1.28716	0.528791	1.0701	0.528791	0.974635
0.533792	2.08095	0.533792	1.18602	0.533792	1.00739	0.533792	0.93706	0.533792	0.903252	0.533792	0.87817	0.533792	0.853947	0.533792	0.839785	0.533792	0.834158	0.533792	0.83268		0.533792	2.03951	0.533792	1.17233	0.533792	0.978688	0.533792	0.907019	0.533792	0.863389	0.533792	0.828675	0.533792	0.833729	0.533792	0.832633	0.533792	0.809219	0.533792	0.806072		0.533792	2.62221	0.533792	1.30628	0.533792	1.09003	0.533792	0.995759
0.538791	2.12673	0.538791	1.19551	0.538791	1.01869	0.538791	0.941447	0.538791	0.91317	0.538791	0.881365	0.538791	0.876549	0.538791	0.842694	0.538791	0.838545	0.538791	0.83001		0.538791	2.10098	0.538791	1.19203	0.538791	0.998715	0.538791	0.915602	0.538791	0.872067	0.538791	0.84689	0.538791	0.830964	0.538791	0.818757	0.538791	0.809172	0.538791	0.79563		0.538791	2.64109	0.538791	1.3295	0.538791	1.11139	0.538791	1.00401
0.543869	2.17431	0.543869	1.23761	0.543869	1.03419	0.543869	0.966195	0.543869	0.918463	0.543869	0.901726	0.543869	0.882987	0.543869	0.855235	0.543869	0.858859	0.543869	0.834874		0.543869	2.16812	0.543869	1.21987	0.543869	1.01555	0.543869	0.935963	0.543869	0.893239	0.543869	0.871161	0.543869	0.849703	0.543869	0.817898	0.543869	0.831345	0.543869	0.809505		0.543869	2.66732	0.543869	1.3397	0.543869	1.15245	0.543869	1.03419
0.548869	2.22314	0.548869	1.26565	0.548869	1.05541	0.548869	0.971154	0.548869	0.928143	0.548869	0.908259	0.548869	0.870684	0.548869	0.866297	0.548869	0.85018	0.548869	0.851563		0.548869	2.22615	0.548869	1.24972	0.548869	1.0444	0.548869	0.953368	0.548869	0.895241	0.548869	0.858525	0.548869	0.849083	0.548869	0.83187	0.548869	0.812796	0.548869	0.797441		0.548869	2.68844	0.548869	1.37694	0.548869	1.1544	0.548869	1.05694
0.553947	2.28313	0.553947	1.29426	0.553947	1.08412	0.553947	1.00105	0.553947	0.946788	0.553947	0.931386	0.553947	0.888089	0.553947	0.867585	0.553947	0.862244	0.553947	0.856999		0.553947	2.29333	0.553947	1.29617	0.553947	1.06199	0.553947	0.968436	0.553947	0.920943	0.553947	0.889328	0.553947	0.855807	0.553947	0.840119	0.553947	0.828961	0.553947	0.818757		0.553947	2.72444	0.553947	1.39635	0.553947	1.18363	0.553947	1.06485
0.558948	2.34397	0.558948	1.32177	0.558948	1.09494	0.558948	1.01502	0.558948	0.962142	0.558948	0.914601	0.558948	0.892333	0.558948	0.874737	0.558948	0.859478	0.558948	0.854817		0.558948	2.35661	0.558948	1.31553	0.558948	1.08874	0.558948	0.994996	0.558948	0.945596	0.558948	0.892523	0.558948	0.871542	0.558948	0.857953	0.558948	0.838593	0.558948	0.824765		0.558948	2.75386	0.558948	1.42968	0.558948	1.20337	0.558948	1.09232
0.564026	2.39337	0.564026	1.33718	0.564026	1.11759	0.564026	1.03329	0.564026	0.975398	0.564026	0.934247	0.564026	0.901536	0.564026	0.890378	0.564026	0.860337	0.564026	0.857523		0.564026	2.42632	0.564026	1.35639	0.564026	1.11812	0.564026	1.00348	0.564026	0.951127	0.564026	0.909546	0.564026	0.87736	0.564026	0.861529	0.564026	0.837067	0.564026	0.81952		0.564026	2.78433	0.564026	1.44523	0.564026	1.21863	0.564026	1.12155
0.569026	2.45126	0.569026	1.37265	0.569026	1.1369	0.569026	1.04134	0.569026	0.977019	0.569026	0.945405	0.569026	0.91174	0.569026	0.892666	0.569026	0.874022	0.569026	0.853184		0.569026	2.49656	0.569026	1.38586	0.569026	1.13209	0.569026	1.02885	0.569026	0.964765	0.569026	0.919369	0.569026	0.89486	0.569026	0.873116	0.569026	0.848607	0.569026	0.818375		0.569026	2.80312	0.569026	1.47298	0.569026	1.25301	0.569026	1.13643
0.574103	2.50834	0.574103	1.40274	0.574103	1.16384	0.574103	1.05732	0.574103	1.00606	0.574103	0.958613	0.574103	0.92285	0.574103	0.89157	0.574103	0.887564	0.574103	0.856999		0.574103	2.55693	0.574103	1.42048	0.574103	1.18049	0.574103	1.05236	0.574103	0.986604	0.574103	0.923518	0.574103	0.896958	0.574103	0.878457	0.574103	0.852517	0.574103	0.830153		0.574103	2.8364	0.574103	1.49916	0.574103	1.27261	0.574103	1.15068
0.579103	2.56699	0.579103	1.43107	0.579103	1.20113	0.579103	1.07816	0.579103	1.02232	0.579103	0.975636	0.579103	0.935009	0.579103	0.911644	0.579103	0.894049	0.579103	0.881985		0.579103	2.62273	0.579103	1.46473	0.579103	1.21401	0.579103	1.08092	0.579103	1.00301	0.579103	0.9455	0.579103	0.917653	0.579103	0.884512	0.579103	0.864867	0.579103	0.843743		0.579103	2.86368	0.579103	1.53268	0.579103	1.29407	0.579103	1.17791
0.584182	2.62946	0.584182	1.46821	0.584182	1.22612	0.584182	1.09885	0.584182	1.03362	0.584182	0.997523	0.584182	0.941304	0.584182	0.928191	0.584182	0.892523	0.584182	0.881318		0.584182	2.69722	0.584182	1.50068	0.584182	1.23661	0.584182	1.09437	0.584182	1.02632	0.584182	0.971154	0.584182	0.923851	0.584182	0.893668	0.584182	0.865725	0.584182	0.85657		0.584182	2.89978	0.584182	1.55848	0.584182	1.32249	0.584182	1.19646
0.589182	2.68477	0.589182	1.49234	0.589182	1.2471	0.589182	1.12141	0.589182	1.05398	0.589182	0.997905	0.589182	0.957088	0.589182	0.920847	0.589182	0.908354	0.589182	0.894431		0.589182	2.76726	0.589182	1.55037	0.589182	1.2575	0.589182	1.11335	0.589182	1.03858	0.589182	0.986985	0.589182	0.941161	0.589182	0.90659	0.589182	0.882891	0.589182	0.856188		0.589182	2.93502	0.589182	1.58818	0.589182	1.3562	0.589182	1.22831
0.594182	2.74805	0.594182	1.53702	0.594182	1.26441	0.594182	1.14768	0.594182	1.07	0.594182	1.02251	0.594182	0.971822	0.594182	0.947551	0.594182	0.912694	0.594182	0.907067		0.594182	2.83707	0.594182	1.58737	0.594182	1.29169	0.594182	1.14448	0.594182	1.06891	0.594182	0.997046	0.594182	0.967006	0.594182	0.91956	0.594182	0.893668	0.594182	0.873641		0.594182	2.9723	0.594182	1.60759	0.594182	1.38338	0.594182	1.26069
0.59926	2.8128	0.59926	1.56181	0.59926	1.2954	0.59926	1.16237	0.59926	1.07997	0.59926	1.03496	0.59926	0.99018	0.59926	0.959281	0.59926	0.912169	0.59926	0.904683		0.59926	2.90745	0.59926	1.63096	0.59926	1.33422	0.59926	1.18411	0.59926	1.08707	0.59926	1.02513	0.59926	0.984696	0.59926	0.934819	0.59926	0.903204	0.59926	0.879124		0.59926	2.99662	0.59926	1.65628	0.59926	1.39092	0.59926	1.27552
0.60426	2.87274	0.60426	1.60626	0.60426	1.32573	0.60426	1.1936	0.60426	1.10767	0.60426	1.05698	0.60426	1.00201	0.60426	0.968055	0.60426	0.9352	0.60426	0.908974		0.60426	2.98823	0.60426	1.67196	0.60426	1.36483	0.60426	1.21167	0.60426	1.10729	0.60426	1.0319	0.60426	0.986604	0.60426	0.950936	0.60426	0.927189	0.60426	0.881651		0.60426	3.04631	0.60426	1.67235	0.60426	1.44075	0.60426	1.30365
0.609339	2.93149	0.609339	1.62738	0.609339	1.34595	0.609339	1.20657	0.609339	1.11959	0.609339	1.0691	0.609339	1.00763	0.609339	0.976542	0.609339	0.946454	0.609339	0.924853		0.609339	3.04307	0.609339	1.71493	0.609339	1.39049	0.609339	1.24085	0.609339	1.13881	0.609339	1.04888	0.609339	1.00882	0.609339	0.96629	0.609339	0.929526	0.609339	0.901297		0.609339	3.06915	0.609339	1.70353	0.609339	1.44899	0.609339	1.33679
0.614338	2.99982	0.614338	1.68007	0.614338	1.37623	0.614338	1.24257	0.614338	1.14992	0.614338	1.08397	0.614338	1.02952	0.614338	0.99204	0.614338	0.952891	0.614338	0.928858		0.614338	3.12418	0.614338	1.75718	0.614338	1.43598	0.614338	1.25206	0.614338	1.15912	0.614338	1.08116	0.614338	1.02475	0.614338	0.983123	0.614338	0.945786	0.614338	0.919322		0.614338	3.10997	0.614338	1.7402	0.614338	1.48938	0.614338	1.36416
0.619416	3.05461	0.619416	1.71555	0.619416	1.41461	0.619416	1.25325	0.619416	1.17124	0.619416	1.11139	0.619416	1.04678	0.619416	1.00348	0.619416	0.977973	0.619416	0.963429		0.619416	3.19318	0.619416	1.80529	0.619416	1.46344	0.619416	1.2873	0.619416	1.18473	0.619416	1.11688	0.619416	1.04492	0.619416	1.00348	0.619416	0.960759	0.619416	0.936774		0.619416	3.15164	0.619416	1.77081	0.619416	1.51127	0.619416	1.38996
0.624416	3.11226	0.624416	1.76423	0.624416	1.44322	0.624416	1.28549	0.624416	1.20304	0.624416	1.12169	0.624416	1.06271	0.624416	1.02413	0.624416	0.990848	0.624416	0.969962		0.624416	3.26046	0.624416	1.85555	0.624416	1.49997	0.624416	1.3203	0.624416	1.21129	0.624416	1.12651	0.624416	1.07816	0.624416	1.01097	0.624416	0.983171	0.624416	0.955657		0.624416	3.17725	0.624416	1.79337	0.624416	1.53974	0.624416	1.4056
0.629495	3.17577	0.629495	1.79003	0.629495	1.46916	0.629495	1.32535	0.629495	1.19856	0.629495	1.13852	0.629495	1.08931	0.629495	1.0422	0.629495	0.993423	0.629495	0.974635		0.629495	3.32679	0.629495	1.90171	0.629495	1.53845	0.629495	1.35286	0.629495	1.23141	0.629495	1.15965	0.629495	1.08703	0.629495	1.03305	0.629495	0.993136	0.629495	0.956849		0.629495	3.22069	0.629495	1.83395	0.629495	1.57078	0.629495	1.4529
0.634495	3.23585	0.634495	1.83786	0.634495	1.51609	0.634495	1.3491	0.634495	1.23151	0.634495	1.16294	0.634495	1.10796	0.634495	1.05818	0.634495	1.02194	0.634495	1.00468		0.634495	3.3935	0.634495	1.94805	0.634495	1.56997	0.634495	1.37442	0.634495	1.26112	0.634495	1.17701	0.634495	1.12131	0.634495	1.06862	0.634495	1.01478	0.634495	0.988177		0.634495	3.26322	0.634495	1.86723	0.634495	1.60878	0.634495	1.47212
0.639573	3.29078	0.639573	1.86675	0.639573	1.54155	0.639573	1.37137	0.639573	1.25401	0.639573	1.18602	0.639573	1.11978	0.639573	1.07525	0.639573	1.0443	0.639573	1.00267		0.639573	3.45529	0.639573	1.98348	0.639573	1.60711	0.639573	1.41819	0.639573	1.29326	0.639573	1.21134	0.639573	1.15068	0.639573	1.09666	0.639573	1.04254	0.639573	1.02051		0.639573	3.28935	0.639573	1.8976	0.639573	1.63835	0.639573	1.49787
0.644573	3.34357	0.644573	1.90881	0.644573	1.56153	0.644573	1.39149	0.644573	1.27852	0.644573	1.2163	0.644573	1.13585	0.644573	1.09165	0.644573	1.06919	0.644573	1.03562		0.644573	3.50179	0.644573	2.01863	0.644573	1.63134	0.644573	1.44351	0.644573	1.32072	0.644573	1.23756	0.644573	1.15726	0.644573	1.10839	0.644573	1.0506	0.644573	1.03472		0.644573	3.32702	0.644573	1.91925	0.644573	1.66286	0.644573	1.51656
0.649572	3.38453	0.649572	1.92798	0.649572	1.59701	0.649572	1.41953	0.649572	1.30756	0.649572	1.22283	0.649572	1.16394	0.649572	1.12241	0.649572	1.07224	0.649572	1.03929		0.649572	3.54227	0.649572	2.04428	0.649572	1.65609	0.649572	1.45753	0.649572	1.33174	0.649572	1.24972	0.649572	1.1812	0.649572	1.11816	0.649572	1.09036	0.649572	1.05646		0.649572	3.36069	0.649572	1.94219	0.649572	1.69914	0.649572	1.54279
0.654651	3.4273	0.654651	1.96751	0.654651	1.60883	0.654651	1.43178	0.654651	1.31624	0.654651	1.2441	0.654651	1.18583	0.654651	1.13543	0.654651	1.1031	0.654651	1.06919		0.654651	3.56583	0.654651	2.07766	0.654651	1.68732	0.654651	1.49181	0.654651	1.3655	0.654651	1.27714	0.654651	1.19703	0.654651	1.15602	0.654651	1.10305	0.654651	1.06719		0.654651	3.39888	0.654651	1.97418	0.654651	1.71545	0.654651	1.57416
0.659651	3.46736	0.659651	1.99526	0.659651	1.65074	0.659651	1.46654	0.659651	1.34447	0.659651	1.27147	0.659651	1.21396	0.659651	1.15884	0.659651	1.11878	0.659651	1.09203		0.659651	3.61093	0.659651	2.10317	0.659651	1.74025	0.659651	1.52324	0.659651	1.39878	0.659651	1.30752	0.659651	1.23594	0.659651	1.17944	0.659651	1.13433	0.659651	1.10772		0.659651	3.4438	0.659651	2.00375	0.659651	1.74459	0.659651	1.60158
0.664729	3.49387	0.664729	2.02983	0.664729	1.67163	0.664729	1.48819	0.664729	1.37985	0.664729	1.28835	0.664729	1.2419	0.664729	1.19007	0.664729	1.13643	0.664729	1.11244		0.664729	3.61489	0.664729	2.1344	0.664729	1.75288	0.664729	1.54274	0.664729	1.42305	0.664729	1.33393	0.664729	1.26317	0.664729	1.20128	0.664729	1.16184	0.664729	1.1246		0.664729	3.47923	0.664729	2.03656	0.664729	1.7577	0.664729	1.61389
0.669729	3.52606	0.669729	2.049	0.669729	1.69733	0.669729	1.51671	0.669729	1.40489	0.669729	1.32216	0.669729	1.25044	0.669729	1.20008	0.669729	1.17028	0.669729	1.15345		0.669729	3.61136	0.669729	2.15925	0.669729	1.77758	0.669729	1.5827	0.669729	1.4531	0.669729	1.35425	0.669729	1.27771	0.669729	1.23456	0.669729	1.19613	0.669729	1.15416		0.669729	3.51919	0.669729	2.05172	0.669729	1.7928	0.669729	1.6352
0.674808	3.54113	0.674808	2.06998	0.674808	1.71512	0.674808	1.5354	0.674808	1.42482	0.674808	1.34748	0.674808	1.28658	0.674808	1.22188	0.674808	1.1873	0.674808	1.16456		0.674808	3.60016	0.674808	2.17727	0.674808	1.80958	0.674808	1.61107	0.674808	1.48142	0.674808	1.38848	0.674808	1.32568	0.674808	1.25444	0.674808	1.21062	0.674808	1.17295		0.674808	3.54766	0.674808	2.07837	0.674808	1.79856	0.674808	1.65923
0.679808	3.56153	0.679808	2.10322	0.679808	1.7526	0.679808	1.57312	0.679808	1.45352	0.679808	1.36464	0.679808	1.30237	0.679808	1.25244	0.679808	1.20996	0.679808	1.18778		0.679808	3.59968	0.679808	2.21723	0.679808	1.83905	0.679808	1.64273	0.679808	1.51013	0.679808	1.41957	0.679808	1.35491	0.679808	1.29607	0.679808	1.24162	0.679808	1.20757		0.679808	3.59925	0.679808	2.1004	0.679808	1.82188	0.679808	1.6723
0.684885	3.56578	0.684885	2.13655	0.684885	1.77363	0.684885	1.58551	0.684885	1.47822	0.684885	1.39597	0.684885	1.33102	0.684885	1.27337	0.684885	1.23599	0.684885	1.20862		0.684885	3.59539	0.684885	2.2426	0.684885	1.87071	0.684885	1.66419	0.684885	1.54689	0.684885	1.45529	0.684885	1.38152	0.684885	1.3119	0.684885	1.28344	0.684885	1.24505		0.684885	3.6158	0.684885	2.11261	0.684885	1.83533	0.684885	1.68164
0.689885	3.59458	0.689885	2.16206	0.689885	1.81645	0.689885	1.62657	0.689885	1.50574	0.689885	1.41905	0.689885	1.36011	0.689885	1.30065	0.689885	1.26932	0.689885	1.23957		0.689885	3.58719	0.689885	2.27769	0.689885	1.91482	0.689885	1.70301	0.689885	1.5785	0.689885	1.47231	0.689885	1.40966	0.689885	1.35272	0.689885	1.30122	0.689885	1.27333		0.689885	3.66472	0.689885	2.1386	0.689885	1.85822	0.689885	1.70611
0.694963	3.61527	0.694963	2.19806	0.694963	1.84186	0.694963	1.64831	0.694963	1.52786	0.694963	1.44384	0.694963	1.38615	0.694963	1.32273	0.694963	1.28921	0.694963	1.26484		0.694963	3.59453	0.694963	2.31198	0.694963	1.93656	0.694963	1.74354	0.694963	1.61756	0.694963	1.51342	0.694963	1.43383	0.694963	1.38972	0.694963	1.33317	0.694963	1.29941		0.694963	3.70454	0.694963	2.16487	0.694963	1.88406	0.694963	1.73085
0.699964	3.64322	0.699964	2.24141	0.699964	1.87734	0.699964	1.68427	0.699964	1.56296	0.699964	1.47527	0.699964	1.41123	0.699964	1.36354	0.699964	1.32788	0.699964	1.29183		0.699964	3.60941	0.699964	2.35384	0.699964	1.98305	0.699964	1.76938	0.699964	1.65179	0.699964	1.54856	0.699964	1.47198	0.699964	1.41666	0.699964	1.36712	0.699964	1.33517		0.699964	3.75284	0.699964	2.19353	0.699964	1.90633	0.699964	1.76027
0.704964	3.67888	0.704964	2.28208	0.704964	1.90795	0.704964	1.71664	0.704964	1.58899	0.704964	1.49859	0.704964	1.44671	0.704964	1.40036	0.704964	1.35754	0.704964	1.3356		0.704964	3.62052	0.704964	2.38932	0.704964	2.02144	0.704964	1.81158	0.704964	1.67592	0.704964	1.58785	0.704964	1.51413	0.704964	1.4416	0.704964	1.40145	0.704964	1.36693		0.704964	3.80248	0.704964	2.22681	0.704964	1.93656	0.704964	1.77863
0.710042	3.71298	0.710042	2.32914	0.710042	1.95463	0.710042	1.75751	0.710042	1.6434	0.710042	1.53835	0.710042	1.47789	0.710042	1.42067	0.710042	1.39087	0.710042	1.35973		0.710042	3.65423	0.710042	2.44545	0.710042	2.05973	0.710042	1.8595	0.710042	1.7216	0.710042	1.62037	0.710042	1.55309	0.710042	1.49086	0.710042	1.43664	0.710042	1.40474		0.710042	3.86123	0.710042	2.26982	0.710042	1.97862	0.710042	1.80829
0.715042	3.75976	0.715042	2.36729	0.715042	1.98634	0.715042	1.79513	0.715042	1.66915	0.715042	1.57931	0.715042	1.51027	0.715042	1.45648	0.715042	1.41995	0.715042	1.38176		0.715042	3.68189	0.715042	2.49051	0.715042	2.10212	0.715042	1.89436	0.715042	1.76438	0.715042	1.66605	0.715042	1.5931	0.715042	1.52085	0.715042	1.47675	0.715042	1.44985		0.715042	3.91416	0.715042	2.30277	0.715042	1.99345	0.715042	1.84839
0.72012	3.79437	0.72012	2.40558	0.72012	2.02521	0.72012	1.83452	0.72012	1.70081	0.72012	1.60196	0.72012	1.53654	0.72012	1.4818	0.72012	1.45109	0.72012	1.42191		0.72012	3.71031	0.72012	2.52446	0.72012	2.14108	0.72012	1.93952	0.72012	1.80014	0.72012	1.69013	0.72012	1.62204	0.72012	1.5704	0.72012	1.5097	0.72012	1.46258		0.72012	3.97243	0.72012	2.34106	0.72012	2.01791	0.72012	1.85445
0.72512	3.85059	0.72512	2.45965	0.72512	2.06812	0.72512	1.87271	0.72512	1.73863	0.72512	1.6435	0.72512	1.57545	0.72512	1.51504	0.72512	1.49024	0.72512	1.46025		0.72512	3.74617	0.72512	2.56723	0.72512	2.18814	0.72512	1.9811	0.72512	1.84444	0.72512	1.74182	0.72512	1.66696	0.72512	1.60478	0.72512	1.55027	0.72512	1.51399		0.72512	4.04128	0.72512	2.38856	0.72512	2.07899	0.72512	1.90562
0.730198	3.90314	0.730198	2.5081	0.730198	2.12124	0.730198	1.9204	0.730198	1.78335	0.730198	1.69466	0.730198	1.61989	0.730198	1.56601	0.730198	1.53831	0.730198	1.5003		0.730198	3.79361	0.730198	2.62669	0.730198	2.23106	0.730198	2.02754	0.730198	1.88721	0.730198	1.79089	0.730198	1.7032	0.730198	1.6414	0.730198	1.59939	0.730198	1.56634		0.730198	4.12583	0.730198	2.44006	0.730198	2.11805	0.730198	1.95325
0.735198	3.95216	0.735198	2.56246	0.735198	2.17861	0.735198	1.96298	0.735198	1.83399	0.735198	1.72466	0.735198	1.64798	0.735198	1.60659	0.735198	1.56468	0.735198	1.54436		0.735198	3.83567	0.735198	2.66431	0.735198	2.29138	0.735198	2.06974	0.735198	1.93489	0.735198	1.8348	0.735198	1.75923	0.735198	1.69724	0.735198	1.64002	0.735198	1.6136		0.735198	4.20455	0.735198	2.48707	0.735198	2.15772	0.735198	1.98477
0.740276	4.00862	0.740276	2.61448	0.740276	2.21771	0.740276	2.01019	0.740276	1.87786	0.740276	1.77148	0.740276	1.7022	0.740276	1.64025	0.740276	1.60878	0.740276	1.5755		0.740276	3.88545	0.740276	2.71448	0.740276	2.33439	0.740276	2.12243	0.740276	1.97962	0.740276	1.87825	0.740276	1.80028	0.740276	1.72637	0.740276	1.6847	0.740276	1.65318		0.740276	4.28294	0.740276	2.5472	0.740276	2.19406	0.740276	2.0223
0.745276	4.0698	0.745276	2.65339	0.745276	2.2642	0.745276	2.06364	0.745276	1.91677	0.745276	1.81955	0.745276	1.73405	0.745276	1.6897	0.745276	1.65175	0.745276	1.62514		0.745276	3.93309	0.745276	2.76564	0.745276	2.38646	0.745276	2.17641	0.745276	2.03327	0.745276	1.9307	0.745276	1.8401	0.745276	1.77563	0.745276	1.73128	0.745276	1.6938		0.745276	4.37192	0.745276	2.5905	0.745276	2.26487	0.745276	2.07771
0.750355	4.14004	0.750355	2.71772	0.750355	2.31832	0.750355	2.11733	0.750355	1.97085	0.750355	1.85888	0.750355	1.79036	0.750355	1.73562	0.750355	1.69247	0.750355	1.66214		0.750355	3.98745	0.750355	2.81814	0.750355	2.436	0.750355	2.21198	0.750355	2.07423	0.750355	1.96923	0.750355	1.89551	0.750355	1.82412	0.750355	1.77749	0.750355	1.74869		0.750355	4.47621	0.750355	2.65936	0.750355	2.31603	0.750355	2.14318
0.755355	4.20646	0.755355	2.7654	0.755355	2.36362	0.755355	2.15319	0.755355	2.01762	0.755355	1.91062	0.755355	1.83314	0.755355	1.7773	0.755355	1.74382	0.755355	1.7186		0.755355	4.03499	0.755355	2.85619	0.755355	2.47706	0.755355	2.26749	0.755355	2.13221	0.755355	2.02373	0.755355	1.93432	0.755355	1.88225	0.755355	1.83271	0.755355	1.79418		0.755355	4.59337	0.755355	2.72444	0.755355	2.37358	0.755355	2.18771
0.760354	4.2632	0.760354	2.81757	0.760354	2.42227	0.760354	2.21027	0.760354	2.06626	0.760354	1.95664	0.760354	1.87677	0.760354	1.82546	0.760354	1.7907	0.760354	1.77096		0.760354	4.08925	0.760354	2.90436	0.760354	2.52827	0.760354	2.31903	0.760354	2.17703	0.760354	2.0716	0.760354	1.99049	0.760354	1.93523	0.760354	1.89107	0.760354	1.84096		0.760354	4.67953	0.760354	2.7953	0.760354	2.42561	0.760354	2.24403
0.765432	4.33792	0.765432	2.87698	0.765432	2.47024	0.765432	2.25223	0.765432	2.1076	0.765432	2.01052	0.765432	1.9348	0.765432	1.8803	0.765432	1.83123	0.765432	1.8245		0.765432	4.14681	0.765432	2.9476	0.765432	2.57777	0.765432	2.36772	0.765432	2.22963	0.765432	2.12234	0.765432	2.04299	0.765432	1.98086	0.765432	1.92493	0.765432	1.9081		0.765432	4.78954	0.765432	2.85686	0.765432	2.50381	0.765432	2.3033
0.770432	4.41055	0.770432	2.92958	0.770432	2.52331	0.770432	2.31822	0.770432	2.17598	0.770432	2.07313	0.770432	1.98201	0.770432	1.93761	0.770432	1.89246	0.770432	1.88316		0.770432	4.21318	0.770432	3.00568	0.770432	2.6275	0.770432	2.42785	0.770432	2.28527	0.770432	2.18542	0.770432	2.10837	0.770432	2.04242	0.770432	1.99512	0.770432	1.9667		0.770432	4.92129	0.770432	2.94021	0.770432	2.56408	0.770432	2.37907
0.775511	4.49542	0.775511	2.98518	0.775511	2.59889	0.775511	2.3847	0.775511	2.23597	0.775511	2.14051	0.775511	2.05024	0.775511	2.00136	0.775511	1.96012	0.775511	1.94076		0.775511	4.27555	0.775511	3.05108	0.775511	2.69359	0.775511	2.47987	0.775511	2.34383	0.775511	2.23487	0.775511	2.17422	0.775511	2.10565	0.775511	2.06302	0.775511	2.02463		0.775511	5.05442	0.775511	3.03739	0.775511	2.66422	0.775511	2.45846
0.780511	4.58698	0.780511	3.04226	0.780511	2.64758	0.780511	2.44792	0.780511	2.29572	0.780511	2.19615	0.780511	2.115	0.780511	2.07179	0.780511	2.03255	0.780511	2.0141		0.780511	4.33888	0.780511	3.09967	0.780511	2.74237	0.780511	2.54024	0.780511	2.40348	0.780511	2.30745	0.780511	2.22381	0.780511	2.16473	0.780511	2.12582	0.780511	2.08872		0.780511	5.05265	0.780511	3.12675	0.780511	2.746	0.780511	2.52508
0.785589	4.66918	0.785589	3.1238	0.785589	2.72187	0.785589	2.50491	0.785589	2.36553	0.785589	2.26329	0.785589	2.1788	0.785589	2.13235	0.785589	2.09134	0.785589	2.07747		0.785589	4.4146	0.785589	3.16085	0.785589	2.80112	0.785589	2.60461	0.785589	2.48245	0.785589	2.37201	0.785589	2.30359	0.785589	2.24117	0.785589	2.19682	0.785589	2.16773		0.785589	5.03232	0.785589	3.22698	0.785589	2.83292	0.785589	2.6245
0.790589	4.78544	0.790589	3.19222	0.790589	2.79034	0.790589	2.5853	0.790589	2.44425	0.790589	2.33549	0.790589	2.28084	0.790589	2.20683	0.790589	2.18795	0.790589	2.1654		0.790589	4.50129	0.790589	3.21983	0.790589	2.86454	0.790589	2.68019	0.790589	2.55555	0.790589	2.45327	0.790589	2.38803	0.790589	2.32404	0.790589	2.28551	0.790589	2.26348		0.790589	5.20255	0.790589	3.3512	0.790589	2.95252	0.790589	2.7345
0.795667	4.88548	0.795667	3.25054	0.795667	2.87512	0.795667	2.65449	0.795667	2.52799	0.795667	2.42156	0.795667	2.34345	0.795667	2.2992	0.795667	2.25261	0.795667	2.24923		0.795667	4.57191	0.795667	3.27767	0.795667	2.92972	0.795667	2.74581	0.795667	2.62269	0.795667	2.53323	0.795667	2.47386	0.795667	2.40963	0.795667	2.36138	0.795667	2.34517		0.795667	5.40425	0.795667	3.45825	0.795667	3.06858	0.795667	2.84861
0.800667	5.00593	0.800667	3.34829	0.800667	2.96057	0.800667	2.77032	0.800667	2.61777	0.800667	2.51578	0.800667	2.44745	0.800667	2.39938	0.800667	2.36033	0.800667	2.34998		0.800667	4.67562	0.800667	3.34824	0.800667	3.01803	0.800667	2.84346	0.800667	2.72359	0.800667	2.64324	0.800667	2.57123	0.800667	2.51134	0.800667	2.4782	0.800667	2.4485		0.800667	5.64888	0.800667	3.61508	0.800667	3.20891	0.800667	2.97674
0.805745	4.99485	0.805745	3.43574	0.805745	3.05666	0.805745	2.86378	0.805745	2.72802	0.805745	2.61954	0.805745	2.56885	0.805745	2.5092	0.805745	2.48803	0.805745	2.4762		0.805745	4.77867	0.805745	3.4274	0.805745	3.10987	0.805745	2.93821	0.805745	2.8201	0.805745	2.73956	0.805745	2.68463	0.805745	2.62478	0.805745	2.5874	0.805745	2.57004		0.805745	5.88968	0.805745	3.76843	0.805745	3.36832	0.805745	3.11359
0.810745	4.95984	0.810745	3.56182	0.810745	3.19446	0.810745	2.98852	0.810745	2.84871	0.810745	2.75701	0.810745	2.70127	0.810745	2.64987	0.810745	2.61415	0.810745	2.62583		0.810745	4.90222	0.810745	3.53016	0.810745	3.21344	0.810745	3.05084	0.810745	2.95109	0.810745	2.87665	0.810745	2.81504	0.810745	2.77232	0.810745	2.73045	0.810745	2.71906		0.810745	6.17578	0.810745	3.95311	0.810745	3.5488	0.810745	3.31
0.815745	5.12816	0.815745	3.68089	0.815745	3.31105	0.815745	3.12012	0.815745	2.99066	0.815745	2.90731	0.815745	2.83564	0.815745	2.78839	0.815745	2.75882	0.815745	2.77051		0.815745	5.03234	0.815745	3.6405	0.815745	3.34033	0.815745	3.18445	0.815745	3.08918	0.815745	3.02199	0.815745	2.95442	0.815745	2.91823	0.815745	2.88352	0.815745	2.88032		0.815745	6.46331	0.815745	4.18014	0.815745	3.73854	0.815745	3.49325
0.820824	5.34179	0.820824	3.83162	0.820824	3.46664	0.820824	3.29026	0.820824	3.15284	0.820824	3.07096	0.820824	2.99295	0.820824	2.96344	0.820824	2.94732	0.820824	2.94503		0.820824	5.03938	0.820824	3.75818	0.820824	3.49964	0.820824	3.34662	0.820824	3.25016	0.820824	3.18946	0.820824	3.13886	0.820824	3.08608	0.820824	3.06858	0.820824	3.06281		0.820824	6.78566	0.820824	4.4104	0.820824	3.99112	0.820824	3.72948
0.825824	5.58211	0.825824	4.00004	0.825824	3.65557	0.825824	3.46159	0.825824	3.33914	0.825824	3.26036	0.825824	3.20319	0.825824	3.16242	0.825824	3.13777	0.825824	3.14139		0.825824	5.01754	0.825824	3.91173	0.825824	3.65423	0.825824	3.52668	0.825824	3.43131	0.825824	3.36832	0.825824	3.32774	0.825824	3.2832	0.825824	3.26656	0.825824	3.27309		0.825824	7.14233	0.825824	4.67934	0.825824	4.25843	0.825824	3.98606
0.830902	5.8439	0.830902	4.19521	0.830902	3.85064	0.830902	3.67736	0.830902	3.55657	0.830902	3.46602	0.830902	3.41624	0.830902	3.37337	0.830902	3.37046	0.830902	3.37576		0.830902	5.20541	0.830902	4.08634	0.830902	3.84106	0.830902	3.71975	0.830902	3.64126	0.830902	3.59367	0.830902	3.54527	0.830902	3.51142	0.830902	3.49406	0.830902	3.48944		0.830902	7.54288	0.830902	5.00459	0.830902	4.55674	0.830902	4.26602
0.835901	6.13477	0.835901	4.44726	0.835901	4.11119	0.835901	3.9329	0.835901	3.81388	0.835901	3.73324	0.835901	3.68918	0.835901	3.64613	0.835901	3.62624	0.835901	3.64894		0.835901	5.45623	0.835901	4.30226	0.835901	4.0729	0.835901	3.96661	0.835901	3.89494	0.835901	3.85822	0.835901	3.81292	0.835901	3.77745	0.835901	3.77439	0.835901	3.78436		0.835901	8.01542	0.835901	4.7033	0.835901	4.91399	0.835901	4.6082
0.84098	6.46236	0.84098	4.7131	0.84098	4.38723	0.84098	4.22696	0.84098	4.1057	0.84098	4.02383	0.84098	3.96608	0.84098	3.93733	0.84098	3.93447	0.84098	3.95846		0.84098	5.74043	0.84098	4.54249	0.84098	4.33921	0.84098	4.23445	0.84098	4.17833	0.84098	4.12196	0.84098	4.09655	0.84098	4.07442	0.84098	4.08033	0.84098	4.08529		0.84098	8.50371	0.84098	5.48007	0.84098	5.29971	0.84098	4.9901
0.84598	6.8238	0.84598	5.03273	0.84598	4.70576	0.84598	4.54187	0.84598	4.4167	0.84598	4.35809	0.84598	4.30216	0.84598	4.26845	0.84598	4.2714	0.84598	4.2972		0.84598	6.04417	0.84598	4.82811	0.84598	4.62779	0.84598	4.54549	0.84598	4.48708	0.84598	4.44664	0.84598	4.43692	0.84598	4.39638	0.84598	4.40463	0.84598	4.43343		0.84598	9.07258	0.84598	5.91209	0.84598	5.01229	0.84598	5.40867
0.851058	7.23103	0.851058	4.70855	0.851058	5.06515	0.851058	4.91027	0.851058	4.80012	0.851058	4.72607	0.851058	4.66709	0.851058	4.64925	0.851058	4.63333	0.851058	4.6719		0.851058	6.39083	0.851058	5.15017	0.851058	4.97446	0.851058	4.88882	0.851058	4.84728	0.851058	4.81085	0.851058	4.79788	0.851058	4.78057	0.851058	4.78577	0.851058	4.80537		0.851058	9.69819	0.851058	6.44042	0.851058	5.91161	0.851058	5.11434
0.856058	7.69308	0.856058	5.50439	0.856058	4.74669	0.856058	5.32894	0.856058	5.20405	0.856058	5.12304	0.856058	5.09934	0.856058	5.06944	0.856058	5.05924	0.856058	5.1022		0.856058	6.78566	0.856058	4.83491	0.856058	5.35755	0.856058	5.27773	0.856058	5.25002	0.856058	5.2205	0.856058	5.20963	0.856058	5.18202	0.856058	5.19461	0.856058	5.24163		0.856058	10.4101	0.856058	7.07558	0.856058	6.43041	0.856058	6.04894
0.861058	8.20378	0.861058	5.93307	0.861058	5.61978	0.861058	4.98559	0.861058	4.87115	0.861058	4.79104	0.861058	4.76005	0.861058	4.75194	0.861058	4.76243	0.861058	4.79867		0.861058	7.21434	0.861058	5.63123	0.861058	5.00848	0.861058	4.9174	0.861058	4.87449	0.861058	4.84111	0.861058	4.84159	0.861058	4.81202	0.861058	4.83586	0.861058	4.89118		0.861058	11.1969	0.861058	7.73075	0.861058	7.04744	0.861058	6.58252
0.866137	8.79744	0.866137	6.49335	0.866137	6.09806	0.866137	5.92353	0.866137	5.79765	0.866137	5.73661	0.866137	5.68416	0.866137	5.67415	0.866137	5.67367	0.866137	5.7266		0.866137	7.71263	0.866137	6.07612	0.866137	5.89063	0.866137	5.80957	0.866137	5.78334	0.866137	5.76618	0.866137	5.76808	0.866137	5.73947	0.866137	5.75664	0.866137	5.81672		0.866137	12.0719	0.866137	8.46413	0.866137	7.73886	0.866137	7.25344
0.871136	9.42258	0.871136	7.08225	0.871136	6.67503	0.871136	6.43375	0.871136	6.28784	0.871136	6.22537	0.871136	6.18961	0.871136	6.15814	0.871136	6.16815	0.871136	6.22108		0.871136	8.24765	0.871136	6.6016	0.871136	6.35602	0.871136	6.28164	0.871136	6.24826	0.871136	6.23348	0.871136	6.22871	0.871136	6.20534	0.871136	6.2454	0.871136	6.31311		0.871136	13.0113	0.871136	9.23947	0.871136	8.45412	0.871136	7.92673
0.876214	10.1779	0.876214	7.76222	0.876214	7.34642	0.876214	7.08654	0.876214	6.94445	0.876214	6.86004	0.876214	6.82094	0.876214	6.79901	0.876214	6.80902	0.876214	6.86338		0.876214	8.89615	0.876214	7.23246	0.876214	6.96257	0.876214	6.89152	0.876214	6.84621	0.876214	6.83906	0.876214	6.85003	0.876214	6.82476	0.876214	6.8691	0.876214	6.9187		0.876214	14.1142	0.876214	10.1545	0.876214	9.30384	0.876214	8.71924
0.881214	11.0043	0.881214	8.50037	0.881214	8.02544	0.881214	7.76794	0.881214	7.62394	0.881214	7.5281	0.881214	7.48232	0.881214	7.45514	0.881214	7.46086	0.881214	7.50521		0.881214	9.60998	0.881214	7.89764	0.881214	7.6125	0.881214	7.53	0.881214	7.49424	0.881214	7.46372	0.881214	7.47517	0.881214	7.44751	0.881214	7.49376	0.881214	7.5486		0.881214	15.3068	0.881214	11.1244	0.881214	10.1712	0.881214	9.53702
0.886292	11.9508	0.886292	9.33197	0.886292	8.82081	0.886292	8.52278	0.886292	8.34921	0.886292	8.25242	0.886292	8.20664	0.886292	8.17088	0.886292	8.17612	0.886292	8.22667		0.886292	10.4297	0.886292	8.6439	0.886292	8.3187	0.886292	8.22619	0.886292	8.1704	0.886292	8.15753	0.886292	8.14942	0.886292	8.13511	0.886292	8.1847	0.886292	8.23477		0.886292	16.6529	0.886292	12.1854	0.886292	11.1554	0.886292	10.4411
0.891293	12.9822	0.891293	10.2141	0.891293	9.63573	0.891293	9.2986	0.891293	9.11454	0.891293	9.00773	0.891293	8.94526	0.891293	8.90711	0.891293	8.90234	0.891293	8.96147		0.891293	11.3209	0.891293	9.43212	0.891293	9.05589	0.891293	8.92809	0.891293	8.86897	0.891293	8.85132	0.891293	8.83845	0.891293	8.82367	0.891293	8.86324	0.891293	8.93382		0.891293	18.0896	0.891293	13.315	0.891293	12.1449	0.891293	11.379
0.896371	14.1595	0.896371	11.2098	0.896371	10.5369	0.896371	10.1736	0.896371	9.95187	0.896371	9.82217	0.896371	9.75684	0.896371	9.70248	0.896371	9.69485	0.896371	9.75493		0.896371	12.3561	0.896371	10.3209	0.896371	9.87844	0.896371	9.72394	0.896371	9.64002	0.896371	9.60521	0.896371	9.6033	0.896371	9.55991	0.896371	9.60998	0.896371	9.67053		0.896371	19.7047	0.896371	14.5891	0.896371	13.2778	0.896371	12.4138
0.901371	15.4303	0.901371	12.2469	0.901371	11.462	0.901371	11.0543	0.901371	10.8026	0.901371	10.6461	0.901371	10.5656	0.901371	10.515	0.901371	10.4931	0.901371	10.5403		0.901371	13.469	0.901371	11.2412	0.901371	10.7248	0.901371	10.5307	0.901371	10.4244	0.901371	10.3724	0.901371	10.3529	0.901371	10.3071	0.901371	10.3429	0.901371	10.413		0.901371	21.4108	0.901371	15.8904	0.901371	14.416	0.901371	13.459
0.906448	16.8508	0.906448	13.3741	0.906448	12.4596	0.906448	11.9794	0.906448	11.7042	0.906448	11.5273	0.906448	11.4453	0.906448	11.3523	0.906448	11.3404	0.906448	11.381		0.906448	14.7141	0.906448	12.2478	0.906448	11.6284	0.906448	11.3724	0.906448	11.2474	0.906448	11.1835	0.906448	11.1402	0.906448	11.1092	0.906448	11.1292	0.906448	11.2002		0.906448	23.2781	0.906448	17.2942	0.906448	15.6272	0.906448	14.582
0.911448	18.4	0.911448	14.5767	0.911448	13.5334	0.911448	12.9803	0.911448	12.6603	0.911448	12.4572	0.911448	12.3342	0.911448	12.2488	0.911448	12.2178	0.911448	12.245		0.911448	16.0888	0.911448	13.306	0.911448	12.5645	0.911448	12.2755	0.911448	12.0996	0.911448	12.0166	0.911448	11.9718	0.911448	11.9217	0.911448	11.9412	0.911448	12.0018		0.911448	25.2841	0.911448	18.771	0.911448	16.9137	0.911448	15.7507
0.916449	20.1309	0.916449	15.899	0.916449	14.6797	0.916449	14.0431	0.916449	13.6674	0.916449	13.4442	0.916449	13.2983	0.916449	13.1972	0.916449	13.1491	0.916449	13.1581		0.916449	17.6271	0.916449	14.4704	0.916449	13.5873	0.916449	13.2192	0.916449	13.0237	0.916449	12.9169	0.916449	12.8386	0.916449	12.7752	0.916449	12.7872	0.916449	12.8491		0.916449	27.4666	0.916449	20.3841	0.916449	18.2813	0.916449	17.0038
0.921527	22.0183	0.921527	17.2795	0.921527	15.8728	0.921527	15.1547	0.921527	14.7284	0.921527	14.4566	0.921527	14.2787	0.921527	14.1633	0.921527	14.0985	0.921527	14.1094		0.921527	19.3175	0.921527	15.7025	0.921527	14.6602	0.921527	14.2181	0.921527	13.9678	0.921527	13.8267	0.921527	13.7466	0.921527	13.6636	0.921527	13.6607	0.921527	13.7094		0.921527	29.7888	0.921527	22.0374	0.921527	19.6961	0.921527	18.3023
0.926527	24.0577	0.926527	18.751	0.926527	17.1402	0.926527	16.3224	0.926527	15.8227	0.926527	15.5223	0.926527	15.3235	0.926527	15.1756	0.926527	15.1013	0.926527	15.086		0.926527	21.1662	0.926527	17.0067	0.926527	15.7884	0.926527	15.2619	0.926527	14.9787	0.926527	14.7927	0.926527	14.6912	0.926527	14.5891	0.926527	14.5643	0.926527	14.623		0.926527	32.2651	0.926527	23.7916	0.926527	21.1881	0.926527	19.6579
0.931605	26.255	0.931605	20.2874	0.931605	18.4386	0.931605	17.5155	0.931605	16.9504	0.931605	16.598	0.931605	16.362	0.931605	16.197	0.931605	16.1107	0.931605	16.0688		0.931605	23.1489	0.931605	18.3633	0.931605	16.9485	0.931605	16.3267	0.931605	15.9877	0.931605	15.7765	0.931605	15.631	0.931605	15.5089	0.931605	15.4942	0.931605	15.5166		0.931605	34.8596	0.931605	25.5669	0.931605	22.6868	0.931605	21.0203
0.936605	28.6063	0.936605	21.8848	0.936605	19.7838	0.936605	18.7443	0.936605	18.1192	0.936605	17.7124	0.936605	17.4478	0.936605	17.2475	0.936605	17.1378	0.936605	17.0935		0.936605	25.3085	0.936605	19.7962	0.936605	18.153	0.936605	17.4354	0.936605	17.0267	0.936605	16.7859	0.936605	16.6233	0.936605	16.4788	0.936605	16.4307	0.936605	16.4517		0.936605	37.5475	0.936605	27.3841	0.936605	24.2337	0.936605	22.4317
0.941684	31.0162	0.941684	23.4717	0.941684	21.1008	0.941684	19.945	0.941684	19.2412	0.941684	18.7982	0.941684	18.5021	0.941684	18.2684	0.941684	18.1249	0.941684	18.0696		0.941684	27.4919	0.941684	21.2034	0.941684	19.3337	0.941684	18.5121	0.941684	18.0619	0.941684	17.7739	0.941684	17.5722	0.941684	17.3996	0.941684	17.3438	0.941684	17.3448		0.941684	40.2049	0.941684	29.1604	0.941684	25.7095	0.941684	23.7611
0.946683	33.6703	0.946683	25.2098	0.946683	22.5619	0.946683	21.2701	0.946683	20.5015	0.946683	19.9927	0.946683	19.6498	0.946683	19.3876	0.946683	19.2259	0.946683	19.142		0.946683	29.9452	0.946683	22.7521	0.946683	20.645	0.946683	19.7113	0.946683	19.1763	0.946683	18.8502	0.946683	18.6246	0.946683	18.4248	0.946683	18.3681	0.946683	18.3552		0.946683	43.0621	0.946683	31.0582	0.946683	27.336	0.946683	25.2489
0.951761	36.4465	0.951761	26.9846	0.951761	24.0544	0.951761	22.6248	0.951761	21.7722	0.951761	21.2005	0.951761	20.8152	0.951761	20.5377	0.951761	20.3403	0.951761	20.2363		0.951761	32.5431	0.951761	24.3634	0.951761	21.9797	0.951761	20.9387	0.951761	20.3493	0.951761	19.9645	0.951761	19.6899	0.951761	19.4829	0.951761	19.4023	0.951761	19.3632		0.951761	45.9761	0.951761	32.9522	0.951761	28.9534	0.951761	26.7218
0.956761	39.2961	0.956761	28.7746	0.956761	25.5064	0.956761	23.9638	0.956761	23.0387	0.956761	22.4064	0.956761	21.9887	0.956761	21.6602	0.956761	21.4556	0.956761	21.3202		0.956761	35.2348	0.956761	25.9756	0.956761	23.3301	0.956761	22.1671	0.956761	21.4976	0.956761	21.0698	0.956761	20.769	0.956761	20.5234	0.956761	20.4175	0.956761	20.3555		0.956761	48.8305	0.956761	34.8033	0.956761	30.5222	0.956761	28.1652
0.96184	42.2944	0.96184	30.6266	0.96184	27.0628	0.96184	25.3666	0.96184	24.3634	0.96184	23.6772	0.96184	23.2099	0.96184	22.8556	0.96184	22.6186	0.96184	22.4689		0.96184	38.0734	0.96184	27.6707	0.96184	24.7434	0.96184	23.4626	0.96184	22.7197	0.96184	22.2376	0.96184	21.9019	0.96184	21.6196	0.96184	21.4857	0.96184	21.4113		0.96184	51.7168	0.96184	36.6739	0.96184	32.1263	0.96184	29.6735
0.96684	45.3119	0.96684	32.4673	0.96684	28.6034	0.96684	26.7614	0.96684	25.6852	0.96684	24.9427	0.96684	24.4182	0.96684	24.0506	0.96684	23.7835	0.96684	23.6038		0.96684	40.9874	0.96684	29.3664	0.96684	26.1477	0.96684	24.7544	0.96684	23.9366	0.96684	23.4054	0.96684	23.0368	0.96684	22.7335	0.96684	22.5719	0.96684	22.4846		0.96684	54.5432	0.96684	38.4792	0.96684	33.7094	0.96684	31.1269
0.97184	48.3708	0.97184	34.3136	0.97184	30.1427	0.97184	28.1862	0.97184	27.0284	0.97184	26.2202	0.97184	25.6728	0.97184	25.2632	0.97184	24.9666	0.97184	24.7768		0.97184	43.9553	0.97184	31.0777	0.97184	27.5878	0.97184	26.0662	0.97184	25.1921	0.97184	24.5923	0.97184	24.1822	0.97184	23.8503	0.97184	23.6739	0.97184	23.558		0.97184	57.2422	0.97184	40.235	0.97184	35.2744	0.97184	32.5841
0.976918	51.351	0.976918	36.0798	0.976918	31.6314	0.976918	29.5552	0.976918	28.3173	0.976918	27.4538	0.976918	26.8777	0.976918	26.4243	0.976918	26.1	0.976918	25.8888		0.976918	46.9007	0.976918	32.7371	0.976918	28.9682	0.976918	27.3269	0.976918	26.3861	0.976918	25.7452	0.976918	25.3047	0.976918	24.9313	0.976918	24.741	0.976918	24.6085		0.976918	59.7456	0.976918	41.8534	0.976918	36.7526	0.976918	33.9664
0.981917	54.2953	0.981917	37.7864	0.981917	33.0786	0.981917	30.8999	0.981917	29.5886	0.981917	28.6759	0.981917	28.056	0.981917	27.5787	0.981917	27.2421	0.981917	26.9936		0.981917	49.8123	0.981917	34.3694	0.981917	30.3339	0.981917	28.5724	0.981917	27.5854	0.981917	26.8906	0.981917	26.4114	0.981917	26.0175	0.981917	25.791	0.981917	25.6432		0.981917	62.0534	0.981917	43.3678	0.981917	38.1297	0.981917	35.273
0.986996	57.2135	0.986996	39.534	0.986996	34.5844	0.986996	32.2861	0.986996	30.9199	0.986996	29.9786	0.986996	29.3225	0.986996	28.8056	0.986996	28.437	0.986996	28.1709		0.986996	52.7706	0.986996	36.0283	0.986996	31.7711	0.986996	29.8957	0.986996	28.8223	0.986996	28.1004	0.986996	27.5849	0.986996	27.1758	0.986996	26.923	0.986996	26.7557		0.986996	64.3137	0.986996	44.8822	0.986996	39.5221	0.986996	36.6057
0.991996	60.0221	0.991996	41.1972	0.991996	36.0469	0.991996	33.6407	0.991996	32.2145	0.991996	31.2256	0.991996	30.5399	0.991996	30.0063	0.991996	29.6062	0.991996	29.322		0.991996	55.6447	0.991996	37.6348	0.991996	33.1444	0.991996	31.1578	0.991996	30.0392	0.991996	29.2853	0.991996	28.7307	0.991996	28.2873	0.991996	28.0264	0.991996	27.829		0.991996	66.3354	0.991996	46.2636	0.991996	40.8119	0.991996	37.8984
0.997074	62.6495	0.997074	42.7574	0.997074	37.4288	0.997074	34.9244	0.997074	33.4472	0.997074	32.4186	0.997074	31.7186	0.997074	31.1488	0.997074	30.7382	0.997074	30.444		0.997074	58.358	0.997074	39.1473	0.997074	34.4752	0.997074	32.3857	0.997074	31.2194	0.997074	30.4145	0.997074	29.8313	0.997074	29.3668	0.997074	29.0855	0.997074	28.879		0.997074	68.0807	0.997074	47.4781	0.997074	41.9907	0.997074	39.0801
1.00207	65.1529	1.00207	44.2471	1.00207	38.7658	1.00207	36.1856	1.00207	34.6826	1.00207	33.6326	1.00207	32.8931	1.00207	32.3137	1.00207	31.8846	1.00207	31.5617		1.00207	60.952	1.00207	40.6403	1.00207	35.7641	1.00207	33.6069	1.00207	32.38	1.00207	31.5508	1.00207	30.9476	1.00207	30.4674	1.00207	30.1813	1.00207	29.9457		1.00207	69.6638	1.00207	48.6092	1.00207	43.1046	1.00207	40.2354
1.00715	67.4799	1.00715	45.6666	1.00715	40.0499	1.00715	37.4331	1.00715	35.8771	1.00715	34.8176	1.00715	34.0423	1.00715	33.4619	1.00715	33.0123	1.00715	32.6856		1.00715	63.4077	1.00715	42.0574	1.00715	37.0025	1.00715	34.7933	1.00715	33.5344	1.00715	32.6632	1.00715	32.0438	1.00715	31.5517	1.00715	31.2346	1.00715	30.9924		1.00715	71.0419	1.00715	49.6139	1.00715	44.1379	1.00715	41.2897
1.01215	69.5971	1.01215	46.9775	1.01215	41.2439	1.01215	38.6075	1.01215	37.0206	1.01215	35.9105	1.01215	35.1542	1.01215	34.5553	1.01215	34.0966	1.01215	33.7695		1.01215	65.6536	1.01215	43.3811	1.01215	38.1841	1.01215	35.9267	1.01215	34.6254	1.01215	33.7333	1.01215	33.1019	1.01215	32.5936	1.01215	32.2584	1.01215	32.0157		1.01215	72.1577	1.01215	50.4822	1.01215	45.0587	1.01215	42.2444
1.01723	71.3089	1.01723	48.0155	1.01723	42.22	1.01723	39.5798	1.01723	37.9781	1.01723	36.8546	1.01723	36.0807	1.01723	35.4895	1.01723	35.0241	1.01723	34.6927		1.01723	67.5132	1.01723	44.4602	1.01723	39.1764	1.01723	36.8732	1.01723	35.5715	1.01723	34.6579	1.01723	33.9993	1.01723	33.4958	1.01723	33.1458	1.01723	32.9026		1.01723	72.8682	1.01723	51.0718	1.01723	45.7186	1.01723	42.9911
1.02223	72.954	1.02223	49.0946	1.02223	43.2376	1.02223	40.5907	1.02223	38.9961	1.02223	37.9037	1.02223	37.1078	1.02223	36.497	1.02223	36.0207	1.02223	35.6759		1.02223	69.3062	1.02223	45.577	1.02223	40.192	1.02223	37.8779	1.02223	36.5662	1.02223	35.6492	1.02223	34.9802	1.02223	34.4581	1.02223	34.1104	1.02223	33.8553		1.02223	73.5548	1.02223	51.7013	1.02223	46.431	1.02223	43.7879
1.02723	74.4465	1.02723	50.1117	1.02723	44.228	1.02723	41.6063	1.02723	40.0104	1.02723	38.9179	1.02723	38.1221	1.02723	37.5103	1.02723	37.0416	1.02723	36.6773		1.02723	70.9274	1.02723	46.6566	1.02723	41.2044	1.02723	38.876	1.02723	37.547	1.02723	36.6272	1.02723	35.9677	1.02723	35.4384	1.02723	35.0679	1.02723	34.8119		1.02723	74.1079	1.02723	52.2687	1.02723	47.1148	1.02723	44.5494
1.03231	75.6815	1.03231	51.0003	1.03231	45.0954	1.03231	42.4766	1.03231	40.9202	1.03231	39.8444	1.03231	39.0715	1.03231	38.4559	1.03231	37.9747	1.03231	37.62		1.03231	72.2864	1.03231	47.5668	1.03231	42.0956	1.03231	39.7514	1.03231	38.4368	1.03231	37.5155	1.03231	36.8623	1.03231	36.353	1.03231	35.9954	1.03231	35.7107		1.03231	74.437	1.03231	52.7026	1.03231	47.6727	1.03231	45.2141
1.03731	76.6638	1.03731	51.7537	1.03731	45.8793	1.03731	43.2862	1.03731	41.737	1.03731	40.6918	1.03731	39.9226	1.03731	39.3337	1.03731	38.8578	1.03731	38.5202		1.03731	73.4022	1.03731	48.3827	1.03731	42.8957	1.03731	40.5544	1.03731	39.2484	1.03731	38.3486	1.03731	37.6963	1.03731	37.1832	1.03731	36.8361	1.03731	36.5623		1.03731	74.5848	1.03731	53.0459	1.03731	48.1486	1.03731	45.7696
1.04239	77.4267	1.04239	52.407	1.04239	46.575	1.04239	44.0211	1.04239	42.4957	1.04239	41.4838	1.04239	40.7175	1.04239	40.141	1.04239	39.6642	1.04239	39.3356		1.04239	74.2939	1.04239	49.1018	1.04239	43.6167	1.04239	41.2945	1.04239	40.0004	1.04239	39.1134	1.04239	38.4778	1.04239	37.9867	1.04239	37.6185	1.04239	37.3668		1.04239	74.5848	1.04239	53.2796	1.04239	48.5491	1.04239	46.2737
1.04739	78.0848	1.04739	53.0269	1.04739	47.2421	1.04739	44.7335	1.04739	43.2491	1.04739	42.2434	1.04739	41.5057	1.04739	40.9426	1.04739	40.492	1.04739	40.1506		1.04739	75.0378	1.04739	49.7703	1.04739	44.3172	1.04739	42.0093	1.04739	40.7423	1.04739	39.8697	1.04739	39.2474	1.04739	38.7596	1.04739	38.4172	1.04739	38.1478		1.04739	74.5371	1.04739	53.5228	1.04739	48.9158	1.04739	46.7648
1.05247	78.4615	1.05247	53.4656	1.05247	47.7595	1.05247	45.2852	1.05247	43.8422	1.05247	42.8533	1.05247	42.1447	1.05247	41.5982	1.05247	41.1576	1.05247	40.8358		1.05247	75.4908	1.05247	50.2748	1.05247	44.8641	1.05247	42.5991	1.05247	41.3398	1.05247	40.4939	1.05247	39.8854	1.05247	39.4091	1.05247	39.0781	1.05247	38.8183		1.05247	74.2653	1.05247	53.6038	1.05247	49.169	1.05247	47.0786
1.05746	78.7476	1.05746	53.8804	1.05746	48.2444	1.05746	45.8221	1.05746	44.4116	1.05746	43.457	1.05746	42.7732	1.05746	42.2315	1.05746	41.8219	1.05746	41.501		1.05746	75.8198	1.05746	50.7571	1.05746	45.3738	1.05746	43.1513	1.05746	41.9201	1.05746	41.0942	1.05746	40.5044	1.05746	40.0452	1.05746	39.7081	1.05746	39.4692		1.05746	73.9744	1.05746	53.7135	1.05746	49.3917	1.05746	47.4104
1.06254	78.9764	1.06254	54.2857	1.06254	48.736	1.06254	46.3561	1.06254	44.979	1.06254	44.0378	1.06254	43.3678	1.06254	42.8561	1.06254	42.4642	1.06254	42.1371		1.06254	76.0773	1.06254	51.191	1.06254	45.8912	1.06254	43.6959	1.06254	42.4861	1.06254	41.6779	1.06254	41.1138	1.06254	40.6632	1.06254	40.3341	1.06254	40.1072		1.06254	73.6883	1.06254	53.828	1.06254	49.6153	1.06254	47.7304
1.06754	79.0861	1.06754	54.6243	1.06754	49.1352	1.06754	46.7948	1.06754	45.4397	1.06754	44.5418	1.06754	43.8904	1.06754	43.3902	1.06754	43.0187	1.06754	42.7055		1.06754	76.1869	1.06754	51.5582	1.06754	46.3251	1.06754	44.1527	1.06754	42.983	1.06754	42.1952	1.06754	41.6264	1.06754	41.2106	1.06754	40.8854	1.06754	40.6593		1.06754	73.3355	1.06754	53.8995	1.06754	49.787	1.06754	47.955
1.07262	79.1338	1.07262	54.9533	1.07262	49.5371	1.07262	47.2206	1.07262	45.8807	1.07262	45.0172	1.07262	44.394	1.07262	43.9204	1.07262	43.5456	1.07262	43.2476		1.07262	76.2012	1.07262	51.9158	1.07262	46.7424	1.07262	44.6133	1.07262	43.4479	1.07262	42.683	1.07262	42.1251	1.07262	41.7251	1.07262	41.4094	1.07262	41.2034		1.07262	72.9969	1.07262	53.9948	1.07262	49.9539	1.07262	48.1853
1.07762	79.0098	1.07762	55.1631	1.07762	49.8094	1.07762	47.522	1.07762	46.2241	1.07762	45.3638	1.07762	44.7602	1.07762	44.3034	1.07762	43.941	1.07762	43.6544		1.07762	76.0391	1.07762	52.1638	1.07762	47.0533	1.07762	44.9538	1.07762	43.8003	1.07762	43.0412	1.07762	42.5133	1.07762	42.1061	1.07762	41.8238	1.07762	41.6135		1.07762	72.5868	1.07762	54.0044	1.07762	50.0168	1.07762	48.3007
1.08262	78.8811	1.08262	55.4206	1.08262	50.1041	1.08262	47.8172	1.08262	46.5407	1.08262	45.6924	1.08262	45.0939	1.08262	44.6691	1.08262	44.3234	1.08262	44.0459		1.08262	75.8484	1.08262	52.4165	1.08262	47.3694	1.08262	45.2761	1.08262	44.1226	1.08262	43.3878	1.08262	42.8662	1.08262	42.489	1.08262	42.2053	1.08262	42.0002		1.08262	72.2387	1.08262	54.0711	1.08262	50.1134	1.08262	48.3994
1.0877	78.6379	1.0877	55.6113	1.0877	50.2994	1.0877	48.0079	1.0877	46.7433	1.0877	45.907	1.0877	45.3491	1.0877	44.9261	1.0877	44.5947	1.0877	44.3382		1.0877	75.5194	1.0877	52.6216	1.0877	47.615	1.0877	45.5136	1.0877	44.3677	1.0877	43.6358	1.0877	43.1265	1.0877	42.7636	1.0877	42.4999	1.0877	42.3192		1.0877	71.8573	1.0877	54.0902	1.0877	50.1039	1.0877	48.408
1.0927	78.223	1.0927	55.6781	1.0927	50.3709	1.0927	48.0627	1.0927	46.8106	1.0927	46.0085	1.0927	45.4473	1.0927	45.0463	1.0927	44.7363	1.0927	44.5055		1.0927	75.0568	1.0927	52.7074	1.0927	47.7232	1.0927	45.6137	1.0927	44.4631	1.0927	43.7631	1.0927	43.25	1.0927	42.8995	1.0927	42.6544	1.0927	42.4813		1.0927	71.39	1.0927	54.0139	1.0927	49.9846	1.0927	48.2697
1.09778	77.7987	1.09778	55.7448	1.09778	50.4138	1.09778	48.0904	1.09778	46.8368	1.09778	46.0553	1.09778	45.5312	1.09778	45.1474	1.09778	44.8603	1.09778	44.6443		1.09778	74.5705	1.09778	52.798	1.09778	47.8348	1.09778	45.6905	1.09778	44.5413	1.09778	43.8451	1.09778	43.3621	1.09778	43.034	1.09778	42.7918	1.09778	42.6287		1.09778	70.9751	1.09778	53.9472	1.09778	49.8416	1.09778	48.1533
1.0927	64.3375	1.0927	45.2783	1.0927	40.5623	1.0927	38.5221	1.0927	37.4531	1.0927	36.7712	1.0927	36.3406	1.0927	36.0116	1.0927	35.7942	1.0927	35.6163		1.0927	61.6863	1.0927	42.9703	1.0927	38.576	1.0927	36.7073	1.0927	35.7098	1.0927	35.1027	1.0927	34.676	1.0927	34.418	1.0927	34.2297	1.0927	34.1047		1.0927	58.5153	1.0927	43.6331	1.0927	39.9567	1.0927	38.4563
1.0877	54.0282	1.0877	37.4772	1.0877	33.3144	1.0877	31.547	1.0877	30.5947	1.0877	30.0173	1.0877	29.6467	1.0877	29.3826	1.0877	29.1899	1.0877	29.0559		1.0877	51.7966	1.0877	35.6175	1.0877	31.7529	1.0877	30.0993	1.0877	29.2405	1.0877	28.7064	1.0877	28.3583	1.0877	28.1213	1.0877	27.9759	1.0877	27.8762		1.0877	49.0691	1.0877	36.0276	1.0877	32.7612	1.0877	31.4487
1.08262	45.8648	1.08262	31.4118	1.08262	27.7449	1.08262	26.1935	1.08262	25.3585	1.08262	24.8683	1.08262	24.5455	1.08262	24.341	1.08262	24.1707	1.08262	24.0587		1.08262	43.9431	1.08262	29.8811	1.08262	26.4772	1.08262	25.0195	1.08262	24.269	1.08262	23.8136	1.08262	23.5084	1.08262	23.3158	1.08262	23.1923	1.08262	23.1117		1.08262	41.597	1.08262	30.1624	1.08262	27.2585	1.08262	26.1038
1.07762	39.2939	1.07762	26.61	1.07762	23.3723	1.07762	22.0135	1.07762	21.2811	1.07762	20.8362	1.07762	20.5582	1.07762	20.3808	1.07762	20.2478	1.07762	20.1624		1.07762	37.6536	1.07762	25.3225	1.07762	22.3235	1.07762	21.046	1.07762	20.377	1.07762	19.9736	1.07762	19.7213	1.07762	19.5549	1.07762	19.441	1.07762	19.3761		1.07762	35.627	1.07762	25.5371	1.07762	22.967	1.07762	21.9334
1.07262	33.9676	1.07262	22.7667	1.07262	19.8914	1.07262	18.6847	1.07262	18.0395	1.07262	17.6528	1.07262	17.4015	1.07262	17.2499	1.07262	17.1383	1.07262	17.0754		1.07262	32.5324	1.07262	21.67	1.07262	19.0175	1.07262	17.8693	1.07262	17.3014	1.07262	16.9428	1.07262	16.7168	1.07262	16.558	1.07262	16.4755	1.07262	16.4278		1.07262	30.7966	1.07262	21.8559	1.07262	19.5528	1.07262	18.6279
1.06754	29.5378	1.06754	19.6005	1.06754	17.0446	1.06754	15.9686	1.06754	15.3974	1.06754	15.0574	1.06754	14.8528	1.06754	14.7045	1.06754	14.613	1.06754	14.5481		1.06754	28.2837	1.06754	18.6706	1.06754	16.31	1.06754	15.2886	1.06754	14.776	1.06754	14.4556	1.06754	14.2611	1.06754	14.1361	1.06754	14.0532	1.06754	14.016		1.06754	26.7864	1.06754	18.8328	1.06754	16.7728	1.06754	15.9562
1.06254	25.8471	1.06254	17.0017	1.06254	14.7176	1.06254	13.7485	1.06254	13.2292	1.06254	12.9421	1.06254	12.7585	1.06254	12.6331	1.06254	12.5592	1.06254	12.4991		1.06254	24.736	1.06254	16.1863	1.06254	14.0894	1.06254	13.172	1.06254	12.7204	1.06254	12.4367	1.06254	12.2669	1.06254	12.1472	1.06254	12.0738	1.06254	12.0438		1.06254	23.439	1.06254	16.3436	1.06254	14.503	1.06254	13.7532
1.05746	22.7047	1.05746	14.813	1.05746	12.7578	1.05746	11.915	1.05746	11.4539	1.05746	11.1678	1.05746	11.009	1.05746	10.9022	1.05746	10.8397	1.05746	10.7911		1.05746	21.7319	1.05746	14.0977	1.05746	12.2226	1.05746	11.4143	1.05746	10.9976	1.05746	10.7491	1.05746	10.5999	1.05746	10.4955	1.05746	10.4335	1.05746	10.4063		1.05746	20.6114	1.05746	14.2599	1.05746	12.5909	1.05746	11.9231
1.05247	20.0487	1.05247	12.9819	1.05247	11.1473	1.05247	10.3715	1.05247	9.96188	1.05247	9.71631	1.05247	9.55562	1.05247	9.47408	1.05247	9.40207	1.05247	9.38682		1.05247	19.1856	1.05247	12.3573	1.05247	10.6671	1.05247	9.94233	1.05247	9.5766	1.05247	9.34008	1.05247	9.20037	1.05247	9.10834	1.05247	9.06065	1.05247	9.04587		1.05247	18.2176	1.05247	12.5099	1.05247	11.0176	1.05247	10.4015
1.04739	17.7932	1.04739	11.4344	1.04739	9.76829	1.04739	9.05779	1.04739	8.68634	1.04739	8.47414	1.04739	8.35017	1.04739	8.25385	1.04739	8.21665	1.04739	8.17994		1.04739	17.0208	1.04739	10.8836	1.04739	9.34342	1.04739	8.69874	1.04739	8.36304	1.04739	8.16229	1.04739	8.02973	1.04739	7.95486	1.04739	7.90051	1.04739	7.88715		1.04739	16.1767	1.04739	11.0352	1.04739	9.67721	1.04739	9.11406
1.04239	15.7953	1.04239	10.0758	1.04239	8.57094	1.04239	7.94247	1.04239	7.60963	1.04239	7.41461	1.04239	7.29063	1.04239	7.21767	1.04239	7.17237	1.04239	7.16284		1.04239	15.1182	1.04239	9.58661	1.04239	8.21045	1.04239	7.61726	1.04239	7.32735	1.04239	7.13566	1.04239	7.02312	1.04239	6.94778	1.04239	6.91774	1.04239	6.88723		1.04239	14.3981	1.04239	9.74635	1.04239	8.52326	1.04239	8.00398
1.03731	14.093	1.03731	8.90997	1.03731	7.56433	1.03731	6.98593	1.03731	6.68218	1.03731	6.51338	1.03731	6.40085	1.03731	6.32885	1.03731	6.29404	1.03731	6.29308		1.03731	13.4833	1.03731	8.49703	1.03731	7.23103	1.03731	6.69363	1.03731	6.43327	1.03731	6.26972	1.03731	6.16529	1.03731	6.09853	1.03731	6.07564	1.03731	6.06372		1.03731	12.8673	1.03731	8.64438	1.03731	7.52953	1.03731	7.05793
1.03231	12.6083	1.03231	7.90909	1.03231	6.68457	1.03231	6.15528	1.03231	5.88253	1.03231	5.72851	1.03231	5.63266	1.03231	5.55732	1.03231	5.53348	1.03231	5.53252		1.03231	12.0447	1.03231	7.53668	1.03231	6.39226	1.03231	5.91161	1.03231	5.66223	1.03231	5.52442	1.03231	5.42857	1.03231	5.37803	1.03231	5.34322	1.03231	5.33511		1.03231	11.5307	1.03231	7.69785	1.03231	6.67789	1.03231	6.24397
1.02723	11.2884	1.02723	7.03266	1.02723	5.90971	1.02723	5.4424	1.02723	5.1892	1.02723	5.05235	1.02723	4.95317	1.02723	4.90834	1.02723	4.87067	1.02723	4.87878		1.02723	10.803	1.02723	6.69315	1.02723	5.66127	1.02723	5.22019	1.02723	4.99799	1.02723	4.86781	1.02723	4.78436	1.02723	4.73859	1.02723	4.7095	1.02723	4.69996		1.02723	10.3472	1.02723	6.85623	1.02723	5.92496	1.02723	5.54301
1.02223	10.1335	1.02223	6.26066	1.02223	5.24928	1.02223	4.82156	1.02223	4.57789	1.02223	4.45535	1.02223	4.38001	1.02223	4.34472	1.02223	4.30657	1.02223	4.31229		1.02223	9.68055	1.02223	5.95262	1.02223	5.02612	1.02223	4.63082	1.02223	4.42006	1.02223	4.29751	1.02223	4.21883	1.02223	4.18641	1.02223	4.14731	1.02223	4.14587		1.02223	9.29526	1.02223	6.12381	1.02223	5.27026	1.02223	4.92265
1.01723	9.09356	1.01723	5.5864	1.01723	4.66229	1.01723	4.27319	1.01723	4.05671	1.01723	3.94322	1.01723	3.87455	1.01723	3.82735	1.01723	3.79874	1.01723	3.82306		1.01723	8.71256	1.01723	5.31651	1.01723	4.46822	1.01723	4.09771	1.01723	3.91985	1.01723	3.80923	1.01723	3.73198	1.01723	3.68906	1.01723	3.67714	1.01723	3.67142		1.01723	8.38545	1.01723	5.48436	1.01723	4.70521	1.01723	4.37762
1.01215	8.21236	1.01215	5.00085	1.01215	4.15207	1.01215	3.79063	1.01215	3.60133	1.01215	3.50024	1.01215	3.4392	1.01215	3.39104	1.01215	3.37721	1.01215	3.39915		1.01215	7.85616	1.01215	4.75766	1.01215	3.97851	1.01215	3.65044	1.01215	3.48164	1.01215	3.3734	1.01215	3.31856	1.01215	3.28423	1.01215	3.26134	1.01215	3.2561		1.01215	7.57912	1.01215	4.92455	1.01215	4.21406	1.01215	3.90793
1.00715	7.39935	1.00715	4.46918	1.00715	3.69908	1.00715	3.36672	1.00715	3.20126	1.00715	3.09301	1.00715	3.04485	1.00715	3.01243	1.00715	3.00051	1.00715	3.0172		1.00715	7.07701	1.00715	4.25269	1.00715	3.54649	1.00715	3.23369	1.00715	3.08538	1.00715	2.99812	1.00715	2.93756	1.00715	2.91468	1.00715	2.88654	1.00715	2.87796		1.00715	6.85194	1.00715	4.42054	1.00715	3.76297	1.00715	3.48403
1.00207	6.68123	1.00207	3.99901	1.00207	3.29234	1.00207	2.99097	1.00207	2.83838	1.00207	2.74588	1.00207	2.68579	1.00207	2.65575	1.00207	2.64956	1.00207	2.68103		1.00207	6.38463	1.00207	3.81829	1.00207	3.16025	1.00207	2.87558	1.00207	2.7392	1.00207	2.66529	1.00207	2.61284	1.00207	2.58184	1.00207	2.55753	1.00207	2.56659		1.00207	6.20391	1.00207	3.96992	1.00207	3.37245	1.00207	3.11209
0.997074	6.02033	0.997074	3.57749	0.997074	2.93423	0.997074	2.66768	0.997074	2.51842	0.997074	2.4283	0.997074	2.38873	0.997074	2.3687	0.997074	2.35535	0.997074	2.39016		0.997074	5.76475	0.997074	3.40725	0.997074	2.81406	0.997074	2.55943	0.997074	2.43593	0.997074	2.35153	0.997074	2.3172	0.997074	2.27619	0.997074	2.27285	0.997074	2.27333		0.997074	5.62742	0.997074	3.5751	0.997074	3.02912	0.997074	2.78736
0.991996	5.44574	0.991996	3.21318	0.991996	2.61332	0.991996	2.35487	0.991996	2.23089	0.991996	2.15508	0.991996	2.10501	0.991996	2.09595	0.991996	2.08498	0.991996	2.12122		0.991996	5.21352	0.991996	3.06297	0.991996	2.50984	0.991996	2.27238	0.991996	2.15937	0.991996	2.09023	0.991996	2.04493	0.991996	2.02585	0.991996	2.01345	0.991996	2.01584		0.991996	5.09955	0.991996	3.22176	0.991996	2.70678	0.991996	2.48934
0.986996	4.93552	0.986996	2.86938	0.986996	2.33007	0.986996	2.10262	0.986996	1.97054	0.986996	1.90426	0.986996	1.85848	0.986996	1.8437	0.986996	1.84274	0.986996	1.87708		0.986996	4.72428	0.986996	2.73157	0.986996	2.24186	0.986996	2.02585	0.986996	1.90712	0.986996	1.84131	0.986996	1.81175	0.986996	1.79267	0.986996	1.78123	0.986996	1.78934		0.986996	4.63321	0.986996	2.90133	0.986996	2.42544	0.986996	2.2266
0.981917	4.46012	0.981917	2.5642	0.981917	2.06448	0.981917	1.86086	0.981917	1.73545	0.981917	1.67776	0.981917	1.64295	0.981917	1.62578	0.981917	1.62292	0.981917	1.64962		0.981917	4.27462	0.981917	2.45644	0.981917	1.98627	0.981917	1.78409	0.981917	1.69063	0.981917	1.63246	0.981917	1.60099	0.981917	1.59288	0.981917	1.56904	0.981917	1.57619		0.981917	4.2031	0.981917	2.60759	0.981917	2.17892	0.981917	1.98771
0.976918	4.05337	0.976918	2.30433	0.976918	1.8437	0.976918	1.64152	0.976918	1.53375	0.976918	1.46747	0.976918	1.45412	0.976918	1.43171	0.976918	1.43409	0.976918	1.45507		0.976918	3.88075	0.976918	2.19227	0.976918	1.77122	0.976918	1.58477	0.976918	1.49704	0.976918	1.44077	0.976918	1.41216	0.976918	1.38593	0.976918	1.39165	0.976918	1.39022		0.976918	3.83021	0.976918	2.35344	0.976918	1.94479	0.976918	1.77837
0.97184	3.65902	0.97184	2.05971	0.97184	1.62721	0.97184	1.45078	0.97184	1.35303	0.97184	1.44427	0.97184	1.4128	0.97184	1.40055	0.97184	1.40389	0.97184	1.43407		0.97184	3.50977	0.97184	1.96291	0.97184	1.57619	0.97184	1.40024	0.97184	1.48028	0.97184	1.42577	0.97184	1.39511	0.97184	1.38505	0.97184	1.3717	0.97184	1.36679		0.97184	3.49213	0.97184	2.11121	0.97184	1.73212	0.97184	1.57953
0.96684	3.30473	0.96684	1.82462	0.96684	1.44363	0.96684	1.42234	0.96684	1.33088	0.96684	1.12842	0.96684	1.10414	0.96684	1.10376	0.96684	1.10581	0.96684	1.12446		0.96684	3.18362	0.96684	1.75548	0.96684	1.37878	0.96684	1.39196	0.96684	1.14696	0.96684	1.1091	0.96684	1.08192	0.96684	1.07434	0.96684	1.05942	0.96684	1.06233		0.96684	3.16788	0.96684	1.89901	0.96684	1.54138	0.96684	1.52696
0.96184	2.98334	0.96184	1.61386	0.96184	1.41199	0.96184	1.10696	0.96184	1.02313	0.96184	0.986175	0.96184	0.967244	0.96184	0.953988	0.96184	0.956754	0.96184	0.971297		0.96184	2.87701	0.96184	1.55569	0.96184	1.38219	0.96184	1.08517	0.96184	1.00906	0.96184	0.968293	0.96184	0.943641	0.96184	0.929955	0.96184	0.935725	0.96184	0.93439		0.96184	2.87176	0.96184	1.68872	0.96184	1.50931	0.96184	1.24314
0.956761	2.69581	0.956761	1.43171	0.956761	1.10248	0.956761	0.969247	0.956761	0.890854	0.956761	0.840405	0.956761	0.818423	0.956761	0.810316	0.956761	0.813035	0.956761	0.84832		0.956761	2.58757	0.956761	1.54017	0.956761	1.07601	0.956761	0.93315	0.956761	0.872115	0.956761	0.832156	0.956761	0.808123	0.956761	0.798967	0.956761	0.788286	0.956761	0.78862		0.956761	2.60569	0.956761	1.51372	0.956761	1.22102	0.956761	1.08946
0.951761	2.42783	0.951761	1.41748	0.951761	0.963525	0.951761	0.827387	0.951761	0.750187	0.951761	0.71347	0.951761	0.700167	0.951761	0.685337	0.951761	0.669267	0.951761	0.699451		0.951761	2.34009	0.951761	1.2142	0.951761	0.94078	0.951761	0.804737	0.951761	0.746563	0.951761	0.705555	0.951761	0.68505	0.951761	0.668457	0.951761	0.67785	0.951761	0.66798		0.951761	2.36298	0.951761	1.49987	0.951761	1.0763	0.951761	0.949458
0.946683	2.19131	0.946683	1.10758	0.946683	0.827006	0.946683	0.689199	0.946683	0.638607	0.946683	0.586441	0.946683	0.564935	0.946683	0.565937	0.946683	0.561454	0.946683	0.587919		0.946683	2.11073	0.946683	1.06852	0.946683	0.808456	0.946683	0.687435	0.946683	0.619152	0.946683	0.592258	0.946683	0.572374	0.946683	0.562742	0.946683	0.55988	0.946683	0.56174		0.946683	2.13791	0.946683	1.2008	0.946683	0.924519	0.946683	0.820378
0.941684	1.97006	0.941684	0.972013	0.941684	0.692251	0.941684	0.572517	0.941684	0.510146	0.941684	0.471284	0.941684	0.45283	0.941684	0.447585	0.941684	0.450398	0.941684	0.457313		0.941684	1.89854	0.941684	0.929383	0.941684	0.682952	0.941684	0.559642	0.941684	0.519301	0.941684	0.48187	0.941684	0.46313	0.941684	0.456454	0.941684	0.452258	0.941684	0.456311		0.941684	1.93525	0.941684	1.06643	0.941684	0.807932	0.941684	0.68691
0.936605	1.76168	0.936605	0.830058	0.936605	0.573184	0.936605	0.461032	0.936605	0.40548	0.936605	0.360276	0.936605	0.359751	0.936605	0.364806	0.936605	0.344779	0.936605	0.373818		0.936605	1.70351	0.936605	0.800064	0.936605	0.559165	0.936605	0.463511	0.936605	0.405861	0.936605	0.378205	0.936605	0.362946	0.936605	0.358511	0.936605	0.362946	0.936605	0.361563		0.936605	1.74404	0.936605	0.923613	0.936605	0.685861	0.936605	0.587871
0.931605	1.56713	0.931605	0.704506	0.931605	0.462558	0.931605	0.350405	0.931605	0.298859	0.931605	0.261284	0.931605	0.24202	0.931605	0.257088	0.931605	0.246931	0.931605	0.270725		0.931605	1.52278	0.931605	0.681713	0.931605	0.466134	0.931605	0.368954	0.931605	0.324036	0.931605	0.291277	0.931605	0.278784	0.931605	0.264431	0.931605	0.259806	0.931605	0.262714		0.931605	1.57094	0.931605	0.801399	0.931605	0.563362	0.931605	0.477054
0.926527	1.56167	0.926527	0.578239	0.926527	0.358798	0.926527	0.245024	0.926527	0.218893	0.926527	0.164342	0.926527	0.162912	0.926527	0.151897	0.926527	0.156093	0.926527	0.175882		0.926527	1.53101	0.926527	0.559451	0.926527	0.356366	0.926527	0.272346	0.926527	0.223948	0.926527	0.193859	0.926527	0.185562	0.926527	0.166154	0.926527	0.176692	0.926527	0.179744		0.926527	1.56115	0.926527	0.656726	0.926527	0.451209	0.926527	0.365759
0.921527	1.22626	0.921527	0.456502	0.921527	0.25437	0.921527	0.158573	0.921527	0.101305	0.921527	0.0837092	0.921527	0.0689273	0.921527	0.0676398	0.921527	0.069118	0.921527	0.0833278		0.921527	1.20118	0.921527	0.450971	0.921527	0.269438	0.921527	0.181985	0.921527	0.128484	0.921527	0.101734	0.921527	0.0989203	0.921527	0.0829463	0.921527	0.0943904	0.921527	0.0872378		0.921527	1.2378	0.921527	0.561263	0.921527	0.355698	0.921527	0.266911
0.916449	1.07625	0.916449	0.338913	0.916449	0.140357	0.916449	0.062108	0.916449	0.0168085	0.916449	-0.0201464	0.916449	-0.0324011	0.916449	-0.0380754	0.916449	-0.0372171	0.916449	-0.00603199		0.916449	1.04859	0.916449	0.355698	0.916449	0.16296	0.916449	0.0890021	0.916449	0.0433683	0.916449	0.0295401	0.916449	0.0172853	0.916449	0.00555515	0.916449	0.0125647	0.916449	0.00960827		0.916449	1.10662	0.916449	0.430514	0.916449	0.25766	0.916449	0.169349
0.911448	0.911549	0.911448	0.242544	0.911448	0.0561476	0.911448	-0.0290155	0.911448	-0.0655894	0.911448	-0.102735	0.911448	-0.104738	0.911448	-0.11828	0.911448	-0.113988	0.911448	-0.104309		0.911448	0.901392	0.911448	0.247599	0.911448	0.0878577	0.911448	-0.00369549	0.911448	-0.0338316	0.911448	-0.0594854	0.911448	-0.071979	0.911448	-0.0818496	0.911448	-0.0875716	0.911448	-0.0813727		0.911448	0.957755	0.911448	0.344969	0.911448	0.155616	0.911448	0.0767951
0.906448	0.762871	0.906448	0.130678	0.906448	-0.034976	0.906448	-0.106788	0.906448	-0.146986	0.906448	-0.197006	0.906448	-0.203777	0.906448	-0.19672	0.906448	-0.198627	0.906448	-0.190426		0.906448	0.770548	0.906448	0.156284	0.906448	-0.00360012	0.906448	-0.0715499	0.906448	-0.113845	0.906448	-0.128675	0.906448	-0.153757	0.906448	-0.15657	0.906448	-0.159765	0.906448	-0.148988		0.906448	0.82033	0.906448	0.22967	0.906448	0.0621557	0.906448	-0.0180483
0.901371	0.626352	0.901371	0.0328779	0.901371	-0.130249	0.901371	-0.198675	0.901371	-0.247169	0.901371	-0.269867	0.901371	-0.293852	0.901371	-0.294567	0.901371	-0.290419	0.901371	-0.268484		0.901371	0.638607	0.901371	0.0585794	0.901371	-0.085855	0.901371	-0.154567	0.901371	-0.194908	0.901371	-0.220657	0.901371	-0.233294	0.901371	-0.239254	0.901371	-0.231148	0.901371	-0.231958		0.901371	0.693634	0.901371	0.125289	0.901371	-0.0383139	0.901371	-0.11642
0.896371	0.484921	0.896371	-0.0723605	0.896371	-0.207354	0.896371	-0.291611	0.896371	-0.32971	0.896371	-0.348355	0.896371	-0.362803	0.896371	-0.367667	0.896371	-0.367714	0.896371	-0.336958		0.896371	0.502517	0.896371	-0.0364065	0.896371	-0.17097	0.896371	-0.233055	0.896371	-0.268103	0.896371	-0.295902	0.896371	-0.307251	0.896371	-0.31159	0.896371	-0.314166	0.896371	-0.30563		0.896371	0.560262	0.896371	0.0431776	0.896371	-0.119615	0.896371	-0.200201
0.891293	0.345017	0.891293	-0.169158	0.891293	-0.306345	0.891293	-0.37296	0.891293	-0.41454	0.891293	-0.442721	0.891293	-0.449445	0.891293	-0.462939	0.891293	-0.4514	0.891293	-0.437667		0.891293	0.38016	0.891293	-0.121522	0.891293	-0.255371	0.891293	-0.313689	0.891293	-0.360419	0.891293	-0.369383	0.891293	-0.398613	0.891293	-0.389792	0.891293	-0.388457	0.891293	-0.396754		0.891293	0.421263	0.891293	-0.0602007	0.891293	-0.218416	0.891293	-0.278069
0.886292	0.218798	0.886292	-0.25952	0.886292	-0.397946	0.886292	-0.462367	0.886292	-0.493028	0.886292	-0.523021	0.886292	-0.543954	0.886292	-0.536515	0.886292	-0.533463	0.886292	-0.53313		0.886292	0.261856	0.886292	-0.21217	0.886292	-0.342967	0.886292	-0.396372	0.886292	-0.421454	0.886292	-0.451495	0.886292	-0.469949	0.886292	-0.470187	0.886292	-0.47424	0.886292	-0.477292		0.886292	0.309587	0.886292	-0.170208	0.886292	-0.314118	0.886292	-0.36781
0.881214	0.0921016	0.881214	-0.365378	0.881214	-0.495841	0.881214	-0.550963	0.881214	-0.590732	0.881214	-0.609853	0.881214	-0.62659	0.881214	-0.623348	0.881214	-0.622108	0.881214	-0.624015		0.881214	0.134588	0.881214	-0.300861	0.881214	-0.42298	0.881214	-0.484874	0.881214	-0.515248	0.881214	-0.528934	0.881214	-0.547149	0.881214	-0.553491	0.881214	-0.562169	0.881214	-0.5636		0.881214	0.183321	0.881214	-0.269915	0.881214	-0.390746	0.881214	-0.465562
0.876214	-0.0344992	0.876214	-0.455024	0.876214	-0.581625	0.876214	-0.65253	0.876214	-0.673034	0.876214	-0.711325	0.876214	-0.718716	0.876214	-0.723341	0.876214	-0.722292	0.876214	-0.711039		0.876214	0.0126123	0.876214	-0.395419	0.876214	-0.504758	0.876214	-0.56627	0.876214	-0.58954	0.876214	-0.616004	0.876214	-0.620868	0.876214	-0.638988	0.876214	-0.637796	0.876214	-0.638607		0.876214	0.0503778	0.876214	-0.362898	0.876214	-0.498034	0.876214	-0.569322
0.871136	-0.15986	0.871136	-0.558736	0.871136	-0.683	0.871136	-0.72687	0.871136	-0.774124	0.871136	-0.790146	0.871136	-0.824383	0.871136	-0.820426	0.871136	-0.81146	0.871136	-0.812414		0.871136	-0.105739	0.871136	-0.484015	0.871136	-0.603225	0.871136	-0.656965	0.871136	-0.679996	0.871136	-0.703505	0.871136	-0.731066	0.871136	-0.739029	0.871136	-0.724819	0.871136	-0.720146		0.871136	-0.0705009	0.871136	-0.467994	0.871136	-0.603273	0.871136	-0.655296
0.866137	-0.282074	0.866137	-0.642374	0.866137	-0.766352	0.866137	-0.815753	0.866137	-0.865296	0.866137	-0.878266	0.866137	-0.894478	0.866137	-0.905541	0.866137	-0.904349	0.866137	-0.90392		0.866137	-0.218321	0.866137	-0.580814	0.866137	-0.671556	0.866137	-0.735453	0.866137	-0.762585	0.866137	-0.790098	0.866137	-0.805119	0.866137	-0.806978	0.866137	-0.804499	0.866137	-0.811794		0.866137	-0.173498	0.866137	-0.565746	0.866137	-0.68362	0.866137	-0.75362
0.861058	-0.409247	0.861058	-0.77236	0.861058	-0.871638	0.861058	-0.928238	0.861058	-0.967483	0.861058	-0.991563	0.861058	-0.989512	0.861058	-1.0032	0.861058	-0.999621	0.861058	-1.00811		0.861058	-0.334908	0.861058	-0.669124	0.861058	-0.78285	0.861058	-0.832394	0.861058	-0.865105	0.861058	-0.874976	0.861058	-0.887612	0.861058	-0.900868	0.861058	-0.912598	0.861058	-0.910929		0.861058	-0.293041	0.861058	-0.668409	0.861058	-0.7952	0.861058	-0.843981
0.856058	-0.543239	0.856058	-0.873784	0.856058	-0.969962	0.856058	-1.02551	0.856058	-1.06404	0.856058	-1.08254	0.856058	-1.09947	0.856058	-1.10934	0.856058	-1.12131	0.856058	-1.10634		0.856058	-0.458886	0.856058	-0.775555	0.856058	-0.866869	0.856058	-0.913218	0.856058	-0.951985	0.856058	-0.959043	0.856058	-0.982265	0.856058	-1.00096	0.856058	-1.00544	0.856058	-1.00825		0.856058	-0.428416	0.856058	-0.782469	0.856058	-0.895861	0.856058	-0.961141
0.851058	-0.680091	0.851058	-0.996188	0.851058	-1.07811	0.851058	-1.12675	0.851058	-1.16208	0.851058	-1.1936	0.851058	-1.20786	0.851058	-1.21363	0.851058	-1.22273	0.851058	-1.22083		0.851058	-0.582006	0.851058	-0.876502	0.851058	-0.980262	0.851058	-1.02485	0.851058	-1.03009	0.851058	-1.06895	0.851058	-1.08517	0.851058	-1.09852	0.851058	-1.10085	0.851058	-1.10739		0.851058	-0.556781	0.851058	-0.896958	0.851058	-1.00067	0.851058	-1.0741
0.84598	-0.819949	0.84598	-1.10543	0.84598	-1.18401	0.84598	-1.23947	0.84598	-1.29197	0.84598	-1.31224	0.84598	-1.32144	0.84598	-1.33303	0.84598	-1.34838	0.84598	-1.3347		0.84598	-0.713089	0.84598	-0.979547	0.84598	-1.07954	0.84598	-1.1225	0.84598	-1.14572	0.84598	-1.1647	0.84598	-1.19398	0.84598	-1.19484	0.84598	-1.19679	0.84598	-1.21205		0.84598	-0.678136	0.84598	-1.00701	0.84598	-1.11158	0.84598	-1.19088
0.84098	-0.965098	0.84098	-1.22507	0.84098	-1.31014	0.84098	-1.35525	0.84098	-1.40131	0.84098	-1.42129	0.84098	-1.43874	0.84098	-1.44456	0.84098	-1.46759	0.84098	-1.453		0.84098	-0.843504	0.84098	-1.09928	0.84098	-1.17901	0.84098	-1.23337	0.84098	-1.26079	0.84098	-1.27709	0.84098	-1.29998	0.84098	-1.31085	0.84098	-1.30728	0.84098	-1.32258		0.84098	-0.820998	0.84098	-1.13986	0.84098	-1.24557	0.84098	-1.29931
0.835901	-1.11731	0.835901	-1.35739	0.835901	-1.43312	0.835901	-1.48337	0.835901	-1.52286	0.835901	-1.55666	0.835901	-1.55852	0.835901	-1.58094	0.835901	-1.58203	0.835901	-1.59567		0.835901	-0.990037	0.835901	-1.21229	0.835901	-1.29841	0.835901	-1.35105	0.835901	-1.36908	0.835901	-1.39435	0.835901	-1.40212	0.835901	-1.42487	0.835901	-1.42978	0.835901	-1.44365		0.835901	-0.971536	0.835901	-1.26336	0.835901	-1.37318	0.835901	-1.43078
0.830902	-1.27662	0.830902	-1.486	0.830902	-1.5827	0.830902	-1.62304	0.830902	-1.66038	0.830902	-1.666	0.830902	-1.69543	0.830902	-1.70811	0.830902	-1.72809	0.830902	-1.72418		0.830902	-1.12646	0.830902	-1.34895	0.830902	-1.41604	0.830902	-1.47355	0.830902	-1.48237	0.830902	-1.51198	0.830902	-1.52505	0.830902	-1.55433	0.830902	-1.55438	0.830902	-1.56439		0.830902	-1.11936	0.830902	-1.39683	0.830902	-1.50965	0.830902	-1.57636
0.825824	-1.43641	0.825824	-1.64245	0.825824	-1.69733	0.825824	-1.76709	0.825824	-1.79456	0.825824	-1.82036	0.825824	-1.83166	0.825824	-1.83557	0.825824	-1.86198	0.825824	-1.8699		0.825824	-1.27843	0.825824	-1.47493	0.825824	-1.54021	0.825824	-1.58237	0.825824	-1.60545	0.825824	-1.63816	0.825824	-1.66128	0.825824	-1.67244	0.825824	-1.67921	0.825824	-1.69051		0.825824	-1.27414	0.825824	-1.53821	0.825824	-1.63882	0.825824	-1.71273
0.820824	-1.60592	0.820824	-1.78421	0.820824	-1.8556	0.820824	-1.89594	0.820824	-1.93432	0.820824	-1.96408	0.820824	-1.98339	0.820824	-1.99374	0.820824	-2.01095	0.820824	-2.01133		0.820824	-1.43116	0.820824	-1.60616	0.820824	-1.68465	0.820824	-1.71855	0.820824	-1.75746	0.820824	-1.76609	0.820824	-1.78583	0.820824	-1.81506	0.820824	-1.81134	0.820824	-1.82875		0.820824	-1.4324	0.820824	-1.67683	0.820824	-1.78378	0.820824	-1.86351
0.815745	-1.79103	0.815745	-1.94071	0.815745	-2.00694	0.815745	-2.04991	0.815745	-2.09225	0.815745	-2.12091	0.815745	-2.13602	0.815745	-2.15691	0.815745	-2.16583	0.815745	-2.17689		0.815745	-1.60883	0.815745	-1.76256	0.815745	-1.81711	0.815745	-1.85965	0.815745	-1.88897	0.815745	-1.91682	0.815745	-1.94062	0.815745	-1.95287	0.815745	-1.95807	0.815745	-1.97509		0.815745	-1.60511	0.815745	-1.8493	0.815745	-1.94424	0.815745	-1.99908
0.810745	-1.98892	0.810745	-2.11523	0.810745	-2.18256	0.810745	-2.21933	0.810745	-2.25976	0.810745	-2.3032	0.810745	-2.3044	0.810745	-2.31989	0.810745	-2.34173	0.810745	-2.33739		0.810745	-1.78965	0.810745	-1.9328	0.810745	-1.96331	0.810745	-2.0192	0.810745	-2.03985	0.810745	-2.06121	0.810745	-2.08891	0.810745	-2.10956	0.810745	-2.13354	0.810745	-2.13121		0.810745	-1.78655	0.810745	-2.00604	0.810745	-2.10541	0.810745	-2.17689
0.805745	-2.19682	0.805745	-2.30058	0.805745	-2.34736	0.805745	-2.40167	0.805745	-2.43948	0.805745	-2.46891	0.805745	-2.48383	0.805745	-2.50495	0.805745	-2.52064	0.805745	-2.51807		0.805745	-1.98253	0.805745	-2.08805	0.805745	-2.14384	0.805745	-2.19167	0.805745	-2.20245	0.805745	-2.22891	0.805745	-2.25805	0.805745	-2.26391	0.805745	-2.28904	0.805745	-2.31083		0.805745	-1.97986	0.805745	-2.18089	0.805745	-2.28017	0.805745	-2.363
0.800667	-2.42012	0.800667	-2.4886	0.800667	-2.53733	0.800667	-2.58316	0.800667	-2.62431	0.800667	-2.65158	0.800667	-2.67738	0.800667	-2.69774	0.800667	-2.70866	0.800667	-2.70823		0.800667	-2.18395	0.800667	-2.27264	0.800667	-2.3085	0.800667	-2.35351	0.800667	-2.36443	0.800667	-2.402	0.800667	-2.41817	0.800667	-2.44764	0.800667	-2.45479	0.800667	-2.48435		0.800667	-2.19596	0.800667	-2.36958	0.800667	-2.46123	0.800667	-2.53833
0.795667	-2.65215	0.795667	-2.69936	0.795667	-2.75658	0.795667	-2.79988	0.795667	-2.83717	0.795667	-2.86006	0.795667	-2.88461	0.795667	-2.90278	0.795667	-2.92448	0.795667	-2.9342		0.795667	-2.39776	0.795667	-2.45989	0.795667	-2.5154	0.795667	-2.5369	0.795667	-2.55741	0.795667	-2.57824	0.795667	-2.61158	0.795667	-2.63732	0.795667	-2.65606	0.795667	-2.65397		0.795667	-2.42456	0.795667	-2.58225	0.795667	-2.68711	0.795667	-2.73689
0.790589	-2.89644	0.790589	-2.91938	0.790589	-2.95089	0.790589	-2.99629	0.790589	-3.03582	0.790589	-3.06352	0.790589	-3.08913	0.790589	-3.09452	0.790589	-3.12418	0.790589	-3.13877		0.790589	-2.62989	0.790589	-2.66198	0.790589	-2.67981	0.790589	-2.73479	0.790589	-2.76297	0.790589	-2.77418	0.790589	-2.80388	0.790589	-2.82277	0.790589	-2.84189	0.790589	-2.85247		0.790589	-2.64252	0.790589	-2.77785	0.790589	-2.87727	0.790589	-2.94064
0.785589	-3.17477	0.785589	-3.15818	0.785589	-3.19856	0.785589	-3.22713	0.785589	-3.27147	0.785589	-3.30213	0.785589	-3.33589	0.785589	-3.34839	0.785589	-3.37423	0.785589	-3.37838		0.785589	-2.89186	0.785589	-2.88695	0.785589	-2.90807	0.785589	-2.94508	0.785589	-2.95795	0.785589	-2.99042	0.785589	-3.01565	0.785589	-3.04764	0.785589	-3.06405	0.785589	-3.07802		0.785589	-2.90822	0.785589	-3.01975	0.785589	-3.11922	0.785589	-3.18426
0.780511	-3.46836	0.780511	-3.41972	0.780511	-3.44147	0.780511	-3.47046	0.780511	-3.52291	0.780511	-3.54437	0.780511	-3.57293	0.780511	-3.58223	0.780511	-3.61456	0.780511	-3.62152		0.780511	-3.14068	0.780511	-3.12108	0.780511	-3.14711	0.780511	-3.16066	0.780511	-3.18207	0.780511	-3.20882	0.780511	-3.24878	0.780511	-3.27328	0.780511	-3.29694	0.780511	-3.30857		0.780511	-3.16595	0.780511	-3.27858	0.780511	-3.35769	0.780511	-3.43164
0.775511	-3.7836	0.775511	-3.69429	0.775511	-3.70759	0.775511	-3.74836	0.775511	-3.78622	0.775511	-3.81183	0.775511	-3.83119	0.775511	-3.85946	0.775511	-3.87234	0.775511	-3.89194		0.775511	-3.4326	0.775511	-3.37252	0.775511	-3.38625	0.775511	-3.40446	0.775511	-3.42258	0.775511	-3.45448	0.775511	-3.48152	0.775511	-3.51747	0.775511	-3.52687	0.775511	-3.54685		0.775511	-3.4666	0.775511	-3.52377	0.775511	-3.61098	0.775511	-3.68957
0.770432	-4.11858	0.770432	-3.99131	0.770432	-3.98454	0.770432	-4.02726	0.770432	-4.06708	0.770432	-4.07886	0.770432	-4.11605	0.770432	-4.15186	0.770432	-4.1623	0.770432	-4.17833		0.770432	-3.74035	0.770432	-3.64942	0.770432	-3.64536	0.770432	-3.66463	0.770432	-3.67974	0.770432	-3.71617	0.770432	-3.74402	0.770432	-3.77668	0.770432	-3.81006	0.770432	-3.80391		0.770432	-3.77187	0.770432	-3.82232	0.770432	-3.8989	0.770432	-3.96976
0.765432	-4.48598	0.765432	-4.31098	0.765432	-4.31384	0.765432	-4.32533	0.765432	-4.37679	0.765432	-4.40335	0.765432	-4.42919	0.765432	-4.45847	0.765432	-4.48074	0.765432	-4.49557		0.765432	-4.08973	0.765432	-3.94458	0.765432	-3.92737	0.765432	-3.95464	0.765432	-3.96952	0.765432	-3.99856	0.765432	-4.04061	0.765432	-4.05268	0.765432	-4.07733	0.765432	-4.09807		0.765432	-4.11195	0.765432	-4.12487	0.765432	-4.20179	0.765432	-4.27789
0.760354	-4.88319	0.760354	-4.65922	0.760354	-4.6328	0.760354	-4.65807	0.760354	-4.6916	0.760354	-4.71758	0.760354	-4.76255	0.760354	-4.777	0.760354	-4.81357	0.760354	-4.81338		0.760354	-4.45251	0.760354	-4.26606	0.760354	-4.23335	0.760354	-4.24995	0.760354	-4.26053	0.760354	-4.29949	0.760354	-4.33306	0.760354	-4.35533	0.760354	-4.38413	0.760354	-4.39219		0.760354	-4.45976	0.760354	-4.46171	0.760354	-4.52394	0.760354	-4.60624
0.755355	-5.28335	0.755355	-5.00922	0.755355	-4.97941	0.755355	-4.98623	0.755355	-5.04164	0.755355	-5.0693	0.755355	-5.09238	0.755355	-5.1249	0.755355	-5.14197	0.755355	-5.1578		0.755355	-4.81939	0.755355	-4.58078	0.755355	-4.55016	0.755355	-4.57777	0.755355	-4.58164	0.755355	-4.59985	0.755355	-4.63142	0.755355	-4.6782	0.755355	-4.68716	0.755355	-4.71525		0.755355	-4.85086	0.755355	-4.80294	0.755355	-4.8707	0.755355	-4.95414
0.750355	-4.83396	0.750355	-4.5531	0.750355	-5.37071	0.750355	-5.38587	0.750355	-4.55548	0.750355	-4.58743	0.750355	-4.6127	0.750355	-4.65133	0.750355	-4.66563	0.750355	-4.67851		0.750355	-5.25989	0.750355	-4.95729	0.750355	-4.92186	0.750355	-4.91118	0.750355	-4.9313	0.750355	-4.96373	0.750355	-4.99725	0.750355	-5.03053	0.750355	-5.04393	0.750355	-5.05299		0.750355	-5.27892	0.750355	-5.19681	0.750355	-5.25055	0.750355	-5.32775
0.745276	-5.74853	0.745276	-5.36468	0.745276	-4.88498	0.745276	-4.9031	0.745276	-5.34942	0.745276	-5.37469	0.745276	-5.40568	0.745276	-5.41665	0.745276	-5.45527	0.745276	-5.45051		0.745276	-4.8392	0.745276	-5.3678	0.745276	-5.30114	0.745276	-5.30934	0.745276	-5.31549	0.745276	-5.34072	0.745276	-5.36818	0.745276	-4.57837	0.745276	-4.586	0.745276	-4.60174		0.745276	-4.81441	0.745276	-4.69424	0.745276	-4.73287	0.745276	-4.80201
0.740276	-6.30977	0.740276	-5.85582	0.740276	-5.71992	0.740276	-5.72803	0.740276	-5.80814	0.740276	-5.82769	0.740276	-5.86441	0.740276	-5.8892	0.740276	-5.90923	0.740276	-5.9283		0.740276	-5.72803	0.740276	-4.90167	0.740276	-4.83205	0.740276	-4.83205	0.740276	-4.84302	0.740276	-4.86209	0.740276	-4.89261	0.740276	-5.32701	0.740276	-5.34131	0.740276	-5.35514		0.740276	-5.74043	0.740276	-5.56733	0.740276	-5.59785	0.740276	-5.6565
0.735198	-6.92156	0.735198	-6.41181	0.735198	-6.21917	0.735198	-6.2206	0.735198	-6.32455	0.735198	-6.33314	0.735198	-6.37128	0.735198	-6.39608	0.735198	-6.42087	0.735198	-6.4533		0.735198	-6.2659	0.735198	-5.74186	0.735198	-5.64125	0.735198	-5.63982	0.735198	-5.63791	0.735198	-5.65746	0.735198	-5.70133	0.735198	-5.78096	0.735198	-5.80814	0.735198	-5.81863		0.735198	-6.29594	0.735198	-6.06372	0.735198	-6.07803	0.735198	-6.1548
0.730198	-7.60582	0.730198	-6.99213	0.730198	-6.78279	0.730198	-6.76849	0.730198	-6.87006	0.730198	-6.89009	0.730198	-6.91536	0.730198	-6.94254	0.730198	-6.96352	0.730198	-6.97878		0.730198	-6.88723	0.730198	-6.27258	0.730198	-6.15718	0.730198	-6.1362	0.730198	-6.11475	0.730198	-6.14288	0.730198	-6.18436	0.730198	-6.28307	0.730198	-6.30929	0.730198	-6.33218		0.730198	-6.91345	0.730198	-6.64594	0.730198	-6.64928	0.730198	-6.71556
0.72512	-8.32585	0.72512	-7.61106	0.72512	-7.3941	0.72512	-7.3736	0.72512	-7.45943	0.72512	-7.47087	0.72512	-7.48899	0.72512	-7.52762	0.72512	-7.54622	0.72512	-7.57864		0.72512	-7.57387	0.72512	-6.85384	0.72512	-6.71508	0.72512	-6.68647	0.72512	-6.66645	0.72512	-6.68981	0.72512	-6.72319	0.72512	-6.82428	0.72512	-6.85098	0.72512	-6.87435		0.72512	-7.61917	0.72512	-7.24962	0.72512	-7.26631	0.72512	-7.30494
0.72012	-9.10834	0.72012	-8.28436	0.72012	-8.03593	0.72012	-8.00064	0.72012	-8.08218	0.72012	-8.09839	0.72012	-8.12462	0.72012	-8.13082	0.72012	-8.1499	0.72012	-8.1642		0.72012	-8.29199	0.72012	-7.4828	0.72012	-7.31686	0.72012	-7.27728	0.72012	-7.24724	0.72012	-7.28491	0.72012	-7.30303	0.72012	-7.40221	0.72012	-7.42081	0.72012	-7.4313		0.72012	-8.34969	0.72012	-7.90861	0.72012	-7.9048	0.72012	-7.94056
0.715042	-9.91563	0.715042	-8.98198	0.715042	-8.69158	0.715042	-8.66488	0.715042	-8.70732	0.715042	-8.72544	0.715042	-8.73641	0.715042	-8.76311	0.715042	-8.79029	0.715042	-8.80602		0.715042	-9.0392	0.715042	-8.12891	0.715042	-7.92721	0.715042	-7.88525	0.715042	-7.83947	0.715042	-7.86999	0.715042	-7.89097	0.715042	-7.98824	0.715042	-8.02162	0.715042	-8.02353		0.715042	-9.11406	0.715042	-8.59574	0.715042	-8.54662	0.715042	-8.58191
0.710042	-10.8111	0.710042	-9.75398	0.710042	-9.43736	0.710042	-9.37871	0.710042	-9.42735	0.710042	-9.43307	0.710042	-9.43498	0.710042	-9.45882	0.710042	-9.48504	0.710042	-9.50412		0.710042	-9.86699	0.710042	-8.85275	0.710042	-8.62435	0.710042	-8.54043	0.710042	-8.508	0.710042	-8.51706	0.710042	-8.53232	0.710042	-8.6439	0.710042	-8.65201	0.710042	-8.67346		0.710042	-9.97094	0.710042	-9.34199	0.710042	-9.28	0.710042	-9.30193
0.704964	-11.812	0.704964	-10.5932	0.704964	-10.248	0.704964	-10.1488	0.704964	-10.2003	0.704964	-10.1989	0.704964	-10.2108	0.704964	-10.2208	0.704964	-10.2318	0.704964	-10.2671		0.704964	-10.784	0.704964	-9.64526	0.704964	-9.36583	0.704964	-9.28191	0.704964	-9.23184	0.704964	-9.22993	0.704964	-9.24948	0.704964	-9.34962	0.704964	-9.33484	0.704964	-9.37441		0.704964	-10.9275	0.704964	-10.185	0.704964	-10.0797	0.704964	-10.1092
0.699964	-12.8577	0.699964	-11.4973	0.699964	-11.0772	0.699964	-10.9656	0.699964	-11.0043	0.699964	-10.9899	0.699964	-11.0124	0.699964	-11.0047	0.699964	-11.0224	0.699964	-11.0448		0.699964	-11.7691	0.699964	-10.4802	0.699964	-10.1412	0.699964	-10.0439	0.699964	-9.97714	0.699964	-9.96999	0.699964	-9.99812	0.699964	-10.0978	0.699964	-10.0825	0.699964	-10.0973		0.699964	-11.9317	0.699964	-11.0543	0.699964	-10.927	0.699964	-10.9413
0.694963	-14.0136	0.694963	-12.4643	0.694963	-12.0051	0.694963	-11.8711	0.694963	-11.8788	0.694963	-11.8535	0.694963	-11.8669	0.694963	-11.884	0.694963	-11.873	0.694963	-11.8983		0.694963	-12.8406	0.694963	-11.3748	0.694963	-10.9971	0.694963	-10.8612	0.694963	-10.7835	0.694963	-10.7854	0.694963	-10.7849	0.694963	-10.8798	0.694963	-10.8812	0.694963	-10.8884		0.694963	-13.0375	0.694963	-12.0166	0.694963	-11.8292	0.694963	-11.8254
0.689885	-15.2443	0.689885	-13.5005	0.689885	-12.9588	0.689885	-12.8119	0.689885	-12.8062	0.689885	-12.7657	0.689885	-12.7662	0.689885	-12.7638	0.689885	-12.7585	0.689885	-12.7843		0.689885	-13.9649	0.689885	-12.3313	0.689885	-11.8855	0.689885	-11.7438	0.689885	-11.6404	0.689885	-11.6251	0.689885	-11.6361	0.689885	-11.7181	0.689885	-11.71	0.689885	-11.7181		0.689885	-14.2172	0.689885	-13.0294	0.689885	-12.8186	0.689885	-12.7752
0.684885	-16.5709	0.684885	-14.6258	0.684885	-14.0327	0.684885	-13.8443	0.684885	-13.8038	0.684885	-13.7599	0.684885	-13.7566	0.684885	-13.7337	0.684885	-13.738	0.684885	-13.7384		0.684885	-15.1976	0.684885	-13.3756	0.684885	-12.8654	0.684885	-12.6894	0.684885	-12.5745	0.684885	-12.5521	0.684885	-12.5411	0.684885	-12.6193	0.684885	-12.6069	0.684885	-12.605		0.684885	-15.5209	0.684885	-14.1604	0.684885	-13.8848	0.684885	-13.8076
0.679808	-17.9518	0.679808	-15.7817	0.679808	-15.0917	0.679808	-14.8705	0.679808	-14.8314	0.679808	-14.7551	0.679808	-14.7527	0.679808	-14.7188	0.679808	-14.706	0.679808	-14.7184		0.679808	-16.4817	0.679808	-14.4446	0.679808	-13.8619	0.679808	-13.6474	0.679808	-13.5167	0.679808	-13.4771	0.679808	-13.4786	0.679808	-13.531	0.679808	-13.5239	0.679808	-13.5301		0.679808	-16.8846	0.679808	-15.3125	0.679808	-14.9606	0.679808	-14.8695
0.674808	-19.5134	0.674808	-17.0978	0.674808	-16.3253	0.674808	-16.044	0.674808	-15.9557	0.674808	-15.8928	0.674808	-15.8618	0.674808	-15.8327	0.674808	-15.828	0.674808	-15.806		0.674808	-17.9113	0.674808	-15.6582	0.674808	-14.9935	0.674808	-14.7384	0.674808	-14.5934	0.674808	-14.5343	0.674808	-14.5295	0.674808	-14.5758	0.674808	-14.5577	0.674808	-14.5629		0.674808	-18.4286	0.674808	-16.6371	0.674808	-16.2109	0.674808	-16.0759
0.669729	-21.1333	0.669729	-18.4668	0.669729	-17.5918	0.669729	-17.269	0.669729	-17.1536	0.669729	-17.0644	0.669729	-17.0153	0.669729	-16.9666	0.669729	-16.9433	0.669729	-16.9376		0.669729	-19.4095	0.669729	-16.9242	0.669729	-16.1684	0.669729	-15.8737	0.669729	-15.704	0.669729	-15.6258	0.669729	-15.6091	0.669729	-15.651	0.669729	-15.6291	0.669729	-15.6186		0.669729	-20.0508	0.669729	-18.019	0.669729	-17.5045	0.669729	-17.3166
0.664729	-22.8742	0.664729	-19.9464	0.664729	-18.9551	0.664729	-18.5593	0.664729	-18.4205	0.664729	-18.3085	0.664729	-18.2479	0.664729	-18.1888	0.664729	-18.154	0.664729	-18.1363		0.664729	-21.0288	0.664729	-18.2927	0.664729	-17.4182	0.664729	-17.0878	0.664729	-16.8842	0.664729	-16.8007	0.664729	-16.774	0.664729	-16.806	0.664729	-16.7654	0.664729	-16.7545		0.664729	-21.8376	0.664729	-19.5211	0.664729	-18.9241	0.664729	-18.6713
0.659651	-24.6824	0.659651	-21.4737	0.659651	-20.3789	0.659651	-19.9302	0.659651	-19.739	0.659651	-19.5993	0.659651	-19.4996	0.659651	-19.4267	0.659651	-19.389	0.659651	-19.3671		0.659651	-22.7087	0.659651	-19.7027	0.659651	-18.741	0.659651	-18.3562	0.659651	-18.1153	0.659651	-17.9952	0.659651	-17.9694	0.659651	-17.989	0.659651	-17.9504	0.659651	-17.9275		0.659651	-23.6877	0.659651	-21.097	0.659651	-20.3827	0.659651	-20.0799
0.654651	-26.6265	0.654651	-23.1226	0.654651	-21.8967	0.654651	-21.3822	0.654651	-21.1538	0.654651	-20.9721	0.654651	-20.8701	0.654651	-20.7709	0.654651	-20.7256	0.654651	-20.6912		0.654651	-24.5064	0.654651	-21.2262	0.654651	-20.16	0.654651	-19.7161	0.654651	-19.4405	0.654651	-19.2965	0.654651	-19.2683	0.654651	-19.2717	0.654651	-19.2216	0.654651	-19.1787		0.654651	-25.7281	0.654651	-22.8346	0.654651	-21.9978	0.654651	-21.5939
0.649572	-28.5643	0.649572	-24.7892	0.649572	-23.4297	0.649572	-22.8399	0.649572	-22.5614	0.649572	-22.3397	0.649572	-22.2052	0.649572	-22.0965	0.649572	-22.0421	0.649572	-21.9673		0.649572	-26.307	0.649572	-22.7674	0.649572	-21.5844	0.649572	-21.0913	0.649572	-20.7752	0.649572	-20.5992	0.649572	-20.5515	0.649572	-20.5415	0.649572	-20.4809	0.649572	-20.4309		0.649572	-27.8138	0.649572	-24.5861	0.649572	-23.61	0.649572	-23.1317
0.644573	-30.4908	0.644573	-26.4696	0.644573	-24.9623	0.644573	-24.298	0.644573	-23.9709	0.644573	-23.6977	0.644573	-23.5566	0.644573	-23.3982	0.644573	-23.3129	0.644573	-23.2533		0.644573	-28.0803	0.644573	-24.3329	0.644573	-23.023	0.644573	-22.4551	0.644573	-22.1094	0.644573	-21.9115	0.644573	-21.8385	0.644573	-21.8061	0.644573	-21.7336	0.644573	-21.6721		0.644573	-29.8971	0.644573	-26.3785	0.644573	-25.2512	0.644573	-24.6604
0.639573	-32.5002	0.639573	-28.2735	0.639573	-26.6021	0.639573	-25.8497	0.639573	-25.4506	0.639573	-25.154	0.639573	-24.9732	0.639573	-24.7949	0.639573	-24.6776	0.639573	-24.6085		0.639573	-29.9734	0.639573	-25.9937	0.639573	-24.5574	0.639573	-23.9285	0.639573	-23.5194	0.639573	-23.2986	0.639573	-23.2123	0.639573	-23.1627	0.639573	-23.0711	0.639573	-22.9963		0.639573	-32.1563	0.639573	-28.3192	0.639573	-27.0217	0.639573	-26.3284
0.634495	-34.5301	0.634495	-30.0888	0.634495	-28.2711	0.634495	-27.4333	0.634495	-26.9683	0.634495	-26.6117	0.634495	-26.3904	0.634495	-26.1997	0.634495	-26.0542	0.634495	-25.9441		0.634495	-31.875	0.634495	-27.6764	0.634495	-26.1282	0.634495	-25.4186	0.634495	-25	0.634495	-24.7372	0.634495	-24.6104	0.634495	-24.5236	0.634495	-24.432	0.634495	-24.3457		0.634495	-34.4676	0.634495	-30.3172	0.634495	-28.8538	0.634495	-28.0436
0.629495	-36.5108	0.629495	-31.895	0.629495	-29.9524	0.629495	-28.9906	0.629495	-28.4756	0.629495	-28.0608	0.629495	-27.7985	0.629495	-27.5706	0.629495	-27.3999	0.629495	-27.2721		0.629495	-33.728	0.629495	-29.3735	0.629495	-27.7136	0.629495	-26.9278	0.629495	-26.4429	0.629495	-26.1396	0.629495	-26.0042	0.629495	-25.8792	0.629495	-25.7777	0.629495	-25.6737		0.629495	-36.7726	0.629495	-32.3585	0.629495	-30.7001	0.629495	-29.7593
0.624416	-38.3348	0.624416	-33.6455	0.624416	-31.5527	0.624416	-30.5027	0.624416	-29.8942	0.624416	-29.445	0.624416	-29.1399	0.624416	-28.8733	0.624416	-28.6854	0.624416	-28.5405		0.624416	-35.4623	0.624416	-31.0291	0.624416	-29.2429	0.624416	-28.376	0.624416	-27.8586	0.624416	-27.5196	0.624416	-27.3346	0.624416	-27.1906	0.624416	-27.0475	0.624416	-26.966		0.624416	-38.998	0.624416	-34.3384	0.624416	-32.5164	0.624416	-31.4258
0.619416	-39.9927	0.619416	-35.2758	0.619416	-33.0838	0.619416	-31.9322	0.619416	-31.2556	0.619416	-30.7444	0.619416	-30.4092	0.619416	-30.0978	0.619416	-29.8537	0.619416	-29.6901		0.619416	-37.0516	0.619416	-32.5707	0.619416	-30.6987	0.619416	-29.7583	0.619416	-29.1961	0.619416	-28.8261	0.619416	-28.6192	0.619416	-28.4356	0.619416	-28.2887	0.619416	-28.1738		0.619416	-41.1157	0.619416	-36.2877	0.619416	-34.2878	0.619416	-33.0523
0.614338	-41.4533	0.614338	-36.8241	0.614338	-34.5148	0.614338	-33.2702	0.614338	-32.5168	0.614338	-31.9494	0.614338	-31.5579	0.614338	-31.2213	0.614338	-30.9528	0.614338	-30.7721		0.614338	-38.4597	0.614338	-34.0299	0.614338	-32.0886	0.614338	-31.0787	0.614338	-30.4826	0.614338	-30.0621	0.614338	-29.8155	0.614338	-29.6072	0.614338	-29.4384	0.614338	-29.3029		0.614338	-43.0726	0.614338	-38.1612	0.614338	-35.9639	0.614338	-34.5963
0.609339	-42.643	0.609339	-38.1774	0.609339	-35.7942	0.609339	-34.4738	0.609339	-33.6298	0.609339	-33.0166	0.609339	-32.5764	0.609339	-32.2093	0.609339	-31.9117	0.609339	-31.7019		0.609339	-39.6294	0.609339	-35.3426	0.609339	-33.3341	0.609339	-32.2775	0.609339	-31.6309	0.609339	-31.1865	0.609339	-30.8951	0.609339	-30.6481	0.609339	-30.465	0.609339	-30.3229		0.609339	-44.7668	0.609339	-39.905	0.609339	-37.5456	0.609339	-36.0192
0.60426	-43.3997	0.60426	-39.2012	0.60426	-36.7917	0.60426	-35.3865	0.60426	-34.4757	0.60426	-33.8148	0.60426	-33.3546	0.60426	-32.9384	0.60426	-32.6179	0.60426	-32.3824		0.60426	-40.4157	0.60426	-36.3568	0.60426	-34.3212	0.60426	-33.2297	0.60426	-32.5483	0.60426	-32.0643	0.60426	-31.7386	0.60426	-31.4516	0.60426	-31.2561	0.60426	-31.1102		0.60426	-46.0533	0.60426	-41.2888	0.60426	-38.8226	0.60426	-37.1736
0.59926	-43.9324	0.59926	-40.0638	0.59926	-37.6472	0.59926	-36.1899	0.59926	-35.2205	0.59926	-34.5177	0.59926	-34.0084	0.59926	-33.5597	0.59926	-33.2273	0.59926	-32.9803		0.59926	-40.996	0.59926	-37.2461	0.59926	-35.2158	0.59926	-34.0732	0.59926	-33.3699	0.59926	-32.8664	0.59926	-32.493	0.59926	-32.1878	0.59926	-31.9804	0.59926	-31.8188		0.59926	-47.1119	0.59926	-42.5867	0.59926	-39.9961	0.59926	-38.2418
0.594182	-44.0869	0.594182	-40.6283	0.594182	-38.2422	0.594182	-36.7197	0.594182	-35.7307	0.594182	-34.9749	0.594182	-34.439	0.594182	-33.954	0.594182	-33.6012	0.594182	-33.3346		0.594182	-41.222	0.594182	-37.836	0.594182	-35.8576	0.594182	-34.6626	0.594182	-33.9636	0.594182	-33.4295	0.594182	-33.0485	0.594182	-32.7004	0.594182	-32.4863	0.594182	-32.3142		0.594182	-47.748	0.594182	-43.5323	0.594182	-40.8939	0.594182	-39.0486
0.589182	-43.9409	0.589182	-40.9288	0.589182	-38.6008	0.589182	-37.0697	0.589182	-36.0307	0.589182	-35.2601	0.589182	-34.6965	0.589182	-34.1877	0.589182	-33.8067	0.589182	-33.5468		0.589182	-41.1739	0.589182	-38.196	0.589182	-36.2972	0.589182	-35.0932	0.589182	-34.3923	0.589182	-33.8429	0.589182	-33.4228	0.589182	-33.0523	0.589182	-32.8254	0.589182	-32.6475		0.589182	-48.0317	0.589182	-44.2304	0.589182	-41.5525	0.589182	-39.6294
0.584182	-43.2948	0.584182	-40.7814	0.584182	-38.5498	0.584182	-37.0363	0.584182	-35.9458	0.584182	-35.1738	0.584182	-34.6092	0.584182	-34.0828	0.584182	-33.6946	0.584182	-33.4138		0.584182	-40.6484	0.584182	-38.1516	0.584182	-36.3373	0.584182	-35.1547	0.584182	-34.4585	0.584182	-33.9035	0.584182	-33.4619	0.584182	-33.0676	0.584182	-32.8406	0.584182	-32.6675		0.584182	-47.7819	0.584182	-44.4445	0.584182	-41.8019	0.584182	-39.8168
0.579103	-42.3969	0.579103	-40.3723	0.579103	-38.2847	0.579103	-36.7688	0.579103	-35.7021	0.579103	-34.9196	0.579103	-34.3317	0.579103	-33.7952	0.579103	-33.398	0.579103	-33.0914		0.579103	-39.8902	0.579103	-37.8632	0.579103	-36.1718	0.579103	-35.0245	0.579103	-34.3498	0.579103	-33.7733	0.579103	-33.3365	0.579103	-32.9145	0.579103	-32.6713	0.579103	-32.5054		0.579103	-47.1849	0.579103	-44.3615	0.579103	-41.7775	0.579103	-39.7657
0.574103	-41.1839	0.574103	-39.6227	0.574103	-37.6753	0.574103	-36.2133	0.574103	-35.1576	0.574103	-34.377	0.574103	-33.7981	0.574103	-33.2788	0.574103	-32.844	0.574103	-32.5469		0.574103	-38.7978	0.574103	-37.238	0.574103	-35.7026	0.574103	-34.6154	0.574103	-33.9373	0.574103	-33.3837	0.574103	-32.9198	0.574103	-32.4887	0.574103	-32.2493	0.574103	-32.0967		0.574103	-46.1811	0.574103	-43.8847	0.574103	-41.3922	0.574103	-39.3776
0.569026	-39.6422	0.569026	-38.5355	0.569026	-36.7593	0.569026	-35.3679	0.569026	-34.326	0.569026	-33.5687	0.569026	-32.9861	0.569026	-32.4744	0.569026	-32.0534	0.569026	-31.7534		0.569026	-37.3987	0.569026	-36.2672	0.569026	-34.9049	0.569026	-33.8672	0.569026	-33.2288	0.569026	-32.6937	0.569026	-32.2279	0.569026	-31.8111	0.569026	-31.576	0.569026	-31.4144		0.569026	-44.8174	0.569026	-43.0054	0.569026	-40.6536	0.569026	-38.6628
0.564026	-37.9819	0.564026	-37.2585	0.564026	-35.6568	0.564026	-34.347	0.564026	-33.327	0.564026	-32.5846	0.564026	-32.0314	0.564026	-31.5112	0.564026	-31.0897	0.564026	-30.8102		0.564026	-35.8242	0.564026	-35.1099	0.564026	-33.8911	0.564026	-32.9512	0.564026	-32.3404	0.564026	-31.8216	0.564026	-31.3624	0.564026	-30.9323	0.564026	-30.7111	0.564026	-30.558		0.564026	-43.2195	0.564026	-41.8696	0.564026	-39.6675	0.564026	-37.7363
0.558948	-36.1999	0.558948	-35.8194	0.558948	-34.3799	0.558948	-33.1496	0.558948	-32.1754	0.558948	-31.4606	0.558948	-30.9128	0.558948	-30.4211	0.558948	-30.0149	0.558948	-29.7264		0.558948	-34.1529	0.558948	-33.7743	0.558948	-32.7324	0.558948	-31.8517	0.558948	-31.2732	0.558948	-30.7873	0.558948	-30.3439	0.558948	-29.9162	0.558948	-29.714	0.558948	-29.5638		0.558948	-41.4738	0.558948	-40.5378	0.558948	-38.4859	0.558948	-36.6277
0.553947	-34.3136	0.553947	-34.202	0.553947	-32.947	0.553947	-31.7897	0.553947	-30.8698	0.553947	-30.2046	0.553947	-29.6491	0.553947	-29.2109	0.553947	-28.788	0.553947	-28.5114		0.553947	-32.3447	0.553947	-32.2632	0.553947	-31.3581	0.553947	-30.5904	0.553947	-30.0425	0.553947	-29.5895	0.553947	-29.158	0.553947	-28.7441	0.553947	-28.5462	0.553947	-28.406		0.553947	-39.5741	0.553947	-39.0023	0.553947	-37.0897	0.553947	-35.3149
0.548869	-32.4358	0.548869	-32.5578	0.548869	-31.4487	0.548869	-30.382	0.548869	-29.5094	0.548869	-28.8752	0.548869	-28.3593	0.548869	-27.9163	0.548869	-27.5358	0.548869	-27.2502		0.548869	-30.5279	0.548869	-30.6853	0.548869	-29.9338	0.548869	-29.2243	0.548869	-28.7374	0.548869	-28.294	0.548869	-27.8896	0.548869	-27.5019	0.548869	-27.2907	0.548869	-27.1762		0.548869	-37.6553	0.548869	-37.3582	0.548869	-35.6029	0.548869	-33.9116
0.543869	-30.4974	0.543869	-30.8088	0.543869	-29.8351	0.543869	-28.8561	0.543869	-28.0155	0.543869	-27.4356	0.543869	-26.935	0.543869	-26.5282	0.543869	-26.1615	0.543869	-25.905		0.543869	-28.6449	0.543869	-28.9925	0.543869	-28.3602	0.543869	-27.738	0.543869	-27.2864	0.543869	-26.873	0.543869	-26.4977	0.543869	-26.1143	0.543869	-25.9379	0.543869	-25.8068		0.543869	-35.6487	0.543869	-35.5762	0.543869	-33.9564	0.543869	-32.3499
0.538791	-28.6544	0.538791	-29.0822	0.538791	-28.2248	0.538791	-27.3279	0.538791	-26.5492	0.538791	-25.998	0.538791	-25.524	0.538791	-25.1368	0.538791	-24.7787	0.538791	-24.5527		0.538791	-26.8296	0.538791	-27.3145	0.538791	-26.7919	0.538791	-26.2374	0.538791	-25.8373	0.538791	-25.4501	0.538791	-25.0977	0.538791	-24.7406	0.538791	-24.5703	0.538791	-24.453		0.538791	-33.6937	0.538791	-33.7981	0.538791	-32.3085	0.538791	-30.8055
0.533792	-26.8239	0.533792	-27.345	0.533792	-26.5907	0.533792	-25.7681	0.533792	-25.0433	0.533792	-24.5155	0.533792	-24.0906	0.533792	-23.7168	0.533792	-23.3868	0.533792	-23.1646		0.533792	-25.0381	0.533792	-25.6132	0.533792	-25.1854	0.533792	-24.6957	0.533792	-24.3109	0.533792	-23.9724	0.533792	-23.63	0.533792	-23.2953	0.533792	-23.1303	0.533792	-23.0349		0.533792	-31.7301	0.533792	-31.9623	0.533792	-30.6085	0.533792	-29.1809
0.528791	-25.1587	0.528791	-25.7133	0.528791	-25.0424	0.528791	-24.3104	0.528791	-23.6286	0.528791	-23.1241	0.528791	-22.7121	0.528791	-22.3568	0.528791	-22.0469	0.528791	-21.8361		0.528791	-23.3806	0.528791	-24.021	0.528791	-23.6648	0.528791	-23.2261	0.528791	-22.8775	0.528791	-22.5581	0.528791	-22.2429	0.528791	-21.9291	0.528791	-21.7875	0.528791	-21.6864		0.528791	-29.9281	0.528791	-30.2571	0.528791	-28.9796	0.528791	-27.6507
0.523713	-23.5842	0.523713	-24.1645	0.523713	-23.5785	0.523713	-22.889	0.523713	-22.251	0.523713	-21.7903	0.523713	-21.3965	0.523713	-21.0627	0.523713	-20.7589	0.523713	-20.562		0.523713	-21.8252	0.523713	-22.5056	0.523713	-22.2133	0.523713	-21.8056	0.523713	-21.4871	0.523713	-21.1843	0.523713	-20.8891	0.523713	-20.5997	0.523713	-20.4695	0.523713	-20.3675		0.523713	-28.2048	0.523713	-28.5972	0.523713	-27.3918	0.523713	-26.1358
0.518713	-22.1141	0.518713	-22.6992	0.518713	-22.1671	0.518713	-21.509	0.518713	-20.9344	0.518713	-20.4824	0.518713	-20.1004	0.518713	-19.7891	0.518713	-19.5082	0.518713	-19.2993		0.518713	-20.3698	0.518713	-21.0412	0.518713	-20.7952	0.518713	-20.4361	0.518713	-20.1329	0.518713	-19.8668	0.518713	-19.5759	0.518713	-19.3032	0.518713	-19.1782	0.518713	-19.09		0.518713	-26.5521	0.518713	-26.9865	0.518713	-25.8554	0.518713	-24.6991
0.513635	-20.7432	0.513635	-21.3421	0.513635	-20.8433	0.513635	-20.2535	0.513635	-19.6856	0.513635	-19.2722	0.513635	-18.8931	0.513635	-18.6094	0.513635	-18.3342	0.513635	-18.1525		0.513635	-19.0299	0.513635	-19.7128	0.513635	-19.4901	0.513635	-19.1568	0.513635	-18.8778	0.513635	-18.607	0.513635	-18.349	0.513635	-18.0963	0.513635	-17.9709	0.513635	-17.8865		0.513635	-25.0052	0.513635	-25.4591	0.513635	-24.4182	0.513635	-23.3239
0.508635	-19.4801	0.508635	-20.0632	0.508635	-19.6026	0.508635	-19.038	0.508635	-18.5154	0.508635	-18.1101	0.508635	-17.7692	0.508635	-17.4874	0.508635	-17.2146	0.508635	-17.0353		0.508635	-17.8092	0.508635	-18.4582	0.508635	-18.2698	0.508635	-17.9556	0.508635	-17.6876	0.508635	-17.4359	0.508635	-17.1869	0.508635	-16.9442	0.508635	-16.8131	0.508635	-16.732		0.508635	-23.5337	0.508635	-24.0019	0.508635	-23.0287	0.508635	-22.0021
0.503556	-18.3309	0.503556	-18.8726	0.503556	-18.4601	0.503556	-17.9218	0.503556	-17.4173	0.503556	-17.0429	0.503556	-16.7235	0.503556	-16.4474	0.503556	-16.1937	0.503556	-16.0087		0.503556	-16.6991	0.503556	-17.3138	0.503556	-17.1378	0.503556	-16.8446	0.503556	-16.5971	0.503556	-16.3572	0.503556	-16.1083	0.503556	-15.8752	0.503556	-15.7483	0.503556	-15.6611		0.503556	-22.1489	0.503556	-22.6339	0.503556	-21.7417	0.503556	-20.7618
0.498557	-17.2432	0.498557	-17.753	0.498557	-17.3825	0.498557	-16.877	0.498557	-16.4045	0.498557	-16.0525	0.498557	-15.7221	0.498557	-15.4551	0.498557	-15.2205	0.498557	-15.035		0.498557	-15.673	0.498557	-16.2643	0.498557	-16.0797	0.498557	-15.8022	0.498557	-15.5681	0.498557	-15.3249	0.498557	-15.097	0.498557	-14.8733	0.498557	-14.7536	0.498557	-14.6807		0.498557	-20.8219	0.498557	-21.3135	0.498557	-20.4981	0.498557	-19.5626
0.493479	-16.2118	0.493479	-16.691	0.493479	-16.3544	0.493479	-15.8809	0.493479	-15.4265	0.493479	-15.0889	0.493479	-14.7827	0.493479	-14.53	0.493479	-14.2925	0.493479	-14.1171		0.493479	-14.7122	0.493479	-15.2562	0.493479	-15.0931	0.493479	-14.8209	0.493479	-14.5848	0.493479	-14.3679	0.493479	-14.1452	0.493479	-13.9216	0.493479	-13.8076	0.493479	-13.7256		0.493479	-19.5406	0.493479	-20.0356	0.493479	-19.2688	0.493479	-18.4205
0.488479	-15.302	0.488479	-15.7579	0.488479	-15.4346	0.488479	-15.0016	0.488479	-14.572	0.488479	-14.2305	0.488479	-13.9502	0.488479	-13.6807	0.488479	-13.4876	0.488479	-13.3174		0.488479	-13.8872	0.488479	-14.3836	0.488479	-14.2282	0.488479	-13.9726	0.488479	-13.7337	0.488479	-13.5267	0.488479	-13.3112	0.488479	-13.0952	0.488479	-12.9912	0.488479	-12.9025		0.488479	-18.3662	0.488479	-18.8697	0.488479	-18.1597	0.488479	-17.3801
0.483479	-14.4327	0.483479	-14.8867	0.483479	-14.5758	0.483479	-14.1676	0.483479	-13.7528	0.483479	-13.4428	0.483479	-13.1658	0.483479	-12.9474	0.483479	-12.7175	0.483479	-12.5783		0.483479	-13.1019	0.483479	-13.5835	0.483479	-13.418	0.483479	-13.1701	0.483479	-12.944	0.483479	-12.7438	0.483479	-12.5325	0.483479	-12.3332	0.483479	-12.2235	0.483479	-12.1396		0.483479	-17.2446	0.483479	-17.7482	0.483479	-17.1135	0.483479	-16.394
0.4784	-13.6259	0.4784	-14.0579	0.4784	-13.7718	0.4784	-13.3756	0.4784	-13.0036	0.4784	-12.718	0.4784	-12.4448	0.4784	-12.2159	0.4784	-12.0209	0.4784	-11.8759		0.4784	-12.3899	0.4784	-12.8401	0.4784	-12.6722	0.4784	-12.4386	0.4784	-12.2235	0.4784	-12.0256	0.4784	-11.8297	0.4784	-11.6275	0.4784	-11.5126	0.4784	-11.4234		0.4784	-16.1622	0.4784	-16.6748	0.4784	-16.1031	0.4784	-15.4484
0.4734	-12.8582	0.4734	-13.2812	0.4734	-13.0041	0.4734	-12.6489	0.4734	-12.2831	0.4734	-12.0171	0.4734	-11.7729	0.4734	-11.5612	0.4734	-11.3738	0.4734	-11.2241		0.4734	-11.7276	0.4734	-12.1348	0.4734	-11.9846	0.4734	-11.7553	0.4734	-11.5531	0.4734	-11.3638	0.4734	-11.1697	0.4734	-10.9714	0.4734	-10.8583	0.4734	-10.7816		0.4734	-15.1418	0.4734	-15.6472	0.4734	-15.1451	0.4734	-14.5243
0.468322	-12.1339	0.468322	-12.5244	0.468322	-12.2793	0.468322	-11.9498	0.468322	-11.6208	0.468322	-11.3633	0.468322	-11.1354	0.468322	-10.9437	0.468322	-10.7615	0.468322	-10.6194		0.468322	-11.1039	0.468322	-11.4921	0.468322	-11.3428	0.468322	-11.1273	0.468322	-10.9308	0.468322	-10.7367	0.468322	-10.5679	0.468322	-10.3763	0.468322	-10.2699	0.468322	-10.1903		0.468322	-14.1762	0.468322	-14.6568	0.468322	-14.2205	0.468322	-13.6493
0.463322	-11.4572	0.463322	-11.8239	0.463322	-11.5941	0.463322	-11.3042	0.463322	-10.9942	0.463322	-10.7601	0.463322	-10.5412	0.463322	-10.351	0.463322	-10.186	0.463322	-10.0434		0.463322	-10.5279	0.463322	-10.886	0.463322	-10.7515	0.463322	-10.536	0.463322	-10.3524	0.463322	-10.1602	0.463322	-9.98954	0.463322	-9.82217	0.463322	-9.70534	0.463322	-9.65241		0.463322	-13.2535	0.463322	-13.7098	0.463322	-13.3179	0.463322	-12.8263
0.458244	-10.8116	0.458244	-11.1449	0.458244	-10.9365	0.458244	-10.6619	0.458244	-10.3963	0.458244	-10.1726	0.458244	-9.95997	0.458244	-9.80262	0.458244	-9.64097	0.458244	-9.52128		0.458244	-9.97428	0.458244	-10.3019	0.458244	-10.1841	0.458244	-9.9862	0.458244	-9.80405	0.458244	-9.62285	0.458244	-9.47598	0.458244	-9.29526	0.458244	-9.19846	0.458244	-9.11978		0.458244	-12.3871	0.458244	-12.811	0.458244	-12.4534	0.458244	-12.0318
0.453244	-10.1941	0.453244	-10.5117	0.453244	-10.3143	0.453244	-10.0696	0.453244	-9.80929	0.453244	-9.61761	0.453244	-9.41733	0.453244	-9.27857	0.453244	-9.13123	0.453244	-9.01297		0.453244	-9.46836	0.453244	-9.77401	0.453244	-9.63239	0.453244	-9.46692	0.453244	-9.30289	0.453244	-9.13123	0.453244	-8.97196	0.453244	-8.83654	0.453244	-8.72448	0.453244	-8.64533		0.453244	-11.5917	0.453244	-11.966	0.453244	-11.6551	0.453244	-11.2889
0.448166	-9.64765	0.448166	-9.91229	0.448166	-9.7454	0.448166	-9.51747	0.448166	-9.28811	0.448166	-9.09499	0.448166	-8.93	0.448166	-8.79744	0.448166	-8.65105	0.448166	-8.5595		0.448166	-9.00582	0.448166	-9.26426	0.448166	-9.13409	0.448166	-8.97578	0.448166	-8.81556	0.448166	-8.66488	0.448166	-8.52803	0.448166	-8.37496	0.448166	-8.28818	0.448166	-8.22476		0.448166	-10.8421	0.448166	-11.184	0.448166	-10.9127	0.448166	-10.5656
0.443166	-9.10357	0.443166	-9.33197	0.443166	-9.19465	0.443166	-8.9815	0.443166	-8.77074	0.443166	-8.60289	0.443166	-8.45841	0.443166	-8.32203	0.443166	-8.21522	0.443166	-8.10793		0.443166	-8.55759	0.443166	-8.78218	0.443166	-8.65773	0.443166	-8.51372	0.443166	-8.35923	0.443166	-8.22476	0.443166	-8.09887	0.443166	-7.9563	0.443166	-7.87094	0.443166	-7.79989		0.443166	-10.1316	0.443166	-10.4473	0.443166	-10.1927	0.443166	-9.91706
0.438087	-8.62006	0.438087	-8.80269	0.438087	-8.65773	0.438087	-8.47844	0.438087	-8.28722	0.438087	-8.13893	0.438087	-7.99683	0.438087	-7.88191	0.438087	-7.77367	0.438087	-7.68402		0.438087	-8.14894	0.438087	-8.31536	0.438087	-8.20712	0.438087	-8.06406	0.438087	-7.93531	0.438087	-7.81754	0.438087	-7.68307	0.438087	-7.56004	0.438087	-7.48423	0.438087	-7.42128		0.438087	-9.50459	0.438087	-9.76066	0.438087	-9.52415	0.438087	-9.26951
0.433087	-8.14417	0.433087	-8.28389	0.433087	-8.1499	0.433087	-7.96679	0.433087	-7.81467	0.433087	-7.66972	0.433087	-7.56529	0.433087	-7.46086	0.433087	-7.36216	0.433087	-7.29301		0.433087	-7.74267	0.433087	-7.86903	0.433087	-7.77891	0.433087	-7.64206	0.433087	-7.51284	0.433087	-7.40126	0.433087	-7.29111	0.433087	-7.17667	0.433087	-7.11229	0.433087	-7.05269		0.433087	-8.89472	0.433087	-9.11072	0.433087	-8.90473	0.433087	-8.66679
0.428087	-7.70119	0.428087	-7.80561	0.428087	-7.66685	0.428087	-7.53239	0.428087	-7.36406	0.428087	-7.26107	0.428087	-7.13995	0.428087	-7.04792	0.428087	-6.96543	0.428087	-6.90058		0.428087	-7.34785	0.428087	-7.45275	0.428087	-7.3531	0.428087	-7.22197	0.428087	-7.11897	0.428087	-7.01883	0.428087	-6.91393	0.428087	-6.80997	0.428087	-6.75752	0.428087	-6.69363		0.428087	-8.34921	0.428087	-8.51563	0.428087	-8.30964	0.428087	-8.10173
0.42301	-7.27966	0.42301	-7.34213	0.42301	-7.20528	0.42301	-7.06413	0.42301	-6.9311	0.42301	-6.8157	0.42301	-6.727	0.42301	-6.6426	0.42301	-6.57251	0.42301	-6.50718		0.42301	-6.98927	0.42301	-7.03028	0.42301	-6.93396	0.42301	-6.82619	0.42301	-6.73273	0.42301	-6.63545	0.42301	-6.55105	0.42301	-6.46713	0.42301	-6.38893	0.42301	-6.35364		0.42301	-7.80848	0.42301	-7.94342	0.42301	-7.7503	0.42301	-7.57816
0.41801	-6.89247	0.41801	-6.91584	0.41801	-6.78995	0.41801	-6.65452	0.41801	-6.5172	0.41801	-6.4266	0.41801	-6.35507	0.41801	-6.27639	0.41801	-6.21345	0.41801	-6.16243		0.41801	-6.64308	0.41801	-6.64546	0.41801	-6.55773	0.41801	-6.43995	0.41801	-6.35412	0.41801	-6.28879	0.41801	-6.19962	0.41801	-6.12047	0.41801	-6.05085	0.41801	-6.03511		0.41801	-7.33307	0.41801	-7.42128	0.41801	-7.25105	0.41801	-7.08416
0.412931	-6.54438	0.412931	-6.50289	0.412931	-6.3832	0.412931	-6.27973	0.412931	-6.1486	0.412931	-6.05991	0.412931	-5.99267	0.412931	-5.9283	0.412931	-5.88968	0.412931	-5.83675		0.412931	-6.33123	0.412931	-6.30405	0.412931	-6.20725	0.412931	-6.10712	0.412931	-6.03225	0.412931	-5.955	0.412931	-5.89063	0.412931	-5.81148	0.412931	-5.75616	0.412931	-5.7409		0.412931	-6.90439	0.412931	-6.9659	0.412931	-6.81236	0.412931	-6.64356
0.407931	-6.21202	0.407931	-6.15098	0.407931	-6.02748	0.407931	-5.90112	0.407931	-5.79717	0.407931	-5.72374	0.407931	-5.65317	0.407931	-5.59785	0.407931	-5.56733	0.407931	-5.5268		0.407931	-6.02176	0.407931	-5.96025	0.407931	-5.86679	0.407931	-5.78287	0.407931	-5.69561	0.407931	-5.64315	0.407931	-5.57067	0.407931	-5.50582	0.407931	-5.47769	0.407931	-5.44812		0.407931	-6.52339	0.407931	-6.52149	0.407931	-6.36699	0.407931	-6.22299
0.402853	-5.91447	0.402853	-5.81148	0.402853	-5.68082	0.402853	-5.56495	0.402853	-5.4629	0.402853	-5.40139	0.402853	-5.34656	0.402853	-5.2922	0.402853	-5.25405	0.402853	-5.23355		0.402853	-5.74424	0.402853	-5.64172	0.402853	-5.55112	0.402853	-5.46624	0.402853	-5.39186	0.402853	-5.33654	0.402853	-5.28218	0.402853	-5.23211	0.402853	-5.19492	0.402853	-5.18062		0.402853	-6.14574	0.402853	-6.14526	0.402853	-5.98123	0.402853	-5.85535
0.397853	-5.61263	0.397853	-5.48102	0.397853	-5.36277	0.397853	-5.24976	0.397853	-5.16583	0.397853	-5.09812	0.397853	-5.05521	0.397853	-5.00943	0.397853	-4.97891	0.397853	-4.95603		0.397853	-5.48102	0.397853	-5.34942	0.397853	-5.26549	0.397853	-5.16345	0.397853	-5.11386	0.397853	-5.06188	0.397853	-5.00514	0.397853	-4.96747	0.397853	-4.936	0.397853	-4.92265		0.397853	-5.81052	0.397853	-5.78525	0.397853	-5.62742	0.397853	-5.49199
0.392775	-5.34608	0.392775	-5.20875	0.392775	-5.06951	0.392775	-4.97558	0.392775	-4.88307	0.392775	-4.81917	0.392775	-4.76195	0.392775	-4.73001	0.392775	-4.72428	0.392775	-4.69996		0.392775	-5.23402	0.392775	-5.0738	0.392775	-4.97748	0.392775	-4.89785	0.392775	-4.84254	0.392775	-4.79819	0.392775	-4.74717	0.392775	-4.70998	0.392775	-4.6828	0.392775	-4.67517		0.392775	-5.50677	0.392775	-5.45527	0.392775	-5.29601	0.392775	-5.16488
0.387775	-5.11195	0.387775	-4.92742	0.387775	-4.79342	0.387775	-4.70712	0.387775	-4.62605	0.387775	-4.56168	0.387775	-4.51161	0.387775	-4.48348	0.387775	-4.45201	0.387775	-4.45058		0.387775	-4.9956	0.387775	-4.80916	0.387775	-4.71332	0.387775	-4.64179	0.387775	-4.58409	0.387775	-4.53927	0.387775	-4.50923	0.387775	-4.46202	0.387775	-4.44438	0.387775	-4.44247		0.387775	-5.21304	0.387775	-5.14295	0.387775	-4.99703	0.387775	-4.88021
0.382697	-4.87544	0.382697	-4.67708	0.382697	-4.53879	0.382697	-4.43532	0.382697	-4.37285	0.382697	-4.31897	0.382697	-4.28034	0.382697	-4.24315	0.382697	-4.23504	0.382697	-4.20834		0.382697	-4.76291	0.382697	-4.58028	0.382697	-4.46584	0.382697	-4.38239	0.382697	-4.35044	0.382697	-4.30943	0.382697	-4.2627	0.382697	-4.24983	0.382697	-4.22455	0.382697	-4.21692		0.382697	-4.94697	0.382697	-4.85255	0.382697	-4.71999	0.382697	-4.58838
0.377697	-4.66086	0.377697	-4.442	0.377697	-4.31277	0.377697	-4.22455	0.377697	-4.14826	0.377697	-4.10439	0.377697	-4.06147	0.377697	-4.04526	0.377697	-4.00902	0.377697	-4.01665		0.377697	-4.5655	0.377697	-4.35235	0.377697	-4.25221	0.377697	-4.18116	0.377697	-4.14301	0.377697	-4.09533	0.377697	-4.07101	0.377697	-4.04002	0.377697	-4.02237	0.377697	-4.02524		0.377697	-4.7014	0.377697	-4.60221	0.377697	-4.4687	0.377697	-4.34519
0.372697	-4.46774	0.372697	-4.24506	0.372697	-4.11536	0.372697	-4.03286	0.372697	-3.94417	0.372697	-3.89029	0.372697	-3.87169	0.372697	-3.85357	0.372697	-3.82782	0.372697	-3.81876		0.372697	-4.38525	0.372697	-4.17496	0.372697	-4.05623	0.372697	-3.99519	0.372697	-3.94036	0.372697	-3.91842	0.372697	-3.87503	0.372697	-3.85262	0.372697	-3.83688	0.372697	-3.83259		0.372697	-4.49111	0.372697	-4.37762	0.372697	-4.24744	0.372697	-4.14015
0.367619	-4.27748	0.367619	-4.05146	0.367619	-3.91842	0.367619	-3.84213	0.367619	-3.77203	0.367619	-3.7315	0.367619	-3.69288	0.367619	-3.66141	0.367619	-3.65092	0.367619	-3.65759		0.367619	-4.20643	0.367619	-3.97994	0.367619	-3.86025	0.367619	-3.80446	0.367619	-3.75153	0.367619	-3.72006	0.367619	-3.70814	0.367619	-3.67571	0.367619	-3.66141	0.367619	-3.66665		0.367619	-4.28177	0.367619	-4.17305	0.367619	-4.02571	0.367619	-3.91604
0.362618	-4.11965	0.362618	-3.87122	0.362618	-3.75582	0.362618	-3.66236	0.362618	-3.60323	0.362618	-3.5608	0.362618	-3.5093	0.362618	-3.50453	0.362618	-3.50024	0.362618	-3.48307		0.362618	-4.04669	0.362618	-3.80208	0.362618	-3.72006	0.362618	-3.64377	0.362618	-3.5875	0.362618	-3.57653	0.362618	-3.52932	0.362618	-3.51073	0.362618	-3.49642	0.362618	-3.50882		0.362618	-4.09962	0.362618	-3.97851	0.362618	-3.84261	0.362618	-3.73866
0.35754	-3.96229	0.35754	-3.72578	0.35754	-3.5956	0.35754	-3.5093	0.35754	-3.4516	0.35754	-3.40153	0.35754	-3.38055	0.35754	-3.36672	0.35754	-3.34479	0.35754	-3.33811		0.35754	-3.8984	0.35754	-3.66093	0.35754	-3.54554	0.35754	-3.48212	0.35754	-3.45351	0.35754	-3.40678	0.35754	-3.39104	0.35754	-3.36672	0.35754	-3.37149	0.35754	-3.35385		0.35754	-3.93416	0.35754	-3.814	0.35754	-3.68287	0.35754	-3.56843
0.35254	-3.82782	0.35254	-3.59131	0.35254	-3.45971	0.35254	-3.37054	0.35254	-3.31522	0.35254	-3.26325	0.35254	-3.2437	0.35254	-3.22272	0.35254	-3.22176	0.35254	-3.19602		0.35254	-3.76011	0.35254	-3.51597	0.35254	-3.41155	0.35254	-3.34479	0.35254	-3.30664	0.35254	-3.28709	0.35254	-3.26325	0.35254	-3.23798	0.35254	-3.21986	0.35254	-3.24513		0.35254	-3.77919	0.35254	-3.64663	0.35254	-3.51931	0.35254	-3.42251
0.347463	-3.68382	0.347463	-3.44349	0.347463	-3.32238	0.347463	-3.23512	0.347463	-3.16454	0.347463	-3.12926	0.347463	-3.11066	0.347463	-3.08491	0.347463	-3.07251	0.347463	-3.08634		0.347463	-3.62708	0.347463	-3.37817	0.347463	-3.26945	0.347463	-3.21032	0.347463	-3.1798	0.347463	-3.15262	0.347463	-3.14023	0.347463	-3.11304	0.347463	-3.09969	0.347463	-3.1097		0.347463	-3.61897	0.347463	-3.49022	0.347463	-3.37149	0.347463	-3.27708
0.342463	-3.5627	0.342463	-3.33382	0.342463	-3.20555	0.342463	-3.11304	0.342463	-3.05773	0.342463	-3.03055	0.342463	-2.99049	0.342463	-2.98716	0.342463	-2.9738	0.342463	-2.97905		0.342463	-3.50596	0.342463	-3.26182	0.342463	-3.16931	0.342463	-3.10446	0.342463	-3.05534	0.342463	-3.03389	0.342463	-3.02101	0.342463	-3.00194	0.342463	-3.00194	0.342463	-2.99908		0.342463	-3.50024	0.342463	-3.34765	0.342463	-3.22367	0.342463	-3.15405
0.337384	-3.44492	0.337384	-3.21414	0.337384	-3.10541	0.337384	-3.01338	0.337384	-2.95521	0.337384	-2.91897	0.337384	-2.89417	0.337384	-2.87128	0.337384	-2.88845	0.337384	-2.87939		0.337384	-3.39581	0.337384	-3.16264	0.337384	-3.04676	0.337384	-2.99335	0.337384	-2.95425	0.337384	-2.94281	0.337384	-2.9204	0.337384	-2.89465	0.337384	-2.8937	0.337384	-2.8937		0.337384	-3.3672	0.337384	-3.22463	0.337384	-3.1097	0.337384	-3.04199
0.332384	-3.34431	0.332384	-3.12258	0.332384	-2.99812	0.332384	-2.92803	0.332384	-2.86413	0.332384	-2.82694	0.332384	-2.805	0.332384	-2.79022	0.332384	-2.78212	0.332384	-2.78688		0.332384	-3.30521	0.332384	-3.08062	0.332384	-2.97667	0.332384	-2.90895	0.332384	-2.87462	0.332384	-2.84077	0.332384	-2.81454	0.332384	-2.80167	0.332384	-2.81168	0.332384	-2.80596		0.332384	-3.2642	0.332384	-3.11304	0.332384	-3.01386	0.332384	-2.93375
0.327306	-3.24894	0.327306	-3.02483	0.327306	-2.90991	0.327306	-2.83314	0.327306	-2.77544	0.327306	-2.75923	0.327306	-2.72346	0.327306	-2.70916	0.327306	-2.70248	0.327306	-2.71107		0.327306	-3.21223	0.327306	-2.98239	0.327306	-2.86556	0.327306	-2.81454	0.327306	-2.79308	0.327306	-2.76495	0.327306	-2.74683	0.327306	-2.71822	0.327306	-2.72537	0.327306	-2.73682		0.327306	-3.16216	0.327306	-3.00909	0.327306	-2.90371	0.327306	-2.83266
0.322306	-3.16407	0.322306	-2.95044	0.322306	-2.82265	0.322306	-2.76161	0.322306	-2.69867	0.322306	-2.69533	0.322306	-2.65051	0.322306	-2.63382	0.322306	-2.63287	0.322306	-2.63906		0.322306	-3.13784	0.322306	-2.90562	0.322306	-2.79594	0.322306	-2.73968	0.322306	-2.71011	0.322306	-2.69104	0.322306	-2.67483	0.322306	-2.66672	0.322306	-2.65957	0.322306	-2.65957		0.322306	-3.05677	0.322306	-2.92517	0.322306	-2.82122	0.322306	-2.74492
0.317306	-3.08538	0.317306	-2.87367	0.317306	-2.76304	0.317306	-2.68532	0.317306	-2.63859	0.317306	-2.61189	0.317306	-2.5971	0.317306	-2.58661	0.317306	-2.57088	0.317306	-2.57374		0.317306	-3.05153	0.317306	-2.83695	0.317306	-2.7454	0.317306	-2.68389	0.317306	-2.64908	0.317306	-2.62619	0.317306	-2.60283	0.317306	-2.59186	0.317306	-2.59996	0.317306	-2.60378		0.317306	-2.95902	0.317306	-2.84172	0.317306	-2.75112	0.317306	-2.6734
0.312228	-3.0048	0.312228	-2.79642	0.312228	-2.69104	0.312228	-2.63191	0.312228	-2.57851	0.312228	-2.54942	0.312228	-2.52939	0.312228	-2.52176	0.312228	-2.52224	0.312228	-2.53464		0.312228	-2.98525	0.312228	-2.75351	0.312228	-2.66148	0.312228	-2.61618	0.312228	-2.59043	0.312228	-2.56802	0.312228	-2.54179	0.312228	-2.53607	0.312228	-2.52272	0.312228	-2.53178		0.312228	-2.88082	0.312228	-2.76733	0.312228	-2.67626	0.312228	-2.59377
0.307228	-2.94281	0.307228	-2.74683	0.307228	-2.6219	0.307228	-2.57183	0.307228	-2.52892	0.307228	-2.50174	0.307228	-2.50078	0.307228	-2.47551	0.307228	-2.48123	0.307228	-2.48123		0.307228	-2.90848	0.307228	-2.70725	0.307228	-2.60664	0.307228	-2.56611	0.307228	-2.54274	0.307228	-2.49744	0.307228	-2.49935	0.307228	-2.49744	0.307228	-2.48886	0.307228	-2.48219		0.307228	-2.80739	0.307228	-2.69724	0.307228	-2.60235	0.307228	-2.55085
0.30215	-2.87462	0.30215	-2.69295	0.30215	-2.59377	0.30215	-2.51938	0.30215	-2.48362	0.30215	-2.44499	0.30215	-2.42926	0.30215	-2.43975	0.30215	-2.43164	0.30215	-2.42926		0.30215	-2.85746	0.30215	-2.64669	0.30215	-2.54799	0.30215	-2.50793	0.30215	-2.486	0.30215	-2.46931	0.30215	-2.45596	0.30215	-2.45977	0.30215	-2.44022	0.30215	-2.45834		0.30215	-2.75112	0.30215	-2.61904	0.30215	-2.55085	0.30215	-2.47885
0.29715	-2.81502	0.29715	-2.62857	0.29715	-2.53082	0.29715	-2.48457	0.29715	-2.44165	0.29715	-2.41161	0.29715	-2.40398	0.29715	-2.40875	0.29715	-2.39635	0.29715	-2.40208		0.29715	-2.8031	0.29715	-2.60283	0.29715	-2.50937	0.29715	-2.47456	0.29715	-2.45119	0.29715	-2.43116	0.29715	-2.41638	0.29715	-2.42353	0.29715	-2.40112	0.29715	-2.42115		0.29715	-2.66958	0.29715	-2.55991	0.29715	-2.48695	0.29715	-2.43307
0.292071	-2.77067	0.292071	-2.57421	0.292071	-2.49744	0.292071	-2.44642	0.292071	-2.40112	0.292071	-2.39349	0.292071	-2.37156	0.292071	-2.36631	0.292071	-2.37871	0.292071	-2.3625		0.292071	-2.75446	0.292071	-2.56039	0.292071	-2.48695	0.292071	-2.44213	0.292071	-2.4221	0.292071	-2.4078	0.292071	-2.37537	0.292071	-2.37633	0.292071	-2.3811	0.292071	-2.38157		0.292071	-2.61999	0.292071	-2.49744	0.292071	-2.45834	0.292071	-2.38777
0.287071	-2.72728	0.287071	-2.55085	0.287071	-2.46979	0.287071	-2.42449	0.287071	-2.39254	0.287071	-2.36298	0.287071	-2.34629	0.287071	-2.34295	0.287071	-2.34438	0.287071	-2.35678		0.287071	-2.72585	0.287071	-2.53035	0.287071	-2.45024	0.287071	-2.41018	0.287071	-2.39159	0.287071	-2.38205	0.287071	-2.36488	0.287071	-2.35725	0.287071	-2.35821	0.287071	-2.36965		0.287071	-2.56754	0.287071	-2.47313	0.287071	-2.40398	0.287071	-2.36679
0.281993	-2.6672	0.281993	-2.5108	0.281993	-2.42496	0.281993	-2.40541	0.281993	-2.36059	0.281993	-2.34343	0.281993	-2.32578	0.281993	-2.25423	0.281993	-2.25897	0.281993	-2.26148		0.281993	-2.68246	0.281993	-2.49411	0.281993	-2.42353	0.281993	-2.39874	0.281993	-2.37251	0.281993	-2.28562	0.281993	-2.34772	0.281993	-2.26391	0.281993	-2.26962	0.281993	-2.2718		0.281993	-2.50841	0.281993	-2.42544	0.281993	-2.37442	0.281993	-2.32006
0.276994	-2.65242	0.276994	-2.47837	0.276994	-2.4078	0.276994	-2.36822	0.276994	-2.26909	0.276994	-2.2503	0.276994	-2.23989	0.276994	-2.15762	0.276994	-2.16387	0.276994	-2.17188		0.276994	-2.64669	0.276994	-2.46502	0.276994	-2.39683	0.276994	-2.37108	0.276994	-2.27806	0.276994	-2.19363	0.276994	-2.26416	0.276994	-2.1747	0.276994	-2.18008	0.276994	-2.16697		0.276994	-2.4674	0.276994	-2.3811	0.276994	-2.3501	0.276994	-2.13488
0.271915	-2.60616	0.271915	-2.45024	0.271915	-2.39159	0.271915	-2.28047	0.271915	-2.16497	0.271915	-2.14804	0.271915	-2.14318	0.271915	-2.15004	0.271915	-2.1489	0.271915	-2.15476		0.271915	-2.6095	0.271915	-2.44165	0.271915	-2.38825	0.271915	-2.28986	0.271915	-2.17813	0.271915	-2.15901	0.271915	-2.17937	0.271915	-2.14737	0.271915	-2.1591	0.271915	-2.16902		0.271915	-2.40923	0.271915	-2.34819	0.271915	-2.13579	0.271915	-2.12024
0.266915	-2.56516	0.266915	-2.43832	0.266915	-2.29795	0.266915	-2.18237	0.266915	-2.15824	0.266915	-2.14675	0.266915	-2.14432	0.266915	-2.18829	0.266915	-2.15438	0.266915	-2.18247		0.266915	-2.57708	0.266915	-2.43879	0.266915	-2.29791	0.266915	-2.20312	0.266915	-2.17002	0.266915	-2.19191	0.266915	-2.16468	0.266915	-2.17694	0.266915	-2.17412	0.266915	-2.20211		0.266915	-2.39779	0.266915	-2.15314	0.266915	-2.12105	0.266915	-2.09359
0.261915	-2.55085	0.261915	-2.40923	0.261915	-2.20426	0.261915	-2.16587	0.261915	-2.17069	0.261915	-2.16206	0.261915	-2.16487	0.261915	-2.18075	0.261915	-2.17584	0.261915	-2.20207		0.261915	-2.54704	0.261915	-2.41209	0.261915	-2.20836	0.261915	-2.18652	0.261915	-2.18309	0.261915	-2.20951	0.261915	-2.1838	0.261915	-2.19515	0.261915	-2.20197	0.261915	-2.20068		0.261915	-2.33723	0.261915	-2.15257	0.261915	-2.10923	0.261915	-2.11452
0.256837	-2.51747	0.256837	-2.4078	0.256837	-2.18814	0.256837	-2.18452	0.256837	-2.19544	0.256837	-2.19572	0.256837	-2.18829	0.256837	-2.2116	0.256837	-2.21842	0.256837	-2.20712		0.256837	-2.54179	0.256837	-2.3249	0.256837	-2.1982	0.256837	-2.20917	0.256837	-2.20474	0.256837	-2.21461	0.256837	-2.20946	0.256837	-2.20927	0.256837	-2.21313	0.256837	-2.21671		0.256837	-2.3358	0.256837	-2.1367	0.256837	-2.12377	0.256837	-2.10718
0.251837	-2.5127	0.251837	-2.31152	0.251837	-2.20908	0.251837	-2.20679	0.251837	-2.19849	0.251837	-2.19878	0.251837	-2.19553	0.251837	-2.21947	0.251837	-2.21856	0.251837	-2.2238		0.251837	-2.51032	0.251837	-2.23182	0.251837	-2.20145	0.251837	-2.2076	0.251837	-2.2189	0.251837	-2.22867	0.251837	-2.22066	0.251837	-2.2178	0.251837	-2.2292	0.251837	-2.23025		0.251837	-2.13626	0.251837	-2.117	0.251837	-2.11318	0.251837	-2.11776
0.246758	-2.47932	0.246758	-2.21957	0.246758	-2.22214	0.246758	-2.2229	0.246758	-2.21337	0.246758	-2.22319	0.246758	-2.20974	0.246758	-2.21532	0.246758	-2.23821	0.246758	-2.23997		0.246758	-2.50555	0.246758	-2.2169	0.246758	-2.22987	0.246758	-2.23201	0.246758	-2.23115	0.246758	-2.2384	0.246758	-2.22863	0.246758	-2.24036	0.246758	-2.24393	0.246758	-2.24484		0.246758	-2.12496	0.246758	-2.1241	0.246758	-2.12305	0.246758	-2.12658
0.241758	-2.46693	0.241758	-2.20951	0.241758	-2.22753	0.241758	-2.2179	0.241758	-2.21547	0.241758	-2.21365	0.241758	-2.23831	0.241758	-2.22643	0.241758	-2.24965	0.241758	-2.24603		0.241758	-2.47408	0.241758	-2.22929	0.241758	-2.23335	0.241758	-2.23626	0.241758	-2.23875	0.241758	-2.25333	0.241758	-2.23759	0.241758	-2.25953	0.241758	-2.26305	0.241758	-2.27207		0.241758	-2.09854	0.241758	-2.13154	0.241758	-2.12653	0.241758	-2.13674
0.236681	-2.44356	0.236681	-2.21761	0.236681	-2.23401	0.236681	-2.2375	0.236681	-2.22462	0.236681	-2.23616	0.236681	-2.22987	0.236681	-2.24241	0.236681	-2.25137	0.236681	-2.26391		0.236681	-2.46264	0.236681	-2.25771	0.236681	-2.23659	0.236681	-2.2354	0.236681	-2.25118	0.236681	-2.25776	0.236681	-2.24665	0.236681	-2.25967	0.236681	-2.27335	0.236681	-2.26377		0.236681	-2.09602	0.236681	-2.12448	0.236681	-2.13111	0.236681	-2.14265
0.231681	-2.43355	0.231681	-2.23702	0.231681	-2.23978	0.231681	-2.22872	0.231681	-2.22433	0.231681	-2.24951	0.231681	-2.22758	0.231681	-2.25619	0.231681	-2.27092	0.231681	-2.27393		0.231681	-2.45214	0.231681	-2.24822	0.231681	-2.24889	0.231681	-2.24551	0.231681	-2.25376	0.231681	-2.25925	0.231681	-2.259	0.231681	-2.26849	0.231681	-2.26801	0.231681	-2.27869		0.231681	-2.11829	0.231681	-2.12401	0.231681	-2.12563	0.231681	-2.15391
0.226603	-2.41495	0.226603	-2.23254	0.226603	-2.23726	0.226603	-2.2343	0.226603	-2.24427	0.226603	-2.23406	0.226603	-2.24942	0.226603	-2.26787	0.226603	-2.26148	0.226603	-2.29896		0.226603	-2.42783	0.226603	-2.2734	0.226603	-2.25428	0.226603	-2.25829	0.226603	-2.25824	0.226603	-2.26339	0.226603	-2.26706	0.226603	-2.2838	0.226603	-2.28237	0.226603	-2.29381		0.226603	-2.11347	0.226603	-2.12441	0.226603	-2.13531	0.226603	-2.15929
0.221602	-2.33041	0.221602	-2.24865	0.221602	-2.23664	0.221602	-2.24044	0.221602	-2.24903	0.221602	-2.24961	0.221602	-2.26167	0.221602	-2.27092	0.221602	-2.28837	0.221602	-2.28599		0.221602	-2.42306	0.221602	-2.26501	0.221602	-2.26253	0.221602	-2.26887	0.221602	-2.27688	0.221602	-2.26253	0.221602	-2.26732	0.221602	-2.28604	0.221602	-2.27502	0.221602	-2.29367		0.221602	-2.10203	0.221602	-2.12415	0.221602	-2.14384	0.221602	-2.155
0.216524	-2.25423	0.216524	-2.24365	0.216524	-2.24203	0.216524	-2.25132	0.216524	-2.25933	0.216524	-2.25705	0.216524	-2.25032	0.216524	-2.27326	0.216524	-2.29629	0.216524	-2.30773		0.216524	-2.33683	0.216524	-2.26606	0.216524	-2.26015	0.216524	-2.26	0.216524	-2.28165	0.216524	-2.28599	0.216524	-2.27102	0.216524	-2.28959	0.216524	-2.28327	0.216524	-2.29577		0.216524	-2.10279	0.216524	-2.12501	0.216524	-2.13803	0.216524	-2.16035
0.211524	-2.2189	0.211524	-2.25624	0.211524	-2.22681	0.211524	-2.24741	0.211524	-2.26425	0.211524	-2.25495	0.211524	-2.26825	0.211524	-2.27092	0.211524	-2.2806	0.211524	-2.30072		0.211524	-2.25271	0.211524	-2.27455	0.211524	-2.26067	0.211524	-2.27683	0.211524	-2.28518	0.211524	-2.28914	0.211524	-2.27221	0.211524	-2.29529	0.211524	-2.29796	0.211524	-2.30335		0.211524	-2.10141	0.211524	-2.13998	0.211524	-2.14814	0.211524	-2.16287
0.206524	-2.24026	0.206524	-2.25299	0.206524	-2.23483	0.206524	-2.24543	0.206524	-2.25619	0.206524	-2.25056	0.206524	-2.26653	0.206524	-2.27521	0.206524	-2.28022	0.206524	-2.29991		0.206524	-2.24374	0.206524	-2.27564	0.206524	-2.2631	0.206524	-2.26477	0.206524	-2.27369	0.206524	-2.28562	0.206524	-2.28375	0.206524	-2.29324	0.206524	-2.28685	0.206524	-2.31393		0.206524	-2.0984	0.206524	-2.12296	0.206524	-2.13588	0.206524	-2.16425
0.201447	-2.22352	0.201447	-2.25447	0.201447	-2.24422	0.201447	-2.2425	0.201447	-2.24393	0.201447	-2.25023	0.201447	-2.27111	0.201447	-2.28213	0.201447	-2.28089	0.201447	-2.29457		0.201447	-2.24379	0.201447	-2.26587	0.201447	-2.26429	0.201447	-2.26892	0.201447	-2.26777	0.201447	-2.28342	0.201447	-2.27216	0.201447	-2.2961	0.201447	-2.29996	0.201447	-2.30006		0.201447	-2.10241	0.201447	-2.13865	0.201447	-2.13154	0.201447	-2.16356
0.196446	-2.24136	0.196446	-2.24203	0.196446	-2.2548	0.196446	-2.2405	0.196446	-2.25485	0.196446	-2.26577	0.196446	-2.27021	0.196446	-2.28113	0.196446	-2.28156	0.196446	-2.29119		0.196446	-2.24539	0.196446	-2.25476	0.196446	-2.25728	0.196446	-2.27474	0.196446	-2.27841	0.196446	-2.28394	0.196446	-2.28594	0.196446	-2.29848	0.196446	-2.30382	0.196446	-2.32242		0.196446	-2.0974	0.196446	-2.12687	0.196446	-2.14284	0.196446	-2.16945
0.191368	-2.24479	0.191368	-2.24899	0.191368	-2.24965	0.191368	-2.26248	0.191368	-2.25714	0.191368	-2.25237	0.191368	-2.27598	0.191368	-2.28346	0.191368	-2.28117	0.191368	-2.29891		0.191368	-2.24503	0.191368	-2.25852	0.191368	-2.26472	0.191368	-2.27116	0.191368	-2.2653	0.191368	-2.28833	0.191368	-2.28523	0.191368	-2.29739	0.191368	-2.29705	0.191368	-2.30697		0.191368	-2.09425	0.191368	-2.1108	0.191368	-2.14637	0.191368	-2.15767
0.186368	-2.23845	0.186368	-2.2395	0.186368	-2.23812	0.186368	-2.24689	0.186368	-2.24832	0.186368	-2.26358	0.186368	-2.26887	0.186368	-2.2889	0.186368	-2.28694	0.186368	-2.30702		0.186368	-2.24899	0.186368	-2.26158	0.186368	-2.26057	0.186368	-2.28923	0.186368	-2.28399	0.186368	-2.27402	0.186368	-2.28775	0.186368	-2.29964	0.186368	-2.30792	0.186368	-2.31059		0.186368	-2.10617	0.186368	-2.12043	0.186368	-2.15109	0.186368	-2.16544
0.18129	-2.23134	0.18129	-2.24594	0.18129	-2.24751	0.18129	-2.25595	0.18129	-2.25728	0.18129	-2.26301	0.18129	-2.27297	0.18129	-2.28814	0.18129	-2.28544	0.18129	-2.30444		0.18129	-2.2385	0.18129	-2.24985	0.18129	-2.261	0.18129	-2.26315	0.18129	-2.28027	0.18129	-2.2858	0.18129	-2.29052	0.18129	-2.29724	0.18129	-2.31093	0.18129	-2.32347		0.18129	-2.10775	0.18129	-2.11638	0.18129	-2.14947	0.18129	-2.16831
0.17629	-2.2282	0.17629	-2.23416	0.17629	-2.23592	0.17629	-2.25171	0.17629	-2.2622	0.17629	-2.26792	0.17629	-2.27064	0.17629	-2.28308	0.17629	-2.28547	0.17629	-2.32442		0.17629	-2.23072	0.17629	-2.25776	0.17629	-2.26539	0.17629	-2.27288	0.17629	-2.28194	0.17629	-2.29071	0.17629	-2.30449	0.17629	-2.30544	0.17629	-2.30015	0.17629	-2.30859		0.17629	-2.09416	0.17629	-2.12468	0.17629	-2.14456	0.17629	-2.15805
0.171211	-2.23182	0.171211	-2.24293	0.171211	-2.23945	0.171211	-2.24942	0.171211	-2.26038	0.171211	-2.26901	0.171211	-2.2857	0.171211	-2.28733	0.171211	-2.28818	0.171211	-2.30993		0.171211	-2.22782	0.171211	-2.25209	0.171211	-2.257	0.171211	-2.26797	0.171211	-2.2868	0.171211	-2.27826	0.171211	-2.28885	0.171211	-2.29219	0.171211	-2.29686	0.171211	-2.31718		0.171211	-2.08901	0.171211	-2.13054	0.171211	-2.14165	0.171211	-2.16635
0.166212	-2.22424	0.166212	-2.2477	0.166212	-2.24832	0.166212	-2.24489	0.166212	-2.26391	0.166212	-2.26544	0.166212	-2.2723	0.166212	-2.28132	0.166212	-2.29948	0.166212	-2.32399		0.166212	-2.22648	0.166212	-2.24746	0.166212	-2.26591	0.166212	-2.27164	0.166212	-2.27674	0.166212	-2.28752	0.166212	-2.30306	0.166212	-2.30473	0.166212	-2.30411	0.166212	-2.31584		0.166212	-2.08042	0.166212	-2.13135	0.166212	-2.14957	0.166212	-2.14895
0.161212	-2.2157	0.161212	-2.24431	0.161212	-2.2364	0.161212	-2.24284	0.161212	-2.27192	0.161212	-2.27465	0.161212	-2.28876	0.161212	-2.28613	0.161212	-2.29906	0.161212	-2.3073		0.161212	-2.21575	0.161212	-2.23387	0.161212	-2.25876	0.161212	-2.26634	0.161212	-2.28537	0.161212	-2.28465	0.161212	-2.28837	0.161212	-2.30449	0.161212	-2.30916	0.161212	-2.31942		0.161212	-2.09425	0.161212	-2.13588	0.161212	-2.17231	0.161212	-2.15915
0.156134	-2.21938	0.156134	-2.24116	0.156134	-2.24226	0.156134	-2.25671	0.156134	-2.27731	0.156134	-2.28103	0.156134	-2.27903	0.156134	-2.30168	0.156134	-2.30597	0.156134	-2.32709		0.156134	-2.21008	0.156134	-2.23692	0.156134	-2.2652	0.156134	-2.28346	0.156134	-2.27502	0.156134	-2.29052	0.156134	-2.29166	0.156134	-2.3027	0.156134	-2.31026	0.156134	-2.33296		0.156134	-2.08758	0.156134	-2.15042	0.156134	-2.16721	0.156134	-2.18595
0.151134	-2.19925	0.151134	-2.2364	0.151134	-2.23769	0.151134	-2.25356	0.151134	-2.25929	0.151134	-2.28313	0.151134	-2.28742	0.151134	-2.28971	0.151134	-2.29	0.151134	-2.31937		0.151134	-2.20469	0.151134	-2.2367	0.151134	-2.25962	0.151134	-2.25085	0.151134	-2.28256	0.151134	-2.29715	0.151134	-2.28961	0.151134	-2.30316	0.151134	-2.30592	0.151134	-2.32213		0.151134	-2.08805	0.151134	-2.14079	0.151134	-2.1603	0.151134	-2.18714
0.146055	-2.21113	0.146055	-2.23621	0.146055	-2.24808	0.146055	-2.26183	0.146055	-2.28051	0.146055	-2.27798	0.146055	-2.29557	0.146055	-2.29486	0.146055	-2.31665	0.146055	-2.32089		0.146055	-2.2023	0.146055	-2.23983	0.146055	-2.26024	0.146055	-2.27617	0.146055	-2.28418	0.146055	-2.28675	0.146055	-2.29329	0.146055	-2.29844	0.146055	-2.31489	0.146055	-2.33954		0.146055	-2.09792	0.146055	-2.1572	0.146055	-2.17532	0.146055	-2.20097
0.141055	-2.19949	0.141055	-2.24193	0.141055	-2.2508	0.141055	-2.26768	0.141055	-2.26744	0.141055	-2.28418	0.141055	-2.30163	0.141055	-2.3023	0.141055	-2.30721	0.141055	-2.32018		0.141055	-2.19572	0.141055	-2.23616	0.141055	-2.25175	0.141055	-2.25914	0.141055	-2.27707	0.141055	-2.293	0.141055	-2.29619	0.141055	-2.30134	0.141055	-2.31007	0.141055	-2.31918		0.141055	-2.09502	0.141055	-2.14847	0.141055	-2.18142	0.141055	-2.20168
0.135977	-2.2014	0.135977	-2.23863	0.135977	-2.25347	0.135977	-2.26935	0.135977	-2.27044	0.135977	-2.2909	0.135977	-2.29801	0.135977	-2.29577	0.135977	-2.31074	0.135977	-2.32485		0.135977	-2.1921	0.135977	-2.23149	0.135977	-2.25733	0.135977	-2.26525	0.135977	-2.28084	0.135977	-2.29062	0.135977	-2.29042	0.135977	-2.29686	0.135977	-2.31107	0.135977	-2.32433		0.135977	-2.12563	0.135977	-2.17498	0.135977	-2.18242	0.135977	-2.20807
0.130977	-2.19177	0.130977	-2.23883	0.130977	-2.25562	0.130977	-2.26677	0.130977	-2.27171	0.130977	-2.26887	0.130977	-2.29033	0.130977	-2.28918	0.130977	-2.30373	0.130977	-2.31756		0.130977	-2.18666	0.130977	-2.22424	0.130977	-2.25256	0.130977	-2.26816	0.130977	-2.26825	0.130977	-2.28318	0.130977	-2.27145	0.130977	-2.28275	0.130977	-2.29858	0.130977	-2.30778		0.130977	-2.12687	0.130977	-2.19096	0.130977	-2.2024	0.130977	-2.21461
0.125899	-2.18855	0.125899	-2.23754	0.125899	-2.25938	0.125899	-2.26711	0.125899	-2.27259	0.125899	-2.28246	0.125899	-2.28737	0.125899	-2.2981	0.125899	-2.29824	0.125899	-2.30897		0.125899	-2.17951	0.125899	-2.23502	0.125899	-2.24541	0.125899	-2.24851	0.125899	-2.26324	0.125899	-2.27035	0.125899	-2.27312	0.125899	-2.28542	0.125899	-2.29166	0.125899	-2.29429		0.125899	-2.13507	0.125899	-2.20254	0.125899	-2.21408	0.125899	-2.22228
0.120899	-2.18075	0.120899	-2.24427	0.120899	-2.25929	0.120899	-2.27307	0.120899	-2.27636	0.120899	-2.27703	0.120899	-2.2848	0.120899	-2.29023	0.120899	-2.29872	0.120899	-2.30187		0.120899	-2.18204	0.120899	-2.21561	0.120899	-2.23382	0.120899	-2.26081	0.120899	-2.2651	0.120899	-2.25733	0.120899	-2.26682	0.120899	-2.27464	0.120899	-2.27331	0.120899	-2.28485		0.120899	-2.14103	0.120899	-2.20621	0.120899	-2.21899	0.120899	-2.23392
0.115821	-2.18027	0.115821	-2.2405	0.115821	-2.26096	0.115821	-2.27273	0.115821	-2.27863	0.115821	-2.27537	0.115821	-2.28151	0.115821	-2.28923	0.115821	-2.29333	0.115821	-2.2972		0.115821	-2.15829	0.115821	-2.2251	0.115821	-2.23702	0.115821	-2.26959	0.115821	-2.2672	0.115821	-2.26196	0.115821	-2.26749	0.115821	-2.27164	0.115821	-2.26973	0.115821	-2.29329		0.115821	-2.15996	0.115821	-2.22853	0.115821	-2.23363	0.115821	-2.23726
0.110821	-2.1764	0.110821	-2.24636	0.110821	-2.26544	0.110821	-2.27021	0.110821	-2.28332	0.110821	-2.27002	0.110821	-2.28178	0.110821	-2.28654	0.110821	-2.28346	0.110821	-2.3001		0.110821	-2.16616	0.110821	-2.21222	0.110821	-2.24317	0.110821	-2.25352	0.110821	-2.26138	0.110821	-2.25237	0.110821	-2.25051	0.110821	-2.255	0.110821	-2.2785	0.110821	-2.2776		0.110821	-2.18027	0.110821	-2.23454	0.110821	-2.25628	0.110821	-2.25614
0.105821	-2.1694	0.105821	-2.2375	0.105821	-2.26658	0.105821	-2.26854	0.105821	-2.28227	0.105821	-2.27197	0.105821	-2.27946	0.105821	-2.28165	0.105821	-2.28718	0.105821	-2.29276		0.105821	-2.15658	0.105821	-2.20202	0.105821	-2.2272	0.105821	-2.26	0.105821	-2.25981	0.105821	-2.26687	0.105821	-2.25023	0.105821	-2.23831	0.105821	-2.25933	0.105821	-2.26963		0.105821	-2.1788	0.105821	-2.25557	0.105821	-2.27731	0.105821	-2.26067
0.100742	-2.17517	0.100742	-2.24927	0.100742	-2.27106	0.100742	-2.27282	0.100742	-2.28537	0.100742	-2.27093	0.100742	-2.28136	0.100742	-2.28504	0.100742	-2.28451	0.100742	-2.26687		0.100742	-2.15762	0.100742	-2.2086	0.100742	-2.23182	0.100742	-2.24183	0.100742	-2.24775	0.100742	-2.25786	0.100742	-2.23573	0.100742	-2.24727	0.100742	-2.24012	0.100742	-2.24284		0.100742	-2.20636	0.100742	-2.28551	0.100742	-2.29252	0.100742	-2.29329
0.0957422	-2.16816	0.0957422	-2.25824	0.0957422	-2.26887	0.0957422	-2.27407	0.0957422	-2.27769	0.0957422	-2.27254	0.0957422	-2.27583	0.0957422	-2.27202	0.0957422	-2.27755	0.0957422	-2.27526		0.0957422	-2.15519	0.0957422	-2.20984	0.0957422	-2.22338	0.0957422	-2.24527	0.0957422	-2.24389	0.0957422	-2.24498	0.0957422	-2.25089	0.0957422	-2.22896	0.0957422	-2.23931	0.0957422	-2.25371		0.0957422	-2.22801	0.0957422	-2.30997	0.0957422	-2.30416	0.0957422	-2.30068
0.0906649	-2.15567	0.0906649	-2.25919	0.0906649	-2.28165	0.0906649	-2.27846	0.0906649	-2.29491	0.0906649	-2.26921	0.0906649	-2.27159	0.0906649	-2.27502	0.0906649	-2.2797	0.0906649	-2.26777		0.0906649	-2.15534	0.0906649	-2.20917	0.0906649	-2.23397	0.0906649	-2.23077	0.0906649	-2.23702	0.0906649	-2.22782	0.0906649	-2.22872	0.0906649	-2.22848	0.0906649	-2.23115	0.0906649	-2.22033		0.0906649	-2.24174	0.0906649	-2.3248	0.0906649	-2.32061	0.0906649	-2.32099
0.0856647	-2.16335	0.0856647	-2.26491	0.0856647	-2.29295	0.0856647	-2.29343	0.0856647	-2.28446	0.0856647	-2.27397	0.0856647	-2.27092	0.0856647	-2.27159	0.0856647	-2.2632	0.0856647	-2.26158		0.0856647	-2.15182	0.0856647	-2.21352	0.0856647	-2.23859	0.0856647	-2.2333	0.0856647	-2.23807	0.0856647	-2.21895	0.0856647	-2.20865	0.0856647	-2.21909	0.0856647	-2.21818	0.0856647	-2.2312		0.0856647	-2.27116	0.0856647	-2.3486	0.0856647	-2.36538	0.0856647	-2.33363
0.0805864	-2.17417	0.0805864	-2.26987	0.0805864	-2.29886	0.0805864	-2.29534	0.0805864	-2.29081	0.0805864	-2.27941	0.0805864	-2.26773	0.0805864	-2.26682	0.0805864	-2.26072	0.0805864	-2.26396		0.0805864	-2.14785	0.0805864	-2.21699	0.0805864	-2.23621	0.0805864	-2.24026	0.0805864	-2.2281	0.0805864	-2.21952	0.0805864	-2.22581	0.0805864	-2.21046	0.0805864	-2.20831	0.0805864	-2.21227		0.0805864	-2.28771	0.0805864	-2.37058	0.0805864	-2.37378	0.0805864	-2.36009
0.0755863	-2.16387	0.0755863	-2.26038	0.0755863	-2.29515	0.0755863	-2.29858	0.0755863	-2.28904	0.0755863	-2.28418	0.0755863	-2.26668	0.0755863	-2.26086	0.0755863	-2.25294	0.0755863	-2.24551		0.0755863	-2.1489	0.0755863	-2.21809	0.0755863	-2.23621	0.0755863	-2.23454	0.0755863	-2.225	0.0755863	-2.21665	0.0755863	-2.20679	0.0755863	-2.20908	0.0755863	-2.19906	0.0755863	-2.19558		0.0755863	-2.29872	0.0755863	-2.39557	0.0755863	-2.39938	0.0755863	-2.38255
0.070508	-2.17093	0.070508	-2.28208	0.070508	-2.29515	0.070508	-2.30606	0.070508	-2.29333	0.070508	-2.28089	0.070508	-2.26406	0.070508	-2.26386	0.070508	-2.25762	0.070508	-2.26		0.070508	-2.15429	0.070508	-2.21852	0.070508	-2.23825	0.070508	-2.223	0.070508	-2.22882	0.070508	-2.21671	0.070508	-2.20755	0.070508	-2.20321	0.070508	-2.20593	0.070508	-2.19658		0.070508	-2.34064	0.070508	-2.43424	0.070508	-2.43567	0.070508	-2.40549
0.0655079	-2.17989	0.0655079	-2.29062	0.0655079	-2.30759	0.0655079	-2.30344	0.0655079	-2.29991	0.0655079	-2.27765	0.0655079	-2.26401	0.0655079	-2.26491	0.0655079	-2.25253	0.0655079	-2.23912		0.0655079	-2.14651	0.0655079	-2.22057	0.0655079	-2.2375	0.0655079	-2.23325	0.0655079	-2.23111	0.0655079	-2.21141	0.0655079	-2.19825	0.0655079	-2.20698	0.0655079	-2.19038	0.0655079	-2.18743		0.0655079	-2.34092	0.0655079	-2.46242	0.0655079	-2.43791	0.0655079	-2.40873
0.0604296	-2.1747	0.0604296	-2.30387	0.0604296	-2.32027	0.0604296	-2.31093	0.0604296	-2.3085	0.0604296	-2.2868	0.0604296	-2.27102	0.0604296	-2.26088	0.0604296	-2.24965	0.0604296	-2.24465		0.0604296	-2.15247	0.0604296	-2.22276	0.0604296	-2.24307	0.0604296	-2.24512	0.0604296	-2.22076	0.0604296	-2.21117	0.0604296	-2.18132	0.0604296	-2.19625	0.0604296	-2.18705	0.0604296	-2.17532		0.0604296	-2.36376	0.0604296	-2.47878	0.0604296	-2.45918	0.0604296	-2.43281
0.0554304	-2.18948	0.0554304	-2.30673	0.0554304	-2.32371	0.0554304	-2.32809	0.0554304	-2.31102	0.0554304	-2.28251	0.0554304	-2.2723	0.0554304	-2.25891	0.0554304	-2.24989	0.0554304	-2.2241		0.0554304	-2.15138	0.0554304	-2.23149	0.0554304	-2.25147	0.0554304	-2.23964	0.0554304	-2.22352	0.0554304	-2.21642	0.0554304	-2.20445	0.0554304	-2.18328	0.0554304	-2.18485	0.0554304	-2.16459		0.0554304	-2.39275	0.0554304	-2.48602	0.0554304	-2.47262	0.0554304	-2.4372
0.0504303	-2.17589	0.0504303	-2.31083	0.0504303	-2.33921	0.0504303	-2.32433	0.0504303	-2.30802	0.0504303	-2.29247	0.0504303	-2.27173	0.0504303	-2.25585	0.0504303	-2.24341	0.0504303	-2.2363		0.0504303	-2.15896	0.0504303	-2.22157	0.0504303	-2.24589	0.0504303	-2.23559	0.0504303	-2.22987	0.0504303	-2.21809	0.0504303	-2.18433	0.0504303	-2.18132	0.0504303	-2.17546	0.0504303	-2.16282		0.0504303	-2.39542	0.0504303	-2.50562	0.0504303	-2.49136	0.0504303	-2.44425
0.045352	-2.18023	0.045352	-2.32466	0.045352	-2.34884	0.045352	-2.33272	0.045352	-2.3125	0.045352	-2.29247	0.045352	-2.27172	0.045352	-2.25476	0.045352	-2.24183	0.045352	-2.21995		0.045352	-2.16378	0.045352	-2.23545	0.045352	-2.24975	0.045352	-2.2405	0.045352	-2.224	0.045352	-2.21232	0.045352	-2.20636	0.045352	-2.1891	0.045352	-2.17822	0.045352	-2.16883		0.045352	-2.40782	0.045352	-2.50348	0.045352	-2.48726	0.045352	-2.44254
0.0403519	-2.20025	0.0403519	-2.32833	0.0403519	-2.34388	0.0403519	-2.33234	0.0403519	-2.31489	0.0403519	-2.28556	0.0403519	-2.27145	0.0403519	-2.25814	0.0403519	-2.24421	0.0403519	-2.21775		0.0403519	-2.17293	0.0403519	-2.24327	0.0403519	-2.25509	0.0403519	-2.24927	0.0403519	-2.2291	0.0403519	-2.20555	0.0403519	-2.19725	0.0403519	-2.17174	0.0403519	-2.17696	0.0403519	-2.16211		0.0403519	-2.40959	0.0403519	-2.51033	0.0403519	-2.48745	0.0403519	-2.44387
0.0352736	-2.20211	0.0352736	-2.34674	0.0352736	-2.35036	0.0352736	-2.3362	0.0352736	-2.3145	0.0352736	-2.29052	0.0352736	-2.2714	0.0352736	-2.25519	0.0352736	-2.24622	0.0352736	-2.2127		0.0352736	-2.17498	0.0352736	-2.25061	0.0352736	-2.25891	0.0352736	-2.24679	0.0352736	-2.23711	0.0352736	-2.20989	0.0352736	-2.19534	0.0352736	-2.17779	0.0352736	-2.17872	0.0352736	-2.15538		0.0352736	-2.41006	0.0352736	-2.51921	0.0352736	-2.48497	0.0352736	-2.44482
0.0302734	-2.21404	0.0302734	-2.34588	0.0302734	-2.35589	0.0302734	-2.34617	0.0302734	-2.31942	0.0302734	-2.30077	0.0302734	-2.27644	0.0302734	-2.26506	0.0302734	-2.24536	0.0302734	-2.24303		0.0302734	-2.18604	0.0302734	-2.26506	0.0302734	-2.26434	0.0302734	-2.2591	0.0302734	-2.23692	0.0302734	-2.22281	0.0302734	-2.20936	0.0302734	-2.17923	0.0302734	-2.17994	0.0302734	-2.16149		0.0302734	-2.40925	0.0302734	-2.51301	0.0302734	-2.47911	0.0302734	-2.44864
0.0251951	-2.21203	0.0251951	-2.3413	0.0251951	-2.36672	0.0251951	-2.34993	0.0251951	-2.33034	0.0251951	-2.3033	0.0251951	-2.28265	0.0251951	-2.2601	0.0251951	-2.24379	0.0251951	-2.23316		0.0251951	-2.20188	0.0251951	-2.26577	0.0251951	-2.27955	0.0251951	-2.26696	0.0251951	-2.23468	0.0251951	-2.21532	0.0251951	-2.20722	0.0251951	-2.18271	0.0251951	-2.17975	0.0251951	-2.1509		0.0251951	-2.41197	0.0251951	-2.49713	0.0251951	-2.46376	0.0251951	-2.4444
0.020195	-2.22929	0.020195	-2.35527	0.020195	-2.37392	0.020195	-2.35027	0.020195	-2.32538	0.020195	-2.30916	0.020195	-2.28027	0.020195	-2.26963	0.020195	-2.2466	0.020195	-2.24231		0.020195	-2.20908	0.020195	-2.28146	0.020195	-2.28933	0.020195	-2.28666	0.020195	-2.24198	0.020195	-2.22448	0.020195	-2.21871	0.020195	-2.18623	0.020195	-2.17617	0.020195	-2.16134		0.020195	-2.3979	0.020195	-2.47954	0.020195	-2.44564	0.020195	-2.41569
0.0151176	-2.23721	0.0151176	-2.36634	0.0151176	-2.37697	0.0151176	-2.35194	0.0151176	-2.32166	0.0151176	-2.30144	0.0151176	-2.28609	0.0151176	-2.26572	0.0151176	-2.24858	0.0151176	-2.23363		0.0151176	-2.21346	0.0151176	-2.28351	0.0151176	-2.29128	0.0151176	-2.26925	0.0151176	-2.25151	0.0151176	-2.22915	0.0151176	-2.19854	0.0151176	-2.1859	0.0151176	-2.16978	0.0151176	-2.16492		0.0151176	-2.37626	0.0151176	-2.46399	0.0151176	-2.43267	0.0151176	-2.40076
0.0101175	-2.25809	0.0101175	-2.36743	0.0101175	-2.38059	0.0101175	-2.35241	0.0101175	-2.32781	0.0101175	-2.30544	0.0101175	-2.29205	0.0101175	-2.27626	0.0101175	-2.25237	0.0101175	-2.23668		0.0101175	-2.22977	0.0101175	-2.30196	0.0101175	-2.30893	0.0101175	-2.27531	0.0101175	-2.25862	0.0101175	-2.23063	0.0101175	-2.21156	0.0101175	-2.18514	0.0101175	-2.17856	0.0101175	-2.17045		0.0101175	-2.36948	0.0101175	-2.4226	0.0101175	-2.40839	0.0101175	-2.38441
0.00503922	-2.26601	0.00503922	-2.37974	0.00503922	-2.37616	0.00503922	-2.35365	0.00503922	-2.33429	0.00503922	-2.3176	0.00503922	-2.28938	0.00503922	-2.26406	0.00503922	-2.25156	0.00503922	-2.23306		0.00503922	-2.2385	0.00503922	-2.31656	0.00503922	-2.30812	0.00503922	-2.28918	0.00503922	-2.26601	0.00503922	-2.23378	0.00503922	-2.22028	0.00503922	-2.19806	0.00503922	-2.18442	0.00503922	-2.18199		0.00503922	-2.35227	0.00503922	-2.40701	0.00503922	-2.38417	0.00503922	-2.36686
[truncated: 52 more columns]

## Sheet: Current vs time of scan 10
Electrode 1			Electrode 2			Electrode 3			Electrode 4			Electrode 5
CV scan10 vs time			CV scan10 vs time			CV scan10 vs time			CV scan10 vs time			CV scan10 vs time
s	µA		s	µA		s	µA		s	µA		s	µA
0	-2.26167		0	-2.19258		0	-2.21327		0	-2.15329		0	-2.14065
0.0166667	-1.62762		0.0166667	-1.57674		0.0166667	-1.60349		0.0166667	-1.55037		0.0166667	-1.54188
0.0333333	-1.27194		0.0333333	-1.23771		0.0333333	-1.242		0.0333333	-1.22698		0.0333333	-1.22231
0.05	-1.01879		0.05	-1.01259		0.05	-1.00415		0.05	-1.00081		0.05	-1.00081
0.0666667	-0.835684		0.0666667	-0.815037		0.0666667	-0.806644		0.0666667	-0.81127		0.0666667	-0.834158
0.0833333	-0.668552		0.0833333	-0.667121		0.0833333	-0.649431		0.0833333	-0.655248		0.0833333	-0.67723
0.1	-0.566556		0.1	-0.54219		0.1	-0.533177		0.1	-0.571706		0.1	-0.567796
0.116667	-0.438764		0.116667	-0.451543		0.116667	-0.438191		0.116667	-0.44873		0.116667	-0.464274
0.133333	-0.350548		0.133333	-0.366999		0.133333	-0.349165		0.133333	-0.364186		0.133333	-0.390507
0.15	-0.272203		0.15	-0.294376		0.15	-0.27516		0.15	-0.280071		0.15	-0.304438
0.166667	-0.196434		0.166667	-0.218464		0.166667	-0.202776		0.166667	-0.21236		0.166667	-0.241209
0.183333	-0.144411		0.183333	-0.150943		0.183333	-0.148368		0.183333	-0.175643		0.183333	-0.189806
0.2	-0.0914817		0.2	-0.101877		0.2	-0.0884299		0.2	-0.116373		0.2	-0.131584
0.216667	-0.0339746		0.216667	-0.0473261		0.216667	-0.0530481		0.216667	-0.0581026		0.216667	-0.0841861
0.233333	0.00932217		0.233333	-0.00026226		0.233333	0.00731945		0.233333	-0.0185728		0.233333	-0.0170469
0.25	0.0494719		0.25	0.0402212		0.25	0.0469446		0.25	0.0352144		0.25	0.00803471
0.266667	0.0873332		0.266667	0.0769382		0.266667	0.0843291		0.266667	0.0659232		0.266667	0.0519991
0.283333	0.145269		0.283333	0.135398		0.283333	0.132108		0.283333	0.1158		0.283333	0.0908618
0.3	0.168014		0.3	0.160051		0.3	0.159479		0.3	0.149322		0.3	0.114847
0.316667	0.220371		0.316667	0.190903		0.316667	0.189806		0.316667	0.184036		0.316667	0.156379
0.333333	0.253082		0.333333	0.217606		0.333333	0.229336		0.333333	0.194813		0.333333	0.189234
0.35	0.277878		0.35	0.244404		0.35	0.255085		0.35	0.247026		0.35	0.221754
0.366667	0.307585		0.366667	0.30377		0.366667	0.299765		0.366667	0.266148		0.366667	0.247789
0.383333	0.323798		0.383333	0.319697		0.383333	0.324036		0.383333	0.306011		0.383333	0.277878
0.4	0.376107		0.4	0.340535		0.4	0.358893		0.4	0.32251		0.4	0.316025
0.416667	0.391127		0.416667	0.375344		0.416667	0.377776		0.416667	0.349165		0.416667	0.353171
0.433333	0.427987		0.433333	0.402524		0.433333	0.429608		0.433333	0.394703		0.433333	0.370909
0.45	0.450685		0.45	0.437762		0.45	0.447347		0.45	0.418974		0.45	0.392653
0.466667	0.476815		0.466667	0.461747		0.466667	0.477435		0.466667	0.449063		0.466667	0.43266
0.483333	0.515296		0.483333	0.49813		0.483333	0.502564		0.483333	0.473954		0.483333	0.457837
0.5	0.53785		0.5	0.518443		0.5	0.534322		0.5	0.520207		0.5	0.490977
0.516667	0.563934		0.516667	0.536658		0.516667	0.558545		0.516667	0.538327		0.516667	0.514199
0.533333	0.594356		0.533333	0.571325		0.533333	0.587394		0.533333	0.565317		0.533333	0.549485
0.55	0.611045		0.55	0.590684		0.55	0.601366		0.55	0.585773		0.55	0.583055
0.566667	0.641992		0.566667	0.623825		0.566667	0.650623		0.566667	0.61672		0.566667	0.612571
0.583333	0.676277		0.583333	0.648143		0.583333	0.680807		0.583333	0.65172		0.583333	0.626256
0.6	0.70236		0.6	0.687912		0.6	0.692394		0.6	0.670793		0.6	0.672653
0.616667	0.737885		0.616667	0.70689		0.616667	0.711611		0.616667	0.704506		0.616667	0.690582
0.633333	0.772598		0.633333	0.729921		0.633333	0.735834		0.633333	0.710371		0.633333	0.718382
0.65	0.784328		0.65	0.770023		0.65	0.767401		0.65	0.758102		0.65	0.734642
0.666667	0.813654		0.666667	0.784042		0.666667	0.813988		0.666667	0.785759		0.666667	0.769547
0.683333	0.840643		0.683333	0.810411		0.683333	0.813559		0.683333	0.805977		0.683333	0.798347
0.7	0.852326		0.7	0.837687		0.7	0.84875		0.7	0.826815		0.7	0.828818
0.716667	0.889901		0.716667	0.861434		0.716667	0.88394		0.716667	0.851706		0.716667	0.83907
0.733333	0.91317		0.733333	0.884703		0.733333	0.893858		0.733333	0.882414		0.733333	0.860814
0.75	0.930575		0.75	0.90063		0.75	0.925854		0.75	0.90206		0.75	0.892285
0.766667	0.963096		0.766667	0.923136		0.766667	0.949649		0.766667	0.925568		0.766667	0.901488
0.783333	0.994519		0.783333	0.937871		0.783333	0.954751		0.783333	0.958947		0.783333	0.919512
0.8	1.01512		0.8	0.966863		0.8	0.983504		0.8	0.968579		0.8	0.928906
0.816667	1.03176		0.816667	0.981168		0.816667	1.00162		0.816667	0.976829		0.816667	0.959615
0.833333	1.04673		0.833333	0.989179		0.833333	1.00634		0.833333	1.00301		0.833333	0.971583
0.85	1.05708		0.85	1.01555		0.85	1.04773		0.85	1.01831		0.85	0.98379
0.866667	1.06719		0.866667	1.00778		0.866667	1.0391		0.866667	1.01278		0.866667	0.997619
0.883333	1.08288		0.883333	1.00873		0.883333	1.05589		0.883333	1.02342		0.883333	0.999049
0.9	1.08011		0.9	1.032		0.9	1.06228		0.9	1.02494		0.9	0.99614
0.916667	1.0712		0.916667	1.02909		0.916667	1.05141		0.916667	1.03834		0.916667	1.00758
0.933333	1.0835		0.933333	1.02713		0.933333	1.067		0.933333	1.04816		0.933333	1.01622
0.95	1.08984		0.95	1.02647		0.95	1.05312		0.95	1.03515		0.95	1.00124
0.966667	1.08631		0.966667	1.02814		0.966667	1.04788		0.966667	1.04063		0.966667	0.993375
0.983333	1.0835		0.983333	1.01393		0.983333	1.03891		0.983333	1.03605		0.983333	1.00668
1	1.07673		1	1.00892		1	1.04373		1	1.03457		1	0.990514
1.01667	1.07644		1.01667	1.01288		1.01667	1.01207		1.01667	1.01574		1.01667	0.979737
1.03333	1.05207		1.03333	0.988797		1.03333	1.0197		1.03333	1.00291		1.03333	0.965718
1.05	1.03567		1.05	0.990752		1.05	1.00415		1.05	1.00744		1.05	0.955657
1.06667	1.03963		1.06667	0.983314		1.06667	0.993327		1.06667	0.98751		1.06667	0.956897
1.08333	1.03915		1.08333	0.963954		1.08333	0.991134		1.08333	0.967912		1.08333	0.929001
1.1	1.02022		1.1	0.957231		1.1	0.976829		1.1	0.961713		1.1	0.921753
1.11667	1.00902		1.11667	0.956897		1.11667	0.960425		1.11667	0.964908		1.11667	0.925044
1.13333	0.993518		1.13333	0.930432		1.13333	0.949077		1.13333	0.932053		1.13333	0.909785
1.15	0.995616		1.15	0.92204		1.15	0.928906		1.15	0.932053		1.15	0.896529
1.16667	0.954656		1.16667	0.914172		1.16667	0.908974		1.16667	0.915602		1.16667	0.877026
1.18333	0.958089		1.18333	0.896719		1.18333	0.896147		1.18333	0.905636		1.18333	0.874976
1.2	0.939158		1.2	0.876263		1.2	0.887993		1.2	0.892237		1.2	0.839976
1.21667	0.92409		1.21667	0.889424		1.21667	0.87736		1.21667	0.867108		1.21667	0.838688
1.23333	0.909594		1.23333	0.858811		1.23333	0.864104		1.23333	0.847176		1.23333	0.828532
1.25	0.905732		1.25	0.845459		1.25	0.858		1.25	0.850371		1.25	0.821379
1.26667	0.895527		1.26667	0.838641		1.26667	0.822381		1.26667	0.839261		1.26667	0.79892
1.28333	0.877741		1.28333	0.828246		1.28333	0.816754		1.28333	0.833777		1.28333	0.820855
1.3	0.882557		1.3	0.824574		1.3	0.820473		1.3	0.810459		1.3	0.798538
1.31667	0.841502		1.31667	0.81127		1.31667	0.794628		1.31667	0.81251		1.31667	0.780228
1.33333	0.860671		1.33333	0.811842		1.33333	0.779417		1.33333	0.807789		1.33333	0.779655
1.35	0.848845		1.35	0.79582		1.35	0.775126		1.35	0.802877		1.35	0.778177
1.36667	0.835112		1.36667	0.797108		1.36667	0.766066		1.36667	0.795296		1.36667	0.775507
1.38333	0.840119		1.38333	0.788906		1.38333	0.761774		1.38333	0.790813		1.38333	0.760868
1.4	0.822524		1.4	0.780609		1.4	0.759295		1.4	0.791004		1.4	0.757769
1.41667	0.799778		1.41667	0.768211		1.41667	0.754335		1.41667	0.781706		1.41667	0.748709
1.43333	0.806883		1.43333	0.781944		1.43333	0.745657		1.43333	0.779179		1.43333	0.747374
1.45	0.800255		1.45	0.770786		1.45	0.737312		1.45	0.78614		1.45	0.752571
1.46667	0.808647		1.46667	0.766399		1.46667	0.73035		1.46667	0.776937		1.46667	0.735882
1.48333	0.805071		1.48333	0.756958		1.48333	0.746229		1.48333	0.762299		1.48333	0.757292
1.5	0.803974		1.5	0.761965		1.5	0.733259		1.5	0.771358		1.5	0.73984
1.51667	0.788906		1.51667	0.758055		1.51667	0.735739		1.51667	0.764349		1.51667	0.744417
1.53333	0.792768		1.53333	0.76988		1.53333	0.734737		1.53333	0.769547		1.53333	0.741556
1.55	0.789907		1.55	0.770119		1.55	0.739506		1.55	0.777462		1.55	0.744083
1.56667	0.79973		1.56667	0.764301		1.56667	0.730255		1.56667	0.780466		1.56667	0.75176
1.58333	0.783089		1.58333	0.75815		1.58333	0.742701		1.58333	0.750759		1.58333	0.762632
1.6	0.800732		1.6	0.764921		1.6	0.735023		1.6	0.778797		1.6	0.755957
1.61667	0.801208		1.61667	0.768307		1.61667	0.742224		1.61667	0.76597		1.61667	0.769022
1.63333	0.791147		1.63333	0.769737		1.63333	0.757816		1.63333	0.77503		1.63333	0.75815
1.65	0.815085		1.65	0.781229		1.65	0.750568		1.65	0.757626		1.65	0.765732
1.66667	0.811985		1.66667	0.786045		1.66667	0.762489		1.66667	0.775126		1.66667	0.764874
1.68333	0.810745		1.68333	0.78676		1.68333	0.772789		1.68333	0.773314		1.68333	0.770452
1.7	0.818757		1.7	0.787762		1.7	0.77379		1.7	0.788		1.7	0.781897
1.71667	0.83845		1.71667	0.793627		1.71667	0.791815		1.71667	0.777176		1.71667	0.784948
1.73333	0.817708		1.73333	0.786856		1.73333	0.811222		1.73333	0.788477		1.73333	0.786188
1.75	0.845173		1.75	0.809744		1.75	0.793579		1.75	0.79067		1.75	0.783899
1.76667	0.83268		1.76667	0.806072		1.76667	0.811651		1.76667	0.799635		1.76667	0.798777
1.78333	0.83001		1.78333	0.79563		1.78333	0.813988		1.78333	0.798252		1.78333	0.789764
1.8	0.834874		1.8	0.809505		1.8	0.826291		1.8	0.814656		1.8	0.799253
1.81667	0.851563		1.81667	0.797441		1.81667	0.841549		1.81667	0.79706		1.81667	0.801065
1.83333	0.856999		1.83333	0.818757		1.83333	0.843981		1.83333	0.82362		1.83333	0.809315
1.85	0.83597		1.85	0.824765		1.85	0.853852		1.85	0.813273		1.85	0.81847
1.86667	0.857523		1.86667	0.81952		1.86667	0.865439		1.86667	0.814131		1.86667	0.816325
1.88333	0.853184		1.88333	0.818375		1.88333	0.877408		1.88333	0.822619		1.88333	0.824049
1.9	0.856999		1.9	0.830153		1.9	0.881175		1.9	0.813559		1.9	0.806311
1.91667	0.881985		1.91667	0.843743		1.91667	0.904969		1.91667	0.819424		1.91667	0.842932
1.93333	0.881318		1.93333	0.85657		1.93333	0.901345		1.93333	0.818709		1.93333	0.828579
1.95	0.894431		1.95	0.856188		1.95	0.912074		1.95	0.827149		1.95	0.834588
1.96667	0.907067		1.96667	0.873641		1.96667	0.950126		1.96667	0.836543		1.96667	0.852612
1.98333	0.904683		1.98333	0.879124		1.98333	0.947742		1.98333	0.824765		1.98333	0.853184
2	0.908974		2	0.881651		2	0.979785		2	0.843457		2	0.864342
2.01667	0.924853		2.01667	0.901297		2.01667	0.983838		2.01667	0.845316		2.01667	0.880936
2.03333	0.928858		2.03333	0.919322		2.03333	0.999288		2.03333	0.872925		2.03333	0.88394
2.05	0.963429		2.05	0.936774		2.05	1.01974		2.05	0.871924		2.05	0.906447
2.06667	0.969962		2.06667	0.955657		2.06667	1.05555		2.06667	0.886229		2.06667	0.926093
2.08333	0.974635		2.08333	0.956849		2.08333	1.06185		2.08333	0.894288		2.08333	0.938539
2.1	1.00468		2.1	0.988177		2.1	1.08583		2.1	0.922612		2.1	0.946168
2.11667	1.00267		2.11667	1.02051		2.11667	1.09041		2.11667	0.926808		2.11667	0.961093
2.13333	1.03562		2.13333	1.03472		2.13333	1.1288		2.13333	0.941209		2.13333	0.984887
2.15	1.03929		2.15	1.05646		2.15	1.14601		2.15	0.958137		2.15	1.00935
2.16667	1.06919		2.16667	1.06719		2.16667	1.18316		2.16667	0.97926		2.16667	1.03262
2.18333	1.09203		2.18333	1.10772		2.18333	1.19379		2.18333	1.00286		2.18333	1.05088
2.2	1.11244		2.2	1.1246		2.2	1.21725		2.2	1.02036		2.2	1.07553
2.21667	1.15345		2.21667	1.15416		2.21667	1.25001		2.21667	1.03877		2.21667	1.10066
2.23333	1.16456		2.23333	1.17295		2.23333	1.26842		2.23333	1.06047		2.23333	1.1174
2.25	1.18778		2.25	1.20757		2.25	1.30556		2.25	1.08383		2.25	1.16346
2.26667	1.20862		2.26667	1.24505		2.26667	1.31929		2.26667	1.10519		2.26667	1.17619
2.28333	1.23957		2.28333	1.27333		2.28333	1.33188		2.28333	1.12822		2.28333	1.20943
2.3	1.26484		2.3	1.29941		2.3	1.36936		2.3	1.15221		2.3	1.23652
2.31667	1.29183		2.31667	1.33517		2.31667	1.39821		2.31667	1.16957		2.31667	1.2584
2.33333	1.3356		2.33333	1.36693		2.33333	1.43378		2.33333	1.19527		2.33333	1.31004
2.35	1.35973		2.35	1.40474		2.35	1.46869		2.35	1.2204		2.35	1.34676
2.36667	1.38176		2.36667	1.44985		2.36667	1.50245		2.36667	1.25211		2.36667	1.36774
2.38333	1.42191		2.38333	1.46258		2.38333	1.54255		2.38333	1.28468		2.38333	1.40341
2.4	1.46025		2.4	1.51399		2.4	1.57283		2.4	1.31791		2.4	1.44284
2.41667	1.5003		2.41667	1.56634		2.41667	1.60797		2.41667	1.3552		2.41667	1.4849
2.43333	1.54436		2.43333	1.6136		2.43333	1.64836		2.43333	1.38343		2.43333	1.52519
2.45	1.5755		2.45	1.65318		2.45	1.69442		2.45	1.42816		2.45	1.56725
2.46667	1.62514		2.46667	1.6938		2.46667	1.73019		2.46667	1.46516		2.46667	1.61288
2.48333	1.66214		2.48333	1.74869		2.48333	1.79103		2.48333	1.50169		2.48333	1.66886
2.5	1.7186		2.5	1.79418		2.5	1.83337		2.5	1.54904		2.5	1.7041
2.51667	1.77096		2.51667	1.84096		2.51667	1.8906		2.51667	1.594		2.51667	1.75207
2.53333	1.8245		2.53333	1.9081		2.53333	1.95888		2.53333	1.64579		2.53333	1.80376
2.55	1.88316		2.55	1.9667		2.55	2.01958		2.55	1.68837		2.55	1.86389
2.56667	1.94076		2.56667	2.02463		2.56667	2.08171		2.56667	1.73624		2.56667	1.92965
2.58333	2.0141		2.58333	2.08872		2.58333	2.15968		2.58333	1.7978		2.58333	1.9738
2.6	2.07747		2.6	2.16773		2.6	2.25266		2.6	1.87143		2.6	2.06769
2.61667	2.1654		2.61667	2.26348		2.61667	2.35008		2.61667	1.9388		2.61667	2.13951
2.63333	2.24923		2.63333	2.34517		2.63333	2.44769		2.63333	2.02626		2.63333	2.22395
2.65	2.34998		2.65	2.4485		2.65	2.58864		2.65	2.11824		2.65	2.31107
2.66667	2.4762		2.66667	2.57004		2.66667	2.72649		2.66667	2.22209		2.66667	2.4381
2.68333	2.62583		2.68333	2.71906		2.68333	2.88848		2.68333	2.35742		2.68333	2.56895
2.7	2.77051		2.7	2.88032		2.7	3.08179		2.7	2.49661		2.7	2.71081
2.71667	2.94503		2.71667	3.06281		2.71667	3.2936		2.71667	2.65554		2.71667	2.89515
2.73333	3.14139		2.73333	3.27309		2.73333	3.52782		2.73333	2.84976		2.73333	3.08136
2.75	3.37576		2.75	3.48944		2.75	3.80482		2.75	3.06472		2.75	3.3173
2.76667	3.64894		2.76667	3.78436		2.76667	4.13131		2.76667	3.32393		2.76667	3.59124
2.78333	3.95846		2.78333	4.08529		2.78333	4.47659		2.78333	3.61127		2.78333	3.88345
2.8	4.2972		2.8	4.43343		2.8	4.87823		2.8	3.94649		2.8	4.22949
2.81667	4.6719		2.81667	4.80537		2.81667	5.3071		2.81667	4.31456		2.81667	4.61215
2.83333	5.1022		2.83333	5.24163		2.83333	5.05378		2.83333	4.7213		2.83333	5.02972
2.85	4.79867		2.85	4.89118		2.85	5.97408		2.85	5.16257		2.85	4.73763
2.86667	5.7266		2.86667	5.81672		2.86667	6.5172		2.86667	4.90644		2.86667	5.6565
2.88333	6.22108		2.88333	6.31311		2.88333	7.11802		2.88333	5.80289		2.88333	6.12953
2.9	6.86338		2.9	6.9187		2.9	7.82421		2.9	6.37748		2.9	6.76801
2.91667	7.50521		2.91667	7.5486		2.91667	8.55616		2.91667	6.99833		2.91667	7.42033
2.93333	8.22667		2.93333	8.23477		2.93333	9.35153		2.93333	7.72169		2.93333	8.12033
2.95	8.96147		2.95	8.93382		2.95	10.154		2.95	8.42122		2.95	8.82319
2.96667	9.75493		2.96667	9.67053		2.96667	11.0228		2.96667	9.20514		2.96667	9.60473
2.98333	10.5403		2.98333	10.413		2.98333	11.8974		2.98333	9.97905		2.98333	10.3705
3	11.381		3	11.2002		3	12.8077		3	10.8135		3	11.1773
3.01667	12.245		3.01667	12.0018		3.01667	13.7575		3.01667	11.6728		3.01667	12.0295
3.03333	13.1581		3.03333	12.8491		3.03333	14.7665		3.03333	12.5816		3.03333	12.9173
3.05	14.1094		3.05	13.7094		3.05	15.8017		3.05	13.5162		3.05	13.8243
3.06667	15.086		3.06667	14.623		3.06667	16.8689		3.06667	14.4904		3.06667	14.7756
3.08333	16.0688		3.08333	15.5166		3.08333	17.9342		3.08333	15.466		3.08333	15.7192
3.1	17.0935		3.1	16.4517		3.1	19.0271		3.1	16.4631		3.1	16.7001
3.11667	18.0696		3.11667	17.3448		3.11667	20.0876		3.11667	17.4387		3.11667	17.6495
3.13333	19.142		3.13333	18.3552		3.13333	21.241		3.13333	18.503		3.13333	18.6914
3.15	20.2363		3.15	19.3632		3.15	22.3931		3.15	19.6055		3.15	19.7604
3.16667	21.3202		3.16667	20.3555		3.16667	23.5537		3.16667	20.6559		3.16667	20.8023
3.18333	22.4689		3.18333	21.4113		3.18333	24.7515		3.18333	21.7985		3.18333	21.9034
3.2	23.6038		3.2	22.4846		3.2	25.9317		3.2	22.919		3.2	23.0168
3.21667	24.7768		3.21667	23.558		3.21667	27.1271		3.21667	24.0663		3.21667	24.135
3.23333	25.8888		3.23333	24.6085		3.23333	28.2673		3.23333	25.2112		3.23333	25.2207
3.25	26.9936		3.25	25.6432		3.25	29.3921		3.25	26.3179		3.25	26.3141
3.26667	28.1709		3.26667	26.7557		3.26667	30.5761		3.26667	27.4886		3.26667	27.459
3.28333	29.322		3.28333	27.829		3.28333	31.722		3.28333	28.6497		3.28333	28.5858
3.3	30.444		3.3	28.879		3.3	32.8287		3.3	29.7679		3.3	29.6777
3.31667	31.5617		3.31667	29.9457		3.31667	33.9121		3.31667	30.9156		3.31667	30.7807
3.33333	32.6856		3.33333	30.9924		3.33333	34.9831		3.33333	32.0433		3.33333	31.8588
3.35	33.7695		3.35	32.0157		3.35	36.0111		3.35	33.1301		3.35	32.916
3.36667	34.6927		3.36667	32.9026		3.36667	36.8918		3.36667	34.0752		3.36667	33.8267
3.38333	35.6759		3.38333	33.8553		3.38333	37.8403		3.38333	35.1075		3.38333	34.8224
3.4	36.6773		3.4	34.8119		3.4	38.7963		3.4	36.1556		3.4	35.8156
3.41667	37.62		3.41667	35.7107		3.41667	39.647		3.41667	37.1093		3.41667	36.7283
3.43333	38.5202		3.43333	36.5623		3.43333	40.4405		3.43333	38.0205		3.43333	37.5937
3.45	39.3356		3.45	37.3668		3.45	41.1853		3.45	38.895		3.45	38.4029
3.46667	40.1506		3.46667	38.1478		3.46667	41.911		3.46667	39.7519		3.46667	39.2202
3.48333	40.8358		3.48333	38.8183		3.48333	42.5066		3.48333	40.4896		3.48333	39.8845
3.5	41.501		3.5	39.4692		3.5	43.0869		3.5	41.2139		3.5	40.5826
3.51667	42.1371		3.51667	40.1072		3.51667	43.6482		3.51667	41.9192		3.51667	41.222
3.53333	42.7055		3.53333	40.6593		3.53333	44.1446		3.53333	42.5734		3.53333	41.8109
3.55	43.2476		3.55	41.2034		3.55	44.5847		3.55	43.1656		3.55	42.3321
3.56667	43.6544		3.56667	41.6135		3.56667	44.908		3.56667	43.6496		3.56667	42.7612
3.58333	44.0459		3.58333	42.0002		3.58333	45.2275		3.58333	44.1331		3.58333	43.1437
3.6	44.3382		3.6	42.3192		3.6	45.4406		3.6	44.4979		3.6	43.4374
3.61667	44.5055		3.61667	42.4813		3.61667	45.5107		3.61667	44.7268		3.61667	43.5809
3.63333	44.6443		3.63333	42.6287		3.63333	45.5751		3.63333	44.9433		3.63333	43.6897
3.65	35.6163		3.65	34.1047		3.65	36.3516		3.65	35.6654		3.65	34.7403
3.66667	29.0559		3.66667	27.8762		3.66667	29.6663		3.66667	28.9649		3.66667	28.2725
3.68333	24.0587		3.68333	23.1117		3.68333	24.5813		3.68333	23.8741		3.68333	23.3572
3.7	20.1624		3.7	19.3761		3.7	20.6135		3.7	19.934		3.7	19.5154
3.71667	17.0754		3.71667	16.4278		3.71667	17.4745		3.71667	16.8236		3.71667	16.5156
3.73333	14.5481		3.73333	14.016		3.73333	14.9301		3.73333	14.3097		3.73333	14.0575
3.75	12.4991		3.75	12.0438		3.75	12.8634		3.75	12.2402		3.75	12.0571
3.76667	10.7911		3.76667	10.4063		3.76667	11.1254		3.76667	10.5498		3.76667	10.401
3.78333	9.38682		3.78333	9.04587		3.78333	9.69438		3.78333	9.14315		3.78333	9.02728
3.8	8.17994		3.8	7.88715		3.8	8.48082		3.8	7.96869		3.8	7.8738
3.81667	7.16284		3.81667	6.88723		3.81667	7.42701		3.81667	6.94635		3.81667	6.88007
3.83333	6.29308		3.83333	6.06372		3.83333	6.55773		3.83333	6.07135		3.83333	6.03082
3.85	5.53252		3.85	5.33511		3.85	5.79288		3.85	5.34036		3.85	5.30841
3.86667	4.87878		3.86667	4.69996		3.86667	5.1172		3.86667	4.68757		3.86667	4.67898
3.88333	4.31229		3.88333	4.14587		3.88333	4.54356		3.88333	4.14063		3.88333	4.13157
3.9	3.82306		3.9	3.67142		3.9	4.04526		3.9	3.66284		3.9	3.65378
3.91667	3.39915		3.91667	3.2561		3.91667	3.61563		3.91667	3.23798		3.91667	3.24942
3.93333	3.0172		3.93333	2.87796		3.93333	3.22272		3.93333	2.85793		3.93333	2.88416
3.95	2.68103		3.95	2.56659		3.95	2.87605		3.95	2.54036		3.95	2.55419
3.96667	2.39016		3.96667	2.27333		3.96667	2.56563		3.96667	2.239		3.96667	2.27524
3.98333	2.12122		3.98333	2.01584		3.98333	2.29097		3.98333	1.98484		3.98333	2.00726
4	1.87708		4	1.78934		4	2.04969		4	1.75691		4	1.79077
4.01667	1.64962		4.01667	1.57619		4.01667	1.8313		4.01667	1.54758		4.01667	1.58906
4.03333	1.45507		4.03333	1.39022		4.03333	1.62435		4.03333	1.35017		4.03333	1.40024
4.05	1.43407		4.05	1.36679		4.05	1.44029		4.05	1.33441		4.05	1.38281
4.06667	1.12446		4.06667	1.06233		4.06667	1.44055		4.06667	1.04325		4.06667	1.06976
4.08333	0.971297		4.08333	0.93439		4.08333	1.13876		4.08333	0.907782		4.08333	0.951699
4.1	0.84832		4.1	0.78862		4.1	0.991181		4.1	0.754478		4.1	0.818089
4.11667	0.699451		4.11667	0.66798		4.11667	0.871495		4.11667	0.631597		4.11667	0.68424
4.13333	0.587919		4.13333	0.56174		4.13333	0.739935		4.13333	0.527694		4.13333	0.556685
4.15	0.457313		4.15	0.456311		4.15	0.626018		4.15	0.400712		4.15	0.458791
4.16667	0.373818		4.16667	0.361563		4.16667	0.512912		4.16667	0.309683		4.16667	0.361134
4.18333	0.270725		4.18333	0.262714		4.18333	0.407959		4.18333	0.203634		4.18333	0.262619
4.2	0.175882		4.2	0.179744		4.2	0.318171		4.2	0.116086		4.2	0.17407
4.21667	0.0833278		4.21667	0.0872378		4.21667	0.213791		4.21667	0.0236273		4.21667	0.0900035
4.23333	-0.00603199		4.23333	0.00960827		4.23333	0.126052		4.23333	-0.0738864		4.23333	-0.0178099
4.25	-0.104309		4.25	-0.0813727		4.25	0.0257254		4.25	-0.156665		4.25	-0.075603
4.26667	-0.190426		4.26667	-0.148988		4.26667	-0.063396		4.26667	-0.235344		4.26667	-0.167442
4.28333	-0.268484		4.28333	-0.231958		4.28333	-0.1611		4.28333	-0.329043		4.28333	-0.250412
4.3	-0.336958		4.3	-0.30563		4.3	-0.236059		4.3	-0.41721		4.3	-0.329234
4.31667	-0.437667		4.31667	-0.396754		4.31667	-0.32971		4.31667	-0.506331		4.31667	-0.415255
4.33333	-0.53313		4.33333	-0.477292		4.33333	-0.416399		4.33333	-0.597265		4.33333	-0.506856
4.35	-0.624015		4.35	-0.5636		4.35	-0.514724		4.35	-0.682809		4.35	-0.596645
4.36667	-0.711039		4.36667	-0.638607		4.36667	-0.613191		4.36667	-0.790146		4.36667	-0.680997
4.38333	-0.812414		4.38333	-0.720146		4.38333	-0.710943		4.38333	-0.889376		4.38333	-0.771978
4.4	-0.90392		4.4	-0.811794		4.4	-0.812223		4.4	-0.964955		4.4	-0.854472
4.41667	-1.00811		4.41667	-0.910929		4.41667	-0.912121		4.41667	-1.07496		4.41667	-0.965051
4.43333	-1.10634		4.43333	-1.00825		4.43333	-1.03071		4.43333	-1.18301		4.43333	-1.06805
4.45	-1.22083		4.45	-1.10739		4.45	-1.12989		4.45	-1.30404		4.45	-1.16947
4.46667	-1.3347		4.46667	-1.21205		4.46667	-1.2554		4.46667	-1.42754		4.46667	-1.2914
4.48333	-1.453		4.48333	-1.32258		4.48333	-1.38424		4.48333	-1.55304		4.48333	-1.40455
4.5	-1.59567		4.5	-1.44365		4.5	-1.51198		4.5	-1.6887		4.5	-1.53468
4.51667	-1.72418		4.51667	-1.56439		4.51667	-1.65814		4.51667	-1.83652		4.51667	-1.66562
4.53333	-1.8699		4.53333	-1.69051		4.53333	-1.78364		4.53333	-1.98568		4.53333	-1.79423
4.55	-2.01133		4.55	-1.82875		4.55	-1.94853		4.55	-2.13941		4.55	-1.9503
4.56667	-2.17689		4.56667	-1.97509		4.56667	-2.1119		4.56667	-2.3064		4.56667	-2.10665
4.58333	-2.33739		4.58333	-2.13121		4.58333	-2.27793		4.58333	-2.50023		4.58333	-2.26191
4.6	-2.51807		4.6	-2.31083		4.6	-2.46519		4.6	-2.68787		4.6	-2.45017
4.61667	-2.70823		4.61667	-2.48435		4.61667	-2.64877		4.61667	-2.89601		4.61667	-2.63866
4.63333	-2.9342		4.63333	-2.65397		4.63333	-2.87374		4.63333	-3.1185		4.63333	-2.85081
4.65	-3.13877		4.65	-2.85247		4.65	-3.07769		4.65	-3.32517		4.65	-3.05198
4.66667	-3.37838		4.66667	-3.07802		4.66667	-3.33103		4.66667	-3.59672		4.66667	-3.28878
4.68333	-3.62152		4.68333	-3.30857		4.68333	-3.57846		4.68333	-3.84578		4.68333	-3.53164
4.7	-3.89194		4.7	-3.54685		4.7	-3.835		4.7	-4.13832		4.7	-3.78713
4.71667	-4.17833		4.71667	-3.80391		4.71667	-4.13012		4.71667	-4.44512		4.71667	-4.08067
4.73333	-4.49557		4.73333	-4.09807		4.73333	-4.44235		4.73333	-4.78033		4.73333	-4.38327
4.75	-4.81338		4.75	-4.39219		4.75	-4.78191		4.75	-5.11384		4.75	-4.71458
4.76667	-5.1578		4.76667	-4.71525		4.76667	-5.12232		4.76667	-4.62653		4.76667	-5.05452
4.78333	-4.67851		4.78333	-5.05299		4.78333	-4.60317		4.78333	-5.40616		4.78333	-4.57742
4.8	-5.45051		4.8	-4.60174		4.8	-5.41141		4.8	-5.86631		4.8	-5.358
4.81667	-5.9283		4.81667	-5.35514		4.81667	-5.883		4.81667	-6.40132		4.81667	-5.81434
4.83333	-6.4533		4.83333	-5.81863		4.83333	-6.40228		4.83333	-6.92347		4.83333	-6.33171
4.85	-6.97878		4.85	-6.33218		4.85	-6.94492		4.85	-7.49376		4.85	-6.87864
4.86667	-7.57864		4.86667	-6.87435		4.86667	-7.52094		4.86667	-8.12366		4.86667	-7.43511
4.88333	-8.1642		4.88333	-7.4313		4.88333	-8.15371		4.88333	-8.78409		4.88333	-8.06644
4.9	-8.80602		4.9	-8.02353		4.9	-8.77598		4.9	-9.45357		4.9	-8.68109
4.91667	-9.50412		4.91667	-8.67346		4.91667	-9.48552		4.91667	-10.1774		4.91667	-9.3768
4.93333	-10.2671		4.93333	-9.37441		4.93333	-10.2303		4.93333	-10.9818		4.93333	-10.1426
4.95	-11.0448		4.95	-10.0973		4.95	-11.03		4.95	-11.8144		4.95	-10.9361
4.96667	-11.8983		4.96667	-10.8884		4.96667	-11.884		4.96667	-12.7228		4.96667	-11.7739
4.98333	-12.7843		4.98333	-11.7181		4.98333	-12.7881		4.98333	-13.6617		4.98333	-12.6784
5	-13.7384		5	-12.605		5	-13.769		5	-14.6635		5	-13.6383
5.01667	-14.7184		5.01667	-13.5301		5.01667	-14.7436		5.01667	-15.6935		5.01667	-14.6134
5.03333	-15.806		5.03333	-14.5629		5.03333	-15.8642		5.03333	-16.8465		5.03333	-15.7297
5.05	-16.9376		5.05	-15.6186		5.05	-16.9919		5.05	-18.009		5.05	-16.8365
5.06667	-18.1363		5.06667	-16.7545		5.06667	-18.2198		5.06667	-19.2412		5.06667	-18.0577
5.08333	-19.3671		5.08333	-17.9275		5.08333	-19.4715		5.08333	-20.4991		5.08333	-19.2893
5.1	-20.6912		5.1	-19.1787		5.1	-20.8195		5.1	-21.8252		5.1	-20.6016
5.11667	-21.9673		5.11667	-20.4309		5.11667	-22.1513		5.11667	-23.1031		5.11667	-21.8967
5.13333	-23.2533		5.13333	-21.6721		5.13333	-23.4693		5.13333	-24.3414		5.13333	-23.1765
5.15	-24.6085		5.15	-22.9963		5.15	-24.8631		5.15	-25.6442		5.15	-24.5079
5.16667	-25.9441		5.16667	-24.3457		5.16667	-26.2693		5.16667	-26.925		5.16667	-25.8416
5.18333	-27.2721		5.18333	-25.6737		5.18333	-27.697		5.18333	-28.1433		5.18333	-27.1581
5.2	-28.5405		5.2	-26.966		5.2	-29.0307		5.2	-29.2562		5.2	-28.3826
5.21667	-29.6901		5.21667	-28.1738		5.21667	-30.2838		5.21667	-30.2499		5.21667	-29.5013
5.23333	-30.7721		5.23333	-29.3029		5.23333	-31.4621		5.23333	-31.1307		5.23333	-30.5217
5.25	-31.7019		5.25	-30.3229		5.25	-32.5159		5.25	-31.8416		5.25	-31.382
5.26667	-32.3824		5.26667	-31.1102		5.26667	-33.317		5.26667	-32.2722		5.26667	-32.0042
5.28333	-32.9803		5.28333	-31.8188		5.28333	-34.0494		5.28333	-32.5798		5.28333	-32.4954
5.3	-33.3346		5.3	-32.3142		5.3	-34.5315		5.3	-32.6561		5.3	-32.7719
5.31667	-33.5468		5.31667	-32.6475		5.31667	-34.8667		5.31667	-32.5621		5.31667	-32.8645
5.33333	-33.4138		5.33333	-32.6675		5.33333	-34.8638		5.33333	-32.1406		5.33333	-32.6294
5.35	-33.0914		5.35	-32.5054		5.35	-34.6593		5.35	-31.577		5.35	-32.2322
5.36667	-32.5469		5.36667	-32.0967		5.36667	-34.2168		5.36667	-30.7764		5.36667	-31.587
5.38333	-31.7534		5.38333	-31.4144		5.38333	-33.4786		5.38333	-29.7602		5.38333	-30.6643
5.4	-30.8102		5.4	-30.558		5.4	-32.6089		5.4	-28.6449		5.4	-29.6291
5.41667	-29.7264		5.41667	-29.5638		5.41667	-31.5789		5.41667	-27.449		5.41667	-28.4971
5.43333	-28.5114		5.43333	-28.406		5.43333	-30.4035		5.43333	-26.1653		5.43333	-27.2206
5.45	-27.2502		5.45	-27.1762		5.45	-29.1413		5.45	-24.8531		5.45	-25.9255
5.46667	-25.905		5.46667	-25.8068		5.46667	-27.7752		5.46667	-23.4946		5.46667	-24.5355
5.48333	-24.5527		5.48333	-24.453		5.48333	-26.3947		5.48333	-22.1713		5.48333	-23.166
5.5	-23.1646		5.5	-23.0349		5.5	-24.9666		5.5	-20.8386		5.5	-21.7822
5.51667	-21.8361		5.51667	-21.6864		5.51667	-23.6038		5.51667	-19.5835		5.51667	-20.4848
5.53333	-20.562		5.53333	-20.3675		5.53333	-22.2758		5.53333	-18.3957		5.53333	-19.2326
5.55	-19.2993		5.55	-19.09		5.55	-20.9649		5.55	-17.258		5.55	-18.03
5.56667	-18.1525		5.56667	-17.8865		5.56667	-19.7533		5.56667	-16.198		5.56667	-16.9047
5.58333	-17.0353		5.58333	-16.732		5.58333	-18.5936		5.58333	-15.2114		5.58333	-15.8413
5.6	-16.0087		5.6	-15.6611		5.6	-17.485		5.6	-14.293		5.6	-14.86
5.61667	-15.035		5.61667	-14.6807		5.61667	-16.4469		5.61667	-13.4447		5.61667	-13.9449
5.63333	-14.1171		5.63333	-13.7256		5.63333	-15.467		5.63333	-12.6241		5.63333	-13.0804
5.65	-13.3174		5.65	-12.9025		5.65	-14.5925		5.65	-11.9064		5.65	-12.3327
5.66667	-12.5783		5.66667	-12.1396		5.66667	-13.7656		5.66667	-11.2493		5.66667	-11.6175
5.68333	-11.8759		5.68333	-11.4234		5.68333	-12.9822		5.68333	-10.6328		5.68333	-10.9675
5.7	-11.2241		5.7	-10.7816		5.7	-12.2531		5.7	-10.0496		5.7	-10.3667
5.71667	-10.6194		5.71667	-10.1903		5.71667	-11.5755		5.71667	-9.50936		5.71667	-9.79785
5.73333	-10.0434		5.73333	-9.65241		5.73333	-10.9241		5.73333	-9.00916		5.73333	-9.2676
5.75	-9.52128		5.75	-9.11978		5.75	-10.3		5.75	-8.5204		5.75	-8.76454
5.76667	-9.01297		5.76667	-8.64533		5.76667	-9.72823		5.76667	-8.06454		5.76667	-8.30534
5.78333	-8.5595		5.78333	-8.22476		5.78333	-9.19655		5.78333	-7.64301		5.78333	-7.86808
5.8	-8.10793		5.8	-7.79989		5.8	-8.66059		5.8	-7.22483		5.8	-7.45132
5.81667	-7.68402		5.81667	-7.42128		5.81667	-8.19043		5.81667	-6.85194		5.81667	-7.05793
5.83333	-7.29301		5.83333	-7.05269		5.83333	-7.72408		5.83333	-6.4719		5.83333	-6.67121
5.85	-6.90058		5.85	-6.69363		5.85	-7.27776		5.85	-6.09996		5.85	-6.32932
5.86667	-6.50718		5.86667	-6.35364		5.86667	-6.83763		5.86667	-5.75902		5.86667	-5.94165
5.88333	-6.16243		5.88333	-6.03511		5.88333	-6.46093		5.88333	-5.43859		5.88333	-5.61406
5.9	-5.83675		5.9	-5.7409		5.9	-6.09806		5.9	-5.13865		5.9	-5.30412
5.91667	-5.5268		5.91667	-5.44812		5.91667	-5.71802		5.91667	-4.83253		5.91667	-5.02374
5.93333	-5.23355		5.93333	-5.18062		5.93333	-5.41427		5.93333	-4.57456		5.93333	-4.7343
5.95	-4.95603		5.95	-4.92265		5.95	-5.10528		5.95	-4.33136		5.95	-4.4768
5.96667	-4.69996		5.96667	-4.67517		5.96667	-4.8392		5.96667	-4.10582		5.96667	-4.23409
5.98333	-4.45058		5.98333	-4.44247		5.98333	-4.57646		5.98333	-3.89029		5.98333	-4.0095
6	-4.20834		6	-4.21692		6	-4.31611		6	-3.67953		6	-3.80112
6.01667	-4.01665		6.01667	-4.02524		6.01667	-4.11059		6.01667	-3.49452		6.01667	-3.608
6.03333	-3.81876		6.03333	-3.83259		6.03333	-3.89887		6.03333	-3.34145		6.03333	-3.46352
6.05	-3.65759		6.05	-3.66665		6.05	-3.71148		6.05	-3.1779		6.05	-3.2623
6.06667	-3.48307		6.06667	-3.50882		6.06667	-3.55221		6.06667	-3.06202		6.06667	-3.13164
6.08333	-3.33811		6.08333	-3.35385		6.08333	-3.39438		6.08333	-2.92231		6.08333	-3.00289
6.1	-3.19602		6.1	-3.24513		6.1	-3.25085		6.1	-2.79737		6.1	-2.89227
6.11667	-3.08634		6.11667	-3.1097		6.11667	-3.11781		6.11667	-2.71679		6.11667	-2.77592
6.13333	-2.97905		6.13333	-2.99908		6.13333	-3.00957		6.13333	-2.60044		6.13333	-2.67435
6.15	-2.87939		6.15	-2.8937		6.15	-2.88559		6.15	-2.52224		6.15	-2.60235
6.16667	-2.78688		6.16667	-2.80596		6.16667	-2.80548		6.16667	-2.46788		6.16667	-2.53321
6.18333	-2.71107		6.18333	-2.73682		6.18333	-2.7187		6.18333	-2.40112		6.18333	-2.45596
6.2	-2.63906		6.2	-2.65957		6.2	-2.64097		6.2	-2.34343		6.2	-2.39016
6.21667	-2.57374		6.21667	-2.60378		6.21667	-2.57278		6.21667	-2.31052		6.21667	-2.3439
6.23333	-2.53464		6.23333	-2.53178		6.23333	-2.5127		6.23333	-2.2595		6.23333	-2.29097
6.25	-2.48123		6.25	-2.48219		6.25	-2.4612		6.25	-2.06283		6.25	-2.26093
6.26667	-2.42926		6.26667	-2.45834		6.26667	-2.40017		6.26667	-2.02931		6.26667	-2.0563
6.28333	-2.40208		6.28333	-2.42115		6.28333	-2.37251		6.28333	-2.02182		6.28333	-2.04356
6.3	-2.3625		6.3	-2.38157		6.3	-2.33246		6.3	-2.03336		6.3	-2.02916
6.31667	-2.35678		6.31667	-2.36965		6.31667	-2.31482		6.31667	-2.0347		6.31667	-2.03636
6.33333	-2.13316		6.33333	-2.15052		6.33333	-2.12296		6.33333	-2.06221		6.33333	-2.05506
6.35	-2.17188		6.35	-2.16697		6.35	-2.13736		6.35	-2.07747		6.35	-2.0655
6.36667	-2.15476		6.36667	-2.16902		6.36667	-2.10765		6.36667	-2.06641		6.36667	-2.08019
6.38333	-2.18247		6.38333	-2.20211		6.38333	-2.11957		6.38333	-2.09215		6.38333	-2.09578
6.4	-2.20207		6.4	-2.20068		6.4	-2.13302		6.4	-2.11814		6.4	-2.10169
6.41667	-2.20712		6.41667	-2.21671		6.41667	-2.16339		6.41667	-2.10808		6.41667	-2.12038
6.43333	-2.24436		6.43333	-2.23025		6.43333	-2.18352		6.43333	-2.12744		6.43333	-2.12215
6.45	-2.23997		6.45	-2.24484		6.45	-2.17818		6.45	-2.13326		6.45	-2.12258
6.46667	-2.24603		6.46667	-2.27207		6.46667	-2.19358		6.46667	-2.13631		6.46667	-2.14766
6.48333	-2.26391		6.48333	-2.26377		6.48333	-2.19792		6.48333	-2.14456		6.48333	-2.14055
6.5	-2.27393		6.5	-2.27869		6.5	-2.21527		6.5	-2.15724		6.5	-2.16063
6.51667	-2.29896		6.51667	-2.29381		6.51667	-2.21647		6.51667	-2.14547		6.51667	-2.16678
6.53333	-2.28599		6.53333	-2.29367		6.53333	-2.21542		6.53333	-2.17121		6.53333	-2.16926
6.55	-2.30773		6.55	-2.29577		6.55	-2.21828		6.55	-2.15305		6.55	-2.16702
6.56667	-2.30072		6.56667	-2.30335		6.56667	-2.23134		6.56667	-2.17002		6.56667	-2.16654
6.58333	-2.29991		6.58333	-2.31393		6.58333	-2.22786		6.58333	-2.16921		6.58333	-2.17999
6.6	-2.29457		6.6	-2.30006		6.6	-2.22443		6.6	-2.15944		6.6	-2.17136
6.61667	-2.29119		6.61667	-2.32242		6.61667	-2.23812		6.61667	-2.17355		6.61667	-2.16602
6.63333	-2.29891		6.63333	-2.30697		6.63333	-2.23611		6.63333	-2.17098		6.63333	-2.17985
6.65	-2.30702		6.65	-2.31059		6.65	-2.24965		6.65	-2.17994		6.65	-2.1941
6.66667	-2.30444		6.66667	-2.32347		6.66667	-2.24956		6.66667	-2.18504		6.66667	-2.18747
6.68333	-2.32442		6.68333	-2.30859		6.68333	-2.23273		6.68333	-2.17346		6.68333	-2.18666
6.7	-2.30993		6.7	-2.31718		6.7	-2.24594		6.7	-2.17651		6.7	-2.19577
6.71667	-2.32399		6.71667	-2.31584		6.71667	-2.24255		6.71667	-2.19587		6.71667	-2.19277
6.73333	-2.3073		6.73333	-2.31942		6.73333	-2.24875		6.73333	-2.19282		6.73333	-2.21027
6.75	-2.32709		6.75	-2.33296		6.75	-2.23535		6.75	-2.19568		6.75	-2.2085
6.76667	-2.31937		6.76667	-2.32213		6.76667	-2.25271		6.76667	-2.18299		6.76667	-2.18938
6.78333	-2.32089		6.78333	-2.33954		6.78333	-2.2548		6.78333	-2.20269		6.78333	-2.19205
6.8	-2.32018		6.8	-2.31918		6.8	-2.24164		6.8	-2.18066		6.8	-2.18466
6.81667	-2.32485		6.81667	-2.32433		6.81667	-2.25228		6.81667	-2.18099		6.81667	-2.19339
6.83333	-2.31756		6.83333	-2.30778		6.83333	-2.25709		6.83333	-2.19673		6.83333	-2.17431
6.85	-2.30897		6.85	-2.29429		6.85	-2.24999		6.85	-2.18509		6.85	-2.17369
6.86667	-2.30187		6.86667	-2.28485		6.86667	-2.25967		6.86667	-2.17913		6.86667	-2.17388
6.88333	-2.2972		6.88333	-2.29329		6.88333	-2.23626		6.88333	-2.16935		6.88333	-2.16578
6.9	-2.3001		6.9	-2.2776		6.9	-2.23812		6.9	-2.16759		6.9	-2.16339
6.91667	-2.29276		6.91667	-2.26963		6.91667	-2.23869		6.91667	-2.15815		6.91667	-2.16258
6.93333	-2.26687		6.93333	-2.24284		6.93333	-2.24718		6.93333	-2.15076		6.93333	-2.14871
6.95	-2.27526		6.95	-2.25371		6.95	-2.23745		6.95	-2.15762		6.95	-2.15124
6.96667	-2.26777		6.96667	-2.22033		6.96667	-2.23735		6.96667	-2.13865		6.96667	-2.14151
6.98333	-2.26158		6.98333	-2.2312		6.98333	-2.2435		6.98333	-2.12706		6.98333	-2.13889
7	-2.26396		7	-2.21227		7	-2.2436		7	-2.13078		7	-2.11581
7.01667	-2.24551		7.01667	-2.19558		7.01667	-2.23983		7.01667	-2.14313		7.01667	-2.11814
7.03333	-2.26		7.03333	-2.19658		7.03333	-2.24059		7.03333	-2.13106		7.03333	-2.12363
7.05	-2.23912		7.05	-2.18743		7.05	-2.23721		7.05	-2.12854		7.05	-2.10508
7.06667	-2.24465		7.06667	-2.17532		7.06667	-2.22796		7.06667	-2.13278		7.06667	-2.12549
7.08333	-2.2241		7.08333	-2.16459		7.08333	-2.23292		7.08333	-2.13278		7.08333	-2.11118
7.1	-2.2363		7.1	-2.16282		7.1	-2.23249		7.1	-2.12439		7.1	-2.12091
7.11667	-2.21995		7.11667	-2.16883		7.11667	-2.2435		7.11667	-2.11371		7.11667	-2.1076
7.13333	-2.21775		7.13333	-2.16211		7.13333	-2.23788		7.13333	-2.11767		7.13333	-2.12906
7.15	-2.2127		7.15	-2.15538		7.15	-2.24374		7.15	-2.12701		7.15	-2.11023
7.16667	-2.24303		7.16667	-2.16149		7.16667	-2.22453		7.16667	-2.13865		7.16667	-2.09568
7.18333	-2.23316		7.18333	-2.1509		7.18333	-2.24279		7.18333	-2.14012		7.18333	-2.11628
7.2	-2.24231		7.2	-2.16134		7.2	-2.22453		7.2	-2.13087		7.2	-2.12167
7.21667	-2.23363		7.21667	-2.16492		7.21667	-2.20631		7.21667	-2.13388		7.21667	-2.10656
7.23333	-2.23668		7.23333	-2.17045		7.23333	-2.21079		7.23333	-2.1437		7.23333	-2.12797
7.25	-2.23306		7.25	-2.18199		7.25	-2.2044		7.25	-2.14227		7.25	-2.13159

## Sheet: Surface Area Analysis
Integration was carried out from 4.6s to 6.2s of the current vs time data, and inserting the values of the current (I) of the corresponding time
Example for electrode 1 is shown below:													Electrode 1			Electrode	Charge/ uC	absolute	surface area (cm^2)
													Integral = -1.79E+001 uC			1	-17.9	17.9	0.0466146
													Integral = -1.79E+001 µAs			2	-17.2	17.2	0.0447917
																3	-18.8	18.8	0.0489583
													Electrode 2			4	-17.3	17.3	0.0450521
													Integral = -1.72E+001 uC			5	-17.3	17.3	0.0450521
													Integral = -1.72E+001 µAs					avg	0.0460937
																		stdev.s	0.00175661
													Electrode 3					error%	0.0381094
													Integral = -1.88E+001 uC
													Integral = -1.88E+001 µAs
													Electrode 4
													Integral = -1.73E+001 uC
													Integral = -1.73E+001 µAs
													Electrode 5
													Integral = -1.73E+001 uC
													Integral = -1.73E+001 µAs
