# Supplementary material for: Surface analysis of Metrohm BT220 screen-printed electrodes through electrochemical techniques: importance of pretreatment
Source: Front Chem. 2025 Sep 17;13:1602365. doi: 10.3389/fchem.2025.1602365 (PMC12484216; doi:10.3389/fchem.2025.1602365)
Supplement: Supplementary file 2 [file DataSheet1.zip › Raw data file/Electrochemical_experiments/CV-1.2Upper_Potential.xlsx]

## Sheet: CV Raw data
Electrode 1																					Electrode 2																					Electrode 3
CV i vs E Scan 1		CV i vs E Scan 2		CV i vs E Scan 3		CV i vs E Scan 4		CV i vs E Scan 5		CV i vs E Scan 6		CV i vs E Scan 7		CV i vs E Scan 8		CV i vs E Scan 9		CV i vs E Scan 10			CV i vs E Scan 1		CV i vs E Scan 2		CV i vs E Scan 3		CV i vs E Scan 4		CV i vs E Scan 5		CV i vs E Scan 6		CV i vs E Scan 7		CV i vs E Scan 8		CV i vs E Scan 9		CV i vs E Scan 10			CV i vs E Scan 1		CV i vs E Scan 2		CV i vs E Scan 3		CV i vs E Scan 4
V	µA	V	µA	V	µA	V	µA	V	µA	V	µA	V	µA	V	µA	V	µA	V	µA		V	µA	V	µA	V	µA	V	µA	V	µA	V	µA	V	µA	V	µA	V	µA	V	µA		V	µA	V	µA	V	µA	V	µA
3.91006e-05	-0.82088	3.91006e-05	-0.549078	3.91006e-05	-0.529528	3.91006e-05	-0.503778	3.91006e-05	-0.486135	3.91006e-05	-0.47183	3.91006e-05	-0.455141	3.91006e-05	-0.445604	3.91006e-05	-0.438929	3.91006e-05	-0.432253		3.91006e-05	-1.39118	3.91006e-05	-0.837092	3.91006e-05	-0.707393	3.91006e-05	-0.649695	3.91006e-05	-0.614882	3.91006e-05	-0.592947	3.91006e-05	-0.579119	3.91006e-05	-0.566244	3.91006e-05	-0.551462	3.91006e-05	-0.54574		3.91006e-05	-1.52755	3.91006e-05	-0.856643	3.91006e-05	-0.710731	3.91006e-05	-0.642543
0.00503922	-0.478506	0.00503922	-0.433683	0.00503922	-0.406504	0.00503922	-0.383615	0.00503922	-0.362158	0.00503922	-0.34976	0.00503922	-0.334978	0.00503922	-0.329733	0.00503922	-0.320673	0.00503922	-0.314474		0.00503922	-0.786548	0.00503922	-0.637774	0.00503922	-0.530481	0.00503922	-0.476122	0.00503922	-0.442743	0.00503922	-0.421762	0.00503922	-0.406981	0.00503922	-0.397444	0.00503922	-0.390291	0.00503922	-0.383615		0.00503922	-0.851874	0.00503922	-0.659232	0.00503922	-0.538111	0.00503922	-0.48089
0.0101175	-0.319719	0.0101175	-0.364065	0.0101175	-0.339746	0.0101175	-0.316858	0.0101175	-0.299215	0.0101175	-0.285387	0.0101175	-0.272512	0.0101175	-0.268698	0.0101175	-0.260592	0.0101175	-0.254869		0.0101175	-0.549555	0.0101175	-0.530481	0.0101175	-0.432253	0.0101175	-0.386	0.0101175	-0.354052	0.0101175	-0.335455	0.0101175	-0.323534	0.0101175	-0.313997	0.0101175	-0.305891	0.0101175	-0.305414		0.0101175	-0.588179	0.0101175	-0.547171	0.0101175	-0.44322	0.0101175	-0.391722
0.0151176	-0.245333	0.0151176	-0.31352	0.0151176	-0.291109	0.0151176	-0.271559	0.0151176	-0.256777	0.0151176	-0.242472	0.0151176	-0.235319	0.0151176	-0.22912	0.0151176	-0.223398	0.0151176	-0.219584		0.0151176	-0.416994	0.0151176	-0.45085	0.0151176	-0.368834	0.0151176	-0.324965	0.0151176	-0.296354	0.0151176	-0.276804	0.0151176	-0.26536	0.0151176	-0.261068	0.0151176	-0.2563	0.0151176	-0.252485		0.0151176	-0.44322	0.0151176	-0.467539	0.0151176	-0.377893	0.0151176	-0.331163
0.020195	-0.197172	0.020195	-0.27585	0.020195	-0.254393	0.020195	-0.237703	0.020195	-0.225306	0.020195	-0.214815	0.020195	-0.207186	0.020195	-0.205755	0.020195	-0.197649	0.020195	-0.195265		0.020195	-0.334501	0.020195	-0.392199	0.020195	-0.319719	0.020195	-0.283003	0.020195	-0.258207	0.020195	-0.239134	0.020195	-0.230551	0.020195	-0.226736	0.020195	-0.22006	0.020195	-0.21863		0.020195	-0.34976	0.020195	-0.406504	0.020195	-0.33164	0.020195	-0.289679
0.0251951	-0.163317	0.0251951	-0.241995	0.0251951	-0.224829	0.0251951	-0.212431	0.0251951	-0.200033	0.0251951	-0.19002	0.0251951	-0.184298	0.0251951	-0.181437	0.0251951	-0.179052	0.0251951	-0.177622		0.0251951	-0.274897	0.0251951	-0.347376	0.0251951	-0.285864	0.0251951	-0.248671	0.0251951	-0.228167	0.0251951	-0.211	0.0251951	-0.203371	0.0251951	-0.196218	0.0251951	-0.191927	0.0251951	-0.190973		0.0251951	-0.28491	0.0251951	-0.358343	0.0251951	-0.29397	0.0251951	-0.253439
0.0302734	-0.140429	0.0302734	-0.216246	0.0302734	-0.20051	0.0302734	-0.188112	0.0302734	-0.180006	0.0302734	-0.172377	0.0302734	-0.169039	0.0302734	-0.165224	0.0302734	-0.160933	0.0302734	-0.161886		0.0302734	-0.22912	0.0302734	-0.305891	0.0302734	-0.253916	0.0302734	-0.220537	0.0302734	-0.198126	0.0302734	-0.185251	0.0302734	-0.175714	0.0302734	-0.171423	0.0302734	-0.169516	0.0302734	-0.168562		0.0302734	-0.235796	0.0302734	-0.317812	0.0302734	-0.262976	0.0302734	-0.228167
0.0352736	-0.118494	0.0352736	-0.190973	0.0352736	-0.179052	0.0352736	-0.168562	0.0352736	-0.159979	0.0352736	-0.156164	0.0352736	-0.151873	0.0352736	-0.152349	0.0352736	-0.145674	0.0352736	-0.148535		0.0352736	-0.195265	0.0352736	-0.272036	0.0352736	-0.223875	0.0352736	-0.196218	0.0352736	-0.174761	0.0352736	-0.166655	0.0352736	-0.156641	0.0352736	-0.150442	0.0352736	-0.150919	0.0352736	-0.147104		0.0352736	-0.198126	0.0352736	-0.283957	0.0352736	-0.232458	0.0352736	-0.200033
0.0403519	-0.102758	0.0403519	-0.169992	0.0403519	-0.160456	0.0403519	-0.148535	0.0403519	-0.146627	0.0403519	-0.140429	0.0403519	-0.13566	0.0403519	-0.136137	0.0403519	-0.13423	0.0403519	-0.134706		0.0403519	-0.168562	0.0403519	-0.250101	0.0403519	-0.198126	0.0403519	-0.172377	0.0403519	-0.155687	0.0403519	-0.147104	0.0403519	-0.138044	0.0403519	-0.133276	0.0403519	-0.129938	0.0403519	-0.128984		0.0403519	-0.167131	0.0403519	-0.254869	0.0403519	-0.207186	0.0403519	-0.179052
0.045352	-0.0903606	0.045352	-0.15378	0.045352	-0.143766	0.045352	-0.134706	0.045352	-0.129461	0.045352	-0.128508	0.045352	-0.122786	0.045352	-0.123262	0.045352	-0.123739	0.045352	-0.121832		0.045352	-0.14472	0.045352	-0.215292	0.045352	-0.180006	0.045352	-0.156164	0.045352	-0.136137	0.045352	-0.127077	0.045352	-0.121355	0.045352	-0.117064	0.045352	-0.11611	0.045352	-0.112295		0.045352	-0.141859	0.045352	-0.225306	0.045352	-0.184298	0.045352	-0.157595
0.0504303	-0.0793934	0.0504303	-0.135183	0.0504303	-0.128031	0.0504303	-0.120878	0.0504303	-0.117064	0.0504303	-0.113726	0.0504303	-0.113726	0.0504303	-0.109911	0.0504303	-0.111818	0.0504303	-0.111341		0.0504303	-0.12517	0.0504303	-0.199556	0.0504303	-0.160456	0.0504303	-0.136614	0.0504303	-0.122309	0.0504303	-0.110865	0.0504303	-0.107527	0.0504303	-0.102758	0.0504303	-0.0984669	0.0504303	-0.0960827		0.0504303	-0.121355	0.0504303	-0.203848	0.0504303	-0.162363	0.0504303	-0.138998
0.0554304	-0.0698566	0.0554304	-0.121832	0.0554304	-0.114202	0.0554304	-0.10848	0.0554304	-0.103235	0.0554304	-0.105143	0.0554304	-0.0998974	0.0554304	-0.102282	0.0554304	-0.102758	0.0554304	-0.100374		0.0554304	-0.108957	0.0554304	-0.180006	0.0554304	-0.145674	0.0554304	-0.120401	0.0554304	-0.105619	0.0554304	-0.0994205	0.0554304	-0.0917912	0.0554304	-0.0855923	0.0554304	-0.0855923	0.0554304	-0.0841618		0.0554304	-0.102758	0.0554304	-0.18096	0.0554304	-0.142336	0.0554304	-0.121355
0.0604296	-0.0617504	0.0604296	-0.10705	0.0604296	-0.101805	0.0604296	-0.0965595	0.0604296	-0.0936985	0.0604296	-0.0936985	0.0604296	-0.0917912	0.0604296	-0.0908375	0.0604296	-0.0913143	0.0604296	-0.0898838		0.0604296	-0.095129	0.0604296	-0.154257	0.0604296	-0.128031	0.0604296	-0.105143	0.0604296	-0.0932217	0.0604296	-0.0841618	0.0604296	-0.0789165	0.0604296	-0.0760555	0.0604296	-0.0741482	0.0604296	-0.071764		0.0604296	-0.0874996	0.0604296	-0.160933	0.0604296	-0.126123	0.0604296	-0.109434
0.0655079	-0.0550747	0.0655079	-0.0936985	0.0655079	-0.0874996	0.0655079	-0.0841618	0.0655079	-0.0808239	0.0655079	-0.0822544	0.0655079	-0.0808239	0.0655079	-0.0793934	0.0655079	-0.0784397	0.0655079	-0.0789165		0.0655079	-0.0813007	0.0655079	-0.147104	0.0655079	-0.111341	0.0655079	-0.0913143	0.0655079	-0.0798702	0.0655079	-0.0684261	0.0655079	-0.0636578	0.0655079	-0.0607967	0.0655079	-0.0598431	0.0655079	-0.054121		0.0655079	-0.0736713	0.0655079	-0.141382	0.0655079	-0.111341	0.0655079	-0.089407
0.070508	-0.0488758	0.070508	-0.0798702	0.070508	-0.0751019	0.070508	-0.0731945	0.070508	-0.0698566	0.070508	-0.0703335	0.070508	-0.071764	0.070508	-0.0684261	0.070508	-0.0698566	0.070508	-0.0722408		0.070508	-0.0712872	0.070508	-0.124693	0.070508	-0.0975132	0.070508	-0.077486	0.070508	-0.0650883	0.070508	-0.0588894	0.070508	-0.0507832	0.070508	-0.0507832	0.070508	-0.0469685	0.070508	-0.0450611		0.070508	-0.0622272	0.070508	-0.12517	0.070508	-0.0970364	0.070508	-0.074625
0.0755863	-0.0436306	0.0755863	-0.0693798	0.0755863	-0.0612736	0.0755863	-0.0603199	0.0755863	-0.0603199	0.0755863	-0.0598431	0.0755863	-0.0593662	0.0755863	-0.0588894	0.0755863	-0.0579357	0.0755863	-0.0593662		0.0755863	-0.0612736	0.0755863	-0.106096	0.0755863	-0.0817776	0.0755863	-0.0655651	0.0755863	-0.0498295	0.0755863	-0.0436306	0.0755863	-0.0393391	0.0755863	-0.033617	0.0755863	-0.0326633	0.0755863	-0.0283718		0.0755863	-0.05126	0.0755863	-0.108957	0.0755863	-0.0798702	0.0755863	-0.0603199
0.0805864	-0.0379086	0.0805864	-0.0560284	0.0805864	-0.05126	0.0805864	-0.0526905	0.0805864	-0.0517368	0.0805864	-0.0488758	0.0805864	-0.0507832	0.0805864	-0.05126	0.0805864	-0.0503063	0.0805864	-0.0503063		0.0805864	-0.0522137	0.0805864	-0.101328	0.0805864	-0.0703335	0.0805864	-0.0550747	0.0805864	-0.0402927	0.0805864	-0.0331402	0.0805864	-0.0245571	0.0805864	-0.0212193	0.0805864	-0.0212193	0.0805864	-0.0154972		0.0805864	-0.0422001	0.0805864	-0.0941753	0.0805864	-0.068903	0.0805864	-0.048399
0.0856647	-0.033617	0.0856647	-0.0441074	0.0856647	-0.0417233	0.0856647	-0.0402927	0.0856647	-0.0379086	0.0856647	-0.0388622	0.0856647	-0.0407696	0.0856647	-0.0388622	0.0856647	-0.0369549	0.0856647	-0.036478		0.0856647	-0.0436306	0.0856647	-0.0770092	0.0856647	-0.0588894	0.0856647	-0.0393391	0.0856647	-0.0264645	0.0856647	-0.0183582	0.0856647	-0.0126362	0.0856647	-0.00739098	0.0856647	-0.00882149	0.0856647	-0.00452995		0.0856647	-0.0326633	0.0856647	-0.0755787	0.0856647	-0.0517368	0.0856647	-0.0331402
0.0906649	-0.0298023	0.0906649	-0.0340939	0.0906649	-0.030756	0.0906649	-0.0298023	0.0906649	-0.0298023	0.0906649	-0.0317097	0.0906649	-0.0298023	0.0906649	-0.0288486	0.0906649	-0.0269413	0.0906649	-0.0288486		0.0906649	-0.0374317	0.0906649	-0.0684261	0.0906649	-0.0426769	0.0906649	-0.0269413	0.0906649	-0.0183582	0.0906649	-0.0116825	0.0906649	-0.00405312	0.0906649	0.00309944	0.0906649	0.0026226	0.0906649	0.00500679		0.0906649	-0.0259876	0.0906649	-0.0646114	0.0906649	-0.0383854	0.0906649	-0.0226498
0.0957422	-0.0259876	0.0957422	-0.0226498	0.0957422	-0.0188351	0.0957422	-0.0202656	0.0957422	-0.0169277	0.0957422	-0.0216961	0.0957422	-0.0193119	0.0957422	-0.0164509	0.0957422	-0.0169277	0.0957422	-0.0188351		0.0957422	-0.0298023	0.0957422	-0.0588894	0.0957422	-0.0321865	0.0957422	-0.0169277	0.0957422	-0.00405312	0.0957422	0.0026226	0.0957422	0.00882149	0.0957422	0.0145435	0.0957422	0.0154972	0.0957422	0.0174046		0.0957422	-0.0188351	0.0957422	-0.0517368	0.0957422	-0.0259876	0.0957422	-0.00834465
0.100742	-0.0231266	0.100742	-0.0116825	0.100742	-0.00834465	0.100742	-0.00929832	0.100742	-0.00882149	0.100742	-0.00977516	0.100742	-0.00596046	0.100742	-0.00500679	0.100742	-0.00548363	0.100742	-0.00548363		0.100742	-0.0240803	0.100742	-0.0398159	0.100742	-0.0207424	0.100742	-0.00214577	0.100742	0.00882149	0.100742	0.015974	0.100742	0.0207424	0.100742	0.0269413	0.100742	0.0283718	0.100742	0.0312328		0.100742	-0.0116825	0.100742	-0.0374317	0.100742	-0.0154972	0.100742	0.0026226
0.105821	-0.0188351	0.105821	-0.00119209	0.105821	0.00500679	0.105821	0.00309944	0.105821	0.00500679	0.105821	0.00357628	0.105821	0.0064373	0.105821	0.00691414	0.105821	0.00834465	0.105821	0.00691414		0.105821	-0.0174046	0.105821	-0.0312328	0.105821	-0.00786781	0.105821	0.00834465	0.105821	0.0212193	0.105821	0.027895	0.105821	0.0360012	0.105821	0.0379086	0.105821	0.0379086	0.105821	0.0441074		0.105821	-0.00500679	0.105821	-0.0183582	0.105821	-0.000715256	0.105821	0.0178814
0.110821	-0.0154972	0.110821	0.0116825	0.110821	0.015974	0.110821	0.0154972	0.110821	0.0164509	0.110821	0.0193119	0.110821	0.0178814	0.110821	0.0193119	0.110821	0.0178814	0.110821	0.0183582		0.110821	-0.0121593	0.110821	-0.015974	0.110821	0.00405312	0.110821	0.0221729	0.110821	0.0345707	0.110821	0.0412464	0.110821	0.0460148	0.110821	0.0488758	0.110821	0.0507832	0.110821	0.0536442		0.110821	0.00119209	0.110821	-0.0064373	0.110821	0.015974	0.110821	0.033617
0.115821	-0.0126362	0.115821	0.0231266	0.115821	0.0264645	0.115821	0.0274181	0.115821	0.0288486	0.115821	0.0274181	0.115821	0.0288486	0.115821	0.0326633	0.115821	0.0283718	0.115821	0.0298023		0.115821	-0.00548363	0.115821	-0.00214577	0.115821	0.0178814	0.115821	0.0374317	0.115821	0.0464916	0.115821	0.0536442	0.115821	0.0574589	0.115821	0.0650883	0.115821	0.0650883	0.115821	0.0655651		0.115821	0.0064373	0.115821	0.00452995	0.115821	0.0293255	0.115821	0.0422001
0.120899	-0.010252	0.120899	0.0326633	0.120899	0.0398159	0.120899	0.0388622	0.120899	0.0402927	0.120899	0.0393391	0.120899	0.0388622	0.120899	0.0388622	0.120899	0.0398159	0.120899	0.0374317		0.120899	-0.00166893	0.120899	0.00739098	0.120899	0.0302792	0.120899	0.0474453	0.120899	0.0584126	0.120899	0.0646114	0.120899	0.0703335	0.120899	0.0741482	0.120899	0.0731945	0.120899	0.0793934		0.120899	0.0116825	0.120899	0.0193119	0.120899	0.0412464	0.120899	0.0555515
0.125899	-0.00739098	0.125899	0.0426769	0.125899	0.0517368	0.125899	0.0503063	0.125899	0.0522137	0.125899	0.0531673	0.125899	0.0526905	0.125899	0.0498295	0.125899	0.0493526	0.125899	0.0474453		0.125899	0.00309944	0.125899	0.0221729	0.125899	0.0417233	0.125899	0.0593662	0.125899	0.0693798	0.125899	0.0770092	0.125899	0.0803471	0.125899	0.0860691	0.125899	0.0870228	0.125899	0.0913143		0.125899	0.015974	0.125899	0.0345707	0.125899	0.0531673	0.125899	0.0712872
0.130977	-0.00452995	0.130977	0.0526905	0.130977	0.0607967	0.130977	0.0636578	0.130977	0.0617504	0.130977	0.0646114	0.130977	0.0607967	0.130977	0.0612736	0.130977	0.0574589	0.130977	0.0560284		0.130977	0.00739098	0.130977	0.0374317	0.130977	0.0531673	0.130977	0.068903	0.130977	0.0793934	0.130977	0.0884533	0.130977	0.0932217	0.130977	0.0975132	0.130977	0.0965595	0.130977	0.0994205		0.130977	0.0216961	0.130977	0.0460148	0.130977	0.0631809	0.130977	0.0784397
0.135977	-0.00214577	0.135977	0.0607967	0.135977	0.0708103	0.135977	0.0712872	0.135977	0.0708103	0.135977	0.0731945	0.135977	0.0684261	0.135977	0.0703335	0.135977	0.0684261	0.135977	0.0627041		0.135977	0.0135899	0.135977	0.0455379	0.135977	0.0679493	0.135977	0.0803471	0.135977	0.092268	0.135977	0.09799	0.135977	0.103235	0.135977	0.106096	0.135977	0.108957	0.135977	0.10705		0.135977	0.0255108	0.135977	0.0579357	0.135977	0.0784397	0.135977	0.0898838
0.141055	0.000715256	0.141055	0.071764	0.141055	0.0808239	0.141055	0.0832081	0.141055	0.0827312	0.141055	0.0803471	0.141055	0.077486	0.141055	0.0779629	0.141055	0.0722408	0.141055	0.0708103		0.141055	0.0174046	0.141055	0.0627041	0.141055	0.0779629	0.141055	0.0927448	0.141055	0.104666	0.141055	0.110865	0.141055	0.114202	0.141055	0.11754	0.141055	0.118971	0.141055	0.11754		0.141055	0.0298023	0.141055	0.0698566	0.141055	0.0898838	0.141055	0.100851
0.146055	0.00309944	0.146055	0.0808239	0.146055	0.0908375	0.146055	0.0927448	0.146055	0.089407	0.146055	0.0913143	0.146055	0.0870228	0.146055	0.0841618	0.146055	0.0798702	0.146055	0.077486		0.146055	0.0226498	0.146055	0.0722408	0.146055	0.0865459	0.146055	0.101805	0.146055	0.111341	0.146055	0.119925	0.146055	0.123739	0.146055	0.128984	0.146055	0.128508	0.146055	0.128031		0.146055	0.0345707	0.146055	0.0836849	0.146055	0.0998974	0.146055	0.111341
0.151134	0.00548363	0.151134	0.092268	0.151134	0.0989437	0.151134	0.100851	0.151134	0.0998974	0.151134	0.0994205	0.151134	0.0970364	0.151134	0.0927448	0.151134	0.0870228	0.151134	0.0865459		0.151134	0.0264645	0.151134	0.0860691	0.151134	0.100851	0.151134	0.112772	0.151134	0.124216	0.151134	0.133753	0.151134	0.13423	0.151134	0.133753	0.151134	0.138521	0.151134	0.136137		0.151134	0.0388622	0.151134	0.0970364	0.151134	0.110865	0.151134	0.127554
0.156134	0.00834465	0.156134	0.0970364	0.156134	0.105619	0.156134	0.107527	0.156134	0.106096	0.156134	0.104666	0.156134	0.102282	0.156134	0.09799	0.156134	0.0932217	0.156134	0.089407		0.156134	0.0317097	0.156134	0.0989437	0.156134	0.108957	0.156134	0.122786	0.156134	0.13566	0.156134	0.139475	0.156134	0.144243	0.156134	0.14329	0.156134	0.143766	0.156134	0.145197		0.156134	0.0426769	0.156134	0.106573	0.156134	0.122786	0.156134	0.136137
0.161212	0.0107288	0.161212	0.106096	0.161212	0.111341	0.161212	0.115156	0.161212	0.112295	0.161212	0.111341	0.161212	0.107527	0.161212	0.103235	0.161212	0.0960827	0.161212	0.0932217		0.161212	0.0340939	0.161212	0.106573	0.161212	0.11754	0.161212	0.131845	0.161212	0.138998	0.161212	0.146627	0.161212	0.150442	0.161212	0.150442	0.161212	0.152826	0.161212	0.150919		0.161212	0.0464916	0.161212	0.115156	0.161212	0.129461	0.161212	0.138998
0.166212	0.013113	0.166212	0.112295	0.166212	0.118017	0.166212	0.118494	0.166212	0.114679	0.166212	0.113726	0.166212	0.110388	0.166212	0.10705	0.166212	0.100851	0.166212	0.100374		0.166212	0.0379086	0.166212	0.114202	0.166212	0.123739	0.166212	0.139952	0.166212	0.148058	0.166212	0.152349	0.166212	0.155687	0.166212	0.156641	0.166212	0.159025	0.166212	0.158548		0.166212	0.0503063	0.166212	0.124216	0.166212	0.137568	0.166212	0.145674
0.171211	0.0154972	0.171211	0.118971	0.171211	0.123739	0.171211	0.124216	0.171211	0.118971	0.171211	0.118971	0.171211	0.115633	0.171211	0.10848	0.171211	0.103712	0.171211	0.102282		0.171211	0.0426769	0.171211	0.127077	0.171211	0.135183	0.171211	0.143766	0.171211	0.151873	0.171211	0.157118	0.171211	0.16284	0.171211	0.161886	0.171211	0.161409	0.171211	0.164747		0.171211	0.054121	0.171211	0.13566	0.171211	0.149965	0.171211	0.150919
0.17629	0.0183582	0.17629	0.123262	0.17629	0.128031	0.17629	0.128508	0.17629	0.124216	0.17629	0.123739	0.17629	0.118971	0.17629	0.110865	0.17629	0.10705	0.17629	0.105143		0.17629	0.0464916	0.17629	0.130892	0.17629	0.141382	0.17629	0.149012	0.17629	0.159502	0.17629	0.166178	0.17629	0.16284	0.17629	0.167131	0.17629	0.163794	0.17629	0.163317		0.17629	0.0584126	0.17629	0.140429	0.17629	0.150919	0.17629	0.156641
0.18129	0.0207424	0.18129	0.129461	0.18129	0.130415	0.18129	0.131369	0.18129	0.126123	0.18129	0.123262	0.18129	0.120401	0.18129	0.115633	0.18129	0.110388	0.18129	0.106096		0.18129	0.0507832	0.18129	0.141382	0.18129	0.145197	0.18129	0.156641	0.18129	0.161886	0.18129	0.167131	0.18129	0.169516	0.18129	0.170946	0.18129	0.171423	0.18129	0.166178		0.18129	0.0612736	0.18129	0.145674	0.18129	0.15521	0.18129	0.161886
0.186368	0.0236034	0.186368	0.133753	0.186368	0.133276	0.186368	0.132322	0.186368	0.128984	0.186368	0.126123	0.186368	0.120878	0.186368	0.112295	0.186368	0.10705	0.186368	0.108004		0.186368	0.0536442	0.186368	0.145674	0.186368	0.151396	0.186368	0.160933	0.186368	0.165224	0.186368	0.172377	0.186368	0.174284	0.186368	0.175238	0.186368	0.173807	0.186368	0.17333		0.186368	0.0646114	0.186368	0.154734	0.186368	0.158072	0.186368	0.165224
0.191368	0.0259876	0.191368	0.137091	0.191368	0.136137	0.191368	0.13566	0.191368	0.129461	0.191368	0.127077	0.191368	0.124693	0.191368	0.115156	0.191368	0.113249	0.191368	0.108004		0.191368	0.0584126	0.191368	0.152349	0.191368	0.158072	0.191368	0.166655	0.191368	0.174284	0.191368	0.176191	0.191368	0.177145	0.191368	0.179052	0.191368	0.179529	0.191368	0.174284		0.191368	0.0693798	0.191368	0.158548	0.191368	0.167131	0.191368	0.1719
0.196446	0.0293255	0.196446	0.141382	0.196446	0.139952	0.196446	0.136614	0.196446	0.131845	0.196446	0.128984	0.196446	0.125647	0.196446	0.115156	0.196446	0.113726	0.196446	0.110865		0.196446	0.0617504	0.196446	0.160456	0.196446	0.159979	0.196446	0.169516	0.196446	0.174761	0.196446	0.18096	0.196446	0.179052	0.196446	0.180006	0.196446	0.180006	0.196446	0.178099		0.196446	0.0731945	0.196446	0.165224	0.196446	0.169039	0.196446	0.172377
0.201447	0.0317097	0.201447	0.145197	0.201447	0.14329	0.201447	0.139475	0.201447	0.132799	0.201447	0.1266	0.201447	0.125647	0.201447	0.116587	0.201447	0.115633	0.201447	0.113249		0.201447	0.0655651	0.201447	0.163794	0.201447	0.166178	0.201447	0.170469	0.201447	0.177145	0.201447	0.181437	0.201447	0.180483	0.201447	0.18096	0.201447	0.180006	0.201447	0.180483		0.201447	0.077486	0.201447	0.169039	0.201447	0.174761	0.201447	0.176191
0.206524	0.0340939	0.206524	0.149012	0.206524	0.14472	0.206524	0.139952	0.206524	0.129938	0.206524	0.129938	0.206524	0.125647	0.206524	0.117064	0.206524	0.112295	0.206524	0.112772		0.206524	0.0698566	0.206524	0.170469	0.206524	0.169516	0.206524	0.177622	0.206524	0.180483	0.206524	0.182867	0.206524	0.183344	0.206524	0.183344	0.206524	0.183344	0.206524	0.180483		0.206524	0.0803471	0.206524	0.172377	0.206524	0.176668	0.206524	0.178576
0.211524	0.0369549	0.211524	0.151396	0.211524	0.144243	0.211524	0.141382	0.211524	0.13566	0.211524	0.130415	0.211524	0.126123	0.211524	0.118017	0.211524	0.11611	0.211524	0.112772		0.211524	0.0736713	0.211524	0.17333	0.211524	0.174761	0.211524	0.177145	0.211524	0.183821	0.211524	0.188112	0.211524	0.189543	0.211524	0.184298	0.211524	0.187159	0.211524	0.183821		0.211524	0.0846386	0.211524	0.181913	0.211524	0.181437	0.211524	0.182867
0.216524	0.0402927	0.216524	0.154734	0.216524	0.146151	0.216524	0.14472	0.216524	0.139952	0.216524	0.131011	0.216524	0.128508	0.216524	0.119448	0.216524	0.116587	0.216524	0.113249		0.216524	0.077486	0.216524	0.181913	0.216524	0.179052	0.216524	0.18096	0.216524	0.185251	0.216524	0.190496	0.216524	0.188589	0.216524	0.189066	0.216524	0.188112	0.216524	0.184774		0.216524	0.0879765	0.216524	0.185251	0.216524	0.187159	0.216524	0.185251
0.221602	0.0426769	0.221602	0.157118	0.221602	0.147581	0.221602	0.14472	0.221602	0.136614	0.221602	0.132322	0.221602	0.128508	0.221602	0.119925	0.221602	0.115633	0.221602	0.113845		0.221602	0.0808239	0.221602	0.183821	0.221602	0.183344	0.221602	0.184774	0.221602	0.189066	0.221602	0.19002	0.221602	0.190496	0.221602	0.189066	0.221602	0.190973	0.221602	0.185728		0.221602	0.0913143	0.221602	0.193834	0.221602	0.186682	0.221602	0.188112
0.226603	0.0455379	0.226603	0.160933	0.226603	0.150442	0.226603	0.147104	0.226603	0.142336	0.226603	0.131369	0.226603	0.129938	0.226603	0.120401	0.226603	0.116587	0.226603	0.114679		0.226603	0.0855923	0.226603	0.191927	0.226603	0.188112	0.226603	0.189543	0.226603	0.19002	0.226603	0.190496	0.226603	0.192881	0.226603	0.189424	0.226603	0.195265	0.226603	0.186682		0.226603	0.0965595	0.226603	0.197172	0.226603	0.191927	0.226603	0.192404
0.231681	0.0479221	0.231681	0.171423	0.231681	0.15378	0.231681	0.149012	0.231681	0.148058	0.231681	0.133276	0.231681	0.129938	0.231681	0.120401	0.231681	0.118971	0.231681	0.114679		0.231681	0.089407	0.231681	0.197172	0.231681	0.189543	0.231681	0.189543	0.231681	0.193357	0.231681	0.193357	0.231681	0.191927	0.231681	0.189066	0.231681	0.191927	0.231681	0.188112		0.231681	0.100374	0.231681	0.202894	0.231681	0.196218	0.231681	0.193834
0.236681	0.0507832	0.236681	0.174284	0.236681	0.157118	0.236681	0.149965	0.236681	0.146627	0.236681	0.133276	0.236681	0.130415	0.236681	0.12064	0.236681	0.118017	0.236681	0.115275		0.236681	0.0936985	0.236681	0.200987	0.236681	0.193357	0.236681	0.194311	0.236681	0.195742	0.236681	0.196218	0.236681	0.195742	0.236681	0.190496	0.236681	0.193357	0.236681	0.192881		0.236681	0.104666	0.236681	0.206232	0.236681	0.200033	0.236681	0.193357
0.241758	0.0531673	0.241758	0.175714	0.241758	0.157118	0.241758	0.149488	0.241758	0.147581	0.241758	0.133276	0.241758	0.130892	0.241758	0.120401	0.241758	0.118256	0.241758	0.115633		0.241758	0.0975132	0.241758	0.202894	0.241758	0.195742	0.241758	0.193834	0.241758	0.192881	0.241758	0.195742	0.241758	0.196218	0.241758	0.193357	0.241758	0.195265	0.241758	0.190496		0.241758	0.10705	0.241758	0.211	0.241758	0.200033	0.241758	0.195742
0.246758	0.0584126	0.246758	0.180483	0.246758	0.167608	0.246758	0.154495	0.246758	0.149488	0.246758	0.13423	0.246758	0.132799	0.246758	0.121355	0.246758	0.118017	0.246758	0.11611		0.246758	0.101805	0.246758	0.207663	0.246758	0.198603	0.246758	0.195265	0.246758	0.195742	0.246758	0.195265	0.246758	0.196695	0.246758	0.197649	0.246758	0.193834	0.246758	0.191927		0.246758	0.111818	0.246758	0.217676	0.246758	0.204325	0.246758	0.197172
0.251837	0.0603199	0.251837	0.183821	0.251837	0.166655	0.251837	0.158548	0.251837	0.151873	0.251837	0.137091	0.251837	0.130892	0.251837	0.12517	0.251837	0.118017	0.251837	0.11611		0.251837	0.106096	0.251837	0.214338	0.251837	0.20051	0.251837	0.198126	0.251837	0.20051	0.251837	0.199556	0.251837	0.197649	0.251837	0.199556	0.251837	0.200033	0.251837	0.193834		0.251837	0.117064	0.251837	0.22006	0.251837	0.207663	0.251837	0.201464
0.256837	0.0622272	0.256837	0.187159	0.256837	0.169516	0.256837	0.159979	0.256837	0.150442	0.256837	0.137091	0.256837	0.133276	0.256837	0.125647	0.256837	0.119925	0.256837	0.116587		0.256837	0.111341	0.256837	0.215292	0.256837	0.204325	0.256837	0.20051	0.256837	0.200987	0.256837	0.201464	0.256837	0.200033	0.256837	0.199556	0.256837	0.198126	0.256837	0.196218		0.256837	0.121355	0.256837	0.226259	0.256837	0.211477	0.256837	0.20051
0.261915	0.0650883	0.261915	0.19002	0.261915	0.1719	0.261915	0.162363	0.261915	0.15378	0.261915	0.139475	0.261915	0.133276	0.261915	0.126123	0.261915	0.120878	0.261915	0.11611		0.261915	0.11611	0.261915	0.21863	0.261915	0.205755	0.261915	0.202894	0.261915	0.201464	0.261915	0.203371	0.261915	0.20051	0.261915	0.200152	0.261915	0.196218	0.261915	0.198126		0.261915	0.126123	0.261915	0.22912	0.261915	0.213385	0.261915	0.201464
0.266915	0.0674725	0.266915	0.191927	0.266915	0.173807	0.266915	0.16284	0.266915	0.15378	0.266915	0.139475	0.266915	0.132799	0.266915	0.125647	0.266915	0.121117	0.266915	0.115633		0.266915	0.119925	0.266915	0.222445	0.266915	0.205278	0.266915	0.202894	0.266915	0.201464	0.266915	0.199556	0.266915	0.19908	0.266915	0.200987	0.266915	0.196218	0.266915	0.203371		0.266915	0.129461	0.266915	0.232935	0.266915	0.212908	0.266915	0.204325
0.271915	0.0693798	0.271915	0.197172	0.271915	0.176191	0.271915	0.163794	0.271915	0.156641	0.271915	0.13864	0.271915	0.133753	0.271915	0.124216	0.271915	0.121832	0.271915	0.116467		0.271915	0.12517	0.271915	0.226259	0.271915	0.206828	0.271915	0.203013	0.271915	0.201941	0.271915	0.201941	0.271915	0.200033	0.271915	0.20051	0.271915	0.196934	0.271915	0.198603		0.271915	0.13423	0.271915	0.235319	0.271915	0.215292	0.271915	0.202417
0.276994	0.0722408	0.276994	0.196695	0.276994	0.176191	0.276994	0.16284	0.276994	0.154734	0.276994	0.137091	0.276994	0.132322	0.276994	0.127077	0.276994	0.121832	0.276994	0.117064		0.276994	0.128031	0.276994	0.225782	0.276994	0.207663	0.276994	0.202894	0.276994	0.20051	0.276994	0.199556	0.276994	0.19908	0.276994	0.198126	0.276994	0.198126	0.276994	0.195742		0.276994	0.138044	0.276994	0.234842	0.276994	0.210524	0.276994	0.203848
0.281993	0.0741482	0.281993	0.199556	0.281993	0.176668	0.281993	0.165224	0.281993	0.157595	0.281993	0.138521	0.281993	0.132799	0.281993	0.12517	0.281993	0.120878	0.281993	0.117064		0.281993	0.133753	0.281993	0.226736	0.281993	0.208616	0.281993	0.203371	0.281993	0.204802	0.281993	0.200987	0.281993	0.198722	0.281993	0.200033	0.281993	0.197172	0.281993	0.19908		0.281993	0.146151	0.281993	0.234365	0.281993	0.212431	0.281993	0.205278
0.287071	0.0760555	0.287071	0.198603	0.287071	0.178099	0.287071	0.161409	0.287071	0.15378	0.287071	0.137091	0.287071	0.133276	0.287071	0.124693	0.287071	0.123739	0.287071	0.11754		0.287071	0.138044	0.287071	0.22912	0.287071	0.207663	0.287071	0.205278	0.287071	0.198603	0.287071	0.199556	0.287071	0.197649	0.287071	0.197649	0.287071	0.198126	0.287071	0.195742		0.287071	0.150442	0.287071	0.235319	0.287071	0.210047	0.287071	0.203371
0.292071	0.0793934	0.292071	0.20051	0.292071	0.178099	0.292071	0.163794	0.292071	0.15378	0.292071	0.138044	0.292071	0.132322	0.292071	0.1266	0.292071	0.121832	0.292071	0.117064		0.292071	0.143766	0.292071	0.229597	0.292071	0.206709	0.292071	0.203848	0.292071	0.201941	0.292071	0.200033	0.292071	0.198126	0.292071	0.198126	0.292071	0.194311	0.292071	0.198603		0.292071	0.156164	0.292071	0.231504	0.292071	0.210524	0.292071	0.203848
0.29715	0.0813007	0.29715	0.20051	0.29715	0.176668	0.29715	0.159979	0.29715	0.149012	0.29715	0.136614	0.29715	0.129938	0.29715	0.124693	0.29715	0.118971	0.29715	0.115633		0.29715	0.148535	0.29715	0.226736	0.29715	0.206232	0.29715	0.20051	0.29715	0.200987	0.29715	0.198126	0.29715	0.19753	0.29715	0.197649	0.29715	0.192881	0.29715	0.194311		0.29715	0.161409	0.29715	0.229597	0.29715	0.208139	0.29715	0.201464
0.30215	0.0851154	0.30215	0.200987	0.30215	0.177145	0.30215	0.162363	0.30215	0.142813	0.30215	0.137568	0.30215	0.131845	0.30215	0.121832	0.30215	0.11754	0.30215	0.115156		0.30215	0.154734	0.30215	0.227213	0.30215	0.202894	0.30215	0.199556	0.30215	0.198483	0.30215	0.197172	0.30215	0.197649	0.30215	0.195265	0.30215	0.192404	0.30215	0.196218		0.30215	0.162363	0.30215	0.229597	0.30215	0.20957	0.30215	0.201941
0.307228	0.0865459	0.307228	0.19908	0.307228	0.174284	0.307228	0.158548	0.307228	0.142336	0.307228	0.133276	0.307228	0.127554	0.307228	0.124216	0.307228	0.116587	0.307228	0.109911		0.307228	0.158548	0.307228	0.226736	0.307228	0.200033	0.307228	0.197172	0.307228	0.194788	0.307228	0.193357	0.307228	0.196695	0.307228	0.192404	0.307228	0.190973	0.307228	0.192404		0.307228	0.161409	0.307228	0.227213	0.307228	0.207186	0.307228	0.200033
0.312228	0.089407	0.312228	0.196695	0.312228	0.171423	0.312228	0.158072	0.312228	0.142336	0.312228	0.134706	0.312228	0.126123	0.312228	0.122786	0.312228	0.113726	0.312228	0.110388		0.312228	0.166178	0.312228	0.225306	0.312228	0.20051	0.312228	0.197172	0.312228	0.196218	0.312228	0.195265	0.312228	0.191927	0.312228	0.192881	0.312228	0.186682	0.312228	0.19145		0.312228	0.166655	0.312228	0.227213	0.312228	0.204325	0.312228	0.197649
0.317306	0.0913143	0.317306	0.195265	0.317306	0.169516	0.317306	0.153303	0.317306	0.136614	0.317306	0.130892	0.317306	0.124216	0.317306	0.117064	0.317306	0.111341	0.317306	0.109434		0.317306	0.169992	0.317306	0.22006	0.317306	0.195265	0.317306	0.191927	0.317306	0.192881	0.317306	0.190973	0.317306	0.186682	0.317306	0.192404	0.317306	0.185251	0.317306	0.188589		0.317306	0.169039	0.317306	0.220537	0.317306	0.201941	0.317306	0.192881
0.322306	0.0941753	0.322306	0.193357	0.322306	0.165224	0.322306	0.152826	0.322306	0.13566	0.322306	0.128031	0.322306	0.121832	0.322306	0.11611	0.322306	0.110865	0.322306	0.10705		0.322306	0.176191	0.322306	0.217676	0.322306	0.192881	0.322306	0.192881	0.322306	0.194311	0.322306	0.189066	0.322306	0.189066	0.322306	0.186682	0.322306	0.184298	0.322306	0.184298		0.322306	0.173807	0.322306	0.219584	0.322306	0.198603	0.322306	0.192881
0.327306	0.0970364	0.327306	0.191927	0.327306	0.160933	0.327306	0.150919	0.327306	0.135183	0.327306	0.128031	0.327306	0.118971	0.327306	0.114679	0.327306	0.109434	0.327306	0.104666		0.327306	0.182867	0.327306	0.216246	0.327306	0.192881	0.327306	0.19002	0.327306	0.191927	0.327306	0.185251	0.327306	0.186682	0.327306	0.185251	0.327306	0.18096	0.327306	0.180006		0.327306	0.179529	0.327306	0.219584	0.327306	0.198126	0.327306	0.190973
0.332384	0.100374	0.332384	0.19002	0.332384	0.157595	0.332384	0.149012	0.332384	0.134706	0.332384	0.1266	0.332384	0.118494	0.332384	0.112772	0.332384	0.109911	0.332384	0.102282		0.332384	0.19002	0.332384	0.213861	0.332384	0.186682	0.332384	0.186682	0.332384	0.190973	0.332384	0.185251	0.332384	0.184298	0.332384	0.186682	0.332384	0.180006	0.332384	0.181437		0.332384	0.184298	0.332384	0.216722	0.332384	0.196218	0.332384	0.189066
0.337384	0.103235	0.337384	0.189066	0.337384	0.158072	0.337384	0.149488	0.337384	0.131845	0.337384	0.12517	0.337384	0.113249	0.337384	0.109911	0.337384	0.10705	0.337384	0.102282		0.337384	0.196218	0.337384	0.211477	0.337384	0.186205	0.337384	0.189066	0.337384	0.188112	0.337384	0.183344	0.337384	0.18239	0.337384	0.18096	0.337384	0.179052	0.337384	0.179052		0.337384	0.188589	0.337384	0.214338	0.337384	0.196218	0.337384	0.190496
0.342463	0.106573	0.342463	0.188589	0.342463	0.156164	0.342463	0.148058	0.342463	0.129938	0.342463	0.124693	0.342463	0.115156	0.342463	0.109911	0.342463	0.105143	0.342463	0.0984669		0.342463	0.204325	0.342463	0.211954	0.342463	0.184774	0.342463	0.181913	0.342463	0.183821	0.342463	0.18239	0.342463	0.181913	0.342463	0.177145	0.342463	0.174761	0.342463	0.174761		0.342463	0.195265	0.342463	0.213385	0.342463	0.193357	0.342463	0.186205
0.347463	0.109911	0.347463	0.187159	0.347463	0.154257	0.347463	0.14329	0.347463	0.128031	0.347463	0.120878	0.347463	0.112772	0.347463	0.108004	0.347463	0.103235	0.347463	0.0970364		0.347463	0.211	0.347463	0.210047	0.347463	0.181913	0.347463	0.182867	0.347463	0.184774	0.347463	0.18096	0.347463	0.179052	0.347463	0.176668	0.347463	0.172377	0.347463	0.173807		0.347463	0.201941	0.347463	0.213385	0.347463	0.192881	0.347463	0.188589
0.35254	0.113249	0.35254	0.183344	0.35254	0.152349	0.35254	0.138521	0.35254	0.125647	0.35254	0.118971	0.35254	0.111818	0.35254	0.105619	0.35254	0.100851	0.35254	0.0965595		0.35254	0.218153	0.35254	0.209093	0.35254	0.180483	0.35254	0.177622	0.35254	0.177622	0.35254	0.176191	0.35254	0.176191	0.35254	0.175714	0.35254	0.172853	0.35254	0.170946		0.35254	0.206232	0.35254	0.211	0.35254	0.189066	0.35254	0.18239
0.35754	0.116587	0.35754	0.183344	0.35754	0.150919	0.35754	0.13566	0.35754	0.123739	0.35754	0.118971	0.35754	0.109911	0.35754	0.100851	0.35754	0.0984669	0.35754	0.0932217		0.35754	0.227213	0.35754	0.205755	0.35754	0.180006	0.35754	0.175714	0.35754	0.177145	0.35754	0.175238	0.35754	0.170946	0.35754	0.168562	0.35754	0.166655	0.35754	0.166178		0.35754	0.212431	0.35754	0.208616	0.35754	0.184774	0.35754	0.181437
0.362618	0.120401	0.362618	0.180483	0.362618	0.149488	0.362618	0.134706	0.362618	0.122786	0.362618	0.116587	0.362618	0.106573	0.362618	0.103235	0.362618	0.0984669	0.362618	0.092268		0.362618	0.23675	0.362618	0.205278	0.362618	0.178099	0.362618	0.174284	0.362618	0.175238	0.362618	0.17333	0.362618	0.169992	0.362618	0.166178	0.362618	0.165701	0.362618	0.16427		0.362618	0.219584	0.362618	0.208139	0.362618	0.185251	0.362618	0.182867
0.367619	0.124693	0.367619	0.180483	0.367619	0.149965	0.367619	0.133276	0.367619	0.121355	0.367619	0.11611	0.367619	0.106096	0.367619	0.101328	0.367619	0.0960827	0.367619	0.0927448		0.367619	0.245333	0.367619	0.205278	0.367619	0.176668	0.367619	0.175714	0.367619	0.17333	0.367619	0.171423	0.367619	0.170469	0.367619	0.169516	0.367619	0.166178	0.367619	0.164747		0.367619	0.227213	0.367619	0.210047	0.367619	0.184298	0.367619	0.180006
0.372697	0.1266	0.372697	0.178576	0.372697	0.148058	0.372697	0.131845	0.372697	0.120878	0.372697	0.113726	0.372697	0.106096	0.372697	0.102282	0.372697	0.095129	0.372697	0.089407		0.372697	0.255346	0.372697	0.204206	0.372697	0.174761	0.372697	0.170946	0.372697	0.171423	0.372697	0.168085	0.372697	0.166178	0.372697	0.16427	0.372697	0.158072	0.372697	0.157595		0.372697	0.233889	0.372697	0.20957	0.372697	0.183821	0.372697	0.176668
0.377697	0.131369	0.377697	0.173807	0.377697	0.146627	0.377697	0.130892	0.377697	0.118971	0.377697	0.113249	0.377697	0.106096	0.377697	0.0975132	0.377697	0.0927448	0.377697	0.0889301		0.377697	0.266314	0.377697	0.203371	0.377697	0.174284	0.377697	0.170469	0.377697	0.168562	0.377697	0.166178	0.377697	0.166178	0.377697	0.163317	0.377697	0.156641	0.377697	0.158072		0.377697	0.242472	0.377697	0.207663	0.377697	0.183344	0.377697	0.175238
0.382697	0.136614	0.382697	0.169039	0.382697	0.146151	0.382697	0.128508	0.382697	0.117779	0.382697	0.111818	0.382697	0.105143	0.382697	0.0946522	0.382697	0.092268	0.382697	0.0879765		0.382697	0.277281	0.382697	0.202894	0.382697	0.172377	0.382697	0.167131	0.382697	0.169516	0.382697	0.167131	0.382697	0.16284	0.382697	0.159979	0.382697	0.159979	0.382697	0.151396		0.382697	0.250578	0.382697	0.207663	0.382697	0.182033	0.382697	0.17333
0.387775	0.141382	0.387775	0.169992	0.387775	0.143766	0.387775	0.130415	0.387775	0.115156	0.387775	0.110388	0.387775	0.103712	0.387775	0.0970364	0.387775	0.0913143	0.387775	0.0865459		0.387775	0.287771	0.387775	0.201941	0.387775	0.170946	0.387775	0.164747	0.387775	0.167131	0.387775	0.167131	0.387775	0.160933	0.387775	0.159025	0.387775	0.156641	0.387775	0.151396		0.387775	0.260115	0.387775	0.207663	0.387775	0.180483	0.387775	0.172377
0.392775	0.146627	0.392775	0.169516	0.392775	0.142813	0.392775	0.127554	0.392775	0.11611	0.392775	0.108004	0.392775	0.100374	0.392775	0.0936985	0.392775	0.0903606	0.392775	0.0870228		0.392775	0.299692	0.392775	0.202417	0.392775	0.169039	0.392775	0.163794	0.392775	0.163317	0.392775	0.161409	0.392775	0.159025	0.392775	0.157118	0.392775	0.157118	0.392775	0.150919		0.392775	0.268698	0.392775	0.209093	0.392775	0.180483	0.392775	0.170469
0.397853	0.152826	0.397853	0.169039	0.397853	0.142813	0.397853	0.128031	0.397853	0.115633	0.397853	0.108004	0.397853	0.0994205	0.397853	0.0936985	0.397853	0.0889301	0.397853	0.0860691		0.397853	0.311613	0.397853	0.203848	0.397853	0.169516	0.397853	0.163794	0.397853	0.159025	0.397853	0.156641	0.397853	0.158548	0.397853	0.153303	0.397853	0.154853	0.397853	0.147581		0.397853	0.279188	0.397853	0.208139	0.397853	0.178576	0.397853	0.169039
0.402853	0.158548	0.402853	0.168562	0.402853	0.142813	0.402853	0.127554	0.402853	0.113726	0.402853	0.104666	0.402853	0.0998974	0.402853	0.0927448	0.402853	0.0879765	0.402853	0.0851154		0.402853	0.325441	0.402853	0.204802	0.402853	0.170469	0.402853	0.16284	0.402853	0.16284	0.402853	0.160456	0.402853	0.158072	0.402853	0.154734	0.402853	0.153303	0.402853	0.147581		0.402853	0.289679	0.402853	0.210047	0.402853	0.179529	0.402853	0.168562
0.407931	0.166178	0.407931	0.169516	0.407931	0.142813	0.407931	0.127554	0.407931	0.115156	0.407931	0.106096	0.407931	0.101805	0.407931	0.0941753	0.407931	0.0898838	0.407931	0.0855923		0.407931	0.3407	0.407931	0.206232	0.407931	0.166655	0.407931	0.163317	0.407931	0.160456	0.407931	0.160456	0.407931	0.155687	0.407931	0.152349	0.407931	0.152349	0.407931	0.14472		0.407931	0.300646	0.407931	0.211954	0.407931	0.178099	0.407931	0.169516
0.412931	0.172853	0.412931	0.169992	0.412931	0.142813	0.412931	0.127196	0.412931	0.114202	0.412931	0.108957	0.412931	0.101328	0.412931	0.0932217	0.412931	0.0870228	0.412931	0.0854731		0.412931	0.354052	0.412931	0.204802	0.412931	0.168562	0.412931	0.159979	0.412931	0.159025	0.412931	0.158787	0.412931	0.15521	0.412931	0.149965	0.412931	0.150681	0.412931	0.146627		0.412931	0.31352	0.412931	0.211954	0.412931	0.176191	0.412931	0.16427
0.41801	0.180483	0.41801	0.170946	0.41801	0.142097	0.41801	0.1266	0.41801	0.11611	0.41801	0.10848	0.41801	0.0994205	0.41801	0.0913143	0.41801	0.0874996	0.41801	0.0855923		0.41801	0.371218	0.41801	0.205755	0.41801	0.167608	0.41801	0.161409	0.41801	0.157595	0.41801	0.157595	0.41801	0.153303	0.41801	0.147581	0.41801	0.148535	0.41801	0.145197		0.41801	0.324965	0.41801	0.213861	0.41801	0.176668	0.41801	0.170469
0.42301	0.189066	0.42301	0.169992	0.42301	0.141859	0.42301	0.127077	0.42301	0.115633	0.42301	0.10848	0.42301	0.100374	0.42301	0.0932217	0.42301	0.0884533	0.42301	0.0855923		0.42301	0.386953	0.42301	0.206709	0.42301	0.166655	0.42301	0.160456	0.42301	0.157595	0.42301	0.156641	0.42301	0.152349	0.42301	0.148058	0.42301	0.148535	0.42301	0.140905		0.42301	0.338316	0.42301	0.215292	0.42301	0.178099	0.42301	0.168085
0.428087	0.197172	0.428087	0.170946	0.428087	0.142753	0.428087	0.128508	0.428087	0.113726	0.428087	0.106096	0.428087	0.102282	0.428087	0.0941753	0.428087	0.0884533	0.428087	0.0846386		0.428087	0.404119	0.428087	0.20957	0.428087	0.167131	0.428087	0.160456	0.428087	0.157595	0.428087	0.153303	0.428087	0.151873	0.428087	0.146627	0.428087	0.147581	0.428087	0.142336		0.428087	0.351667	0.428087	0.215769	0.428087	0.179052	0.428087	0.164747
0.433087	0.206232	0.433087	0.173807	0.433087	0.143766	0.433087	0.1266	0.433087	0.114679	0.433087	0.106573	0.433087	0.100374	0.433087	0.092268	0.433087	0.0903606	0.433087	0.0860691		0.433087	0.421762	0.433087	0.211954	0.433087	0.169992	0.433087	0.15974	0.433087	0.156164	0.433087	0.154257	0.433087	0.150919	0.433087	0.146627	0.433087	0.145674	0.433087	0.14329		0.433087	0.366926	0.433087	0.219107	0.433087	0.179052	0.433087	0.165701
0.438087	0.214338	0.438087	0.172853	0.438087	0.14329	0.438087	0.128031	0.438087	0.113249	0.438087	0.108004	0.438087	0.102282	0.438087	0.0941753	0.438087	0.0903606	0.438087	0.0851154		0.438087	0.439882	0.438087	0.213861	0.438087	0.169992	0.438087	0.159502	0.438087	0.155687	0.438087	0.151873	0.438087	0.151396	0.438087	0.147104	0.438087	0.146627	0.438087	0.139952		0.438087	0.380754	0.438087	0.219107	0.438087	0.177145	0.438087	0.16439
0.443166	0.224829	0.443166	0.174284	0.443166	0.142336	0.443166	0.127077	0.443166	0.116587	0.443166	0.106096	0.443166	0.102282	0.443166	0.0917912	0.443166	0.089407	0.443166	0.0879765		0.443166	0.458479	0.443166	0.216722	0.443166	0.170469	0.443166	0.158548	0.443166	0.156164	0.443166	0.153303	0.443166	0.151396	0.443166	0.146151	0.443166	0.146151	0.443166	0.139475		0.443166	0.39649	0.443166	0.223875	0.443166	0.178099	0.443166	0.163317
0.448166	0.235319	0.448166	0.176668	0.448166	0.143766	0.448166	0.129461	0.448166	0.115633	0.448166	0.10848	0.448166	0.101805	0.448166	0.0960827	0.448166	0.0903606	0.448166	0.0879765		0.448166	0.478983	0.448166	0.221491	0.448166	0.171423	0.448166	0.159025	0.448166	0.156164	0.448166	0.15521	0.448166	0.151396	0.448166	0.148058	0.448166	0.144243	0.448166	0.142336		0.448166	0.412226	0.448166	0.226736	0.448166	0.180006	0.448166	0.163794
0.453244	0.246763	0.453244	0.178099	0.453244	0.144243	0.453244	0.128508	0.453244	0.116587	0.453244	0.108957	0.453244	0.101805	0.453244	0.0956059	0.453244	0.092268	0.453244	0.0870228		0.453244	0.500441	0.453244	0.221968	0.453244	0.17333	0.453244	0.161409	0.453244	0.152826	0.453244	0.153303	0.453244	0.148058	0.453244	0.146151	0.453244	0.143766	0.453244	0.139475		0.453244	0.429869	0.453244	0.228643	0.453244	0.181437	0.453244	0.166655
0.458244	0.25773	0.458244	0.18096	0.458244	0.145674	0.458244	0.128508	0.458244	0.118494	0.458244	0.10848	0.458244	0.101805	0.458244	0.0965595	0.458244	0.0908375	0.458244	0.0879765		0.458244	0.520945	0.458244	0.227213	0.458244	0.173807	0.458244	0.160456	0.458244	0.158072	0.458244	0.154257	0.458244	0.150442	0.458244	0.146627	0.458244	0.143766	0.458244	0.140905		0.458244	0.446558	0.458244	0.232935	0.458244	0.18239	0.458244	0.163317
0.463322	0.268698	0.463322	0.183344	0.463322	0.149012	0.463322	0.131369	0.463322	0.118017	0.463322	0.110388	0.463322	0.103951	0.463322	0.0965595	0.463322	0.092268	0.463322	0.089407		0.463322	0.540495	0.463322	0.228643	0.463322	0.178099	0.463322	0.16284	0.463322	0.154734	0.463322	0.15378	0.463322	0.148535	0.463322	0.145197	0.463322	0.144243	0.463322	0.139475		0.463322	0.463247	0.463322	0.235796	0.463322	0.18239	0.463322	0.166655
0.468322	0.283003	0.468322	0.185728	0.468322	0.148058	0.468322	0.130415	0.468322	0.118971	0.468322	0.110865	0.468322	0.106096	0.468322	0.09799	0.468322	0.0932217	0.468322	0.089407		0.468322	0.56386	0.468322	0.233889	0.468322	0.179529	0.468322	0.165224	0.468322	0.159502	0.468322	0.154257	0.468322	0.149965	0.468322	0.145197	0.468322	0.146151	0.468322	0.142336		0.468322	0.484705	0.468322	0.23818	0.468322	0.183344	0.468322	0.167608
0.4734	0.294447	0.4734	0.189066	0.4734	0.149965	0.4734	0.132322	0.4734	0.121355	0.4734	0.110865	0.4734	0.106096	0.4734	0.0989437	0.4734	0.0970364	0.4734	0.0913143		0.4734	0.585318	0.4734	0.237703	0.4734	0.18096	0.4734	0.166655	0.4734	0.158072	0.4734	0.154257	0.4734	0.151873	0.4734	0.146151	0.4734	0.145197	0.4734	0.141382		0.4734	0.501871	0.4734	0.244856	0.4734	0.185728	0.4734	0.169039
0.4784	0.308275	0.4784	0.192881	0.4784	0.151873	0.4784	0.133276	0.4784	0.122786	0.4784	0.111341	0.4784	0.106573	0.4784	0.0994205	0.4784	0.0960827	0.4784	0.095129		0.4784	0.611544	0.4784	0.24581	0.4784	0.184774	0.4784	0.165701	0.4784	0.161409	0.4784	0.157595	0.4784	0.153303	0.4784	0.147104	0.4784	0.144243	0.4784	0.142813		0.4784	0.522375	0.4784	0.251055	0.4784	0.188589	0.4784	0.172853
0.483479	0.32115	0.483479	0.196695	0.483479	0.154257	0.483479	0.13566	0.483479	0.123739	0.483479	0.116587	0.483479	0.10848	0.483479	0.102758	0.483479	0.0970364	0.483479	0.0927448		0.483479	0.634437	0.483479	0.251532	0.483479	0.185728	0.483479	0.170946	0.483479	0.163317	0.483479	0.157595	0.483479	0.152349	0.483479	0.151396	0.483479	0.146151	0.483479	0.14472		0.483479	0.541925	0.483479	0.2563	0.483479	0.190973	0.483479	0.170469
0.488479	0.335932	0.488479	0.20051	0.488479	0.156641	0.488479	0.138044	0.488479	0.125647	0.488479	0.118494	0.488479	0.111341	0.488479	0.104666	0.488479	0.100374	0.488479	0.0936985		0.488479	0.657325	0.488479	0.25773	0.488479	0.190496	0.488479	0.172853	0.488479	0.165224	0.488479	0.160933	0.488479	0.154257	0.488479	0.152349	0.488479	0.150442	0.488479	0.146151		0.488479	0.56386	0.488479	0.262976	0.488479	0.193834	0.488479	0.173807
0.493479	0.350714	0.493479	0.205278	0.493479	0.157595	0.493479	0.140905	0.493479	0.127554	0.493479	0.120878	0.493479	0.112772	0.493479	0.10848	0.493479	0.104189	0.493479	0.0970364		0.493479	0.682597	0.493479	0.262499	0.493479	0.193834	0.493479	0.176191	0.493479	0.167131	0.493479	0.161409	0.493479	0.154734	0.493479	0.152349	0.493479	0.150919	0.493479	0.149012		0.493479	0.584364	0.493479	0.268698	0.493479	0.198603	0.493479	0.175238
0.498557	0.365973	0.498557	0.211	0.498557	0.160456	0.498557	0.142336	0.498557	0.129938	0.498557	0.121832	0.498557	0.11611	0.498557	0.109434	0.498557	0.104189	0.498557	0.09799		0.498557	0.710254	0.498557	0.269651	0.498557	0.197649	0.498557	0.176668	0.498557	0.170469	0.498557	0.163317	0.498557	0.157595	0.498557	0.156641	0.498557	0.152826	0.498557	0.150919		0.498557	0.606298	0.498557	0.27585	0.498557	0.200987	0.498557	0.179052
0.503556	0.381231	0.503556	0.215769	0.503556	0.16427	0.503556	0.14329	0.503556	0.131845	0.503556	0.121832	0.503556	0.118494	0.503556	0.112295	0.503556	0.108004	0.503556	0.104666		0.503556	0.733619	0.503556	0.277281	0.503556	0.200987	0.503556	0.183821	0.503556	0.171423	0.503556	0.16427	0.503556	0.161409	0.503556	0.157595	0.503556	0.153303	0.503556	0.150442		0.503556	0.628715	0.503556	0.281096	0.503556	0.205278	0.503556	0.18096
0.508635	0.397921	0.508635	0.220537	0.508635	0.166655	0.508635	0.148535	0.508635	0.13423	0.508635	0.1266	0.508635	0.122786	0.508635	0.114679	0.508635	0.111818	0.508635	0.106573		0.508635	0.763183	0.508635	0.284433	0.508635	0.207186	0.508635	0.184774	0.508635	0.175238	0.508635	0.169039	0.508635	0.161886	0.508635	0.162363	0.508635	0.158072	0.508635	0.156164		0.508635	0.652556	0.508635	0.289679	0.508635	0.210524	0.508635	0.186682
0.513635	0.413656	0.513635	0.226259	0.513635	0.172377	0.513635	0.149965	0.513635	0.138998	0.513635	0.128984	0.513635	0.12517	0.513635	0.118494	0.513635	0.115156	0.513635	0.109434		0.513635	0.787501	0.513635	0.295401	0.513635	0.212908	0.513635	0.19145	0.513635	0.177622	0.513635	0.172853	0.513635	0.166655	0.513635	0.165701	0.513635	0.161409	0.513635	0.157595		0.513635	0.675445	0.513635	0.299215	0.513635	0.213385	0.513635	0.188589
0.518713	0.431776	0.518713	0.233889	0.518713	0.176668	0.518713	0.151873	0.518713	0.141382	0.518713	0.13423	0.518713	0.128031	0.518713	0.122786	0.518713	0.119448	0.518713	0.112295		0.518713	0.817065	0.518713	0.302553	0.518713	0.218153	0.518713	0.194788	0.518713	0.184774	0.518713	0.177145	0.518713	0.17333	0.518713	0.169039	0.518713	0.163794	0.518713	0.164747		0.518713	0.701194	0.518713	0.307798	0.518713	0.22006	0.518713	0.194788
0.523713	0.447512	0.523713	0.240088	0.523713	0.179529	0.523713	0.15521	0.523713	0.146627	0.523713	0.137568	0.523713	0.133276	0.523713	0.1266	0.523713	0.124216	0.523713	0.116587		0.523713	0.841861	0.523713	0.311613	0.523713	0.222445	0.523713	0.20051	0.523713	0.187635	0.523713	0.180483	0.523713	0.175714	0.523713	0.173807	0.523713	0.167608	0.523713	0.168085		0.523713	0.725513	0.523713	0.317812	0.523713	0.223398	0.523713	0.200033
0.528791	0.464678	0.528791	0.245333	0.528791	0.183821	0.528791	0.160933	0.528791	0.149488	0.528791	0.142336	0.528791	0.138521	0.528791	0.131369	0.528791	0.1266	0.528791	0.121832		0.528791	0.870471	0.528791	0.323534	0.528791	0.231028	0.528791	0.204802	0.528791	0.192404	0.528791	0.187635	0.528791	0.183821	0.528791	0.178099	0.528791	0.175238	0.528791	0.172853		0.528791	0.750308	0.528791	0.327826	0.528791	0.22912	0.528791	0.202894
0.533792	0.48089	0.533792	0.254393	0.533792	0.187635	0.533792	0.16427	0.533792	0.152349	0.533792	0.147581	0.533792	0.145197	0.533792	0.137091	0.533792	0.133276	0.533792	0.125647		0.533792	0.898128	0.533792	0.335932	0.533792	0.23818	0.533792	0.211477	0.533792	0.197649	0.533792	0.190973	0.533792	0.187159	0.533792	0.183344	0.533792	0.180483	0.533792	0.177622		0.533792	0.77415	0.533792	0.336885	0.533792	0.233889	0.533792	0.205755
0.538791	0.498056	0.538791	0.259638	0.538791	0.192881	0.538791	0.168085	0.538791	0.157595	0.538791	0.152349	0.538791	0.149012	0.538791	0.142336	0.538791	0.137568	0.538791	0.130892		0.538791	0.92483	0.538791	0.345469	0.538791	0.246286	0.538791	0.218153	0.538791	0.206709	0.538791	0.196218	0.538791	0.192404	0.538791	0.19145	0.538791	0.185251	0.538791	0.18239		0.538791	0.797038	0.538791	0.345469	0.538791	0.242472	0.538791	0.215292
0.543869	0.516653	0.543869	0.268221	0.543869	0.200033	0.543869	0.172377	0.543869	0.162363	0.543869	0.159502	0.543869	0.154734	0.543869	0.149012	0.543869	0.146627	0.543869	0.139475		0.543869	0.953918	0.543869	0.358343	0.543869	0.253439	0.543869	0.224829	0.543869	0.215292	0.543869	0.205755	0.543869	0.201464	0.543869	0.197649	0.543869	0.190973	0.543869	0.195265		0.543869	0.825171	0.543869	0.361204	0.543869	0.249624	0.543869	0.222921
0.548869	0.534773	0.548869	0.276804	0.548869	0.205755	0.548869	0.179052	0.548869	0.169516	0.548869	0.166178	0.548869	0.163794	0.548869	0.157118	0.548869	0.154257	0.548869	0.146151		0.548869	0.984435	0.548869	0.372648	0.548869	0.262976	0.548869	0.232935	0.548869	0.221968	0.548869	0.214815	0.548869	0.209093	0.548869	0.204325	0.548869	0.19908	0.548869	0.197172		0.548869	0.851398	0.548869	0.370264	0.548869	0.260592	0.548869	0.22912
0.553947	0.552416	0.553947	0.28491	0.553947	0.212431	0.553947	0.182867	0.553947	0.175238	0.553947	0.174284	0.553947	0.1719	0.553947	0.164747	0.553947	0.161886	0.553947	0.151396		0.553947	1.01352	0.553947	0.381708	0.553947	0.271559	0.553947	0.242949	0.553947	0.22769	0.553947	0.222445	0.553947	0.21863	0.553947	0.213861	0.553947	0.204802	0.553947	0.206232		0.553947	0.8781	0.553947	0.381708	0.553947	0.269175	0.553947	0.239134
0.558948	0.571012	0.558948	0.29397	0.558948	0.22006	0.558948	0.19145	0.558948	0.18239	0.558948	0.181913	0.558948	0.178576	0.558948	0.175714	0.558948	0.170946	0.558948	0.16284		0.558948	1.04118	0.558948	0.397444	0.558948	0.283003	0.558948	0.253916	0.558948	0.239611	0.558948	0.232458	0.558948	0.224352	0.558948	0.221968	0.558948	0.217199	0.558948	0.216722		0.558948	0.905757	0.558948	0.396967	0.558948	0.276804	0.558948	0.243902
0.564026	0.589609	0.564026	0.304461	0.564026	0.225782	0.564026	0.198603	0.564026	0.190973	0.564026	0.191927	0.564026	0.187159	0.564026	0.183344	0.564026	0.179052	0.564026	0.171423		0.564026	1.07456	0.564026	0.413656	0.564026	0.294447	0.564026	0.264406	0.564026	0.250578	0.564026	0.242949	0.564026	0.237226	0.564026	0.233889	0.564026	0.229597	0.564026	0.226259		0.564026	0.93389	0.564026	0.408888	0.564026	0.289202	0.564026	0.255346
0.569026	0.605345	0.569026	0.313997	0.569026	0.233412	0.569026	0.207186	0.569026	0.20051	0.569026	0.20051	0.569026	0.201941	0.569026	0.193357	0.569026	0.190973	0.569026	0.182867		0.569026	1.10031	0.569026	0.426531	0.569026	0.305891	0.569026	0.27585	0.569026	0.263929	0.569026	0.255346	0.569026	0.251532	0.569026	0.246763	0.569026	0.240088	0.569026	0.238657		0.569026	0.960593	0.569026	0.421762	0.569026	0.297308	0.569026	0.26536
0.574103	0.622988	0.574103	0.324011	0.574103	0.242472	0.574103	0.212908	0.574103	0.207186	0.574103	0.212431	0.574103	0.211954	0.574103	0.208616	0.574103	0.20051	0.574103	0.193834		0.574103	1.12939	0.574103	0.44179	0.574103	0.316858	0.574103	0.287771	0.574103	0.276327	0.574103	0.269175	0.574103	0.261545	0.574103	0.258684	0.574103	0.251532	0.574103	0.249624		0.574103	0.986819	0.574103	0.437498	0.574103	0.309229	0.574103	0.275373
0.579103	0.638251	0.579103	0.334024	0.579103	0.252008	0.579103	0.222445	0.579103	0.218153	0.579103	0.223875	0.579103	0.226736	0.579103	0.222921	0.579103	0.213861	0.579103	0.205755		0.579103	1.158	0.579103	0.458002	0.579103	0.329733	0.579103	0.301123	0.579103	0.291109	0.579103	0.28348	0.579103	0.277281	0.579103	0.272512	0.579103	0.266314	0.579103	0.26536		0.579103	1.01543	0.579103	0.449896	0.579103	0.320673	0.579103	0.287771
0.584182	0.658278	0.584182	0.346422	0.584182	0.261068	0.584182	0.231504	0.584182	0.230074	0.584182	0.237703	0.584182	0.241995	0.584182	0.23675	0.584182	0.232458	0.584182	0.223398		0.584182	1.19138	0.584182	0.478506	0.584182	0.348806	0.584182	0.317812	0.584182	0.306845	0.584182	0.297308	0.584182	0.294924	0.584182	0.288725	0.584182	0.28348	0.584182	0.280142		0.584182	1.04785	0.584182	0.467062	0.584182	0.334024	0.584182	0.298738
0.589182	0.67163	0.589182	0.357389	0.589182	0.269175	0.589182	0.241518	0.589182	0.241518	0.589182	0.254393	0.589182	0.2563	0.589182	0.252008	0.589182	0.24581	0.589182	0.237226		0.589182	1.21475	0.589182	0.492334	0.589182	0.361681	0.589182	0.33164	0.589182	0.323057	0.589182	0.315905	0.589182	0.310659	0.589182	0.303984	0.589182	0.299692	0.589182	0.294447		0.589182	1.07074	0.589182	0.479937	0.589182	0.343084	0.589182	0.313997
0.594182	0.687842	0.594182	0.368834	0.594182	0.278234	0.594182	0.252485	0.594182	0.254393	0.594182	0.268698	0.594182	0.275373	0.594182	0.270128	0.594182	0.264406	0.594182	0.254869		0.594182	1.24383	0.594182	0.510454	0.594182	0.379324	0.594182	0.350714	0.594182	0.339746	0.594182	0.334978	0.594182	0.332594	0.594182	0.324965	0.594182	0.316858	0.594182	0.313044		0.594182	1.10078	0.594182	0.499964	0.594182	0.36025	0.594182	0.329256
0.59926	0.701194	0.59926	0.378847	0.59926	0.288248	0.59926	0.265837	0.59926	0.270128	0.59926	0.286341	0.59926	0.295877	0.59926	0.288725	0.59926	0.282049	0.59926	0.273943		0.59926	1.26625	0.59926	0.528097	0.59926	0.393629	0.59926	0.367403	0.59926	0.361681	0.59926	0.355005	0.59926	0.350237	0.59926	0.344038	0.59926	0.335932	0.59926	0.333548		0.59926	1.12844	0.59926	0.513315	0.59926	0.373602	0.59926	0.343084
0.60426	0.716929	0.60426	0.392199	0.60426	0.300169	0.60426	0.277758	0.60426	0.28491	0.60426	0.305414	0.60426	0.317812	0.60426	0.314474	0.60426	0.305414	0.60426	0.295877		0.60426	1.29438	0.60426	0.552416	0.60426	0.412703	0.60426	0.387907	0.60426	0.386953	0.60426	0.379324	0.60426	0.374556	0.60426	0.368834	0.60426	0.35882	0.60426	0.351667		0.60426	1.16086	0.60426	0.532389	0.60426	0.386477	0.60426	0.363111
0.609339	0.720267	0.609339	0.400782	0.609339	0.309229	0.609339	0.288725	0.609339	0.3016	0.609339	0.32258	0.609339	0.335455	0.609339	0.333071	0.609339	0.324011	0.609339	0.312567		0.609339	1.30296	0.609339	0.560522	0.609339	0.426054	0.609339	0.407934	0.609339	0.406981	0.609339	0.397921	0.609339	0.396967	0.609339	0.386477	0.609339	0.37694	0.609339	0.369787		0.609339	1.17612	0.609339	0.543833	0.609339	0.398874	0.609339	0.376463
0.614338	0.729327	0.614338	0.410318	0.614338	0.320673	0.614338	0.302553	0.614338	0.318289	0.614338	0.342607	0.614338	0.361681	0.614338	0.353575	0.614338	0.351191	0.614338	0.337362		0.614338	1.32299	0.614338	0.579596	0.614338	0.447512	0.614338	0.427485	0.614338	0.430346	0.614338	0.424623	0.614338	0.422239	0.614338	0.410318	0.614338	0.403166	0.614338	0.393152		0.614338	1.20283	0.614338	0.560045	0.614338	0.413179	0.614338	0.393152
0.619416	0.734572	0.619416	0.422239	0.619416	0.332594	0.619416	0.315428	0.619416	0.334024	0.619416	0.36788	0.619416	0.384092	0.619416	0.381708	0.619416	0.371695	0.619416	0.362158		0.619416	1.3392	0.619416	0.597239	0.619416	0.467539	0.619416	0.45085	0.619416	0.455141	0.619416	0.45228	0.619416	0.445604	0.619416	0.436068	0.619416	0.427485	0.619416	0.417948		0.619416	1.22667	0.619416	0.574827	0.619416	0.426531	0.619416	0.415564
0.624416	0.738864	0.624416	0.434637	0.624416	0.344992	0.624416	0.33164	0.624416	0.357389	0.624416	0.393152	0.624416	0.412226	0.624416	0.410318	0.624416	0.400305	0.624416	0.389338		0.624416	1.35684	0.624416	0.617743	0.624416	0.486612	0.624416	0.475645	0.624416	0.486612	0.624416	0.484228	0.624416	0.475645	0.624416	0.463247	0.624416	0.454664	0.624416	0.444651		0.624416	1.25623	0.624416	0.59104	0.624416	0.44322	0.624416	0.435114
0.629495	0.734572	0.629495	0.445604	0.629495	0.355482	0.629495	0.347376	0.629495	0.377417	0.629495	0.41461	0.629495	0.437021	0.629495	0.437021	0.629495	0.429392	0.629495	0.411749		0.629495	1.36543	0.629495	0.631576	0.629495	0.504255	0.629495	0.498056	0.629495	0.510454	0.629495	0.509977	0.629495	0.502825	0.629495	0.492811	0.629495	0.479937	0.629495	0.470877		0.629495	1.27292	0.629495	0.605345	0.629495	0.458956	0.629495	0.45228
0.634495	0.728374	0.634495	0.458956	0.634495	0.36788	0.634495	0.362635	0.634495	0.399351	0.634495	0.444174	0.634495	0.467539	0.634495	0.465155	0.634495	0.457048	0.634495	0.440359		0.634495	1.38069	0.634495	0.650649	0.634495	0.527143	0.634495	0.527143	0.634495	0.540495	0.634495	0.543833	0.634495	0.533819	0.634495	0.522852	0.634495	0.507593	0.634495	0.498056		0.634495	1.29676	0.634495	0.621557	0.634495	0.475645	0.634495	0.473738
0.639573	0.71836	0.639573	0.470877	0.639573	0.381708	0.639573	0.380754	0.639573	0.419378	0.639573	0.4704	0.639573	0.498056	0.639573	0.494719	0.639573	0.485182	0.639573	0.468016		0.639573	1.39452	0.639573	0.668292	0.639573	0.547171	0.639573	0.551462	0.639573	0.570536	0.639573	0.57292	0.639573	0.567198	0.639573	0.5548	0.639573	0.539064	0.639573	0.524282		0.639573	1.31488	0.639573	0.637298	0.639573	0.491381	0.639573	0.49758
0.644573	0.7093	0.644573	0.485659	0.644573	0.395536	0.644573	0.396967	0.644573	0.445127	0.644573	0.49758	0.644573	0.531912	0.644573	0.527143	0.644573	0.519037	0.644573	0.49901		0.644573	1.41407	0.644573	0.689273	0.644573	0.571966	0.644573	0.580072	0.644573	0.605345	0.644573	0.606298	0.644573	0.599623	0.644573	0.584841	0.644573	0.568628	0.644573	0.5548		0.644573	1.34111	0.644573	0.654941	0.644573	0.510454	0.644573	0.519991
0.649572	0.699763	0.649572	0.496626	0.649572	0.407934	0.649572	0.417471	0.649572	0.469446	0.649572	0.528097	0.649572	0.562429	0.649572	0.555754	0.649572	0.548124	0.649572	0.529051		0.649572	1.4298	0.649572	0.705962	0.649572	0.591516	0.649572	0.609636	0.649572	0.636344	0.649572	0.639205	0.649572	0.628715	0.649572	0.615358	0.649572	0.597239	0.649572	0.58198		0.649572	1.36114	0.649572	0.67306	0.649572	0.526667	0.649572	0.542879
0.654651	0.694518	0.654651	0.510931	0.654651	0.421286	0.654651	0.437021	0.654651	0.493765	0.654651	0.556231	0.654651	0.59247	0.654651	0.589609	0.654651	0.580072	0.654651	0.558138		0.654651	1.44792	0.654651	0.725989	0.654651	0.613928	0.654651	0.637774	0.654651	0.667815	0.654651	0.671153	0.654651	0.663047	0.654651	0.646834	0.654651	0.629191	0.654651	0.611544		0.654651	1.38164	0.654651	0.690703	0.654651	0.545263	0.654651	0.566244
0.659651	0.696425	0.659651	0.528097	0.659651	0.437021	0.659651	0.456095	0.659651	0.519037	0.659651	0.589132	0.659651	0.625854	0.659651	0.622511	0.659651	0.608206	0.659651	0.585794		0.659651	1.47224	0.659651	0.748878	0.659651	0.640159	0.659651	0.667815	0.659651	0.704532	0.659651	0.706439	0.659651	0.697379	0.659651	0.678306	0.659651	0.656371	0.659651	0.640159		0.659651	1.40882	0.659651	0.711684	0.659651	0.56529	0.659651	0.588655
0.664729	0.695472	0.664729	0.541925	0.664729	0.453234	0.664729	0.478506	0.664729	0.54431	0.664729	0.617266	0.664729	0.657325	0.664729	0.653033	0.664729	0.64445	0.664729	0.614882		0.664729	1.49799	0.664729	0.772719	0.664729	0.66257	0.664729	0.695472	0.664729	0.736957	0.664729	0.739341	0.664729	0.731711	0.664729	0.7093	0.664729	0.688796	0.664729	0.666862		0.664729	1.43695	0.664729	0.733619	0.664729	0.58341	0.664729	0.611544
0.669729	0.70024	0.669729	0.559092	0.669729	0.467539	0.669729	0.501871	0.669729	0.572443	0.669729	0.649219	0.669729	0.687842	0.669729	0.683074	0.669729	0.670199	0.669729	0.646358		0.669729	1.52565	0.669729	0.793223	0.669729	0.692611	0.669729	0.726943	0.669729	0.768428	0.669729	0.776534	0.669729	0.763183	0.669729	0.740771	0.669729	0.716453	0.669729	0.696902		0.669729	1.4689	0.669729	0.756984	0.669729	0.604868	0.669729	0.63396
0.674808	0.705962	0.674808	0.573397	0.674808	0.483274	0.674808	0.519991	0.674808	0.596762	0.674808	0.676875	0.674808	0.71836	0.674808	0.713115	0.674808	0.698333	0.674808	0.67163		0.674808	1.5533	0.674808	0.814204	0.674808	0.715022	0.674808	0.7546	0.674808	0.799422	0.674808	0.804191	0.674808	0.795608	0.674808	0.768905	0.674808	0.74697	0.674808	0.721221		0.674808	1.4999	0.674808	0.778918	0.674808	0.620127	0.674808	0.658278
0.679808	0.715022	0.679808	0.591516	0.679808	0.498533	0.679808	0.536203	0.679808	0.622034	0.679808	0.706439	0.679808	0.748878	0.679808	0.741248	0.679808	0.72885	0.679808	0.697379		0.679808	1.5924	0.679808	0.839477	0.679808	0.744586	0.679808	0.785594	0.679808	0.833755	0.679808	0.839477	0.679808	0.826602	0.679808	0.80133	0.679808	0.770812	0.679808	0.748878		0.679808	1.53661	0.679808	0.803714	0.679808	0.644927	0.679808	0.681643
0.684885	0.721698	0.684885	0.606298	0.684885	0.513792	0.684885	0.550985	0.684885	0.643973	0.684885	0.734096	0.684885	0.77558	0.684885	0.769382	0.684885	0.753646	0.684885	0.71979		0.684885	1.62387	0.684885	0.864272	0.684885	0.766044	0.684885	0.814204	0.684885	0.862365	0.684885	0.870471	0.684885	0.855689	0.684885	0.825648	0.684885	0.798945	0.684885	0.771766		0.684885	1.56951	0.684885	0.823264	0.684885	0.660186	0.684885	0.703101
0.689885	0.732665	0.689885	0.623941	0.689885	0.531912	0.689885	0.571012	0.689885	0.670199	0.689885	0.760322	0.689885	0.801806	0.689885	0.796084	0.689885	0.777965	0.689885	0.743632		0.689885	1.65868	0.689885	0.890021	0.689885	0.7937	0.689885	0.843291	0.689885	0.892406	0.689885	0.901465	0.689885	0.882869	0.689885	0.858073	0.689885	0.823264	0.689885	0.797038		0.689885	1.611	0.689885	0.850921	0.689885	0.683074	0.689885	0.726943
0.694963	0.744586	0.694963	0.643497	0.694963	0.548124	0.694963	0.59104	0.694963	0.693088	0.694963	0.785117	0.694963	0.828986	0.694963	0.821357	0.694963	0.800376	0.694963	0.767474		0.694963	1.70017	0.694963	0.920062	0.694963	0.82088	0.694963	0.870948	0.694963	0.922446	0.694963	0.928645	0.694963	0.909572	0.694963	0.879054	0.694963	0.847106	0.694963	0.823264		0.694963	1.65344	0.694963	0.880485	0.694963	0.710254	0.694963	0.749831
0.699964	0.756507	0.699964	0.660663	0.699964	0.565767	0.699964	0.61059	0.699964	0.715976	0.699964	0.808482	0.699964	0.853305	0.699964	0.845199	0.699964	0.825648	0.699964	0.787501		0.699964	1.73975	0.699964	0.943904	0.699964	0.845675	0.699964	0.899558	0.699964	0.949626	0.699964	0.957255	0.699964	0.937705	0.699964	0.905757	0.699964	0.869994	0.699964	0.845675		0.699964	1.69397	0.699964	0.90385	0.699964	0.732188	0.699964	0.77415
0.704964	0.768905	0.704964	0.678306	0.704964	0.582457	0.704964	0.628238	0.704964	0.73648	0.704964	0.830894	0.704964	0.87667	0.704964	0.864749	0.704964	0.847583	0.704964	0.806575		0.704964	1.78552	0.704964	0.974898	0.704964	0.872378	0.704964	0.925784	0.704964	0.976329	0.704964	0.980144	0.704964	0.964885	0.704964	0.927691	0.704964	0.893359	0.704964	0.866656		0.704964	1.73879	0.704964	0.934367	0.704964	0.753646	0.704964	0.796084
0.710042	0.781779	0.710042	0.696425	0.710042	0.6001	0.710042	0.647788	0.710042	0.75603	0.710042	0.854735	0.710042	0.895267	0.710042	0.884776	0.710042	0.866179	0.710042	0.825648		0.710042	1.84322	0.710042	1.00208	0.710042	0.897174	0.710042	0.949626	0.710042	1.00351	0.710042	1.00589	0.710042	0.986342	0.710042	0.95058	0.710042	0.911479	0.710042	0.884299		0.710042	1.78266	0.710042	0.964408	0.710042	0.77558	0.710042	0.817065
0.715042	0.795131	0.715042	0.715022	0.715042	0.615358	0.715042	0.664954	0.715042	0.777965	0.715042	0.874286	0.715042	0.913863	0.715042	0.904326	0.715042	0.881915	0.715042	0.841861		0.715042	1.8456	0.715042	1.02973	0.715042	0.923877	0.715042	0.972514	0.715042	1.02544	0.715042	1.02926	0.715042	1.01066	0.715042	0.974422	0.715042	0.93246	0.715042	0.90385		0.715042	1.82891	0.715042	0.998263	0.715042	0.799899	0.715042	0.836616
0.72012	0.809436	0.72012	0.732188	0.72012	0.630622	0.72012	0.681643	0.72012	0.79227	0.72012	0.892406	0.72012	0.931506	0.72012	0.920539	0.72012	0.898128	0.72012	0.855212		0.72012	1.88805	0.72012	1.05644	0.72012	0.945811	0.72012	0.994449	0.72012	1.04833	0.72012	1.05262	0.72012	1.03021	0.72012	0.990634	0.72012	0.949149	0.72012	0.921493		0.72012	1.87565	0.72012	1.03021	0.72012	0.824218	0.72012	0.859027
0.72512	0.825648	0.72512	0.753169	0.72512	0.648742	0.72512	0.69881	0.72512	0.81182	0.72512	0.908618	0.72512	0.948195	0.72512	0.93389	0.72512	0.911479	0.72512	0.871425		0.72512	1.9343	0.72512	1.08743	0.72512	0.973945	0.72512	1.02163	0.72512	1.07074	0.72512	1.07313	0.72512	1.05024	0.72512	1.01161	0.72512	0.972991	0.72512	0.941043		0.72512	1.92524	0.72512	1.06264	0.72512	0.849013	0.72512	0.879531
0.730198	0.842814	0.730198	0.769858	0.730198	0.667815	0.730198	0.715976	0.730198	0.828986	0.730198	0.926261	0.730198	0.963454	0.730198	0.95058	0.730198	0.928168	0.730198	0.883346		0.730198	1.9796	0.730198	1.11652	0.730198	0.99874	0.730198	1.04404	0.730198	1.09029	0.730198	1.08982	0.730198	1.06645	0.730198	1.03212	0.730198	0.984435	0.730198	0.957255		0.730198	1.98008	0.730198	1.09888	0.730198	0.875239	0.730198	0.904326
0.735198	0.860934	0.735198	0.79227	0.735198	0.685458	0.735198	0.73648	0.735198	0.843768	0.735198	0.943427	0.735198	0.97919	0.735198	0.964408	0.735198	0.941043	0.735198	0.898604		0.735198	2.03205	0.735198	1.14894	0.735198	1.02401	0.735198	1.06931	0.735198	1.11413	0.735198	1.11223	0.735198	1.09077	0.735198	1.04928	0.735198	1.00399	0.735198	0.975852		0.735198	2.03825	0.735198	1.13512	0.735198	0.900512	0.735198	0.930076
0.740276	0.880008	0.740276	0.808005	0.740276	0.699763	0.740276	0.746493	0.740276	0.859504	0.740276	0.956302	0.740276	0.991588	0.740276	0.978236	0.740276	0.953441	0.740276	0.911479		0.740276	2.07735	0.740276	1.17851	0.740276	1.04404	0.740276	1.08409	0.740276	1.12987	0.740276	1.1313	0.740276	1.10364	0.740276	1.06454	0.740276	1.02067	0.740276	0.991588		0.740276	2.09166	0.740276	1.1704	0.740276	0.926261	0.740276	0.945811
0.745276	0.900512	0.745276	0.828986	0.745276	0.71836	0.745276	0.765567	0.745276	0.873809	0.745276	0.968699	0.745276	1.00303	0.745276	0.988727	0.745276	0.963931	0.745276	0.921016		0.745276	2.12646	0.745276	1.20616	0.745276	1.07027	0.745276	1.10794	0.745276	1.14799	0.745276	1.14656	0.745276	1.11986	0.745276	1.07837	0.745276	1.03498	0.745276	1.00685		0.745276	2.15126	0.745276	1.20616	0.745276	0.953441	0.745276	0.969176
0.750355	0.921016	0.750355	0.847583	0.750355	0.734572	0.750355	0.779872	0.750355	0.888591	0.750355	0.982051	0.750355	1.01495	0.750355	1.00208	0.750355	0.977283	0.750355	0.931506		0.750355	2.17606	0.750355	1.2405	0.750355	1.09268	0.750355	1.12367	0.750355	1.16659	0.750355	1.15943	0.750355	1.13416	0.750355	1.0922	0.750355	1.04452	0.750355	1.01734		0.750355	2.21182	0.750355	1.24431	0.750355	0.978713	0.750355	0.988727
0.755355	0.946288	0.755355	0.869994	0.755355	0.753646	0.755355	0.797038	0.755355	0.903373	0.755355	0.996356	0.755355	1.0283	0.755355	1.01161	0.755355	0.987773	0.755355	0.944858		0.755355	2.23137	0.755355	1.27244	0.755355	1.11938	0.755355	1.14608	0.755355	1.18042	0.755355	1.17755	0.755355	1.15324	0.755355	1.10746	0.755355	1.06645	0.755355	1.03212		0.755355	2.27905	0.755355	1.28675	0.755355	1.01066	0.755355	1.01972
0.760354	0.968223	0.760354	0.887637	0.760354	0.766521	0.760354	0.808959	0.760354	0.913863	0.760354	1.00637	0.760354	1.0345	0.760354	1.02306	0.760354	0.996356	0.760354	0.953918		0.760354	2.28191	0.760354	1.29915	0.760354	1.13655	0.760354	1.16182	0.760354	1.19567	0.760354	1.18757	0.760354	1.16611	0.760354	1.11986	0.760354	1.07646	0.760354	1.04356		0.760354	2.34438	0.760354	1.31965	0.760354	1.03975	0.760354	1.03927
0.765432	0.99731	0.765432	0.909572	0.765432	0.786548	0.765432	0.825648	0.765432	0.930552	0.765432	1.01877	0.765432	1.0469	0.765432	1.03498	0.765432	1.00923	0.765432	0.968223		0.765432	2.34343	0.765432	1.33348	0.765432	1.16134	0.765432	1.17994	0.765432	1.20855	0.765432	1.20426	0.765432	1.17708	0.765432	1.13559	0.765432	1.09077	0.765432	1.05978		0.765432	2.41734	0.765432	1.36447	0.765432	1.07265	0.765432	1.06645
0.770432	1.02878	0.770432	0.933414	0.770432	0.810866	0.770432	0.844722	0.770432	0.946765	0.770432	1.0345	0.770432	1.06121	0.770432	1.04833	0.770432	1.02735	0.770432	0.985866		0.770432	2.41304	0.770432	1.36781	0.770432	1.18804	0.770432	1.20283	0.770432	1.22953	0.770432	1.22238	0.770432	1.19472	0.770432	1.15324	0.770432	1.11223	0.770432	1.08123		0.770432	2.50507	0.770432	1.41359	0.770432	1.10984	0.770432	1.09363
0.775511	1.06264	0.775511	0.96107	0.775511	0.83137	0.775511	0.866179	0.775511	0.965362	0.775511	1.05215	0.775511	1.08266	0.775511	1.07027	0.775511	1.04499	0.775511	1.00494		0.775511	2.49077	0.775511	1.40787	0.775511	1.21809	0.775511	1.22619	0.775511	1.25146	0.775511	1.24193	0.775511	1.21522	0.775511	1.17708	0.775511	1.13273	0.775511	1.10507		0.775511	2.5971	0.775511	1.46366	0.775511	1.14847	0.775511	1.1313
0.780511	1.10031	0.780511	0.988727	0.780511	0.859981	0.780511	0.892882	0.780511	0.988727	0.780511	1.07217	0.780511	1.10412	0.780511	1.09077	0.780511	1.07074	0.780511	1.03355		0.780511	2.57565	0.780511	1.44506	0.780511	1.25099	0.780511	1.2548	0.780511	1.27483	0.780511	1.26529	0.780511	1.2424	0.780511	1.20521	0.780511	1.16373	0.780511	1.13988		0.780511	2.70153	0.780511	1.52088	0.780511	1.1971	0.780511	1.17326
0.785589	1.13512	0.785589	1.01591	0.785589	0.88573	0.785589	0.919585	0.785589	1.01305	0.785589	1.0984	0.785589	1.1313	0.785589	1.12129	0.785589	1.10317	0.785589	1.0674		0.785589	2.65957	0.785589	1.48368	0.785589	1.28627	0.785589	1.28294	0.785589	1.30296	0.785589	1.29581	0.785589	1.27101	0.785589	1.23716	0.785589	1.20283	0.785589	1.18042		0.785589	2.80262	0.785589	1.57476	0.785589	1.25289	0.785589	1.22142
0.790589	1.17612	0.790589	1.05596	0.790589	0.925784	0.790589	0.960116	0.790589	1.05644	0.790589	1.13988	0.790589	1.17612	0.790589	1.16611	0.790589	1.1499	0.790589	1.12081		0.790589	2.76161	0.790589	1.5409	0.790589	1.33586	0.790589	1.3311	0.790589	1.35065	0.790589	1.34206	0.790589	1.32347	0.790589	1.29819	0.790589	1.27244	0.790589	1.25766		0.790589	2.92517	0.790589	1.65439	0.790589	1.32823	0.790589	1.29629
0.795667	1.21952	0.795667	1.09745	0.795667	0.975852	0.795667	1.01734	0.795667	1.10889	0.795667	1.19567	0.795667	1.24145	0.795667	1.23573	0.795667	1.22476	0.795667	1.19806		0.795667	2.87319	0.795667	1.60385	0.795667	1.40262	0.795667	1.39738	0.795667	1.41359	0.795667	1.40882	0.795667	1.40024	0.795667	1.38546	0.795667	1.37353	0.795667	1.3721		0.795667	3.05534	0.795667	1.75643	0.795667	1.42456	0.795667	1.39785
0.800667	1.27769	0.800667	1.16468	0.800667	1.05691	0.800667	1.10412	0.800667	1.20044	0.800667	1.29295	0.800667	1.35017	0.800667	1.34826	0.800667	1.34588	0.800667	1.33491		0.800667	3.01481	0.800667	1.69588	0.800667	1.50943	0.800667	1.51086	0.800667	1.52612	0.800667	1.5266	0.800667	1.5328	0.800667	1.54377	0.800667	1.55664	0.800667	1.57714		0.800667	3.21843	0.800667	1.89711	0.800667	1.58477	0.800667	1.55807
0.805745	1.32919	0.805745	1.24336	0.805745	1.15991	0.805745	1.22762	0.805745	1.32728	0.805745	1.42932	0.805745	1.50991	0.805745	1.51659	0.805745	1.52803	0.805745	1.53375		0.805745	3.15501	0.805745	1.80889	0.805745	1.64915	0.805745	1.66393	0.805745	1.68539	0.805745	1.70494	0.805745	1.73879	0.805745	1.78457	0.805745	1.84227	0.805745	1.89901		0.805745	3.38103	0.805745	2.0826	0.805745	1.79887	0.805745	1.79077
0.810745	1.39547	0.810745	1.36829	0.810745	1.32967	0.810745	1.42885	0.810745	1.53327	0.810745	1.65678	0.810745	1.78123	0.810745	1.79792	0.810745	1.83082	0.810745	1.86849		0.810745	3.33525	0.810745	1.9858	0.810745	1.88948	0.810745	1.92905	0.810745	1.9672	0.810745	2.01536	0.810745	2.09261	0.810745	2.19751	0.810745	2.35153	0.810745	2.46597		0.810745	3.58273	0.810745	2.35868	0.810745	2.14315	0.810745	2.16938
0.815745	1.46652	0.815745	1.53852	0.815745	1.57333	0.815745	1.72544	0.815745	1.85323	0.815745	2.01012	0.815745	2.1937	0.815745	2.23757	0.815745	2.311	0.815745	2.39588		0.815745	3.53171	0.815745	2.23375	0.815745	2.23804	0.815745	2.33723	0.815745	2.41114	0.815745	2.50937	0.815745	2.68246	0.815745	2.91134	0.815745	3.19935	0.815745	3.44254		0.815745	3.80255	0.815745	2.74588	0.815745	2.64717	0.815745	2.75351
0.820824	1.55187	0.820824	1.78981	0.820824	1.95147	0.820824	2.19799	0.820824	2.36727	0.820824	2.58614	0.820824	2.88511	0.820824	2.97142	0.820824	3.10493	0.820824	3.27946		0.820824	3.77203	0.820824	2.6095	0.820824	2.81263	0.820824	3.02483	0.820824	3.17456	0.820824	3.38055	0.820824	3.72769	0.820824	4.17067	0.820824	4.7362	0.820824	5.19158		0.820824	4.06529	0.820824	3.31046	0.820824	3.45398	0.820824	3.7048
0.825824	1.63723	0.825824	2.12074	0.825824	2.48123	0.825824	2.89131	0.825824	3.13784	0.825824	3.46066	0.825824	3.95895	0.825824	4.11583	0.825824	4.35616	0.825824	4.66659		0.825824	4.0157	0.825824	3.1097	0.825824	3.65807	0.825824	4.09199	0.825824	4.38048	0.825824	4.79342	0.825824	5.42333	0.825824	6.22919	0.825824	7.21148	0.825824	7.9768		0.825824	4.33518	0.825824	4.05528	0.825824	4.61461	0.825824	5.14199
0.830902	1.73498	0.830902	2.57135	0.830902	3.26325	0.830902	3.95371	0.830902	4.35664	0.830902	4.87115	0.830902	5.68035	0.830902	5.97026	0.830902	6.39322	0.830902	6.89581		0.830902	4.30275	0.830902	3.83498	0.830902	4.95793	0.830902	5.78191	0.830902	6.35221	0.830902	7.07224	0.830902	8.12558	0.830902	9.37919	0.830902	10.7696	0.830902	11.7991		0.830902	4.64465	0.830902	5.06427	0.830902	6.30548	0.830902	7.29158
0.835901	1.84894	0.835901	3.18791	0.835901	4.41291	0.835901	5.57401	0.835901	6.24444	0.835901	7.0484	0.835901	8.27244	0.835901	8.74737	0.835901	9.36821	0.835901	10.093		0.835901	4.64561	0.835901	4.85303	0.835901	6.86624	0.835901	8.27387	0.835901	9.2285	0.835901	10.3205	0.835901	11.699	0.835901	13.1715	0.835901	14.5972	0.835901	15.5762		0.835901	5.01325	0.835901	6.38416	0.835901	8.55711	0.835901	10.1612
0.84098	1.9796	0.84098	3.97517	0.84098	5.92353	0.84098	7.64301	0.84098	8.69254	0.84098	9.80548	0.84098	11.2708	0.84098	11.915	0.84098	12.6331	0.84098	13.4252		0.84098	5.04329	0.84098	6.19485	0.84098	9.23327	0.84098	11.1869	0.84098	12.4572	0.84098	13.7036	0.84098	15.0607	0.84098	16.2914	0.84098	17.3763	0.84098	18.1053		0.84098	5.43668	0.84098	7.92053	0.84098	11.0271	0.84098	13.1143
0.84598	2.12217	0.84598	4.85351	0.84598	7.49615	0.84598	9.63573	0.84598	10.9938	0.84598	12.2674	0.84598	13.654	0.84598	14.3593	0.84598	15.0397	0.84598	15.7216		0.84598	5.48341	0.84598	7.70262	0.84598	11.4782	0.84598	13.6345	0.84598	14.9711	0.84598	16.1036	0.84598	17.165	0.84598	18.0281	0.84598	18.7391	0.84598	19.2536		0.84598	5.90541	0.84598	9.43974	0.84598	13.1023	0.84598	15.3244
0.851058	2.2843	0.851058	5.74615	0.851058	8.85943	0.851058	11.1592	0.851058	12.6646	0.851058	13.9254	0.851058	15.0827	0.851058	15.7598	0.851058	16.351	0.851058	16.8894		0.851058	5.98218	0.851058	9.18511	0.851058	13.1915	0.851058	15.2505	0.851058	16.4965	0.851058	17.4416	0.851058	18.2217	0.851058	18.8268	0.851058	19.3065	0.851058	19.688		0.851058	6.44519	0.851058	10.8016	0.851058	14.5896	0.851058	16.6996
0.856058	2.4674	0.856058	6.57346	0.856058	9.89131	0.856058	12.1582	0.856058	13.6593	0.856058	14.8309	0.856058	15.7765	0.856058	16.3859	0.856058	16.9018	0.856058	17.3319		0.856058	6.54867	0.856058	10.4535	0.856058	14.3006	0.856058	16.1665	0.856058	17.2842	0.856058	18.0686	0.856058	18.6694	0.856058	19.1091	0.856058	19.4586	0.856058	19.7628		0.856058	7.05603	0.856058	11.9131	0.856058	15.5418	0.856058	17.4678
0.861058	2.67387	0.861058	7.3035	0.861058	10.6199	0.861058	12.7514	0.861058	14.1733	0.861058	15.2376	0.861058	16.0235	0.861058	16.5733	0.861058	17.0143	0.861058	17.3729		0.861058	7.17667	0.861058	11.4277	0.861058	14.9568	0.861058	16.6267	0.861058	17.6209	0.861058	18.277	0.861058	18.7662	0.861058	19.101	0.861058	19.3547	0.861058	19.5897		0.861058	7.74029	0.861058	12.7967	0.861058	16.1193	0.861058	17.8312
0.866137	2.90133	0.866137	7.89669	0.866137	11.0662	0.866137	13.016	0.866137	14.3259	0.866137	15.2815	0.866137	15.9434	0.866137	16.4416	0.866137	16.8241	0.866137	17.1235		0.866137	7.84472	0.866137	12.1034	0.866137	15.2419	0.866137	16.7273	0.866137	17.6032	0.866137	18.1735	0.866137	18.5626	0.866137	18.8344	0.866137	19.0485	0.866137	19.2421		0.866137	8.4875	0.866137	13.4438	0.866137	16.3797	0.866137	17.8946
0.871136	3.1531	0.871136	8.37544	0.871136	11.3328	0.871136	13.1	0.871136	14.2949	0.871136	15.1504	0.871136	15.7207	0.871136	16.1827	0.871136	16.5146	0.871136	16.773		0.871136	8.56284	0.871136	12.5831	0.871136	15.3411	0.871136	16.6481	0.871136	17.432	0.871136	17.9322	0.871136	18.2703	0.871136	18.5097	0.871136	18.6928	0.871136	18.8635		0.871136	9.29335	0.871136	13.9568	0.871136	16.5108	0.871136	17.8369
0.876214	3.44492	0.876214	8.83845	0.876214	11.5855	0.876214	13.1972	0.876214	14.2816	0.876214	15.0598	0.876214	15.5781	0.876214	15.9872	0.876214	16.2905	0.876214	16.5218		0.876214	9.37871	0.876214	13.0489	0.876214	15.4751	0.876214	16.6367	0.876214	17.3391	0.876214	17.7882	0.876214	18.0882	0.876214	18.2965	0.876214	18.4544	0.876214	18.6141		0.876214	10.2227	0.876214	14.5038	0.876214	16.7134	0.876214	17.8688
0.881214	3.76822	0.881214	9.23804	0.881214	11.7696	0.881214	13.2402	0.881214	14.2248	0.881214	14.9243	0.881214	15.3916	0.881214	15.7555	0.881214	16.0311	0.881214	16.2471		0.881214	10.2466	0.881214	13.4433	0.881214	15.5681	0.881214	16.5895	0.881214	17.2141	0.881214	17.6032	0.881214	17.8712	0.881214	18.051	0.881214	18.1826	0.881214	18.3161		0.881214	11.2179	0.881214	14.9959	0.881214	16.8713	0.881214	17.8569
0.886292	4.1392	0.886292	9.65575	0.886292	11.9884	0.886292	13.3188	0.886292	14.2172	0.886292	14.8528	0.886292	15.2686	0.886292	15.6005	0.886292	15.848	0.886292	16.0392		0.886292	11.2145	0.886292	13.8944	0.886292	15.7464	0.886292	16.6371	0.886292	17.1769	0.886292	17.5131	0.886292	17.7439	0.886292	17.8984	0.886292	18.0128	0.886292	18.1292		0.886292	12.3322	0.886292	15.549	0.886292	17.0968	0.886292	17.9389
0.891293	4.54165	0.891293	10.0038	0.891293	12.1162	0.891293	13.3117	0.891293	14.1209	0.891293	14.7002	0.891293	15.0769	0.891293	15.3688	0.891293	15.5986	0.891293	15.7707		0.891293	12.2126	0.891293	14.2854	0.891293	15.858	0.891293	16.6166	0.891293	17.0668	0.891293	17.3629	0.891293	17.5579	0.891293	17.6876	0.891293	17.7887	0.891293	17.8946		0.891293	13.4929	0.891293	16.0368	0.891293	17.2547	0.891293	17.9456
0.896371	5.00848	0.896371	10.3829	0.896371	12.2784	0.896371	13.3575	0.896371	14.0908	0.896371	14.6244	0.896371	14.9692	0.896371	15.2381	0.896371	15.4479	0.896371	15.6153		0.896371	13.3284	0.896371	14.767	0.896371	16.0597	0.896371	16.6901	0.896371	17.0744	0.896371	17.3209	0.896371	17.4883	0.896371	17.6042	0.896371	17.6995	0.896371	17.7935		0.896371	14.7985	0.896371	16.5961	0.896371	17.5131	0.896371	18.0619
0.901371	5.50916	0.901371	10.6552	0.901371	12.3504	0.901371	13.315	0.901371	13.9893	0.901371	14.4752	0.901371	14.7937	0.901371	15.0455	0.901371	15.2443	0.901371	15.4007		0.901371	14.457	0.901371	15.1728	0.901371	16.1942	0.901371	16.6963	0.901371	17.022	0.901371	17.2251	0.901371	17.3705	0.901371	17.4878	0.901371	17.5732	0.901371	17.6695		0.901371	16.1307	0.901371	17.0696	0.901371	17.6972	0.901371	18.1153
0.906448	6.05085	0.906448	10.9733	0.906448	12.388	0.906448	13.2487	0.906448	13.8653	0.906448	14.3173	0.906448	14.6239	0.906448	14.8595	0.906448	15.0569	0.906448	15.2		0.906448	15.6134	0.906448	15.5433	0.906448	16.3062	0.906448	16.702	0.906448	16.9614	0.906448	17.1383	0.906448	17.2747	0.906448	17.3844	0.906448	17.4759	0.906448	17.5727		0.906448	17.5002	0.906448	17.4931	0.906448	17.8512	0.906448	18.1649
0.911448	6.65882	0.911448	11.267	0.911448	12.4591	0.911448	13.2449	0.911448	13.8176	0.911448	14.2439	0.911448	14.5414	0.911448	14.7651	0.911448	14.9572	0.911448	15.1094		0.911448	16.8527	0.911448	15.9586	0.911448	16.4884	0.911448	16.7883	0.911448	17.0053	0.911448	17.1555	0.911448	17.2899	0.911448	17.3977	0.911448	17.5007	0.911448	17.5994		0.911448	18.9741	0.911448	17.9585	0.911448	18.0891	0.911448	18.3066
0.916449	7.32878	0.916449	11.5402	0.916449	12.5487	0.916449	13.2649	0.916449	13.7995	0.916449	14.2057	0.916449	14.5014	0.916449	14.7179	0.916449	14.9115	0.916449	15.0641		0.916449	18.1325	0.916449	16.3701	0.916449	16.6844	0.916449	16.908	0.916449	17.0897	0.916449	17.2299	0.916449	17.3519	0.916449	17.475	0.916449	17.5846	0.916449	17.6876		0.916449	20.4995	0.916449	18.4296	0.916449	18.348	0.916449	18.4968
0.921527	8.0364	0.921527	11.7844	0.921527	12.6241	0.921527	13.2831	0.921527	13.7795	0.921527	14.1757	0.921527	14.4671	0.921527	14.6793	0.921527	14.8743	0.921527	15.0335		0.921527	19.4081	0.921527	16.744	0.921527	16.8636	0.921527	17.0263	0.921527	17.1765	0.921527	17.3019	0.921527	17.4277	0.921527	17.5503	0.921527	17.6562	0.921527	17.7549		0.921527	22.0302	0.921527	18.8697	0.921527	18.5884	0.921527	18.6699
0.926527	8.8189	0.926527	12.0585	0.926527	12.7542	0.926527	13.3508	0.926527	13.8238	0.926527	14.2	0.926527	14.488	0.926527	14.7012	0.926527	14.8967	0.926527	15.0555		0.926527	20.727	0.926527	17.1593	0.926527	17.0906	0.926527	17.2013	0.926527	17.3252	0.926527	17.4359	0.926527	17.5532	0.926527	17.6624	0.926527	17.7577	0.926527	17.8421		0.926527	23.6076	0.926527	19.3613	0.926527	18.8654	0.926527	18.8912
0.931605	9.64097	0.931605	12.3084	0.931605	12.8716	0.931605	13.4008	0.931605	13.8462	0.931605	14.211	0.931605	14.4857	0.931605	14.695	0.931605	14.8833	0.931605	15.0364		0.931605	22.0073	0.931605	17.567	0.931605	17.2828	0.931605	17.331	0.931605	17.4292	0.931605	17.5245	0.931605	17.6142	0.931605	17.6967	0.931605	17.7663	0.931605	17.8335		0.931605	25.1459	0.931605	19.7075	0.931605	19.0886	0.931605	19.0628
0.936605	10.526	0.936605	12.5707	0.936605	13.0113	0.936605	13.4767	0.936605	13.8977	0.936605	14.2358	0.936605	14.4928	0.936605	14.6888	0.936605	14.8647	0.936605	15.0078		0.936605	23.2924	0.936605	17.9041	0.936605	17.4897	0.936605	17.4707	0.936605	17.5346	0.936605	17.6013	0.936605	17.6595	0.936605	17.7091	0.936605	17.7506	0.936605	17.7863		0.936605	26.6899	0.936605	20.1982	0.936605	19.3108	0.936605	19.2097
0.941684	11.3996	0.941684	12.7557	0.941684	13.0351	0.941684	13.4471	0.941684	13.84	0.941684	14.1523	0.941684	14.3855	0.941684	14.561	0.941684	14.7217	0.941684	14.8442		0.941684	24.4273	0.941684	18.2408	0.941684	17.566	0.941684	17.4754	0.941684	17.4926	0.941684	17.536	0.941684	17.5565	0.941684	17.5698	0.941684	17.5856	0.941684	17.6089		0.941684	28.0512	0.941684	20.4571	0.941684	19.3761	0.941684	19.1959
0.946683	12.3337	0.946683	12.9583	0.946683	13.1786	0.946683	13.438	0.946683	13.7981	0.946683	14.0904	0.946683	14.2835	0.946683	14.4451	0.946683	14.5834	0.946683	14.6921		0.946683	25.5502	0.946683	18.535	0.946683	17.6514	0.946683	17.494	0.946683	17.4669	0.946683	17.474	0.946683	17.4583	0.946683	17.453	0.946683	17.4378	0.946683	17.4459		0.946683	29.3907	0.946683	20.6912	0.946683	19.4457	0.946683	19.1859
0.951761	13.3002	0.951761	13.15	0.951761	13.2592	0.951761	13.4357	0.951761	13.7508	0.951761	14.0107	0.951761	14.1805	0.951761	14.3216	0.951761	14.4413	0.951761	14.5305		0.951761	26.6293	0.951761	18.7858	0.951761	17.7234	0.951761	17.4974	0.951761	17.423	0.951761	17.3996	0.951761	17.3591	0.951761	17.3219	0.951761	17.2971	0.951761	17.2871		0.951761	30.6591	0.951761	20.8925	0.951761	19.5006	0.951761	19.162
0.956761	14.251	0.956761	13.2731	0.956761	13.2578	0.956761	13.3837	0.956761	13.6297	0.956761	13.861	0.956761	13.9988	0.956761	14.1204	0.956761	14.2263	0.956761	14.2968		0.956761	27.5463	0.956761	18.915	0.956761	17.6924	0.956761	17.3996	0.956761	17.2923	0.956761	17.2361	0.956761	17.1712	0.956761	17.1226	0.956761	17.0787	0.956761	17.0596		0.956761	31.7272	0.956761	20.9544	0.956761	19.4362	0.956761	19.0371
0.96184	15.1747	0.96184	13.3679	0.96184	13.2258	0.96184	13.2878	0.96184	13.4795	0.96184	13.6903	0.96184	13.8033	0.96184	13.9106	0.96184	13.9974	0.96184	14.0565		0.96184	28.3478	0.96184	18.9985	0.96184	17.6147	0.96184	17.279	0.96184	17.135	0.96184	17.053	0.96184	16.9709	0.96184	16.908	0.96184	16.8574	0.96184	16.826		0.96184	32.6566	0.96184	20.9692	0.96184	19.3327	0.96184	18.8797
0.96684	16.116	0.96684	13.4595	0.96684	13.1953	0.96684	13.1934	0.96684	13.3503	0.96684	13.5296	0.96684	13.6192	0.96684	13.7151	0.96684	13.7828	0.96684	13.8276		0.96684	29.0736	0.96684	19.0609	0.96684	17.5374	0.96684	17.1579	0.96684	16.9895	0.96684	16.8861	0.96684	16.7912	0.96684	16.7154	0.96684	16.6577	0.96684	16.6233		0.96684	33.4753	0.96684	20.9564	0.96684	19.2154	0.96684	18.7319
0.97184	17.0491	0.97184	13.5396	0.97184	13.1586	0.97184	13.1634	0.97184	13.2335	0.97184	13.3737	0.97184	13.449	0.97184	13.531	0.97184	13.5921	0.97184	13.6221		0.97184	29.7211	0.97184	19.0876	0.97184	17.4607	0.97184	17.0377	0.97184	16.8489	0.97184	16.7292	0.97184	16.6276	0.97184	16.5442	0.97184	16.4812	0.97184	16.4455		0.97184	34.1934	0.97184	20.922	0.97184	19.09	0.97184	18.5965
0.976918	17.9346	0.976918	13.5778	0.976918	13.0966	0.976918	13.0585	0.976918	13.1028	0.976918	13.1887	0.976918	13.2564	0.976918	13.3274	0.976918	13.3784	0.976918	13.4023		0.976918	30.2147	0.976918	19.0442	0.976918	17.3696	0.976918	16.876	0.976918	16.6748	0.976918	16.5446	0.976918	16.4436	0.976918	16.3596	0.976918	16.29	0.976918	16.2538		0.976918	34.7165	0.976918	20.8123	0.976918	18.9274	0.976918	18.4186
0.981917	18.7009	0.981917	13.5401	0.981917	12.9669	0.981917	12.8792	0.981917	12.8849	0.981917	12.9645	0.981917	13.007	0.981917	13.0733	0.981917	13.1152	0.981917	13.1329		0.981917	30.4793	0.981917	18.8783	0.981917	17.1412	0.981917	16.6286	0.981917	16.4302	0.981917	16.2957	0.981917	16.1927	0.981917	16.1055	0.981917	16.0401	0.981917	16.0039		0.981917	34.9664	0.981917	20.5839	0.981917	18.6961	0.981917	18.1549
0.986996	19.4987	0.986996	13.563	0.986996	12.9097	0.986996	12.78	0.986996	12.7886	0.986996	12.8367	0.986996	12.8477	0.986996	12.9078	0.986996	12.9521	0.986996	12.9617		0.986996	30.7797	0.986996	18.7958	0.986996	17.031	0.986996	16.4812	0.986996	16.2886	0.986996	16.1508	0.986996	16.0473	0.986996	15.9667	0.986996	15.9033	0.986996	15.8671		0.986996	35.242	0.986996	20.4542	0.986996	18.5712	0.986996	18.0038
0.991996	20.2268	0.991996	13.5735	0.991996	12.8439	0.991996	12.6799	0.991996	12.6961	0.991996	12.7066	0.991996	12.7056	0.991996	12.7476	0.991996	12.7919	0.991996	12.7981		0.991996	30.9609	0.991996	18.6785	0.991996	16.9423	0.991996	16.3415	0.991996	16.1393	0.991996	16.0096	0.991996	15.9104	0.991996	15.8327	0.991996	15.7707	0.991996	15.7436		0.991996	35.3898	0.991996	20.2955	0.991996	18.3943	0.991996	17.8493
0.997074	20.891	0.997074	13.5576	0.997074	12.7848	0.997074	12.5893	0.997074	12.5926	0.997074	12.5845	0.997074	12.5883	0.997074	12.606	0.997074	12.6493	0.997074	12.656		0.997074	31.0634	0.997074	18.5497	0.997074	16.8193	0.997074	16.2299	0.997074	16.0006	0.997074	15.8823	0.997074	15.7931	0.997074	15.7169	0.997074	15.6673	0.997074	15.6372		0.997074	35.4408	0.997074	20.14	0.997074	18.3023	0.997074	17.6995
1.00207	21.447	1.00207	13.5506	1.00207	12.6932	1.00207	12.4715	1.00207	12.4581	1.00207	12.4753	1.00207	12.4448	1.00207	12.4562	1.00207	12.4786	1.00207	12.4949		1.00207	31.0115	1.00207	18.3657	1.00207	16.6457	1.00207	16.0793	1.00207	15.8394	1.00207	15.7254	1.00207	15.651	1.00207	15.5814	1.00207	15.5323	1.00207	15.5061		1.00207	35.3245	1.00207	19.9326	1.00207	18.1411	1.00207	17.5236
1.00715	21.9568	1.00715	13.5434	1.00715	12.635	1.00715	12.388	1.00715	12.3609	1.00715	12.3852	1.00715	12.3389	1.00715	12.3532	1.00715	12.3628	1.00715	12.3795		1.00715	30.9428	1.00715	18.2169	1.00715	16.5117	1.00715	15.9467	1.00715	15.7297	1.00715	15.61	1.00715	15.5519	1.00715	15.4927	1.00715	15.4479	1.00715	15.4265		1.00715	35.18	1.00715	19.7652	1.00715	18.0062	1.00715	17.4087
1.01215	22.4002	1.01215	13.5391	1.01215	12.5826	1.01215	12.3141	1.01215	12.275	1.01215	12.2946	1.01215	12.2726	1.01215	12.2631	1.01215	12.2655	1.01215	12.2674		1.01215	30.8188	1.01215	18.0777	1.01215	16.3935	1.01215	15.878	1.01215	15.651	1.01215	15.5175	1.01215	15.4651	1.01215	15.4126	1.01215	15.3783	1.01215	15.3602		1.01215	34.9735	1.01215	19.6126	1.01215	17.8807	1.01215	17.3357
1.01723	22.7588	1.01723	13.5263	1.01723	12.5263	1.01723	12.2431	1.01723	12.1925	1.01723	12.2011	1.01723	12.1959	1.01723	12.172	1.01723	12.1792	1.01723	12.1763		1.01723	30.6405	1.01723	17.9332	1.01723	16.2738	1.01723	15.797	1.01723	15.5619	1.01723	15.4374	1.01723	15.3792	1.01723	15.3463	1.01723	15.3173	1.01723	15.3015		1.01723	34.7017	1.01723	19.4581	1.01723	17.7634	1.01723	17.2184
1.02223	23.001	1.02223	13.479	1.02223	12.4395	1.02223	12.1391	1.02223	12.0833	1.02223	12.0857	1.02223	12.0819	1.02223	12.0805	1.02223	12.0705	1.02223	12.0686		1.02223	30.3591	1.02223	17.7477	1.02223	16.1203	1.02223	15.6639	1.02223	15.4384	1.02223	15.3435	1.02223	15.2677	1.02223	15.2329	1.02223	15.2138	1.02223	15.209		1.02223	34.315	1.02223	19.2703	1.02223	17.607	1.02223	17.104
1.02723	23.2376	1.02723	13.4748	1.02723	12.399	1.02723	12.0891	1.02723	12.0237	1.02723	12.0223	1.02723	12.0209	1.02723	12.0371	1.02723	12.0123	1.02723	12.0171		1.02723	30.1417	1.02723	17.6304	1.02723	16.0368	1.02723	15.5957	1.02723	15.4107	1.02723	15.2906	1.02723	15.2267	1.02723	15.1952	1.02723	15.1713	1.02723	15.1685		1.02723	34.0003	1.02723	19.1592	1.02723	17.525	1.02723	17.0739
1.03231	23.4154	1.03231	13.4609	1.03231	12.3518	1.03231	12.0266	1.03231	11.956	1.03231	11.9536	1.03231	11.9517	1.03231	11.9651	1.03231	11.9689	1.03231	11.9513		1.03231	29.8938	1.03231	17.5126	1.03231	15.9453	1.03231	15.5185	1.03231	15.3611	1.03231	15.2362	1.03231	15.1861	1.03231	15.1485	1.03231	15.1222	1.03231	15.116		1.03231	33.6446	1.03231	19.0438	1.03231	17.433	1.03231	17.0105
1.03731	23.5828	1.03731	13.4767	1.03731	12.3318	1.03731	11.9975	1.03731	11.9198	1.03731	11.9102	1.03731	11.9131	1.03731	11.9308	1.03731	11.9412	1.03731	11.9308		1.03731	29.6959	1.03731	17.4392	1.03731	15.8995	1.03731	15.4842	1.03731	15.3416	1.03731	15.2481	1.03731	15.1785	1.03731	15.1461	1.03731	15.1146	1.03731	15.1017		1.03731	33.3489	1.03731	18.9741	1.03731	17.3886	1.03731	16.9805
1.04239	23.619	1.04239	13.4323	1.04239	12.254	1.04239	11.9093	1.04239	11.8244	1.04239	11.8182	1.04239	11.8196	1.04239	11.8301	1.04239	11.8454	1.04239	11.8516		1.04239	29.4017	1.04239	17.3052	1.04239	15.7869	1.04239	15.384	1.04239	15.251	1.04239	15.1713	1.04239	15.0893	1.04239	15.0588	1.04239	15.0345	1.04239	15.0121		1.04239	32.9388	1.04239	18.8368	1.04239	17.269	1.04239	16.8765
1.04739	23.6958	1.04739	13.4194	1.04739	12.2083	1.04739	11.8516	1.04739	11.7653	1.04739	11.7548	1.04739	11.7467	1.04739	11.7581	1.04739	11.7734	1.04739	11.7805		1.04739	29.1895	1.04739	17.226	1.04739	15.7211	1.04739	15.3258	1.04739	15.1961	1.04739	15.1189	1.04739	15.0531	1.04739	14.9992	1.04739	14.9592	1.04739	14.9387		1.04739	32.6165	1.04739	18.7515	1.04739	17.1993	1.04739	16.8112
1.05247	23.702	1.05247	13.3579	1.05247	12.1105	1.05247	11.7472	1.05247	11.6523	1.05247	11.6346	1.05247	11.6194	1.05247	11.6251	1.05247	11.6394	1.05247	11.6361		1.05247	28.9196	1.05247	17.0959	1.05247	15.5991	1.05247	15.2095	1.05247	15.0807	1.05247	15.0011	1.05247	14.9425	1.05247	14.88	1.05247	14.819	1.05247	14.7675		1.05247	32.2255	1.05247	18.6089	1.05247	17.0639	1.05247	16.6796
1.05746	23.7463	1.05746	13.3122	1.05746	12.0304	1.05746	11.6547	1.05746	11.5531	1.05746	11.5264	1.05746	11.4897	1.05746	11.4944	1.05746	11.5011	1.05746	11.4835		1.05746	28.7355	1.05746	17.0077	1.05746	15.507	1.05746	15.1136	1.05746	14.9792	1.05746	14.8924	1.05746	14.8223	1.05746	14.7498	1.05746	14.6726	1.05746	14.6025		1.05746	31.9299	1.05746	18.4973	1.05746	16.9519	1.05746	16.5661
1.06254	23.7797	1.06254	13.2335	1.06254	11.9203	1.06254	11.5202	1.06254	11.41	1.06254	11.3714	1.06254	11.3113	1.06254	11.3061	1.06254	11.298	1.06254	11.2689		1.06254	28.5538	1.06254	16.8923	1.06254	15.3835	1.06254	14.982	1.06254	14.8342	1.06254	14.7331	1.06254	14.6454	1.06254	14.5476	1.06254	14.4528	1.06254	14.376		1.06254	31.6271	1.06254	18.3509	1.06254	16.8017	1.06254	16.403
1.06754	23.804	1.06754	13.1095	1.06754	11.7553	1.06754	11.3438	1.06754	11.2193	1.06754	11.1621	1.06754	11.0739	1.06754	11.0586	1.06754	11.0324	1.06754	10.9895		1.06754	28.3712	1.06754	16.7549	1.06754	15.2276	1.06754	14.809	1.06754	14.6449	1.06754	14.5267	1.06754	14.4122	1.06754	14.2954	1.06754	14.1781	1.06754	14.0932		1.06754	31.32	1.06754	18.1645	1.06754	16.6076	1.06754	16.188
1.07262	23.8517	1.07262	12.9598	1.07262	11.5731	1.07262	11.1368	1.07262	10.9947	1.07262	10.9189	1.07262	10.8021	1.07262	10.773	1.07262	10.7358	1.07262	10.6748		1.07262	28.22	1.07262	16.6085	1.07262	15.0555	1.07262	14.6163	1.07262	14.4337	1.07262	14.2963	1.07262	14.1624	1.07262	14.0269	1.07262	13.8953	1.07262	13.7957		1.07262	31.0458	1.07262	17.9618	1.07262	16.3916	1.07262	15.95
1.07762	23.8846	1.07762	12.7566	1.07762	11.3452	1.07762	10.8827	1.07762	10.7239	1.07762	10.6266	1.07762	10.4893	1.07762	10.4516	1.07762	10.3987	1.07762	10.3281		1.07762	28.0336	1.07762	16.4188	1.07762	14.8423	1.07762	14.3889	1.07762	14.1838	1.07762	14.0346	1.07762	13.8853	1.07762	13.7346	1.07762	13.5963	1.07762	13.4953		1.07762	30.7316	1.07762	17.7162	1.07762	16.1365	1.07762	15.673
1.08262	23.8951	1.08262	12.5268	1.08262	11.0972	1.08262	10.6042	1.08262	10.4273	1.08262	10.3176	1.08262	10.1684	1.08262	10.1188	1.08262	10.0606	1.08262	9.98668		1.08262	27.8233	1.08262	16.2028	1.08262	14.6201	1.08262	14.1442	1.08262	13.9235	1.08262	13.7647	1.08262	13.6092	1.08262	13.4571	1.08262	13.315	1.08262	13.2134		1.08262	30.3854	1.08262	17.4521	1.08262	15.8671	1.08262	15.3792
1.0877	23.857	1.0877	12.2774	1.0877	10.834	1.0877	10.3171	1.0877	10.1254	1.0877	10.0067	1.0877	9.85507	1.0877	9.79833	1.0877	9.73968	1.0877	9.66863		1.0877	27.5606	1.0877	15.9643	1.0877	14.3841	1.0877	13.8963	1.0877	13.6598	1.0877	13.4986	1.0877	13.3417	1.0877	13.1929	1.0877	13.0551	1.0877	12.9574		1.0877	29.9796	1.0877	17.1736	1.0877	15.5886	1.0877	15.0884
1.0927	23.7921	1.0927	12.0466	1.0927	10.5975	1.0927	10.0592	1.0927	9.85507	1.0927	9.733	1.0927	9.58804	1.0927	9.52653	1.0927	9.46931	1.0927	9.40446		1.0927	27.2902	1.0927	15.7512	1.0927	14.179	1.0927	13.6798	1.0927	13.4376	1.0927	13.275	1.0927	13.119	1.0927	12.975	1.0927	12.8453	1.0927	12.7471		1.0927	29.5562	1.0927	16.9295	1.0927	15.3492	1.0927	14.8342
1.09778	23.641	1.09778	11.8192	1.09778	10.3639	1.09778	9.81502	1.09778	9.60235	1.09778	9.47694	1.09778	9.34056	1.09778	9.28095	1.09778	9.22659	1.09778	9.16794		1.09778	26.9526	1.09778	15.529	1.09778	13.9731	1.09778	13.4662	1.09778	13.223	1.09778	13.0575	1.09778	12.9068	1.09778	12.7676	1.09778	12.647	1.09778	12.5502		1.09778	29.0564	1.09778	16.6839	1.09778	15.1103	1.09778	14.5877
1.10278	23.476	1.10278	11.6566	1.10278	10.1931	1.10278	9.63429	1.10278	9.4097	1.10278	9.28858	1.10278	9.16317	1.10278	9.10023	1.10278	9.05112	1.10278	9.00153		1.10278	26.6608	1.10278	15.3802	1.10278	13.831	1.10278	13.3193	1.10278	13.0709	1.10278	12.9083	1.10278	12.7619	1.10278	12.6265	1.10278	12.5125	1.10278	12.4162		1.10278	28.5925	1.10278	16.516	1.10278	14.9439	1.10278	14.4132
1.10786	23.2218	1.10786	11.5016	1.10786	10.0282	1.10786	9.45834	1.10786	9.23184	1.10786	9.11263	1.10786	8.99676	1.10786	8.93477	1.10786	8.89185	1.10786	8.84465		1.10786	26.3074	1.10786	15.2224	1.10786	13.6884	1.10786	13.1696	1.10786	12.9178	1.10786	12.7562	1.10786	12.6112	1.10786	12.4791	1.10786	12.3699	1.10786	12.2774		1.10786	28.067	1.10786	16.3448	1.10786	14.7737	1.10786	14.2367
1.11286	22.992	1.11286	11.4196	1.11286	9.92898	1.11286	9.35057	1.11286	9.1174	1.11286	8.99867	1.11286	8.89138	1.11286	8.8313	1.11286	8.79029	1.11286	8.74976		1.11286	26.0337	1.11286	15.1489	1.11286	13.6121	1.11286	13.088	1.11286	12.8344	1.11286	12.666	1.11286	12.5268	1.11286	12.3966	1.11286	12.2893	1.11286	12.1973		1.11286	27.6173	1.11286	16.2604	1.11286	14.6793	1.11286	14.1352
1.11793	22.7064	1.11793	11.3357	1.11793	9.83075	1.11793	9.2471	1.11793	9.01011	1.11793	8.89233	1.11793	8.79267	1.11793	8.73116	1.11793	8.69301	1.11793	8.66059		1.11793	25.7243	1.11793	15.0669	1.11793	13.532	1.11793	13.0003	1.11793	12.7409	1.11793	12.5692	1.11793	12.4305	1.11793	12.3046	1.11793	12.2006	1.11793	12.1081		1.11793	27.1391	1.11793	16.1627	1.11793	14.5753	1.11793	14.0226
1.12293	22.4889	1.12293	11.3161	1.12293	9.79165	1.12293	9.20132	1.12293	8.9548	1.12293	8.83749	1.12293	8.74499	1.12293	8.68538	1.12293	8.65057	1.12293	8.62053		1.12293	25.5016	1.12293	15.0607	1.12293	13.5162	1.12293	12.9703	1.12293	12.7056	1.12293	12.5297	1.12293	12.3923	1.12293	12.266	1.12293	12.1644	1.12293	12.0743		1.12293	26.7519	1.12293	16.1422	1.12293	14.5391	1.12293	13.9792
1.12801	22.189	1.12801	11.2632	1.12801	9.72013	1.12801	9.12694	1.12801	8.87373	1.12801	8.75453	1.12801	8.67251	1.12801	8.60766	1.12801	8.57523	1.12801	8.54758		1.12801	25.1821	1.12801	15.0439	1.12801	13.4873	1.12801	12.8911	1.12801	12.6188	1.12801	12.4381	1.12801	12.3022	1.12801	12.1754	1.12801	12.0767	1.12801	11.9846		1.12801	26.276	1.12801	16.0554	1.12801	14.4451	1.12801	13.8729
1.13301	22.0064	1.13301	11.277	1.13301	9.71297	1.13301	9.10929	1.13301	8.85085	1.13301	8.73116	1.13301	8.65105	1.13301	8.59002	1.13301	8.55664	1.13301	8.53375		1.13301	24.9766	1.13301	15.0173	1.13301	13.4514	1.13301	12.8825	1.13301	12.6021	1.13301	12.4162	1.13301	12.2769	1.13301	12.1534	1.13301	12.0562	1.13301	11.9656		1.13301	25.9217	1.13301	16.0568	1.13301	14.4327	1.13301	13.8476
1.13801	21.8204	1.13801	11.2946	1.13801	9.70582	1.13801	9.09642	1.13801	8.82987	1.13801	8.70827	1.13801	8.62959	1.13801	8.57047	1.13801	8.53947	1.13801	8.51992		1.13801	24.752	1.13801	15.0307	1.13801	13.4495	1.13801	12.8687	1.13801	12.5797	1.13801	12.388	1.13801	12.2459	1.13801	12.1239	1.13801	12.0271	1.13801	11.9384		1.13801	25.5679	1.13801	16.0502	1.13801	14.4132	1.13801	13.8138
1.14309	21.704	1.14309	11.3409	1.14309	9.73825	1.14309	9.11692	1.14309	8.84179	1.14309	8.72067	1.14309	8.6439	1.14309	8.58334	1.14309	8.55378	1.14309	8.53566		1.14309	24.5951	1.14309	15.0898	1.14309	13.4948	1.14309	12.8959	1.14309	12.5936	1.14309	12.3961	1.14309	12.2512	1.14309	12.132	1.14309	12.0395	1.14309	11.9508		1.14309	25.2818	1.14309	16.0936	1.14309	14.437	1.14309	13.8224
1.14809	21.5963	1.14809	11.4057	1.14809	9.77687	1.14809	9.14649	1.14809	8.8642	1.14809	8.73688	1.14809	8.66345	1.14809	8.60289	1.14809	8.5738	1.14809	8.55998		1.14809	24.4411	1.14809	15.1532	1.14809	13.5415	1.14809	12.9216	1.14809	12.6093	1.14809	12.409	1.14809	12.2631	1.14809	12.1449	1.14809	12.0495	1.14809	11.9651		1.14809	25.0124	1.14809	16.1336	1.14809	14.4685	1.14809	13.8381
1.15317	21.5543	1.15317	11.4878	1.15317	9.84267	1.15317	9.19941	1.15317	8.90759	1.15317	8.77837	1.15317	8.70923	1.15317	8.64438	1.15317	8.61672	1.15317	8.60241		1.15317	24.3243	1.15317	15.2467	1.15317	13.6126	1.15317	12.9788	1.15317	12.656	1.15317	12.4467	1.15317	12.2979	1.15317	12.182	1.15317	12.0934	1.15317	12.0099		1.15317	24.7963	1.15317	16.2061	1.15317	14.5281	1.15317	13.8805
1.15817	21.5009	1.15817	11.5745	1.15817	9.91324	1.15817	9.25663	1.15817	8.95575	1.15817	8.82557	1.15817	8.75357	1.15817	8.6892	1.15817	8.66202	1.15817	8.65153		1.15817	24.207	1.15817	15.3392	1.15817	13.6884	1.15817	13.0346	1.15817	12.7004	1.15817	12.4882	1.15817	12.3384	1.15817	12.2235	1.15817	12.1348	1.15817	12.0538		1.15817	24.5927	1.15817	16.2771	1.15817	14.5891	1.15817	13.9301
1.16325	21.4818	1.16325	11.6828	1.16325	9.99907	1.16325	9.32911	1.16325	9.02012	1.16325	8.88566	1.16325	8.81604	1.16325	8.75119	1.16325	8.72258	1.16325	8.71304		1.16325	24.1135	1.16325	15.4484	1.16325	13.778	1.16325	13.1095	1.16325	12.7652	1.16325	12.5454	1.16325	12.3957	1.16325	12.2822	1.16325	12.1978	1.16325	12.1158		1.16325	24.4034	1.16325	16.3687	1.16325	14.6702	1.16325	13.9964
1.16825	21.5214	1.16825	11.8211	1.16825	10.1149	1.16825	9.43355	1.16825	9.11454	1.16825	8.97339	1.16825	8.90664	1.16825	8.84131	1.16825	8.81079	1.16825	8.80221		1.16825	24.0687	1.16825	15.5981	1.16825	13.9049	1.16825	13.2216	1.16825	12.8625	1.16825	12.6408	1.16825	12.4853	1.16825	12.3747	1.16825	12.2931	1.16825	12.2145		1.16825	24.288	1.16825	16.4984	1.16825	14.7904	1.16825	14.1032
1.17332	21.5381	1.17332	11.9522	1.17332	10.226	1.17332	9.52939	1.17332	9.20323	1.17332	9.05827	1.17332	8.99056	1.17332	8.92094	1.17332	8.89328	1.17332	8.88661		1.17332	24	1.17332	15.7269	1.17332	14.0217	1.17332	13.3184	1.17332	12.9507	1.17332	12.7247	1.17332	12.5688	1.17332	12.4591	1.17332	12.3809	1.17332	12.3046		1.17332	24.1536	1.17332	16.6114	1.17332	14.8981	1.17332	14.1981
1.17832	21.5825	1.17832	12.0953	1.17832	10.3481	1.17832	9.64288	1.17832	9.30623	1.17832	9.15125	1.17832	9.08497	1.17832	9.01679	1.17832	8.99056	1.17832	8.98388		1.17832	23.9509	1.17832	15.8704	1.17832	14.1476	1.17832	13.4309	1.17832	13.0518	1.17832	12.8196	1.17832	12.6665	1.17832	12.5592	1.17832	12.4848	1.17832	12.4066		1.17832	24.0453	1.17832	16.7401	1.17832	15.0188	1.17832	14.313
1.18332	21.6378	1.18332	12.2536	1.18332	10.4869	1.18332	9.7659	1.18332	9.41495	1.18332	9.26379	1.18332	9.19512	1.18332	9.12455	1.18332	9.09642	1.18332	9.09022		1.18332	23.9213	1.18332	16.0239	1.18332	14.2959	1.18332	13.5606	1.18332	13.1734	1.18332	12.9354	1.18332	12.7843	1.18332	12.676	1.18332	12.6064	1.18332	12.5297		1.18332	23.9719	1.18332	16.8822	1.18332	15.1575	1.18332	14.4408
1.1884	21.7465	1.1884	12.4414	1.1884	10.649	1.1884	9.91944	1.1884	9.55848	1.1884	9.41876	1.1884	9.3315	1.1884	9.2552	1.1884	9.23232	1.1884	9.22707		1.1884	23.9318	1.1884	16.2128	1.1884	14.4761	1.1884	13.7256	1.1884	13.3284	1.1884	13.0842	1.1884	12.9321	1.1884	12.8272	1.1884	12.7628	1.1884	12.6865		1.1884	23.9385	1.1884	17.0568	1.1884	15.3373	1.1884	14.6092
1.1934	21.8404	1.1934	12.6284	1.1934	10.8173	1.1934	10.0682	1.1934	9.69676	1.1934	9.53654	1.1934	9.46406	1.1934	9.38539	1.1934	9.36202	1.1934	9.36011		1.1934	23.9295	1.1934	16.3897	1.1934	14.6506	1.1934	13.881	1.1934	13.4762	1.1934	13.2325	1.1934	13.0799	1.1934	12.9769	1.1934	12.914	1.1934	12.8429		1.1934	23.9042	1.1934	17.2256	1.1934	15.5051	1.1934	14.7713
1.19848	21.9706	1.19848	12.8406	1.19848	11.0009	1.19848	10.2399	1.19848	9.85412	1.19848	9.69008	1.19848	9.61904	1.19848	9.53797	1.19848	9.51652	1.19848	9.51461		1.19848	23.9671	1.19848	16.5957	1.19848	14.8485	1.19848	14.0689	1.19848	13.6545	1.19848	13.4051	1.19848	13.2525	1.19848	13.1558	1.19848	13.0947	1.19848	13.0218		1.19848	23.9204	1.19848	17.4201	1.19848	15.7092	1.19848	14.9654
1.1934	19.2688	1.1934	11.1134	1.1934	9.42878	1.1934	8.72305	1.1934	8.36209	1.1934	8.20044	1.1934	8.12701	1.1934	8.04642	1.1934	8.01495	1.1934	8.00732		1.1934	20.6126	1.1934	14.19	1.1934	12.6479	1.1934	11.9513	1.1934	11.5736	1.1934	11.3423	1.1934	11.2026	1.1934	11.1096	1.1934	11.0529	1.1934	10.9847		1.1934	20.4676	1.1934	14.8147	1.1934	13.3136	1.1934	12.6541
1.1884	17.0606	1.1884	9.74206	1.1884	8.19567	1.1884	7.54812	1.1884	7.20623	1.1884	7.05364	1.1884	6.97783	1.1884	6.89676	1.1884	6.86004	1.1884	6.84812		1.1884	17.9337	1.1884	12.2898	1.1884	10.9222	1.1884	10.2971	1.1884	9.95187	1.1884	9.74206	1.1884	9.61093	1.1884	9.52224	1.1884	9.46645	1.1884	9.40207		1.1884	17.7262	1.1884	12.7633	1.1884	11.4387	1.1884	10.8531
1.18332	15.2038	1.18332	8.60098	1.18332	7.18811	1.18332	6.58586	1.18332	6.27019	1.18332	6.12333	1.18332	6.04942	1.18332	5.96788	1.18332	5.93069	1.18332	5.91304		1.18332	15.7164	1.18332	10.7267	1.18332	9.50984	1.18332	8.94907	1.18332	8.6315	1.18332	8.43838	1.18332	8.31727	1.18332	8.23382	1.18332	8.18089	1.18332	8.12176		1.18332	15.4789	1.18332	11.0863	1.18332	9.91086	1.18332	9.38682
1.17832	13.6431	1.17832	7.65923	1.17832	6.35698	1.17832	5.80242	1.17832	5.50773	1.17832	5.37183	1.17832	5.29792	1.17832	5.21829	1.17832	5.18062	1.17832	5.15773		1.17832	13.8877	1.17832	9.44404	1.17832	8.35494	1.17832	7.84615	1.17832	7.55957	1.17832	7.38314	1.17832	7.26727	1.17832	7.18811	1.17832	7.13709	1.17832	7.08178		1.17832	13.6316	1.17832	9.71536	1.17832	8.66583	1.17832	8.1952
1.17332	12.3003	1.17332	6.85909	1.17332	5.65937	1.17332	5.14628	1.17332	4.87449	1.17332	4.74526	1.17332	4.67231	1.17332	4.59601	1.17332	4.55834	1.17332	4.53307		1.17332	12.3461	1.17332	8.36638	1.17332	7.386	1.17332	6.9268	1.17332	6.66645	1.17332	6.50384	1.17332	6.39656	1.17332	6.32217	1.17332	6.27067	1.17332	6.21727		1.17332	12.0867	1.17332	8.56904	1.17332	7.62728	1.17332	7.2048
1.16825	11.1406	1.16825	6.17101	1.16825	5.06379	1.16825	4.58791	1.16825	4.33709	1.16825	4.21502	1.16825	4.14587	1.16825	4.0734	1.16825	4.03573	1.16825	4.00807		1.16825	11.0362	1.16825	7.44894	1.16825	6.5644	1.16825	6.14812	1.16825	5.90875	1.16825	5.75855	1.16825	5.65984	1.16825	5.58831	1.16825	5.54111	1.16825	5.48961		1.16825	10.772	1.16825	7.59819	1.16825	6.74703	1.16825	6.36795
1.16325	10.1116	1.16325	5.56828	1.16325	4.54499	1.16325	4.10344	1.16325	3.8736	1.16325	3.75821	1.16325	3.69383	1.16325	3.62135	1.16325	3.58511	1.16325	3.55698		1.16325	9.88988	1.16325	6.65071	1.16325	5.85153	1.16325	5.47482	1.16325	5.25643	1.16325	5.11577	1.16325	5.02612	1.16325	4.96032	1.16325	4.91454	1.16325	4.86495		1.16325	9.63	1.16325	6.758	1.16325	5.98791	1.16325	5.64792
1.15817	9.21658	1.15817	5.04519	1.15817	4.09914	1.15817	3.69288	1.15817	3.47592	1.15817	3.37149	1.15817	3.30855	1.15817	3.24179	1.15817	3.20364	1.15817	3.17456		1.15817	8.90616	1.15817	5.96931	1.15817	5.24451	1.15817	4.90214	1.15817	4.70187	1.15817	4.57217	1.15817	4.4873	1.15817	4.42531	1.15817	4.38096	1.15817	4.33613		1.15817	8.65534	1.15817	6.04322	1.15817	5.34417	1.15817	5.03613
1.15317	8.42265	1.15317	4.58648	1.15317	3.70909	1.15317	3.33382	1.15317	3.1326	1.15317	3.03484	1.15317	2.97619	1.15317	2.91277	1.15317	2.87462	1.15317	2.84601		1.15317	8.05262	1.15317	5.37707	1.15317	4.71332	1.15317	4.40385	1.15317	4.22265	1.15317	4.10391	1.15317	4.02476	1.15317	3.9642	1.15317	3.9251	1.15317	3.88075		1.15317	7.8142	1.15317	5.42619	1.15317	4.78866	1.15317	4.50923
1.14809	7.71215	1.14809	4.1783	1.14809	3.36291	1.14809	3.01434	1.14809	2.83171	1.14809	2.7392	1.14809	2.68341	1.14809	2.62381	1.14809	2.58661	1.14809	2.55896		1.14809	7.29635	1.14809	4.85398	1.14809	4.25078	1.14809	3.96849	1.14809	3.79969	1.14809	3.69097	1.14809	3.61802	1.14809	3.56127	1.14809	3.52217	1.14809	3.48021		1.14809	7.06985	1.14809	4.88212	1.14809	4.29989	1.14809	4.04717
1.14309	7.13137	1.14309	3.8159	1.14309	3.06059	1.14309	2.73682	1.14309	2.56945	1.14309	2.48552	1.14309	2.43116	1.14309	2.37299	1.14309	2.33818	1.14309	2.31148		1.14309	6.63593	1.14309	4.39574	1.14309	3.84547	1.14309	3.58941	1.14309	3.43348	1.14309	3.33239	1.14309	3.26325	1.14309	3.20984	1.14309	3.1736	1.14309	3.13546		1.14309	6.41706	1.14309	4.40909	1.14309	3.8736	1.14309	3.64615
1.13801	6.51624	1.13801	3.48975	1.13801	2.78879	1.13801	2.49077	1.13801	2.33627	1.13801	2.2576	1.13801	2.20753	1.13801	2.15221	1.13801	2.11788	1.13801	2.08879		1.13801	6.04179	1.13801	3.9847	1.13801	3.48259	1.13801	3.24942	1.13801	3.10875	1.13801	3.01434	1.13801	2.95092	1.13801	2.90228	1.13801	2.86366	1.13801	2.8298		1.13801	5.83627	1.13801	3.98757	1.13801	3.49785	1.13801	3.28948
1.13301	6.00746	1.13301	3.20269	1.13301	2.54942	1.13301	2.27381	1.13301	2.13123	1.13301	2.05923	1.13301	2.00964	1.13301	1.95957	1.13301	1.92476	1.13301	1.89901		1.13301	5.52155	1.13301	3.62612	1.13301	3.1655	1.13301	2.95473	1.13301	2.82694	1.13301	2.73682	1.13301	2.67721	1.13301	2.63191	1.13301	2.59758	1.13301	2.56182		1.13301	5.32701	1.13301	3.62469	1.13301	3.16979	1.13301	2.98286
1.12801	5.5392	1.12801	2.93995	1.12801	2.33103	1.12801	2.07401	1.12801	1.94288	1.12801	1.87803	1.12801	1.83368	1.12801	1.78504	1.12801	1.75214	1.12801	1.72639		1.12801	5.05044	1.12801	3.30426	1.12801	2.87987	1.12801	2.68532	1.12801	2.56849	1.12801	2.48648	1.12801	2.43259	1.12801	2.38682	1.12801	2.35439	1.12801	2.32531		1.12801	4.86781	1.12801	3.29091	1.12801	2.87415	1.12801	2.70296
1.12293	5.12626	1.12293	2.70821	1.12293	2.14077	1.12293	1.90521	1.12293	1.78457	1.12293	1.72163	1.12293	1.68109	1.12293	1.63389	1.12293	1.60194	1.12293	1.5781		1.12293	4.63941	1.12293	3.02244	1.12293	2.63239	1.12293	2.45405	1.12293	2.34819	1.12293	2.27142	1.12293	2.21992	1.12293	2.17844	1.12293	2.14888	1.12293	2.1174		1.12293	4.46536	1.12293	3.00528	1.12293	2.61951	1.12293	2.46311
1.11793	4.73334	1.11793	2.48791	1.11793	1.96053	1.11793	1.74308	1.11793	1.63246	1.11793	1.57571	1.11793	1.53709	1.11793	1.49274	1.11793	1.4627	1.11793	1.43791		1.11793	4.25126	1.11793	2.75684	1.11793	2.39874	1.11793	2.23757	1.11793	2.13839	1.11793	2.06829	1.11793	2.02061	1.11793	1.98103	1.11793	1.95194	1.11793	1.92381		1.11793	4.09056	1.11793	2.73491	1.11793	2.38014	1.11793	2.23757
1.11286	4.38096	1.11286	2.29336	1.11286	1.80126	1.11286	1.60099	1.11286	1.50037	1.11286	1.44649	1.11286	1.41216	1.11286	1.36972	1.11286	1.34111	1.11286	1.31679		1.11286	3.91032	1.11286	2.5251	1.11286	2.19513	1.11286	2.04588	1.11286	1.95671	1.11286	1.89329	1.11286	1.84751	1.11286	1.81079	1.11286	1.78218	1.11286	1.75548		1.11286	3.75916	1.11286	2.50078	1.11286	2.17081	1.11286	2.04016
1.10786	4.05575	1.10786	2.11121	1.10786	1.65344	1.10786	1.46842	1.10786	1.37496	1.10786	1.32823	1.10786	1.29533	1.10786	1.25623	1.10786	1.2281	1.10786	1.20569		1.10786	3.59465	1.10786	2.30909	1.10786	2.00392	1.10786	1.8704	1.10786	1.78934	1.10786	1.73069	1.10786	1.68682	1.10786	1.65105	1.10786	1.62721	1.10786	1.60146		1.10786	3.45255	1.10786	2.28239	1.10786	1.97531	1.10786	1.86038
1.10278	3.76536	1.10278	1.9529	1.10278	1.52374	1.10278	1.35255	1.10278	1.26768	1.10278	1.22524	1.10278	1.19281	1.10278	1.158	1.10278	1.12939	1.10278	1.10841		1.10278	3.31236	1.10278	2.11884	1.10278	1.8394	1.10278	1.71733	1.10278	1.64152	1.10278	1.58859	1.10278	1.54758	1.10278	1.51563	1.10278	1.48798	1.10278	1.46699		1.10278	3.18362	1.10278	2.0907	1.10278	1.80841	1.10278	1.70303
1.09778	3.48927	1.09778	1.79983	1.09778	1.40119	1.09778	1.24383	1.09778	1.16659	1.09778	1.12892	1.09778	1.10126	1.09778	1.06502	1.09778	1.03975	1.09778	1.01734		1.09778	3.05344	1.09778	1.94193	1.09778	1.68491	1.09778	1.57238	1.09778	1.50466	1.09778	1.45507	1.09778	1.4174	1.09778	1.38832	1.09778	1.36304	1.09778	1.34016		1.09778	2.92898	1.09778	1.9157	1.09778	1.65153	1.09778	1.55616
1.0927	3.24179	1.0927	1.66488	1.0927	1.292	1.0927	1.14608	1.0927	1.07646	1.0927	1.04356	1.0927	1.01638	1.0927	0.983005	1.0927	0.958209	1.0927	0.937228		1.0927	2.82026	1.0927	1.78409	1.0927	1.54758	1.0927	1.44554	1.0927	1.38259	1.0927	1.33729	1.0927	1.30344	1.0927	1.2734	1.0927	1.25242	1.0927	1.23001		1.0927	2.70678	1.0927	1.75882	1.0927	1.51277	1.0927	1.42646
1.0877	3.01004	1.0877	1.53852	1.0877	1.19043	1.0877	1.05739	1.0877	0.993972	1.0877	0.962977	1.0877	0.937705	1.0877	0.905757	1.0877	0.882392	1.0877	0.863318		1.0877	2.6033	1.0877	1.64009	1.0877	1.42074	1.0877	1.32633	1.0877	1.27197	1.0877	1.22858	1.0877	1.1971	1.0877	1.16945	1.0877	1.14799	1.0877	1.12796		1.0877	2.50126	1.0877	1.61243	1.0877	1.38689	1.0877	1.30773
1.08262	2.79928	1.08262	1.42408	1.08262	1.09935	1.08262	0.975375	1.08262	0.919108	1.08262	0.890975	1.08262	0.866656	1.08262	0.838523	1.08262	0.815158	1.08262	0.794177		1.08262	2.40685	1.08262	1.50705	1.08262	1.30487	1.08262	1.22095	1.08262	1.1704	1.08262	1.12987	1.08262	1.10031	1.08262	1.07408	1.08262	1.05453	1.08262	1.03641		1.08262	2.31195	1.08262	1.48035	1.08262	1.26911	1.08262	1.19901
1.07762	2.60092	1.07762	1.31536	1.07762	1.01352	1.07762	0.900512	1.07762	0.847583	1.07762	0.824218	1.07762	0.80276	1.07762	0.77415	1.07762	0.754123	1.07762	0.733619		1.07762	2.22422	1.07762	1.38546	1.07762	1.19949	1.07762	1.12415	1.07762	1.07646	1.07762	1.0407	1.07762	1.01305	1.07762	0.987296	1.07762	0.97013	1.07762	0.950103		1.07762	2.136	1.07762	1.35875	1.07762	1.16277	1.07762	1.09983
1.07262	2.41734	1.07262	1.21618	1.07262	0.934844	1.07262	0.831847	1.07262	0.784163	1.07262	0.763659	1.07262	0.741725	1.07262	0.717406	1.07262	0.695472	1.07262	0.677829		1.07262	2.0578	1.07262	1.27578	1.07262	1.10317	1.07262	1.03403	1.07262	0.992064	1.07262	0.959163	1.07262	0.933414	1.07262	0.908141	1.07262	0.891452	1.07262	0.872378		1.07262	1.97578	1.07262	1.25003	1.07262	1.06836	1.07262	1.01114
1.06754	2.24949	1.06754	1.12367	1.06754	0.861411	1.06754	0.767474	1.06754	0.723128	1.06754	0.706439	1.06754	0.687366	1.06754	0.663047	1.06754	0.64302	1.06754	0.625377		1.06754	1.90521	1.06754	1.17136	1.06754	1.01209	1.06754	0.95058	1.06754	0.912433	1.06754	0.882392	1.06754	0.858073	1.06754	0.836139	1.06754	0.819926	1.06754	0.803714		1.06754	1.82748	1.06754	1.14847	1.06754	0.977283	1.06754	0.927691
1.06254	2.09309	1.06254	1.04118	1.06254	0.797992	1.06254	0.707393	1.06254	0.670199	1.06254	0.655894	1.06254	0.636821	1.06254	0.613928	1.06254	0.596285	1.06254	0.578642		1.06254	1.76311	1.06254	1.07742	1.06254	0.931029	1.06254	0.877147	1.06254	0.840907	1.06254	0.814681	1.06254	0.793223	1.06254	0.769858	1.06254	0.753646	1.06254	0.739341		1.06254	1.69492	1.06254	1.05787	1.06254	0.895743	1.06254	0.850444
1.05746	1.94908	1.05746	0.963931	1.05746	0.734572	1.05746	0.653987	1.05746	0.62108	1.05746	0.605822	1.05746	0.59247	1.05746	0.569582	1.05746	0.552416	1.05746	0.536203		1.05746	1.63484	1.05746	0.991588	1.05746	0.855689	1.05746	0.808005	1.05746	0.77558	1.05746	0.751262	1.05746	0.729804	1.05746	0.7093	1.05746	0.694041	1.05746	0.679736		1.05746	1.57047	1.05746	0.968223	1.05746	0.822787	1.05746	0.781779
1.05247	1.8127	1.05247	0.890975	1.05247	0.676398	1.05247	0.602484	1.05247	0.576258	1.05247	0.562429	1.05247	0.550508	1.05247	0.528097	1.05247	0.511885	1.05247	0.494242		1.05247	1.51325	1.05247	0.911956	1.05247	0.785594	1.05247	0.742679	1.05247	0.714545	1.05247	0.69118	1.05247	0.672584	1.05247	0.65351	1.05247	0.638728	1.05247	0.624418		1.05247	1.45555	1.05247	0.891929	1.05247	0.755076	1.05247	0.716929
1.04739	1.69206	1.04739	0.824695	1.04739	0.624895	1.04739	0.557184	1.04739	0.533819	1.04739	0.522375	1.04739	0.510454	1.04739	0.492334	1.04739	0.475168	1.04739	0.458002		1.04739	1.40453	1.04739	0.839953	1.04739	0.724559	1.04739	0.684028	1.04739	0.661139	1.04739	0.640159	1.04739	0.621557	1.04739	0.603437	1.04739	0.588655	1.04739	0.575304		1.04739	1.35017	1.04739	0.819926	1.04739	0.69118	1.04739	0.66257
1.04239	1.5719	1.04239	0.763183	1.04239	0.575781	1.04239	0.514746	1.04239	0.492811	1.04239	0.484228	1.04239	0.474215	1.04239	0.454664	1.04239	0.438452	1.04239	0.42367		1.04239	1.30249	1.04239	0.770812	1.04239	0.663524	1.04239	0.628715	1.04239	0.606775	1.04239	0.59104	1.04239	0.572443	1.04239	0.554323	1.04239	0.541449	1.04239	0.528574		1.04239	1.25337	1.04239	0.750785	1.04239	0.632529	1.04239	0.604868
1.03731	1.46652	1.03731	0.706439	1.03731	0.531435	1.03731	0.475168	1.03731	0.457048	1.03731	0.450373	1.03731	0.44179	1.03731	0.423193	1.03731	0.406027	1.03731	0.392675		1.03731	1.20712	1.03731	0.708823	1.03731	0.611067	1.03731	0.580549	1.03731	0.560999	1.03731	0.543356	1.03731	0.529051	1.03731	0.512362	1.03731	0.498056	1.03731	0.486612		1.03731	1.16373	1.03731	0.689273	1.03731	0.580072	1.03731	0.555277
1.03231	1.36257	1.03231	0.650172	1.03231	0.486612	1.03231	0.438452	1.03231	0.422716	1.03231	0.416994	1.03231	0.407934	1.03231	0.389338	1.03231	0.375032	1.03231	0.362635		1.03231	1.11747	1.03231	0.648265	1.03231	0.558138	1.03231	0.530958	1.03231	0.515223	1.03231	0.498056	1.03231	0.484228	1.03231	0.469446	1.03231	0.456095	1.03231	0.447512		1.03231	1.07742	1.03231	0.632052	1.03231	0.529051	1.03231	0.507116
1.02723	1.2672	1.02723	0.6001	1.02723	0.447512	1.02723	0.402212	1.02723	0.391245	1.02723	0.386	1.02723	0.379801	1.02723	0.362635	1.02723	0.347376	1.02723	0.334978		1.02723	1.03498	1.02723	0.593901	1.02723	0.510454	1.02723	0.487566	1.02723	0.474215	1.02723	0.459433	1.02723	0.447035	1.02723	0.431299	1.02723	0.419378	1.02723	0.408888		1.02723	0.994925	1.02723	0.577688	1.02723	0.48089	1.02723	0.463247
1.02223	1.17803	1.02223	0.552416	1.02223	0.410318	1.02223	0.368834	1.02223	0.359297	1.02223	0.358343	1.02223	0.350237	1.02223	0.334501	1.02223	0.320196	1.02223	0.307798		1.02223	0.957255	1.02223	0.543356	1.02223	0.467062	1.02223	0.446081	1.02223	0.434637	1.02223	0.421762	1.02223	0.409365	1.02223	0.394106	1.02223	0.384092	1.02223	0.373125		1.02223	0.920539	1.02223	0.527143	1.02223	0.437975	1.02223	0.423193
1.01723	1.09792	1.01723	0.509024	1.01723	0.377417	1.01723	0.33927	1.01723	0.332117	1.01723	0.331163	1.01723	0.324965	1.01723	0.309706	1.01723	0.296354	1.01723	0.285864		1.01723	0.888591	1.01723	0.49758	1.01723	0.427008	1.01723	0.409365	1.01723	0.398397	1.01723	0.388384	1.01723	0.376463	1.01723	0.362158	1.01723	0.352621	1.01723	0.344038		1.01723	0.853782	1.01723	0.481367	1.01723	0.399828	1.01723	0.386
1.01215	1.0202	1.01215	0.468016	1.01215	0.344992	1.01215	0.311136	1.01215	0.305891	1.01215	0.305414	1.01215	0.300646	1.01215	0.285864	1.01215	0.273466	1.01215	0.260115		1.01215	0.820403	1.01215	0.45228	1.01215	0.386953	1.01215	0.373602	1.01215	0.366449	1.01215	0.355005	1.01215	0.345945	1.01215	0.332594	1.01215	0.32115	1.01215	0.31209		1.01215	0.790362	1.01215	0.437975	1.01215	0.36025	1.01215	0.349283
1.00715	0.946288	1.00715	0.429392	1.00715	0.313997	1.00715	0.284433	1.00715	0.281572	1.00715	0.281096	1.00715	0.276804	1.00715	0.263453	1.00715	0.251532	1.00715	0.239134		1.00715	0.757461	1.00715	0.410795	1.00715	0.353098	1.00715	0.340223	1.00715	0.333071	1.00715	0.323057	1.00715	0.31352	1.00715	0.303507	1.00715	0.292063	1.00715	0.284433		1.00715	0.72885	1.00715	0.397444	1.00715	0.325441	1.00715	0.317335
1.00207	0.878577	1.00207	0.394106	1.00207	0.285387	1.00207	0.258684	1.00207	0.258207	1.00207	0.259161	1.00207	0.254869	1.00207	0.242949	1.00207	0.231028	1.00207	0.218153		1.00207	0.697379	1.00207	0.372648	1.00207	0.318766	1.00207	0.307798	1.00207	0.3016	1.00207	0.295401	1.00207	0.285864	1.00207	0.27585	1.00207	0.265837	1.00207	0.255823		1.00207	0.673537	1.00207	0.35882	1.00207	0.292063	1.00207	0.286341
0.997074	0.816588	0.997074	0.36025	0.997074	0.260115	0.997074	0.236273	0.997074	0.23675	0.997074	0.237703	0.997074	0.234365	0.997074	0.222921	0.997074	0.210524	0.997074	0.198126		0.997074	0.644927	0.997074	0.336885	0.997074	0.286818	0.997074	0.280142	0.997074	0.274897	0.997074	0.267744	0.997074	0.259638	0.997074	0.247717	0.997074	0.239611	0.997074	0.233412		0.997074	0.61965	0.997074	0.322104	0.997074	0.260115	0.997074	0.259161
0.991996	0.757937	0.991996	0.328302	0.991996	0.232935	0.991996	0.211954	0.991996	0.213385	0.991996	0.217199	0.991996	0.213861	0.991996	0.202417	0.991996	0.192881	0.991996	0.18239		0.991996	0.591993	0.991996	0.302553	0.991996	0.255346	0.991996	0.251055	0.991996	0.24724	0.991996	0.240564	0.991996	0.233889	0.991996	0.224352	0.991996	0.214338	0.991996	0.208616		0.991996	0.570059	0.991996	0.290632	0.991996	0.231504	0.991996	0.229597
0.986996	0.703101	0.986996	0.297308	0.986996	0.211	0.986996	0.191927	0.986996	0.193834	0.986996	0.198126	0.986996	0.195742	0.986996	0.185251	0.986996	0.173807	0.986996	0.163317		0.986996	0.541925	0.986996	0.268221	0.986996	0.228167	0.986996	0.224352	0.986996	0.222445	0.986996	0.217199	0.986996	0.211	0.986996	0.200033	0.986996	0.190973	0.986996	0.185251		0.986996	0.523329	0.986996	0.257254	0.986996	0.201941	0.986996	0.203371
0.981917	0.649695	0.981917	0.270605	0.981917	0.187635	0.981917	0.171423	0.981917	0.175238	0.981917	0.179052	0.981917	0.177145	0.981917	0.166655	0.981917	0.156641	0.981917	0.148058		0.981917	0.496626	0.981917	0.239134	0.981917	0.20051	0.981917	0.200033	0.981917	0.198126	0.981917	0.193357	0.981917	0.187635	0.981917	0.179052	0.981917	0.171423	0.981917	0.165224		0.981917	0.478983	0.981917	0.226736	0.981917	0.176668	0.981917	0.177145
0.976918	0.603437	0.976918	0.244856	0.976918	0.168085	0.976918	0.152826	0.976918	0.159025	0.976918	0.16427	0.976918	0.160456	0.976918	0.151396	0.976918	0.142336	0.976918	0.131845		0.976918	0.457525	0.976918	0.211	0.976918	0.177622	0.976918	0.176668	0.976918	0.177145	0.976918	0.17333	0.976918	0.168085	0.976918	0.159025	0.976918	0.150919	0.976918	0.144243		0.976918	0.440359	0.976918	0.200033	0.976918	0.15378	0.976918	0.156641
0.97184	0.555754	0.97184	0.217676	0.97184	0.147581	0.97184	0.134706	0.97184	0.139952	0.97184	0.145674	0.97184	0.145674	0.97184	0.13566	0.97184	0.126123	0.97184	0.114202		0.97184	0.41604	0.97184	0.184298	0.97184	0.154257	0.97184	0.15378	0.97184	0.15378	0.97184	0.151873	0.97184	0.145197	0.97184	0.138998	0.97184	0.129461	0.97184	0.126123		0.97184	0.400305	0.97184	0.170946	0.97184	0.128508	0.97184	0.13423
0.96684	0.511885	0.96684	0.193834	0.96684	0.128508	0.96684	0.118494	0.96684	0.124693	0.96684	0.128984	0.96684	0.127077	0.96684	0.118971	0.96684	0.110388	0.96684	0.100374		0.96684	0.377417	0.96684	0.155687	0.96684	0.129461	0.96684	0.131369	0.96684	0.131845	0.96684	0.129461	0.96684	0.127077	0.96684	0.11754	0.96684	0.109911	0.96684	0.104189		0.96684	0.362158	0.96684	0.147581	0.96684	0.105619	0.96684	0.110388
0.96184	0.469923	0.96184	0.170946	0.96184	0.109911	0.96184	0.100374	0.96184	0.107527	0.96184	0.114202	0.96184	0.112772	0.96184	0.104666	0.96184	0.095129	0.96184	0.0851154		0.96184	0.341177	0.96184	0.132322	0.96184	0.107527	0.96184	0.10848	0.96184	0.111341	0.96184	0.110865	0.96184	0.106573	0.96184	0.0994205	0.96184	0.0927448	0.96184	0.0874996		0.96184	0.327349	0.96184	0.120401	0.96184	0.0841618	0.96184	0.0879765
0.956761	0.432253	0.956761	0.151396	0.956761	0.0932217	0.956761	0.0846386	0.956761	0.092268	0.956761	0.0989437	0.956761	0.09799	0.956761	0.089407	0.956761	0.0817776	0.956761	0.0703335		0.956761	0.306845	0.956761	0.108957	0.956761	0.0870228	0.956761	0.0917912	0.956761	0.0927448	0.956761	0.0903606	0.956761	0.0884533	0.956761	0.0822544	0.956761	0.0736713	0.956761	0.0698566		0.956761	0.293493	0.956761	0.0975132	0.956761	0.0631809	0.956761	0.0708103
0.951761	0.399828	0.951761	0.129938	0.951761	0.0760555	0.951761	0.0684261	0.951761	0.0770092	0.951761	0.0841618	0.951761	0.0827312	0.951761	0.0751019	0.951761	0.0674725	0.951761	0.0584126		0.951761	0.274897	0.951761	0.0851154	0.951761	0.0665188	0.951761	0.0712872	0.951761	0.0741482	0.951761	0.0712872	0.951761	0.0693798	0.951761	0.0636578	0.951761	0.0574589	0.951761	0.0522137		0.951761	0.262499	0.951761	0.0755787	0.951761	0.0431538	0.951761	0.05126
0.946683	0.360727	0.946683	0.109911	0.946683	0.0584126	0.946683	0.0526905	0.946683	0.0622272	0.946683	0.0674725	0.946683	0.0679493	0.946683	0.0607967	0.946683	0.054121	0.946683	0.0431538		0.946683	0.241041	0.946683	0.0641346	0.946683	0.0460148	0.946683	0.0522137	0.946683	0.0536442	0.946683	0.0550747	0.946683	0.0531673	0.946683	0.0450611	0.946683	0.0383854	0.946683	0.036478		0.946683	0.228167	0.946683	0.0536442	0.946683	0.0212193	0.946683	0.0298023
0.941684	0.328779	0.941684	0.0903606	0.941684	0.0436306	0.941684	0.0383854	0.941684	0.0464916	0.941684	0.0536442	0.941684	0.0545979	0.941684	0.0450611	0.941684	0.0402927	0.941684	0.030756		0.941684	0.211477	0.941684	0.0422001	0.941684	0.0255108	0.941684	0.0326633	0.941684	0.0360012	0.941684	0.0374317	0.941684	0.0331402	0.941684	0.0288486	0.941684	0.0212193	0.941684	0.0202656		0.941684	0.199556	0.941684	0.030756	0.941684	0.00214577	0.941684	0.0107288
0.936605	0.296831	0.936605	0.0727177	0.936605	0.0298023	0.936605	0.025034	0.936605	0.0340939	0.936605	0.0407696	0.936605	0.0393391	0.936605	0.0340939	0.936605	0.0255108	0.936605	0.0174046		0.936605	0.183821	0.936605	0.0226498	0.936605	0.00786781	0.936605	0.015974	0.936605	0.0188351	0.936605	0.0183582	0.936605	0.0169277	0.936605	0.0107288	0.936605	0.0064373	0.936605	0.00119209		0.936605	0.169992	0.936605	0.010252	0.936605	-0.0154972	0.936605	-0.00452995
0.931605	0.26536	0.931605	0.0545979	0.931605	0.0116825	0.931605	0.00882149	0.931605	0.0178814	0.931605	0.0240803	0.931605	0.0245571	0.931605	0.0183582	0.931605	0.0121593	0.931605	0.00452995		0.931605	0.15521	0.931605	0.00214577	0.931605	-0.0116825	0.931605	-0.00452995	0.931605	0.00119209	0.931605	-0.000238419	0.931605	-0.00166893	0.931605	-0.0064373	0.931605	-0.0121593	0.931605	-0.015974		0.931605	0.141382	0.931605	-0.0116825	0.931605	-0.0360012	0.931605	-0.0274181
0.926527	0.236273	0.926527	0.0369549	0.926527	-0.00214577	0.926527	-0.00452995	0.926527	0.00309944	0.926527	0.010252	0.926527	0.00977516	0.926527	0.00548363	0.926527	-0.0026226	0.926527	-0.010252		0.926527	0.127077	0.926527	-0.0207424	0.926527	-0.030756	0.926527	-0.0221729	0.926527	-0.0183582	0.926527	-0.0188351	0.926527	-0.0188351	0.926527	-0.0221729	0.926527	-0.0274181	0.926527	-0.0317097		0.926527	0.113726	0.926527	-0.0317097	0.926527	-0.0550747	0.926527	-0.0422001
0.921527	0.209093	0.921527	0.0188351	0.921527	-0.0178814	0.921527	-0.0193119	0.921527	-0.010252	0.921527	-0.00214577	0.921527	-0.00166893	0.921527	-0.010252	0.921527	-0.015974	0.921527	-0.025034		0.921527	0.100374	0.921527	-0.0407696	0.921527	-0.048399	0.921527	-0.0422001	0.921527	-0.0369549	0.921527	-0.0355244	0.921527	-0.036478	0.921527	-0.0407696	0.921527	-0.0450611	0.921527	-0.0474453		0.921527	0.0879765	0.921527	-0.0531673	0.921527	-0.0736713	0.921527	-0.0627041
0.916449	0.180006	0.916449	0.0026226	0.916449	-0.0321865	0.916449	-0.033617	0.916449	-0.0240803	0.916449	-0.0169277	0.916449	-0.0188351	0.916449	-0.0226498	0.916449	-0.0312328	0.916449	-0.0379086		0.916449	0.0731945	0.916449	-0.0593662	0.916449	-0.0679493	0.916449	-0.0588894	0.916449	-0.054121	0.916449	-0.0522137	0.916449	-0.054121	0.916449	-0.0555515	0.916449	-0.0607967	0.916449	-0.0646114		0.916449	0.0607967	0.916449	-0.0708103	0.916449	-0.092268	0.916449	-0.0808239
0.911448	0.153303	0.911448	-0.0145435	0.911448	-0.0460148	0.911448	-0.0460148	0.911448	-0.0393391	0.911448	-0.0321865	0.911448	-0.0317097	0.911448	-0.0374317	0.911448	-0.0431538	0.911448	-0.05126		0.911448	0.0474453	0.911448	-0.0798702	0.911448	-0.0874996	0.911448	-0.0765324	0.911448	-0.0727177	0.911448	-0.0698566	0.911448	-0.0708103	0.911448	-0.0741482	0.911448	-0.0784397	0.911448	-0.0793934		0.911448	0.0340939	0.911448	-0.0913143	0.911448	-0.110388	0.911448	-0.100374
0.906448	0.128508	0.906448	-0.0302792	0.906448	-0.0607967	0.906448	-0.0612736	0.906448	-0.0526905	0.906448	-0.0460148	0.906448	-0.0445843	0.906448	-0.0517368	0.906448	-0.056982	0.906448	-0.0641346		0.906448	0.0226498	0.906448	-0.0998974	0.906448	-0.103712	0.906448	-0.0960827	0.906448	-0.0889301	0.906448	-0.0884533	0.906448	-0.0870228	0.906448	-0.0917912	0.906448	-0.0932217	0.906448	-0.0960827		0.906448	0.00786781	0.906448	-0.111341	0.906448	-0.129461	0.906448	-0.11754
0.901371	0.103712	0.901371	-0.0460148	0.901371	-0.0755787	0.901371	-0.0755787	0.901371	-0.0674725	0.901371	-0.0603199	0.901371	-0.0588894	0.901371	-0.0641346	0.901371	-0.0708103	0.901371	-0.0793934		0.901371	-0.0026226	0.901371	-0.119448	0.901371	-0.123262	0.901371	-0.112772	0.901371	-0.106096	0.901371	-0.106573	0.901371	-0.106096	0.901371	-0.105619	0.901371	-0.109911	0.901371	-0.112295		0.901371	-0.0164509	0.901371	-0.130892	0.901371	-0.147581	0.901371	-0.134706
0.896371	0.0793934	0.896371	-0.0631809	0.896371	-0.0898838	0.896371	-0.089407	0.896371	-0.0817776	0.896371	-0.0751019	0.896371	-0.0741482	0.896371	-0.0798702	0.896371	-0.0870228	0.896371	-0.0932217		0.896371	-0.027895	0.896371	-0.138521	0.896371	-0.141382	0.896371	-0.131369	0.896371	-0.126123	0.896371	-0.124693	0.896371	-0.122786	0.896371	-0.12517	0.896371	-0.128031	0.896371	-0.128031		0.896371	-0.0422001	0.896371	-0.151873	0.896371	-0.168562	0.896371	-0.15378
0.891293	0.054121	0.891293	-0.0803471	0.891293	-0.105143	0.891293	-0.105143	0.891293	-0.09799	0.891293	-0.0913143	0.891293	-0.089407	0.891293	-0.0960827	0.891293	-0.102758	0.891293	-0.108957		0.891293	-0.0545979	0.891293	-0.160456	0.891293	-0.162363	0.891293	-0.152826	0.891293	-0.146627	0.891293	-0.14472	0.891293	-0.145197	0.891293	-0.145197	0.891293	-0.146151	0.891293	-0.146151		0.891293	-0.0712872	0.891293	-0.172377	0.891293	-0.187159	0.891293	-0.175714
0.886292	0.0302792	0.886292	-0.0975132	0.886292	-0.121355	0.886292	-0.120401	0.886292	-0.112772	0.886292	-0.105143	0.886292	-0.10705	0.886292	-0.111818	0.886292	-0.118494	0.886292	-0.121355		0.886292	-0.0793934	0.886292	-0.181913	0.886292	-0.18096	0.886292	-0.170469	0.886292	-0.168085	0.886292	-0.161886	0.886292	-0.161886	0.886292	-0.16284	0.886292	-0.16427	0.886292	-0.165701		0.886292	-0.0970364	0.886292	-0.193834	0.886292	-0.205755	0.886292	-0.193357
0.881214	0.00691414	0.881214	-0.115156	0.881214	-0.138044	0.881214	-0.136614	0.881214	-0.128984	0.881214	-0.123739	0.881214	-0.122786	0.881214	-0.127554	0.881214	-0.132322	0.881214	-0.141382		0.881214	-0.106096	0.881214	-0.205278	0.881214	-0.203848	0.881214	-0.19145	0.881214	-0.188589	0.881214	-0.184774	0.881214	-0.182867	0.881214	-0.184774	0.881214	-0.185251	0.881214	-0.185728		0.881214	-0.123262	0.881214	-0.217676	0.881214	-0.228167	0.881214	-0.216722
0.876214	-0.0197887	0.876214	-0.131845	0.876214	-0.152349	0.876214	-0.152349	0.876214	-0.146627	0.876214	-0.140905	0.876214	-0.138998	0.876214	-0.144243	0.876214	-0.149965	0.876214	-0.155687		0.876214	-0.133753	0.876214	-0.226259	0.876214	-0.226259	0.876214	-0.213385	0.876214	-0.208616	0.876214	-0.204325	0.876214	-0.204325	0.876214	-0.203848	0.876214	-0.203371	0.876214	-0.207186		0.876214	-0.150442	0.876214	-0.239611	0.876214	-0.250578	0.876214	-0.240564
0.871136	-0.0450611	0.871136	-0.150919	0.871136	-0.170946	0.871136	-0.170946	0.871136	-0.164747	0.871136	-0.158072	0.871136	-0.156641	0.871136	-0.162363	0.871136	-0.166655	0.871136	-0.172377		0.871136	-0.159025	0.871136	-0.251055	0.871136	-0.249147	0.871136	-0.237703	0.871136	-0.232458	0.871136	-0.228167	0.871136	-0.226259	0.871136	-0.225782	0.871136	-0.224829	0.871136	-0.226736		0.871136	-0.180006	0.871136	-0.264883	0.871136	-0.274897	0.871136	-0.262499
0.866137	-0.0679493	0.866137	-0.168562	0.866137	-0.187159	0.866137	-0.185728	0.866137	-0.18096	0.866137	-0.175238	0.866137	-0.174284	0.866137	-0.179052	0.866137	-0.183821	0.866137	-0.189066		0.866137	-0.187635	0.866137	-0.27442	0.866137	-0.269651	0.866137	-0.258207	0.866137	-0.254869	0.866137	-0.252008	0.866137	-0.245333	0.866137	-0.246763	0.866137	-0.24581	0.866137	-0.247717		0.866137	-0.207186	0.866137	-0.285864	0.866137	-0.296354	0.866137	-0.284433
0.861058	-0.0936985	0.861058	-0.186682	0.861058	-0.204802	0.861058	-0.204802	0.861058	-0.199556	0.861058	-0.194788	0.861058	-0.19145	0.861058	-0.197649	0.861058	-0.203371	0.861058	-0.208139		0.861058	-0.215292	0.861058	-0.300646	0.861058	-0.293493	0.861058	-0.286818	0.861058	-0.277281	0.861058	-0.272512	0.861058	-0.271559	0.861058	-0.268698	0.861058	-0.269175	0.861058	-0.270605		0.861058	-0.23818	0.861058	-0.31209	0.861058	-0.319719	0.861058	-0.310659
0.856058	-0.121355	0.856058	-0.208616	0.856058	-0.225306	0.856058	-0.223875	0.856058	-0.222445	0.856058	-0.214815	0.856058	-0.213861	0.856058	-0.219107	0.856058	-0.224829	0.856058	-0.228643		0.856058	-0.249147	0.856058	-0.327826	0.856058	-0.320196	0.856058	-0.310659	0.856058	-0.304461	0.856058	-0.300646	0.856058	-0.295401	0.856058	-0.293016	0.856058	-0.293493	0.856058	-0.295877		0.856058	-0.272989	0.856058	-0.342607	0.856058	-0.349283	0.856058	-0.338316
0.851058	-0.149488	0.851058	-0.229597	0.851058	-0.246763	0.851058	-0.245333	0.851058	-0.242472	0.851058	-0.23818	0.851058	-0.234842	0.851058	-0.240088	0.851058	-0.24724	0.851058	-0.250578		0.851058	-0.281096	0.851058	-0.356436	0.851058	-0.348806	0.851058	-0.337839	0.851058	-0.33164	0.851058	-0.326395	0.851058	-0.324011	0.851058	-0.320673	0.851058	-0.319242	0.851058	-0.318289		0.851058	-0.305414	0.851058	-0.370741	0.851058	-0.37694	0.851058	-0.365973
0.84598	-0.178099	0.84598	-0.253916	0.84598	-0.268698	0.84598	-0.26679	0.84598	-0.26536	0.84598	-0.260592	0.84598	-0.257254	0.84598	-0.264883	0.84598	-0.268698	0.84598	-0.271082		0.84598	-0.31352	0.84598	-0.386477	0.84598	-0.377417	0.84598	-0.367403	0.84598	-0.360727	0.84598	-0.355482	0.84598	-0.34976	0.84598	-0.347376	0.84598	-0.346899	0.84598	-0.347376		0.84598	-0.3407	0.84598	-0.400782	0.84598	-0.406981	0.84598	-0.396013
0.84098	-0.206709	0.84098	-0.27585	0.84098	-0.291109	0.84098	-0.289202	0.84098	-0.288248	0.84098	-0.283957	0.84098	-0.279665	0.84098	-0.287771	0.84098	-0.293016	0.84098	-0.295877		0.84098	-0.34833	0.84098	-0.416994	0.84098	-0.409365	0.84098	-0.39649	0.84098	-0.389338	0.84098	-0.384569	0.84098	-0.379324	0.84098	-0.377893	0.84098	-0.373602	0.84098	-0.374556		0.84098	-0.37694	0.84098	-0.432253	0.84098	-0.438452	0.84098	-0.427008
0.835901	-0.23818	0.835901	-0.302076	0.835901	-0.315428	0.835901	-0.313997	0.835901	-0.31209	0.835901	-0.308275	0.835901	-0.305891	0.835901	-0.31352	0.835901	-0.318766	0.835901	-0.320673		0.835901	-0.384569	0.835901	-0.452757	0.835901	-0.442266	0.835901	-0.427961	0.835901	-0.421762	0.835901	-0.416517	0.835901	-0.411749	0.835901	-0.406981	0.835901	-0.405073	0.835901	-0.403643		0.835901	-0.416994	0.835901	-0.468493	0.835901	-0.47183	0.835901	-0.461817
0.830902	-0.269651	0.830902	-0.327826	0.830902	-0.339746	0.830902	-0.340223	0.830902	-0.340223	0.830902	-0.334501	0.830902	-0.330687	0.830902	-0.340223	0.830902	-0.344038	0.830902	-0.347853		0.830902	-0.424623	0.830902	-0.48852	0.830902	-0.475168	0.830902	-0.462294	0.830902	-0.456572	0.830902	-0.451803	0.830902	-0.440836	0.830902	-0.440359	0.830902	-0.433207	0.830902	-0.433207		0.830902	-0.457525	0.830902	-0.502348	0.830902	-0.507116	0.830902	-0.496626
0.825824	-0.302076	0.825824	-0.354052	0.825824	-0.366449	0.825824	-0.365496	0.825824	-0.365496	0.825824	-0.362158	0.825824	-0.358343	0.825824	-0.36788	0.825824	-0.370264	0.825824	-0.373125		0.825824	-0.464678	0.825824	-0.523806	0.825824	-0.509501	0.825824	-0.49758	0.825824	-0.487566	0.825824	-0.483274	0.825824	-0.477076	0.825824	-0.469923	0.825824	-0.464678	0.825824	-0.464201		0.825824	-0.501394	0.825824	-0.53668	0.825824	-0.542402	0.825824	-0.531435
0.820824	-0.336409	0.820824	-0.380754	0.820824	-0.393152	0.820824	-0.392199	0.820824	-0.393152	0.820824	-0.389338	0.820824	-0.383615	0.820824	-0.393629	0.820824	-0.399351	0.820824	-0.401735		0.820824	-0.504732	0.820824	-0.562429	0.820824	-0.547647	0.820824	-0.532866	0.820824	-0.526667	0.820824	-0.518084	0.820824	-0.511885	0.820824	-0.505686	0.820824	-0.498056	0.820824	-0.499487		0.820824	-0.543356	0.820824	-0.577211	0.820824	-0.580549	0.820824	-0.571012
0.815745	-0.377417	0.815745	-0.415564	0.815745	-0.426054	0.815745	-0.425577	0.815745	-0.427961	0.815745	-0.4251	0.815745	-0.420332	0.815745	-0.430822	0.815745	-0.434637	0.815745	-0.436544		0.815745	-0.555754	0.815745	-0.606775	0.815745	-0.591516	0.815745	-0.577688	0.815745	-0.571966	0.815745	-0.562429	0.815745	-0.555754	0.815745	-0.547647	0.815745	-0.540495	0.815745	-0.539541		0.815745	-0.597715	0.815745	-0.625377	0.815745	-0.62633	0.815745	-0.616789
0.810745	-0.417948	0.810745	-0.45085	0.810745	-0.460386	0.810745	-0.459433	0.810745	-0.462294	0.810745	-0.459433	0.810745	-0.455141	0.810745	-0.462294	0.810745	-0.468493	0.810745	-0.470877		0.810745	-0.606298	0.810745	-0.654941	0.810745	-0.634913	0.810745	-0.622511	0.810745	-0.613928	0.810745	-0.608206	0.810745	-0.596762	0.810745	-0.590563	0.810745	-0.579596	0.810745	-0.579119		0.810745	-0.650649	0.810745	-0.670676	0.810745	-0.672584	0.810745	-0.660186
0.805745	-0.463247	0.805745	-0.487089	0.805745	-0.49758	0.805745	-0.495672	0.805745	-0.499487	0.805745	-0.497103	0.805745	-0.491858	0.805745	-0.502348	0.805745	-0.507116	0.805745	-0.508547		0.805745	-0.661139	0.805745	-0.70787	0.805745	-0.684981	0.805745	-0.670676	0.805745	-0.663047	0.805745	-0.655894	0.805745	-0.642543	0.805745	-0.63396	0.805745	-0.624418	0.805745	-0.625854		0.805745	-0.711684	0.805745	-0.722651	0.805745	-0.723605	0.805745	-0.713115
0.800667	-0.506639	0.800667	-0.523329	0.800667	-0.531912	0.800667	-0.531912	0.800667	-0.535727	0.800667	-0.534773	0.800667	-0.530005	0.800667	-0.539541	0.800667	-0.543356	0.800667	-0.545263		0.800667	-0.715022	0.800667	-0.756507	0.800667	-0.733619	0.800667	-0.720267	0.800667	-0.711684	0.800667	-0.702147	0.800667	-0.690703	0.800667	-0.681167	0.800667	-0.668769	0.800667	-0.667338		0.800667	-0.768905	0.800667	-0.774627	0.800667	-0.773673	0.800667	-0.764613
0.795667	-0.559568	0.795667	-0.568628	0.795667	-0.576735	0.795667	-0.577688	0.795667	-0.582933	0.795667	-0.580549	0.795667	-0.573397	0.795667	-0.583887	0.795667	-0.590086	0.795667	-0.591516		0.795667	-0.780349	0.795667	-0.818973	0.795667	-0.79227	0.795667	-0.778918	0.795667	-0.769858	0.795667	-0.760798	0.795667	-0.747924	0.795667	-0.735526	0.795667	-0.725036	0.795667	-0.722175		0.795667	-0.839	0.795667	-0.838523	0.795667	-0.834708	0.795667	-0.826125
0.790589	-0.61059	0.790589	-0.611544	0.790589	-0.617743	0.790589	-0.61965	0.790589	-0.625377	0.790589	-0.625854	0.790589	-0.615358	0.790589	-0.630145	0.790589	-0.633483	0.790589	-0.634437		0.790589	-0.844722	0.790589	-0.880961	0.790589	-0.849013	0.790589	-0.834231	0.790589	-0.825648	0.790589	-0.815158	0.790589	-0.800853	0.790589	-0.790362	0.790589	-0.774627	0.790589	-0.772243		0.790589	-0.907664	0.790589	-0.899081	0.790589	-0.894313	0.790589	-0.884776
0.785589	-0.670199	0.785589	-0.660186	0.785589	-0.667338	0.785589	-0.668769	0.785589	-0.675921	0.785589	-0.674968	0.785589	-0.667338	0.785589	-0.681643	0.785589	-0.683551	0.785589	-0.684981		0.785589	-0.916724	0.785589	-0.950103	0.785589	-0.912433	0.785589	-0.898604	0.785589	-0.888114	0.785589	-0.878577	0.785589	-0.863318	0.785589	-0.850921	0.785589	-0.835185	0.785589	-0.831847		0.785589	-0.984435	0.785589	-0.967269	0.785589	-0.962977	0.785589	-0.953441
0.780511	-0.729804	0.780511	-0.712638	0.780511	-0.717406	0.780511	-0.71979	0.780511	-0.72742	0.780511	-0.727897	0.780511	-0.718837	0.780511	-0.733142	0.780511	-0.736957	0.780511	-0.73791		0.780511	-0.990634	0.780511	-1.01781	0.780511	-0.980144	0.780511	-0.965838	0.780511	-0.955825	0.780511	-0.943904	0.780511	-0.925307	0.780511	-0.911956	0.780511	-0.895267	0.780511	-0.890498		0.780511	-1.06359	0.780511	-1.03784	0.780511	-1.03021	0.780511	-1.02306
0.775511	-0.80133	0.775511	-0.774627	0.775511	-0.778918	0.775511	-0.780826	0.775511	-0.790839	0.775511	-0.789886	0.775511	-0.781302	0.775511	-0.796561	0.775511	-0.800376	0.775511	-0.799899		0.775511	-1.07885	0.775511	-1.10269	0.775511	-1.06264	0.775511	-1.04785	0.775511	-1.03498	0.775511	-1.02163	0.775511	-1.00255	0.775511	-0.984435	0.775511	-0.967746	0.775511	-0.962977		0.775511	-1.15943	0.775511	-1.12367	0.775511	-1.11557	0.775511	-1.10794
0.770432	-0.87667	0.770432	-0.837092	0.770432	-0.84043	0.770432	-0.845199	0.770432	-0.85712	0.770432	-0.856643	0.770432	-0.845675	0.770432	-0.862842	0.770432	-0.865226	0.770432	-0.865703		0.770432	-1.17326	0.770432	-1.19329	0.770432	-1.1499	0.770432	-1.1313	0.770432	-1.11843	0.770432	-1.10507	0.770432	-1.08314	0.770432	-1.06502	0.770432	-1.04595	0.770432	-1.03879		0.770432	-1.26195	0.770432	-1.21332	0.770432	-1.20521	0.770432	-1.19424
0.765432	-0.96107	0.765432	-0.910048	0.765432	-0.91291	0.765432	-0.916247	0.765432	-0.930552	0.765432	-0.930552	0.765432	-0.919585	0.765432	-0.936275	0.765432	-0.939136	0.765432	-0.938659		0.765432	-1.27769	0.765432	-1.29343	0.765432	-1.24097	0.765432	-1.22667	0.765432	-1.21284	0.765432	-1.1971	0.765432	-1.17326	0.765432	-1.15228	0.765432	-1.13178	0.765432	-1.12463		0.765432	-1.37544	0.765432	-1.31441	0.765432	-1.30249	0.765432	-1.29486
0.760354	-1.04881	0.760354	-0.983958	0.760354	-0.98825	0.760354	-0.990157	0.760354	-1.00589	0.760354	-1.00637	0.760354	-0.994925	0.760354	-1.01352	0.760354	-1.01591	0.760354	-1.01543		0.760354	-1.38641	0.760354	-1.39452	0.760354	-1.34111	0.760354	-1.32156	0.760354	-1.30821	0.760354	-1.29009	0.760354	-1.26672	0.760354	-1.24336	0.760354	-1.21761	0.760354	-1.21093		0.760354	-1.49084	0.760354	-1.4174	0.760354	-1.40596	0.760354	-1.39595
0.755355	-1.13941	0.755355	-1.06311	0.755355	-1.06645	0.755355	-1.06979	0.755355	-1.08886	0.755355	-1.08886	0.755355	-1.07551	0.755355	-1.09411	0.755355	-1.09649	0.755355	-1.09601		0.755355	-1.49942	0.755355	-1.50419	0.755355	-1.44554	0.755355	-1.42503	0.755355	-1.41216	0.755355	-1.39213	0.755355	-1.3659	0.755355	-1.33777	0.755355	-1.31345	0.755355	-1.30535		0.755355	-1.61577	0.755355	-1.52803	0.755355	-1.51325	0.755355	-1.50276
0.750355	-1.25146	0.750355	-1.15657	0.750355	-1.158	0.750355	-1.16516	0.750355	-1.18375	0.750355	-1.18518	0.750355	-1.1704	0.750355	-1.19091	0.750355	-1.19615	0.750355	-1.19138		0.750355	-1.63389	0.750355	-1.63579	0.750355	-1.56904	0.750355	-1.54758	0.750355	-1.53614	0.750355	-1.51229	0.750355	-1.48225	0.750355	-1.4503	0.750355	-1.4236	0.750355	-1.41502		0.750355	-1.76168	0.750355	-1.66011	0.750355	-1.6439	0.750355	-1.63246
0.745276	-1.3659	0.745276	-1.25719	0.745276	-1.26052	0.745276	-1.26529	0.745276	-1.28818	0.745276	-1.29056	0.745276	-1.27197	0.745276	-1.29629	0.745276	-1.29867	0.745276	-1.29438		0.745276	-1.77646	0.745276	-1.77265	0.745276	-1.70255	0.745276	-1.67919	0.745276	-1.6644	0.745276	-1.64247	0.745276	-1.60766	0.745276	-1.57238	0.745276	-1.54186	0.745276	-1.52946		0.745276	-1.91666	0.745276	-1.8003	0.745276	-1.78171	0.745276	-1.77122
0.740276	-1.49608	0.740276	-1.36877	0.740276	-1.3702	0.740276	-1.37783	0.740276	-1.40262	0.740276	-1.40548	0.740276	-1.38546	0.740276	-1.40834	0.740276	-1.41263	0.740276	-1.40739		0.740276	-1.93335	0.740276	-1.92524	0.740276	-1.84989	0.740276	-1.82224	0.740276	-1.80793	0.740276	-1.78314	0.740276	-1.74499	0.740276	-1.70589	0.740276	-1.67346	0.740276	-1.65964		0.740276	-2.08593	0.740276	-1.95385	0.740276	-1.93192	0.740276	-1.9219
0.735198	-1.63818	0.735198	-1.49322	0.735198	-1.49084	0.735198	-1.50133	0.735198	-1.52946	0.735198	-1.53232	0.735198	-1.51086	0.735198	-1.53757	0.735198	-1.53947	0.735198	-1.53327		0.735198	-2.1093	0.735198	-2.09595	0.735198	-2.00964	0.735198	-1.98294	0.735198	-1.96482	0.735198	-1.93764	0.735198	-1.89711	0.735198	-1.85133	0.735198	-1.81413	0.735198	-1.80078		0.735198	-2.27715	0.735198	-2.12503	0.735198	-2.10119	0.735198	-2.08975
0.730198	-1.80316	0.730198	-1.63532	0.730198	-1.63532	0.730198	-1.64247	0.730198	-1.67823	0.730198	-1.68062	0.730198	-1.65678	0.730198	-1.68682	0.730198	-1.68825	0.730198	-1.68109		0.730198	-2.30957	0.730198	-2.29288	0.730198	-2.19894	0.730198	-2.167	0.730198	-2.15078	0.730198	-2.11884	0.730198	-2.07401	0.730198	-2.02299	0.730198	-1.98103	0.730198	-1.96768		0.730198	-2.49601	0.730198	-2.32054	0.730198	-2.29193	0.730198	-2.28621
0.72512	-1.97912	0.72512	-1.79077	0.72512	-1.78695	0.72512	-1.7984	0.72512	-1.83702	0.72512	-1.84036	0.72512	-1.81318	0.72512	-1.84513	0.72512	-1.84608	0.72512	-1.83797		0.72512	-2.52224	0.72512	-2.50126	0.72512	-2.39731	0.72512	-2.36679	0.72512	-2.34581	0.72512	-2.31386	0.72512	-2.26284	0.72512	-2.20514	0.72512	-2.1608	0.72512	-2.14029		0.72512	-2.72823	0.72512	-2.53321	0.72512	-2.50174	0.72512	-2.49601
0.72012	-2.17796	0.72012	-1.96243	0.72012	-1.9591	0.72012	-1.97388	0.72012	-2.01679	0.72012	-2.02013	0.72012	-1.99152	0.72012	-2.02728	0.72012	-2.02776	0.72012	-2.01822		0.72012	-2.76304	0.72012	-2.73729	0.72012	-2.62381	0.72012	-2.59043	0.72012	-2.57088	0.72012	-2.5313	0.72012	-2.47503	0.72012	-2.41209	0.72012	-2.35916	0.72012	-2.33913		0.72012	-2.99192	0.72012	-2.76924	0.72012	-2.73825	0.72012	-2.73157
0.715042	-2.3954	0.715042	-2.15126	0.715042	-2.14745	0.715042	-2.16843	0.715042	-2.21373	0.715042	-2.2204	0.715042	-2.18607	0.715042	-2.22469	0.715042	-2.22565	0.715042	-2.21325		0.715042	-3.02053	0.715042	-2.99526	0.715042	-2.8689	0.715042	-2.83457	0.715042	-2.81025	0.715042	-2.7702	0.715042	-2.70201	0.715042	-2.63525	0.715042	-2.57612	0.715042	-2.55133		0.715042	-3.27469	0.715042	-3.02721	0.715042	-2.99288	0.715042	-2.98525
0.710042	-2.64193	0.710042	-2.36679	0.710042	-2.36774	0.710042	-2.38873	0.710042	-2.44261	0.710042	-2.44833	0.710042	-2.40923	0.710042	-2.45501	0.710042	-2.45596	0.710042	-2.43975		0.710042	-3.31427	0.710042	-3.28804	0.710042	-3.15119	0.710042	-3.11304	0.710042	-3.08729	0.710042	-3.0439	0.710042	-2.96904	0.710042	-2.89131	0.710042	-2.82742	0.710042	-2.79785		0.710042	-3.60323	0.710042	-3.31999	0.710042	-3.28757	0.710042	-3.27851
0.704964	-2.91945	0.704964	-2.61379	0.704964	-2.61284	0.704964	-2.6405	0.704964	-2.70201	0.704964	-2.71011	0.704964	-2.66052	0.704964	-2.71441	0.704964	-2.7125	0.704964	-2.69485		0.704964	-3.6471	0.704964	-3.62135	0.704964	-3.46781	0.704964	-3.42824	0.704964	-3.40106	0.704964	-3.35194	0.704964	-3.26802	0.704964	-3.18171	0.704964	-3.10303	0.704964	-3.07251		0.704964	-3.96515	0.704964	-3.65235	0.704964	-3.61611	0.704964	-3.60991
0.699964	-3.23512	0.699964	-2.89227	0.699964	-2.89465	0.699964	-2.92612	0.699964	-2.9986	0.699964	-3.0048	0.699964	-2.95378	0.699964	-3.01147	0.699964	-3.0048	0.699964	-2.9862		0.699964	-4.01761	0.699964	-4.00092	0.699964	-3.8283	0.699964	-3.78443	0.699964	-3.75773	0.699964	-3.70242	0.699964	-3.60562	0.699964	-3.51073	0.699964	-3.42156	0.699964	-3.3877		0.699964	-4.37667	0.699964	-4.02857	0.699964	-3.99186	0.699964	-3.98709
0.694963	-3.59417	0.694963	-3.21318	0.694963	-3.22033	0.694963	-3.258	0.694963	-3.34431	0.694963	-3.34908	0.694963	-3.28804	0.694963	-3.35433	0.694963	-3.34717	0.694963	-3.32142		0.694963	-4.43866	0.694963	-4.43007	0.694963	-4.23981	0.694963	-4.19404	0.694963	-4.16543	0.694963	-4.10534	0.694963	-3.99233	0.694963	-3.88314	0.694963	-3.78634	0.694963	-3.74247		0.694963	-4.84159	0.694963	-4.45535	0.694963	-4.41815	0.694963	-4.42149
0.689885	-4.00807	0.689885	-3.58368	0.689885	-3.59942	0.689885	-3.64281	0.689885	-3.74533	0.689885	-3.74867	0.689885	-3.67714	0.689885	-3.75439	0.689885	-3.74581	0.689885	-3.71815		0.689885	-4.91836	0.689885	-4.92551	0.689885	-4.7157	0.689885	-4.66754	0.689885	-4.63702	0.689885	-4.56502	0.689885	-4.44343	0.689885	-4.31658	0.689885	-4.20214	0.689885	-4.15398		0.689885	-5.37612	0.689885	-4.9484	0.689885	-4.91788	0.689885	-4.92026
0.684885	-4.48014	0.684885	-4.01427	0.684885	-4.03525	0.684885	-4.09342	0.684885	-4.21168	0.684885	-4.21645	0.684885	-4.133	0.684885	-4.21835	0.684885	-4.21025	0.684885	-4.17401		0.684885	-5.46529	0.684885	-5.49199	0.684885	-5.27026	0.684885	-5.21829	0.684885	-5.18538	0.684885	-5.10432	0.684885	-4.96222	0.684885	-4.81631	0.684885	-4.68423	0.684885	-4.62749		0.684885	-5.98552	0.684885	-5.51726	0.684885	-5.48913	0.684885	-5.5001
0.679808	-4.9937	0.679808	-4.48348	0.679808	-4.51924	0.679808	-4.59125	0.679808	-4.73573	0.679808	-4.73859	0.679808	-4.64084	0.679808	-4.73859	0.679808	-4.72667	0.679808	-4.68089		0.679808	-6.05276	0.679808	-6.11951	0.679808	-5.87347	0.679808	-5.82149	0.679808	-5.78954	0.679808	-5.69847	0.679808	-5.53634	0.679808	-5.36801	0.679808	-5.21399	0.679808	-5.14819		0.679808	-6.65119	0.679808	-6.14145	0.679808	-6.11808	0.679808	-6.1362
0.674808	-5.61597	0.674808	-5.06522	0.674808	-5.11863	0.674808	-5.21066	0.674808	-5.38184	0.674808	-5.37993	0.674808	-5.26883	0.674808	-5.38327	0.674808	-5.36849	0.674808	-5.31127		0.674808	-6.77278	0.674808	-6.88437	0.674808	-6.61685	0.674808	-6.56488	0.674808	-6.52912	0.674808	-6.42421	0.674808	-6.23682	0.674808	-6.04227	0.674808	-5.86393	0.674808	-5.79097		0.674808	-7.45085	0.674808	-6.89819	0.674808	-6.89009	0.674808	-6.91679
0.669729	-6.31597	0.669729	-5.72565	0.669729	-5.80432	0.669729	-5.91781	0.669729	-6.12333	0.669729	-6.12333	0.669729	-5.98791	0.669729	-6.12381	0.669729	-6.1033	0.669729	-6.02891		0.669729	-7.56386	0.669729	-7.74649	0.669729	-7.45275	0.669729	-7.4065	0.669729	-7.37217	0.669729	-7.25153	0.669729	-7.03409	0.669729	-6.80568	0.669729	-6.60017	0.669729	-6.51767		0.669729	-8.34731	0.669729	-7.75555	0.669729	-7.76031	0.669729	-7.80657
0.664729	-7.14424	0.664729	-6.52292	0.664729	-6.63593	0.664729	-6.7766	0.664729	-7.02551	0.664729	-7.02408	0.664729	-6.86004	0.664729	-7.01836	0.664729	-6.99404	0.664729	-6.90392		0.664729	-8.49846	0.664729	-8.77741	0.664729	-8.45984	0.664729	-8.41311	0.664729	-8.37878	0.664729	-8.24479	0.664729	-7.98872	0.664729	-7.72551	0.664729	-7.48423	0.664729	-7.38504		0.664729	-9.40589	0.664729	-8.77837	0.664729	-8.8065	0.664729	-8.8723
0.659651	-8.10173	0.659651	-7.45562	0.659651	-7.61345	0.659651	-7.7956	0.659651	-8.09744	0.659651	-8.09362	0.659651	-7.89764	0.659651	-8.08313	0.659651	-8.05262	0.659651	-7.93722		0.659651	-9.57088	0.659651	-9.97285	0.659651	-9.63525	0.659651	-9.59615	0.659651	-9.56992	0.659651	-9.41066	0.659651	-9.11406	0.659651	-8.80269	0.659651	-8.51849	0.659651	-8.39833		0.659651	-10.6242	0.659651	-9.97046	0.659651	-10.0348	0.659651	-10.1221
0.654651	-9.2142	0.654651	-8.56856	0.654651	-8.79172	0.654651	-9.02251	0.654651	-9.38729	0.654651	-9.38491	0.654651	-9.15078	0.654651	-9.3706	0.654651	-9.32959	0.654651	-9.18892		0.654651	-10.8159	0.654651	-11.3891	0.654651	-11.0286	0.654651	-11.0109	0.654651	-10.9842	0.654651	-10.8054	0.654651	-10.4564	0.654651	-10.0916	0.654651	-9.75207	0.654651	-9.61188		0.654651	-12.0452	0.654651	-11.3795	0.654651	-11.4959	0.654651	-11.6203
0.649572	-10.4788	0.649572	-9.86938	0.649572	-10.1769	0.649572	-10.4673	0.649572	-10.9098	0.649572	-10.9089	0.649572	-10.6256	0.649572	-10.8884	0.649572	-10.8412	0.649572	-10.6709		0.649572	-12.2264	0.649572	-13.0241	0.649572	-12.6541	0.649572	-12.6541	0.649572	-12.6374	0.649572	-12.431	0.649572	-12.0242	0.649572	-11.5936	0.649572	-11.1902	0.649572	-11.0314		0.649572	-13.6641	0.649572	-13.0156	0.649572	-13.1953	0.649572	-13.3632
0.644573	-11.937	0.644573	-11.4124	0.644573	-11.833	0.644573	-12.2035	0.644573	-12.7442	0.644573	-12.7528	0.644573	-12.4114	0.644573	-12.7347	0.644573	-12.667	0.644573	-12.4629		0.644573	-13.861	0.644573	-14.9534	0.644573	-14.5825	0.644573	-14.6182	0.644573	-14.613	0.644573	-14.3855	0.644573	-13.9039	0.644573	-13.4004	0.644573	-12.9197	0.644573	-12.7275		0.644573	-15.5457	0.644573	-14.9506	0.644573	-15.2224	0.644573	-15.4427
0.639573	-13.6498	0.639573	-13.2883	0.639573	-13.8686	0.639573	-14.3364	0.639573	-15.0011	0.639573	-15.0173	0.639573	-14.6134	0.639573	-14.993	0.639573	-14.911	0.639573	-14.6635		0.639573	-15.7998	0.639573	-17.2809	0.639573	-16.9266	0.639573	-17.0196	0.639573	-17.0415	0.639573	-16.7812	0.639573	-16.2209	0.639573	-15.631	0.639573	-15.0583	0.639573	-14.8337		0.639573	-17.7844	0.639573	-17.3033	0.639573	-17.7015	0.639573	-17.9914
0.634495	-15.55	0.634495	-15.4532	0.634495	-16.2275	0.634495	-16.8193	0.634495	-17.6199	0.634495	-17.6523	0.634495	-17.1855	0.634495	-17.6304	0.634495	-17.5365	0.634495	-17.247		0.634495	-17.988	0.634495	-19.9478	0.634495	-19.6489	0.634495	-19.7976	0.634495	-19.8472	0.634495	-19.5673	0.634495	-18.9193	0.634495	-18.2293	0.634495	-17.5594	0.634495	-17.2895		0.634495	-20.3112	0.634495	-20.0284	0.634495	-20.5954	0.634495	-20.9654
0.629495	-17.6724	0.629495	-17.9623	0.629495	-18.977	0.629495	-19.7242	0.629495	-20.6722	0.629495	-20.7308	0.629495	-20.2115	0.629495	-20.7342	0.629495	-20.6359	0.629495	-20.2978		0.629495	-20.4905	0.629495	-23.0392	0.629495	-22.8241	0.629495	-23.0516	0.629495	-23.1532	0.629495	-22.8499	0.629495	-22.1113	0.629495	-21.3197	0.629495	-20.5377	0.629495	-20.233		0.629495	-23.2042	0.629495	-23.2228	0.629495	-23.9929	0.629495	-24.474
0.624416	-19.9292	0.624416	-20.7504	0.624416	-22.0545	0.624416	-22.9772	0.624416	-24.0906	0.624416	-24.197	0.624416	-23.65	0.624416	-24.2532	0.624416	-24.1493	0.624416	-23.775		0.624416	-23.2695	0.624416	-26.4882	0.624416	-26.3957	0.624416	-26.7356	0.624416	-26.8992	0.624416	-26.5888	0.624416	-25.7724	0.624416	-24.8807	0.624416	-23.9871	0.624416	-23.6395		0.624416	-26.4128	0.624416	-26.8506	0.624416	-27.8619	0.624416	-28.4852
0.619416	-22.4088	0.619416	-23.928	0.619416	-25.5765	0.619416	-26.7156	0.619416	-27.9974	0.619416	-28.1743	0.619416	-27.6421	0.619416	-28.335	0.619416	-28.2472	0.619416	-27.8514		0.619416	-26.491	0.619416	-30.4655	0.619416	-30.5613	0.619416	-31.0377	0.619416	-31.2871	0.619416	-30.9938	0.619416	-30.1055	0.619416	-29.1418	0.619416	-28.1466	0.619416	-27.7637		0.619416	-30.1107	0.619416	-31.1159	0.619416	-32.4186	0.619416	-33.2078
0.614338	-24.8054	0.614338	-27.1538	0.614338	-29.1823	0.614338	-30.5513	0.614338	-31.9809	0.614338	-32.2741	0.614338	-31.8245	0.614338	-32.5898	0.614338	-32.5426	0.614338	-32.1687		0.614338	-29.8895	0.614338	-34.6035	0.614338	-34.9525	0.614338	-35.5948	0.614338	-35.9572	0.614338	-35.7098	0.614338	-34.8109	0.614338	-33.8186	0.614338	-32.7543	0.614338	-32.3442		0.614338	-33.9855	0.614338	-35.6845	0.614338	-37.3138	0.614338	-38.2875
0.609339	-27.0623	0.609339	-30.3296	0.609339	-32.7343	0.609339	-34.3517	0.609339	-35.9014	0.609339	-36.3544	0.609339	-36.0855	0.609339	-36.9095	0.609339	-36.9457	0.609339	-36.6434		0.609339	-33.4867	0.609339	-38.8383	0.609339	-39.5135	0.609339	-40.3313	0.609339	-40.8267	0.609339	-40.6789	0.609339	-39.8554	0.609339	-38.8979	0.609339	-37.8298	0.609339	-37.4211		0.609339	-38.0205	0.609339	-40.5459	0.609339	-42.5038	0.609339	-43.6486
0.60426	-28.7579	0.60426	-32.8978	0.60426	-35.6459	0.60426	-37.485	0.60426	-39.0781	0.60426	-39.7271	0.60426	-39.7533	0.60426	-40.6031	0.60426	-40.7609	0.60426	-40.6026		0.60426	-36.8136	0.60426	-42.5381	0.60426	-43.5843	0.60426	-44.5766	0.60426	-45.227	0.60426	-45.2384	0.60426	-44.5842	0.60426	-43.7555	0.60426	-42.7965	0.60426	-42.4337		0.60426	-41.6803	0.60426	-45.0415	0.60426	-47.276	0.60426	-48.6092
0.59926	-30.2623	0.59926	-35.1943	0.59926	-38.2294	0.59926	-40.276	0.59926	-41.8772	0.59926	-42.7655	0.59926	-43.1899	0.59926	-44.0377	0.59926	-44.3734	0.59926	-44.445		0.59926	-40.3804	0.59926	-46.1864	0.59926	-47.6379	0.59926	-48.8038	0.59926	-49.622	0.59926	-49.8504	0.59926	-49.4937	0.59926	-48.9182	0.59926	-48.1772	0.59926	-47.9092		0.59926	-45.5007	0.59926	-49.7136	0.59926	-52.165	0.59926	-53.6775
0.594182	-30.9323	0.594182	-36.3635	0.594182	-39.5564	0.594182	-41.7189	0.594182	-43.2481	0.594182	-44.3911	0.594182	-45.2709	0.594182	-46.0824	0.594182	-46.6289	0.594182	-46.9908		0.594182	-43.2581	0.594182	-48.6822	0.594182	-50.5008	0.594182	-51.7935	0.594182	-52.7525	0.594182	-53.2541	0.594182	-53.3037	0.594182	-53.1153	0.594182	-52.7258	0.594182	-52.627		0.594182	-48.4499	0.594182	-53.3132	0.594182	-55.9165	0.594182	-57.514
0.589182	-30.9123	0.589182	-36.5252	0.589182	-39.719	0.589182	-41.911	0.589182	-43.3034	0.589182	-44.6667	0.589182	-46.0214	0.589182	-46.7595	0.589182	-47.5287	0.589182	-48.2048		0.589182	-45.5002	0.589182	-50.0783	0.589182	-52.221	0.589182	-53.5943	0.589182	-54.6481	0.589182	-55.4444	0.589182	-55.9737	0.589182	-56.2837	0.589182	-56.3648	0.589182	-56.484		0.589182	-50.5871	0.589182	-55.8593	0.589182	-58.358	0.589182	-59.9554
0.584182	-30.0387	0.584182	-35.4413	0.584182	-38.4726	0.584182	-40.5821	0.584182	-41.7752	0.584182	-43.2815	0.584182	-45.0148	0.584182	-45.6762	0.584182	-46.6203	0.584182	-47.595		0.584182	-46.5741	0.584182	-49.9513	0.584182	-52.159	0.584182	-53.5275	0.584182	-54.6147	0.584182	-55.659	0.584182	-56.6747	0.584182	-57.514	0.584182	-58.1243	0.584182	-58.5153		0.584182	-51.4056	0.584182	-56.5698	0.584182	-58.8586	0.584182	-60.3559
0.579103	-28.7398	0.579103	-33.6756	0.579103	-36.4112	0.579103	-38.3557	0.579103	-39.3175	0.579103	-40.8801	0.579103	-42.8895	0.579103	-43.4436	0.579103	-44.516	0.579103	-45.7334		0.579103	-46.904	0.579103	-48.7544	0.579103	-50.9812	0.579103	-52.2544	0.579103	-53.3273	0.579103	-54.5623	0.579103	-55.9976	0.579103	-57.328	0.579103	-58.4629	0.579103	-59.1352		0.579103	-51.2769	0.579103	-56.0548	0.579103	-57.9908	0.579103	-59.3021
0.574103	-26.8696	0.574103	-31.1316	0.574103	-33.4634	0.574103	-35.1442	0.574103	-35.8704	0.574103	-37.373	0.574103	-39.4701	0.574103	-39.9198	0.574103	-41.0475	0.574103	-42.3865		0.574103	-45.9623	0.574103	-46.2844	0.574103	-48.3396	0.574103	-49.4363	0.574103	-50.4138	0.574103	-51.7299	0.574103	-53.4513	0.574103	-55.1679	0.574103	-56.7224	0.574103	-57.6236		0.574103	-49.7891	0.574103	-53.8041	0.574103	-55.2871	0.574103	-56.3171
0.569026	-24.7639	0.569026	-28.294	0.569026	-30.1741	0.569026	-31.5427	0.569026	-32.0443	0.569026	-33.4109	0.569026	-35.4418	0.569026	-35.7899	0.569026	-36.8904	0.569026	-38.2508		0.569026	-44.1264	0.569026	-43.0657	0.569026	-44.8491	0.569026	-45.6979	0.569026	-46.518	0.569026	-47.8246	0.569026	-49.6652	0.569026	-51.6059	0.569026	-53.4513	0.569026	-54.4908		0.569026	-47.3573	0.569026	-50.4376	0.569026	-51.3865	0.569026	-52.1066
0.564026	-22.5662	0.564026	-25.3852	0.564026	-26.8348	0.564026	-27.8872	0.564026	-28.1991	0.564026	-29.3769	0.564026	-31.2141	0.564026	-31.473	0.564026	-32.4911	0.564026	-33.7776		0.564026	-41.5777	0.564026	-39.4131	0.564026	-40.8389	0.564026	-41.4397	0.564026	-42.0834	0.564026	-43.2707	0.564026	-45.0875	0.564026	-47.0616	0.564026	-49.0357	0.564026	-50.142		0.564026	-44.2197	0.564026	-46.2892	0.564026	-46.7469	0.564026	-47.1379
0.558948	-20.4633	0.558948	-22.6715	0.558948	-23.7473	0.558948	-24.5245	0.558948	-24.691	0.558948	-25.6628	0.558948	-27.2425	0.558948	-27.439	0.558948	-28.3283	0.558948	-29.4794		0.558948	-38.6771	0.558948	-35.7224	0.558948	-36.8	0.558948	-37.1577	0.558948	-37.6297	0.558948	-38.6502	0.558948	-40.3382	0.558948	-42.2074	0.558948	-44.1434	0.558948	-45.2306		0.558948	-40.7816	0.558948	-41.9117	0.558948	-41.9117	0.558948	-42.0214
0.553947	-18.4711	0.553947	-20.1886	0.553947	-20.9683	0.553947	-21.5147	0.553947	-21.5758	0.553947	-22.3554	0.553947	-23.6686	0.553947	-23.8102	0.553947	-24.5665	0.553947	-25.5521		0.553947	-35.551	0.553947	-32.1127	0.553947	-32.8804	0.553947	-33.0378	0.553947	-33.3334	0.553947	-34.1727	0.553947	-35.6699	0.553947	-37.3436	0.553947	-39.1175	0.553947	-40.1188		0.553947	-37.1481	0.553947	-37.4962	0.553947	-37.1386	0.553947	-37.0242
0.548869	-16.641	0.548869	-17.9823	0.548869	-18.5374	0.548869	-18.9126	0.548869	-18.9012	0.548869	-19.5144	0.548869	-20.5878	0.548869	-20.6965	0.548869	-21.3259	0.548869	-22.1423		0.548869	-32.3819	0.548869	-28.7319	0.548869	-29.2374	0.548869	-29.2421	0.548869	-29.409	0.548869	-30.0814	0.548869	-31.3498	0.548869	-32.7898	0.548869	-34.3396	0.548869	-35.2313		0.548869	-33.548	0.548869	-33.2905	0.548869	-32.6945	0.548869	-32.437
0.543869	-14.9835	0.543869	-16.0516	0.543869	-16.444	0.543869	-16.6944	0.543869	-16.6405	0.543869	-17.1216	0.543869	-17.9923	0.543869	-18.071	0.543869	-18.5912	0.543869	-19.265		0.543869	-29.302	0.543869	-25.642	0.543869	-25.9615	0.543869	-25.8614	0.543869	-25.9329	0.543869	-26.4526	0.543869	-27.5112	0.543869	-28.7224	0.543869	-30.0432	0.543869	-30.8062		0.543869	-30.1052	0.543869	-29.4424	0.543869	-28.7224	0.543869	-28.3743
0.538791	-13.5296	0.538791	-14.3965	0.538791	-14.6731	0.538791	-14.8333	0.538791	-14.7527	0.538791	-15.1365	0.538791	-15.8437	0.538791	-15.9019	0.538791	-16.3353	0.538791	-16.8946		0.538791	-26.4677	0.538791	-22.9145	0.538791	-23.1005	0.538791	-22.9431	0.538791	-22.9383	0.538791	-23.3484	0.538791	-24.221	0.538791	-25.2319	0.538791	-26.3477	0.538791	-26.9915		0.538791	-26.9629	0.538791	-26.0616	0.538791	-25.2987	0.538791	-24.9172
0.533792	-12.1978	0.533792	-12.9059	0.533792	-13.1004	0.533792	-13.2006	0.533792	-13.1028	0.533792	-13.4113	0.533792	-13.995	0.533792	-14.0451	0.533792	-14.3989	0.533792	-14.8719		0.533792	-23.784	0.533792	-20.4206	0.533792	-20.5208	0.533792	-20.33	0.533792	-20.2871	0.533792	-20.6018	0.533792	-21.3219	0.533792	-22.1611	0.533792	-23.1052	0.533792	-23.6393		0.533792	-24.0446	0.533792	-23.0242	0.533792	-22.2755	0.533792	-21.8893
0.528791	-11.0205	0.528791	-11.6046	0.528791	-11.74	0.528791	-11.8006	0.528791	-11.6995	0.528791	-11.9508	0.528791	-12.4381	0.528791	-12.4767	0.528791	-12.7795	0.528791	-13.1801		0.528791	-21.366	0.528791	-18.2367	0.528791	-18.2796	0.528791	-18.0793	0.528791	-18.0078	0.528791	-18.2558	0.528791	-18.8614	0.528791	-19.5623	0.528791	-20.3539	0.528791	-20.8069		0.528791	-21.4649	0.528791	-20.4016	0.528791	-19.7006	0.528791	-19.3287
0.523713	-9.97476	0.523713	-10.4487	0.523713	-10.5446	0.523713	-10.578	0.523713	-10.4769	0.523713	-10.6872	0.523713	-11.1039	0.523713	-11.1344	0.523713	-11.3943	0.523713	-11.74		0.523713	-19.2164	0.523713	-16.3007	0.523713	-16.315	0.523713	-16.1148	0.523713	-16.0337	0.523713	-16.234	0.523713	-16.749	0.523713	-17.3355	0.523713	-18.0126	0.523713	-18.3988		0.523713	-19.1856	0.523713	-18.1222	0.523713	-17.4833	0.523713	-17.1352
0.518713	-9.01297	0.518713	-9.383	0.518713	-9.44928	0.518713	-9.47026	0.518713	-9.37585	0.518713	-9.55848	0.518713	-9.91801	0.518713	-9.9409	0.518713	-10.1703	0.518713	-10.4597		0.518713	-17.2528	0.518713	-14.5412	0.518713	-14.5364	0.518713	-14.3505	0.518713	-14.2694	0.518713	-14.4363	0.518713	-14.875	0.518713	-15.3804	0.518713	-15.9622	0.518713	-16.2912		0.518713	-17.14	0.518713	-16.1052	0.518713	-15.5235	0.518713	-15.204
0.513635	-8.16611	0.513635	-8.44744	0.513635	-8.4894	0.513635	-8.50609	0.513635	-8.41979	0.513635	-8.58096	0.513635	-8.89805	0.513635	-8.91808	0.513635	-9.12312	0.513635	-9.38348		0.513635	-15.539	0.513635	-13.038	0.513635	-13.0184	0.513635	-12.8515	0.513635	-12.7719	0.513635	-12.9149	0.513635	-13.2964	0.513635	-13.7115	0.513635	-14.2122	0.513635	-14.503		0.513635	-15.3709	0.513635	-14.36	0.513635	-13.845	0.513635	-13.5811
0.508635	-7.37741	0.508635	-7.57053	0.508635	-7.59628	0.508635	-7.60773	0.508635	-7.53143	0.508635	-7.6783	0.508635	-7.96535	0.508635	-7.98395	0.508635	-8.16849	0.508635	-8.3988		0.508635	-13.954	0.508635	-11.6332	0.508635	-11.6027	0.508635	-11.4487	0.508635	-11.3752	0.508635	-11.5078	0.508635	-11.8411	0.508635	-12.2293	0.508635	-12.6641	0.508635	-12.9192		0.508635	-13.7861	0.508635	-12.8129	0.508635	-12.3485	0.508635	-12.0948
0.503556	-6.66978	0.503556	-6.78852	0.503556	-6.79996	0.503556	-6.81236	0.503556	-6.74465	0.503556	-6.88484	0.503556	-7.13995	0.503556	-7.16141	0.503556	-7.33116	0.503556	-7.53859		0.503556	-12.5549	0.503556	-10.391	0.503556	-10.3572	0.503556	-10.2218	0.503556	-10.1612	0.503556	-10.2771	0.503556	-10.576	0.503556	-10.917	0.503556	-11.3008	0.503556	-11.5254		0.503556	-12.3804	0.503556	-11.4444	0.503556	-11.0252	0.503556	-10.8026
0.498557	-6.01509	0.498557	-6.06706	0.498557	-6.06992	0.498557	-6.08423	0.498557	-6.02844	0.498557	-6.15861	0.498557	-6.39179	0.498557	-6.41563	0.498557	-6.56583	0.498557	-6.75371		0.498557	-11.2741	0.498557	-9.26808	0.498557	-9.22373	0.498557	-9.10882	0.498557	-9.05827	0.498557	-9.16699	0.498557	-9.42925	0.498557	-9.73538	0.498557	-10.072	0.498557	-10.2694		0.498557	-11.1096	0.498557	-10.2075	0.498557	-9.83457	0.498557	-9.64765
0.493479	-5.43048	0.493479	-5.42714	0.493479	-5.42333	0.493479	-5.43906	0.493479	-5.39758	0.493479	-5.51631	0.493479	-5.72565	0.493479	-5.7533	0.493479	-5.89159	0.493479	-6.06754		0.493479	-10.1402	0.493479	-8.27721	0.493479	-8.23096	0.493479	-8.12844	0.493479	-8.08886	0.493479	-8.189	0.493479	-8.42646	0.493479	-8.69349	0.493479	-8.99294	0.493479	-9.1708		0.493479	-9.99717	0.493479	-9.13027	0.493479	-8.7941	0.493479	-8.63293
0.488479	-4.89785	0.488479	-4.84969	0.488479	-4.84445	0.488479	-4.86304	0.488479	-4.83539	0.488479	-4.94649	0.488479	-5.13913	0.488479	-5.16345	0.488479	-5.29267	0.488479	-5.45241		0.488479	-9.12503	0.488479	-7.40269	0.488479	-7.35071	0.488479	-7.26727	0.488479	-7.23484	0.488479	-7.32735	0.488479	-7.53572	0.488479	-7.77748	0.488479	-8.0426	0.488479	-8.19853		0.488479	-9.00773	0.488479	-8.1704	0.488479	-7.87523	0.488479	-7.73886
0.483479	-4.42483	0.483479	-4.34329	0.483479	-4.33327	0.483479	-4.35854	0.483479	-4.33947	0.483479	-4.44438	0.483479	-4.62033	0.483479	-4.64894	0.483479	-4.76672	0.483479	-4.9112		0.483479	-8.22857	0.483479	-6.6407	0.483479	-6.58014	0.483479	-6.50766	0.483479	-6.49049	0.483479	-6.56917	0.483479	-6.76181	0.483479	-6.97258	0.483479	-7.20861	0.483479	-7.34547		0.483479	-8.13559	0.483479	-7.33498	0.483479	-7.06985	0.483479	-6.95398
0.4784	-3.9971	0.4784	-3.88791	0.4784	-3.87789	0.4784	-3.90412	0.4784	-3.89506	0.4784	-3.99233	0.4784	-4.15446	0.4784	-4.18402	0.4784	-4.29179	0.4784	-4.42626		0.4784	-7.42748	0.4784	-5.9612	0.4784	-5.90065	0.4784	-5.84104	0.4784	-5.82578	0.4784	-5.90112	0.4784	-6.07183	0.4784	-6.26209	0.4784	-6.4676	0.4784	-6.59063		0.4784	-7.35643	0.4784	-6.59969	0.4784	-6.35459	0.4784	-6.25875
0.4734	-3.61897	0.4734	-3.4907	0.4734	-3.48021	0.4734	-3.50739	0.4734	-3.50501	0.4734	-3.5937	0.4734	-3.74438	0.4734	-3.77347	0.4734	-3.87217	0.4734	-3.99233		0.4734	-6.72557	0.4734	-5.37517	0.4734	-5.30936	0.4734	-5.25977	0.4734	-5.25071	0.4734	-5.31985	0.4734	-5.47292	0.4734	-5.64125	0.4734	-5.82674	0.4734	-5.93545		0.4734	-6.67312	0.4734	-5.94785	0.4734	-5.7328	0.4734	-5.65317
0.468322	-3.28137	0.468322	-3.13975	0.468322	-3.12544	0.468322	-3.14785	0.468322	-3.15262	0.468322	-3.23702	0.468322	-3.37245	0.468322	-3.40344	0.468322	-3.49642	0.468322	-3.608		0.468322	-6.09996	0.468322	-4.85446	0.468322	-4.78818	0.468322	-4.74479	0.468322	-4.73573	0.468322	-4.80201	0.468322	-4.94029	0.468322	-5.09002	0.468322	-5.25691	0.468322	-5.35228		0.468322	-6.06277	0.468322	-5.37755	0.468322	-5.17776	0.468322	-5.10957
0.463322	-2.98763	0.463322	-2.83361	0.463322	-2.81406	0.463322	-2.83791	0.463322	-2.84124	0.463322	-2.92135	0.463322	-3.04581	0.463322	-3.0768	0.463322	-3.16454	0.463322	-3.26325		0.463322	-5.55732	0.463322	-4.40766	0.463322	-4.33566	0.463322	-4.29417	0.463322	-4.29083	0.463322	-4.34901	0.463322	-4.47585	0.463322	-4.61127	0.463322	-4.75575	0.463322	-4.84588		0.463322	-5.53109	0.463322	-4.87878	0.463322	-4.69567	0.463322	-4.63273
0.458244	-2.72156	0.458244	-2.55753	0.458244	-2.53178	0.458244	-2.5499	0.458244	-2.55276	0.458244	-2.62381	0.458244	-2.7392	0.458244	-2.76829	0.458244	-2.84554	0.458244	-2.94043		0.458244	-5.05712	0.458244	-3.99615	0.458244	-3.91842	0.458244	-3.88361	0.458244	-3.87265	0.458244	-3.92653	0.458244	-4.03859	0.458244	-4.16018	0.458244	-4.29417	0.458244	-4.37237		0.458244	-5.03804	0.458244	-4.41911	0.458244	-4.24506	0.458244	-4.19022
0.453244	-2.49077	0.453244	-2.31911	0.453244	-2.28382	0.453244	-2.29431	0.453244	-2.29431	0.453244	-2.35964	0.453244	-2.46502	0.453244	-2.4922	0.453244	-2.56277	0.453244	-2.65051		0.453244	-4.62462	0.453244	-3.64043	0.453244	-3.55889	0.453244	-3.51502	0.453244	-3.50548	0.453244	-3.5546	0.453244	-3.65616	0.453244	-3.76488	0.453244	-3.886	0.453244	-3.95609		0.453244	-4.61366	0.453244	-4.01951	0.453244	-3.85071	0.453244	-3.79492
0.448166	-2.29479	0.448166	-2.11264	0.448166	-2.06352	0.448166	-2.06781	0.448166	-2.06305	0.448166	-2.11788	0.448166	-2.21325	0.448166	-2.23471	0.448166	-2.30289	0.448166	-2.38443		0.448166	-4.24315	0.448166	-3.32476	0.448166	-3.23273	0.448166	-3.18505	0.448166	-3.17694	0.448166	-3.21366	0.448166	-3.30521	0.448166	-3.40344	0.448166	-3.51311	0.448166	-3.57653		0.448166	-4.23123	0.448166	-3.66236	0.448166	-3.4969	0.448166	-3.44159
0.443166	-2.12217	0.443166	-1.93287	0.443166	-1.86992	0.443166	-1.85514	0.443166	-1.8437	0.443166	-1.89186	0.443166	-1.97769	0.443166	-1.99486	0.443166	-2.05637	0.443166	-2.13314		0.443166	-3.90507	0.443166	-3.04199	0.443166	-2.93852	0.443166	-2.88797	0.443166	-2.87033	0.443166	-2.9018	0.443166	-2.98573	0.443166	-3.07203	0.443166	-3.17456	0.443166	-3.22892		0.443166	-3.88934	0.443166	-3.34193	0.443166	-3.17122	0.443166	-3.11066
0.438087	-1.97054	0.438087	-1.77265	0.438087	-1.69158	0.438087	-1.66345	0.438087	-1.64199	0.438087	-1.68157	0.438087	-1.75643	0.438087	-1.7674	0.438087	-1.82128	0.438087	-1.88948		0.438087	-3.60037	0.438087	-2.78593	0.438087	-2.67149	0.438087	-2.61045	0.438087	-2.58852	0.438087	-2.61236	0.438087	-2.68103	0.438087	-2.76352	0.438087	-2.85221	0.438087	-2.90562		0.438087	-3.58225	0.438087	-3.04819	0.438087	-2.87462	0.438087	-2.80643
0.433087	-1.83654	0.433087	-1.63103	0.433087	-1.53471	0.433087	-1.48798	0.433087	-1.4546	0.433087	-1.47844	0.433087	-1.54329	0.433087	-1.54949	0.433087	-1.59479	0.433087	-1.6563		0.433087	-3.3281	0.433087	-2.55371	0.433087	-2.42926	0.433087	-2.35773	0.433087	-2.32483	0.433087	-2.33913	0.433087	-2.40351	0.433087	-2.47169	0.433087	-2.55133	0.433087	-2.59472		0.433087	-3.30044	0.433087	-2.78307	0.433087	-2.60092	0.433087	-2.52462
0.428087	-1.72401	0.428087	-1.51229	0.428087	-1.39785	0.428087	-1.33634	0.428087	-1.28818	0.428087	-1.30105	0.428087	-1.34778	0.428087	-1.3454	0.428087	-1.38307	0.428087	-1.43648		0.428087	-3.08777	0.428087	-2.35487	0.428087	-2.21563	0.428087	-2.13409	0.428087	-2.08975	0.428087	-2.09213	0.428087	-2.13934	0.428087	-2.1999	0.428087	-2.27095	0.428087	-2.31148		0.428087	-3.05725	0.428087	-2.54942	0.428087	-2.35964	0.428087	-2.26904
0.42301	-1.6234	0.42301	-1.41025	0.42301	-1.28437	0.42301	-1.20712	0.42301	-1.14894	0.42301	-1.14561	0.42301	-1.17326	0.42301	-1.16373	0.42301	-1.18852	0.42301	-1.23048		0.42301	-2.87462	0.42301	-2.17892	0.42301	-2.02728	0.42301	-1.93096	0.42301	-1.87613	0.42301	-1.86992	0.42301	-1.9014	0.42301	-1.95004	0.42301	-2.00869	0.42301	-2.03968		0.42301	-2.84029	0.42301	-2.34343	0.42301	-2.13982	0.42301	-2.03539
0.41801	-1.53566	0.41801	-1.32204	0.41801	-1.189	0.41801	-1.09983	0.41801	-1.03641	0.41801	-1.01781	0.41801	-1.03164	0.41801	-1.01734	0.41801	-1.03117	0.41801	-1.06073		0.41801	-2.68436	0.41801	-2.02776	0.41801	-1.86325	0.41801	-1.76025	0.41801	-1.69921	0.41801	-1.67442	0.41801	-1.69445	0.41801	-1.72544	0.41801	-1.77026	0.41801	-1.79315		0.41801	-2.6424	0.41801	-2.15651	0.41801	-1.94765	0.41801	-1.83177
0.412931	-1.45746	0.412931	-1.24908	0.412931	-1.11032	0.412931	-1.01734	0.412931	-0.949626	0.412931	-0.922446	0.412931	-0.924354	0.412931	-0.908618	0.412931	-0.91291	0.412931	-0.930552		0.412931	-2.51556	0.412931	-1.89901	0.412931	-1.73355	0.412931	-1.61815	0.412931	-1.55282	0.412931	-1.52231	0.412931	-1.52421	0.412931	-1.54138	0.412931	-1.56951	0.412931	-1.58287		0.412931	-2.46597	0.412931	-1.99772	0.412931	-1.78695	0.412931	-1.66297
0.407931	-1.38689	0.407931	-1.18232	0.407931	-1.04356	0.407931	-0.95201	0.407931	-0.882392	0.407931	-0.853305	0.407931	-0.846152	0.407931	-0.827556	0.407931	-0.827556	0.407931	-0.839477		0.407931	-2.36393	0.407931	-1.78409	0.407931	-1.61815	0.407931	-1.50753	0.407931	-1.43934	0.407931	-1.40071	0.407931	-1.39261	0.407931	-1.3969	0.407931	-1.41454	0.407931	-1.41359		0.407931	-2.31005	0.407931	-1.86134	0.407931	-1.65534	0.407931	-1.53423
0.402853	-1.32585	0.402853	-1.12749	0.402853	-0.993018	0.402853	-0.897651	0.402853	-0.832801	0.402853	-0.799899	0.402853	-0.791316	0.402853	-0.772243	0.402853	-0.769858	0.402853	-0.77558		0.402853	-2.23089	0.402853	-1.68825	0.402853	-1.52708	0.402853	-1.41979	0.402853	-1.35303	0.402853	-1.31059	0.402853	-1.29438	0.402853	-1.28913	0.402853	-1.2939	0.402853	-1.29152		0.402853	-2.17367	0.402853	-1.7469	0.402853	-1.54663	0.402853	-1.42742
0.397853	-1.26863	0.397853	-1.0736	0.397853	-0.946288	0.397853	-0.851874	0.397853	-0.788932	0.397853	-0.762229	0.397853	-0.747924	0.397853	-0.733619	0.397853	-0.726943	0.397853	-0.731711		0.397853	-2.10787	0.397853	-1.60718	0.397853	-1.44697	0.397853	-1.34349	0.397853	-1.27912	0.397853	-1.23668	0.397853	-1.21856	0.397853	-1.2095	0.397853	-1.20664	0.397853	-1.19949		0.397853	-2.04683	0.397853	-1.64724	0.397853	-1.45698	0.397853	-1.34492
0.392775	-1.2157	0.392775	-1.02783	0.392775	-0.902896	0.392775	-0.814204	0.392775	-0.754123	0.392775	-0.725036	0.392775	-0.713115	0.392775	-0.697379	0.392775	-0.694041	0.392775	-0.694995		0.392775	-1.9982	0.392775	-1.53471	0.392775	-1.37973	0.392775	-1.28103	0.392775	-1.21665	0.392775	-1.17517	0.392775	-1.15467	0.392775	-1.14322	0.392775	-1.13655	0.392775	-1.12701		0.392775	-1.93335	0.392775	-1.56475	0.392775	-1.38259	0.392775	-1.27292
0.387775	-1.16992	0.387775	-0.98968	0.387775	-0.865703	0.387775	-0.780349	0.387775	-0.722175	0.387775	-0.696425	0.387775	-0.683551	0.387775	-0.668769	0.387775	-0.664001	0.387775	-0.668292		0.387775	-1.89949	0.387775	-1.46795	0.387775	-1.32108	0.387775	-1.22715	0.387775	-1.16611	0.387775	-1.1251	0.387775	-1.10269	0.387775	-1.08982	0.387775	-1.08171	0.387775	-1.07408		0.387775	-1.8375	0.387775	-1.48988	0.387775	-1.31965	0.387775	-1.21189
0.382697	-1.1251	0.382697	-0.95201	0.382697	-0.832324	0.382697	-0.750308	0.382697	-0.694041	0.382697	-0.666385	0.382697	-0.657325	0.382697	-0.644927	0.382697	-0.64302	0.382697	-0.643497		0.382697	-1.81222	0.382697	-1.40882	0.382697	-1.26958	0.382697	-1.17803	0.382697	-1.11747	0.382697	-1.0779	0.382697	-1.05739	0.382697	-1.04595	0.382697	-1.03832	0.382697	-1.03021		0.382697	-1.75024	0.382697	-1.42169	0.382697	-1.25909	0.382697	-1.15991
0.377697	-1.086	0.377697	-0.917678	0.377697	-0.802283	0.377697	-0.723605	0.377697	-0.670199	0.377697	-0.64445	0.377697	-0.637298	0.377697	-0.623465	0.377697	-0.621557	0.377697	-0.6249		0.377697	-1.73259	0.377697	-1.35828	0.377697	-1.22285	0.377697	-1.13512	0.377697	-1.07551	0.377697	-1.04213	0.377697	-1.01781	0.377697	-1.00685	0.377697	-0.999694	0.377697	-0.986342		0.377697	-1.66822	0.377697	-1.36161	0.377697	-1.20712	0.377697	-1.1108
0.372697	-1.05119	0.372697	-0.886683	0.372697	-0.776057	0.372697	-0.694518	0.372697	-0.648742	0.372697	-0.62633	0.372697	-0.617743	0.372697	-0.606298	0.372697	-0.607729	0.372697	-0.605822		0.372697	-1.66202	0.372697	-1.30964	0.372697	-1.18089	0.372697	-1.09745	0.372697	-1.0407	0.372697	-1.00637	0.372697	-0.984912	0.372697	-0.975375	0.372697	-0.965362	0.372697	-0.954871		0.372697	-1.60003	0.372697	-1.30821	0.372697	-1.15991	0.372697	-1.07313
0.367619	-1.01591	0.367619	-0.854735	0.367619	-0.748878	0.367619	-0.674014	0.367619	-0.628238	0.367619	-0.606298	0.367619	-0.595331	0.367619	-0.588179	0.367619	-0.588179	0.367619	-0.590086		0.367619	-1.59336	0.367619	-1.261	0.367619	-1.13893	0.367619	-1.05882	0.367619	-1.00542	0.367619	-0.971084	0.367619	-0.952964	0.367619	-0.940089	0.367619	-0.931983	0.367619	-0.923877		0.367619	-1.52946	0.367619	-1.25623	0.367619	-1.11652	0.367619	-1.02878
0.362618	-0.985389	0.362618	-0.827556	0.362618	-0.725513	0.362618	-0.653033	0.362618	-0.607252	0.362618	-0.589609	0.362618	-0.580549	0.362618	-0.57292	0.362618	-0.572443	0.362618	-0.574827		0.362618	-1.53184	0.362618	-1.21999	0.362618	-1.10555	0.362618	-1.02306	0.362618	-0.975375	0.362618	-0.944381	0.362618	-0.922446	0.362618	-0.913386	0.362618	-0.90385	0.362618	-0.895743		0.362618	-1.47224	0.362618	-1.21522	0.362618	-1.0779	0.362618	-0.992541
0.35754	-0.952964	0.35754	-0.798945	0.35754	-0.70024	0.35754	-0.630145	0.35754	-0.586748	0.35754	-0.569582	0.35754	-0.560999	0.35754	-0.555277	0.35754	-0.558138	0.35754	-0.556707		0.35754	-1.47415	0.35754	-1.18137	0.35754	-1.0674	0.35754	-0.992064	0.35754	-0.94295	0.35754	-0.913386	0.35754	-0.892406	0.35754	-0.883822	0.35754	-0.875239	0.35754	-0.868087		0.35754	-1.41216	0.35754	-1.16849	0.35754	-1.03784	0.35754	-0.956302
0.35254	-0.922446	0.35254	-0.773673	0.35254	-0.674491	0.35254	-0.610113	0.35254	-0.569105	0.35254	-0.552416	0.35254	-0.546694	0.35254	-0.540018	0.35254	-0.539064	0.35254	-0.540495		0.35254	-1.42217	0.35254	-1.13941	0.35254	-1.02973	0.35254	-0.958686	0.35254	-0.908618	0.35254	-0.880961	0.35254	-0.866179	0.35254	-0.856166	0.35254	-0.849013	0.35254	-0.838523		0.35254	-1.36257	0.35254	-1.1251	0.35254	-1.00112	0.35254	-0.921493
0.347463	-0.893836	0.347463	-0.749354	0.347463	-0.652556	0.347463	-0.587702	0.347463	-0.548601	0.347463	-0.530958	0.347463	-0.525713	0.347463	-0.521421	0.347463	-0.521421	0.347463	-0.524282		0.347463	-1.36829	0.347463	-1.10078	0.347463	-0.995879	0.347463	-0.923877	0.347463	-0.877147	0.347463	-0.849013	0.347463	-0.834708	0.347463	-0.824695	0.347463	-0.82088	0.347463	-0.813251		0.347463	-1.30868	0.347463	-1.08743	0.347463	-0.96107	0.347463	-0.887637
0.342463	-0.869994	0.342463	-0.725989	0.342463	-0.632052	0.342463	-0.571012	0.342463	-0.529528	0.342463	-0.512362	0.342463	-0.50807	0.342463	-0.501871	0.342463	-0.502348	0.342463	-0.505686		0.342463	-1.32156	0.342463	-1.06693	0.342463	-0.959163	0.342463	-0.890021	0.342463	-0.846152	0.342463	-0.815635	0.342463	-0.805144	0.342463	-0.796561	0.342463	-0.790839	0.342463	-0.781779		0.342463	-1.26386	0.342463	-1.05215	0.342463	-0.926738	0.342463	-0.852828
0.337384	-0.845199	0.337384	-0.705485	0.337384	-0.61059	0.337384	-0.551462	0.337384	-0.509977	0.337384	-0.497103	0.337384	-0.490904	0.337384	-0.481844	0.337384	-0.484705	0.337384	-0.484705		0.337384	-1.27721	0.337384	-1.03212	0.337384	-0.925784	0.337384	-0.85712	0.337384	-0.816112	0.337384	-0.78464	0.337384	-0.772719	0.337384	-0.767474	0.337384	-0.761275	0.337384	-0.755076		0.337384	-1.2219	0.337384	-1.01305	0.337384	-0.893359	0.337384	-0.822787
0.332384	-0.822787	0.332384	-0.682597	0.332384	-0.590563	0.332384	-0.532866	0.332384	-0.492811	0.332384	-0.477552	0.332384	-0.472307	0.332384	-0.463247	0.332384	-0.465155	0.332384	-0.466108		0.332384	-1.23477	0.332384	-0.99731	0.332384	-0.892406	0.332384	-0.824695	0.332384	-0.780349	0.332384	-0.756984	0.332384	-0.740771	0.332384	-0.732188	0.332384	-0.730758	0.332384	-0.724559		0.332384	-1.18137	0.332384	-0.976329	0.332384	-0.859504	0.332384	-0.790362
0.327306	-0.80276	0.327306	-0.664477	0.327306	-0.577211	0.327306	-0.51713	0.327306	-0.480413	0.327306	-0.460863	0.327306	-0.452757	0.327306	-0.449419	0.327306	-0.444174	0.327306	-0.448465		0.327306	-1.19567	0.327306	-0.964885	0.327306	-0.860934	0.327306	-0.795608	0.327306	-0.752215	0.327306	-0.725036	0.327306	-0.713115	0.327306	-0.704532	0.327306	-0.692134	0.327306	-0.690227		0.327306	-1.14322	0.327306	-0.944858	0.327306	-0.828032	0.327306	-0.757461
0.322306	-0.781779	0.322306	-0.64445	0.322306	-0.560522	0.322306	-0.502348	0.322306	-0.466108	0.322306	-0.448465	0.322306	-0.438929	0.322306	-0.433207	0.322306	-0.43273	0.322306	-0.428438		0.322306	-1.16373	0.322306	-0.934844	0.322306	-0.835185	0.322306	-0.76509	0.322306	-0.722651	0.322306	-0.696902	0.322306	-0.68069	0.322306	-0.671153	0.322306	-0.664477	0.322306	-0.660186		0.322306	-1.10603	0.322306	-0.915294	0.322306	-0.797992	0.322306	-0.730758
0.317306	-0.76509	0.317306	-0.631576	0.317306	-0.544786	0.317306	-0.488043	0.317306	-0.45085	0.317306	-0.436068	0.317306	-0.428438	0.317306	-0.415087	0.317306	-0.41604	0.317306	-0.41604		0.317306	-1.12176	0.317306	-0.907187	0.317306	-0.806575	0.317306	-0.740771	0.317306	-0.697379	0.317306	-0.669723	0.317306	-0.654941	0.317306	-0.648265	0.317306	-0.636821	0.317306	-0.629191		0.317306	-1.06979	0.317306	-0.885253	0.317306	-0.771766	0.317306	-0.702624
0.312228	-0.746017	0.312228	-0.612974	0.312228	-0.532389	0.312228	-0.478506	0.312228	-0.442266	0.312228	-0.422716	0.312228	-0.415564	0.312228	-0.407457	0.312228	-0.405073	0.312228	-0.402689		0.312228	-1.09077	0.312228	-0.8781	0.312228	-0.781779	0.312228	-0.717406	0.312228	-0.672584	0.312228	-0.645881	0.312228	-0.629668	0.312228	-0.618219	0.312228	-0.612497	0.312228	-0.6001		0.312228	-1.03784	0.312228	-0.856166	0.312228	-0.742202	0.312228	-0.674968
0.307228	-0.733619	0.307228	-0.601053	0.307228	-0.521898	0.307228	-0.469923	0.307228	-0.434637	0.307228	-0.41461	0.307228	-0.40555	0.307228	-0.398874	0.307228	-0.391722	0.307228	-0.394583		0.307228	-1.06311	0.307228	-0.859504	0.307228	-0.763183	0.307228	-0.696425	0.307228	-0.654464	0.307228	-0.625377	0.307228	-0.612497	0.307228	-0.598669	0.307228	-0.590086	0.307228	-0.584841		0.307228	-1.01114	0.307228	-0.834231	0.307228	-0.722175	0.307228	-0.654941
0.30215	-0.718837	0.30215	-0.589132	0.30215	-0.513315	0.30215	-0.46134	0.30215	-0.427008	0.30215	-0.407457	0.30215	-0.400782	0.30215	-0.386477	0.30215	-0.386	0.30215	-0.383139		0.30215	-1.02878	0.30215	-0.837569	0.30215	-0.744109	0.30215	-0.681167	0.30215	-0.637298	0.30215	-0.608206	0.30215	-0.594378	0.30215	-0.581026	0.30215	-0.574827	0.30215	-0.565767		0.30215	-0.984435	0.30215	-0.810866	0.30215	-0.701671	0.30215	-0.636344
0.29715	-0.709777	0.29715	-0.580549	0.29715	-0.506163	0.29715	-0.455141	0.29715	-0.422239	0.29715	-0.403643	0.29715	-0.39506	0.29715	-0.386	0.29715	-0.379801	0.29715	-0.377417		0.29715	-1.00828	0.29715	-0.82231	0.29715	-0.72742	0.29715	-0.664001	0.29715	-0.622988	0.29715	-0.598669	0.29715	-0.581026	0.29715	-0.567675	0.29715	-0.559568	0.29715	-0.550508		0.29715	-0.962977	0.29715	-0.794654	0.29715	-0.685935	0.29715	-0.62108
0.292071	-0.695949	0.292071	-0.567198	0.292071	-0.49758	0.292071	-0.450373	0.292071	-0.41604	0.292071	-0.400305	0.292071	-0.390291	0.292071	-0.378847	0.292071	-0.375032	0.292071	-0.373602		0.292071	-0.983481	0.292071	-0.806575	0.292071	-0.7093	0.292071	-0.648265	0.292071	-0.606298	0.292071	-0.584364	0.292071	-0.568151	0.292071	-0.556231	0.292071	-0.544786	0.292071	-0.538588		0.292071	-0.940089	0.292071	-0.772243	0.292071	-0.668769	0.292071	-0.606298
0.287071	-0.686412	0.287071	-0.560522	0.287071	-0.490427	0.287071	-0.445604	0.287071	-0.413179	0.287071	-0.392675	0.287071	-0.38743	0.287071	-0.376463	0.287071	-0.372648	0.287071	-0.371695		0.287071	-0.966792	0.287071	-0.791316	0.287071	-0.697379	0.287071	-0.638251	0.287071	-0.596762	0.287071	-0.573397	0.287071	-0.557661	0.287071	-0.544786	0.287071	-0.538588	0.287071	-0.525713		0.287071	-0.918632	0.287071	-0.75603	0.287071	-0.654941	0.287071	-0.596285
0.281993	-0.674968	0.281993	-0.550985	0.281993	-0.482798	0.281993	-0.44179	0.281993	-0.406027	0.281993	-0.390291	0.281993	-0.382185	0.281993	-0.372648	0.281993	-0.366449	0.281993	-0.364542		0.281993	-0.946765	0.281993	-0.772719	0.281993	-0.685935	0.281993	-0.62633	0.281993	-0.588179	0.281993	-0.561476	0.281993	-0.548601	0.281993	-0.534773	0.281993	-0.529528	0.281993	-0.514746		0.281993	-0.902896	0.281993	-0.74554	0.281993	-0.642543	0.281993	-0.58341
0.276994	-0.664477	0.276994	-0.542879	0.276994	-0.476122	0.276994	-0.436068	0.276994	-0.401735	0.276994	-0.385523	0.276994	-0.37694	0.276994	-0.371218	0.276994	-0.361204	0.276994	-0.364542		0.276994	-0.925784	0.276994	-0.758414	0.276994	-0.672584	0.276994	-0.616789	0.276994	-0.579596	0.276994	-0.554323	0.276994	-0.539064	0.276994	-0.525713	0.276994	-0.517607	0.276994	-0.511408		0.276994	-0.887637	0.276994	-0.731235	0.276994	-0.633006	0.276994	-0.578165
0.271915	-0.653987	0.271915	-0.533342	0.271915	-0.469923	0.271915	-0.430822	0.271915	-0.398397	0.271915	-0.380278	0.271915	-0.374556	0.271915	-0.363111	0.271915	-0.357389	0.271915	-0.359774		0.271915	-0.911479	0.271915	-0.747924	0.271915	-0.663047	0.271915	-0.604391	0.271915	-0.566244	0.271915	-0.54431	0.271915	-0.530958	0.271915	-0.518084	0.271915	-0.509977	0.271915	-0.500441		0.271915	-0.868087	0.271915	-0.717883	0.271915	-0.61965	0.271915	-0.562906
0.266915	-0.645881	0.266915	-0.528574	0.266915	-0.466585	0.266915	-0.427008	0.266915	-0.397444	0.266915	-0.380278	0.266915	-0.371695	0.266915	-0.361204	0.266915	-0.355482	0.266915	-0.356436		0.266915	-0.896697	0.266915	-0.737433	0.266915	-0.652556	0.266915	-0.599623	0.266915	-0.562906	0.266915	-0.539541	0.266915	-0.521421	0.266915	-0.50807	0.266915	-0.505209	0.266915	-0.495195		0.266915	-0.855212	0.266915	-0.70787	0.266915	-0.611544	0.266915	-0.560522
0.261915	-0.639205	0.261915	-0.521421	0.261915	-0.459433	0.261915	-0.420332	0.261915	-0.393152	0.261915	-0.375509	0.261915	-0.368357	0.261915	-0.358343	0.261915	-0.353098	0.261915	-0.349283		0.261915	-0.877624	0.261915	-0.725513	0.261915	-0.642066	0.261915	-0.586271	0.261915	-0.5548	0.261915	-0.530958	0.261915	-0.516653	0.261915	-0.502348	0.261915	-0.49758	0.261915	-0.487566		0.261915	-0.842814	0.261915	-0.696425	0.261915	-0.602484	0.261915	-0.548601
0.256837	-0.632052	0.256837	-0.514269	0.256837	-0.454664	0.256837	-0.418425	0.256837	-0.391245	0.256837	-0.372648	0.256837	-0.367403	0.256837	-0.35882	0.256837	-0.353098	0.256837	-0.348806		0.256837	-0.86761	0.256837	-0.71979	0.256837	-0.63539	0.256837	-0.582933	0.256837	-0.550032	0.256837	-0.523329	0.256837	-0.511408	0.256837	-0.49758	0.256837	-0.490904	0.256837	-0.481367		0.256837	-0.830894	0.256837	-0.684505	0.256837	-0.596285	0.256837	-0.543833
0.251837	-0.623465	0.251837	-0.508547	0.251837	-0.446558	0.251837	-0.41461	0.251837	-0.386477	0.251837	-0.368357	0.251837	-0.363111	0.251837	-0.354528	0.251837	-0.347853	0.251837	-0.346422		0.251837	-0.853305	0.251837	-0.708823	0.251837	-0.6249	0.251837	-0.580549	0.251837	-0.542879	0.251837	-0.51713	0.251837	-0.506163	0.251837	-0.491858	0.251837	-0.486135	0.251837	-0.475645		0.251837	-0.82231	0.251837	-0.68069	0.251837	-0.591993	0.251837	-0.53668
0.246758	-0.617266	0.246758	-0.505209	0.246758	-0.442743	0.246758	-0.412226	0.246758	-0.385046	0.246758	-0.370741	0.246758	-0.359774	0.246758	-0.351667	0.246758	-0.346899	0.246758	-0.343084		0.246758	-0.839477	0.246758	-0.703578	0.246758	-0.624418	0.246758	-0.570059	0.246758	-0.537157	0.246758	-0.516176	0.246758	-0.501394	0.246758	-0.487566	0.246758	-0.485182	0.246758	-0.468493		0.246758	-0.813251	0.246758	-0.669723	0.246758	-0.587225	0.246758	-0.53525
0.241758	-0.611067	0.241758	-0.49901	0.241758	-0.44179	0.241758	-0.406981	0.241758	-0.385046	0.241758	-0.365019	0.241758	-0.361204	0.241758	-0.34833	0.241758	-0.342131	0.241758	-0.344038		0.241758	-0.831847	0.241758	-0.694518	0.241758	-0.614882	0.241758	-0.567675	0.241758	-0.530481	0.241758	-0.515223	0.241758	-0.499487	0.241758	-0.481367	0.241758	-0.478983	0.241758	-0.465631		0.241758	-0.802283	0.241758	-0.666385	0.241758	-0.580072	0.241758	-0.530005
0.236681	-0.605345	0.236681	-0.492334	0.236681	-0.433207	0.236681	-0.401735	0.236681	-0.381589	0.236681	-0.362158	0.236681	-0.355005	0.236681	-0.345945	0.236681	-0.3407	0.236681	-0.339746		0.236681	-0.818496	0.236681	-0.686412	0.236681	-0.61202	0.236681	-0.560999	0.236681	-0.52762	0.236681	-0.506163	0.236681	-0.492811	0.236681	-0.48089	0.236681	-0.473738	0.236681	-0.461817		0.236681	-0.793223	0.236681	-0.659709	0.236681	-0.574827	0.236681	-0.522375
0.231681	-0.596285	0.231681	-0.488997	0.231681	-0.43273	0.231681	-0.401735	0.231681	-0.377417	0.231681	-0.361681	0.231681	-0.355005	0.231681	-0.345945	0.231681	-0.338316	0.231681	-0.334501		0.231681	-0.808959	0.231681	-0.684028	0.231681	-0.608206	0.231681	-0.558615	0.231681	-0.52619	0.231681	-0.503302	0.231681	-0.490904	0.231681	-0.477076	0.231681	-0.468016	0.231681	-0.463724		0.231681	-0.786548	0.231681	-0.656371	0.231681	-0.568151	0.231681	-0.522852
0.226603	-0.591993	0.226603	-0.488997	0.226603	-0.432253	0.226603	-0.399232	0.226603	-0.378847	0.226603	-0.362158	0.226603	-0.352621	0.226603	-0.344038	0.226603	-0.335932	0.226603	-0.335932		0.226603	-0.80276	0.226603	-0.679259	0.226603	-0.601053	0.226603	-0.556231	0.226603	-0.52619	0.226603	-0.502825	0.226603	-0.48852	0.226603	-0.476599	0.226603	-0.472307	0.226603	-0.465631		0.226603	-0.781302	0.226603	-0.654941	0.226603	-0.57435	0.226603	-0.51713
0.221602	-0.588179	0.221602	-0.485659	0.221602	-0.428438	0.221602	-0.396013	0.221602	-0.373602	0.221602	-0.36025	0.221602	-0.349283	0.221602	-0.343561	0.221602	-0.335455	0.221602	-0.336409		0.221602	-0.795608	0.221602	-0.674968	0.221602	-0.602484	0.221602	-0.555277	0.221602	-0.523329	0.221602	-0.501513	0.221602	-0.490427	0.221602	-0.475764	0.221602	-0.472307	0.221602	-0.463247		0.221602	-0.775104	0.221602	-0.649695	0.221602	-0.567675	0.221602	-0.521421
0.216524	-0.581026	0.216524	-0.481367	0.216524	-0.427485	0.216524	-0.397444	0.216524	-0.374556	0.216524	-0.357866	0.216524	-0.34976	0.216524	-0.3407	0.216524	-0.337839	0.216524	-0.332117		0.216524	-0.789886	0.216524	-0.67163	0.216524	-0.599623	0.216524	-0.552416	0.216524	-0.520468	0.216524	-0.499487	0.216524	-0.486612	0.216524	-0.474691	0.216524	-0.468969	0.216524	-0.458002		0.216524	-0.771289	0.216524	-0.646358	0.216524	-0.565767	0.216524	-0.518084
0.211524	-0.581503	0.211524	-0.481844	0.211524	-0.427961	0.211524	-0.39649	0.211524	-0.377417	0.211524	-0.357866	0.211524	-0.352144	0.211524	-0.343561	0.211524	-0.332594	0.211524	-0.333548		0.211524	-0.78321	0.211524	-0.67306	0.211524	-0.597715	0.211524	-0.550032	0.211524	-0.523329	0.211524	-0.500441	0.211524	-0.487089	0.211524	-0.474691	0.211524	-0.468969	0.211524	-0.460863		0.211524	-0.770335	0.211524	-0.648742	0.211524	-0.567675	0.211524	-0.519037
0.206524	-0.574827	0.206524	-0.480413	0.206524	-0.430346	0.206524	-0.396967	0.206524	-0.374079	0.206524	-0.362635	0.206524	-0.352621	0.206524	-0.341654	0.206524	-0.337839	0.206524	-0.332117		0.206524	-0.782733	0.206524	-0.67163	0.206524	-0.597239	0.206524	-0.552893	0.206524	-0.51856	0.206524	-0.499487	0.206524	-0.484705	0.206524	-0.474215	0.206524	-0.467539	0.206524	-0.459909		0.206524	-0.765567	0.206524	-0.647788	0.206524	-0.567675	0.206524	-0.51856
0.201447	-0.573874	0.201447	-0.478029	0.201447	-0.431061	0.201447	-0.399709	0.201447	-0.377417	0.201447	-0.360727	0.201447	-0.350714	0.201447	-0.341177	0.201447	-0.336885	0.201447	-0.333071		0.201447	-0.782256	0.201447	-0.67008	0.201447	-0.594378	0.201447	-0.550032	0.201447	-0.520945	0.201447	-0.501871	0.201447	-0.486612	0.201447	-0.475645	0.201447	-0.466585	0.201447	-0.463247		0.201447	-0.760322	0.201447	-0.644927	0.201447	-0.568032	0.201447	-0.520587
0.196446	-0.570059	0.196446	-0.48089	0.196446	-0.43273	0.196446	-0.402689	0.196446	-0.380278	0.196446	-0.363111	0.196446	-0.351191	0.196446	-0.345469	0.196446	-0.337362	0.196446	-0.334501		0.196446	-0.773673	0.196446	-0.667815	0.196446	-0.593424	0.196446	-0.547647	0.196446	-0.520945	0.196446	-0.502348	0.196446	-0.488997	0.196446	-0.477076	0.196446	-0.47183	0.196446	-0.46134		0.196446	-0.761752	0.196446	-0.644927	0.196446	-0.567198	0.196446	-0.521421
0.191368	-0.571012	0.191368	-0.484228	0.191368	-0.433207	0.191368	-0.402689	0.191368	-0.383139	0.191368	-0.366449	0.191368	-0.359297	0.191368	-0.347853	0.191368	-0.3407	0.191368	-0.339746		0.191368	-0.769382	0.191368	-0.667815	0.191368	-0.593901	0.191368	-0.552416	0.191368	-0.521898	0.191368	-0.503302	0.191368	-0.490427	0.191368	-0.479937	0.191368	-0.474215	0.191368	-0.463247		0.191368	-0.759845	0.191368	-0.648026	0.191368	-0.569582	0.191368	-0.523329
0.186368	-0.573397	0.186368	-0.487566	0.186368	-0.439882	0.186368	-0.408411	0.186368	-0.391245	0.186368	-0.370264	0.186368	-0.363111	0.186368	-0.353575	0.186368	-0.344992	0.186368	-0.339746		0.186368	-0.777965	0.186368	-0.669723	0.186368	-0.595331	0.186368	-0.553846	0.186368	-0.526667	0.186368	-0.506163	0.186368	-0.493765	0.186368	-0.482798	0.186368	-0.474691	0.186368	-0.468493		0.186368	-0.763659	0.186368	-0.650172	0.186368	-0.57435	0.186368	-0.52619
0.18129	-0.57292	0.18129	-0.491381	0.18129	-0.444651	0.18129	-0.41604	0.18129	-0.395536	0.18129	-0.376463	0.18129	-0.366449	0.18129	-0.356913	0.18129	-0.352144	0.18129	-0.345945		0.18129	-0.776534	0.18129	-0.672584	0.18129	-0.599623	0.18129	-0.557184	0.18129	-0.525713	0.18129	-0.509977	0.18129	-0.494242	0.18129	-0.486612	0.18129	-0.47946	0.18129	-0.469923		0.18129	-0.76509	0.18129	-0.65208	0.18129	-0.577688	0.18129	-0.528574
0.17629	-0.573397	0.17629	-0.495672	0.17629	-0.45228	0.17629	-0.422239	0.17629	-0.403643	0.17629	-0.385523	0.17629	-0.371695	0.17629	-0.363588	0.17629	-0.355959	0.17629	-0.349283		0.17629	-0.774627	0.17629	-0.672584	0.17629	-0.602007	0.17629	-0.560045	0.17629	-0.533342	0.17629	-0.515223	0.17629	-0.502348	0.17629	-0.490904	0.17629	-0.481844	0.17629	-0.478506		0.17629	-0.76509	0.17629	-0.655417	0.17629	-0.581026	0.17629	-0.533819
0.171211	-0.577211	0.171211	-0.503302	0.171211	-0.46277	0.171211	-0.431299	0.171211	-0.412226	0.171211	-0.39506	0.171211	-0.381708	0.171211	-0.370264	0.171211	-0.364065	0.171211	-0.357866		0.171211	-0.779395	0.171211	-0.676875	0.171211	-0.608206	0.171211	-0.56529	0.171211	-0.537634	0.171211	-0.522852	0.171211	-0.506639	0.171211	-0.497103	0.171211	-0.491381	0.171211	-0.485659		0.171211	-0.768905	0.171211	-0.661139	0.171211	-0.589132	0.171211	-0.543356
0.166212	-0.586271	0.166212	-0.513315	0.166212	-0.474215	0.166212	-0.44322	0.166212	-0.422716	0.166212	-0.404119	0.166212	-0.39506	0.166212	-0.381231	0.166212	-0.372648	0.166212	-0.363111		0.166212	-0.792747	0.166212	-0.686412	0.166212	-0.616789	0.166212	-0.577211	0.166212	-0.549555	0.166212	-0.534296	0.166212	-0.514746	0.166212	-0.508547	0.166212	-0.499487	0.166212	-0.493765		0.166212	-0.775104	0.166212	-0.667338	0.166212	-0.599146	0.166212	-0.558138
0.161212	-0.591993	0.161212	-0.522852	0.161212	-0.484228	0.161212	-0.457048	0.161212	-0.43273	0.161212	-0.415087	0.161212	-0.403643	0.161212	-0.388384	0.161212	-0.382185	0.161212	-0.36931		0.161212	-0.789409	0.161212	-0.68975	0.161212	-0.623465	0.161212	-0.582457	0.161212	-0.556707	0.161212	-0.537634	0.161212	-0.524759	0.161212	-0.515223	0.161212	-0.507116	0.161212	-0.503302		0.161212	-0.780349	0.161212	-0.677352	0.161212	-0.608206	0.161212	-0.564337
0.156134	-0.599146	0.156134	-0.53668	0.156134	-0.49758	0.156134	-0.473738	0.156134	-0.448465	0.156134	-0.426531	0.156134	-0.413656	0.156134	-0.399828	0.156134	-0.391722	0.156134	-0.381231		0.156134	-0.7937	0.156134	-0.70024	0.156134	-0.634913	0.156134	-0.593424	0.156134	-0.570059	0.156134	-0.548124	0.156134	-0.532389	0.156134	-0.528097	0.156134	-0.51713	0.156134	-0.511408		0.156134	-0.785594	0.156134	-0.687842	0.156134	-0.622034	0.156134	-0.578165
0.151134	-0.609636	0.151134	-0.550985	0.151134	-0.514746	0.151134	-0.489473	0.151134	-0.462294	0.151134	-0.44322	0.151134	-0.4251	0.151134	-0.414133	0.151134	-0.400782	0.151134	-0.391245		0.151134	-0.808005	0.151134	-0.709777	0.151134	-0.645404	0.151134	-0.608683	0.151134	-0.579119	0.151134	-0.561953	0.151134	-0.543833	0.151134	-0.539064	0.151134	-0.530005	0.151134	-0.522375		0.151134	-0.796561	0.151134	-0.701194	0.151134	-0.637298	0.151134	-0.596285
0.146055	-0.622511	0.146055	-0.562906	0.146055	-0.536203	0.146055	-0.506639	0.146055	-0.47946	0.146055	-0.458479	0.146055	-0.438929	0.146055	-0.424623	0.146055	-0.416517	0.146055	-0.402212		0.146055	-0.813727	0.146055	-0.726466	0.146055	-0.660186	0.146055	-0.621557	0.146055	-0.594378	0.146055	-0.575304	0.146055	-0.561953	0.146055	-0.554323	0.146055	-0.54431	0.146055	-0.540495		0.146055	-0.808482	0.146055	-0.716929	0.146055	-0.65351	0.146055	-0.612974
0.141055	-0.633483	0.141055	-0.582457	0.141055	-0.55337	0.141055	-0.521898	0.141055	-0.493765	0.141055	-0.469446	0.141055	-0.45228	0.141055	-0.438452	0.141055	-0.426531	0.141055	-0.413656		0.141055	-0.825648	0.141055	-0.741248	0.141055	-0.68212	0.141055	-0.640159	0.141055	-0.61059	0.141055	-0.590563	0.141055	-0.577211	0.141055	-0.564337	0.141055	-0.558138	0.141055	-0.552416		0.141055	-0.818973	0.141055	-0.731235	0.141055	-0.674968	0.141055	-0.631099
0.135977	-0.646834	0.135977	-0.599146	0.135977	-0.571489	0.135977	-0.540495	0.135977	-0.50807	0.135977	-0.486612	0.135977	-0.466585	0.135977	-0.45085	0.135977	-0.436068	0.135977	-0.421762		0.135977	-0.832801	0.135977	-0.759368	0.135977	-0.697856	0.135977	-0.654464	0.135977	-0.6249	0.135977	-0.603437	0.135977	-0.590086	0.135977	-0.582457	0.135977	-0.572443	0.135977	-0.567675		0.135977	-0.833278	0.135977	-0.753646	0.135977	-0.694995	0.135977	-0.653033
0.130977	-0.656371	0.130977	-0.620127	0.130977	-0.59247	0.130977	-0.561953	0.130977	-0.523806	0.130977	-0.498533	0.130977	-0.479937	0.130977	-0.46277	0.130977	-0.447989	0.130977	-0.434637		0.130977	-0.844722	0.130977	-0.776057	0.130977	-0.718837	0.130977	-0.672584	0.130977	-0.641589	0.130977	-0.61965	0.130977	-0.606775	0.130977	-0.597715	0.130977	-0.585318	0.130977	-0.579119		0.130977	-0.846152	0.130977	-0.773673	0.130977	-0.714545	0.130977	-0.67306
0.125899	-0.665908	0.125899	-0.638251	0.125899	-0.611544	0.125899	-0.577688	0.125899	-0.540018	0.125899	-0.513315	0.125899	-0.491858	0.125899	-0.477552	0.125899	-0.458479	0.125899	-0.443697		0.125899	-0.863795	0.125899	-0.80133	0.125899	-0.739818	0.125899	-0.693564	0.125899	-0.661139	0.125899	-0.638251	0.125899	-0.619173	0.125899	-0.606775	0.125899	-0.599146	0.125899	-0.594378		0.125899	-0.862365	0.125899	-0.795608	0.125899	-0.739341	0.125899	-0.698333
0.120899	-0.684028	0.120899	-0.664954	0.120899	-0.630622	0.120899	-0.596285	0.120899	-0.555277	0.120899	-0.52619	0.120899	-0.507593	0.120899	-0.487089	0.120899	-0.472307	0.120899	-0.456572		0.120899	-0.875239	0.120899	-0.823264	0.120899	-0.762706	0.120899	-0.716453	0.120899	-0.679259	0.120899	-0.65351	0.120899	-0.634913	0.120899	-0.627284	0.120899	-0.608206	0.120899	-0.606298		0.120899	-0.881438	0.120899	-0.825648	0.120899	-0.768428	0.120899	-0.722651
0.115821	-0.705962	0.115821	-0.678782	0.115821	-0.651603	0.115821	-0.605822	0.115821	-0.567198	0.115821	-0.537157	0.115821	-0.51856	0.115821	-0.497103	0.115821	-0.482321	0.115821	-0.467539		0.115821	-0.895267	0.115821	-0.848536	0.115821	-0.789886	0.115821	-0.735049	0.115821	-0.697379	0.115821	-0.669246	0.115821	-0.650649	0.115821	-0.640159	0.115821	-0.623465	0.115821	-0.619173		0.115821	-0.902419	0.115821	-0.850444	0.115821	-0.795608	0.115821	-0.74554
0.110821	-0.717883	0.110821	-0.701194	0.110821	-0.673537	0.110821	-0.626807	0.110821	-0.578165	0.110821	-0.551939	0.110821	-0.526667	0.110821	-0.507593	0.110821	-0.490427	0.110821	-0.475168		0.110821	-0.9234	0.110821	-0.873332	0.110821	-0.813251	0.110821	-0.759845	0.110821	-0.720267	0.110821	-0.689273	0.110821	-0.665431	0.110821	-0.653033	0.110821	-0.638728	0.110821	-0.632052		0.110821	-0.922446	0.110821	-0.880485	0.110821	-0.826125	0.110821	-0.768905
0.105821	-0.707393	0.105821	-0.717406	0.105821	-0.685935	0.105821	-0.649695	0.105821	-0.587225	0.105821	-0.557184	0.105821	-0.536203	0.105821	-0.518084	0.105821	-0.499964	0.105821	-0.483274		0.105821	-0.929599	0.105821	-0.898604	0.105821	-0.837569	0.105821	-0.778918	0.105821	-0.735526	0.105821	-0.700717	0.105821	-0.68069	0.105821	-0.66257	0.105821	-0.65208	0.105821	-0.640159		0.105821	-0.944858	0.105821	-0.909095	0.105821	-0.853782	0.105821	-0.797038
0.100742	-0.714545	0.100742	-0.73648	0.100742	-0.697856	0.100742	-0.653033	0.100742	-0.593901	0.100742	-0.565767	0.100742	-0.54431	0.100742	-0.523806	0.100742	-0.508547	0.100742	-0.491858		0.100742	-0.964408	0.100742	-0.925307	0.100742	-0.862365	0.100742	-0.803237	0.100742	-0.751739	0.100742	-0.715499	0.100742	-0.692611	0.100742	-0.678306	0.100742	-0.663524	0.100742	-0.65208		0.100742	-0.968223	0.100742	-0.937228	0.100742	-0.880961	0.100742	-0.823264
0.0957422	-0.722175	0.0957422	-0.755553	0.0957422	-0.704055	0.0957422	-0.635984	0.0957422	-0.593901	0.0957422	-0.567198	0.0957422	-0.54431	0.0957422	-0.527143	0.0957422	-0.511408	0.0957422	-0.496149		0.0957422	-0.987296	0.0957422	-0.948672	0.0957422	-0.883346	0.0957422	-0.817542	0.0957422	-0.769858	0.0957422	-0.729804	0.0957422	-0.707393	0.0957422	-0.684028	0.0957422	-0.667815	0.0957422	-0.657325		0.0957422	-0.991111	0.0957422	-0.966315	0.0957422	-0.908618	0.0957422	-0.844722
0.0906649	-0.724082	0.0906649	-0.761275	0.0906649	-0.712638	0.0906649	-0.623941	0.0906649	-0.590086	0.0906649	-0.565767	0.0906649	-0.539064	0.0906649	-0.527143	0.0906649	-0.513792	0.0906649	-0.498056		0.0906649	-0.997787	0.0906649	-0.969176	0.0906649	-0.900035	0.0906649	-0.835185	0.0906649	-0.77558	0.0906649	-0.739818	0.0906649	-0.708346	0.0906649	-0.690703	0.0906649	-0.675445	0.0906649	-0.659709		0.0906649	-1.01591	0.0906649	-0.991588	0.0906649	-0.929599	0.0906649	-0.862365
0.0856647	-0.725989	0.0856647	-0.757461	0.0856647	-0.693088	0.0856647	-0.617266	0.0856647	-0.579119	0.0856647	-0.555277	0.0856647	-0.535727	0.0856647	-0.522852	0.0856647	-0.509977	0.0856647	-0.498056		0.0856647	-1.02783	0.0856647	-0.981097	0.0856647	-0.907664	0.0856647	-0.842338	0.0856647	-0.787024	0.0856647	-0.744109	0.0856647	-0.717883	0.0856647	-0.694995	0.0856647	-0.678782	0.0856647	-0.666385		0.0856647	-1.03212	0.0856647	-1.01161	0.0856647	-0.946288	0.0856647	-0.876193
0.0805864	-0.725513	0.0805864	-0.735526	0.0805864	-0.672107	0.0805864	-0.609159	0.0805864	-0.572443	0.0805864	-0.548601	0.0805864	-0.531912	0.0805864	-0.517607	0.0805864	-0.505686	0.0805864	-0.495672		0.0805864	-1.0469	0.0805864	-1.00208	0.0805864	-0.926261	0.0805864	-0.851398	0.0805864	-0.79227	0.0805864	-0.752692	0.0805864	-0.721221	0.0805864	-0.703578	0.0805864	-0.683551	0.0805864	-0.671153		0.0805864	-1.05739	0.0805864	-1.03546	0.0805864	-0.964408	0.0805864	-0.891452
0.0755863	-0.722175	0.0755863	-0.703578	0.0755863	-0.660663	0.0755863	-0.597715	0.0755863	-0.559568	0.0755863	-0.537634	0.0755863	-0.519991	0.0755863	-0.505686	0.0755863	-0.498056	0.0755863	-0.48852		0.0755863	-1.06264	0.0755863	-1.00875	0.0755863	-0.926261	0.0755863	-0.853305	0.0755863	-0.794654	0.0755863	-0.751739	0.0755863	-0.720267	0.0755863	-0.69881	0.0755863	-0.68212	0.0755863	-0.669246		0.0755863	-1.07217	0.0755863	-1.04404	0.0755863	-0.964885	0.0755863	-0.891452
0.070508	-0.716453	0.070508	-0.694995	0.070508	-0.640635	0.070508	-0.59104	0.070508	-0.551462	0.070508	-0.528574	0.070508	-0.512362	0.070508	-0.49758	0.070508	-0.48995	0.070508	-0.482798		0.070508	-1.07933	0.070508	-1.01638	0.070508	-0.928645	0.070508	-0.850444	0.070508	-0.794177	0.070508	-0.753646	0.070508	-0.722175	0.070508	-0.695949	0.070508	-0.683074	0.070508	-0.668769		0.070508	-1.09268	0.070508	-1.05405	0.070508	-0.97156	0.070508	-0.891929
0.0655079	-0.706916	0.0655079	-0.684505	0.0655079	-0.627761	0.0655079	-0.577688	0.0655079	-0.540972	0.0655079	-0.516176	0.0655079	-0.499964	0.0655079	-0.48995	0.0655079	-0.477076	0.0655079	-0.470877		0.0655079	-1.08791	0.0655079	-1.00828	0.0655079	-0.919585	0.0655079	-0.838046	0.0655079	-0.78464	0.0655079	-0.739341	0.0655079	-0.714545	0.0655079	-0.68975	0.0655079	-0.678782	0.0655079	-0.66257		0.0655079	-1.10078	0.0655079	-1.04976	0.0655079	-0.960593	0.0655079	-0.882869
0.0604296	-0.699763	0.0604296	-0.672107	0.0604296	-0.616312	0.0604296	-0.568628	0.0604296	-0.531912	0.0604296	-0.505686	0.0604296	-0.490904	0.0604296	-0.478983	0.0604296	-0.469446	0.0604296	-0.459909		0.0604296	-1.10412	0.0604296	-1.00208	0.0604296	-0.902896	0.0604296	-0.829463	0.0604296	-0.77415	0.0604296	-0.733619	0.0604296	-0.70787	0.0604296	-0.684505	0.0604296	-0.669246	0.0604296	-0.656848		0.0604296	-1.11223	0.0604296	-1.04642	0.0604296	-0.948672	0.0604296	-0.867133
0.0554304	-0.686412	0.0554304	-0.655417	0.0554304	-0.599623	0.0554304	-0.554323	0.0554304	-0.519037	0.0554304	-0.495195	0.0554304	-0.481367	0.0554304	-0.467539	0.0554304	-0.458956	0.0554304	-0.452757		0.0554304	-1.10269	0.0554304	-0.981574	0.0554304	-0.882392	0.0554304	-0.805144	0.0554304	-0.7546	0.0554304	-0.71979	0.0554304	-0.692611	0.0554304	-0.67163	0.0554304	-0.660186	0.0554304	-0.64445		0.0554304	-1.10889	0.0554304	-1.02926	0.0554304	-0.925784	0.0554304	-0.845199
0.0504303	-0.674968	0.0504303	-0.642066	0.0504303	-0.584841	0.0504303	-0.540972	0.0504303	-0.506639	0.0504303	-0.481367	0.0504303	-0.4704	0.0504303	-0.457048	0.0504303	-0.447989	0.0504303	-0.443697		0.0504303	-1.09506	0.0504303	-0.957732	0.0504303	-0.851398	0.0504303	-0.781302	0.0504303	-0.735049	0.0504303	-0.700717	0.0504303	-0.679736	0.0504303	-0.655894	0.0504303	-0.647788	0.0504303	-0.634437		0.0504303	-1.10794	0.0504303	-1.00303	0.0504303	-0.896697	0.0504303	-0.815635
0.045352	-0.662093	0.045352	-0.623941	0.045352	-0.570059	0.045352	-0.525713	0.045352	-0.493765	0.045352	-0.473261	0.045352	-0.458956	0.045352	-0.447035	0.045352	-0.437021	0.045352	-0.431776		0.045352	-1.08791	0.045352	-0.925307	0.045352	-0.821834	0.045352	-0.753169	0.045352	-0.707393	0.045352	-0.679736	0.045352	-0.660186	0.045352	-0.642066	0.045352	-0.631576	0.045352	-0.618696		0.045352	-1.09601	0.045352	-0.974898	0.045352	-0.859027	0.045352	-0.785594
0.0403519	-0.647788	0.0403519	-0.605822	0.0403519	-0.551939	0.0403519	-0.511885	0.0403519	-0.482798	0.0403519	-0.461817	0.0403519	-0.447989	0.0403519	-0.438929	0.0403519	-0.428438	0.0403519	-0.423193		0.0403519	-1.06311	0.0403519	-0.888114	0.0403519	-0.786071	0.0403519	-0.725513	0.0403519	-0.687366	0.0403519	-0.657802	0.0403519	-0.642543	0.0403519	-0.626807	0.0403519	-0.616312	0.0403519	-0.604391		0.0403519	-1.08171	0.0403519	-0.938659	0.0403519	-0.825171	0.0403519	-0.753646
0.0352736	-0.633006	0.0352736	-0.588179	0.0352736	-0.537157	0.0352736	-0.500441	0.0352736	-0.4704	0.0352736	-0.45228	0.0352736	-0.439405	0.0352736	-0.429869	0.0352736	-0.421286	0.0352736	-0.414133		0.0352736	-1.05596	0.0352736	-0.855212	0.0352736	-0.751739	0.0352736	-0.694518	0.0352736	-0.659232	0.0352736	-0.634437	0.0352736	-0.623465	0.0352736	-0.61059	0.0352736	-0.601053	0.0352736	-0.589609		0.0352736	-1.06073	0.0352736	-0.904326	0.0352736	-0.787024	0.0352736	-0.71979
0.0302734	-0.618219	0.0302734	-0.57435	0.0302734	-0.52619	0.0302734	-0.489473	0.0302734	-0.461817	0.0302734	-0.44179	0.0302734	-0.431776	0.0302734	-0.422716	0.0302734	-0.412703	0.0302734	-0.410795		0.0302734	-1.02735	0.0302734	-0.82088	0.0302734	-0.721698	0.0302734	-0.667815	0.0302734	-0.634437	0.0302734	-0.616312	0.0302734	-0.604868	0.0302734	-0.591516	0.0302734	-0.584841	0.0302734	-0.575781		0.0302734	-1.03689	0.0302734	-0.862842	0.0302734	-0.752692	0.0302734	-0.685458
0.0251951	-0.605822	0.0251951	-0.560522	0.0251951	-0.512362	0.0251951	-0.47946	0.0251951	-0.454187	0.0251951	-0.436068	0.0251951	-0.42367	0.0251951	-0.41604	0.0251951	-0.407457	0.0251951	-0.405073		0.0251951	-0.984435	0.0251951	-0.787024	0.0251951	-0.69118	0.0251951	-0.643973	0.0251951	-0.614405	0.0251951	-0.596285	0.0251951	-0.584364	0.0251951	-0.576258	0.0251951	-0.570536	0.0251951	-0.563383		0.0251951	-1.00637	0.0251951	-0.823264	0.0251951	-0.71836	0.0251951	-0.656848
0.020195	-0.591516	0.020195	-0.549078	0.020195	-0.504732	0.020195	-0.475168	0.020195	-0.448942	0.020195	-0.430346	0.020195	-0.423193	0.020195	-0.411272	0.020195	-0.401258	0.020195	-0.400305		0.020195	-0.960593	0.020195	-0.756984	0.020195	-0.674491	0.020195	-0.625377	0.020195	-0.597715	0.020195	-0.582933	0.020195	-0.570536	0.020195	-0.560999	0.020195	-0.556707	0.020195	-0.548124		0.020195	-0.973468	0.020195	-0.79227	0.020195	-0.690227	0.020195	-0.631576
0.0151176	-0.577688	0.0151176	-0.538111	0.0151176	-0.49901	0.0151176	-0.469923	0.0151176	-0.447512	0.0151176	-0.429869	0.0151176	-0.419855	0.0151176	-0.411272	0.0151176	-0.401735	0.0151176	-0.400305		0.0151176	-0.918632	0.0151176	-0.733142	0.0151176	-0.652556	0.0151176	-0.61202	0.0151176	-0.587225	0.0151176	-0.571966	0.0151176	-0.560999	0.0151176	-0.549555	0.0151176	-0.546217	0.0151176	-0.53668		0.0151176	-0.938182	0.0151176	-0.758414	0.0151176	-0.664954	0.0151176	-0.616789
0.0101175	-0.566721	0.0101175	-0.533819	0.0101175	-0.495672	0.0101175	-0.472784	0.0101175	-0.45085	0.0101175	-0.43273	0.0101175	-0.422716	0.0101175	-0.411749	0.0101175	-0.407934	0.0101175	-0.404119		0.0101175	-0.884299	0.0101175	-0.716929	0.0101175	-0.646358	0.0101175	-0.604868	0.0101175	-0.582457	0.0101175	-0.564814	0.0101175	-0.553846	0.0101175	-0.546217	0.0101175	-0.540018	0.0101175	-0.533819		0.0101175	-0.909095	0.0101175	-0.738387	0.0101175	-0.653033	0.0101175	-0.602484
0.00503922	-0.559092	0.00503922	-0.529528	0.00503922	-0.49901	0.00503922	-0.477552	0.00503922	-0.458002	0.00503922	-0.44322	0.00503922	-0.433207	0.00503922	-0.42367	0.00503922	-0.413656	0.00503922	-0.412226		0.00503922	-0.864749	0.00503922	-0.711207	0.00503922	-0.647788	0.00503922	-0.608206	0.00503922	-0.58341	0.00503922	-0.569582	0.00503922	-0.555754	0.00503922	-0.54574	0.00503922	-0.540495	0.00503922	-0.534773		0.00503922	-0.880961	0.00503922	-0.722175	0.00503922	-0.64302	0.00503922	-0.602484
[truncated: 52 more columns]

## Sheet: Current vs time of scan 10
Electrode 1			Electrode 2			Electrode 3			Electrode 4			Electrode 5
CV scan10 vs time			CV scan10 vs time			CV scan10 vs time			CV scan10 vs time			CV scan10 vs time
s	µA		s	µA		s	µA		s	µA		s	µA
0	-0.432253		0	-0.54574		0	-0.532389		0	-0.423193		0	-0.437498
0.05	-0.314474		0.05	-0.383615		0.05	-0.374079		0.05	-0.29397		0.05	-0.327349
0.1	-0.254869		0.1	-0.305414		0.1	-0.300646		0.1	-0.232935		0.1	-0.272036
0.15	-0.219584		0.15	-0.252485		0.15	-0.251055		0.15	-0.193357		0.15	-0.23675
0.2	-0.195265		0.2	-0.21863		0.2	-0.218153		0.2	-0.170946		0.2	-0.208616
0.25	-0.177622		0.25	-0.190973		0.25	-0.19002		0.25	-0.150442		0.25	-0.184774
0.3	-0.161886		0.3	-0.168562		0.3	-0.167131		0.3	-0.140429		0.3	-0.168562
0.35	-0.148535		0.35	-0.147104		0.35	-0.145674		0.35	-0.1266		0.35	-0.152349
0.4	-0.134706		0.4	-0.128984		0.4	-0.128508		0.4	-0.113726		0.4	-0.138044
0.45	-0.121832		0.45	-0.112295		0.45	-0.111818		0.45	-0.10705		0.45	-0.124216
0.5	-0.111341		0.5	-0.0960827		0.5	-0.0970364		0.5	-0.0946522		0.5	-0.112772
0.55	-0.100374		0.55	-0.0841618		0.55	-0.0808239		0.55	-0.0874996		0.55	-0.101805
0.6	-0.0898838		0.6	-0.071764		0.6	-0.0684261		0.6	-0.0793934		0.6	-0.0908375
0.65	-0.0789165		0.65	-0.054121		0.65	-0.0545979		0.65	-0.0665188		0.65	-0.0770092
0.7	-0.0722408		0.7	-0.0450611		0.7	-0.0417233		0.7	-0.0598431		0.7	-0.0669956
0.75	-0.0593662		0.75	-0.0283718		0.75	-0.0269413		0.75	-0.0536442		0.75	-0.0560284
0.8	-0.0503063		0.8	-0.0154972		0.8	-0.0154972		0.8	-0.0412464		0.8	-0.0455379
0.85	-0.036478		0.85	-0.00452995		0.85	-0.00309944		0.85	-0.0312328		0.85	-0.0350475
0.9	-0.0288486		0.9	0.00500679		0.9	0.00739098		0.9	-0.0202656		0.9	-0.0255108
0.95	-0.0188351		0.95	0.0174046		0.95	0.0178814		0.95	-0.010252		0.95	-0.0140667
1	-0.00548363		1	0.0312328		1	0.0302792		1	0.0026226		1	-0.00119209
1.05	0.00691414		1.05	0.0441074		1.05	0.0450611		1.05	0.0121593		1.05	0.0112057
1.1	0.0183582		1.1	0.0536442		1.1	0.0536442		1.1	0.0274181		1.1	0.0216961
1.15	0.0298023		1.15	0.0655651		1.15	0.0660419		1.15	0.0374317		1.15	0.0340939
1.2	0.0374317		1.2	0.0793934		1.2	0.074625		1.2	0.0460148		1.2	0.0441074
1.25	0.0474453		1.25	0.0913143		1.25	0.0874996		1.25	0.0560284		1.25	0.0565052
1.3	0.0560284		1.3	0.0994205		1.3	0.0941753		1.3	0.0631809		1.3	0.0679493
1.35	0.0627041		1.35	0.10705		1.35	0.10705		1.35	0.0674725		1.35	0.074625
1.4	0.0708103		1.4	0.11754		1.4	0.11611		1.4	0.0770092		1.4	0.0846386
1.45	0.077486		1.45	0.128031		1.45	0.118971		1.45	0.0803471		1.45	0.0941753
1.5	0.0865459		1.5	0.136137		1.5	0.128984		1.5	0.0874996		1.5	0.101328
1.55	0.089407		1.55	0.145197		1.55	0.134706		1.55	0.0917912		1.55	0.108957
1.6	0.0932217		1.6	0.150919		1.6	0.142336		1.6	0.0960827		1.6	0.114202
1.65	0.100374		1.65	0.158548		1.65	0.142813		1.65	0.0994205		1.65	0.118017
1.7	0.102282		1.7	0.164747		1.7	0.152826		1.7	0.104189		1.7	0.123262
1.75	0.105143		1.75	0.163317		1.75	0.15521		1.75	0.106573		1.75	0.12517
1.8	0.106096		1.8	0.166178		1.8	0.15378		1.8	0.106573		1.8	0.127554
1.85	0.108004		1.85	0.17333		1.85	0.161409		1.85	0.110388		1.85	0.127554
1.9	0.108004		1.9	0.174284		1.9	0.160456		1.9	0.10705		1.9	0.130892
1.95	0.110865		1.95	0.178099		1.95	0.163794		1.95	0.10705		1.95	0.131845
2	0.113249		2	0.180483		2	0.167131		2	0.110865		2	0.131845
2.05	0.112772		2.05	0.180483		2.05	0.167131		2.05	0.108004		2.05	0.131845
2.1	0.112772		2.1	0.183821		2.1	0.166655		2.1	0.107527		2.1	0.131845
2.15	0.113249		2.15	0.184774		2.15	0.170946		2.15	0.109434		2.15	0.131845
2.2	0.112772		2.2	0.185728		2.2	0.167608		2.2	0.110865		2.2	0.135183
2.25	0.114679		2.25	0.186682		2.25	0.172853		2.25	0.110865		2.25	0.136614
2.3	0.114679		2.3	0.188112		2.3	0.175714		2.3	0.111818		2.3	0.137091
2.35	0.114202		2.35	0.192881		2.35	0.174761		2.35	0.111818		2.35	0.136137
2.4	0.115633		2.4	0.190496		2.4	0.176191		2.4	0.111341		2.4	0.137091
2.45	0.11611		2.45	0.191927		2.45	0.176191		2.45	0.113726		2.45	0.139475
2.5	0.119448		2.5	0.193834		2.5	0.178099		2.5	0.116587		2.5	0.138998
2.55	0.116587		2.55	0.196218		2.55	0.181437		2.55	0.113249		2.55	0.138998
2.6	0.11611		2.6	0.198126		2.6	0.183821		2.6	0.111341		2.6	0.138044
2.65	0.115633		2.65	0.203371		2.65	0.178576		2.65	0.111341		2.65	0.139952
2.7	0.11754		2.7	0.198603		2.7	0.178099		2.7	0.114202		2.7	0.141382
2.75	0.117064		2.75	0.195742		2.75	0.179529		2.75	0.111818		2.75	0.136614
2.8	0.117064		2.8	0.19908		2.8	0.182867		2.8	0.113249		2.8	0.138044
2.85	0.11754		2.85	0.195742		2.85	0.18239		2.85	0.114679		2.85	0.137568
2.9	0.117064		2.9	0.198603		2.9	0.18239		2.9	0.114679		2.9	0.135183
2.95	0.115633		2.95	0.194311		2.95	0.178099		2.95	0.113249		2.95	0.132799
3	0.115156		3	0.196218		3	0.179529		3	0.112772		3	0.133753
3.05	0.109911		3.05	0.192404		3.05	0.174761		3.05	0.111818		3.05	0.130415
3.1	0.110388		3.1	0.19145		3.1	0.179052		3.1	0.112295		3.1	0.129461
3.15	0.109434		3.15	0.188589		3.15	0.175238		3.15	0.112772		3.15	0.124216
3.2	0.10705		3.2	0.184298		3.2	0.1719		3.2	0.110865		3.2	0.122786
3.25	0.104666		3.25	0.180006		3.25	0.170946		3.25	0.107527		3.25	0.119448
3.3	0.102282		3.3	0.181437		3.3	0.168085		3.3	0.10705		3.3	0.120401
3.35	0.102282		3.35	0.179052		3.35	0.170469		3.35	0.106573		3.35	0.119448
3.4	0.0984669		3.4	0.174761		3.4	0.160933		3.4	0.105143		3.4	0.115156
3.45	0.0970364		3.45	0.173807		3.45	0.160933		3.45	0.103235		3.45	0.116587
3.5	0.0965595		3.5	0.170946		3.5	0.157595		3.5	0.0998974		3.5	0.115156
3.55	0.0932217		3.55	0.166178		3.55	0.155687		3.55	0.09799		3.55	0.111818
3.6	0.092268		3.6	0.16427		3.6	0.154734		3.6	0.0965595		3.6	0.108957
3.65	0.0927448		3.65	0.164747		3.65	0.154257		3.65	0.0965595		3.65	0.105619
3.7	0.089407		3.7	0.157595		3.7	0.150919		3.7	0.0960827		3.7	0.103712
3.75	0.0889301		3.75	0.158072		3.75	0.149012		3.75	0.0927448		3.75	0.103712
3.8	0.0879765		3.8	0.151396		3.8	0.146627		3.8	0.0941753		3.8	0.102758
3.85	0.0865459		3.85	0.151396		3.85	0.145674		3.85	0.0917912		3.85	0.100851
3.9	0.0870228		3.9	0.150919		3.9	0.145197		3.9	0.0898838		3.9	0.0984669
3.95	0.0860691		3.95	0.147581		3.95	0.142336		3.95	0.0913143		3.95	0.0989437
4	0.0851154		4	0.147581		4	0.138044		4	0.092268		4	0.0975132
4.05	0.0855923		4.05	0.14472		4.05	0.136614		4.05	0.0927448		4.05	0.0989437
4.1	0.0836849		4.1	0.146627		4.1	0.138998		4.1	0.0903606		4.1	0.0998974
4.15	0.0855923		4.15	0.145197		4.15	0.137568		4.15	0.0879765		4.15	0.0975132
4.2	0.0855923		4.2	0.140905		4.2	0.13566		4.2	0.0884533		4.2	0.09799
4.25	0.0846386		4.25	0.142336		4.25	0.137091		4.25	0.0903606		4.25	0.0998974
4.3	0.0860691		4.3	0.14329		4.3	0.134706		4.3	0.0898838		4.3	0.101328
4.35	0.0851154		4.35	0.139952		4.35	0.132799		4.35	0.0908375		4.35	0.0994205
4.4	0.0879765		4.4	0.139475		4.4	0.136137		4.4	0.0908375		4.4	0.0994205
4.45	0.0879765		4.45	0.142336		4.45	0.131845		4.45	0.092268		4.45	0.100851
4.5	0.0870228		4.5	0.139475		4.5	0.134706		4.5	0.0927448		4.5	0.100374
4.55	0.0879765		4.55	0.140905		4.55	0.133276		4.55	0.0913143		4.55	0.101328
4.6	0.089407		4.6	0.139475		4.6	0.134706		4.6	0.0932217		4.6	0.103235
4.65	0.089407		4.65	0.142336		4.65	0.133753		4.65	0.0932217		4.65	0.104666
4.7	0.0913143		4.7	0.141382		4.7	0.136137		4.7	0.0927448		4.7	0.108004
4.75	0.095129		4.75	0.142813		4.75	0.137091		4.75	0.0917912		4.75	0.10705
4.8	0.0927448		4.8	0.14472		4.8	0.140905		4.8	0.0932217		4.8	0.110388
4.85	0.0936985		4.85	0.146151		4.85	0.143766		4.85	0.09799		4.85	0.112772
4.9	0.0970364		4.9	0.149012		4.9	0.14472		4.9	0.100374		4.9	0.113249
4.95	0.09799		4.95	0.150919		4.95	0.147104		4.95	0.102758		4.95	0.11611
5	0.104666		5	0.150442		5	0.151873		5	0.106573		5	0.122309
5.05	0.106573		5.05	0.156164		5.05	0.154734		5.05	0.107527		5.05	0.124693
5.1	0.109434		5.1	0.157595		5.1	0.156164		5.1	0.112295		5.1	0.128508
5.15	0.112295		5.15	0.164747		5.15	0.165224		5.15	0.114202		5.15	0.13423
5.2	0.116587		5.2	0.168085		5.2	0.166655		5.2	0.120401		5.2	0.137091
5.25	0.121832		5.25	0.172853		5.25	0.17333		5.25	0.124693		5.25	0.141859
5.3	0.125647		5.3	0.177622		5.3	0.180006		5.3	0.127554		5.3	0.148535
5.35	0.130892		5.35	0.18239		5.35	0.185728		5.35	0.13566		5.35	0.155687
5.4	0.139475		5.4	0.195265		5.4	0.195742		5.4	0.140429		5.4	0.161409
5.45	0.146151		5.45	0.197172		5.45	0.202417		5.45	0.150919		5.45	0.170946
5.5	0.151396		5.5	0.206232		5.5	0.212908		5.5	0.157595		5.5	0.181437
5.55	0.16284		5.55	0.216722		5.55	0.224352		5.55	0.168085		5.55	0.190496
5.6	0.171423		5.6	0.226259		5.6	0.237703		5.6	0.178099		5.6	0.202894
5.65	0.182867		5.65	0.238657		5.65	0.249624		5.65	0.19145		5.65	0.216246
5.7	0.193834		5.7	0.249624		5.7	0.26679		5.7	0.204802		5.7	0.225782
5.75	0.205755		5.75	0.26536		5.75	0.278711		5.75	0.218153		5.75	0.242949
5.8	0.223398		5.8	0.280142		5.8	0.299215		5.8	0.23818		5.8	0.260115
5.85	0.237226		5.85	0.294447		5.85	0.315428		5.85	0.255823		5.85	0.278234
5.9	0.254869		5.9	0.313044		5.9	0.338793		5.9	0.27442		5.9	0.297308
5.95	0.273943		5.95	0.333548		5.95	0.359297		5.95	0.295877		5.95	0.317335
6	0.295877		6	0.351667		6	0.384569		6	0.323057		6	0.338793
6.05	0.312567		6.05	0.369787		6.05	0.406027		6.05	0.346422		6.05	0.361681
6.1	0.337362		6.1	0.393152		6.1	0.433683		6.1	0.375032		6.1	0.386477
6.15	0.362158		6.15	0.417948		6.15	0.460863		6.15	0.403643		6.15	0.411272
6.2	0.389338		6.2	0.444651		6.2	0.488997		6.2	0.434637		6.2	0.442266
6.25	0.411749		6.25	0.470877		6.25	0.520468		6.25	0.465631		6.25	0.468969
6.3	0.440359		6.3	0.498056		6.3	0.550032		6.3	0.498533		6.3	0.500441
6.35	0.468016		6.35	0.524282		6.35	0.577688		6.35	0.534773		6.35	0.531912
6.4	0.49901		6.4	0.5548		6.4	0.61059		6.4	0.567675		6.4	0.562906
6.45	0.529051		6.45	0.58198		6.45	0.640635		6.45	0.602007		6.45	0.594854
6.5	0.558138		6.5	0.611544		6.5	0.670676		6.5	0.635867		6.5	0.626807
6.55	0.585794		6.55	0.640159		6.55	0.699286		6.55	0.670199		6.55	0.657325
6.6	0.614882		6.6	0.666862		6.6	0.729327		6.6	0.703578		6.6	0.686412
6.65	0.646358		6.65	0.696902		6.65	0.758414		6.65	0.737433		6.65	0.720744
6.7	0.67163		6.7	0.721221		6.7	0.783687		6.7	0.766044		6.7	0.750785
6.75	0.697379		6.75	0.748878		6.75	0.809436		6.75	0.797992		6.75	0.782256
6.8	0.71979		6.8	0.771766		6.8	0.830894		6.8	0.82088		6.8	0.805621
6.85	0.743632		6.85	0.797038		6.85	0.853782		6.85	0.847106		6.85	0.831847
6.9	0.767474		6.9	0.823264		6.9	0.875716		6.9	0.867133		6.9	0.858073
6.95	0.787501		6.95	0.845675		6.95	0.894313		6.95	0.886683		6.95	0.880008
7	0.806575		7	0.866656		7	0.911956		7	0.90385		7	0.904803
7.05	0.825648		7.05	0.884299		7.05	0.928645		7.05	0.920539		7.05	0.923877
7.1	0.841861		7.1	0.90385		7.1	0.95058		7.1	0.934367		7.1	0.945811
7.15	0.855212		7.15	0.921493		7.15	0.960593		7.15	0.944381		7.15	0.962501
7.2	0.871425		7.2	0.941043		7.2	0.98062		7.2	0.953918		7.2	0.980144
7.25	0.883346		7.25	0.957255		7.25	0.996833		7.25	0.964408		7.25	0.998263
7.3	0.898604		7.3	0.975852		7.3	1.01352		7.3	0.974898		7.3	1.01638
7.35	0.911479		7.35	0.991588		7.35	1.02497		7.35	0.983005		7.35	1.03403
7.4	0.921016		7.4	1.00685		7.4	1.04118		7.4	0.98968		7.4	1.05453
7.45	0.931506		7.45	1.01734		7.45	1.05787		7.45	0.994925		7.45	1.07265
7.5	0.944858		7.5	1.03212		7.5	1.07551		7.5	1.00399		7.5	1.09697
7.55	0.953918		7.55	1.04356		7.55	1.09125		7.55	1.00732		7.55	1.12463
7.6	0.968223		7.6	1.05978		7.6	1.10794		7.6	1.01638		7.6	1.15943
7.65	0.985866		7.65	1.08123		7.65	1.13369		7.65	1.02544		7.65	1.20616
7.7	1.00494		7.7	1.10507		7.7	1.16611		7.7	1.03879		7.7	1.26482
7.75	1.03355		7.75	1.13988		7.75	1.21093		7.75	1.0531		7.75	1.34397
7.8	1.0674		7.8	1.18042		7.8	1.26815		7.8	1.06931		7.8	1.44887
7.85	1.12081		7.85	1.25766		7.85	1.36495		7.85	1.09792		7.85	1.60814
7.9	1.19806		7.9	1.3721		7.9	1.51039		7.9	1.14036		7.9	1.82844
7.95	1.33491		7.95	1.57714		7.95	1.75691		7.95	1.20664		7.95	2.16366
8	1.53375		8	1.89901		8	2.14554		8	1.30725		8	2.61713
8.05	1.86849		8.05	2.46597		8.05	2.81311		8.05	1.48225		8.05	3.2642
8.1	2.39588		8.1	3.44254		8.1	3.9127		8.1	1.76311		8.1	4.13968
8.15	3.27946		8.15	5.19158		8.15	5.85535		8.15	2.25092		8.15	5.37469
8.2	4.66659		8.2	7.9768		8.2	8.87993		8.2	3.02673		8.2	6.99881
8.25	6.89581		8.25	11.7991		8.25	12.9798		8.25	4.33518		8.25	9.08307
8.3	10.093		8.3	15.5762		8.3	17.0186		8.3	6.56965		8.3	11.3609
8.35	13.4252		8.35	18.1053		8.35	19.698		8.35	10.0162		8.35	13.2602
8.4	15.7216		8.4	19.2536		8.4	20.8967		8.4	13.9225		8.4	14.4103
8.45	16.8894		8.45	19.688		8.45	21.3202		8.45	16.9652		8.45	14.9763
8.5	17.3319		8.5	19.7628		8.5	21.3245		8.5	18.5841		8.5	15.1504
8.55	17.3729		8.55	19.5897		8.55	21.1142		8.55	19.2188		8.55	15.0822
8.6	17.1235		8.6	19.2421		8.6	20.7456		8.6	19.2717		8.6	14.8557
8.65	16.773		8.65	18.8635		8.65	20.3398		8.65	19.0466		8.65	14.5991
8.7	16.5218		8.7	18.6141		8.7	20.0704		8.7	18.8063		8.7	14.4394
8.75	16.2471		8.75	18.3161		8.75	19.7738		8.75	18.4787		8.75	14.2553
8.8	16.0392		8.8	18.1292		8.8	19.5812		8.8	18.2293		8.8	14.1557
8.85	15.7707		8.85	17.8946		8.85	19.3566		8.85	17.8836		8.85	14.015
8.9	15.6153		8.9	17.7935		8.9	19.2769		8.9	17.639		8.9	13.9769
8.95	15.4007		8.95	17.6695		8.95	19.1806		8.95	17.3228		8.95	13.9182
9	15.2		9	17.5727		9	19.1124		9	17.0005		9	13.8686
9.05	15.1094		9.05	17.5994		9.05	19.1844		9.05	16.7788		9.05	13.8953
9.1	15.0641		9.1	17.6876		9.1	19.3246		9.1	16.6228		9.1	13.9549
9.15	15.0335		9.15	17.7549		9.15	19.4367		9.15	16.4951		9.15	13.9978
9.2	15.0555		9.2	17.8421		9.2	19.5568		9.2	16.4531		9.2	14.056
9.25	15.0364		9.25	17.8335		9.25	19.5626		9.25	16.4126		9.25	14.0503
9.3	15.0078		9.3	17.7863		9.3	19.5206		9.3	16.4049		9.3	14.0293
9.35	14.8442		9.35	17.6089		9.35	19.3127		9.35	16.2533		9.35	13.8886
9.4	14.6921		9.4	17.4459		9.4	19.1286		9.4	16.104		9.4	13.7609
9.45	14.5305		9.45	17.2871		9.45	18.9555		9.45	15.9333		9.45	13.6269
9.5	14.2968		9.5	17.0596		9.5	18.699		9.5	15.673		9.5	13.4361
9.55	14.0565		9.55	16.826		9.55	18.442		9.55	15.3916		9.55	13.2316
9.6	13.8276		9.6	16.6233		9.6	18.216		9.6	15.1198		9.6	13.0461
9.65	13.6221		9.65	16.4455		9.65	18.0181		9.65	14.8657		9.65	12.8863
9.7	13.4023		9.7	16.2538		9.7	17.8102		9.7	14.5839		9.7	12.7147
9.75	13.1329		9.75	16.0039		9.75	17.5389		9.75	14.2487		9.75	12.4963
9.8	12.9617		9.8	15.8671		9.8	17.3891		9.8	14.0203		9.8	12.3685
9.85	12.7981		9.85	15.7436		9.85	17.2556		9.85	13.8023		9.85	12.2498
9.9	12.656		9.9	15.6372		9.9	17.1426		9.9	13.6107		9.9	12.1444
9.95	12.4949		9.95	15.5061		9.95	17.0048		9.95	13.4018		9.95	12.0147
10	12.3795		10	15.4265		10	16.9209		10	13.2301		10	11.9365
10.05	12.2674		10.05	15.3602		10.05	16.8565		10.05	13.099		10.05	11.8711
10.1	12.1763		10.1	15.3015		10.1	16.794		10.1	12.9793		10.1	11.8115
10.15	12.0686		10.15	15.209		10.15	16.6972		10.15	12.8406		10.15	11.7281
10.2	12.0171		10.2	15.1685		10.2	16.6696		10.2	12.7585		10.2	11.7014
10.25	11.9513		10.25	15.116		10.25	16.6195		10.25	12.6913		10.25	11.6675
10.3	11.9308		10.3	15.1017		10.3	16.6057		10.3	12.6694		10.3	11.6418
10.35	11.8516		10.35	15.0121		10.35	16.4993		10.35	12.5812		10.35	11.5402
10.4	11.7805		10.4	14.9387		10.4	16.3949		10.4	12.5254		10.4	11.4401
10.45	11.6361		10.45	14.7675		10.45	16.209		10.45	12.4157		10.45	11.2555
10.5	11.4835		10.5	14.6025		10.5	16.0058		10.5	12.3218		10.5	11.05
10.55	11.2689		10.55	14.376		10.55	15.7378		10.55	12.1825		10.55	10.7778
10.6	10.9895		10.6	14.0932		10.6	15.4017		10.6	11.977		10.6	10.4549
10.65	10.6748		10.65	13.7957		10.65	15.0731		10.65	11.7224		10.65	10.1221
10.7	10.3281		10.7	13.4953		10.7	14.7393		10.7	11.3991		10.7	9.79213
10.75	9.98668		10.75	13.2134		10.75	14.4165		10.75	11.0343		10.75	9.49267
10.8	9.66863		10.8	12.9574		10.8	14.1166		10.8	10.6523		10.8	9.22612
10.85	9.40446		10.85	12.7471		10.85	13.8753		10.85	10.3124		10.85	9.01679
10.9	9.16794		10.9	12.5502		10.9	13.6478		10.9	10.0019		10.9	8.82939
10.95	9.00153		10.95	12.4162		10.95	13.4895		10.95	9.77162		10.95	8.70064
11	8.84465		11	12.2774		11	13.325		11	9.56229		11	8.5781
11.05	8.74976		11.05	12.1973		11.05	13.2263		11.05	9.42592		11.05	8.508
11.1	8.66059		11.1	12.1081		11.1	13.1171		11.1	9.30146		11.1	8.43838
11.15	8.62053		11.15	12.0743		11.15	13.0704		11.15	9.23899		11.15	8.41549
11.2	8.54758		11.2	11.9846		11.2	12.9655		11.2	9.14744		11.2	8.36066
11.25	8.53375		11.25	11.9656		11.25	12.9369		11.25	9.11597		11.25	8.35827
11.3	8.51992		11.3	11.9384		11.3	12.8978		11.3	9.08783		11.3	8.35303
11.35	8.53566		11.35	11.9508		11.35	12.9073		11.35	9.09785		11.35	8.37973
11.4	8.55998		11.4	11.9651		11.4	12.9173		11.4	9.11215		11.4	8.41216
11.45	8.60241		11.45	12.0099		11.45	12.9564		11.45	9.15602		11.45	8.46318
11.5	8.65153		11.5	12.0538		11.5	12.9984		11.5	9.19846		11.5	8.51944
11.55	8.71304		11.55	12.1158		11.55	13.0618		11.55	9.25854		11.55	8.58954
11.6	8.80221		11.6	12.2145		11.6	13.162		11.6	9.35582		11.6	8.68586
11.65	8.88661		11.65	12.3046		11.65	13.2511		11.65	9.43116		11.65	8.77646
11.7	8.98388		11.7	12.4066		11.7	13.3617		11.7	9.52558		11.7	8.87755
11.75	9.09022		11.75	12.5297		11.75	13.4891		11.75	9.63429		11.75	8.99247
11.8	9.22707		11.8	12.6865		11.8	13.6569		11.8	9.76829		11.8	9.13409
11.85	9.36011		11.85	12.8429		11.85	13.8162		11.85	9.90275		11.85	9.27285
11.9	9.51461		11.9	13.0218		11.9	14.0107		11.9	10.0563		11.9	9.43164
11.95	8.00732		11.95	10.9847		11.95	11.7853		11.95	8.4627		11.95	7.95486
12	6.84812		12	9.40207		12	10.0606		12	7.24247		12	6.81427
12.05	5.91304		12.05	8.12176		12.05	8.66822		12.05	6.2578		12.05	5.89349
12.1	5.15773		12.1	7.08178		12.1	7.53906		12.1	5.46672		12.1	5.14724
12.15	4.53307		12.15	6.21727		12.15	6.60446		12.15	4.80964		12.15	4.52878
12.2	4.00807		12.2	5.48961		12.2	5.82006		12.2	4.25793		12.2	4.0095
12.25	3.55698		12.25	4.86495		12.25	5.14533		12.25	3.78586		12.25	3.56175
12.3	3.17456		12.3	4.33613		12.3	4.57599		12.3	3.38532		12.3	3.18362
12.35	2.84601		12.35	3.88075		12.35	4.08532		12.35	3.04008		12.35	2.8565
12.4	2.55896		12.4	3.48021		12.4	3.65998		12.4	2.73825		12.4	2.57231
12.45	2.31148		12.45	3.13546		12.45	3.28948		12.45	2.47646		12.45	2.32626
12.5	2.08879		12.5	2.8298		12.5	2.96379		12.5	2.24615		12.5	2.10644
12.55	1.89901		12.55	2.56182		12.55	2.68341		12.55	2.04302		12.55	1.9138
12.6	1.72639		12.6	2.32531		12.6	2.4283		12.6	1.86229		12.6	1.74404
12.65	1.5781		12.65	2.1174		12.65	2.20848		12.65	1.7078		12.65	1.59574
12.7	1.43791		12.7	1.92381		12.7	2.00583		12.7	1.55807		12.7	1.45746
12.75	1.31679		12.75	1.75548		12.75	1.82987		12.75	1.43171		12.75	1.33586
12.8	1.20569		12.8	1.60146		12.8	1.66488		12.8	1.31488		12.8	1.22571
12.85	1.10841		12.85	1.46699		12.85	1.52326		12.85	1.21141		12.85	1.12749
12.9	1.01734		12.9	1.34016		12.9	1.39165		12.9	1.11461		12.9	1.03689
12.95	0.937228		12.95	1.23001		12.95	1.27674		12.95	1.03212		12.95	0.956302
13	0.863318		13	1.12796		13	1.16897		13	0.953918		13	0.882392
13.05	0.794177		13.05	1.03641		13.05	1.07456		13.05	0.882392		13.05	0.814681
13.1	0.733619		13.1	0.950103		13.1	0.987296		13.1	0.815635		13.1	0.753646
13.15	0.677829		13.15	0.872378		13.15	0.904803		13.15	0.755553		13.15	0.697856
13.2	0.625377		13.2	0.803714		13.2	0.832801		13.2	0.702147		13.2	0.645881
13.25	0.578642		13.25	0.739341		13.25	0.767474		13.25	0.65208		13.25	0.599146
13.3	0.536203		13.3	0.679736		13.3	0.704055		13.3	0.605345		13.3	0.555754
13.35	0.494242		13.35	0.624418		13.35	0.648742		13.35	0.561953		13.35	0.515223
13.4	0.458002		13.4	0.575304		13.4	0.598192		13.4	0.523806		13.4	0.478983
13.45	0.42367		13.45	0.528574		13.45	0.549555		13.45	0.486135		13.45	0.443697
13.5	0.392675		13.5	0.486612		13.5	0.505686		13.5	0.452757		13.5	0.412703
13.55	0.362635		13.55	0.447512		13.55	0.462294		13.55	0.419378		13.55	0.381231
13.6	0.334978		13.6	0.408888		13.6	0.425577		13.6	0.390768		13.6	0.354528
13.65	0.307798		13.65	0.373125		13.65	0.388384		13.65	0.363111		13.65	0.327826
13.7	0.285864		13.7	0.344038		13.7	0.355482		13.7	0.336409		13.7	0.303984
13.75	0.260115		13.75	0.31209		13.75	0.325441		13.75	0.310659		13.75	0.281572
13.8	0.239134		13.8	0.284433		13.8	0.296831		13.8	0.287294		13.8	0.258684
13.85	0.218153		13.85	0.255823		13.85	0.268698		13.85	0.264883		13.85	0.239134
13.9	0.198126		13.9	0.233412		13.9	0.239134		13.9	0.243902		13.9	0.219107
13.95	0.18239		13.95	0.208616		13.95	0.217676		13.95	0.223875		13.95	0.201941
14	0.163317		14	0.185251		14	0.193834		14	0.204802		14	0.183344
14.05	0.148058		14.05	0.165224		14.05	0.1719		14.05	0.185728		14.05	0.167608
14.1	0.131845		14.1	0.144243		14.1	0.150442		14.1	0.168562		14.1	0.151396
14.15	0.114202		14.15	0.126123		14.15	0.128984		14.15	0.151873		14.15	0.136137
14.2	0.100374		14.2	0.104189		14.2	0.109434		14.2	0.134706		14.2	0.120878
14.25	0.0851154		14.25	0.0874996		14.25	0.092268		14.25	0.11754		14.25	0.106573
14.3	0.0703335		14.3	0.0698566		14.3	0.0722408		14.3	0.102282		14.3	0.0932217
14.35	0.0584126		14.35	0.0522137		14.35	0.0550747		14.35	0.0874996		14.35	0.0803471
14.4	0.0431538		14.4	0.036478		14.4	0.0369549		14.4	0.0708103		14.4	0.0660419
14.45	0.030756		14.45	0.0202656		14.45	0.0183582		14.45	0.0545979		14.45	0.0526905
14.5	0.0174046		14.5	0.00119209		14.5	0.00166893		14.5	0.0426769		14.5	0.0412464
14.55	0.00452995		14.55	-0.015974		14.55	-0.0140667		14.55	0.0255108		14.55	0.0269413
14.6	-0.010252		14.6	-0.0317097		14.6	-0.033617		14.6	0.00977516		14.6	0.0140667
14.65	-0.025034		14.65	-0.0474453		14.65	-0.0488758		14.65	-0.00691414		14.65	0.00119209
14.7	-0.0379086		14.7	-0.0646114		14.7	-0.0669956		14.7	-0.0221729		14.7	-0.0121593
14.75	-0.05126		14.75	-0.0793934		14.75	-0.0846386		14.75	-0.036478		14.75	-0.0245571
14.8	-0.0641346		14.8	-0.0960827		14.8	-0.102282		14.8	-0.0526905		14.8	-0.0388622
14.85	-0.0793934		14.85	-0.112295		14.85	-0.121832		14.85	-0.0712872		14.85	-0.0522137
14.9	-0.0932217		14.9	-0.128031		14.9	-0.140429		14.9	-0.0865459		14.9	-0.0646114
14.95	-0.108957		14.95	-0.146151		14.95	-0.161409		14.95	-0.106096		14.95	-0.0793934
15	-0.121355		15	-0.165701		15	-0.178576		15	-0.123739		15	-0.0932217
15.05	-0.141382		15.05	-0.185728		15.05	-0.197172		15.05	-0.14472		15.05	-0.108957
15.1	-0.155687		15.1	-0.207186		15.1	-0.22006		15.1	-0.162363		15.1	-0.123739
15.15	-0.172377		15.15	-0.226736		15.15	-0.242472		15.15	-0.183344		15.15	-0.138998
15.2	-0.189066		15.2	-0.247717		15.2	-0.263453		15.2	-0.204802		15.2	-0.154734
15.25	-0.208139		15.25	-0.270605		15.25	-0.288725		15.25	-0.226736		15.25	-0.1719
15.3	-0.228643		15.3	-0.295877		15.3	-0.316381		15.3	-0.251532		15.3	-0.190496
15.35	-0.250578		15.35	-0.318289		15.35	-0.341654		15.35	-0.278234		15.35	-0.210047
15.4	-0.271082		15.4	-0.347376		15.4	-0.372171		15.4	-0.306368		15.4	-0.229597
15.45	-0.295877		15.45	-0.374556		15.45	-0.399828		15.45	-0.332594		15.45	-0.250578
15.5	-0.320673		15.5	-0.403643		15.5	-0.434637		15.5	-0.364542		15.5	-0.273466
15.55	-0.347853		15.55	-0.433207		15.55	-0.468016		15.55	-0.39506		15.55	-0.296831
15.6	-0.373125		15.6	-0.464201		15.6	-0.503302		15.6	-0.425577		15.6	-0.32115
15.65	-0.401735		15.65	-0.499487		15.65	-0.539541		15.65	-0.459909		15.65	-0.345469
15.7	-0.436544		15.7	-0.539541		15.7	-0.58198		15.7	-0.503302		15.7	-0.375986
15.75	-0.470877		15.75	-0.579119		15.75	-0.62633		15.75	-0.543833		15.75	-0.405073
15.8	-0.508547		15.8	-0.625854		15.8	-0.676875		15.8	-0.59247		15.8	-0.441313
15.85	-0.545263		15.85	-0.667338		15.85	-0.722175		15.85	-0.638728		15.85	-0.472784
15.9	-0.591516		15.9	-0.722175		15.9	-0.782733		15.9	-0.692611		15.9	-0.513315
15.95	-0.634437		15.95	-0.772243		15.95	-0.837092		15.95	-0.748401		15.95	-0.551939
16	-0.684981		16	-0.831847		16	-0.900989		16	-0.81039		16	-0.594378
16.05	-0.73791		16.05	-0.890498		16.05	-0.97013		16.05	-0.873809		16.05	-0.640159
16.1	-0.799899		16.1	-0.962977		16.1	-1.04833		16.1	-0.953918		16.1	-0.694041
16.15	-0.865703		16.15	-1.03879		16.15	-1.13082		16.15	-1.03403		16.15	-0.754123
16.2	-0.938659		16.2	-1.12463		16.2	-1.2219		16.2	-1.12701		16.2	-0.815158
16.25	-1.01543		16.25	-1.21093		16.25	-1.31774		16.25	-1.22333		16.25	-0.880961
16.3	-1.09601		16.3	-1.30535		16.3	-1.41836		16.3	-1.32823		16.3	-0.949149
16.35	-1.19138		16.35	-1.41502		16.35	-1.539		16.35	-1.45221		16.35	-1.03546
16.4	-1.29438		16.4	-1.52946		16.4	-1.66727		16.4	-1.58477		16.4	-1.12272
16.45	-1.40739		16.45	-1.65964		16.45	-1.80793		16.45	-1.73402		16.45	-1.21856
16.5	-1.53327		16.5	-1.80078		16.5	-1.96386		16.5	-1.89615		16.5	-1.32823
16.55	-1.68109		16.55	-1.96768		16.55	-2.14602		16.55	-2.09166		16.55	-1.45221
16.6	-1.83797		16.6	-2.14029		16.6	-2.3377		16.6	-2.30242		16.6	-1.58477
16.65	-2.01822		16.65	-2.33913		16.65	-2.55705		16.65	-2.54322		16.65	-1.73784
16.7	-2.21325		16.7	-2.55133		16.7	-2.79404		16.7	-2.8093		16.7	-1.89854
16.75	-2.43975		16.75	-2.79785		16.75	-3.06679		16.75	-3.12067		16.75	-2.08832
16.8	-2.69485		16.8	-3.07251		16.8	-3.37531		16.8	-3.47497		16.8	-2.30289
16.85	-2.9862		16.85	-3.3877		16.85	-3.71958		16.85	-3.88743		16.85	-2.54179
16.9	-3.32142		16.9	-3.74247		16.9	-4.11774		16.9	-4.37142		16.9	-2.81931
16.95	-3.71815		16.95	-4.15398		16.95	-4.57408		16.95	-4.94172		16.95	-3.13736
17	-4.17401		17	-4.62749		17	-5.10909		17	-5.61502		17	-3.51025
17.05	-4.68089		17.05	-5.14819		17.05	-5.69131		17.05	-6.37987		17.05	-3.91556
17.1	-5.31127		17.1	-5.79097		17.1	-6.408		17.1	-7.32925		17.1	-4.42245
17.15	-6.02891		17.15	-6.51767		17.15	-7.22006		17.15	-8.44363		17.15	-5.00037
17.2	-6.90392		17.2	-7.38504		17.2	-8.19663		17.2	-9.80929		17.2	-5.6937
17.25	-7.93722		17.25	-8.39833		17.25	-9.34485		17.25	-11.453		17.25	-6.51243
17.3	-9.18892		17.3	-9.61188		17.3	-10.7115		17.3	-13.4666		17.3	-7.49424
17.35	-10.6709		17.35	-11.0314		17.35	-12.3232		17.35	-15.8494		17.35	-8.65582
17.4	-12.4629		17.4	-12.7275		17.4	-14.2692		17.4	-18.698		17.4	-10.0544
17.45	-14.6635		17.45	-14.8337		17.45	-16.6538		17.45	-22.1542		17.45	-11.7944
17.5	-17.247		17.5	-17.2895		17.5	-19.4586		17.5	-26.1034		17.5	-13.8476
17.55	-20.2978		17.55	-20.233		17.55	-22.8046		17.55	-30.5895		17.55	-16.2991
17.6	-23.775		17.6	-23.6395		17.6	-26.6841		17.6	-35.3826		17.6	-19.1601
17.65	-27.8514		17.65	-27.7637		17.65	-31.3662		17.65	-40.522		17.65	-22.6019
17.7	-32.1687		17.7	-32.3442		17.7	-36.559		17.7	-45.2704		17.7	-26.4133
17.75	-36.6434		17.75	-37.4211		17.75	-42.2787		17.75	-49.3149		17.75	-30.5823
17.8	-40.6026		17.8	-42.4337		17.8	-47.8954		17.8	-51.7292		17.8	-34.6326
17.85	-44.445		17.85	-47.9092		17.85	-53.987		17.85	-53.1127		17.85	-38.9308
17.9	-46.9908		17.9	-52.627		17.9	-59.221		17.9	-52.2544		17.9	-42.4346
17.95	-48.2048		17.95	-56.484		17.95	-63.2885		17.95	-49.7081		17.95	-45.0072
18	-47.595		18	-58.5153		18	-65.3198		18	-45.5262		18	-45.9666
18.05	-45.7334		18.05	-59.1352		18.05	-65.6965		18.05	-40.672		18.05	-45.6366
18.1	-42.3865		18.1	-57.6236		18.1	-63.6461		18.1	-35.3362		18.1	-43.5652
18.15	-38.2508		18.15	-54.4908		18.15	-59.7837		18.15	-30.2483		18.15	-40.2884
18.2	-33.7776		18.2	-50.142		18.2	-54.5575		18.2	-25.7278		18.2	-36.21
18.25	-29.4794		18.25	-45.2306		18.25	-48.7496		18.25	-21.9751		18.25	-31.9184
18.3	-25.5521		18.3	-40.1188		18.3	-42.8034		18.3	-18.9043		18.3	-27.7461
18.35	-22.1423		18.35	-35.2313		18.35	-37.1911		18.35	-16.4056		18.35	-23.9628
18.4	-19.265		18.4	-30.8062		18.4	-32.2081		18.4	-14.3743		18.4	-20.697
18.45	-16.8946		18.45	-26.9915		18.45	-27.969		18.45	-12.7101		18.45	-17.9771
18.5	-14.8719		18.5	-23.6393		18.5	-24.3307		18.5	-11.3047		18.5	-15.6744
18.55	-13.1801		18.55	-20.8069		18.55	-21.2885		18.55	-10.0978		18.55	-13.7618
18.6	-11.74		18.6	-18.3988		18.6	-18.7469		18.6	-9.05732		18.6	-12.1615
18.65	-10.4597		18.65	-16.2912		18.65	-16.5487		18.65	-8.1251		18.65	-10.7739
18.7	-9.38348		18.7	-14.503		18.7	-14.7033		18.7	-7.32353		18.7	-9.60473
18.75	-8.3988		18.75	-12.9192		18.75	-13.0818		18.75	-6.59158		18.75	-8.55759
18.8	-7.53859		18.8	-11.5254		18.8	-11.6704		18.8	-5.95214		18.8	-7.65207
18.85	-6.75371		18.85	-10.2694		18.85	-10.4144		18.85	-5.37087		18.85	-6.83191
18.9	-6.06754		18.9	-9.1708		18.9	-9.32292		18.9	-4.86161		18.9	-6.11713
18.95	-5.45241		18.95	-8.19853		18.95	-8.36018		18.95	-4.40623		18.95	-5.48341
19	-4.9112		19	-7.34547		19	-7.51951		19	-3.99853		19	-4.92408
19.05	-4.42626		19.05	-6.59063		19.05	-6.77326		19.05	-3.62898		19.05	-4.42245
19.1	-3.99233		19.1	-5.93545		19.1	-6.12237		19.1	-3.29043		19.1	-3.98613
19.15	-3.608		19.15	-5.35228		19.15	-5.54349		19.15	-2.98143		19.15	-3.59179
19.2	-3.26325		19.2	-4.84588		19.2	-5.03184		19.2	-2.69533		19.2	-3.24751
19.25	-2.94043		19.25	-4.37237		19.25	-4.55262		19.25	-2.42353		19.25	-2.92755
19.3	-2.65051		19.3	-3.95609		19.3	-4.1268		19.3	-2.16604		19.3	-2.63811
19.35	-2.38443		19.35	-3.57653		19.35	-3.73675		19.35	-1.91904		19.35	-2.37871
19.4	-2.13314		19.4	-3.22892		19.4	-3.37292		19.4	-1.67299		19.4	-2.13886
19.45	-1.88948		19.45	-2.90562		19.45	-3.02912		19.45	-1.43266		19.45	-1.9095
19.5	-1.6563		19.5	-2.59472		19.5	-2.69676		19.5	-1.21046		19.5	-1.69445
19.55	-1.43648		19.55	-2.31148		19.55	-2.39016		19.55	-1.01924		19.55	-1.48798
19.6	-1.23048		19.6	-2.03968		19.6	-2.09166		19.6	-0.879054		19.6	-1.29819
19.65	-1.06073		19.65	-1.79315		19.65	-1.81747		19.65	-0.786071		19.65	-1.12749
19.7	-0.930552		19.7	-1.58287		19.7	-1.58334		19.7	-0.721698		19.7	-0.991111
19.75	-0.839477		19.75	-1.41359		19.75	-1.39642		19.75	-0.675445		19.75	-0.891452
19.8	-0.77558		19.8	-1.29152		19.8	-1.26386		19.8	-0.640159		19.8	-0.821834
19.85	-0.731711		19.85	-1.19949		19.85	-1.16086		19.85	-0.613928		19.85	-0.770335
19.9	-0.694995		19.9	-1.12701		19.9	-1.09268		19.9	-0.590563		19.9	-0.731235
19.95	-0.668292		19.95	-1.07408		19.95	-1.03212		19.95	-0.57292		19.95	-0.701194
20	-0.643497		20	-1.03021		20	-0.988727		20	-0.556231		20	-0.674968
20.05	-0.6249		20.05	-0.986342		20.05	-0.944858		20.05	-0.538588		20.05	-0.651126
20.1	-0.605822		20.1	-0.954871		20.1	-0.910048		20.1	-0.524759		20.1	-0.633006
20.15	-0.590086		20.15	-0.923877		20.15	-0.879531		20.15	-0.50807		20.15	-0.614882
20.2	-0.574827		20.2	-0.895743		20.2	-0.851874		20.2	-0.495672		20.2	-0.599146
20.25	-0.556707		20.25	-0.868087		20.25	-0.822787		20.25	-0.482321		20.25	-0.580549
20.3	-0.540495		20.3	-0.838523		20.3	-0.7937		20.3	-0.466108		20.3	-0.564814
20.35	-0.524282		20.35	-0.813251		20.35	-0.766044		20.35	-0.45085		20.35	-0.547171
20.4	-0.505686		20.4	-0.781779		20.4	-0.738864		20.4	-0.433683		20.4	-0.531435
20.45	-0.484705		20.45	-0.755076		20.45	-0.70787		20.45	-0.416517		20.45	-0.510454
20.5	-0.466108		20.5	-0.724559		20.5	-0.676398		20.5	-0.403166		20.5	-0.490904
20.55	-0.448465		20.55	-0.690227		20.55	-0.648265		20.55	-0.391722		20.55	-0.474215
20.6	-0.428438		20.6	-0.660186		20.6	-0.613928		20.6	-0.380754		20.6	-0.456095
20.65	-0.41604		20.65	-0.629191		20.65	-0.59104		20.65	-0.36788		20.65	-0.440836
20.7	-0.402689		20.7	-0.6001		20.7	-0.559092		20.7	-0.36025		20.7	-0.427961
20.75	-0.394583		20.75	-0.584841		20.75	-0.537634		20.75	-0.354052		20.75	-0.41604
20.8	-0.383139		20.8	-0.565767		20.8	-0.519991		20.8	-0.34833		20.8	-0.405073
20.85	-0.377417		20.85	-0.550508		20.85	-0.504732		20.85	-0.345469		20.85	-0.400305
20.9	-0.373602		20.9	-0.538588		20.9	-0.490427		20.9	-0.338793		20.9	-0.394583
20.95	-0.371695		20.95	-0.525713		20.95	-0.484228		20.95	-0.338316		20.95	-0.392199
21	-0.364542		21	-0.514746		21	-0.47183		21	-0.334501		21	-0.388861
21.05	-0.364542		21.05	-0.511408		21.05	-0.468969		21.05	-0.33021		21.05	-0.383139
21.1	-0.359774		21.1	-0.500441		21.1	-0.458956		21.1	-0.322104		21.1	-0.379801
21.15	-0.356436		21.15	-0.495195		21.15	-0.455618		21.15	-0.319242		21.15	-0.377417
21.2	-0.349283		21.2	-0.487566		21.2	-0.446081		21.2	-0.314951		21.2	-0.377417
21.25	-0.348806		21.25	-0.481367		21.25	-0.440836		21.25	-0.311613		21.25	-0.373602
21.3	-0.346422		21.3	-0.475645		21.3	-0.437975		21.3	-0.308275		21.3	-0.371695
21.35	-0.343084		21.35	-0.468493		21.35	-0.433207		21.35	-0.306368		21.35	-0.370264
21.4	-0.344038		21.4	-0.465631		21.4	-0.428915		21.4	-0.303507		21.4	-0.370741
21.45	-0.339746		21.45	-0.461817		21.45	-0.427961		21.45	-0.296354		21.45	-0.36788
21.5	-0.334501		21.5	-0.463724		21.5	-0.424147		21.5	-0.292063		21.5	-0.366926
21.55	-0.335932		21.55	-0.465631		21.55	-0.426054		21.55	-0.29397		21.55	-0.366926
21.6	-0.336409		21.6	-0.463247		21.6	-0.422716		21.6	-0.293016		21.6	-0.366449
21.65	-0.332117		21.65	-0.458002		21.65	-0.425577		21.65	-0.291586		21.65	-0.368357
21.7	-0.333548		21.7	-0.460863		21.7	-0.426054		21.7	-0.293493		21.7	-0.371218
21.75	-0.332117		21.75	-0.459909		21.75	-0.424147		21.75	-0.289202		21.75	-0.370741
21.8	-0.333071		21.8	-0.463247		21.8	-0.427961		21.8	-0.29254		21.8	-0.370741
21.85	-0.334501		21.85	-0.46134		21.85	-0.424147		21.85	-0.298738		21.85	-0.372171
21.9	-0.339746		21.9	-0.463247		21.9	-0.430822		21.9	-0.300646		21.9	-0.373602
21.95	-0.339746		21.95	-0.468493		21.95	-0.436068		21.95	-0.308275		21.95	-0.37694
22	-0.345945		22	-0.469923		22	-0.439882		22	-0.312567		22	-0.380278
22.05	-0.349283		22.05	-0.478506		22.05	-0.448942		22.05	-0.320673		22.05	-0.384569
22.1	-0.357866		22.1	-0.485659		22.1	-0.457048		22.1	-0.329733		22.1	-0.392199
22.15	-0.363111		22.15	-0.493765		22.15	-0.460386		22.15	-0.340223		22.15	-0.39649
22.2	-0.36931		22.2	-0.503302		22.2	-0.473738		22.2	-0.352144		22.2	-0.401258
22.25	-0.381231		22.25	-0.511408		22.25	-0.48852		22.25	-0.363111		22.25	-0.410318
22.3	-0.391245		22.3	-0.522375		22.3	-0.49758		22.3	-0.374079		22.3	-0.415564
22.35	-0.402212		22.35	-0.540495		22.35	-0.513315		22.35	-0.388861		22.35	-0.430822
22.4	-0.413656		22.4	-0.552416		22.4	-0.530005		22.4	-0.401258		22.4	-0.439405
22.45	-0.421762		22.45	-0.567675		22.45	-0.543356		22.45	-0.416517		22.45	-0.447512
22.5	-0.434637		22.5	-0.579119		22.5	-0.558615		22.5	-0.424623		22.5	-0.454187
22.55	-0.443697		22.55	-0.594378		22.55	-0.573397		22.55	-0.436068		22.55	-0.461817
22.6	-0.456572		22.6	-0.606298		22.6	-0.593424		22.6	-0.447512		22.6	-0.476122
22.65	-0.467539		22.65	-0.619173		22.65	-0.603914		22.65	-0.459909		22.65	-0.479937
22.7	-0.475168		22.7	-0.632052		22.7	-0.618219		22.7	-0.469923		22.7	-0.489473
22.75	-0.483274		22.75	-0.640159		22.75	-0.632529		22.75	-0.478029		22.75	-0.49758
22.8	-0.491858		22.8	-0.65208		22.8	-0.649695		22.8	-0.484228		22.8	-0.501394
22.85	-0.496149		22.85	-0.657325		22.85	-0.657325		22.85	-0.48995		22.85	-0.505686
22.9	-0.498056		22.9	-0.659709		22.9	-0.667338		22.9	-0.48852		22.9	-0.507593
22.95	-0.498056		22.95	-0.666385		22.95	-0.673537		22.95	-0.48089		22.95	-0.502348
23	-0.495672		23	-0.671153		23	-0.684505		23	-0.474691		23	-0.504732
23.05	-0.48852		23.05	-0.669246		23.05	-0.687366		23.05	-0.463724		23.05	-0.497103
23.1	-0.482798		23.1	-0.668769		23.1	-0.689273		23.1	-0.453711		23.1	-0.494242
23.15	-0.470877		23.15	-0.66257		23.15	-0.685935		23.15	-0.442266		23.15	-0.481367
23.2	-0.459909		23.2	-0.656848		23.2	-0.68212		23.2	-0.431299		23.2	-0.472784
23.25	-0.452757		23.25	-0.64445		23.25	-0.667338		23.25	-0.417471		23.25	-0.463247
23.3	-0.443697		23.3	-0.634437		23.3	-0.659709		23.3	-0.407457		23.3	-0.454187
23.35	-0.431776		23.35	-0.618696		23.35	-0.64302		23.35	-0.394106		23.35	-0.447989
23.4	-0.423193		23.4	-0.604391		23.4	-0.622511		23.4	-0.383615		23.4	-0.441313
23.45	-0.414133		23.45	-0.589609		23.45	-0.603914		23.45	-0.376463		23.45	-0.433207
23.5	-0.410795		23.5	-0.575781		23.5	-0.583887		23.5	-0.366926		23.5	-0.427008
23.55	-0.405073		23.55	-0.563383		23.55	-0.567198		23.55	-0.365973		23.55	-0.421286
23.6	-0.400305		23.6	-0.548124		23.6	-0.547171		23.6	-0.362158		23.6	-0.418901
23.65	-0.400305		23.65	-0.53668		23.65	-0.53525		23.65	-0.366449		23.65	-0.415087
23.7	-0.404119		23.7	-0.533819		23.7	-0.526667		23.7	-0.37837		23.7	-0.411749
23.75	-0.412226		23.75	-0.534773		23.75	-0.522375		23.75	-0.394583		23.75	-0.416994

## Sheet: Surface Area Analysis
Integration was carried out from 16s to 20s of the current vs time data, and inserting the values of the current (I) of the corresponding time
Example for electrode 1 is shown below:													Electrode 1			Electrode	Charge/ uC	absolute	surface area
													Integral = -4.29E+001 uC			1	-42.9	42.9	0.111719
													Integral = -4.29E+001 µAs			2	-53.9	53.9	0.140365
																3	-59	59	0.153646
													Electrode 2			4	-45.5	45.5	0.11849
													Integral = -5.39E+001 uC			5	-40.5	40.5	0.105469
													Integral = -5.39E+001 µAs					avg	0.125938
																		stdev.s	0.0203255
													Electrode 3					error%	0.161394
													Integral = -5.90E+001 uC
													Integral = -5.90E+001 µAs
													Electrode 4
													Integral = -4.55E+001 uC
													Integral = -4.55E+001 µAs
													Electrode 5
													Integral = -4.05E+001 uC
													Integral = -4.05E+001 µAs
