# Supplementary material for: Surface analysis of Metrohm BT220 screen-printed electrodes through electrochemical techniques: importance of pretreatment
Source: Front Chem. 2025 Sep 17;13:1602365. doi: 10.3389/fchem.2025.1602365 (PMC12484216; doi:10.3389/fchem.2025.1602365)
Supplement: Supplementary file 2 [file DataSheet1.zip › Raw data file/Electrochemical_experiments/CV-1.3Upper_Potential.xlsx]

## Sheet: CV raw data
Electrode 1																					Electrode 2																					Electrode 3
CV i vs E Scan 1		CV i vs E Scan 2		CV i vs E Scan 3		CV i vs E Scan 4		CV i vs E Scan 5		CV i vs E Scan 6		CV i vs E Scan 7		CV i vs E Scan 8		CV i vs E Scan 9		CV i vs E Scan 10			CV i vs E Scan 1		CV i vs E Scan 2		CV i vs E Scan 3		CV i vs E Scan 4		CV i vs E Scan 5		CV i vs E Scan 6		CV i vs E Scan 7		CV i vs E Scan 8		CV i vs E Scan 9		CV i vs E Scan 10			CV i vs E Scan 1		CV i vs E Scan 2		CV i vs E Scan 3		CV i vs E Scan 4
V	µA	V	µA	V	µA	V	µA	V	µA	V	µA	V	µA	V	µA	V	µA	V	µA		V	µA	V	µA	V	µA	V	µA	V	µA	V	µA	V	µA	V	µA	V	µA	V	µA		V	µA	V	µA	V	µA	V	µA
3.91006e-05	-0.416517	3.91006e-05	-0.636821	3.91006e-05	-0.63539	3.91006e-05	-0.612497	3.91006e-05	-0.58198	3.91006e-05	-0.559092	3.91006e-05	-0.538588	3.91006e-05	-0.525713	3.91006e-05	-0.510931	3.91006e-05	-0.501871		3.91006e-05	-0.478506	3.91006e-05	-0.611544	3.91006e-05	-0.62108	3.91006e-05	-0.608683	3.91006e-05	-0.584841	3.91006e-05	-0.557184	3.91006e-05	-0.542402	3.91006e-05	-0.530481	3.91006e-05	-0.522852	3.91006e-05	-0.517607		3.91006e-05	-0.538111	3.91006e-05	-0.631576	3.91006e-05	-0.635867	3.91006e-05	-0.616312
0.00503922	-0.261068	0.00503922	-0.497103	0.00503922	-0.490427	0.00503922	-0.472307	0.00503922	-0.446081	0.00503922	-0.4251	0.00503922	-0.412226	0.00503922	-0.403643	0.00503922	-0.394106	0.00503922	-0.389338		0.00503922	-0.288248	0.00503922	-0.469923	0.00503922	-0.466585	0.00503922	-0.451803	0.00503922	-0.429392	0.00503922	-0.411272	0.00503922	-0.398397	0.00503922	-0.391245	0.00503922	-0.385046	0.00503922	-0.37837		0.00503922	-0.318766	0.00503922	-0.481367	0.00503922	-0.468016	0.00503922	-0.45085
0.0101175	-0.194788	0.0101175	-0.416517	0.0101175	-0.409365	0.0101175	-0.39506	0.0101175	-0.374556	0.0101175	-0.35882	0.0101175	-0.348806	0.0101175	-0.3407	0.0101175	-0.335932	0.0101175	-0.327826		0.0101175	-0.210047	0.0101175	-0.390768	0.0101175	-0.384569	0.0101175	-0.373602	0.0101175	-0.349283	0.0101175	-0.337839	0.0101175	-0.326395	0.0101175	-0.322104	0.0101175	-0.314474	0.0101175	-0.312567		0.0101175	-0.228167	0.0101175	-0.396013	0.0101175	-0.379324	0.0101175	-0.363111
0.0151176	-0.156164	0.0151176	-0.359297	0.0151176	-0.354528	0.0151176	-0.341654	0.0151176	-0.326395	0.0151176	-0.316381	0.0151176	-0.304461	0.0151176	-0.299215	0.0151176	-0.295877	0.0151176	-0.289202		0.0151176	-0.165701	0.0151176	-0.334978	0.0151176	-0.329733	0.0151176	-0.320196	0.0151176	-0.301123	0.0151176	-0.291586	0.0151176	-0.282526	0.0151176	-0.278711	0.0151176	-0.272989	0.0151176	-0.272036		0.0151176	-0.177145	0.0151176	-0.339746	0.0151176	-0.324488	0.0151176	-0.306845
0.020195	-0.131369	0.020195	-0.315905	0.020195	-0.311136	0.020195	-0.305414	0.020195	-0.291109	0.020195	-0.278711	0.020195	-0.272512	0.020195	-0.269175	0.020195	-0.264883	0.020195	-0.262022		0.020195	-0.136137	0.020195	-0.291586	0.020195	-0.290155	0.020195	-0.283957	0.020195	-0.270128	0.020195	-0.259638	0.020195	-0.251055	0.020195	-0.250578	0.020195	-0.247717	0.020195	-0.243902		0.020195	-0.143766	0.020195	-0.296831	0.020195	-0.280619	0.020195	-0.270128
0.0251951	-0.111818	0.0251951	-0.277758	0.0251951	-0.277281	0.0251951	-0.271559	0.0251951	-0.260115	0.0251951	-0.253916	0.0251951	-0.24724	0.0251951	-0.243425	0.0251951	-0.239611	0.0251951	-0.240564		0.0251951	-0.115156	0.0251951	-0.258207	0.0251951	-0.258207	0.0251951	-0.251532	0.0251951	-0.241995	0.0251951	-0.230074	0.0251951	-0.22912	0.0251951	-0.228167	0.0251951	-0.224829	0.0251951	-0.221968		0.0251951	-0.119925	0.0251951	-0.261068	0.0251951	-0.253439	0.0251951	-0.241518
0.0302734	-0.0975132	0.0302734	-0.247717	0.0302734	-0.249624	0.0302734	-0.246286	0.0302734	-0.237226	0.0302734	-0.231504	0.0302734	-0.224829	0.0302734	-0.221491	0.0302734	-0.218153	0.0302734	-0.215769		0.0302734	-0.0984669	0.0302734	-0.228643	0.0302734	-0.229597	0.0302734	-0.22912	0.0302734	-0.219107	0.0302734	-0.216722	0.0302734	-0.210047	0.0302734	-0.207186	0.0302734	-0.207663	0.0302734	-0.206232		0.0302734	-0.101328	0.0302734	-0.232458	0.0302734	-0.224829	0.0302734	-0.219107
0.0352736	-0.0851154	0.0352736	-0.221491	0.0352736	-0.225306	0.0352736	-0.222921	0.0352736	-0.214338	0.0352736	-0.211	0.0352736	-0.206709	0.0352736	-0.202894	0.0352736	-0.200033	0.0352736	-0.19908		0.0352736	-0.0860691	0.0352736	-0.203848	0.0352736	-0.208139	0.0352736	-0.206709	0.0352736	-0.199556	0.0352736	-0.197172	0.0352736	-0.194311	0.0352736	-0.190973	0.0352736	-0.189543	0.0352736	-0.188589		0.0352736	-0.0865459	0.0352736	-0.208139	0.0352736	-0.201941	0.0352736	-0.198603
0.0403519	-0.0760555	0.0403519	-0.19908	0.0403519	-0.201941	0.0403519	-0.202417	0.0403519	-0.197649	0.0403519	-0.191927	0.0403519	-0.19002	0.0403519	-0.186682	0.0403519	-0.184774	0.0403519	-0.18239		0.0403519	-0.0755787	0.0403519	-0.18096	0.0403519	-0.185251	0.0403519	-0.190496	0.0403519	-0.182867	0.0403519	-0.180483	0.0403519	-0.177145	0.0403519	-0.176191	0.0403519	-0.176668	0.0403519	-0.172853		0.0403519	-0.074625	0.0403519	-0.185728	0.0403519	-0.183821	0.0403519	-0.179529
0.045352	-0.0679493	0.045352	-0.177622	0.045352	-0.181913	0.045352	-0.185251	0.045352	-0.177145	0.045352	-0.177622	0.045352	-0.1719	0.045352	-0.169516	0.045352	-0.168562	0.045352	-0.169039		0.045352	-0.0665188	0.045352	-0.160933	0.045352	-0.170946	0.045352	-0.170469	0.045352	-0.165701	0.045352	-0.166178	0.045352	-0.16284	0.045352	-0.161409	0.045352	-0.161886	0.045352	-0.158072		0.045352	-0.0650883	0.045352	-0.167608	0.045352	-0.165224	0.045352	-0.16284
0.0504303	-0.0607967	0.0504303	-0.158072	0.0504303	-0.163794	0.0504303	-0.167131	0.0504303	-0.163317	0.0504303	-0.160933	0.0504303	-0.159502	0.0504303	-0.156641	0.0504303	-0.15378	0.0504303	-0.152349		0.0504303	-0.0593662	0.0504303	-0.144243	0.0504303	-0.152826	0.0504303	-0.156164	0.0504303	-0.153303	0.0504303	-0.151396	0.0504303	-0.150442	0.0504303	-0.148058	0.0504303	-0.147104	0.0504303	-0.147104		0.0504303	-0.0560284	0.0504303	-0.149965	0.0504303	-0.149965	0.0504303	-0.146627
0.0554304	-0.054121	0.0554304	-0.140905	0.0554304	-0.149012	0.0554304	-0.149488	0.0554304	-0.148058	0.0554304	-0.147104	0.0554304	-0.144243	0.0554304	-0.141382	0.0554304	-0.139475	0.0554304	-0.139475		0.0554304	-0.0526905	0.0554304	-0.131369	0.0554304	-0.138521	0.0554304	-0.141382	0.0554304	-0.140429	0.0554304	-0.138044	0.0554304	-0.139475	0.0554304	-0.134706	0.0554304	-0.136137	0.0554304	-0.131845		0.0554304	-0.0493526	0.0554304	-0.134706	0.0554304	-0.13566	0.0554304	-0.134706
0.0604296	-0.0488758	0.0604296	-0.125647	0.0604296	-0.131369	0.0604296	-0.13566	0.0604296	-0.136137	0.0604296	-0.133276	0.0604296	-0.131369	0.0604296	-0.130892	0.0604296	-0.124693	0.0604296	-0.124693		0.0604296	-0.0469685	0.0604296	-0.113249	0.0604296	-0.121355	0.0604296	-0.128031	0.0604296	-0.124693	0.0604296	-0.128031	0.0604296	-0.128031	0.0604296	-0.123739	0.0604296	-0.122309	0.0604296	-0.120401		0.0604296	-0.0426769	0.0604296	-0.118971	0.0604296	-0.120401	0.0604296	-0.121355
0.0655079	-0.0436306	0.0655079	-0.109911	0.0655079	-0.116587	0.0655079	-0.121832	0.0655079	-0.120878	0.0655079	-0.119925	0.0655079	-0.117064	0.0655079	-0.11611	0.0655079	-0.113726	0.0655079	-0.111818		0.0655079	-0.0417233	0.0655079	-0.0989437	0.0655079	-0.107527	0.0655079	-0.113249	0.0655079	-0.115156	0.0655079	-0.114202	0.0655079	-0.112295	0.0655079	-0.111341	0.0655079	-0.111818	0.0655079	-0.110388		0.0655079	-0.0369549	0.0655079	-0.102758	0.0655079	-0.109434	0.0655079	-0.107527
0.070508	-0.0388622	0.070508	-0.0960827	0.070508	-0.103712	0.070508	-0.110865	0.070508	-0.109911	0.070508	-0.105619	0.070508	-0.106573	0.070508	-0.102282	0.070508	-0.102282	0.070508	-0.09799		0.070508	-0.0369549	0.070508	-0.0870228	0.070508	-0.0965595	0.070508	-0.101328	0.070508	-0.101805	0.070508	-0.100374	0.070508	-0.101328	0.070508	-0.0998974	0.070508	-0.101805	0.070508	-0.0975132		0.070508	-0.0321865	0.070508	-0.0908375	0.070508	-0.0965595	0.070508	-0.0975132
0.0755863	-0.0340939	0.0755863	-0.0803471	0.0755863	-0.089407	0.0755863	-0.0946522	0.0755863	-0.0946522	0.0755863	-0.095129	0.0755863	-0.0908375	0.0755863	-0.0908375	0.0755863	-0.0874996	0.0755863	-0.0841618		0.0755863	-0.0326633	0.0755863	-0.0731945	0.0755863	-0.0841618	0.0755863	-0.0927448	0.0755863	-0.0913143	0.0755863	-0.0884533	0.0755863	-0.0884533	0.0755863	-0.0865459	0.0755863	-0.0889301	0.0755863	-0.0851154		0.0755863	-0.0269413	0.0755863	-0.0765324	0.0755863	-0.0846386	0.0755863	-0.0865459
0.0805864	-0.0302792	0.0805864	-0.0660419	0.0805864	-0.0760555	0.0805864	-0.0817776	0.0805864	-0.0822544	0.0805864	-0.0808239	0.0805864	-0.0798702	0.0805864	-0.0755787	0.0805864	-0.0712872	0.0805864	-0.0698566		0.0805864	-0.0288486	0.0805864	-0.0607967	0.0805864	-0.071764	0.0805864	-0.0798702	0.0805864	-0.0793934	0.0805864	-0.0784397	0.0805864	-0.0789165	0.0805864	-0.077486	0.0805864	-0.0722408	0.0805864	-0.0708103		0.0805864	-0.0226498	0.0805864	-0.0655651	0.0805864	-0.0731945	0.0805864	-0.0760555
0.0856647	-0.0259876	0.0856647	-0.0498295	0.0856647	-0.0622272	0.0856647	-0.0684261	0.0856647	-0.068903	0.0856647	-0.0684261	0.0856647	-0.0646114	0.0856647	-0.0612736	0.0856647	-0.0565052	0.0856647	-0.0550747		0.0856647	-0.0245571	0.0856647	-0.0455379	0.0856647	-0.0565052	0.0856647	-0.0655651	0.0856647	-0.0665188	0.0856647	-0.0679493	0.0856647	-0.0655651	0.0856647	-0.0622272	0.0856647	-0.0622272	0.0856647	-0.0550747		0.0856647	-0.0188351	0.0856647	-0.0517368	0.0856647	-0.0617504	0.0856647	-0.0631809
0.0906649	-0.0221729	0.0906649	-0.0360012	0.0906649	-0.0469685	0.0906649	-0.0531673	0.0906649	-0.054121	0.0906649	-0.0531673	0.0906649	-0.0507832	0.0906649	-0.0455379	0.0906649	-0.0441074	0.0906649	-0.0412464		0.0906649	-0.0216961	0.0906649	-0.0350475	0.0906649	-0.0469685	0.0906649	-0.0574589	0.0906649	-0.0560284	0.0906649	-0.0555515	0.0906649	-0.0526905	0.0906649	-0.0493526	0.0906649	-0.0493526	0.0906649	-0.0441074		0.0906649	-0.0154972	0.0906649	-0.0422001	0.0906649	-0.0507832	0.0906649	-0.0531673
0.0957422	-0.0183582	0.0957422	-0.0207424	0.0957422	-0.033617	0.0957422	-0.0379086	0.0957422	-0.0422001	0.0957422	-0.0379086	0.0957422	-0.0379086	0.0957422	-0.0302792	0.0957422	-0.0302792	0.0957422	-0.0259876		0.0957422	-0.0183582	0.0957422	-0.0216961	0.0957422	-0.033617	0.0957422	-0.0431538	0.0957422	-0.0431538	0.0957422	-0.0422001	0.0957422	-0.0407696	0.0957422	-0.0379086	0.0957422	-0.0360012	0.0957422	-0.0312328		0.0957422	-0.0116825	0.0957422	-0.0298023	0.0957422	-0.0407696	0.0957422	-0.0417233
0.100742	-0.0145435	0.100742	-0.00596046	0.100742	-0.0169277	0.100742	-0.0226498	0.100742	-0.0255108	0.100742	-0.0236034	0.100742	-0.0202656	0.100742	-0.0145435	0.100742	-0.0154972	0.100742	-0.0126362		0.100742	-0.0150204	0.100742	-0.010252	0.100742	-0.0221729	0.100742	-0.0302792	0.100742	-0.0326633	0.100742	-0.0274181	0.100742	-0.027895	0.100742	-0.0231266	0.100742	-0.0207424	0.100742	-0.0197887		0.100742	-0.00882149	0.100742	-0.0174046	0.100742	-0.0293255	0.100742	-0.0269413
0.105821	-0.0112057	0.105821	0.00929832	0.105821	-0.0026226	0.105821	-0.00500679	0.105821	-0.00786781	0.105821	-0.0064373	0.105821	-0.00596046	0.105821	-0.0026226	0.105821	0.0026226	0.105821	0.00309944		0.105821	-0.0112057	0.105821	0.00357628	0.105821	-0.00929832	0.105821	-0.0174046	0.105821	-0.0174046	0.105821	-0.0174046	0.105821	-0.0126362	0.105821	-0.0121593	0.105821	-0.0107288	0.105821	-0.00691414		0.105821	-0.00500679	0.105821	-0.00357628	0.105821	-0.0150204	0.105821	-0.0174046
0.110821	-0.00739098	0.110821	0.0255108	0.110821	0.0150204	0.110821	0.00786781	0.110821	0.00596046	0.110821	0.0107288	0.110821	0.00929832	0.110821	0.0145435	0.110821	0.0121593	0.110821	0.0145435		0.110821	-0.00834465	0.110821	0.0169277	0.110821	0.00548363	0.110821	-0.00166893	0.110821	-0.00500679	0.110821	-0.00166893	0.110821	-0.000715256	0.110821	0.00309944	0.110821	0.00166893	0.110821	0.00309944		0.110821	-0.00214577	0.110821	0.00834465	0.110821	-0.00166893	0.110821	-0.0064373
0.115821	-0.00405312	0.115821	0.0417233	0.115821	0.0326633	0.115821	0.0269413	0.115821	0.0245571	0.115821	0.0240803	0.115821	0.0255108	0.115821	0.0264645	0.115821	0.027895	0.115821	0.0269413		0.115821	-0.00548363	0.115821	0.0293255	0.115821	0.0197887	0.115821	0.0145435	0.115821	0.0121593	0.115821	0.0112057	0.115821	0.0135899	0.115821	0.013113	0.115821	0.0140667	0.115821	0.0150204		0.115821	0.000715256	0.115821	0.0212193	0.115821	0.00929832	0.115821	0.010252
0.120899	-0.000715256	0.120899	0.0584126	0.120899	0.0498295	0.120899	0.0426769	0.120899	0.0407696	0.120899	0.0412464	0.120899	0.0393391	0.120899	0.0393391	0.120899	0.0388622	0.120899	0.0388622		0.120899	-0.0026226	0.120899	0.0426769	0.120899	0.0326633	0.120899	0.0259876	0.120899	0.0245571	0.120899	0.0226498	0.120899	0.0245571	0.120899	0.0259876	0.120899	0.0221729	0.120899	0.0245571		0.120899	0.00357628	0.120899	0.0340939	0.120899	0.0240803	0.120899	0.025034
0.125899	0.0026226	0.125899	0.0712872	0.125899	0.0674725	0.125899	0.0607967	0.125899	0.0584126	0.125899	0.054121	0.125899	0.0560284	0.125899	0.0550747	0.125899	0.0503063	0.125899	0.0469685		0.125899	0.000715256	0.125899	0.0536442	0.125899	0.0460148	0.125899	0.0407696	0.125899	0.0360012	0.125899	0.0369549	0.125899	0.0360012	0.125899	0.036478	0.125899	0.0374317	0.125899	0.0340939		0.125899	0.00691414	0.125899	0.0445843	0.125899	0.0388622	0.125899	0.0379086
0.130977	0.00548363	0.130977	0.0865459	0.130977	0.0813007	0.130977	0.0736713	0.130977	0.0722408	0.130977	0.0679493	0.130977	0.0650883	0.130977	0.0641346	0.130977	0.0612736	0.130977	0.056982		0.130977	0.00357628	0.130977	0.0646114	0.130977	0.056982	0.130977	0.0531673	0.130977	0.0479221	0.130977	0.0455379	0.130977	0.0474453	0.130977	0.0460148	0.130977	0.0426769	0.130977	0.0422001		0.130977	0.00929832	0.130977	0.0560284	0.130977	0.0493526	0.130977	0.0536442
0.135977	0.00929832	0.135977	0.0998974	0.135977	0.0965595	0.135977	0.0908375	0.135977	0.0841618	0.135977	0.0798702	0.135977	0.0789165	0.135977	0.0765324	0.135977	0.0731945	0.135977	0.0679493		0.135977	0.0064373	0.135977	0.0765324	0.135977	0.0708103	0.135977	0.0655651	0.135977	0.0603199	0.135977	0.0579357	0.135977	0.0579357	0.135977	0.0531673	0.135977	0.0488758	0.135977	0.0503063		0.135977	0.0121593	0.135977	0.0679493	0.135977	0.0641346	0.135977	0.0646114
0.141055	0.0126362	0.141055	0.114679	0.141055	0.113726	0.141055	0.105619	0.141055	0.100374	0.141055	0.095129	0.141055	0.0903606	0.141055	0.0846386	0.141055	0.0798702	0.141055	0.0784397		0.141055	0.00929832	0.141055	0.0889301	0.141055	0.0851154	0.141055	0.0789165	0.141055	0.0736713	0.141055	0.0708103	0.141055	0.0655651	0.141055	0.0636578	0.141055	0.0598431	0.141055	0.0560284		0.141055	0.0150204	0.141055	0.0798702	0.141055	0.0770092	0.141055	0.077486
0.146055	0.0154972	0.146055	0.128984	0.146055	0.124216	0.146055	0.116587	0.146055	0.112295	0.146055	0.107527	0.146055	0.09799	0.146055	0.0917912	0.146055	0.089407	0.146055	0.0860691		0.146055	0.0121593	0.146055	0.09799	0.146055	0.095129	0.146055	0.0851154	0.146055	0.0808239	0.146055	0.0789165	0.146055	0.0736713	0.146055	0.0698566	0.146055	0.0684261	0.146055	0.0655651		0.146055	0.0178814	0.146055	0.089407	0.146055	0.0855923	0.146055	0.0879765
0.151134	0.0188351	0.151134	0.140905	0.151134	0.137568	0.151134	0.128984	0.151134	0.121832	0.151134	0.11611	0.151134	0.109434	0.151134	0.102282	0.151134	0.0984669	0.151134	0.0913143		0.151134	0.0150204	0.151134	0.108004	0.151134	0.106096	0.151134	0.0998974	0.151134	0.0932217	0.151134	0.0855923	0.151134	0.0813007	0.151134	0.0731945	0.151134	0.0741482	0.151134	0.0698566		0.151134	0.0207424	0.151134	0.101328	0.151134	0.0975132	0.151134	0.0994205
0.156134	0.0216961	0.156134	0.149965	0.156134	0.149012	0.156134	0.139952	0.156134	0.130415	0.156134	0.123739	0.156134	0.115156	0.156134	0.10848	0.156134	0.104189	0.156134	0.0984669		0.156134	0.0178814	0.156134	0.115633	0.156134	0.113726	0.156134	0.105619	0.156134	0.0984669	0.156134	0.0936985	0.156134	0.0889301	0.156134	0.0832081	0.156134	0.0817776	0.156134	0.0779629		0.156134	0.0240803	0.156134	0.10848	0.156134	0.105143	0.156134	0.106096
0.161212	0.0245571	0.161212	0.160456	0.161212	0.158548	0.161212	0.145674	0.161212	0.138521	0.161212	0.131369	0.161212	0.121832	0.161212	0.112772	0.161212	0.110865	0.161212	0.105619		0.161212	0.0207424	0.161212	0.1266	0.161212	0.122786	0.161212	0.113249	0.161212	0.105619	0.161212	0.100374	0.161212	0.0936985	0.161212	0.0865459	0.161212	0.0879765	0.161212	0.0832081		0.161212	0.0269413	0.161212	0.118017	0.161212	0.113249	0.161212	0.115156
0.166212	0.0274181	0.166212	0.167608	0.166212	0.164747	0.166212	0.153303	0.166212	0.143766	0.166212	0.133753	0.166212	0.1266	0.166212	0.118494	0.166212	0.112295	0.166212	0.10705		0.166212	0.0231266	0.166212	0.130892	0.166212	0.128031	0.166212	0.118017	0.166212	0.111341	0.166212	0.10848	0.166212	0.09799	0.166212	0.0898838	0.166212	0.092268	0.166212	0.0889301		0.166212	0.0298023	0.166212	0.123739	0.166212	0.120878	0.166212	0.122309
0.171211	0.0302792	0.171211	0.174761	0.171211	0.169992	0.171211	0.159979	0.171211	0.151396	0.171211	0.138044	0.171211	0.130892	0.171211	0.120878	0.171211	0.118017	0.171211	0.112295		0.171211	0.0259876	0.171211	0.137091	0.171211	0.131845	0.171211	0.126123	0.171211	0.117064	0.171211	0.110865	0.171211	0.105619	0.171211	0.0970364	0.171211	0.0941753	0.171211	0.0932217		0.171211	0.0331402	0.171211	0.13423	0.171211	0.128984	0.171211	0.1266
0.17629	0.0326633	0.17629	0.18096	0.17629	0.175238	0.17629	0.16427	0.17629	0.154257	0.17629	0.139952	0.17629	0.130415	0.17629	0.126123	0.17629	0.114679	0.17629	0.112295		0.17629	0.0288486	0.17629	0.140905	0.17629	0.136614	0.17629	0.129938	0.17629	0.118494	0.17629	0.113249	0.17629	0.104189	0.17629	0.0994205	0.17629	0.09799	0.17629	0.0932217		0.17629	0.0355244	0.17629	0.138521	0.17629	0.13423	0.17629	0.132322
0.18129	0.0355244	0.18129	0.188112	0.18129	0.179052	0.18129	0.168085	0.18129	0.154257	0.18129	0.144243	0.18129	0.134706	0.18129	0.12517	0.18129	0.120401	0.18129	0.112295		0.18129	0.0312328	0.18129	0.147104	0.18129	0.140429	0.18129	0.132322	0.18129	0.123262	0.18129	0.112295	0.18129	0.109434	0.18129	0.100851	0.18129	0.0989437	0.18129	0.0965595		0.18129	0.0393391	0.18129	0.143766	0.18129	0.137568	0.18129	0.135183
0.186368	0.0379086	0.186368	0.190973	0.186368	0.18096	0.186368	0.170469	0.186368	0.155687	0.186368	0.147104	0.186368	0.138521	0.186368	0.129938	0.186368	0.123739	0.186368	0.114679		0.186368	0.0331402	0.186368	0.148535	0.186368	0.145674	0.186368	0.134706	0.186368	0.122786	0.186368	0.115633	0.186368	0.111341	0.186368	0.102282	0.186368	0.0994205	0.186368	0.0994205		0.186368	0.0422001	0.186368	0.149012	0.186368	0.143766	0.186368	0.138998
0.191368	0.0407696	0.191368	0.195742	0.191368	0.18239	0.191368	0.168085	0.191368	0.156641	0.191368	0.146151	0.191368	0.137091	0.191368	0.129938	0.191368	0.118971	0.191368	0.11611		0.191368	0.0360012	0.191368	0.156164	0.191368	0.146627	0.191368	0.134706	0.191368	0.123739	0.191368	0.122786	0.191368	0.108004	0.191368	0.100851	0.191368	0.101328	0.191368	0.0965595		0.191368	0.0450611	0.191368	0.154734	0.191368	0.146627	0.191368	0.141859
0.196446	0.0431538	0.196446	0.197172	0.196446	0.184298	0.196446	0.1719	0.196446	0.160933	0.196446	0.148535	0.196446	0.135183	0.196446	0.129938	0.196446	0.120401	0.196446	0.116587		0.196446	0.0379086	0.196446	0.159502	0.196446	0.149012	0.196446	0.136137	0.196446	0.127554	0.196446	0.118494	0.196446	0.112295	0.196446	0.105619	0.196446	0.102282	0.196446	0.0984669		0.196446	0.0479221	0.196446	0.158548	0.196446	0.148535	0.196446	0.142336
0.201447	0.0455379	0.201447	0.202894	0.201447	0.187635	0.201447	0.172853	0.201447	0.162363	0.201447	0.148535	0.201447	0.138998	0.201447	0.129461	0.201447	0.11754	0.201447	0.116587		0.201447	0.0402927	0.201447	0.161409	0.201447	0.151396	0.201447	0.140429	0.201447	0.129938	0.201447	0.120401	0.201447	0.115633	0.201447	0.10705	0.201447	0.104666	0.201447	0.0994205		0.201447	0.0517368	0.201447	0.161409	0.201447	0.152826	0.201447	0.145674
0.206524	0.048399	0.206524	0.204802	0.206524	0.185728	0.206524	0.171423	0.206524	0.161886	0.206524	0.146627	0.206524	0.137568	0.206524	0.130415	0.206524	0.121832	0.206524	0.118494		0.206524	0.0426769	0.206524	0.163317	0.206524	0.152826	0.206524	0.138521	0.206524	0.1266	0.206524	0.118494	0.206524	0.114679	0.206524	0.105619	0.206524	0.106096	0.206524	0.0984669		0.206524	0.0545979	0.206524	0.16284	0.206524	0.154257	0.206524	0.147581
0.211524	0.05126	0.211524	0.207663	0.211524	0.187635	0.211524	0.174761	0.211524	0.161409	0.211524	0.146627	0.211524	0.137568	0.211524	0.128984	0.211524	0.122786	0.211524	0.118494		0.211524	0.0445843	0.211524	0.170469	0.211524	0.152349	0.211524	0.142813	0.211524	0.130892	0.211524	0.122786	0.211524	0.113249	0.211524	0.106096	0.211524	0.106573	0.211524	0.0975132		0.211524	0.0579357	0.211524	0.169039	0.211524	0.15521	0.211524	0.150442
0.216524	0.0531673	0.216524	0.211954	0.216524	0.190973	0.216524	0.175714	0.216524	0.163317	0.216524	0.148535	0.216524	0.138044	0.216524	0.131369	0.216524	0.122309	0.216524	0.119209		0.216524	0.0469685	0.216524	0.172853	0.216524	0.157118	0.216524	0.143766	0.216524	0.129938	0.216524	0.121832	0.216524	0.117064	0.216524	0.10705	0.216524	0.107169	0.216524	0.103235		0.216524	0.0612736	0.216524	0.171423	0.216524	0.159502	0.216524	0.152826
0.221602	0.0560284	0.221602	0.214815	0.221602	0.189543	0.221602	0.176668	0.221602	0.163794	0.221602	0.151396	0.221602	0.139475	0.221602	0.130415	0.221602	0.123978	0.221602	0.11915		0.221602	0.0498295	0.221602	0.180006	0.221602	0.159025	0.221602	0.143766	0.221602	0.132799	0.221602	0.124693	0.221602	0.115633	0.221602	0.108957	0.221602	0.108004	0.221602	0.101805		0.221602	0.0646114	0.221602	0.176668	0.221602	0.165701	0.221602	0.157118
0.226603	0.0588894	0.226603	0.21863	0.226603	0.190496	0.226603	0.175714	0.226603	0.163317	0.226603	0.151396	0.226603	0.14329	0.226603	0.132799	0.226603	0.124693	0.226603	0.119448		0.226603	0.0517368	0.226603	0.181913	0.226603	0.159502	0.226603	0.145674	0.226603	0.135183	0.226603	0.12517	0.226603	0.115156	0.226603	0.110388	0.226603	0.108004	0.226603	0.103712		0.226603	0.0679493	0.226603	0.180483	0.226603	0.174761	0.226603	0.169516
0.231681	0.0617504	0.231681	0.222921	0.231681	0.192761	0.231681	0.178099	0.231681	0.164151	0.231681	0.152349	0.231681	0.141859	0.231681	0.134706	0.231681	0.126123	0.231681	0.119448		0.231681	0.054121	0.231681	0.186682	0.231681	0.161409	0.231681	0.147104	0.231681	0.13566	0.231681	0.12517	0.231681	0.118017	0.231681	0.113726	0.231681	0.10848	0.231681	0.103712		0.231681	0.071764	0.231681	0.186205	0.231681	0.184298	0.231681	0.172377
0.236681	0.0641346	0.236681	0.22769	0.236681	0.195265	0.236681	0.179529	0.236681	0.164747	0.236681	0.150919	0.236681	0.142813	0.236681	0.13423	0.236681	0.124693	0.236681	0.119925		0.236681	0.0565052	0.236681	0.19002	0.236681	0.165224	0.236681	0.148058	0.236681	0.138044	0.236681	0.1266	0.236681	0.120401	0.236681	0.111818	0.236681	0.108719	0.236681	0.102758		0.236681	0.0751019	0.236681	0.189543	0.236681	0.189066	0.236681	0.180006
0.241758	0.0674725	0.241758	0.232458	0.241758	0.195742	0.241758	0.18096	0.241758	0.164747	0.241758	0.152826	0.241758	0.142336	0.241758	0.13423	0.241758	0.126123	0.241758	0.122786		0.241758	0.0588894	0.241758	0.193834	0.241758	0.16427	0.241758	0.149965	0.241758	0.138521	0.241758	0.126123	0.241758	0.118017	0.241758	0.112295	0.241758	0.108957	0.241758	0.105619		0.241758	0.0789165	0.241758	0.195742	0.241758	0.195265	0.241758	0.181437
0.246758	0.0703335	0.246758	0.237703	0.246758	0.19908	0.246758	0.183821	0.246758	0.167131	0.246758	0.151873	0.246758	0.142813	0.246758	0.136614	0.246758	0.131369	0.246758	0.122786		0.246758	0.0612736	0.246758	0.199556	0.246758	0.166655	0.246758	0.148535	0.246758	0.138521	0.246758	0.129938	0.246758	0.118971	0.246758	0.114202	0.246758	0.109434	0.246758	0.108004		0.246758	0.095129	0.246758	0.203371	0.246758	0.200033	0.246758	0.189543
0.251837	0.0731945	0.251837	0.240088	0.251837	0.19908	0.251837	0.185251	0.251837	0.167131	0.251837	0.154734	0.251837	0.145197	0.251837	0.136137	0.251837	0.128031	0.251837	0.12517		0.251837	0.0636578	0.251837	0.202894	0.251837	0.169992	0.251837	0.151396	0.251837	0.142813	0.251837	0.130415	0.251837	0.122309	0.251837	0.11611	0.251837	0.110865	0.251837	0.10705		0.251837	0.101328	0.251837	0.217199	0.251837	0.205278	0.251837	0.189543
0.256837	0.0770092	0.256837	0.244856	0.256837	0.20051	0.256837	0.184298	0.256837	0.169516	0.256837	0.15378	0.256837	0.146151	0.256837	0.137568	0.256837	0.131845	0.256837	0.128031		0.256837	0.0665188	0.256837	0.216722	0.256837	0.1719	0.256837	0.15378	0.256837	0.142336	0.256837	0.134706	0.256837	0.124216	0.256837	0.11754	0.256837	0.109911	0.256837	0.10848		0.256837	0.112772	0.256837	0.232935	0.256837	0.203848	0.256837	0.192404
0.261915	0.0798702	0.261915	0.247717	0.261915	0.204802	0.261915	0.186205	0.261915	0.169992	0.261915	0.154734	0.261915	0.145674	0.261915	0.138998	0.261915	0.130892	0.261915	0.129938		0.261915	0.068903	0.261915	0.226736	0.261915	0.170946	0.261915	0.154734	0.261915	0.143766	0.261915	0.133753	0.261915	0.127077	0.261915	0.118494	0.261915	0.110865	0.261915	0.109911		0.261915	0.113249	0.261915	0.23675	0.261915	0.211	0.261915	0.195265
0.266915	0.0832081	0.266915	0.26536	0.266915	0.206709	0.266915	0.184298	0.266915	0.169992	0.266915	0.154734	0.266915	0.145674	0.266915	0.138044	0.266915	0.133634	0.266915	0.127077		0.266915	0.0722408	0.266915	0.230074	0.266915	0.175238	0.266915	0.156164	0.266915	0.142813	0.266915	0.131845	0.266915	0.124693	0.266915	0.118017	0.266915	0.110745	0.266915	0.113249		0.266915	0.116587	0.266915	0.239134	0.266915	0.211477	0.266915	0.195265
0.271915	0.0870228	0.271915	0.258684	0.271915	0.204325	0.271915	0.186205	0.271915	0.167608	0.271915	0.154734	0.271915	0.14472	0.271915	0.138998	0.271915	0.13566	0.271915	0.127077		0.271915	0.074625	0.271915	0.221014	0.271915	0.176668	0.271915	0.157595	0.271915	0.145197	0.271915	0.136137	0.271915	0.125647	0.271915	0.118852	0.271915	0.111341	0.271915	0.110865		0.271915	0.121832	0.271915	0.243902	0.271915	0.216246	0.271915	0.197649
0.276994	0.0903606	0.276994	0.233889	0.276994	0.202417	0.276994	0.180483	0.276994	0.167131	0.276994	0.155687	0.276994	0.146151	0.276994	0.137568	0.276994	0.136137	0.276994	0.1266		0.276994	0.077486	0.276994	0.212908	0.276994	0.174284	0.276994	0.157595	0.276994	0.143766	0.276994	0.131369	0.276994	0.124693	0.276994	0.119448	0.276994	0.110865	0.276994	0.112295		0.276994	0.12517	0.276994	0.244379	0.276994	0.21863	0.276994	0.20051
0.281993	0.095129	0.281993	0.232458	0.281993	0.201941	0.281993	0.181437	0.281993	0.166059	0.281993	0.154734	0.281993	0.143766	0.281993	0.137568	0.281993	0.133276	0.281993	0.127554		0.281993	0.0808239	0.281993	0.208139	0.281993	0.177145	0.281993	0.158668	0.281993	0.146627	0.281993	0.132322	0.281993	0.125647	0.281993	0.119448	0.281993	0.114202	0.281993	0.112295		0.281993	0.129938	0.281993	0.248671	0.281993	0.218153	0.281993	0.19908
0.287071	0.0994205	0.287071	0.232458	0.287071	0.202417	0.287071	0.179529	0.287071	0.165224	0.287071	0.15378	0.287071	0.147104	0.287071	0.138521	0.287071	0.131845	0.287071	0.126123		0.287071	0.0841618	0.287071	0.206232	0.287071	0.174284	0.287071	0.159979	0.287071	0.145674	0.287071	0.13423	0.287071	0.124216	0.287071	0.118971	0.287071	0.112295	0.287071	0.111341		0.287071	0.133276	0.287071	0.245333	0.287071	0.221014	0.287071	0.201464
0.292071	0.103712	0.292071	0.230074	0.292071	0.201941	0.292071	0.180006	0.292071	0.16427	0.292071	0.152349	0.292071	0.144243	0.292071	0.137091	0.292071	0.129461	0.292071	0.128031		0.292071	0.0879765	0.292071	0.205278	0.292071	0.176191	0.292071	0.159502	0.292071	0.142336	0.292071	0.13423	0.292071	0.125647	0.292071	0.119448	0.292071	0.116587	0.292071	0.110388		0.292071	0.136137	0.292071	0.249624	0.292071	0.218153	0.292071	0.200987
0.29715	0.108004	0.29715	0.227213	0.29715	0.198603	0.29715	0.179052	0.29715	0.16284	0.29715	0.152349	0.29715	0.141859	0.29715	0.133276	0.29715	0.131369	0.29715	0.123739		0.29715	0.0917912	0.29715	0.205755	0.29715	0.172853	0.29715	0.156641	0.29715	0.145674	0.29715	0.133038	0.29715	0.122309	0.29715	0.119448	0.29715	0.115156	0.29715	0.113249		0.29715	0.139952	0.29715	0.246763	0.29715	0.216246	0.29715	0.201941
0.30215	0.113249	0.30215	0.228643	0.30215	0.196695	0.30215	0.175714	0.30215	0.161409	0.30215	0.149965	0.30215	0.141382	0.30215	0.133753	0.30215	0.129461	0.30215	0.119925		0.30215	0.0956059	0.30215	0.204802	0.30215	0.17333	0.30215	0.15521	0.30215	0.143766	0.30215	0.131845	0.30215	0.121355	0.30215	0.119925	0.30215	0.112772	0.30215	0.112772		0.30215	0.145197	0.30215	0.24581	0.30215	0.215769	0.30215	0.20051
0.307228	0.118017	0.307228	0.223875	0.307228	0.193357	0.307228	0.17333	0.307228	0.157595	0.307228	0.146151	0.307228	0.138044	0.307228	0.132799	0.307228	0.124693	0.307228	0.118494		0.307228	0.0998974	0.307228	0.201464	0.307228	0.172973	0.307228	0.152349	0.307228	0.140905	0.307228	0.131845	0.307228	0.122786	0.307228	0.120878	0.307228	0.113249	0.307228	0.112295		0.307228	0.148058	0.307228	0.244856	0.307228	0.212908	0.307228	0.192881
0.312228	0.123739	0.312228	0.224352	0.312228	0.192881	0.312228	0.174284	0.312228	0.154734	0.312228	0.14472	0.312228	0.134706	0.312228	0.129938	0.312228	0.125647	0.312228	0.11766		0.312228	0.104666	0.312228	0.202417	0.312228	0.17333	0.312228	0.152826	0.312228	0.140429	0.312228	0.128031	0.312228	0.122309	0.312228	0.120401	0.312228	0.114202	0.312228	0.110388		0.312228	0.152826	0.312228	0.242949	0.312228	0.208139	0.312228	0.188589
0.317306	0.129461	0.317306	0.221491	0.317306	0.188589	0.317306	0.170469	0.317306	0.151873	0.317306	0.142813	0.317306	0.133276	0.317306	0.127554	0.317306	0.121832	0.317306	0.117064		0.317306	0.108957	0.317306	0.200033	0.317306	0.172377	0.317306	0.151873	0.317306	0.138044	0.317306	0.129461	0.317306	0.121832	0.317306	0.118017	0.317306	0.114202	0.317306	0.109434		0.317306	0.156641	0.317306	0.239611	0.317306	0.206709	0.317306	0.184298
0.322306	0.13566	0.322306	0.218153	0.322306	0.186205	0.322306	0.168562	0.322306	0.153303	0.322306	0.142813	0.322306	0.132322	0.322306	0.126123	0.322306	0.118971	0.322306	0.115156		0.322306	0.114679	0.322306	0.198603	0.322306	0.169039	0.322306	0.149488	0.322306	0.136137	0.322306	0.1266	0.322306	0.119925	0.322306	0.115633	0.322306	0.109911	0.322306	0.110865		0.322306	0.160933	0.322306	0.235796	0.322306	0.206709	0.322306	0.179052
0.327306	0.141859	0.327306	0.216246	0.327306	0.186682	0.327306	0.167608	0.327306	0.149012	0.327306	0.138044	0.327306	0.130892	0.327306	0.125647	0.327306	0.120401	0.327306	0.113726		0.327306	0.120401	0.327306	0.198126	0.327306	0.167131	0.327306	0.148535	0.327306	0.133276	0.327306	0.125647	0.327306	0.11611	0.327306	0.117064	0.327306	0.111341	0.327306	0.110388		0.327306	0.16427	0.327306	0.230551	0.327306	0.203848	0.327306	0.177145
0.332384	0.148535	0.332384	0.215292	0.332384	0.182867	0.332384	0.16284	0.332384	0.144243	0.332384	0.13566	0.332384	0.127077	0.332384	0.121355	0.332384	0.118017	0.332384	0.112295		0.332384	0.1266	0.332384	0.193357	0.332384	0.168085	0.332384	0.145197	0.332384	0.13423	0.332384	0.123739	0.332384	0.11754	0.332384	0.114202	0.332384	0.109434	0.332384	0.106573		0.332384	0.167608	0.332384	0.228167	0.332384	0.202894	0.332384	0.175238
0.337384	0.155687	0.337384	0.211954	0.337384	0.180483	0.337384	0.160933	0.337384	0.144243	0.337384	0.13423	0.337384	0.126123	0.337384	0.119448	0.337384	0.11611	0.337384	0.110865		0.337384	0.132799	0.337384	0.190973	0.337384	0.16427	0.337384	0.146627	0.337384	0.132322	0.337384	0.123262	0.337384	0.114202	0.337384	0.111341	0.337384	0.109911	0.337384	0.106573		0.337384	0.16427	0.337384	0.224352	0.337384	0.199556	0.337384	0.1719
0.342463	0.16284	0.342463	0.211	0.342463	0.176668	0.342463	0.159025	0.342463	0.142336	0.342463	0.131845	0.342463	0.124693	0.342463	0.115156	0.342463	0.113726	0.342463	0.108957		0.342463	0.138998	0.342463	0.188589	0.342463	0.16284	0.342463	0.143766	0.342463	0.128984	0.342463	0.120401	0.342463	0.114679	0.342463	0.109911	0.342463	0.108957	0.342463	0.104189		0.342463	0.170469	0.342463	0.219584	0.342463	0.197649	0.342463	0.168085
0.347463	0.170469	0.347463	0.209093	0.347463	0.177145	0.347463	0.156641	0.347463	0.139475	0.347463	0.130892	0.347463	0.124693	0.347463	0.112772	0.347463	0.111818	0.347463	0.106096		0.347463	0.146151	0.347463	0.186682	0.347463	0.160456	0.347463	0.141859	0.347463	0.129938	0.347463	0.120878	0.347463	0.111818	0.347463	0.110865	0.347463	0.106573	0.347463	0.104189		0.347463	0.172853	0.347463	0.217676	0.347463	0.192881	0.347463	0.159979
0.35254	0.177622	0.35254	0.205755	0.35254	0.172377	0.35254	0.152349	0.35254	0.136137	0.35254	0.126123	0.35254	0.117064	0.35254	0.110865	0.35254	0.108004	0.35254	0.104666		0.35254	0.153303	0.35254	0.183821	0.35254	0.159025	0.35254	0.138521	0.35254	0.124693	0.35254	0.117064	0.35254	0.109911	0.35254	0.106573	0.35254	0.103712	0.35254	0.0998974		0.35254	0.181437	0.35254	0.213385	0.35254	0.189543	0.35254	0.157595
0.35754	0.186205	0.35754	0.204325	0.35754	0.172853	0.35754	0.15378	0.35754	0.13566	0.35754	0.1266	0.35754	0.116587	0.35754	0.109911	0.35754	0.107527	0.35754	0.100851		0.35754	0.161886	0.35754	0.181913	0.35754	0.157118	0.35754	0.13566	0.35754	0.123739	0.35754	0.115633	0.35754	0.110388	0.35754	0.109434	0.35754	0.104189	0.35754	0.100374		0.35754	0.189066	0.35754	0.211	0.35754	0.187159	0.35754	0.15521
0.362618	0.195265	0.362618	0.202894	0.362618	0.170946	0.362618	0.149965	0.362618	0.134706	0.362618	0.121832	0.362618	0.114679	0.362618	0.10705	0.362618	0.104666	0.362618	0.102282		0.362618	0.170469	0.362618	0.181913	0.362618	0.154257	0.362618	0.133753	0.362618	0.121832	0.362618	0.112295	0.362618	0.108957	0.362618	0.105619	0.362618	0.102758	0.362618	0.0994205		0.362618	0.196218	0.362618	0.208139	0.362618	0.183344	0.362618	0.151873
0.367619	0.204325	0.367619	0.200987	0.367619	0.170469	0.367619	0.148535	0.367619	0.132799	0.367619	0.121832	0.367619	0.113726	0.367619	0.107527	0.367619	0.104189	0.367619	0.0989437		0.367619	0.179529	0.367619	0.18096	0.367619	0.15521	0.367619	0.132799	0.367619	0.120401	0.367619	0.112772	0.367619	0.105143	0.367619	0.104189	0.367619	0.0984669	0.367619	0.0994205		0.367619	0.196218	0.367619	0.202894	0.367619	0.180483	0.367619	0.148535
0.372697	0.213861	0.372697	0.199556	0.372697	0.168085	0.372697	0.146627	0.372697	0.128508	0.372697	0.120401	0.372697	0.112295	0.372697	0.104189	0.372697	0.101805	0.372697	0.0965595		0.372697	0.188589	0.372697	0.179887	0.372697	0.150919	0.372697	0.131369	0.372697	0.118971	0.372697	0.112295	0.372697	0.104189	0.372697	0.102282	0.372697	0.09799	0.372697	0.0970364		0.372697	0.203371	0.372697	0.198126	0.372697	0.176668	0.372697	0.144243
0.377697	0.224352	0.377697	0.19908	0.377697	0.166178	0.377697	0.14472	0.377697	0.127554	0.377697	0.115156	0.377697	0.111341	0.377697	0.105619	0.377697	0.0994205	0.377697	0.0970364		0.377697	0.19908	0.377697	0.178099	0.377697	0.149488	0.377697	0.131845	0.377697	0.11754	0.377697	0.112295	0.377697	0.104189	0.377697	0.0989437	0.377697	0.0970364	0.377697	0.0941753		0.377697	0.211477	0.377697	0.193834	0.377697	0.175714	0.377697	0.143766
0.382697	0.234365	0.382697	0.198603	0.382697	0.164747	0.382697	0.142813	0.382697	0.1266	0.382697	0.11754	0.382697	0.108004	0.382697	0.103235	0.382697	0.100851	0.382697	0.0960827		0.382697	0.209093	0.382697	0.178576	0.382697	0.148535	0.382697	0.127077	0.382697	0.116587	0.382697	0.108004	0.382697	0.103712	0.382697	0.0998974	0.382697	0.0975132	0.382697	0.0936985		0.382697	0.22006	0.382697	0.19908	0.382697	0.170469	0.382697	0.140905
0.387775	0.244379	0.387775	0.198603	0.387775	0.162363	0.387775	0.141859	0.387775	0.126123	0.387775	0.115156	0.387775	0.106573	0.387775	0.103235	0.387775	0.0984669	0.387775	0.0956059		0.387775	0.22006	0.387775	0.175714	0.387775	0.147104	0.387775	0.130892	0.387775	0.114202	0.387775	0.109434	0.387775	0.103235	0.387775	0.0965595	0.387775	0.095129	0.387775	0.0932217		0.387775	0.228643	0.387775	0.19145	0.387775	0.169992	0.387775	0.140429
0.392775	0.254869	0.392775	0.196695	0.392775	0.161886	0.392775	0.138521	0.392775	0.12517	0.392775	0.114202	0.392775	0.105143	0.392775	0.100374	0.392775	0.0984669	0.392775	0.0936985		0.392775	0.231028	0.392775	0.174284	0.392775	0.145674	0.392775	0.127554	0.392775	0.115156	0.392775	0.106096	0.392775	0.0994205	0.392775	0.0975132	0.392775	0.095129	0.392775	0.0917912		0.392775	0.237703	0.392775	0.188589	0.392775	0.165224	0.392775	0.138521
0.397853	0.26679	0.397853	0.196695	0.397853	0.161171	0.397853	0.139475	0.397853	0.12517	0.397853	0.116587	0.397853	0.105619	0.397853	0.101328	0.397853	0.097394	0.397853	0.0936985		0.397853	0.243425	0.397853	0.176191	0.397853	0.146151	0.397853	0.128031	0.397853	0.113726	0.397853	0.105619	0.397853	0.104189	0.397853	0.0965595	0.397853	0.0960827	0.397853	0.092268		0.397853	0.248671	0.397853	0.189543	0.397853	0.159502	0.397853	0.137568
0.402853	0.278711	0.402853	0.196218	0.402853	0.159979	0.402853	0.138521	0.402853	0.124693	0.402853	0.113726	0.402853	0.105143	0.402853	0.0994205	0.402853	0.0960827	0.402853	0.095129		0.402853	0.255346	0.402853	0.176191	0.402853	0.144243	0.402853	0.124693	0.402853	0.112772	0.402853	0.105143	0.402853	0.0965595	0.402853	0.0941753	0.402853	0.0965595	0.402853	0.0908375		0.402853	0.262976	0.402853	0.186682	0.402853	0.159502	0.402853	0.135183
0.407931	0.291109	0.407931	0.197172	0.407931	0.160456	0.407931	0.138044	0.407931	0.125647	0.407931	0.11611	0.407931	0.104189	0.407931	0.100374	0.407931	0.0965595	0.407931	0.0941753		0.407931	0.268698	0.407931	0.17643	0.407931	0.14472	0.407931	0.127554	0.407931	0.112295	0.407931	0.10705	0.407931	0.0989437	0.407931	0.0956059	0.407931	0.0965595	0.407931	0.0936985		0.407931	0.268698	0.407931	0.187635	0.407931	0.157118	0.407931	0.136137
0.412931	0.303507	0.412931	0.196218	0.412931	0.159502	0.412931	0.137091	0.412931	0.123262	0.412931	0.113249	0.412931	0.104666	0.412931	0.101328	0.412931	0.09799	0.412931	0.0960827		0.412931	0.281572	0.412931	0.176668	0.412931	0.146151	0.412931	0.125647	0.412931	0.111818	0.412931	0.10848	0.412931	0.0994205	0.412931	0.0965595	0.412931	0.0962019	0.412931	0.0908375		0.412931	0.279665	0.412931	0.186682	0.412931	0.157118	0.412931	0.133753
0.41801	0.315905	0.41801	0.197172	0.41801	0.159025	0.41801	0.138998	0.41801	0.125647	0.41801	0.111341	0.41801	0.10705	0.41801	0.101805	0.41801	0.0970364	0.41801	0.0965595		0.41801	0.295877	0.41801	0.176668	0.41801	0.147581	0.41801	0.125647	0.41801	0.110388	0.41801	0.105619	0.41801	0.102282	0.41801	0.0960827	0.41801	0.0965595	0.41801	0.0913143		0.41801	0.291109	0.41801	0.187635	0.41801	0.156641	0.41801	0.131845
0.42301	0.329256	0.42301	0.197649	0.42301	0.158072	0.42301	0.139952	0.42301	0.124693	0.42301	0.113726	0.42301	0.108004	0.42301	0.100374	0.42301	0.0989437	0.42301	0.0941753		0.42301	0.309229	0.42301	0.176191	0.42301	0.146151	0.42301	0.125647	0.42301	0.113249	0.42301	0.108957	0.42301	0.101328	0.42301	0.0975132	0.42301	0.095129	0.42301	0.0913143		0.42301	0.30303	0.42301	0.187159	0.42301	0.156641	0.42301	0.133753
0.428087	0.3407	0.428087	0.197172	0.428087	0.158668	0.428087	0.138044	0.428087	0.12517	0.428087	0.111818	0.428087	0.105619	0.428087	0.102282	0.428087	0.0965595	0.428087	0.0936985		0.428087	0.32258	0.428087	0.176668	0.428087	0.145316	0.428087	0.125647	0.428087	0.112295	0.428087	0.105143	0.428087	0.103235	0.428087	0.0960827	0.428087	0.0941753	0.428087	0.0917912		0.428087	0.31209	0.428087	0.186682	0.428087	0.154734	0.428087	0.133753
0.433087	0.355005	0.433087	0.199556	0.433087	0.158548	0.433087	0.140429	0.433087	0.122786	0.433087	0.112295	0.433087	0.106096	0.433087	0.0994205	0.433087	0.0984669	0.433087	0.0956059		0.433087	0.338316	0.433087	0.178099	0.433087	0.143766	0.433087	0.1266	0.433087	0.115156	0.433087	0.10705	0.433087	0.100851	0.433087	0.0970364	0.433087	0.095129	0.433087	0.092268		0.433087	0.324488	0.433087	0.187635	0.433087	0.152349	0.433087	0.13411
0.438087	0.368357	0.438087	0.200033	0.438087	0.159025	0.438087	0.138998	0.438087	0.125647	0.438087	0.112772	0.438087	0.108957	0.438087	0.102758	0.438087	0.0994205	0.438087	0.0946522		0.438087	0.353098	0.438087	0.178576	0.438087	0.143766	0.438087	0.124693	0.438087	0.113249	0.438087	0.108004	0.438087	0.100374	0.438087	0.0975132	0.438087	0.0965595	0.438087	0.092268		0.438087	0.336409	0.438087	0.188589	0.438087	0.15378	0.438087	0.13423
0.443166	0.383615	0.443166	0.20051	0.443166	0.160456	0.443166	0.138044	0.443166	0.124216	0.443166	0.115156	0.443166	0.108957	0.443166	0.102758	0.443166	0.09799	0.443166	0.0984669		0.443166	0.36788	0.443166	0.180006	0.443166	0.144839	0.443166	0.127077	0.443166	0.118017	0.443166	0.108004	0.443166	0.102758	0.443166	0.0984669	0.443166	0.0965595	0.443166	0.0936985		0.443166	0.350237	0.443166	0.189066	0.443166	0.15378	0.443166	0.134706
0.448166	0.396967	0.448166	0.202417	0.448166	0.159502	0.448166	0.139952	0.448166	0.124693	0.448166	0.115156	0.448166	0.109911	0.448166	0.104189	0.448166	0.100851	0.448166	0.0965595		0.448166	0.383139	0.448166	0.181913	0.448166	0.145674	0.448166	0.1266	0.448166	0.115633	0.448166	0.10848	0.448166	0.105143	0.448166	0.0994205	0.448166	0.0975132	0.448166	0.0941753		0.448166	0.362158	0.448166	0.188112	0.448166	0.154257	0.448166	0.13566
0.453244	0.411749	0.453244	0.203848	0.453244	0.161409	0.453244	0.141382	0.453244	0.127077	0.453244	0.11611	0.453244	0.108957	0.453244	0.103235	0.453244	0.0998974	0.453244	0.0998974		0.453244	0.398874	0.453244	0.184774	0.453244	0.146151	0.453244	0.127554	0.453244	0.11611	0.453244	0.110865	0.453244	0.103235	0.453244	0.0998974	0.453244	0.0965595	0.453244	0.0956059		0.453244	0.375986	0.453244	0.190973	0.453244	0.154257	0.453244	0.134706
0.458244	0.425577	0.458244	0.207186	0.458244	0.161409	0.458244	0.139952	0.458244	0.1266	0.458244	0.118017	0.458244	0.110388	0.458244	0.10705	0.458244	0.104189	0.458244	0.0998974		0.458244	0.41461	0.458244	0.188112	0.458244	0.147581	0.458244	0.127554	0.458244	0.117064	0.458244	0.110388	0.458244	0.105143	0.458244	0.09799	0.458244	0.0975132	0.458244	0.0936985		0.458244	0.38743	0.458244	0.192881	0.458244	0.15521	0.458244	0.13566
0.463322	0.439882	0.463322	0.20957	0.463322	0.163794	0.463322	0.141382	0.463322	0.129461	0.463322	0.118971	0.463322	0.111341	0.463322	0.109911	0.463322	0.104189	0.463322	0.100374		0.463322	0.429869	0.463322	0.189066	0.463322	0.149012	0.463322	0.128984	0.463322	0.117064	0.463322	0.113249	0.463322	0.106096	0.463322	0.100851	0.463322	0.0994205	0.463322	0.0970364		0.463322	0.399828	0.463322	0.193834	0.463322	0.156641	0.463322	0.137091
0.468322	0.454664	0.468322	0.213385	0.468322	0.16427	0.468322	0.144243	0.468322	0.1266	0.468322	0.118971	0.468322	0.111341	0.468322	0.107527	0.468322	0.103235	0.468322	0.103712		0.468322	0.446081	0.468322	0.190973	0.468322	0.149965	0.468322	0.128508	0.468322	0.11754	0.468322	0.112772	0.468322	0.106573	0.468322	0.0998974	0.468322	0.100374	0.468322	0.0975132		0.468322	0.415564	0.468322	0.193357	0.468322	0.158072	0.468322	0.138044
0.4734	0.4704	0.4734	0.213861	0.4734	0.165224	0.4734	0.142336	0.4734	0.131369	0.4734	0.119925	0.4734	0.115633	0.4734	0.109911	0.4734	0.105619	0.4734	0.106573		0.4734	0.46277	0.4734	0.193357	0.4734	0.150919	0.4734	0.130892	0.4734	0.120401	0.4734	0.114202	0.4734	0.109911	0.4734	0.105143	0.4734	0.101328	0.4734	0.0994205		0.4734	0.427485	0.4734	0.198126	0.4734	0.158548	0.4734	0.135183
0.4784	0.486135	0.4784	0.217676	0.4784	0.167131	0.4784	0.145197	0.4784	0.132322	0.4784	0.124216	0.4784	0.118017	0.4784	0.113249	0.4784	0.10848	0.4784	0.105619		0.4784	0.480413	0.4784	0.196218	0.4784	0.152349	0.4784	0.132799	0.4784	0.12517	0.4784	0.113726	0.4784	0.109434	0.4784	0.107527	0.4784	0.101805	0.4784	0.102758		0.4784	0.44179	0.4784	0.200033	0.4784	0.160933	0.4784	0.138998
0.483479	0.502825	0.483479	0.223398	0.483479	0.169992	0.483479	0.147104	0.483479	0.133276	0.483479	0.124216	0.483479	0.122309	0.483479	0.115156	0.483479	0.114679	0.483479	0.109911		0.483479	0.498533	0.483479	0.200987	0.483479	0.153303	0.483479	0.133753	0.483479	0.124216	0.483479	0.11611	0.483479	0.111818	0.483479	0.108957	0.483479	0.104666	0.483479	0.105143		0.483479	0.459433	0.483479	0.202417	0.483479	0.163317	0.483479	0.137091
0.488479	0.519037	0.488479	0.226736	0.488479	0.171423	0.488479	0.150919	0.488479	0.13566	0.488479	0.127077	0.488479	0.123262	0.488479	0.118017	0.488479	0.114679	0.488479	0.112772		0.488479	0.516176	0.488479	0.204802	0.488479	0.15521	0.488479	0.137091	0.488479	0.126123	0.488479	0.120878	0.488479	0.114679	0.488479	0.109434	0.488479	0.104666	0.488479	0.105619		0.488479	0.471354	0.488479	0.207663	0.488479	0.16427	0.488479	0.140905
0.493479	0.535727	0.493479	0.229597	0.493479	0.174761	0.493479	0.150919	0.493479	0.139475	0.493479	0.128031	0.493479	0.1266	0.493479	0.121832	0.493479	0.11754	0.493479	0.118971		0.493479	0.53525	0.493479	0.20957	0.493479	0.160933	0.493479	0.138521	0.493479	0.12517	0.493479	0.120401	0.493479	0.118971	0.493479	0.114202	0.493479	0.110388	0.493479	0.110865		0.493479	0.485182	0.493479	0.210524	0.493479	0.166655	0.493479	0.142336
0.498557	0.550508	0.498557	0.233889	0.498557	0.175714	0.498557	0.152349	0.498557	0.141382	0.498557	0.132799	0.498557	0.128984	0.498557	0.125647	0.498557	0.123262	0.498557	0.121355		0.498557	0.551462	0.498557	0.214815	0.498557	0.161886	0.498557	0.140905	0.498557	0.130892	0.498557	0.12517	0.498557	0.122309	0.498557	0.116587	0.498557	0.111341	0.498557	0.107527		0.498557	0.498533	0.498557	0.214338	0.498557	0.169516	0.498557	0.144243
0.503556	0.567675	0.503556	0.240564	0.503556	0.179052	0.503556	0.156641	0.503556	0.14472	0.503556	0.136614	0.503556	0.133276	0.503556	0.128984	0.503556	0.129938	0.503556	0.122786		0.503556	0.569105	0.503556	0.22006	0.503556	0.16427	0.503556	0.143766	0.503556	0.133753	0.503556	0.129938	0.503556	0.123739	0.503556	0.119925	0.503556	0.117064	0.503556	0.11611		0.503556	0.512362	0.503556	0.22006	0.503556	0.171423	0.503556	0.145674
0.508635	0.584841	0.508635	0.246763	0.508635	0.182867	0.508635	0.159502	0.508635	0.146151	0.508635	0.141859	0.508635	0.138044	0.508635	0.136137	0.508635	0.132799	0.508635	0.130415		0.508635	0.589132	0.508635	0.224352	0.508635	0.168562	0.508635	0.146627	0.508635	0.139475	0.508635	0.130415	0.508635	0.129938	0.508635	0.123739	0.508635	0.121832	0.508635	0.118971		0.508635	0.530005	0.508635	0.224352	0.508635	0.173807	0.508635	0.149488
0.513635	0.603437	0.513635	0.251532	0.513635	0.186682	0.513635	0.165224	0.513635	0.152349	0.513635	0.143766	0.513635	0.140905	0.513635	0.140429	0.513635	0.137091	0.513635	0.136614		0.513635	0.608683	0.513635	0.230551	0.513635	0.169516	0.513635	0.150442	0.513635	0.14329	0.513635	0.13566	0.513635	0.134706	0.513635	0.128984	0.513635	0.125647	0.513635	0.126123		0.513635	0.543356	0.513635	0.229597	0.513635	0.175238	0.513635	0.151396
0.518713	0.621557	0.518713	0.258207	0.518713	0.188589	0.518713	0.167608	0.518713	0.157118	0.518713	0.152349	0.518713	0.149965	0.518713	0.146151	0.518713	0.14329	0.518713	0.141859		0.518713	0.627284	0.518713	0.237703	0.518713	0.174761	0.518713	0.152826	0.518713	0.146627	0.518713	0.140429	0.518713	0.137568	0.518713	0.13566	0.518713	0.129461	0.518713	0.130415		0.518713	0.559092	0.518713	0.233889	0.518713	0.180483	0.518713	0.153303
0.523713	0.637774	0.523713	0.266314	0.523713	0.193357	0.523713	0.1719	0.523713	0.160456	0.523713	0.15521	0.523713	0.154734	0.523713	0.152826	0.523713	0.149488	0.523713	0.149012		0.523713	0.645404	0.523713	0.242949	0.523713	0.177622	0.523713	0.158548	0.523713	0.151873	0.523713	0.146627	0.523713	0.144243	0.523713	0.141382	0.523713	0.136137	0.523713	0.13423		0.523713	0.57435	0.523713	0.240564	0.523713	0.181913	0.523713	0.160456
0.528791	0.655894	0.528791	0.272512	0.528791	0.19908	0.528791	0.175714	0.528791	0.165701	0.528791	0.161409	0.528791	0.160933	0.528791	0.158548	0.528791	0.15521	0.528791	0.155687		0.528791	0.665908	0.528791	0.252008	0.528791	0.18239	0.528791	0.161409	0.528791	0.154257	0.528791	0.152826	0.528791	0.150442	0.528791	0.148535	0.528791	0.141859	0.528791	0.141382		0.528791	0.590563	0.528791	0.250578	0.528791	0.187159	0.528791	0.159979
0.533792	0.674491	0.533792	0.281096	0.533792	0.203371	0.533792	0.179529	0.533792	0.172377	0.533792	0.168085	0.533792	0.170946	0.533792	0.166655	0.533792	0.165224	0.533792	0.164747		0.533792	0.685935	0.533792	0.256777	0.533792	0.185728	0.533792	0.16427	0.533792	0.162363	0.533792	0.160456	0.533792	0.154257	0.533792	0.155687	0.533792	0.152349	0.533792	0.149965		0.533792	0.607729	0.533792	0.253916	0.533792	0.190496	0.533792	0.166655
0.538791	0.690227	0.538791	0.288248	0.538791	0.206232	0.538791	0.183344	0.538791	0.176191	0.538791	0.177622	0.538791	0.177622	0.538791	0.176668	0.538791	0.173807	0.538791	0.17333		0.538791	0.705009	0.538791	0.265837	0.538791	0.19145	0.538791	0.169992	0.538791	0.167131	0.538791	0.165224	0.538791	0.165224	0.538791	0.161886	0.538791	0.158072	0.538791	0.159025		0.538791	0.622988	0.538791	0.261068	0.538791	0.192881	0.538791	0.170946
0.543869	0.70787	0.543869	0.295877	0.543869	0.213385	0.543869	0.191927	0.543869	0.186682	0.543869	0.187159	0.543869	0.187159	0.543869	0.188112	0.543869	0.184774	0.543869	0.182867		0.543869	0.727897	0.543869	0.272989	0.543869	0.196218	0.543869	0.176191	0.543869	0.174761	0.543869	0.174761	0.543869	0.174761	0.543869	0.172853	0.543869	0.166178	0.543869	0.167131		0.543869	0.639205	0.543869	0.269651	0.543869	0.19908	0.543869	0.176668
0.548869	0.725036	0.548869	0.303984	0.548869	0.219584	0.548869	0.198603	0.548869	0.191927	0.548869	0.195742	0.548869	0.199556	0.548869	0.196218	0.548869	0.195265	0.548869	0.198603		0.548869	0.753169	0.548869	0.279188	0.548869	0.200033	0.548869	0.183821	0.548869	0.183344	0.548869	0.183821	0.548869	0.184774	0.548869	0.181913	0.548869	0.176668	0.548869	0.175238		0.548869	0.654464	0.548869	0.278711	0.548869	0.203371	0.548869	0.18096
0.553947	0.743155	0.553947	0.315428	0.553947	0.226259	0.553947	0.203371	0.553947	0.200987	0.553947	0.206709	0.553947	0.212908	0.553947	0.211	0.553947	0.211477	0.553947	0.211477		0.553947	0.797515	0.553947	0.293016	0.553947	0.207663	0.553947	0.190496	0.553947	0.191927	0.553947	0.194311	0.553947	0.197172	0.553947	0.198126	0.553947	0.19145	0.553947	0.187159		0.553947	0.672584	0.553947	0.287771	0.553947	0.210524	0.553947	0.188112
0.558948	0.759845	0.558948	0.325441	0.558948	0.234365	0.558948	0.209093	0.558948	0.212431	0.558948	0.219107	0.558948	0.222445	0.558948	0.225782	0.558948	0.226259	0.558948	0.226259		0.558948	0.781779	0.558948	0.299692	0.558948	0.213861	0.558948	0.197649	0.558948	0.201464	0.558948	0.206232	0.558948	0.20957	0.558948	0.209093	0.558948	0.202894	0.558948	0.201464		0.558948	0.68975	0.558948	0.296354	0.558948	0.216246	0.558948	0.193834
0.564026	0.776057	0.564026	0.334978	0.564026	0.240088	0.564026	0.219584	0.564026	0.224352	0.564026	0.231981	0.564026	0.239134	0.564026	0.242472	0.564026	0.242949	0.564026	0.241995		0.564026	0.800376	0.564026	0.310659	0.564026	0.222445	0.564026	0.207186	0.564026	0.211	0.564026	0.219584	0.564026	0.223398	0.564026	0.224829	0.564026	0.219107	0.564026	0.215769		0.564026	0.706439	0.564026	0.305414	0.564026	0.221968	0.564026	0.201464
0.569026	0.791793	0.569026	0.346422	0.569026	0.248671	0.569026	0.228643	0.569026	0.235796	0.569026	0.248194	0.569026	0.256777	0.569026	0.258684	0.569026	0.261545	0.569026	0.261545		0.569026	0.817065	0.569026	0.322104	0.569026	0.231028	0.569026	0.213861	0.569026	0.223875	0.569026	0.233889	0.569026	0.239611	0.569026	0.237226	0.569026	0.233889	0.569026	0.230551		0.569026	0.724559	0.569026	0.317812	0.569026	0.231981	0.569026	0.210047
0.574103	0.804667	0.574103	0.356436	0.574103	0.256777	0.574103	0.238657	0.574103	0.250578	0.574103	0.263929	0.574103	0.272989	0.574103	0.277758	0.574103	0.279665	0.574103	0.281096		0.574103	0.82994	0.574103	0.33164	0.574103	0.23675	0.574103	0.223398	0.574103	0.235796	0.574103	0.249624	0.574103	0.257254	0.574103	0.25773	0.574103	0.251055	0.574103	0.250101		0.574103	0.740771	0.574103	0.328302	0.574103	0.23675	0.574103	0.220537
0.579103	0.818496	0.579103	0.36788	0.579103	0.266314	0.579103	0.250101	0.579103	0.263453	0.579103	0.280619	0.579103	0.29397	0.579103	0.300169	0.579103	0.303984	0.579103	0.3016		0.579103	0.844245	0.579103	0.343084	0.579103	0.24724	0.579103	0.234365	0.579103	0.250578	0.579103	0.26536	0.579103	0.275373	0.579103	0.278711	0.579103	0.271082	0.579103	0.268221		0.579103	0.759368	0.579103	0.33927	0.579103	0.243425	0.579103	0.230074
0.584182	0.83137	0.584182	0.380278	0.584182	0.276327	0.584182	0.262022	0.584182	0.279665	0.584182	0.302076	0.584182	0.315905	0.584182	0.325441	0.584182	0.327349	0.584182	0.328302		0.584182	0.857596	0.584182	0.355005	0.584182	0.25773	0.584182	0.24724	0.584182	0.267267	0.584182	0.288248	0.584182	0.299215	0.584182	0.300646	0.584182	0.29397	0.584182	0.290155		0.584182	0.778441	0.584182	0.355482	0.584182	0.250578	0.584182	0.241995
0.589182	0.839953	0.589182	0.390291	0.589182	0.286818	0.589182	0.27442	0.589182	0.295877	0.589182	0.32258	0.589182	0.33927	0.589182	0.349283	0.589182	0.350237	0.589182	0.355482		0.589182	0.869994	0.589182	0.366926	0.589182	0.264406	0.589182	0.260115	0.589182	0.285387	0.589182	0.310659	0.589182	0.320196	0.589182	0.323057	0.589182	0.317812	0.589182	0.313044		0.589182	0.793223	0.589182	0.366926	0.589182	0.260592	0.589182	0.252008
0.594182	0.850444	0.594182	0.402689	0.594182	0.299215	0.594182	0.289679	0.594182	0.314474	0.594182	0.348806	0.594182	0.366449	0.594182	0.37694	0.594182	0.384092	0.594182	0.383615		0.594182	0.883822	0.594182	0.381231	0.594182	0.277281	0.594182	0.273943	0.594182	0.305891	0.594182	0.33021	0.594182	0.347376	0.594182	0.351667	0.594182	0.344992	0.594182	0.340223		0.594182	0.812774	0.594182	0.379324	0.594182	0.272036	0.594182	0.265837
0.59926	0.855689	0.59926	0.415564	0.59926	0.310659	0.59926	0.302076	0.59926	0.335932	0.59926	0.370264	0.59926	0.395536	0.59926	0.404596	0.59926	0.412226	0.59926	0.415087		0.59926	0.892406	0.59926	0.392675	0.59926	0.287771	0.59926	0.287771	0.59926	0.325441	0.59926	0.355482	0.59926	0.373602	0.59926	0.377893	0.59926	0.373125	0.59926	0.368357		0.59926	0.829463	0.59926	0.391245	0.59926	0.283003	0.59926	0.280619
0.60426	0.859027	0.60426	0.426531	0.60426	0.32258	0.60426	0.317812	0.60426	0.358343	0.60426	0.399828	0.60426	0.427485	0.60426	0.438452	0.60426	0.445604	0.60426	0.449419		0.60426	0.899558	0.60426	0.406027	0.60426	0.299215	0.60426	0.303507	0.60426	0.349283	0.60426	0.387907	0.60426	0.40555	0.60426	0.409842	0.60426	0.40555	0.60426	0.401735		0.60426	0.847583	0.60426	0.406504	0.60426	0.293493	0.60426	0.295877
0.609339	0.856166	0.609339	0.437498	0.609339	0.333071	0.609339	0.333548	0.609339	0.378847	0.609339	0.426054	0.609339	0.456095	0.609339	0.469446	0.609339	0.478506	0.609339	0.482321		0.609339	0.903373	0.609339	0.417471	0.609339	0.309706	0.609339	0.322104	0.609339	0.373602	0.609339	0.415564	0.609339	0.435591	0.609339	0.44322	0.609339	0.437498	0.609339	0.43273		0.609339	0.861411	0.609339	0.418425	0.609339	0.304461	0.609339	0.309706
0.614338	0.853782	0.614338	0.45085	0.614338	0.344992	0.614338	0.354052	0.614338	0.406027	0.614338	0.456572	0.614338	0.491858	0.614338	0.506639	0.614338	0.515223	0.614338	0.516653		0.614338	0.901465	0.614338	0.432253	0.614338	0.323057	0.614338	0.339746	0.614338	0.397444	0.614338	0.446558	0.614338	0.469446	0.614338	0.477076	0.614338	0.469923	0.614338	0.466108		0.614338	0.8781	0.614338	0.430822	0.614338	0.315428	0.614338	0.329733
0.619416	0.84806	0.619416	0.463247	0.619416	0.358343	0.619416	0.373125	0.619416	0.43273	0.619416	0.48995	0.619416	0.527143	0.619416	0.547171	0.619416	0.554323	0.619416	0.557661		0.619416	0.899558	0.619416	0.445604	0.619416	0.336885	0.619416	0.358343	0.619416	0.424623	0.619416	0.481844	0.619416	0.506163	0.619416	0.514746	0.619416	0.506163	0.619416	0.499487		0.619416	0.893836	0.619416	0.445127	0.619416	0.328302	0.619416	0.349283
0.624416	0.837569	0.624416	0.476122	0.624416	0.372648	0.624416	0.391245	0.624416	0.458956	0.624416	0.521898	0.624416	0.56529	0.624416	0.584841	0.624416	0.589609	0.624416	0.599146		0.624416	0.894313	0.624416	0.457048	0.624416	0.34976	0.624416	0.379324	0.624416	0.453234	0.624416	0.514269	0.624416	0.544786	0.624416	0.556707	0.624416	0.547171	0.624416	0.540495		0.624416	0.908141	0.624416	0.458002	0.624416	0.342131	0.624416	0.368834
0.629495	0.825648	0.629495	0.489473	0.629495	0.38743	0.629495	0.410318	0.629495	0.491858	0.629495	0.558615	0.629495	0.602484	0.629495	0.623465	0.629495	0.634437	0.629495	0.636344		0.629495	0.88573	0.629495	0.468016	0.629495	0.364065	0.629495	0.401258	0.629495	0.483274	0.629495	0.55337	0.629495	0.582933	0.629495	0.595331	0.629495	0.587702	0.629495	0.578165		0.629495	0.920539	0.629495	0.472784	0.629495	0.356436	0.629495	0.387907
0.634495	0.809436	0.634495	0.504732	0.634495	0.400305	0.634495	0.433683	0.634495	0.520945	0.634495	0.595808	0.634495	0.646834	0.634495	0.667338	0.634495	0.674968	0.634495	0.679259		0.634495	0.874763	0.634495	0.484705	0.634495	0.378847	0.634495	0.424147	0.634495	0.516176	0.634495	0.59104	0.634495	0.627284	0.634495	0.63539	0.634495	0.627284	0.634495	0.616789		0.634495	0.929599	0.634495	0.486612	0.634495	0.370741	0.634495	0.406981
0.639573	0.789886	0.639573	0.519514	0.639573	0.416517	0.639573	0.456095	0.639573	0.550032	0.639573	0.632529	0.639573	0.687842	0.639573	0.710254	0.639573	0.715976	0.639573	0.722651		0.639573	0.85855	0.639573	0.500441	0.639573	0.392675	0.639573	0.447512	0.639573	0.549555	0.639573	0.629668	0.639573	0.669246	0.639573	0.68069	0.639573	0.667338	0.639573	0.66257		0.639573	0.931506	0.639573	0.502825	0.639573	0.38743	0.639573	0.431776
0.644573	0.767951	0.644573	0.533342	0.644573	0.432253	0.644573	0.478506	0.644573	0.58198	0.644573	0.671153	0.644573	0.727897	0.644573	0.751739	0.644573	0.760322	0.644573	0.764136		0.644573	0.839477	0.644573	0.513792	0.644573	0.409842	0.644573	0.471354	0.644573	0.583887	0.644573	0.671153	0.644573	0.713592	0.644573	0.722651	0.644573	0.713592	0.644573	0.699286		0.644573	0.929122	0.644573	0.513792	0.644573	0.399828	0.644573	0.456572
0.649572	0.743632	0.649572	0.547171	0.649572	0.447512	0.649572	0.500917	0.649572	0.614882	0.649572	0.710254	0.649572	0.769382	0.649572	0.793223	0.649572	0.799422	0.649572	0.798469		0.649572	0.821357	0.649572	0.529051	0.649572	0.4251	0.649572	0.494719	0.649572	0.616789	0.649572	0.710254	0.649572	0.751739	0.649572	0.765567	0.649572	0.752692	0.649572	0.738864		0.649572	0.920062	0.649572	0.524759	0.649572	0.415087	0.649572	0.47946
0.654651	0.725513	0.654651	0.564814	0.654651	0.462294	0.654651	0.523806	0.654651	0.648265	0.654651	0.747924	0.654651	0.808959	0.654651	0.833278	0.654651	0.839953	0.654651	0.840907		0.654651	0.80133	0.654651	0.543833	0.654651	0.44179	0.654651	0.519514	0.654651	0.650172	0.654651	0.750785	0.654651	0.797992	0.654651	0.805621	0.654651	0.794177	0.654651	0.779872		0.654651	0.904326	0.654651	0.539064	0.654651	0.431299	0.654651	0.504732
0.659651	0.712638	0.659651	0.58198	0.659651	0.481844	0.659651	0.550508	0.659651	0.681643	0.659651	0.787024	0.659651	0.852351	0.659651	0.87667	0.659651	0.881438	0.659651	0.879054		0.659651	0.783687	0.659651	0.561476	0.659651	0.458479	0.659651	0.544786	0.659651	0.685458	0.659651	0.792747	0.659651	0.839953	0.659651	0.850444	0.659651	0.836616	0.659651	0.821357		0.659651	0.892406	0.659651	0.557661	0.659651	0.449419	0.659651	0.531912
0.664729	0.705485	0.664729	0.597715	0.664729	0.499487	0.664729	0.576258	0.664729	0.713592	0.664729	0.823741	0.664729	0.894313	0.664729	0.91291	0.664729	0.917678	0.664729	0.916247		0.664729	0.772243	0.664729	0.581026	0.664729	0.476122	0.664729	0.571012	0.664729	0.71979	0.664729	0.828986	0.664729	0.878577	0.664729	0.889544	0.664729	0.874286	0.664729	0.855689		0.664729	0.879054	0.664729	0.571489	0.664729	0.466585	0.664729	0.557661
0.669729	0.699763	0.669729	0.615835	0.669729	0.517607	0.669729	0.6001	0.669729	0.744586	0.669729	0.861888	0.669729	0.931506	0.669729	0.955348	0.669729	0.954871	0.669729	0.953918		0.669729	0.775104	0.669729	0.598669	0.669729	0.492811	0.669729	0.595331	0.669729	0.752692	0.669729	0.870471	0.669729	0.919108	0.669729	0.929122	0.669729	0.911002	0.669729	0.891452		0.669729	0.870948	0.669729	0.587702	0.669729	0.486135	0.669729	0.584364
0.674808	0.696902	0.674808	0.634437	0.674808	0.53525	0.674808	0.623465	0.674808	0.778441	0.674808	0.894313	0.674808	0.966792	0.674808	0.98968	0.674808	0.98825	0.674808	0.986819		0.674808	0.748401	0.674808	0.617266	0.674808	0.513315	0.674808	0.61965	0.674808	0.78321	0.674808	0.904803	0.674808	0.955825	0.674808	0.964408	0.674808	0.945334	0.674808	0.921969		0.674808	0.86761	0.674808	0.603914	0.674808	0.502348	0.674808	0.608683
0.679808	0.696425	0.679808	0.654464	0.679808	0.554323	0.679808	0.649219	0.679808	0.81039	0.679808	0.929599	0.679808	1.00255	0.679808	1.02401	0.679808	1.02163	0.679808	1.01257		0.679808	0.747924	0.679808	0.637298	0.679808	0.533819	0.679808	0.64445	0.679808	0.816112	0.679808	0.939612	0.679808	0.992541	0.679808	0.998263	0.679808	0.977283	0.679808	0.955825		0.679808	0.870471	0.679808	0.621557	0.679808	0.521898	0.679808	0.635867
0.684885	0.694995	0.684885	0.672584	0.684885	0.571489	0.684885	0.672107	0.684885	0.835662	0.684885	0.963454	0.684885	1.0345	0.684885	1.05405	0.684885	1.04785	0.684885	1.03975		0.684885	0.746017	0.684885	0.65351	0.684885	0.550508	0.684885	0.666862	0.684885	0.843291	0.684885	0.97156	0.684885	1.02354	0.684885	1.02926	0.684885	1.00589	0.684885	0.979667		0.684885	0.872378	0.684885	0.64302	0.684885	0.539541	0.684885	0.657802
0.689885	0.697856	0.689885	0.690703	0.689885	0.591993	0.689885	0.694995	0.689885	0.865226	0.689885	0.991111	0.689885	1.06359	0.689885	1.08171	0.689885	1.07599	0.689885	1.0655		0.689885	0.746493	0.689885	0.672584	0.689885	0.571489	0.689885	0.692611	0.689885	0.870471	0.689885	1.00255	0.689885	1.05119	0.689885	1.05834	0.689885	1.0326	0.689885	1.00685		0.689885	0.880008	0.689885	0.656371	0.689885	0.559092	0.689885	0.683551
0.694963	0.701194	0.694963	0.7093	0.694963	0.611544	0.694963	0.720267	0.694963	0.895743	0.694963	1.02115	0.694963	1.0922	0.694963	1.10794	0.694963	1.10031	0.694963	1.08743		0.694963	0.750785	0.694963	0.694041	0.694963	0.589609	0.694963	0.713592	0.694963	0.898128	0.694963	1.03021	0.694963	1.08266	0.694963	1.08648	0.694963	1.05596	0.694963	1.0283		0.694963	0.888591	0.694963	0.672107	0.694963	0.578642	0.694963	0.708823
0.699964	0.70787	0.699964	0.728374	0.699964	0.631576	0.699964	0.743155	0.699964	0.919108	0.699964	1.0469	0.699964	1.11938	0.699964	1.1313	0.699964	1.12272	0.699964	1.11032		0.699964	0.754123	0.699964	0.714545	0.699964	0.610113	0.699964	0.73791	0.699964	0.925307	0.699964	1.05548	0.699964	1.10937	0.699964	1.10794	0.699964	1.0779	0.699964	1.04833		0.699964	0.899081	0.699964	0.69118	0.699964	0.597715	0.699964	0.72885
0.704964	0.713115	0.704964	0.747924	0.704964	0.649695	0.704964	0.764613	0.704964	0.944381	0.704964	1.07313	0.704964	1.14227	0.704964	1.15324	0.704964	1.14275	0.704964	1.12558		0.704964	0.762706	0.704964	0.734572	0.704964	0.629668	0.704964	0.757461	0.704964	0.948195	0.704964	1.07837	0.704964	1.12939	0.704964	1.13035	0.704964	1.0984	0.704964	1.06788		0.704964	0.912433	0.704964	0.711207	0.704964	0.614882	0.704964	0.749831
0.710042	0.721221	0.710042	0.767951	0.710042	0.670199	0.710042	0.787978	0.710042	0.968223	0.710042	1.09554	0.710042	1.16659	0.710042	1.17469	0.710042	1.16039	0.710042	1.1437		0.710042	0.771766	0.710042	0.757937	0.710042	0.65208	0.710042	0.779395	0.710042	0.973468	0.710042	1.10221	0.710042	1.15037	0.710042	1.15133	0.710042	1.11747	0.710042	1.08266		0.710042	0.925307	0.710042	0.734572	0.710042	0.638251	0.710042	0.771766
0.715042	0.729327	0.715042	0.786548	0.715042	0.68975	0.715042	0.807052	0.715042	0.989203	0.715042	1.11747	0.715042	1.18471	0.715042	1.19329	0.715042	1.17469	0.715042	1.15419		0.715042	0.778441	0.715042	0.778441	0.715042	0.670676	0.715042	0.799899	0.715042	0.995402	0.715042	1.12129	0.715042	1.17136	0.715042	1.16849	0.715042	1.13178	0.715042	1.09601		0.715042	0.937228	0.715042	0.749831	0.715042	0.655417	0.715042	0.790839
0.72012	0.731235	0.72012	0.80276	0.72012	0.705485	0.72012	0.824218	0.72012	1.0078	0.72012	1.13321	0.72012	1.19853	0.72012	1.20712	0.72012	1.19043	0.72012	1.16754		0.72012	0.784163	0.72012	0.797515	0.72012	0.692134	0.72012	0.816588	0.72012	1.01209	0.72012	1.13893	0.72012	1.18709	0.72012	1.17946	0.72012	1.1437	0.72012	1.10603		0.72012	0.950103	0.72012	0.769382	0.72012	0.672584	0.72012	0.808959
0.72512	0.741725	0.72512	0.822787	0.72512	0.726943	0.72512	0.845199	0.72512	1.02735	0.72512	1.15228	0.72512	1.21713	0.72512	1.22333	0.72512	1.2014	0.72512	1.17898		0.72512	0.7937	0.72512	0.819926	0.72512	0.711684	0.72512	0.838046	0.72512	1.02687	0.72512	1.15514	0.72512	1.19901	0.72512	1.19234	0.72512	1.15419	0.72512	1.11938		0.72512	0.968223	0.72512	0.790839	0.72512	0.690703	0.72512	0.82994
0.730198	0.751739	0.730198	0.842814	0.730198	0.74697	0.730198	0.864272	0.730198	1.04642	0.730198	1.16849	0.730198	1.23382	0.730198	1.23382	0.730198	1.21427	0.730198	1.18995		0.730198	0.807528	0.730198	0.841384	0.730198	0.729804	0.730198	0.856643	0.730198	1.04833	0.730198	1.1704	0.730198	1.21332	0.730198	1.20569	0.730198	1.16706	0.730198	1.13082		0.730198	0.985389	0.730198	0.815635	0.730198	0.710254	0.730198	0.846152
0.735198	0.762229	0.735198	0.859027	0.735198	0.765567	0.735198	0.881915	0.735198	1.06121	0.735198	1.18375	0.735198	1.2424	0.735198	1.24479	0.735198	1.22285	0.735198	1.19758		0.735198	0.821357	0.735198	0.863795	0.735198	0.751262	0.735198	0.874286	0.735198	1.06025	0.735198	1.18232	0.735198	1.22762	0.735198	1.21427	0.735198	1.1766	0.735198	1.14036		0.735198	1.00399	0.735198	0.837092	0.735198	0.725513	0.735198	0.862365
0.740276	0.77415	0.740276	0.875716	0.740276	0.781779	0.740276	0.899558	0.740276	1.07551	0.740276	1.19758	0.740276	1.25576	0.740276	1.25432	0.740276	1.22905	0.740276	1.20044		0.740276	0.838523	0.740276	0.883822	0.740276	0.767951	0.740276	0.889544	0.740276	1.0779	0.740276	1.19567	0.740276	1.23477	0.740276	1.22619	0.740276	1.18375	0.740276	1.14704		0.740276	1.02401	0.740276	0.85855	0.740276	0.745063	0.740276	0.87667
0.745276	0.787978	0.745276	0.895267	0.745276	0.799899	0.745276	0.915771	0.745276	1.08696	0.745276	1.20903	0.745276	1.26577	0.745276	1.2672	0.745276	1.24002	0.745276	1.21236		0.745276	0.843291	0.745276	0.904326	0.745276	0.789409	0.745276	0.907187	0.745276	1.08839	0.745276	1.20521	0.745276	1.24813	0.745276	1.23287	0.745276	1.19377	0.745276	1.15467		0.745276	1.04881	0.745276	0.883822	0.745276	0.766997	0.745276	0.893836
0.750355	0.80133	0.750355	0.915294	0.750355	0.815158	0.750355	0.931506	0.750355	1.10317	0.750355	1.21952	0.750355	1.27578	0.750355	1.27149	0.750355	1.24813	0.750355	1.21999		0.750355	0.859504	0.750355	0.928645	0.750355	0.809913	0.750355	0.9234	0.750355	1.10221	0.750355	1.21856	0.750355	1.25576	0.750355	1.24527	0.750355	1.19949	0.750355	1.15991		0.750355	1.06979	0.750355	0.909572	0.750355	0.78464	0.750355	0.905757
0.755355	0.818973	0.755355	0.933414	0.755355	0.833755	0.755355	0.947242	0.755355	1.11366	0.755355	1.23144	0.755355	1.28341	0.755355	1.28007	0.755355	1.25099	0.755355	1.22905		0.755355	0.876193	0.755355	0.949626	0.755355	0.827079	0.755355	0.940566	0.755355	1.11557	0.755355	1.23001	0.755355	1.26195	0.755355	1.24908	0.755355	1.20903	0.755355	1.1704		0.755355	1.09458	0.755355	0.932937	0.755355	0.804191	0.755355	0.921493
0.760354	0.834231	0.760354	0.95058	0.760354	0.850921	0.760354	0.957255	0.760354	1.12176	0.760354	1.23954	0.760354	1.29343	0.760354	1.2858	0.760354	1.25671	0.760354	1.22619		0.760354	0.893836	0.760354	0.970607	0.760354	0.844722	0.760354	0.95201	0.760354	1.12272	0.760354	1.23668	0.760354	1.27101	0.760354	1.25528	0.760354	1.20759	0.760354	1.16945		0.760354	1.1189	0.760354	0.958209	0.760354	0.823264	0.760354	0.933414
0.765432	0.852351	0.765432	0.969653	0.765432	0.865226	0.765432	0.972991	0.765432	1.13702	0.765432	1.24813	0.765432	1.29867	0.765432	1.292	0.765432	1.26672	0.765432	1.23716		0.765432	0.914817	0.765432	0.991111	0.765432	0.861888	0.765432	0.967269	0.765432	1.13273	0.765432	1.24288	0.765432	1.27388	0.765432	1.26052	0.765432	1.21809	0.765432	1.18089		0.765432	1.14847	0.765432	0.984435	0.765432	0.839953	0.765432	0.945811
0.770432	0.874763	0.770432	0.990157	0.770432	0.885253	0.770432	0.988727	0.770432	1.1499	0.770432	1.26148	0.770432	1.31107	0.770432	1.30487	0.770432	1.27531	0.770432	1.24956		0.770432	0.940089	0.770432	1.01448	0.770432	0.881915	0.770432	0.983958	0.770432	1.14608	0.770432	1.25099	0.770432	1.2815	0.770432	1.26815	0.770432	1.22381	0.770432	1.18566		0.770432	1.18042	0.770432	1.01114	0.770432	0.858073	0.770432	0.961547
0.775511	0.897651	0.775511	1.01066	0.775511	0.90528	0.775511	1.00828	0.775511	1.16563	0.775511	1.27674	0.775511	1.32633	0.775511	1.31488	0.775511	1.29247	0.775511	1.26338		0.775511	0.965838	0.775511	1.03879	0.775511	0.901465	0.775511	0.999694	0.775511	1.15991	0.775511	1.261	0.775511	1.29295	0.775511	1.27817	0.775511	1.23334	0.775511	1.19281		0.775511	1.21665	0.775511	1.03736	0.775511	0.879054	0.775511	0.976806
0.780511	0.9234	0.780511	1.03736	0.780511	0.927691	0.780511	1.03069	0.780511	1.18471	0.780511	1.29295	0.780511	1.34445	0.780511	1.33729	0.780511	1.31679	0.780511	1.29056		0.780511	0.994925	0.780511	1.06454	0.780511	0.922446	0.780511	1.01543	0.780511	1.17088	0.780511	1.27149	0.780511	1.30249	0.780511	1.28675	0.780511	1.2424	0.780511	1.20712		0.780511	1.2548	0.780511	1.06359	0.780511	0.898128	0.780511	0.990157
0.785589	0.951533	0.785589	1.06884	0.785589	0.962977	0.785589	1.05882	0.785589	1.21189	0.785589	1.32299	0.785589	1.3764	0.785589	1.37353	0.785589	1.35732	0.785589	1.34159		0.785589	1.02497	0.785589	1.09268	0.785589	0.947242	0.785589	1.03975	0.785589	1.19043	0.785589	1.292	0.785589	1.32299	0.785589	1.30916	0.785589	1.25862	0.785589	1.22953		0.785589	1.29629	0.785589	1.09125	0.785589	0.922446	0.785589	1.00732
0.790589	0.984435	0.790589	1.10746	0.790589	1.00494	0.790589	1.10889	0.790589	1.26005	0.790589	1.37115	0.790589	1.42646	0.790589	1.43648	0.790589	1.43505	0.790589	1.42742		0.790589	1.05644	0.790589	1.13464	0.790589	0.983958	0.790589	1.07122	0.790589	1.2219	0.790589	1.3187	0.790589	1.35351	0.790589	1.34588	0.790589	1.29962	0.790589	1.26768		0.790589	1.34588	0.790589	1.12796	0.790589	0.947719	0.790589	1.03021
0.795667	1.0202	0.795667	1.158	0.795667	1.06836	0.795667	1.17612	0.795667	1.32728	0.795667	1.44649	0.795667	1.51229	0.795667	1.53947	0.795667	1.54996	0.795667	1.57047		0.795667	1.09315	0.795667	1.17851	0.795667	1.02878	0.795667	1.11366	0.795667	1.26482	0.795667	1.36257	0.795667	1.39738	0.795667	1.3907	0.795667	1.35208	0.795667	1.32633		0.795667	1.39308	0.795667	1.1623	0.795667	0.978713	0.795667	1.0593
0.800667	1.05834	0.800667	1.23811	0.800667	1.16849	0.800667	1.29104	0.800667	1.45317	0.800667	1.58954	0.800667	1.67346	0.800667	1.72878	0.800667	1.77265	0.800667	1.82844		0.800667	1.13607	0.800667	1.23334	0.800667	1.10078	0.800667	1.19043	0.800667	1.34159	0.800667	1.44411	0.800667	1.48559	0.800667	1.48511	0.800667	1.45555	0.800667	1.43838		0.800667	1.45174	0.800667	1.21046	0.800667	1.02735	0.800667	1.10794
0.805745	1.10174	0.805745	1.3516	0.805745	1.32776	0.805745	1.47939	0.805745	1.6644	0.805745	1.82844	0.805745	1.94956	0.805745	2.05017	0.805745	2.15651	0.805745	2.28764		0.805745	1.1828	0.805745	1.32299	0.805745	1.20616	0.805745	1.30868	0.805745	1.46509	0.805745	1.57762	0.805745	1.6377	0.805745	1.64533	0.805745	1.62435	0.805745	1.63913		0.805745	1.52183	0.805745	1.27388	0.805745	1.09792	0.805745	1.17565
0.810745	1.15228	0.810745	1.53471	0.810745	1.59383	0.810745	1.80889	0.810745	2.02919	0.810745	2.25378	0.810745	2.44452	0.810745	2.64193	0.810745	2.86032	0.810745	3.11972		0.810745	1.23716	0.810745	1.47033	0.810745	1.38355	0.810745	1.50896	0.810745	1.68729	0.810745	1.82415	0.810745	1.90378	0.810745	1.94288	0.810745	1.93764	0.810745	1.99247		0.810745	1.58287	0.810745	1.36686	0.810745	1.19997	0.810745	1.29104
0.815745	1.20569	0.815745	1.81318	0.815745	2.02681	0.815745	2.36584	0.815745	2.66195	0.815745	3.00718	0.815745	3.33239	0.815745	3.70099	0.815745	4.12013	0.815745	4.61986		0.815745	1.29676	0.815745	1.66154	0.815745	1.6706	0.815745	1.84846	0.815745	2.06543	0.815745	2.24186	0.815745	2.37823	0.815745	2.46073	0.815745	2.50412	0.815745	2.62428		0.815745	1.66393	0.815745	1.50514	0.815745	1.36877	0.815745	1.48178
0.820824	1.26529	0.820824	2.24234	0.820824	2.75112	0.820824	3.3281	0.820824	3.78539	0.820824	4.35187	0.820824	4.92742	0.820824	5.60214	0.820824	6.35841	0.820824	7.25725		0.820824	1.36352	0.820824	1.98675	0.820824	2.15126	0.820824	2.43546	0.820824	2.73872	0.820824	3.00003	0.820824	3.24608	0.820824	3.41822	0.820824	3.53743	0.820824	3.79778		0.820824	1.74928	0.820824	1.7159	0.820824	1.6439	0.820824	1.80412
0.825824	1.333	0.825824	2.89083	0.825824	3.95323	0.825824	4.96509	0.825824	5.71897	0.825824	6.65452	0.825824	7.62966	0.825824	8.72925	0.825824	9.94424	0.825824	11.256		0.825824	1.43934	0.825824	2.49506	0.825824	2.97571	0.825824	3.46543	0.825824	3.93511	0.825824	4.37237	0.825824	4.81631	0.825824	5.15773	0.825824	5.42142	0.825824	5.93021		0.825824	1.84417	0.825824	2.04493	0.825824	2.09833	0.825824	2.35201
0.830902	1.41025	0.830902	3.82401	0.830902	5.79669	0.830902	7.47803	0.830902	8.68109	0.830902	10.0587	0.830902	11.4029	0.830902	12.8148	0.830902	14.2005	0.830902	15.5357		0.830902	1.52183	0.830902	3.28566	0.830902	4.36331	0.830902	5.2612	0.830902	6.05514	0.830902	6.79853	0.830902	7.57101	0.830902	8.1971	0.830902	8.6954	0.830902	9.58661		0.830902	1.9548	0.830902	2.558	0.830902	2.87224	0.830902	3.31236
0.835901	1.49704	0.835901	5.03852	0.835901	8.12701	0.835901	10.4969	0.835901	12.1048	0.835901	13.6955	0.835901	15.0927	0.835901	16.3744	0.835901	17.4711	0.835901	18.4177		0.835901	1.61815	0.835901	4.46107	0.835901	6.57156	0.835901	8.14513	0.835901	9.44499	0.835901	10.6233	0.835901	11.7963	0.835901	12.7132	0.835901	13.46	0.835901	14.6168		0.835901	2.0826	0.835901	3.36195	0.835901	4.19642	0.835901	5.02707
0.84098	1.59288	0.84098	6.31168	0.84098	10.237	0.84098	12.9307	0.84098	14.674	0.84098	16.1517	0.84098	17.2966	0.84098	18.215	0.84098	18.935	0.84098	19.5082		0.84098	1.72878	0.84098	5.94213	0.84098	9.31672	0.84098	11.6504	0.84098	13.4066	0.84098	14.86	0.84098	16.1894	0.84098	17.1664	0.84098	17.9518	0.84098	18.9608		0.84098	2.22469	0.84098	4.54595	0.84098	6.31168	0.84098	7.78559
0.84598	1.70589	0.84598	7.41318	0.84598	11.6766	0.84598	14.3307	0.84598	16.0096	0.84598	17.247	0.84598	18.133	0.84598	18.7872	0.84598	19.265	0.84598	19.6484		0.84598	1.84656	0.84598	7.44799	0.84598	11.7681	0.84598	14.5138	0.84598	16.425	0.84598	17.8555	0.84598	18.9923	0.84598	19.8167	0.84598	20.4743	0.84598	21.1285		0.84598	2.383	0.84598	6.10616	0.84598	9.12169	0.84598	11.3414
0.851058	1.81365	0.851058	8.25575	0.851058	12.491	0.851058	14.9406	0.851058	16.4645	0.851058	17.526	0.851058	18.2446	0.851058	18.74	0.851058	19.1015	0.851058	19.3651		0.851058	1.98341	0.851058	8.6892	0.851058	13.3493	0.851058	16.106	0.851058	17.8974	0.851058	19.1329	0.851058	20.0318	0.851058	20.6831	0.851058	21.1881	0.851058	21.6206		0.851058	2.56182	0.851058	7.79608	0.851058	11.8373	0.851058	14.4704
0.856058	1.95051	0.856058	8.90616	0.856058	12.9192	0.856058	15.1504	0.856058	16.528	0.856058	17.4401	0.856058	18.0419	0.856058	18.4415	0.856058	18.729	0.856058	18.9317		0.856058	2.13696	0.856058	9.61427	0.856058	14.1824	0.856058	16.7478	0.856058	18.3557	0.856058	19.4157	0.856058	20.1634	0.856058	20.686	0.856058	21.1223	0.856058	21.438		0.856058	2.76447	0.856058	9.28286	0.856058	13.7456	0.856058	16.3396
0.861058	2.10405	0.861058	9.37776	0.861058	13.0904	0.861058	15.0989	0.861058	16.3425	0.861058	17.1364	0.861058	17.6628	0.861058	18.0014	0.861058	18.2493	0.861058	18.42		0.861058	2.30623	0.861058	10.2518	0.861058	14.5205	0.861058	16.8498	0.861058	18.287	0.861058	19.2178	0.861058	19.8572	0.861058	20.3117	0.861058	20.6812	0.861058	20.9401		0.861058	2.99479	0.861058	10.371	0.861058	14.7317	0.861058	17.0773
0.866137	2.27953	0.866137	9.76638	0.866137	13.1686	0.866137	14.9878	0.866137	16.1098	0.866137	16.8245	0.866137	17.2861	0.866137	17.5956	0.866137	17.8221	0.866137	17.9818		0.866137	2.5046	0.866137	10.7353	0.866137	14.6535	0.866137	16.7554	0.866137	18.0433	0.866137	18.8816	0.866137	19.4295	0.866137	19.8429	0.866137	20.1758	0.866137	20.408		0.866137	3.25753	0.866137	11.1468	0.866137	15.1942	0.866137	17.2671
0.871136	2.45787	0.871136	10.0396	0.871136	13.13	0.871136	14.7741	0.871136	15.7865	0.871136	16.4307	0.871136	16.8746	0.871136	17.1393	0.871136	17.3433	0.871136	17.4945		0.871136	2.71584	0.871136	11.0233	0.871136	14.5743	0.871136	16.4664	0.871136	17.6266	0.871136	18.3776	0.871136	18.884	0.871136	19.2426	0.871136	19.5506	0.871136	19.7652		0.871136	3.53648	0.871136	11.6079	0.871136	15.2433	0.871136	17.0816
0.876214	2.67864	0.876214	10.3701	0.876214	13.1996	0.876214	14.7007	0.876214	15.6286	0.876214	16.2094	0.876214	16.6205	0.876214	16.8584	0.876214	17.0525	0.876214	17.1931		0.876214	2.97047	0.876214	11.3676	0.876214	14.5934	0.876214	16.31	0.876214	17.3701	0.876214	18.0581	0.876214	18.5121	0.876214	18.8583	0.876214	19.1434	0.876214	19.3461		0.876214	3.87026	0.876214	12.0228	0.876214	15.2906	0.876214	16.9414
0.881214	2.91992	0.881214	10.638	0.881214	13.2134	0.881214	14.5696	0.881214	15.4174	0.881214	15.9457	0.881214	16.3296	0.881214	16.5485	0.881214	16.7311	0.881214	16.866		0.881214	3.24751	0.881214	11.6346	0.881214	14.5562	0.881214	16.1107	0.881214	17.0739	0.881214	17.7015	0.881214	18.1211	0.881214	18.442	0.881214	18.7081	0.881214	18.8897		0.881214	4.23934	0.881214	12.3027	0.881214	15.2248	0.881214	16.6991
0.886292	3.19649	0.886292	10.9079	0.886292	13.2152	0.886292	14.4795	0.886292	15.2615	0.886292	15.7521	0.886292	16.1098	0.886292	16.3177	0.886292	16.4946	0.886292	16.6271		0.886292	3.56413	0.886292	11.9169	0.886292	14.5591	0.886292	15.9743	0.886292	16.8551	0.886292	17.4254	0.886292	17.8221	0.886292	18.1192	0.886292	18.3619	0.886292	18.5388		0.886292	4.65943	0.886292	12.5869	0.886292	15.1976	0.886292	16.5384
0.891293	3.49595	0.891293	11.1096	0.891293	13.2211	0.891293	14.3459	0.891293	15.0669	0.891293	15.5309	0.891293	15.8613	0.891293	16.0711	0.891293	16.2419	0.891293	16.3711		0.891293	3.91366	0.891293	12.1344	0.891293	14.5062	0.891293	15.7884	0.891293	16.5947	0.891293	17.1264	0.891293	17.4988	0.891293	17.773	0.891293	18.0042	0.891293	18.1702		0.891293	5.11958	0.891293	12.8096	0.891293	15.1294	0.891293	16.3272
0.896371	3.84261	0.896371	11.3113	0.896371	13.2005	0.896371	14.2739	0.896371	14.9448	0.896371	15.3859	0.896371	15.7116	0.896371	15.9095	0.896371	16.0821	0.896371	16.2147		0.896371	4.31277	0.896371	12.3513	0.896371	14.4981	0.896371	15.6696	0.896371	16.4169	0.896371	16.9171	0.896371	17.2704	0.896371	17.5288	0.896371	17.7487	0.896371	17.9117		0.896371	5.64458	0.896371	13.0604	0.896371	15.1122	0.896371	16.1932
0.901371	4.21931	0.901371	11.4577	0.901371	13.1863	0.901371	14.159	0.901371	14.798	0.901371	15.2267	0.901371	15.5461	0.901371	15.7478	0.901371	15.9248	0.901371	16.0678		0.901371	4.74193	0.901371	12.4925	0.901371	14.4261	0.901371	15.5075	0.901371	16.2051	0.901371	16.6767	0.901371	17.0153	0.901371	17.2666	0.901371	17.474	0.901371	17.649		0.901371	6.21011	0.901371	13.2325	0.901371	15.0316	0.901371	16.0044
0.906448	4.63941	0.906448	11.6041	0.906448	13.1796	0.906448	14.0904	0.906448	14.705	0.906448	15.1213	0.906448	15.4412	0.906448	15.6515	0.906448	15.837	0.906448	15.9939		0.906448	5.22544	0.906448	12.6279	0.906448	14.3664	0.906448	15.3807	0.906448	16.0473	0.906448	16.5084	0.906448	16.8317	0.906448	17.0763	0.906448	17.2818	0.906448	17.4635		0.906448	6.83382	0.906448	13.3904	0.906448	14.9625	0.906448	15.8528
0.911448	5.10623	0.911448	11.7524	0.911448	13.1925	0.911448	14.0632	0.911448	14.6511	0.911448	15.0622	0.911448	15.3907	0.911448	15.6124	0.911448	15.807	0.911448	15.9705		0.911448	5.76618	0.911448	12.76	0.911448	14.3426	0.911448	15.2968	0.911448	15.9429	0.911448	16.3854	0.911448	16.7177	0.911448	16.9619	0.911448	17.166	0.911448	17.3481		0.911448	7.51856	0.911448	13.5291	0.911448	14.9067	0.911448	15.7321
0.916449	5.61978	0.916449	11.9288	0.916449	13.2497	0.916449	14.0846	0.916449	14.6564	0.916449	15.065	0.916449	15.3955	0.916449	15.6301	0.916449	15.8284	0.916449	16.002		0.916449	6.36222	0.916449	12.9111	0.916449	14.365	0.916449	15.2724	0.916449	15.9081	0.916449	16.351	0.916449	16.6839	0.916449	16.9299	0.916449	17.1445	0.916449	17.3348		0.916449	8.2753	0.916449	13.6798	0.916449	14.8995	0.916449	15.6749
0.921527	6.18532	0.921527	12.1024	0.921527	13.3193	0.921527	14.1123	0.921527	14.6697	0.921527	15.0807	0.921527	15.405	0.921527	15.6458	0.921527	15.8437	0.921527	16.0087		0.921527	6.9969	0.921527	13.0723	0.921527	14.4075	0.921527	15.2853	0.921527	15.9004	0.921527	16.351	0.921527	16.6891	0.921527	16.9442	0.921527	17.1669	0.921527	17.3639		0.921527	9.08736	0.921527	13.8219	0.921527	14.9067	0.921527	15.6468
0.926527	6.80616	0.926527	12.2889	0.926527	13.4066	0.926527	14.1547	0.926527	14.6983	0.926527	15.0998	0.926527	15.4121	0.926527	15.641	0.926527	15.8256	0.926527	15.9734		0.926527	7.69451	0.926527	13.2435	0.926527	14.4823	0.926527	15.3287	0.926527	15.9338	0.926527	16.3868	0.926527	16.7306	0.926527	16.9895	0.926527	17.2156	0.926527	17.413		0.926527	9.9676	0.926527	13.985	0.926527	14.9496	0.926527	15.6701
0.931605	7.46992	0.931605	12.4524	0.931605	13.4619	0.931605	14.1566	0.931605	14.6735	0.931605	15.0555	0.931605	15.3511	0.931605	15.5566	0.931605	15.7154	0.931605	15.8432		0.931605	8.44506	0.931605	13.4032	0.931605	14.5395	0.931605	15.3483	0.931605	15.9424	0.931605	16.3887	0.931605	16.7311	0.931605	16.9776	0.931605	17.2027	0.931605	17.3801		0.931605	10.8865	0.931605	14.1318	0.931605	14.9963	0.931605	15.6968
0.936605	8.1828	0.936605	12.6079	0.936605	13.5029	0.936605	14.139	0.936605	14.6201	0.936605	14.9735	0.936605	15.241	0.936605	15.425	0.936605	15.5609	0.936605	15.6654		0.936605	9.24948	0.936605	13.5682	0.936605	14.5958	0.936605	15.3525	0.936605	15.92	0.936605	16.3458	0.936605	16.6777	0.936605	16.9066	0.936605	17.1145	0.936605	17.2761		0.936605	11.8578	0.936605	14.2725	0.936605	15.0626	0.936605	15.7364
0.941684	8.91379	0.941684	12.7137	0.941684	13.4628	0.941684	14.0312	0.941684	14.4742	0.941684	14.7975	0.941684	15.0369	0.941684	15.2014	0.941684	15.3106	0.941684	15.3964		0.941684	10.0768	0.941684	13.6812	0.941684	14.5658	0.941684	15.2567	0.941684	15.7884	0.941684	16.1861	0.941684	16.4855	0.941684	16.6996	0.941684	16.8865	0.941684	17.0272		0.941684	12.8258	0.941684	14.3741	0.941684	15.0545	0.941684	15.683
0.946683	9.71393	0.946683	12.8549	0.946683	13.4609	0.946683	13.9669	0.946683	14.3712	0.946683	14.6587	0.946683	14.8714	0.946683	15.0159	0.946683	15.1046	0.946683	15.1785		0.946683	10.9785	0.946683	13.8505	0.946683	14.5739	0.946683	15.198	0.946683	15.684	0.946683	16.0525	0.946683	16.3248	0.946683	16.5203	0.946683	16.6839	0.946683	16.8007		0.946683	13.8763	0.946683	14.5429	0.946683	15.0941	0.946683	15.6682
0.951761	10.546	0.951761	12.9588	0.951761	13.428	0.951761	13.8772	0.951761	14.2348	0.951761	14.4938	0.951761	14.6802	0.951761	14.7999	0.951761	14.8776	0.951761	14.9325		0.951761	11.9079	0.951761	13.9454	0.951761	14.5486	0.951761	15.0927	0.951761	15.5337	0.951761	15.8742	0.951761	16.1136	0.951761	16.2919	0.951761	16.4388	0.951761	16.5399		0.951761	14.9425	0.951761	14.6854	0.951761	15.0965	0.951761	15.6005
0.956761	11.3872	0.956761	13.016	0.956761	13.3594	0.956761	13.7389	0.956761	14.0617	0.956761	14.2873	0.956761	14.4547	0.956761	14.5543	0.956761	14.6154	0.956761	14.6587		0.956761	12.8487	0.956761	14.0551	0.956761	14.4718	0.956761	14.9382	0.956761	15.3387	0.956761	15.6434	0.956761	15.8575	0.956761	16.0134	0.956761	16.1412	0.956761	16.229		0.956761	16.0044	0.956761	14.7403	0.956761	15.034	0.956761	15.4675
0.96184	12.2579	0.96184	13.14	0.96184	13.294	0.96184	13.6092	0.96184	13.9006	0.96184	14.098	0.96184	14.2487	0.96184	14.3335	0.96184	14.3808	0.96184	14.4137		0.96184	13.8205	0.96184	14.1748	0.96184	14.4017	0.96184	14.7937	0.96184	15.1475	0.96184	15.4274	0.96184	15.6115	0.96184	15.7517	0.96184	15.8642	0.96184	15.9419		0.96184	17.083	0.96184	14.8919	0.96184	14.9677	0.96184	15.3292
0.96684	13.1262	0.96684	13.1772	0.96684	13.203	0.96684	13.4533	0.96684	13.7094	0.96684	13.8906	0.96684	14.0207	0.96684	14.0956	0.96684	14.1371	0.96684	14.1647		0.96684	14.7865	0.96684	14.2201	0.96684	14.2973	0.96684	14.6158	0.96684	14.9286	0.96684	15.1795	0.96684	15.3459	0.96684	15.4694	0.96684	15.5666	0.96684	15.6348		0.96684	18.1306	0.96684	14.9444	0.96684	14.8614	0.96684	15.1566
0.97184	13.9936	0.97184	13.1891	0.97184	13.1004	0.97184	13.2945	0.97184	13.5234	0.97184	13.6874	0.97184	13.8033	0.97184	13.871	0.97184	13.9082	0.97184	13.9325		0.97184	15.7507	0.97184	14.2324	0.97184	14.1795	0.97184	14.4332	0.97184	14.7102	0.97184	14.9305	0.97184	15.0807	0.97184	15.1914	0.97184	15.2805	0.97184	15.3378		0.97184	19.151	0.97184	14.9577	0.97184	14.7374	0.97184	14.9696
0.976918	14.8161	0.976918	13.1629	0.976918	12.9741	0.976918	13.12	0.976918	13.3226	0.976918	13.4724	0.976918	13.5763	0.976918	13.6369	0.976918	13.6693	0.976918	13.6908		0.976918	16.6553	0.976918	14.2048	0.976918	14.0327	0.976918	14.2282	0.976918	14.4704	0.976918	14.6678	0.976918	14.798	0.976918	14.9005	0.976918	14.9787	0.976918	15.0292		0.976918	20.0871	0.976918	14.9081	0.976918	14.5739	0.976918	14.747
0.981917	15.601	0.981917	13.12	0.981917	12.8453	0.981917	12.9421	0.981917	13.1243	0.981917	13.2602	0.981917	13.3598	0.981917	13.4161	0.981917	13.4423	0.981917	13.4686		0.981917	17.5055	0.981917	14.1552	0.981917	13.8763	0.981917	14.0174	0.981917	14.2315	0.981917	14.4094	0.981917	14.5267	0.981917	14.6201	0.981917	14.6926	0.981917	14.7384		0.981917	20.9573	0.981917	14.8337	0.981917	14.3965	0.981917	14.5209
0.986996	16.3739	0.986996	13.1028	0.986996	12.7419	0.986996	12.8043	0.986996	12.9669	0.986996	13.0942	0.986996	13.1844	0.986996	13.2402	0.986996	13.2702	0.986996	13.2955		0.986996	18.348	0.986996	14.1314	0.986996	13.7523	0.986996	13.8486	0.986996	14.0365	0.986996	14.1976	0.986996	14.3078	0.986996	14.3917	0.986996	14.4647	0.986996	14.5057		0.986996	21.7913	0.986996	14.7794	0.986996	14.2439	0.986996	14.3312
0.991996	17.0901	0.991996	13.0699	0.991996	12.6369	0.991996	12.6684	0.991996	12.8139	0.991996	12.9345	0.991996	13.0198	0.991996	13.0718	0.991996	13.1071	0.991996	13.1343		0.991996	19.1277	0.991996	14.0918	0.991996	13.6178	0.991996	13.6798	0.991996	13.8481	0.991996	13.994	0.991996	14.1013	0.991996	14.1776	0.991996	14.2468	0.991996	14.2887		0.991996	22.5299	0.991996	14.7026	0.991996	14.0818	0.991996	14.1371
0.997074	17.7391	0.997074	13.028	0.997074	12.5278	0.997074	12.533	0.997074	12.6627	0.997074	12.7767	0.997074	12.8634	0.997074	12.914	0.997074	12.9488	0.997074	12.9812		0.997074	19.831	0.997074	14.0389	0.997074	13.4843	0.997074	13.5162	0.997074	13.6617	0.997074	13.7976	0.997074	13.8987	0.997074	13.9759	0.997074	14.0417	0.997074	14.0904		0.997074	23.1684	0.997074	14.6068	0.997074	13.9149	0.997074	13.943
1.00207	18.3452	1.00207	12.9979	1.00207	12.4429	1.00207	12.4176	1.00207	12.5359	1.00207	12.6451	1.00207	12.7299	1.00207	12.7852	1.00207	12.8224	1.00207	12.8644		1.00207	20.4714	1.00207	13.9988	1.00207	13.3751	1.00207	13.3746	1.00207	13.5034	1.00207	13.635	1.00207	13.7342	1.00207	13.8076	1.00207	13.8748	1.00207	13.9239		1.00207	23.7277	1.00207	14.5214	1.00207	13.7752	1.00207	13.7752
1.00715	18.8893	1.00715	12.9741	1.00715	12.3709	1.00715	12.3132	1.00715	12.4252	1.00715	12.5335	1.00715	12.6184	1.00715	12.6746	1.00715	12.7185	1.00715	12.7643		1.00715	21.047	1.00715	13.9616	1.00715	13.2864	1.00715	13.2487	1.00715	13.3679	1.00715	13.4929	1.00715	13.5925	1.00715	13.6622	1.00715	13.7299	1.00715	13.7837		1.00715	24.1951	1.00715	14.4437	1.00715	13.6493	1.00715	13.6231
1.01215	19.3733	1.01215	12.9426	1.01215	12.2893	1.01215	12.2188	1.01215	12.3237	1.01215	12.4295	1.01215	12.5168	1.01215	12.5745	1.01215	12.6241	1.01215	12.6775		1.01215	21.5491	1.01215	13.9278	1.01215	13.1972	1.01215	13.1295	1.01215	13.2397	1.01215	13.3603	1.01215	13.4647	1.01215	13.5315	1.01215	13.6049	1.01215	13.6693		1.01215	24.567	1.01215	14.3602	1.01215	13.5334	1.01215	13.4814
1.01723	19.749	1.01723	12.8801	1.01723	12.183	1.01723	12.0919	1.01723	12.1906	1.01723	12.2951	1.01723	12.3871	1.01723	12.4481	1.01723	12.503	1.01723	12.5602		1.01723	21.9267	1.01723	13.8515	1.01723	13.0599	1.01723	12.9779	1.01723	13.0857	1.01723	13.2025	1.01723	13.306	1.01723	13.3789	1.01723	13.4571	1.01723	13.5253		1.01723	24.7863	1.01723	14.231	1.01723	13.3613	1.01723	13.3026
1.02223	20.1209	1.02223	12.8601	1.02223	12.1496	1.02223	12.0152	1.02223	12.1077	1.02223	12.2159	1.02223	12.3089	1.02223	12.3747	1.02223	12.4348	1.02223	12.5006		1.02223	22.2915	1.02223	13.8214	1.02223	13.0089	1.02223	12.8859	1.02223	12.985	1.02223	13.1052	1.02223	13.2082	1.02223	13.2888	1.02223	13.3703	1.02223	13.449		1.02223	24.9904	1.02223	14.159	1.02223	13.274	1.02223	13.1829
1.02723	20.4647	1.02723	12.8577	1.02723	12.1143	1.02723	11.9617	1.02723	12.0452	1.02723	12.1572	1.02723	12.254	1.02723	12.3251	1.02723	12.3904	1.02723	12.461		1.02723	22.6215	1.02723	13.8143	1.02723	12.9774	1.02723	12.8215	1.02723	12.9149	1.02723	13.0356	1.02723	13.1481	1.02723	13.2311	1.02723	13.3169	1.02723	13.4051		1.02723	25.1688	1.02723	14.1094	1.02723	13.2211	1.02723	13.0933
1.03231	20.7508	1.03231	12.8458	1.03231	12.0638	1.03231	11.904	1.03231	11.978	1.03231	12.0886	1.03231	12.1906	1.03231	12.2636	1.03231	12.3361	1.03231	12.4104		1.03231	22.8952	1.03231	13.7966	1.03231	12.9207	1.03231	12.7557	1.03231	12.8396	1.03231	12.9664	1.03231	13.0814	1.03231	13.172	1.03231	13.264	1.03231	13.3627		1.03231	25.2317	1.03231	14.0565	1.03231	13.1472	1.03231	13.0055
1.03731	21.0074	1.03731	12.832	1.03731	12.0061	1.03731	11.8373	1.03731	11.9069	1.03731	12.0142	1.03731	12.1191	1.03731	12.1968	1.03731	12.2679	1.03731	12.3466		1.03731	23.1226	1.03731	13.7837	1.03731	12.8663	1.03731	12.6956	1.03731	12.7652	1.03731	12.8983	1.03731	13.0175	1.03731	13.1171	1.03731	13.2163	1.03731	13.3236		1.03731	25.2651	1.03731	14.0069	1.03731	13.0733	1.03731	12.9331
1.04239	21.2358	1.04239	12.81	1.04239	11.9417	1.04239	11.761	1.04239	11.8306	1.04239	11.9341	1.04239	12.0342	1.04239	12.1134	1.04239	12.1811	1.04239	12.2555		1.04239	23.3177	1.04239	13.7661	1.04239	12.81	1.04239	12.6327	1.04239	12.6961	1.04239	12.8329	1.04239	12.954	1.04239	13.0599	1.04239	13.1639	1.04239	13.2807		1.04239	25.2665	1.04239	13.964	1.04239	13.0017	1.04239	12.8677
1.04739	21.4642	1.04739	12.7829	1.04739	11.8707	1.04739	11.6985	1.04739	11.751	1.04739	11.8411	1.04739	11.9331	1.04739	12.0051	1.04739	12.0662	1.04739	12.1301		1.04739	23.5113	1.04739	13.7528	1.04739	12.76	1.04739	12.564	1.04739	12.6365	1.04739	12.7705	1.04739	12.8949	1.04739	13.0051	1.04739	13.1181	1.04739	13.234		1.04739	25.2546	1.04739	13.9378	1.04739	12.9478	1.04739	12.8091
1.05247	21.6478	1.05247	12.707	1.05247	11.7491	1.05247	11.5807	1.05247	11.6137	1.05247	11.689	1.05247	11.7662	1.05247	11.8211	1.05247	11.8716	1.05247	11.9164		1.05247	23.6534	1.05247	13.6922	1.05247	12.666	1.05247	12.4791	1.05247	12.5387	1.05247	12.6565	1.05247	12.7814	1.05247	12.8954	1.05247	13.0084	1.05247	13.1171		1.05247	25.1854	1.05247	13.8815	1.05247	12.8677	1.05247	12.7342
1.05746	21.8371	1.05746	12.5978	1.05746	11.6032	1.05746	11.421	1.05746	11.4344	1.05746	11.5049	1.05746	11.5545	1.05746	11.5903	1.05746	11.6146	1.05746	11.6494		1.05746	23.7983	1.05746	13.6116	1.05746	12.5554	1.05746	12.3766	1.05746	12.4157	1.05746	12.5196	1.05746	12.6346	1.05746	12.7457	1.05746	12.8587	1.05746	12.9521		1.05746	25.1401	1.05746	13.8267	1.05746	12.7862	1.05746	12.6737
1.06254	22.034	1.06254	12.4457	1.06254	11.4181	1.06254	11.216	1.06254	11.2279	1.06254	11.2637	1.06254	11.2966	1.06254	11.3047	1.06254	11.307	1.06254	11.3147		1.06254	23.96	1.06254	13.4943	1.06254	12.41	1.06254	12.2278	1.06254	12.2455	1.06254	12.3399	1.06254	12.4348	1.06254	12.5406	1.06254	12.6431	1.06254	12.7242		1.06254	25.1168	1.06254	13.7594	1.06254	12.6942	1.06254	12.5893
1.06754	22.2119	1.06754	12.2321	1.06754	11.1783	1.06754	10.9537	1.06754	10.9561	1.06754	10.9604	1.06754	10.978	1.06754	10.9652	1.06754	10.948	1.06754	10.9375		1.06754	24.1068	1.06754	13.3083	1.06754	12.2078	1.06754	12.007	1.06754	12.0152	1.06754	12.0948	1.06754	12.1615	1.06754	12.2478	1.06754	12.3432	1.06754	12.4057		1.06754	25.091	1.06754	13.6455	1.06754	12.5578	1.06754	12.4414
1.07262	22.384	1.07262	11.9813	1.07262	10.9103	1.07262	10.659	1.07262	10.6476	1.07262	10.6404	1.07262	10.6337	1.07262	10.6123	1.07262	10.5884	1.07262	10.5737		1.07262	24.2551	1.07262	13.0723	1.07262	11.9622	1.07262	11.7414	1.07262	11.7405	1.07262	11.7891	1.07262	11.8339	1.07262	11.9117	1.07262	11.9837	1.07262	12.0376		1.07262	25.0863	1.07262	13.4819	1.07262	12.3775	1.07262	12.2455
1.07762	22.498	1.07762	11.6942	1.07762	10.6099	1.07762	10.3372	1.07762	10.3119	1.07762	10.2985	1.07762	10.2804	1.07762	10.2599	1.07762	10.2389	1.07762	10.2294		1.07762	24.3534	1.07762	12.7814	1.07762	11.6594	1.07762	11.4148	1.07762	11.4038	1.07762	11.4282	1.07762	11.463	1.07762	11.5207	1.07762	11.5846	1.07762	11.6332		1.07762	25.0638	1.07762	13.244	1.07762	12.1291	1.07762	11.9737
1.08262	22.5786	1.08262	11.4258	1.08262	10.3362	1.08262	10.0377	1.08262	10.0019	1.08262	9.99002	1.08262	9.97809	1.08262	9.95616	1.08262	9.94662	1.08262	9.95282		1.08262	24.4373	1.08262	12.4858	1.08262	11.3538	1.08262	11.0834	1.08262	11.061	1.08262	11.0805	1.08262	11.1034	1.08262	11.1602	1.08262	11.2184	1.08262	11.2632		1.08262	25.0629	1.08262	12.9722	1.08262	11.8478	1.08262	11.6628
1.0877	22.5924	1.0877	11.1735	1.0877	10.072	1.0877	9.76113	1.0877	9.72203	1.0877	9.70963	1.0877	9.71059	1.0877	9.69628	1.0877	9.70201	1.0877	9.72251		1.0877	24.4511	1.0877	12.194	1.0877	11.0543	1.0877	10.762	1.0877	10.7305	1.0877	10.7558	1.0877	10.772	1.0877	10.8326	1.0877	10.8917	1.0877	10.9494		1.0877	25.0281	1.0877	12.6627	1.0877	11.5326	1.0877	11.3237
1.0927	22.5299	1.0927	10.9504	1.0927	9.83504	1.0927	9.51604	1.0927	9.46931	1.0927	9.46645	1.0927	9.47837	1.0927	9.4798	1.0927	9.4941	1.0927	9.53511		1.0927	24.3739	1.0927	11.9212	1.0927	10.7687	1.0927	10.4621	1.0927	10.4292	1.0927	10.4583	1.0927	10.4812	1.0927	10.5422	1.0927	10.6128	1.0927	10.6862		1.0927	24.9237	1.0927	12.3451	1.0927	11.2107	1.0927	10.978
1.09778	22.4312	1.09778	10.7773	1.09778	9.65051	1.09778	9.32244	1.09778	9.27714	1.09778	9.27905	1.09778	9.30336	1.09778	9.31862	1.09778	9.34914	1.09778	9.39683		1.09778	24.248	1.09778	11.7119	1.09778	10.5403	1.09778	10.2199	1.09778	10.1869	1.09778	10.2237	1.09778	10.2623	1.09778	10.3252	1.09778	10.4063	1.09778	10.4926		1.09778	24.7878	1.09778	12.0681	1.09778	10.9265	1.09778	10.6824
1.10278	22.3263	1.10278	10.6624	1.10278	9.51604	1.10278	9.18272	1.10278	9.13695	1.10278	9.14601	1.10278	9.17796	1.10278	9.20609	1.10278	9.25091	1.10278	9.31481		1.10278	24.0997	1.10278	11.5593	1.10278	10.3701	1.10278	10.0391	1.10278	10.01	1.10278	10.0501	1.10278	10.1059	1.10278	10.1755	1.10278	10.2671	1.10278	10.3686		1.10278	24.6151	1.10278	11.8511	1.10278	10.6996	1.10278	10.4487
1.10786	22.1809	1.10786	10.5656	1.10786	9.4016	1.10786	9.06685	1.10786	9.01774	1.10786	9.03014	1.10786	9.07448	1.10786	9.11072	1.10786	9.17176	1.10786	9.24662		1.10786	23.8822	1.10786	11.4334	1.10786	10.2227	1.10786	9.88702	1.10786	9.85936	1.10786	9.91038	1.10786	9.97428	1.10786	10.0544	1.10786	10.154	1.10786	10.269		1.10786	24.351	1.10786	11.6599	1.10786	10.4978	1.10786	10.2451
1.11286	22.0488	1.11286	10.5107	1.11286	9.32673	1.11286	8.98627	1.11286	8.93525	1.11286	8.9548	1.11286	9.00677	1.11286	9.05493	1.11286	9.1236	1.11286	9.21277		1.11286	23.6715	1.11286	11.3543	1.11286	10.1259	1.11286	9.78068	1.11286	9.75636	1.11286	9.81406	1.11286	9.88511	1.11286	9.98096	1.11286	10.0882	1.11286	10.2137		1.11286	24.0515	1.11286	11.5264	1.11286	10.3524	1.11286	10.1021
1.11793	21.9201	1.11793	10.4754	1.11793	9.26617	1.11793	8.92142	1.11793	8.86801	1.11793	8.89281	1.11793	8.95194	1.11793	9.00916	1.11793	9.08879	1.11793	9.18511		1.11793	23.4464	1.11793	11.2999	1.11793	10.0453	1.11793	9.69581	1.11793	9.67435	1.11793	9.73443	1.11793	9.81645	1.11793	9.9204	1.11793	10.0453	1.11793	10.1798		1.11793	23.712	1.11793	11.4186	1.11793	10.2313	1.11793	9.98
1.12293	21.8318	1.12293	10.4664	1.12293	9.23661	1.12293	8.8847	1.12293	8.83177	1.12293	8.85991	1.12293	8.92571	1.12293	8.99342	1.12293	9.08068	1.12293	9.18416		1.12293	23.2557	1.12293	11.2808	1.12293	10.0029	1.12293	9.64908	1.12293	9.62667	1.12293	9.69151	1.12293	9.78307	1.12293	9.89512	1.12293	10.0315	1.12293	10.1774		1.12293	23.3897	1.12293	11.3557	1.12293	10.1536	1.12293	9.90466
1.12801	21.7379	1.12801	10.4611	1.12801	9.20943	1.12801	8.85323	1.12801	8.79792	1.12801	8.82987	1.12801	8.90282	1.12801	8.97912	1.12801	9.07019	1.12801	9.1832		1.12801	23.0711	1.12801	11.267	1.12801	9.96522	1.12801	9.60568	1.12801	9.58184	1.12801	9.65289	1.12801	9.7516	1.12801	9.87224	1.12801	10.0162	1.12801	10.1774		1.12801	23.0587	1.12801	11.3066	1.12801	10.0844	1.12801	9.83838
1.13301	21.6902	1.13301	10.5102	1.13301	9.21753	1.13301	8.85323	1.13301	8.79553	1.13301	8.8313	1.13301	8.90997	1.13301	8.99151	1.13301	9.09308	1.13301	9.21038		1.13301	22.9433	1.13301	11.2904	1.13301	9.96522	1.13301	9.59805	1.13301	9.57564	1.13301	9.65337	1.13301	9.7597	1.13301	9.88463	1.13301	10.0372	1.13301	10.2027		1.13301	22.8012	1.13301	11.308	1.13301	10.0587	1.13301	9.81263
1.13801	21.6783	1.13801	10.5398	1.13801	9.24376	1.13801	8.87087	1.13801	8.81127	1.13801	8.84942	1.13801	8.93286	1.13801	9.02155	1.13801	9.12694	1.13801	9.25234		1.13801	22.8489	1.13801	11.339	1.13801	9.98668	1.13801	9.61141	1.13801	9.5909	1.13801	9.66863	1.13801	9.78307	1.13801	9.91372	1.13801	10.0758	1.13801	10.248		1.13801	22.5786	1.13801	11.3185	1.13801	10.0587	1.13801	9.81263
1.14309	21.6916	1.14309	10.6085	1.14309	9.28763	1.14309	8.90616	1.14309	8.84322	1.14309	8.88566	1.14309	8.97387	1.14309	9.06924	1.14309	9.17891	1.14309	9.30813		1.14309	22.795	1.14309	11.4091	1.14309	10.0301	1.14309	9.64669	1.14309	9.62571	1.14309	9.70534	1.14309	9.82932	1.14309	9.96331	1.14309	10.1307	1.14309	10.3095		1.14309	22.4074	1.14309	11.3643	1.14309	10.082	1.14309	9.83314
1.14809	21.7265	1.14809	10.6862	1.14809	9.34533	1.14809	8.95241	1.14809	8.88661	1.14809	8.93286	1.14809	9.02442	1.14809	9.12455	1.14809	9.23995	1.14809	9.37441		1.14809	22.7607	1.14809	11.4873	1.14809	10.0892	1.14809	9.69628	1.14809	9.67244	1.14809	9.75589	1.14809	9.88416	1.14809	10.0229	1.14809	10.1965	1.14809	10.3786		1.14809	22.2686	1.14809	11.4148	1.14809	10.1235	1.14809	9.87081
1.15317	21.7818	1.15317	10.7787	1.15317	9.41447	1.15317	9.01202	1.15317	8.94526	1.15317	8.99056	1.15317	9.0864	1.15317	9.19083	1.15317	9.3129	1.15317	9.45119		1.15317	22.744	1.15317	11.5812	1.15317	10.1598	1.15317	9.75875	1.15317	9.73443	1.15317	9.82026	1.15317	9.95378	1.15317	10.0973	1.15317	10.2718	1.15317	10.4597		1.15317	22.1632	1.15317	11.4849	1.15317	10.1769	1.15317	9.92469
1.15817	21.8519	1.15817	10.886	1.15817	9.49983	1.15817	9.08783	1.15817	9.01488	1.15817	9.06256	1.15817	9.16365	1.15817	9.27285	1.15817	9.39778	1.15817	9.53988		1.15817	22.7574	1.15817	11.6909	1.15817	10.2504	1.15817	9.84029	1.15817	9.81168	1.15817	9.89989	1.15817	10.0387	1.15817	10.1855	1.15817	10.3639	1.15817	10.5536		1.15817	22.0922	1.15817	11.5726	1.15817	10.2532	1.15817	9.99526
1.16325	21.9057	1.16325	10.9909	1.16325	9.57898	1.16325	9.15841	1.16325	9.08354	1.16325	9.1317	1.16325	9.23375	1.16325	9.3458	1.16325	9.47503	1.16325	9.62142		1.16325	22.7607	1.16325	11.7977	1.16325	10.3348	1.16325	9.91611	1.16325	9.88559	1.16325	9.9738	1.16325	10.1169	1.16325	10.2652	1.16325	10.4425	1.16325	10.6376		1.16325	22.0159	1.16325	11.6547	1.16325	10.3224	1.16325	10.0615
1.16825	22.0164	1.16825	11.1239	1.16825	9.6939	1.16825	9.26093	1.16825	9.18034	1.16825	9.23136	1.16825	9.33674	1.16825	9.45357	1.16825	9.58566	1.16825	9.73443		1.16825	22.8194	1.16825	11.9422	1.16825	10.453	1.16825	10.0248	1.16825	9.99192	1.16825	10.083	1.16825	10.227	1.16825	10.3777	1.16825	10.5617	1.16825	10.7553		1.16825	22.0016	1.16825	11.7786	1.16825	10.4306	1.16825	10.165
1.17332	22.1318	1.17332	11.2651	1.17332	9.81215	1.17332	9.36869	1.17332	9.28143	1.17332	9.33579	1.17332	9.44594	1.17332	9.56134	1.17332	9.6939	1.17332	9.84792		1.17332	22.8704	1.17332	12.0867	1.17332	10.5756	1.17332	10.1369	1.17332	10.1035	1.17332	10.196	1.17332	10.3419	1.17332	10.4916	1.17332	10.6752	1.17332	10.8717		1.17332	21.9921	1.17332	11.9031	1.17332	10.5417	1.17332	10.2723
1.17832	22.2724	1.17832	11.4339	1.17832	9.96093	1.17832	9.50269	1.17832	9.41257	1.17832	9.46692	1.17832	9.57803	1.17832	9.69819	1.17832	9.836	1.17832	10.0243		1.17832	22.9844	1.17832	12.265	1.17832	10.7334	1.17832	10.2823	1.17832	10.2446	1.17832	10.3391	1.17832	10.4859	1.17832	10.6395	1.17832	10.8207	1.17832	11.0195		1.17832	22.0316	1.17832	12.06	1.17832	10.6838	1.17832	10.4115
1.18332	22.4317	1.18332	11.6098	1.18332	10.1126	1.18332	9.64335	1.18332	9.54942	1.18332	9.60139	1.18332	9.71726	1.18332	9.83933	1.18332	9.98096	1.18332	10.1493		1.18332	23.1007	1.18332	12.4481	1.18332	10.8946	1.18332	10.432	1.18332	10.3925	1.18332	10.484	1.18332	10.6352	1.18332	10.7878	1.18332	10.9728	1.18332	11.1697		1.18332	22.076	1.18332	12.2254	1.18332	10.8355	1.18332	10.5541
1.1884	22.611	1.1884	11.8068	1.1884	10.2828	1.1884	9.80357	1.1884	9.70105	1.1884	9.7578	1.1884	9.87414	1.1884	9.99907	1.1884	10.1402	1.1884	10.3076		1.1884	23.2242	1.1884	12.6479	1.1884	11.0753	1.1884	10.6008	1.1884	10.557	1.1884	10.649	1.1884	10.8002	1.1884	10.9547	1.1884	11.1392	1.1884	11.3352		1.1884	22.1508	1.1884	12.4033	1.1884	11.0014	1.1884	10.71
1.1934	22.7779	1.1934	12.0109	1.1934	10.4568	1.1934	9.96331	1.1934	9.8565	1.1934	9.91277	1.1934	10.0315	1.1934	10.1583	1.1934	10.3033	1.1934	10.4673		1.1934	23.3563	1.1934	12.8525	1.1934	11.2565	1.1934	10.772	1.1934	10.7224	1.1934	10.8135	1.1934	10.9652	1.1934	11.1173	1.1934	11.3028	1.1934	11.4987		1.1934	22.2248	1.1934	12.5864	1.1934	11.1721	1.1934	10.8746
1.19848	22.9824	1.19848	12.224	1.19848	10.6543	1.19848	10.1517	1.19848	10.0396	1.19848	10.0963	1.19848	10.2132	1.19848	10.3429	1.19848	10.4912	1.19848	10.6576		1.19848	23.5232	1.19848	13.0885	1.19848	11.4682	1.19848	10.9699	1.19848	10.916	1.19848	11.0066	1.19848	11.1587	1.19848	11.3099	1.19848	11.494	1.19848	11.6899		1.19848	22.3478	1.19848	12.7981	1.19848	11.3628	1.19848	11.061
1.20348	23.1737	1.20348	12.4352	1.20348	10.8474	1.20348	10.3314	1.20348	10.2137	1.20348	10.2747	1.20348	10.3906	1.20348	10.5212	1.20348	10.6748	1.20348	10.8397		1.20348	23.6681	1.20348	13.3002	1.20348	11.6699	1.20348	11.1597	1.20348	11.1049	1.20348	11.1916	1.20348	11.3414	1.20348	11.4925	1.20348	11.6766	1.20348	11.8721		1.20348	22.4365	1.20348	12.9903	1.20348	11.5493	1.20348	11.2393
1.20856	23.3992	1.20856	12.6818	1.20856	11.0691	1.20856	10.5408	1.20856	10.4182	1.20856	10.4764	1.20856	10.5975	1.20856	10.7296	1.20856	10.886	1.20856	11.0529		1.20856	23.8718	1.20856	13.5501	1.20856	11.9017	1.20856	11.3795	1.20856	11.3185	1.20856	11.4062	1.20856	11.5564	1.20856	11.7047	1.20856	11.8883	1.20856	12.0852		1.20856	22.58	1.20856	13.2335	1.20856	11.7658	1.20856	11.4453
1.21356	23.6352	1.21356	12.9345	1.21356	11.297	1.21356	10.7606	1.21356	10.6323	1.21356	10.6891	1.21356	10.8092	1.21356	10.9442	1.21356	11.103	1.21356	11.2741		1.21356	24.0716	1.21356	13.8066	1.21356	12.1367	1.21356	11.607	1.21356	11.5421	1.21356	11.626	1.21356	11.7782	1.21356	11.9222	1.21356	12.1034	1.21356	12.3008		1.21356	22.7302	1.21356	13.4476	1.21356	11.988	1.21356	11.6585
1.21864	23.9061	1.21864	13.2096	1.21864	11.5512	1.21864	11.0038	1.21864	10.8679	1.21864	10.9303	1.21864	11.0519	1.21864	11.1883	1.21864	11.3466	1.21864	11.5221		1.21864	24.3	1.21864	14.0865	1.21864	12.4019	1.21864	11.8607	1.21864	11.7882	1.21864	11.8726	1.21864	12.0242	1.21864	12.1682	1.21864	12.3485	1.21864	12.5435		1.21864	22.9081	1.21864	13.7055	1.21864	12.2335	1.21864	11.8955
1.22364	24.1941	1.22364	13.5053	1.22364	11.8196	1.22364	11.2632	1.22364	11.1378	1.22364	11.1821	1.22364	11.3075	1.22364	11.4472	1.22364	11.6075	1.22364	11.7877		1.22364	24.5417	1.22364	14.3855	1.22364	12.6808	1.22364	12.1296	1.22364	12.0543	1.22364	12.1363	1.22364	12.2846	1.22364	12.4276	1.22364	12.6088	1.22364	12.8024		1.22364	23.1131	1.22364	13.9754	1.22364	12.4939	1.22364	12.1458
1.22872	24.4955	1.22872	13.8166	1.22872	12.1115	1.22872	11.5426	1.22872	11.3981	1.22872	11.4568	1.22872	11.5827	1.22872	11.7295	1.22872	11.8897	1.22872	12.0752		1.22872	24.8269	1.22872	14.7036	1.22872	12.9779	1.22872	12.4176	1.22872	12.3375	1.22872	12.4181	1.22872	12.5678	1.22872	12.7099	1.22872	12.8901	1.22872	13.0828		1.22872	23.3196	1.22872	14.2639	1.22872	12.7709	1.22872	12.4152
1.23372	24.803	1.23372	14.1442	1.23372	12.4109	1.23372	11.8339	1.23372	11.6809	1.23372	11.7395	1.23372	11.8707	1.23372	12.019	1.23372	12.184	1.23372	12.3713		1.23372	25.1063	1.23372	15.034	1.23372	13.2878	1.23372	12.7147	1.23372	12.6284	1.23372	12.7075	1.23372	12.8596	1.23372	12.9955	1.23372	13.1758	1.23372	13.3694		1.23372	23.5513	1.23372	14.5581	1.23372	13.0532	1.23372	12.6904
1.23872	25.1196	1.23872	14.4742	1.23872	12.7199	1.23872	12.1301	1.23872	11.9713	1.23872	12.0314	1.23872	12.1658	1.23872	12.3165	1.23872	12.4834	1.23872	12.6751		1.23872	25.3857	1.23872	15.3602	1.23872	13.5983	1.23872	13.0165	1.23872	12.9288	1.23872	13.0055	1.23872	13.1553	1.23872	13.2931	1.23872	13.469	1.23872	13.6626		1.23872	23.7769	1.23872	14.8542	1.23872	13.3398	1.23872	12.9683
1.24379	25.4887	1.24379	14.8509	1.24379	13.0675	1.24379	12.4715	1.24379	12.3055	1.24379	12.3675	1.24379	12.5049	1.24379	12.6632	1.24379	12.8353	1.24379	13.0284		1.24379	25.7147	1.24379	15.7393	1.24379	13.9559	1.24379	13.3637	1.24379	13.2721	1.24379	13.347	1.24379	13.4981	1.24379	13.6331	1.24379	13.8095	1.24379	14.0055		1.24379	24.0496	1.24379	15.1923	1.24379	13.6684	1.24379	13.2883
1.24879	25.8778	1.24879	15.2491	1.24879	13.4395	1.24879	12.8353	1.24879	12.6637	1.24879	12.729	1.24879	12.8682	1.24879	13.0303	1.24879	13.2049	1.24879	13.4032		1.24879	26.0776	1.24879	16.135	1.24879	14.3302	1.24879	13.7303	1.24879	13.6369	1.24879	13.7108	1.24879	13.8619	1.24879	13.994	1.24879	14.1748	1.24879	14.3693		1.24879	24.3429	1.24879	15.55	1.24879	14.0117	1.24879	13.6254
1.25387	26.285	1.25387	15.6677	1.25387	13.8305	1.25387	13.2187	1.25387	13.0404	1.25387	13.109	1.25387	13.253	1.25387	13.4194	1.25387	13.5992	1.25387	13.799		1.25387	26.4605	1.25387	16.5547	1.25387	14.7265	1.25387	14.1147	1.25387	14.0188	1.25387	14.0918	1.25387	14.2501	1.25387	14.3769	1.25387	14.5581	1.25387	14.7536		1.25387	24.6624	1.25387	15.9276	1.25387	14.3745	1.25387	13.9816
1.25887	26.7356	1.25887	16.1184	1.25887	14.2582	1.25887	13.6393	1.25887	13.4566	1.25887	13.5291	1.25887	13.6784	1.25887	13.8481	1.25887	14.0336	1.25887	14.242		1.25887	26.882	1.25887	17.0158	1.25887	15.1585	1.25887	14.5391	1.25887	14.4399	1.25887	14.5114	1.25887	14.6754	1.25887	14.7989	1.25887	14.9797	1.25887	15.1804		1.25887	25.0185	1.25887	16.3367	1.25887	14.7689	1.25887	14.3688
1.26395	27.2287	1.26395	16.6209	1.26395	14.7322	1.26395	14.0989	1.26395	13.9134	1.26395	13.9893	1.26395	14.1457	1.26395	14.3192	1.26395	14.5114	1.26395	14.7274		1.26395	27.3446	1.26395	17.516	1.26395	15.6325	1.26395	15.0021	1.26395	14.8986	1.26395	14.973	1.26395	15.1389	1.26395	15.2629	1.26395	15.4441	1.26395	15.6515		1.26395	25.4177	1.26395	16.7821	1.26395	15.2	1.26395	14.7913
1.26895	27.7475	1.26895	17.1474	1.26895	15.2295	1.26895	14.5872	1.26895	14.3998	1.26895	14.4833	1.26895	14.6444	1.26895	14.8233	1.26895	15.0254	1.26895	15.2476		1.26895	27.8352	1.26895	18.041	1.26895	16.1336	1.26895	15.4994	1.26895	15.3907	1.26895	15.4636	1.26895	15.6329	1.26895	15.7564	1.26895	15.9395	1.26895	16.1527		1.26895	25.8211	1.26895	17.2518	1.26895	15.652	1.26895	15.2391
1.27403	28.2816	1.27403	17.69	1.27403	15.7455	1.27403	15.0955	1.27403	14.9038	1.27403	14.9935	1.27403	15.1613	1.27403	15.3497	1.27403	15.5547	1.27403	15.7893		1.27403	28.3364	1.27403	18.5903	1.27403	16.6476	1.27403	16.0044	1.27403	15.8947	1.27403	15.972	1.27403	16.1408	1.27403	16.2652	1.27403	16.4517	1.27403	16.6705		1.27403	26.2474	1.27403	17.7363	1.27403	16.1164	1.27403	15.6925
1.27903	28.8757	1.27903	18.3042	1.27903	16.3277	1.27903	15.6701	1.27903	15.4741	1.27903	15.5686	1.27903	15.7483	1.27903	15.9453	1.27903	16.1579	1.27903	16.4016		1.27903	28.9086	1.27903	19.1963	1.27903	17.2313	1.27903	16.5761	1.27903	16.4636	1.27903	16.5432	1.27903	16.7235	1.27903	16.8455	1.27903	17.0325	1.27903	17.258		1.27903	26.7361	1.27903	18.2775	1.27903	16.641	1.27903	16.2075
1.28411	29.518	1.28411	18.9555	1.28411	16.9514	1.28411	16.2857	1.28411	16.0854	1.28411	16.1904	1.28411	16.3754	1.28411	16.5842	1.28411	16.8064	1.28411	17.0601		1.28411	29.5218	1.28411	19.851	1.28411	17.8545	1.28411	17.1884	1.28411	17.072	1.28411	17.156	1.28411	17.3453	1.28411	17.4621	1.28411	17.6566	1.28411	17.8903		1.28411	27.2626	1.28411	18.8506	1.28411	17.1955	1.28411	16.753
1.28911	30.2004	1.28911	19.6622	1.28911	17.6304	1.28911	16.9519	1.28911	16.7506	1.28911	16.866	1.28911	17.0649	1.28911	17.2828	1.28911	17.5131	1.28911	17.7792		1.28911	30.1779	1.28911	20.5596	1.28911	18.5288	1.28911	17.8478	1.28911	17.732	1.28911	17.8202	1.28911	18.0171	1.28911	18.1363	1.28911	18.3347	1.28911	18.5793		1.28911	27.8276	1.28911	19.4743	1.28911	17.7978	1.28911	17.3443
1.29411	30.9199	1.29411	20.4156	1.29411	18.3538	1.29411	17.6614	1.29411	17.463	1.29411	17.5899	1.29411	17.7987	1.29411	18.0276	1.29411	18.2694	1.29411	18.5474		1.29411	30.8818	1.29411	21.3126	1.29411	19.2464	1.29411	18.5526	1.29411	18.4377	1.29411	18.5321	1.29411	18.7376	1.29411	18.8587	1.29411	19.0581	1.29411	19.3141		1.29411	28.4303	1.29411	20.1381	1.29411	18.431	1.29411	17.969
1.29918	31.7196	1.29918	21.2425	1.29918	19.1472	1.29918	18.4458	1.29918	18.2522	1.29918	18.3829	1.29918	18.6094	1.29918	18.8521	1.29918	19.1072	1.29918	19.3923		1.29918	31.66	1.29918	22.1499	1.29918	20.0361	1.29918	19.3284	1.29918	19.2097	1.29918	19.3137	1.29918	19.5278	1.29918	19.6527	1.29918	19.8553	1.29918	20.1224		1.29918	29.1008	1.29918	20.8472	1.29918	19.1334	1.29918	18.6523
1.29411	28.4313	1.29411	18.5459	1.29411	16.5146	1.29411	15.8361	1.29411	15.6043	1.29411	15.682	1.29411	15.8513	1.29411	16.0425	1.29411	16.2476	1.29411	16.4846		1.29411	28.2906	1.29411	19.3075	1.29411	17.2771	1.29411	16.5914	1.29411	16.4402	1.29411	16.4898	1.29411	16.6515	1.29411	16.7363	1.29411	16.9004	1.29411	17.1169		1.29411	25.8616	1.29411	18.1368	1.29411	16.4908	1.29411	16.0168
1.28911	25.657	1.28911	16.3572	1.28911	14.3955	1.28911	13.7146	1.28911	13.4829	1.28911	13.5181	1.28911	13.6412	1.28911	13.7938	1.28911	13.9607	1.28911	14.1519		1.28911	25.4696	1.28911	17.0019	1.28911	15.0602	1.28911	14.3922	1.28911	14.2181	1.28911	14.2324	1.28911	14.3459	1.28911	14.4098	1.28911	14.5333	1.28911	14.7064		1.28911	23.1641	1.28911	15.9352	1.28911	14.3722	1.28911	13.9044
1.28411	23.2685	1.28411	14.5252	1.28411	12.6441	1.28411	11.9761	1.28411	11.7386	1.28411	11.74	1.28411	11.8325	1.28411	11.9465	1.28411	12.0805	1.28411	12.2388		1.28411	23.0344	1.28411	15.0769	1.28411	13.2254	1.28411	12.5788	1.28411	12.3923	1.28411	12.3795	1.28411	12.4529	1.28411	12.4977	1.28411	12.5916	1.28411	12.7333		1.28411	20.861	1.28411	14.0966	1.28411	12.6184	1.28411	12.1592
1.27903	21.1685	1.27903	12.9846	1.27903	11.1816	1.27903	10.5331	1.27903	10.2947	1.27903	10.2699	1.27903	10.3338	1.27903	10.4249	1.27903	10.5279	1.27903	10.6581		1.27903	20.9282	1.27903	13.4576	1.27903	11.6942	1.27903	11.0724	1.27903	10.8784	1.27903	10.8445	1.27903	10.8927	1.27903	10.9137	1.27903	10.988	1.27903	11.1006		1.27903	18.8807	1.27903	12.5592	1.27903	11.1535	1.27903	10.7086
1.27403	19.3384	1.27403	11.6623	1.27403	9.94376	1.27403	9.31624	1.27403	9.0783	1.27403	9.03824	1.27403	9.0783	1.27403	9.14505	1.27403	9.22755	1.27403	9.33531		1.27403	19.0833	1.27403	12.0728	1.27403	10.3972	1.27403	9.80119	1.27403	9.60282	1.27403	9.55085	1.27403	9.58232	1.27403	9.5909	1.27403	9.64335	1.27403	9.73252		1.27403	17.1574	1.27403	11.2403	1.27403	9.91467	1.27403	9.48457
1.26895	17.7377	1.26895	10.5369	1.26895	8.90139	1.26895	8.29724	1.26895	8.06215	1.26895	8.00875	1.26895	8.03211	1.26895	8.08027	1.26895	8.14608	1.26895	8.23287		1.26895	17.473	1.26895	10.896	1.26895	9.30527	1.26895	8.73641	1.26895	8.53709	1.26895	8.4751	1.26895	8.48607	1.26895	8.4813	1.26895	8.52374	1.26895	8.59431		1.26895	15.6644	1.26895	10.1259	1.26895	8.86992	1.26895	8.45698
1.26395	16.2962	1.26395	9.55228	1.26395	7.9954	1.26395	7.41652	1.26395	7.18525	1.26395	7.12326	1.26395	7.1328	1.26395	7.1657	1.26395	7.21481	1.26395	7.28872		1.26395	16.0311	1.26395	9.86318	1.26395	8.35494	1.26395	7.81038	1.26395	7.61536	1.26395	7.54622	1.26395	7.54383	1.26395	7.53048	1.26395	7.55957	1.26395	7.61536		1.26395	14.3345	1.26395	9.14839	1.26395	7.96106	1.26395	7.5672
1.25887	15.0083	1.25887	8.68586	1.25887	7.21004	1.25887	6.65596	1.25887	6.43041	1.25887	6.36318	1.25887	6.36175	1.25887	6.3813	1.25887	6.41944	1.25887	6.48		1.25887	14.746	1.25887	8.96004	1.25887	7.53143	1.25887	7.01168	1.25887	6.82189	1.25887	6.74846	1.25887	6.73559	1.25887	6.71365	1.25887	6.73225	1.25887	6.77755		1.25887	13.151	1.25887	8.29342	1.25887	7.17237	1.25887	6.79758
1.25387	13.8591	1.25387	7.92912	1.25387	6.52769	1.25387	5.99983	1.25387	5.78191	1.25387	5.71039	1.25387	5.69942	1.25387	5.71229	1.25387	5.73995	1.25387	5.78811		1.25387	13.6011	1.25387	8.16897	1.25387	6.8157	1.25387	6.32455	1.25387	6.13811	1.25387	6.05896	1.25387	6.03797	1.25387	6.01413	1.25387	6.02367	1.25387	6.05752		1.25387	12.1024	1.25387	7.54955	1.25387	6.48811	1.25387	6.13048
1.24879	12.8205	1.24879	7.26297	1.24879	5.93641	1.24879	5.43143	1.24879	5.22067	1.24879	5.14771	1.24879	5.13055	1.24879	5.13484	1.24879	5.15534	1.24879	5.1954		1.24879	12.5716	1.24879	7.47326	1.24879	6.1939	1.24879	5.7266	1.24879	5.54635	1.24879	5.46767	1.24879	5.43859	1.24879	5.41045	1.24879	5.4157	1.24879	5.44049		1.24879	11.163	1.24879	6.89199	1.24879	5.89397	1.24879	5.5516
1.24379	11.8835	1.24379	6.6674	1.24379	5.41045	1.24379	4.93123	1.24379	4.7281	1.24379	4.65323	1.24379	4.63273	1.24379	4.62844	1.24379	4.6437	1.24379	4.67517		1.24379	11.6384	1.24379	6.85146	1.24379	5.64268	1.24379	5.20064	1.24379	5.02612	1.24379	4.94554	1.24379	4.91406	1.24379	4.88212	1.24379	4.88021	1.24379	4.89833		1.24379	10.3195	1.24379	6.31073	1.24379	5.36611	1.24379	5.04376
1.23872	11.0267	1.23872	6.13525	1.23872	4.94411	1.23872	4.48968	1.23872	4.29513	1.23872	4.22026	1.23872	4.19594	1.23872	4.18736	1.23872	4.1969	1.23872	4.22169		1.23872	10.7944	1.23872	6.29642	1.23872	5.15248	1.23872	4.73573	1.23872	4.56931	1.23872	4.48825	1.23872	4.45249	1.23872	4.42006	1.23872	4.41291	1.23872	4.42435		1.23872	9.55609	1.23872	5.79097	1.23872	4.89833	1.23872	4.59172
1.23372	10.2652	1.23372	5.66366	1.23372	4.53593	1.23372	4.10439	1.23372	3.9189	1.23372	3.84308	1.23372	3.81543	1.23372	3.80446	1.23372	3.80875	1.23372	3.82973		1.23372	10.0406	1.23372	5.80528	1.23372	4.72571	1.23372	4.3285	1.23372	4.16972	1.23372	4.08913	1.23372	4.05146	1.23372	4.01522	1.23372	4.00712	1.23372	4.01474		1.23372	8.87326	1.23372	5.33654	1.23372	4.4873	1.23372	4.19833
1.22872	9.55466	1.22872	5.23641	1.22872	4.16638	1.22872	3.75916	1.22872	3.58178	1.22872	3.50596	1.22872	3.47783	1.22872	3.464	1.22872	3.464	1.22872	3.48069		1.22872	9.33341	1.22872	5.35991	1.22872	4.33709	1.22872	3.96325	1.22872	3.81114	1.22872	3.73293	1.22872	3.69336	1.22872	3.65712	1.22872	3.6452	1.22872	3.64949		1.22872	8.24336	1.22872	4.91645	1.22872	4.11679	1.22872	3.84308
1.22364	8.89805	1.22364	4.84492	1.22364	3.83212	1.22364	3.44683	1.22364	3.27946	1.22364	3.20508	1.22364	3.17503	1.22364	3.15978	1.22364	3.15739	1.22364	3.16884		1.22364	8.68824	1.22364	4.95126	1.22364	3.98709	1.22364	3.63471	1.22364	3.48832	1.22364	3.41202	1.22364	3.37101	1.22364	3.33382	1.22364	3.3219	1.22364	3.32285		1.22364	7.67639	1.22364	4.53355	1.22364	3.78396	1.22364	3.52503
1.21864	8.29867	1.21864	4.48682	1.21864	3.53457	1.21864	3.16931	1.21864	3.00814	1.21864	2.93709	1.21864	2.90609	1.21864	2.88654	1.21864	2.88368	1.21864	2.8937		1.21864	8.09839	1.21864	4.58076	1.21864	3.67238	1.21864	3.33907	1.21864	3.20031	1.21864	3.12783	1.21864	3.08729	1.21864	3.04914	1.21864	3.03341	1.21864	3.03198		1.21864	7.13709	1.21864	4.19213	1.21864	3.48355	1.21864	3.23798
1.21356	7.74506	1.21356	4.16686	1.21356	3.26277	1.21356	2.91897	1.21356	2.7659	1.21356	2.69772	1.21356	2.66672	1.21356	2.64574	1.21356	2.6405	1.21356	2.64717		1.21356	7.55432	1.21356	4.24744	1.21356	3.38866	1.21356	3.07299	1.21356	2.94281	1.21356	2.87128	1.21356	2.83123	1.21356	2.79261	1.21356	2.77687	1.21356	2.77306		1.21356	6.65262	1.21356	3.88171	1.21356	3.21223	1.21356	2.98429
1.20856	7.24009	1.20856	3.87169	1.20856	3.01863	1.20856	2.69533	1.20856	2.54942	1.20856	2.48362	1.20856	2.45214	1.20856	2.43259	1.20856	2.42449	1.20856	2.42926		1.20856	7.05412	1.20856	3.94608	1.20856	3.13498	1.20856	2.83743	1.20856	2.71202	1.20856	2.64288	1.20856	2.60378	1.20856	2.56706	1.20856	2.5499	1.20856	2.54417		1.20856	6.20964	1.20856	3.5999	1.20856	2.96713	1.20856	2.75064
1.20348	6.77087	1.20348	3.60276	1.20348	2.79881	1.20348	2.48934	1.20348	2.35535	1.20348	2.28811	1.20348	2.25903	1.20348	2.23757	1.20348	2.22898	1.20348	2.23185		1.20348	6.5954	1.20348	3.66427	1.20348	2.89894	1.20348	2.61999	1.20348	2.50221	1.20348	2.43641	1.20348	2.39731	1.20348	2.36107	1.20348	2.34295	1.20348	2.33675		1.20348	5.80051	1.20348	3.34097	1.20348	2.74445	1.20348	2.53941
1.19848	6.33886	1.19848	3.35719	1.19848	2.59615	1.19848	2.30576	1.19848	2.17558	1.19848	2.11645	1.19848	2.08641	1.19848	2.06352	1.19848	2.05446	1.19848	2.05589		1.19848	6.1734	1.19848	3.41107	1.19848	2.68866	1.19848	2.42544	1.19848	2.31386	1.19848	2.25044	1.19848	2.21182	1.19848	2.17701	1.19848	2.15889	1.19848	2.15078		1.19848	5.42571	1.19848	3.10827	1.19848	2.54465	1.19848	2.35106
1.1934	5.93641	1.1934	3.12783	1.1934	2.40875	1.1934	2.13505	1.1934	2.01345	1.1934	1.95433	1.1934	1.92715	1.1934	1.90426	1.1934	1.8952	1.1934	1.89377		1.1934	5.77476	1.1934	3.17503	1.1934	2.49268	1.1934	2.24472	1.1934	2.13934	1.1934	2.07973	1.1934	2.04254	1.1934	2.00726	1.1934	1.98914	1.1934	1.99724		1.1934	5.07237	1.1934	2.88988	1.1934	2.35725	1.1934	2.17558
1.1884	5.56018	1.1884	2.91992	1.1884	2.23948	1.1884	1.98246	1.1884	1.86754	1.1884	1.81175	1.1884	1.78361	1.1884	1.76168	1.1884	1.75167	1.1884	1.75167		1.1884	5.41236	1.1884	2.96045	1.1884	2.31577	1.1884	2.08212	1.1884	1.98341	1.1884	1.92715	1.1884	1.88805	1.1884	1.85514	1.1884	1.83702	1.1884	1.8456		1.1884	4.75099	1.1884	2.69199	1.1884	2.18845	1.1884	2.01822
1.18332	5.2097	1.18332	2.72442	1.18332	2.08307	1.18332	1.84036	1.18332	1.73259	1.18332	1.68062	1.18332	1.65248	1.18332	1.63246	1.18332	1.62054	1.18332	1.61863		1.18332	5.06761	1.18332	2.75875	1.18332	2.15078	1.18332	1.93335	1.18332	1.8375	1.18332	1.78409	1.18332	1.74881	1.18332	1.71638	1.18332	1.69778	1.18332	1.70541		1.18332	4.4501	1.18332	2.50555	1.18332	2.0311	1.18332	1.87088
1.17832	4.88736	1.17832	2.5437	1.17832	1.94002	1.17832	1.71161	1.17832	1.60861	1.17832	1.55902	1.17832	1.53137	1.17832	1.51325	1.17832	1.50085	1.17832	1.49894		1.17832	4.75099	1.17832	2.57421	1.17832	2.0001	1.17832	1.79506	1.17832	1.70684	1.17832	1.65582	1.17832	1.62054	1.17832	1.58954	1.17832	1.57047	1.17832	1.57905		1.17832	4.17162	1.17832	2.33484	1.17832	1.88852	1.17832	1.73736
1.17332	4.58076	1.17332	2.37728	1.17332	1.80698	1.17332	1.59097	1.17332	1.4937	1.17332	1.44887	1.17332	1.4236	1.17332	1.40405	1.17332	1.39118	1.17332	1.38927		1.17332	4.45582	1.17332	2.40255	1.17332	1.86038	1.17332	1.66774	1.17332	1.58382	1.17332	1.53518	1.17332	1.50276	1.17332	1.47367	1.17332	1.45412	1.17332	1.46366		1.17332	3.91127	1.17332	2.17844	1.17332	1.755	1.17332	1.61481
1.16825	4.30323	1.16825	2.22469	1.16825	1.68586	1.16825	1.48273	1.16825	1.39213	1.16825	1.34874	1.16825	1.3249	1.16825	1.30582	1.16825	1.29438	1.16825	1.292		1.16825	4.18307	1.16825	2.24472	1.16825	1.7345	1.16825	1.5533	1.16825	1.47462	1.16825	1.42837	1.16825	1.39738	1.16825	1.36781	1.16825	1.35065	1.16825	1.35828		1.16825	3.66999	1.16825	2.03682	1.16825	1.63532	1.16825	1.50228
1.16325	4.04288	1.16325	2.08069	1.16325	1.5719	1.16325	1.38307	1.16325	1.29724	1.16325	1.25623	1.16325	1.23334	1.16325	1.21379	1.16325	1.20426	1.16325	1.19949		1.16325	3.92462	1.16325	2.09785	1.16325	1.61672	1.16325	1.44697	1.16325	1.37306	1.16325	1.32919	1.16325	1.29867	1.16325	1.27197	1.16325	1.25337	1.16325	1.26291		1.16325	3.44302	1.16325	1.90044	1.16325	1.52278	1.16325	1.39833
1.15817	3.8016	1.15817	1.94908	1.15817	1.46938	1.15817	1.29247	1.15817	1.21046	1.15817	1.17183	1.15817	1.15085	1.15817	1.13273	1.15817	1.12129	1.15817	1.11747		1.15817	3.69097	1.15817	1.96291	1.15817	1.50848	1.15817	1.34922	1.15817	1.28055	1.15817	1.23954	1.15817	1.21093	1.15817	1.18423	1.15817	1.16659	1.15817	1.17565		1.15817	3.23273	1.15817	1.77598	1.15817	1.42026	1.15817	1.30392
1.15317	3.56938	1.15317	1.82367	1.15317	1.3721	1.15317	1.20473	1.15317	1.12844	1.15317	1.09172	1.15317	1.0717	1.15317	1.05453	1.15317	1.04452	1.15317	1.04118		1.15317	3.46591	1.15317	1.83464	1.15317	1.40644	1.15317	1.25766	1.15317	1.19186	1.15317	1.15371	1.15317	1.12653	1.15317	1.10078	1.15317	1.08409	1.15317	1.09506		1.15317	3.0377	1.15317	1.65964	1.15317	1.32394	1.15317	1.21522
1.14809	3.35289	1.14809	1.71066	1.14809	1.2815	1.14809	1.12606	1.14809	1.05453	1.14809	1.01924	1.14809	0.999217	1.14809	0.983958	1.14809	0.974898	1.14809	0.969176		1.14809	3.25371	1.14809	1.71733	1.14809	1.31202	1.14809	1.16992	1.14809	1.1127	1.14809	1.07646	1.14809	1.04976	1.14809	1.02449	1.14809	1.00828	1.14809	1.01877		1.14809	2.84935	1.14809	1.54949	1.14809	1.23525	1.14809	1.13178
1.14309	3.14929	1.14309	1.60194	1.14309	1.19806	1.14309	1.05024	1.14309	0.983958	1.14309	0.951533	1.14309	0.93246	1.14309	0.918632	1.14309	0.909095	1.14309	0.903373		1.14309	3.05916	1.14309	1.60671	1.14309	1.22476	1.14309	1.0922	1.14309	1.03641	1.14309	1.00351	1.14309	0.978713	1.14309	0.953441	1.14309	0.938659	1.14309	0.946765		1.14309	2.68103	1.14309	1.4503	1.14309	1.15133	1.14309	1.05548
1.13801	2.9595	1.13801	1.49847	1.13801	1.11843	1.13801	0.980144	1.13801	0.917678	1.13801	0.888114	1.13801	0.871425	1.13801	0.855212	1.13801	0.845675	1.13801	0.841861		1.13801	2.87558	1.13801	1.50276	1.13801	1.14227	1.13801	1.01877	1.13801	0.965838	1.13801	0.934844	1.13801	0.911956	1.13801	0.887637	1.13801	0.874763	1.13801	0.881438		1.13801	2.51413	1.13801	1.35494	1.13801	1.0736	1.13801	0.983481
1.13301	2.78307	1.13301	1.40357	1.13301	1.04642	1.13301	0.915771	1.13301	0.857596	1.13301	0.82994	1.13301	0.814681	1.13301	0.798945	1.13301	0.789886	1.13301	0.786071		1.13301	2.70153	1.13301	1.40501	1.13301	1.06645	1.13301	0.949626	1.13301	0.902419	1.13301	0.870471	1.13301	0.850921	1.13301	0.828509	1.13301	0.814204	1.13301	0.82231		1.13301	2.36298	1.13301	1.26672	1.13301	1.00303	1.13301	0.916247
1.12801	2.61761	1.12801	1.31488	1.12801	0.977759	1.12801	0.856166	1.12801	0.802283	1.12801	0.77558	1.12801	0.760322	1.12801	0.747447	1.12801	0.738864	1.12801	0.734096		1.12801	2.53893	1.12801	1.31345	1.12801	0.995879	1.12801	0.885253	1.12801	0.841861	1.12801	0.813727	1.12801	0.79227	1.12801	0.771766	1.12801	0.759368	1.12801	0.766044		1.12801	2.22136	1.12801	1.18518	1.12801	0.932937	1.12801	0.855212
1.12293	2.46216	1.12293	1.23334	1.12293	0.91434	1.12293	0.800376	1.12293	0.750308	1.12293	0.726466	1.12293	0.712161	1.12293	0.699286	1.12293	0.68975	1.12293	0.684981		1.12293	2.38968	1.12293	1.23096	1.12293	0.929122	1.12293	0.827556	1.12293	0.785594	1.12293	0.759845	1.12293	0.740294	1.12293	0.720744	1.12293	0.708346	1.12293	0.715022		1.12293	2.09023	1.12293	1.10698	1.12293	0.870948	1.12293	0.798945
1.11793	2.31482	1.11793	1.15467	1.11793	0.853782	1.11793	0.747447	1.11793	0.701671	1.11793	0.678782	1.11793	0.664477	1.11793	0.653033	1.11793	0.645404	1.11793	0.642066		1.11793	2.24377	1.11793	1.15037	1.11793	0.866656	1.11793	0.770812	1.11793	0.733142	1.11793	0.708346	1.11793	0.690227	1.11793	0.67306	1.11793	0.657802	1.11793	0.665431		1.11793	1.96196	1.11793	1.03355	1.11793	0.812297	1.11793	0.744109
1.11286	2.17892	1.11286	1.08219	1.11286	0.799422	1.11286	0.698333	1.11286	0.654941	1.11286	0.634913	1.11286	0.622988	1.11286	0.609636	1.11286	0.602961	1.11286	0.599623		1.11286	2.11121	1.11286	1.07503	1.11286	0.808005	1.11286	0.721221	1.11286	0.684028	1.11286	0.662093	1.11286	0.64445	1.11286	0.626807	1.11286	0.614882	1.11286	0.620127		1.11286	1.84322	1.11286	0.967746	1.11286	0.758891	1.11286	0.693088
1.10786	2.04683	1.10786	1.01305	1.10786	0.746493	1.10786	0.651126	1.10786	0.611544	1.10786	0.593424	1.10786	0.581026	1.10786	0.571489	1.10786	0.562906	1.10786	0.559568		1.10786	1.98437	1.10786	1.00399	1.10786	0.753646	1.10786	0.669246	1.10786	0.637774	1.10786	0.617266	1.10786	0.599146	1.10786	0.584841	1.10786	0.571966	1.10786	0.579119		1.10786	1.73259	1.10786	0.900989	1.10786	0.706439	1.10786	0.646358
1.10278	1.92572	1.10278	0.946288	1.10278	0.695472	1.10278	0.608683	1.10278	0.571966	1.10278	0.553846	1.10278	0.543833	1.10278	0.533819	1.10278	0.527143	1.10278	0.522852		1.10278	1.86325	1.10278	0.937705	1.10278	0.701671	1.10278	0.625377	1.10278	0.595331	1.10278	0.574827	1.10278	0.560045	1.10278	0.543833	1.10278	0.532866	1.10278	0.539064		1.10278	1.6296	1.10278	0.842338	1.10278	0.656848	1.10278	0.602484
1.09778	1.80793	1.09778	0.885253	1.09778	0.650172	1.09778	0.568628	1.09778	0.533819	1.09778	0.519037	1.09778	0.50807	1.09778	0.49901	1.09778	0.491381	1.09778	0.48852		1.09778	1.75119	1.09778	0.875716	1.09778	0.653033	1.09778	0.580549	1.09778	0.553846	1.09778	0.536203	1.09778	0.521421	1.09778	0.507593	1.09778	0.494719	1.09778	0.501871		1.09778	1.52994	1.09778	0.785117	1.09778	0.609159	1.09778	0.560045
1.0927	1.69921	1.0927	0.829463	1.0927	0.606298	1.0927	0.530481	1.0927	0.499964	1.0927	0.484705	1.0927	0.475645	1.0927	0.467539	1.0927	0.460386	1.0927	0.456095		1.0927	1.64629	1.0927	0.818019	1.0927	0.608683	1.0927	0.541925	1.0927	0.516653	1.0927	0.498533	1.0927	0.485659	1.0927	0.472784	1.0927	0.460863	1.0927	0.467062		1.0927	1.43505	1.0927	0.731235	1.0927	0.568151	1.0927	0.522375
1.0877	1.5986	1.0877	0.776057	1.0877	0.567198	1.0877	0.495672	1.0877	0.466108	1.0877	0.452757	1.0877	0.445127	1.0877	0.436544	1.0877	0.430346	1.0877	0.427008		1.0877	1.54996	1.0877	0.764613	1.0877	0.565767	1.0877	0.503778	1.0877	0.48089	1.0877	0.466585	1.0877	0.452757	1.0877	0.439405	1.0877	0.430822	1.0877	0.435591		1.0877	1.35112	1.0877	0.68212	1.0877	0.529051	1.0877	0.485659
1.08262	1.50228	1.08262	0.725036	1.08262	0.52762	1.08262	0.462294	1.08262	0.435591	1.08262	0.422239	1.08262	0.416517	1.08262	0.406504	1.08262	0.402212	1.08262	0.399351		1.08262	1.45364	1.08262	0.713115	1.08262	0.527143	1.08262	0.468493	1.08262	0.447989	1.08262	0.43273	1.08262	0.421762	1.08262	0.409842	1.08262	0.400305	1.08262	0.403643		1.08262	1.26863	1.08262	0.63539	1.08262	0.490904	1.08262	0.451803
1.07762	1.4112	1.07762	0.676398	1.07762	0.491858	1.07762	0.428915	1.07762	0.405073	1.07762	0.394583	1.07762	0.388384	1.07762	0.381231	1.07762	0.374556	1.07762	0.372648		1.07762	1.36638	1.07762	0.66257	1.07762	0.48852	1.07762	0.43416	1.07762	0.415564	1.07762	0.401735	1.07762	0.391245	1.07762	0.378847	1.07762	0.369787	1.07762	0.376463		1.07762	1.18804	1.07762	0.59104	1.07762	0.454187	1.07762	0.417948
1.07262	1.32728	1.07262	0.632052	1.07262	0.457525	1.07262	0.399828	1.07262	0.37837	1.07262	0.368834	1.07262	0.36025	1.07262	0.355005	1.07262	0.34976	1.07262	0.346899		1.07262	1.28198	1.07262	0.618696	1.07262	0.45228	1.07262	0.404596	1.07262	0.386	1.07262	0.374079	1.07262	0.364065	1.07262	0.352621	1.07262	0.344038	1.07262	0.347376		1.07262	1.11366	1.07262	0.550508	1.07262	0.421286	1.07262	0.38743
1.06754	1.2467	1.06754	0.589609	1.06754	0.424623	1.06754	0.371695	1.06754	0.352144	1.06754	0.342607	1.06754	0.336409	1.06754	0.330687	1.06754	0.325918	1.06754	0.322104		1.06754	1.20187	1.06754	0.57435	1.06754	0.419378	1.06754	0.372648	1.06754	0.356436	1.06754	0.345945	1.06754	0.336885	1.06754	0.326395	1.06754	0.317335	1.06754	0.32258		1.06754	1.04452	1.06754	0.509501	1.06754	0.389338	1.06754	0.35882
1.06254	1.16945	1.06254	0.546694	1.06254	0.393629	1.06254	0.344515	1.06254	0.327349	1.06254	0.319242	1.06254	0.312567	1.06254	0.307798	1.06254	0.30303	1.06254	0.299692		1.06254	1.12749	1.06254	0.532389	1.06254	0.386477	1.06254	0.344515	1.06254	0.33021	1.06254	0.320196	1.06254	0.310183	1.06254	0.302553	1.06254	0.29397	1.06254	0.298262		1.06254	0.97919	1.06254	0.470877	1.06254	0.358343	1.06254	0.33021
1.05746	1.09792	1.05746	0.509501	1.05746	0.364542	1.05746	0.318289	1.05746	0.30303	1.05746	0.295877	1.05746	0.290632	1.05746	0.284433	1.05746	0.281096	1.05746	0.278234		1.05746	1.05739	1.05746	0.494242	1.05746	0.356913	1.05746	0.317335	1.05746	0.303507	1.05746	0.295401	1.05746	0.288725	1.05746	0.279665	1.05746	0.270128	1.05746	0.272989		1.05746	0.916247	1.05746	0.436544	1.05746	0.329733	1.05746	0.303507
1.05247	1.02973	1.05247	0.473261	1.05247	0.337839	1.05247	0.294924	1.05247	0.281096	1.05247	0.272989	1.05247	0.269651	1.05247	0.26536	1.05247	0.261068	1.05247	0.261068		1.05247	0.990157	1.05247	0.457525	1.05247	0.329733	1.05247	0.292063	1.05247	0.279665	1.05247	0.273943	1.05247	0.264883	1.05247	0.257254	1.05247	0.248194	1.05247	0.252008		1.05247	0.857596	1.05247	0.403166	1.05247	0.302076	1.05247	0.279188
1.04739	0.966315	1.04739	0.439882	1.04739	0.31209	1.04739	0.272989	1.04739	0.259638	1.04739	0.254393	1.04739	0.249624	1.04739	0.245333	1.04739	0.242472	1.04739	0.240088		1.04739	0.929599	1.04739	0.42367	1.04739	0.302553	1.04739	0.269651	1.04739	0.258207	1.04739	0.252008	1.04739	0.244379	1.04739	0.235796	1.04739	0.22769	1.04739	0.231981		1.04739	0.803237	1.04739	0.370741	1.04739	0.276804	1.04739	0.256777
1.04239	0.90385	1.04239	0.406981	1.04239	0.285864	1.04239	0.250578	1.04239	0.239134	1.04239	0.233889	1.04239	0.230074	1.04239	0.226259	1.04239	0.223875	1.04239	0.220537		1.04239	0.86761	1.04239	0.388384	1.04239	0.274897	1.04239	0.245333	1.04239	0.235796	1.04239	0.231504	1.04239	0.223875	1.04239	0.216246	1.04239	0.20957	1.04239	0.211477		1.04239	0.749354	1.04239	0.339746	1.04239	0.251532	1.04239	0.233889
1.03731	0.846629	1.03731	0.376463	1.03731	0.262976	1.03731	0.230074	1.03731	0.22006	1.03731	0.216246	1.03731	0.212908	1.03731	0.208616	1.03731	0.205755	1.03731	0.204325		1.03731	0.81182	1.03731	0.36025	1.03731	0.252008	1.03731	0.224352	1.03731	0.217199	1.03731	0.210047	1.03731	0.204325	1.03731	0.197172	1.03731	0.19002	1.03731	0.190973		1.03731	0.699763	1.03731	0.312567	1.03731	0.228643	1.03731	0.212908
1.03231	0.793223	1.03231	0.346899	1.03231	0.241518	1.03231	0.209093	1.03231	0.201464	1.03231	0.198126	1.03231	0.196218	1.03231	0.190496	1.03231	0.189066	1.03231	0.187635		1.03231	0.758891	1.03231	0.328779	1.03231	0.227213	1.03231	0.203371	1.03231	0.197172	1.03231	0.192881	1.03231	0.186682	1.03231	0.180006	1.03231	0.172377	1.03231	0.175238		1.03231	0.653987	1.03231	0.284433	1.03231	0.207186	1.03231	0.193834
1.02723	0.741248	1.02723	0.319242	1.02723	0.219584	1.02723	0.190973	1.02723	0.183821	1.02723	0.181437	1.02723	0.179529	1.02723	0.175238	1.02723	0.1719	1.02723	0.170946		1.02723	0.70787	1.02723	0.300169	1.02723	0.205755	1.02723	0.18239	1.02723	0.177622	1.02723	0.172853	1.02723	0.167608	1.02723	0.16284	1.02723	0.156641	1.02723	0.157595		1.02723	0.607729	1.02723	0.259638	1.02723	0.184774	1.02723	0.173807
1.02223	0.691657	1.02223	0.293493	1.02223	0.199556	1.02223	0.172377	1.02223	0.166178	1.02223	0.16427	1.02223	0.163794	1.02223	0.160456	1.02223	0.156164	1.02223	0.15521		1.02223	0.660186	1.02223	0.273943	1.02223	0.183344	1.02223	0.16427	1.02223	0.159025	1.02223	0.156164	1.02223	0.152349	1.02223	0.145674	1.02223	0.138521	1.02223	0.140429		1.02223	0.566721	1.02223	0.234365	1.02223	0.166178	1.02223	0.154734
1.01723	0.646358	1.01723	0.268221	1.01723	0.179052	1.01723	0.155687	1.01723	0.151396	1.01723	0.149488	1.01723	0.148058	1.01723	0.14472	1.01723	0.141859	1.01723	0.141382		1.01723	0.613451	1.01723	0.248671	1.01723	0.16284	1.01723	0.146151	1.01723	0.142336	1.01723	0.139475	1.01723	0.13423	1.01723	0.129938	1.01723	0.123739	1.01723	0.124216		1.01723	0.525236	1.01723	0.210524	1.01723	0.147104	1.01723	0.137568
1.01215	0.603437	1.01215	0.244379	1.01215	0.161886	1.01215	0.141382	1.01215	0.137568	1.01215	0.134706	1.01215	0.13423	1.01215	0.131845	1.01215	0.128031	1.01215	0.128984		1.01215	0.572443	1.01215	0.225306	1.01215	0.145197	1.01215	0.128508	1.01215	0.127554	1.01215	0.124216	1.01215	0.119448	1.01215	0.115156	1.01215	0.109434	1.01215	0.109911		1.01215	0.487566	1.01215	0.188112	1.01215	0.128508	1.01215	0.120878
1.00715	0.560999	1.00715	0.221491	1.00715	0.144243	1.00715	0.125647	1.00715	0.121355	1.00715	0.121355	1.00715	0.120401	1.00715	0.117064	1.00715	0.115156	1.00715	0.114202		1.00715	0.531435	1.00715	0.200987	1.00715	0.128508	1.00715	0.111818	1.00715	0.111818	1.00715	0.10848	1.00715	0.106096	1.00715	0.0998974	1.00715	0.095129	1.00715	0.0932217		1.00715	0.45085	1.00715	0.168085	1.00715	0.110388	1.00715	0.104189
1.00207	0.521421	1.00207	0.19908	1.00207	0.128031	1.00207	0.110388	1.00207	0.107527	1.00207	0.10705	1.00207	0.10705	1.00207	0.103712	1.00207	0.101805	1.00207	0.100851		1.00207	0.492334	1.00207	0.178099	1.00207	0.109911	1.00207	0.0965595	1.00207	0.0956059	1.00207	0.095129	1.00207	0.0908375	1.00207	0.0855923	1.00207	0.0808239	1.00207	0.0803471		1.00207	0.414133	1.00207	0.146151	1.00207	0.0941753	1.00207	0.0884533
0.997074	0.484705	0.997074	0.178576	0.997074	0.110865	0.997074	0.0960827	0.997074	0.0941753	0.997074	0.0941753	0.997074	0.0936985	0.997074	0.0917912	0.997074	0.0889301	0.997074	0.0874996		0.997074	0.455618	0.997074	0.157118	0.997074	0.0932217	0.997074	0.0798702	0.997074	0.0798702	0.997074	0.0813007	0.997074	0.0779629	0.997074	0.071764	0.997074	0.0665188	0.997074	0.0660419		0.997074	0.382185	0.997074	0.127554	0.997074	0.0779629	0.997074	0.074625
0.991996	0.448465	0.991996	0.158548	0.991996	0.0956059	0.991996	0.0822544	0.991996	0.0798702	0.991996	0.0803471	0.991996	0.0803471	0.991996	0.0779629	0.991996	0.0765324	0.991996	0.077486		0.991996	0.420809	0.991996	0.137091	0.991996	0.0784397	0.991996	0.0669956	0.991996	0.0660419	0.991996	0.0665188	0.991996	0.0636578	0.991996	0.0588894	0.991996	0.0536442	0.991996	0.0531673		0.991996	0.351191	0.991996	0.108004	0.991996	0.0622272	0.991996	0.0603199
0.986996	0.41461	0.986996	0.140429	0.986996	0.0808239	0.986996	0.0679493	0.986996	0.0674725	0.986996	0.0679493	0.986996	0.0674725	0.986996	0.0669956	0.986996	0.0641346	0.986996	0.0631809		0.986996	0.386477	0.986996	0.118971	0.986996	0.0627041	0.986996	0.0526905	0.986996	0.0526905	0.986996	0.0522137	0.986996	0.0493526	0.986996	0.0455379	0.986996	0.0402927	0.986996	0.0402927		0.986996	0.319719	0.986996	0.0908375	0.986996	0.0469685	0.986996	0.0464916
0.981917	0.382662	0.981917	0.122309	0.981917	0.0665188	0.981917	0.0550747	0.981917	0.0555515	0.981917	0.0560284	0.981917	0.0565052	0.981917	0.0545979	0.981917	0.0531673	0.981917	0.0517368		0.981917	0.355482	0.981917	0.0998974	0.981917	0.0455379	0.981917	0.0374317	0.981917	0.0393391	0.981917	0.0398159	0.981917	0.0374317	0.981917	0.0321865	0.981917	0.0293255	0.981917	0.0264645		0.981917	0.291109	0.981917	0.0727177	0.981917	0.0326633	0.981917	0.0312328
0.976918	0.352621	0.976918	0.104666	0.976918	0.0531673	0.976918	0.0436306	0.976918	0.0431538	0.976918	0.0445843	0.976918	0.0450611	0.976918	0.0436306	0.976918	0.0422001	0.976918	0.0407696		0.976918	0.324965	0.976918	0.0832081	0.976918	0.0326633	0.976918	0.0245571	0.976918	0.0283718	0.976918	0.0283718	0.976918	0.0245571	0.976918	0.0212193	0.976918	0.0174046	0.976918	0.015974		0.976918	0.264406	0.976918	0.056982	0.976918	0.0193119	0.976918	0.0197887
0.97184	0.32258	0.97184	0.0879765	0.97184	0.0388622	0.97184	0.0298023	0.97184	0.030756	0.97184	0.033617	0.97184	0.0331402	0.97184	0.0312328	0.97184	0.0312328	0.97184	0.027895		0.97184	0.295401	0.97184	0.0655651	0.97184	0.0178814	0.97184	0.0112057	0.97184	0.0135899	0.97184	0.0154972	0.97184	0.0126362	0.97184	0.00882149	0.97184	0.00452995	0.97184	0.00452995		0.97184	0.23818	0.97184	0.0402927	0.97184	0.00500679	0.97184	0.0064373
0.96684	0.293493	0.96684	0.0731945	0.96684	0.0255108	0.96684	0.0183582	0.96684	0.0197887	0.96684	0.0207424	0.96684	0.0212193	0.96684	0.0207424	0.96684	0.0193119	0.96684	0.0193119		0.96684	0.270128	0.96684	0.048399	0.96684	0.0026226	0.96684	-0.00119209	0.96684	0.00166893	0.96684	0.00309944	0.96684	0.000715256	0.96684	-0.0026226	0.96684	-0.00691414	0.96684	-0.00929832		0.96684	0.211477	0.96684	0.0245571	0.96684	-0.00929832	0.96684	-0.0064373
0.96184	0.266314	0.96184	0.0565052	0.96184	0.0135899	0.96184	0.00739098	0.96184	0.00834465	0.96184	0.010252	0.96184	0.0112057	0.96184	0.00834465	0.96184	0.00929832	0.96184	0.00882149		0.96184	0.241995	0.96184	0.0340939	0.96184	-0.00882149	0.96184	-0.0135899	0.96184	-0.00977516	0.96184	-0.00977516	0.96184	-0.0121593	0.96184	-0.0150204	0.96184	-0.0178814	0.96184	-0.0202656		0.96184	0.189543	0.96184	0.00977516	0.96184	-0.0221729	0.96184	-0.0202656
0.956761	0.241518	0.956761	0.0417233	0.956761	0.000238419	0.956761	-0.00357628	0.956761	-0.00452995	0.956761	-0.00166893	0.956761	0.000238419	0.956761	-0.000238419	0.956761	-0.000715256	0.956761	-0.00357628		0.956761	0.214338	0.956761	0.0169277	0.956761	-0.0226498	0.956761	-0.0255108	0.956761	-0.0221729	0.956761	-0.0207424	0.956761	-0.0240803	0.956761	-0.027895	0.956761	-0.0298023	0.956761	-0.0331402		0.956761	0.164747	0.956761	-0.00548363	0.956761	-0.0350475	0.956761	-0.0317097
0.951761	0.216722	0.951761	0.0269413	0.951761	-0.010252	0.951761	-0.0164509	0.951761	-0.0140667	0.951761	-0.0126362	0.951761	-0.010252	0.951761	-0.0121593	0.951761	-0.0121593	0.951761	-0.0135899		0.951761	0.190973	0.951761	0.00214577	0.951761	-0.0350475	0.951761	-0.0374317	0.951761	-0.0355244	0.951761	-0.0317097	0.951761	-0.0345707	0.951761	-0.0388622	0.951761	-0.0431538	0.951761	-0.0441074		0.951761	0.141382	0.951761	-0.0197887	0.951761	-0.0479221	0.951761	-0.0450611
0.946683	0.192881	0.946683	0.0121593	0.946683	-0.0231266	0.946683	-0.0264645	0.946683	-0.0259876	0.946683	-0.0226498	0.946683	-0.0207424	0.946683	-0.0221729	0.946683	-0.0236034	0.946683	-0.0240803		0.946683	0.164747	0.946683	-0.0135899	0.946683	-0.0469685	0.946683	-0.0493526	0.946683	-0.0464916	0.946683	-0.0450611	0.946683	-0.0469685	0.946683	-0.05126	0.946683	-0.0545979	0.946683	-0.0560284		0.946683	0.118971	0.946683	-0.0345707	0.946683	-0.0603199	0.946683	-0.0565052
0.941684	0.169039	0.941684	-0.00119209	0.941684	-0.0355244	0.941684	-0.0402927	0.941684	-0.0369549	0.941684	-0.0321865	0.941684	-0.0331402	0.941684	-0.0345707	0.941684	-0.0350475	0.941684	-0.0345707		0.941684	0.141859	0.941684	-0.0274181	0.941684	-0.0593662	0.941684	-0.0622272	0.941684	-0.0579357	0.941684	-0.0560284	0.941684	-0.0584126	0.941684	-0.0627041	0.941684	-0.0641346	0.941684	-0.0660419		0.941684	0.0965595	0.941684	-0.0479221	0.941684	-0.0722408	0.941684	-0.0703335
0.936605	0.149965	0.936605	-0.0145435	0.936605	-0.0460148	0.936605	-0.0474453	0.936605	-0.0464916	0.936605	-0.0417233	0.936605	-0.0426769	0.936605	-0.0445843	0.936605	-0.0431538	0.936605	-0.0450611		0.936605	0.121355	0.936605	-0.0402927	0.936605	-0.071764	0.936605	-0.0727177	0.936605	-0.0679493	0.936605	-0.0693798	0.936605	-0.068903	0.936605	-0.0741482	0.936605	-0.0760555	0.936605	-0.0784397		0.936605	0.0779629	0.936605	-0.0617504	0.936605	-0.0841618	0.936605	-0.0817776
0.931605	0.1266	0.931605	-0.0283718	0.931605	-0.0579357	0.931605	-0.0588894	0.931605	-0.056982	0.931605	-0.0545979	0.931605	-0.0536442	0.931605	-0.054121	0.931605	-0.0550747	0.931605	-0.0545979		0.931605	0.101328	0.931605	-0.0550747	0.931605	-0.0846386	0.931605	-0.0832081	0.931605	-0.0808239	0.931605	-0.0798702	0.931605	-0.0803471	0.931605	-0.0846386	0.931605	-0.0879765	0.931605	-0.0898838		0.931605	0.0565052	0.931605	-0.0751019	0.931605	-0.0970364	0.931605	-0.0936985
0.926527	0.106573	0.926527	-0.0422001	0.926527	-0.0693798	0.926527	-0.0712872	0.926527	-0.0679493	0.926527	-0.0636578	0.926527	-0.0646114	0.926527	-0.0641346	0.926527	-0.0660419	0.926527	-0.0655651		0.926527	0.0808239	0.926527	-0.0693798	0.926527	-0.0965595	0.926527	-0.0975132	0.926527	-0.0927448	0.926527	-0.0908375	0.926527	-0.092268	0.926527	-0.0975132	0.926527	-0.0989437	0.926527	-0.102282		0.926527	0.036478	0.926527	-0.0898838	0.926527	-0.108957	0.926527	-0.105143
0.921527	0.0860691	0.921527	-0.0560284	0.921527	-0.0817776	0.921527	-0.0817776	0.921527	-0.0793934	0.921527	-0.0751019	0.921527	-0.0741482	0.921527	-0.0751019	0.921527	-0.077486	0.921527	-0.0779629		0.921527	0.0565052	0.921527	-0.0827312	0.921527	-0.108004	0.921527	-0.10705	0.921527	-0.106573	0.921527	-0.102282	0.921527	-0.105143	0.921527	-0.109434	0.921527	-0.111818	0.921527	-0.114202		0.921527	0.0169277	0.921527	-0.103712	0.921527	-0.122786	0.921527	-0.119925
0.916449	0.0641346	0.916449	-0.0674725	0.916449	-0.092268	0.916449	-0.0932217	0.916449	-0.0908375	0.916449	-0.0884533	0.916449	-0.0860691	0.916449	-0.0865459	0.916449	-0.0870228	0.916449	-0.0879765		0.916449	0.036478	0.916449	-0.0975132	0.916449	-0.121355	0.916449	-0.121355	0.916449	-0.117064	0.916449	-0.11611	0.916449	-0.117064	0.916449	-0.120878	0.916449	-0.124216	0.916449	-0.12517		0.916449	-0.00405312	0.916449	-0.118017	0.916449	-0.135183	0.916449	-0.132322
0.911448	0.0455379	0.911448	-0.0803471	0.911448	-0.104666	0.911448	-0.105143	0.911448	-0.102758	0.911448	-0.0989437	0.911448	-0.0975132	0.911448	-0.0989437	0.911448	-0.0989437	0.911448	-0.100374		0.911448	0.0169277	0.911448	-0.111818	0.911448	-0.133753	0.911448	-0.132799	0.911448	-0.129938	0.911448	-0.128031	0.911448	-0.130415	0.911448	-0.133276	0.911448	-0.136614	0.911448	-0.138044		0.911448	-0.0236034	0.911448	-0.131845	0.911448	-0.147581	0.911448	-0.143766
0.906448	0.0255108	0.906448	-0.0936985	0.906448	-0.116587	0.906448	-0.114679	0.906448	-0.114202	0.906448	-0.110388	0.906448	-0.10848	0.906448	-0.109434	0.906448	-0.109911	0.906448	-0.110865		0.906448	-0.00357628	0.906448	-0.124693	0.906448	-0.146627	0.906448	-0.146151	0.906448	-0.142813	0.906448	-0.140429	0.906448	-0.141382	0.906448	-0.147581	0.906448	-0.149012	0.906448	-0.151873		0.906448	-0.0426769	0.906448	-0.146151	0.906448	-0.160933	0.906448	-0.159025
0.901371	0.00596046	0.901371	-0.106573	0.901371	-0.127077	0.901371	-0.126123	0.901371	-0.123739	0.901371	-0.120401	0.901371	-0.118494	0.901371	-0.120878	0.901371	-0.122786	0.901371	-0.122786		0.901371	-0.0226498	0.901371	-0.138044	0.901371	-0.160933	0.901371	-0.159025	0.901371	-0.154734	0.901371	-0.15378	0.901371	-0.154734	0.901371	-0.158072	0.901371	-0.160456	0.901371	-0.165224		0.901371	-0.0612736	0.901371	-0.160933	0.901371	-0.175714	0.901371	-0.172377
0.896371	-0.0116825	0.896371	-0.120401	0.896371	-0.139952	0.896371	-0.138044	0.896371	-0.13566	0.896371	-0.132799	0.896371	-0.131845	0.896371	-0.132799	0.896371	-0.133753	0.896371	-0.13423		0.896371	-0.0402927	0.896371	-0.152826	0.896371	-0.17333	0.896371	-0.170946	0.896371	-0.168562	0.896371	-0.167131	0.896371	-0.167131	0.896371	-0.172377	0.896371	-0.174761	0.896371	-0.176668		0.896371	-0.0817776	0.896371	-0.174761	0.896371	-0.189066	0.896371	-0.185728
0.891293	-0.0317097	0.891293	-0.134706	0.891293	-0.151396	0.891293	-0.150442	0.891293	-0.149012	0.891293	-0.145197	0.891293	-0.144243	0.891293	-0.14472	0.891293	-0.145674	0.891293	-0.147581		0.891293	-0.0627041	0.891293	-0.168085	0.891293	-0.187635	0.891293	-0.185728	0.891293	-0.183344	0.891293	-0.18096	0.891293	-0.18096	0.891293	-0.185728	0.891293	-0.189543	0.891293	-0.190973		0.891293	-0.102282	0.891293	-0.191927	0.891293	-0.205755	0.891293	-0.201464
0.886292	-0.0517368	0.886292	-0.146627	0.886292	-0.16427	0.886292	-0.163794	0.886292	-0.159502	0.886292	-0.157118	0.886292	-0.156641	0.886292	-0.157595	0.886292	-0.158548	0.886292	-0.159025		0.886292	-0.0822544	0.886292	-0.183344	0.886292	-0.201464	0.886292	-0.20051	0.886292	-0.195265	0.886292	-0.196218	0.886292	-0.195265	0.886292	-0.201464	0.886292	-0.203371	0.886292	-0.206232		0.886292	-0.122309	0.886292	-0.208139	0.886292	-0.22006	0.886292	-0.216246
0.881214	-0.0712872	0.881214	-0.16284	0.881214	-0.179052	0.881214	-0.177145	0.881214	-0.174761	0.881214	-0.171423	0.881214	-0.169992	0.881214	-0.169992	0.881214	-0.172377	0.881214	-0.172853		0.881214	-0.103235	0.881214	-0.200033	0.881214	-0.216246	0.881214	-0.215292	0.881214	-0.211477	0.881214	-0.210524	0.881214	-0.213385	0.881214	-0.216246	0.881214	-0.220537	0.881214	-0.221968		0.881214	-0.146151	0.881214	-0.225782	0.881214	-0.23675	0.881214	-0.231504
0.876214	-0.0889301	0.876214	-0.177622	0.876214	-0.191927	0.876214	-0.190496	0.876214	-0.188589	0.876214	-0.186205	0.876214	-0.184298	0.876214	-0.184774	0.876214	-0.184298	0.876214	-0.185251		0.876214	-0.123262	0.876214	-0.215292	0.876214	-0.231981	0.876214	-0.228643	0.876214	-0.226259	0.876214	-0.227213	0.876214	-0.229597	0.876214	-0.231504	0.876214	-0.235796	0.876214	-0.23675		0.876214	-0.165701	0.876214	-0.241518	0.876214	-0.252008	0.876214	-0.249624
0.871136	-0.110388	0.871136	-0.192881	0.871136	-0.207186	0.871136	-0.205755	0.871136	-0.203371	0.871136	-0.20051	0.871136	-0.19908	0.871136	-0.20051	0.871136	-0.199556	0.871136	-0.200987		0.871136	-0.147581	0.871136	-0.232935	0.871136	-0.248671	0.871136	-0.24724	0.871136	-0.244856	0.871136	-0.244379	0.871136	-0.244856	0.871136	-0.248671	0.871136	-0.253916	0.871136	-0.254869		0.871136	-0.19002	0.871136	-0.261068	0.871136	-0.271559	0.871136	-0.26679
0.866137	-0.129938	0.866137	-0.208139	0.866137	-0.221014	0.866137	-0.219584	0.866137	-0.214815	0.866137	-0.214815	0.866137	-0.212431	0.866137	-0.213861	0.866137	-0.213861	0.866137	-0.213861		0.866137	-0.166178	0.866137	-0.248194	0.866137	-0.262022	0.866137	-0.262976	0.866137	-0.260115	0.866137	-0.259161	0.866137	-0.261068	0.866137	-0.264883	0.866137	-0.268221	0.866137	-0.269651		0.866137	-0.210047	0.866137	-0.276804	0.866137	-0.286341	0.866137	-0.283957
0.861058	-0.151396	0.861058	-0.225306	0.861058	-0.236273	0.861058	-0.234842	0.861058	-0.231981	0.861058	-0.230074	0.861058	-0.228643	0.861058	-0.230551	0.861058	-0.228643	0.861058	-0.231504		0.861058	-0.192404	0.861058	-0.268698	0.861058	-0.280619	0.861058	-0.280619	0.861058	-0.278234	0.861058	-0.276804	0.861058	-0.280619	0.861058	-0.283957	0.861058	-0.286818	0.861058	-0.290632		0.861058	-0.234842	0.861058	-0.299215	0.861058	-0.306368	0.861058	-0.304461
0.856058	-0.172853	0.856058	-0.242472	0.856058	-0.252485	0.856058	-0.251532	0.856058	-0.248671	0.856058	-0.24581	0.856058	-0.245333	0.856058	-0.245333	0.856058	-0.244379	0.856058	-0.245333		0.856058	-0.213861	0.856058	-0.287771	0.856058	-0.299215	0.856058	-0.299215	0.856058	-0.297308	0.856058	-0.297308	0.856058	-0.298262	0.856058	-0.304461	0.856058	-0.306368	0.856058	-0.307798		0.856058	-0.260115	0.856058	-0.319719	0.856058	-0.328302	0.856058	-0.325441
0.851058	-0.196218	0.851058	-0.259638	0.851058	-0.270128	0.851058	-0.268221	0.851058	-0.264406	0.851058	-0.262976	0.851058	-0.262499	0.851058	-0.261545	0.851058	-0.263453	0.851058	-0.264883		0.851058	-0.239134	0.851058	-0.307322	0.851058	-0.32115	0.851058	-0.319719	0.851058	-0.316858	0.851058	-0.317335	0.851058	-0.319719	0.851058	-0.323534	0.851058	-0.327826	0.851058	-0.331163		0.851058	-0.287294	0.851058	-0.342131	0.851058	-0.350237	0.851058	-0.347853
0.84598	-0.219584	0.84598	-0.277758	0.84598	-0.288725	0.84598	-0.285387	0.84598	-0.284433	0.84598	-0.282049	0.84598	-0.280619	0.84598	-0.278711	0.84598	-0.281096	0.84598	-0.281096		0.84598	-0.264406	0.84598	-0.329733	0.84598	-0.3407	0.84598	-0.33927	0.84598	-0.3407	0.84598	-0.338793	0.84598	-0.343084	0.84598	-0.346422	0.84598	-0.34833	0.84598	-0.352144		0.84598	-0.314951	0.84598	-0.365019	0.84598	-0.373602	0.84598	-0.36931
0.84098	-0.243902	0.84098	-0.299692	0.84098	-0.307322	0.84098	-0.304461	0.84098	-0.30303	0.84098	-0.302076	0.84098	-0.301123	0.84098	-0.299215	0.84098	-0.3016	0.84098	-0.302553		0.84098	-0.294924	0.84098	-0.352621	0.84098	-0.362635	0.84098	-0.363111	0.84098	-0.361681	0.84098	-0.361204	0.84098	-0.365973	0.84098	-0.368834	0.84098	-0.373125	0.84098	-0.373602		0.84098	-0.342607	0.84098	-0.389338	0.84098	-0.397444	0.84098	-0.39506
0.835901	-0.269651	0.835901	-0.32115	0.835901	-0.328302	0.835901	-0.325918	0.835901	-0.323057	0.835901	-0.322104	0.835901	-0.320673	0.835901	-0.319242	0.835901	-0.32115	0.835901	-0.324011		0.835901	-0.322104	0.835901	-0.376463	0.835901	-0.386477	0.835901	-0.386	0.835901	-0.386477	0.835901	-0.38743	0.835901	-0.388384	0.835901	-0.391245	0.835901	-0.396967	0.835901	-0.397444		0.835901	-0.375509	0.835901	-0.416517	0.835901	-0.422239	0.835901	-0.421286
0.830902	-0.298262	0.830902	-0.343084	0.830902	-0.351191	0.830902	-0.348806	0.830902	-0.346899	0.830902	-0.344515	0.830902	-0.343084	0.830902	-0.344515	0.830902	-0.343084	0.830902	-0.344038		0.830902	-0.353098	0.830902	-0.401258	0.830902	-0.411749	0.830902	-0.412226	0.830902	-0.411272	0.830902	-0.412226	0.830902	-0.413656	0.830902	-0.419378	0.830902	-0.422239	0.830902	-0.424623		0.830902	-0.409365	0.830902	-0.445604	0.830902	-0.449419	0.830902	-0.45085
0.825824	-0.326872	0.825824	-0.365496	0.825824	-0.373125	0.825824	-0.369787	0.825824	-0.36788	0.825824	-0.366926	0.825824	-0.365496	0.825824	-0.365019	0.825824	-0.365496	0.825824	-0.367403		0.825824	-0.383615	0.825824	-0.428438	0.825824	-0.437498	0.825824	-0.438452	0.825824	-0.438929	0.825824	-0.439882	0.825824	-0.442743	0.825824	-0.444651	0.825824	-0.45085	0.825824	-0.45228		0.825824	-0.444174	0.825824	-0.473738	0.825824	-0.478506	0.825824	-0.47946
0.820824	-0.354528	0.820824	-0.391245	0.820824	-0.397444	0.820824	-0.394106	0.820824	-0.391722	0.820824	-0.389338	0.820824	-0.390291	0.820824	-0.389814	0.820824	-0.389814	0.820824	-0.390291		0.820824	-0.41461	0.820824	-0.456572	0.820824	-0.465155	0.820824	-0.466108	0.820824	-0.466585	0.820824	-0.469446	0.820824	-0.469446	0.820824	-0.475645	0.820824	-0.478983	0.820824	-0.479937		0.820824	-0.479937	0.820824	-0.506163	0.820824	-0.510931	0.820824	-0.50807
0.815745	-0.38743	0.815745	-0.416517	0.815745	-0.422716	0.815745	-0.420332	0.815745	-0.416994	0.815745	-0.416994	0.815745	-0.41604	0.815745	-0.415087	0.815745	-0.415087	0.815745	-0.415087		0.815745	-0.45085	0.815745	-0.486612	0.815745	-0.496149	0.815745	-0.496626	0.815745	-0.498056	0.815745	-0.49901	0.815745	-0.502825	0.815745	-0.506163	0.815745	-0.509977	0.815745	-0.512362		0.815745	-0.51856	0.815745	-0.540972	0.815745	-0.545263	0.815745	-0.542402
0.810745	-0.420332	0.810745	-0.446081	0.810745	-0.448942	0.810745	-0.446081	0.810745	-0.446081	0.810745	-0.443697	0.810745	-0.443697	0.810745	-0.44322	0.810745	-0.442266	0.810745	-0.442743		0.810745	-0.490427	0.810745	-0.520945	0.810745	-0.528574	0.810745	-0.530005	0.810745	-0.531435	0.810745	-0.531435	0.810745	-0.535727	0.810745	-0.540018	0.810745	-0.543833	0.810745	-0.547171		0.810745	-0.561953	0.810745	-0.576258	0.810745	-0.580549	0.810745	-0.580072
0.805745	-0.457525	0.805745	-0.477076	0.805745	-0.478983	0.805745	-0.477552	0.805745	-0.477076	0.805745	-0.476599	0.805745	-0.475168	0.805745	-0.47183	0.805745	-0.473261	0.805745	-0.472784		0.805745	-0.528097	0.805745	-0.555754	0.805745	-0.564337	0.805745	-0.56529	0.805745	-0.565767	0.805745	-0.569582	0.805745	-0.571012	0.805745	-0.576258	0.805745	-0.582457	0.805745	-0.58341		0.805745	-0.609636	0.805745	-0.616312	0.805745	-0.622034	0.805745	-0.620604
0.800667	-0.494719	0.800667	-0.509024	0.800667	-0.510931	0.800667	-0.509024	0.800667	-0.507116	0.800667	-0.506639	0.800667	-0.506639	0.800667	-0.504732	0.800667	-0.503302	0.800667	-0.503778		0.800667	-0.57435	0.800667	-0.593901	0.800667	-0.6001	0.800667	-0.602961	0.800667	-0.602961	0.800667	-0.605822	0.800667	-0.609636	0.800667	-0.615358	0.800667	-0.61965	0.800667	-0.620127		0.800667	-0.655894	0.800667	-0.660663	0.800667	-0.662093	0.800667	-0.66257
0.795667	-0.536203	0.795667	-0.544786	0.795667	-0.547171	0.795667	-0.543356	0.795667	-0.542879	0.795667	-0.542879	0.795667	-0.540018	0.795667	-0.540495	0.795667	-0.539064	0.795667	-0.537634		0.795667	-0.622034	0.795667	-0.633006	0.795667	-0.641112	0.795667	-0.643973	0.795667	-0.645404	0.795667	-0.647311	0.795667	-0.650172	0.795667	-0.659232	0.795667	-0.663524	0.795667	-0.664954		0.795667	-0.710731	0.795667	-0.706916	0.795667	-0.708823	0.795667	-0.70787
0.790589	-0.579596	0.790589	-0.578165	0.790589	-0.581503	0.790589	-0.578165	0.790589	-0.577688	0.790589	-0.575781	0.790589	-0.575304	0.790589	-0.573874	0.790589	-0.571489	0.790589	-0.571966		0.790589	-0.669246	0.790589	-0.675921	0.790589	-0.683074	0.790589	-0.685458	0.790589	-0.686889	0.790589	-0.69118	0.790589	-0.692611	0.790589	-0.70024	0.790589	-0.705962	0.790589	-0.708346		0.790589	-0.763659	0.790589	-0.752692	0.790589	-0.755553	0.790589	-0.754123
0.785589	-0.629191	0.785589	-0.62108	0.785589	-0.622034	0.785589	-0.617743	0.785589	-0.619173	0.785589	-0.61965	0.785589	-0.616789	0.785589	-0.614405	0.785589	-0.612497	0.785589	-0.61202		0.785589	-0.725989	0.785589	-0.724082	0.785589	-0.732665	0.785589	-0.734572	0.785589	-0.736957	0.785589	-0.740294	0.785589	-0.742679	0.785589	-0.751262	0.785589	-0.754123	0.785589	-0.757937		0.785589	-0.827079	0.785589	-0.809436	0.785589	-0.809913	0.785589	-0.813251
0.780511	-0.679259	0.780511	-0.664477	0.780511	-0.664477	0.780511	-0.659709	0.780511	-0.661139	0.780511	-0.659709	0.780511	-0.656371	0.780511	-0.656371	0.780511	-0.653987	0.780511	-0.653987		0.780511	-0.782733	0.780511	-0.77558	0.780511	-0.781779	0.780511	-0.78464	0.780511	-0.788932	0.780511	-0.790839	0.780511	-0.794654	0.780511	-0.804191	0.780511	-0.808959	0.780511	-0.809436		0.780511	-0.893836	0.780511	-0.866179	0.780511	-0.868564	0.780511	-0.86904
0.775511	-0.731711	0.775511	-0.710731	0.775511	-0.7093	0.775511	-0.705009	0.775511	-0.707393	0.775511	-0.705962	0.775511	-0.703101	0.775511	-0.703101	0.775511	-0.699286	0.775511	-0.697379		0.775511	-0.84806	0.775511	-0.82994	0.775511	-0.836616	0.775511	-0.839	0.775511	-0.843768	0.775511	-0.847106	0.775511	-0.851874	0.775511	-0.860934	0.775511	-0.862842	0.775511	-0.867133		0.775511	-0.965362	0.775511	-0.930076	0.775511	-0.930076	0.775511	-0.931983
0.770432	-0.791316	0.770432	-0.762229	0.770432	-0.759368	0.770432	-0.756984	0.770432	-0.756507	0.770432	-0.755553	0.770432	-0.753169	0.770432	-0.751739	0.770432	-0.747924	0.770432	-0.746017		0.770432	-0.91434	0.770432	-0.889544	0.770432	-0.895743	0.770432	-0.899558	0.770432	-0.904803	0.770432	-0.908618	0.770432	-0.913863	0.770432	-0.921016	0.770432	-0.926261	0.770432	-0.928645		0.770432	-1.04404	0.770432	-0.99874	0.770432	-0.999217	0.770432	-0.999694
0.765432	-0.85712	0.765432	-0.819926	0.765432	-0.814204	0.765432	-0.809913	0.765432	-0.813251	0.765432	-0.812297	0.765432	-0.808959	0.765432	-0.807528	0.765432	-0.801806	0.765432	-0.80276		0.765432	-0.98968	0.765432	-0.955348	0.765432	-0.963931	0.765432	-0.967746	0.765432	-0.971084	0.765432	-0.977759	0.765432	-0.98062	0.765432	-0.992064	0.765432	-0.995402	0.765432	-0.99731		0.765432	-1.13082	0.765432	-1.07646	0.765432	-1.07503	0.765432	-1.07837
0.760354	-0.925784	0.760354	-0.878577	0.760354	-0.873332	0.760354	-0.868087	0.760354	-0.870948	0.760354	-0.870471	0.760354	-0.868564	0.760354	-0.864749	0.760354	-0.859504	0.760354	-0.85855		0.760354	-1.07313	0.760354	-1.02735	0.760354	-1.03307	0.760354	-1.03927	0.760354	-1.04452	0.760354	-1.04928	0.760354	-1.05453	0.760354	-1.06407	0.760354	-1.06788	0.760354	-1.07217		0.760354	-1.22381	0.760354	-1.15514	0.760354	-1.15467	0.760354	-1.16086
0.755355	-1.00065	0.755355	-0.940566	0.755355	-0.935321	0.755355	-0.929599	0.755355	-0.93389	0.755355	-0.93246	0.755355	-0.930076	0.755355	-0.92483	0.755355	-0.920062	0.755355	-0.917201		0.755355	-1.15657	0.755355	-1.10412	0.755355	-1.10794	0.755355	-1.1127	0.755355	-1.1189	0.755355	-1.12415	0.755355	-1.1313	0.755355	-1.14322	0.755355	-1.14608	0.755355	-1.14799		0.755355	-1.32299	0.755355	-1.24431	0.755355	-1.24288	0.755355	-1.2467
0.750355	-1.08505	0.750355	-1.01305	0.750355	-1.00685	0.750355	-1.00255	0.750355	-1.00589	0.750355	-1.00351	0.750355	-1.00112	0.750355	-0.995879	0.750355	-0.991588	0.750355	-0.987773		0.750355	-1.25337	0.750355	-1.18852	0.750355	-1.19377	0.750355	-1.19806	0.750355	-1.20759	0.750355	-1.21093	0.750355	-1.21904	0.750355	-1.23001	0.750355	-1.23668	0.750355	-1.23621		0.750355	-1.43886	0.750355	-1.34492	0.750355	-1.34159	0.750355	-1.34683
0.745276	-1.17803	0.745276	-1.09315	0.745276	-1.08409	0.745276	-1.0798	0.745276	-1.08362	0.745276	-1.08171	0.745276	-1.07646	0.745276	-1.0736	0.745276	-1.06788	0.745276	-1.06359		0.745276	-1.36018	0.745276	-1.28294	0.745276	-1.28866	0.745276	-1.29676	0.745276	-1.30582	0.745276	-1.30916	0.745276	-1.31631	0.745276	-1.33157	0.745276	-1.333	0.745276	-1.33634		0.745276	-1.56236	0.745276	-1.45507	0.745276	-1.45126	0.745276	-1.45889
0.740276	-1.27626	0.740276	-1.17803	0.740276	-1.16611	0.740276	-1.16134	0.740276	-1.16754	0.740276	-1.16563	0.740276	-1.1623	0.740276	-1.15562	0.740276	-1.14894	0.740276	-1.14561		0.740276	-1.47701	0.740276	-1.38498	0.740276	-1.38832	0.740276	-1.39881	0.740276	-1.40691	0.740276	-1.41454	0.740276	-1.42169	0.740276	-1.43743	0.740276	-1.44029	0.740276	-1.4422		0.740276	-1.69826	0.740276	-1.57476	0.740276	-1.57238	0.740276	-1.5781
0.735198	-1.38355	0.735198	-1.26958	0.735198	-1.25814	0.735198	-1.25289	0.735198	-1.26052	0.735198	-1.25719	0.735198	-1.25003	0.735198	-1.24431	0.735198	-1.23668	0.735198	-1.23239		0.735198	-1.60385	0.735198	-1.4956	0.735198	-1.49942	0.735198	-1.50991	0.735198	-1.52231	0.735198	-1.52994	0.735198	-1.53757	0.735198	-1.55426	0.735198	-1.55759	0.735198	-1.55616		0.735198	-1.84799	0.735198	-1.70541	0.735198	-1.70208	0.735198	-1.71209
0.730198	-1.50085	0.730198	-1.3702	0.730198	-1.35828	0.730198	-1.35446	0.730198	-1.35971	0.730198	-1.36066	0.730198	-1.35112	0.730198	-1.34635	0.730198	-1.33539	0.730198	-1.32967		0.730198	-1.74499	0.730198	-1.61863	0.730198	-1.62483	0.730198	-1.6377	0.730198	-1.64915	0.730198	-1.65678	0.730198	-1.66488	0.730198	-1.683	0.730198	-1.68539	0.730198	-1.68682		0.730198	-2.01345	0.730198	-1.85276	0.730198	-1.84894	0.730198	-1.858
0.72512	-1.63627	0.72512	-1.48511	0.72512	-1.47176	0.72512	-1.46509	0.72512	-1.47176	0.72512	-1.47224	0.72512	-1.46461	0.72512	-1.4565	0.72512	-1.44601	0.72512	-1.43886		0.72512	-1.89854	0.72512	-1.75548	0.72512	-1.76359	0.72512	-1.77598	0.72512	-1.79124	0.72512	-1.80126	0.72512	-1.80841	0.72512	-1.82796	0.72512	-1.83082	0.72512	-1.82891		0.72512	-2.19656	0.72512	-2.01679	0.72512	-2.01012	0.72512	-2.02681
0.72012	-1.77885	0.72012	-1.61052	0.72012	-1.59431	0.72012	-1.58954	0.72012	-1.59956	0.72012	-1.59765	0.72012	-1.58668	0.72012	-1.57953	0.72012	-1.56522	0.72012	-1.55712		0.72012	-2.07067	0.72012	-1.90712	0.72012	-1.9157	0.72012	-1.93144	0.72012	-1.94813	0.72012	-1.95766	0.72012	-1.96815	0.72012	-1.98961	0.72012	-1.99104	0.72012	-1.98914		0.72012	-2.40303	0.72012	-2.19847	0.72012	-2.1937	0.72012	-2.20848
0.715042	-1.93335	0.715042	-1.74213	0.715042	-1.72496	0.715042	-1.71924	0.715042	-1.73069	0.715042	-1.72878	0.715042	-1.71876	0.715042	-1.70827	0.715042	-1.69302	0.715042	-1.68586		0.715042	-2.25426	0.715042	-2.06972	0.715042	-2.07687	0.715042	-2.09547	0.715042	-2.11597	0.715042	-2.12599	0.715042	-2.13791	0.715042	-2.15984	0.715042	-2.1627	0.715042	-2.15889		0.715042	-2.62524	0.715042	-2.39302	0.715042	-2.39063	0.715042	-2.41018
0.710042	-2.11025	0.710042	-1.89472	0.710042	-1.8766	0.710042	-1.87374	0.710042	-1.88566	0.710042	-1.88089	0.710042	-1.87088	0.710042	-1.85752	0.710042	-1.84036	0.710042	-1.83225		0.710042	-2.46645	0.710042	-2.25712	0.710042	-2.26809	0.710042	-2.29097	0.710042	-2.31291	0.710042	-2.3234	0.710042	-2.33246	0.710042	-2.35964	0.710042	-2.36202	0.710042	-2.35868		0.710042	-2.88082	0.710042	-2.62333	0.710042	-2.61904	0.710042	-2.64145
0.704964	-2.31243	0.704964	-2.06924	0.704964	-2.05017	0.704964	-2.04588	0.704964	-2.06018	0.704964	-2.05637	0.704964	-2.04206	0.704964	-2.02967	0.704964	-2.00821	0.704964	-1.9982		0.704964	-2.70725	0.704964	-2.47456	0.704964	-2.48505	0.704964	-2.50937	0.704964	-2.53225	0.704964	-2.54894	0.704964	-2.55657	0.704964	-2.589	0.704964	-2.58995	0.704964	-2.58375		0.704964	-3.17503	0.704964	-2.88321	0.704964	-2.88416	0.704964	-2.91182
0.699964	-2.53225	0.699964	-2.25998	0.699964	-2.23661	0.699964	-2.23661	0.699964	-2.2514	0.699964	-2.24901	0.699964	-2.23232	0.699964	-2.21802	0.699964	-2.19322	0.699964	-2.17987		0.699964	-2.96999	0.699964	-2.7063	0.699964	-2.72299	0.699964	-2.75446	0.699964	-2.78212	0.699964	-2.79547	0.699964	-2.80596	0.699964	-2.83886	0.699964	-2.83981	0.699964	-2.83361		0.699964	-3.49642	0.699964	-3.17456	0.699964	-3.17456	0.699964	-3.20651
0.694963	-2.77973	0.694963	-2.47313	0.694963	-2.45167	0.694963	-2.44928	0.694963	-2.47122	0.694963	-2.4655	0.694963	-2.44738	0.694963	-2.42926	0.694963	-2.40255	0.694963	-2.38443		0.694963	-3.27136	0.694963	-2.9781	0.694963	-2.99669	0.694963	-3.03007	0.694963	-3.06345	0.694963	-3.08157	0.694963	-3.09301	0.694963	-3.12735	0.694963	-3.1283	0.694963	-3.11781		0.694963	-3.86883	0.694963	-3.50834	0.694963	-3.51311	0.694963	-3.55078
0.689885	-3.0563	0.689885	-2.71202	0.689885	-2.69247	0.689885	-2.69295	0.689885	-2.71297	0.689885	-2.70821	0.689885	-2.6877	0.689885	-2.66481	0.689885	-2.6343	0.689885	-2.61618		0.689885	-3.6061	0.689885	-3.27851	0.689885	-3.30283	0.689885	-3.34479	0.689885	-3.37864	0.689885	-3.39962	0.689885	-3.41107	0.689885	-3.45065	0.689885	-3.45065	0.689885	-3.43777		0.689885	-4.28416	0.689885	-3.88409	0.689885	-3.89601	0.689885	-3.9394
0.684885	-3.37006	0.684885	-2.98859	0.684885	-2.96808	0.684885	-2.96808	0.684885	-2.99479	0.684885	-2.98859	0.684885	-2.96188	0.684885	-2.93613	0.684885	-2.89942	0.684885	-2.8813		0.684885	-3.9909	0.684885	-3.62469	0.684885	-3.65712	0.684885	-3.70718	0.684885	-3.74867	0.684885	-3.77203	0.684885	-3.78348	0.684885	-3.82878	0.684885	-3.82449	0.684885	-3.81066		0.684885	-4.76863	0.684885	-4.32517	0.684885	-4.34186	0.684885	-4.40099
0.679808	-3.71243	0.679808	-3.28661	0.679808	-3.26897	0.679808	-3.27279	0.679808	-3.30235	0.679808	-3.29329	0.679808	-3.26611	0.679808	-3.23702	0.679808	-3.19077	0.679808	-3.16788		0.679808	-4.41195	0.679808	-4.00759	0.679808	-4.05146	0.679808	-4.11011	0.679808	-4.15684	0.679808	-4.18402	0.679808	-4.19499	0.679808	-4.24553	0.679808	-4.24029	0.679808	-4.21978		0.679808	-5.30078	0.679808	-4.81536	0.679808	-4.84635	0.679808	-4.91216
0.674808	-4.12346	0.674808	-3.64949	0.674808	-3.63328	0.674808	-3.64043	0.674808	-3.67524	0.674808	-3.66379	0.674808	-3.63041	0.674808	-3.59465	0.674808	-3.54363	0.674808	-3.51645		0.674808	-4.92122	0.674808	-4.47013	0.674808	-4.52926	0.674808	-4.60269	0.674808	-4.658	0.674808	-4.68661	0.674808	-4.69615	0.674808	-4.75575	0.674808	-4.74813	0.674808	-4.72333		0.674808	-5.94738	0.674808	-5.41045	0.674808	-5.45861	0.674808	-5.54063
0.669729	-4.58171	0.669729	-4.05289	0.669729	-4.04288	0.669729	-4.05528	0.669729	-4.0939	0.669729	-4.08103	0.669729	-4.0424	0.669729	-3.9971	0.669729	-3.93988	0.669729	-3.90412		0.669729	-5.49008	0.669729	-4.99322	0.669729	-5.06904	0.669729	-5.15821	0.669729	-5.22592	0.669729	-5.26025	0.669729	-5.27169	0.669729	-5.3332	0.669729	-5.32653	0.669729	-5.2941		0.669729	-6.68314	0.669729	-6.09615	0.669729	-6.16148	0.669729	-6.26495
0.664729	-5.11529	0.664729	-4.5264	0.664729	-4.5283	0.664729	-4.54595	0.664729	-4.59029	0.664729	-4.57789	0.664729	-4.53116	0.664729	-4.47633	0.664729	-4.4048	0.664729	-4.36284		0.664729	-6.15861	0.664729	-5.61168	0.664729	-5.71229	0.664729	-5.82578	0.664729	-5.90446	0.664729	-5.94022	0.664729	-5.95644	0.664729	-6.02319	0.664729	-6.01223	0.664729	-5.97265		0.664729	-7.55671	0.664729	-6.91822	0.664729	-7.01025	0.664729	-7.14186
0.659651	-5.72088	0.659651	-5.07094	0.659651	-5.08096	0.659651	-5.10766	0.659651	-5.16631	0.659651	-5.1501	0.659651	-5.08906	0.659651	-5.02517	0.659651	-4.94077	0.659651	-4.89165		0.659651	-6.92251	0.659651	-6.32646	0.659651	-6.46379	0.659651	-6.60112	0.659651	-6.69792	0.659651	-6.73749	0.659651	-6.75228	0.659651	-6.83382	0.659651	-6.81427	0.659651	-6.76706		0.659651	-8.56713	0.659651	-7.88143	0.659651	-8.01542	0.659651	-8.18232
0.654651	-6.44138	0.654651	-5.71849	0.654651	-5.74901	0.654651	-5.7862	0.654651	-5.85535	0.654651	-5.8358	0.654651	-5.7657	0.654651	-5.68655	0.654651	-5.58354	0.654651	-5.52251		0.654651	-7.83947	0.654651	-7.18954	0.654651	-7.37598	0.654651	-7.54669	0.654651	-7.66542	0.654651	-7.71168	0.654651	-7.72837	0.654651	-7.82087	0.654651	-7.79799	0.654651	-7.73218		0.654651	-9.78545	0.654651	-9.06113	0.654651	-9.2533	0.654651	-9.46836
0.649572	-7.25821	0.649572	-6.46474	0.649572	-6.52101	0.649572	-6.5768	0.649572	-6.65786	0.649572	-6.63211	0.649572	-6.54724	0.649572	-6.44948	0.649572	-6.32455	0.649572	-6.25112		0.649572	-8.88518	0.649572	-8.19615	0.649572	-8.4441	0.649572	-8.6644	0.649572	-8.80793	0.649572	-8.86086	0.649572	-8.87755	0.649572	-8.99151	0.649572	-8.95527	0.649572	-8.87373		0.649572	-11.1988	0.649572	-10.463	0.649572	-10.731	0.649572	-11.0076
0.644573	-8.19806	0.644573	-7.33688	0.644573	-7.42796	0.644573	-7.50378	0.644573	-7.60487	0.644573	-7.57292	0.644573	-7.46849	0.644573	-7.34785	0.644573	-7.19622	0.644573	-7.10371		0.644573	-10.0992	0.644573	-9.38872	0.644573	-9.71869	0.644573	-10	0.644573	-10.1755	0.644573	-10.2404	0.644573	-10.258	0.644573	-10.3906	0.644573	-10.3457	0.644573	-10.2394		0.644573	-12.8534	0.644573	-12.1382	0.644573	-12.5144	0.644573	-12.8692
0.639573	-9.33102	0.639573	-8.40548	0.639573	-8.55044	0.639573	-8.65582	0.639573	-8.78266	0.639573	-8.74499	0.639573	-8.61434	0.639573	-8.46556	0.639573	-8.27816	0.639573	-8.16229		0.639573	-11.5717	0.639573	-10.8617	0.639573	-11.3113	0.639573	-11.6718	0.639573	-11.8921	0.639573	-11.9713	0.639573	-11.9803	0.639573	-12.1482	0.639573	-12.0872	0.639573	-11.9532		0.639573	-14.8614	0.639573	-14.231	0.639573	-14.7498	0.639573	-15.2028
0.634495	-10.6819	0.634495	-9.70868	0.634495	-9.93089	0.634495	-10.0711	0.634495	-10.237	0.634495	-10.1884	0.634495	-10.0282	0.634495	-9.84172	0.634495	-9.61236	0.634495	-9.4612		0.634495	-13.3274	0.634495	-12.6684	0.634495	-13.2793	0.634495	-13.7442	0.634495	-14.016	0.634495	-14.1199	0.634495	-14.119	0.634495	-14.3254	0.634495	-14.2501	0.634495	-14.076		0.634495	-17.2733	0.634495	-16.8098	0.634495	-17.5198	0.634495	-18.1106
0.629495	-12.2817	0.629495	-11.2908	0.629495	-11.6194	0.629495	-11.8192	0.629495	-12.0295	0.629495	-11.9689	0.629495	-11.7696	0.629495	-11.534	0.629495	-11.2484	0.629495	-11.061		0.629495	-15.4145	0.629495	-14.8829	0.629495	-15.7087	0.629495	-16.3072	0.629495	-16.6567	0.629495	-16.7802	0.629495	-16.7864	0.629495	-17.0382	0.629495	-16.9361	0.629495	-16.7168		0.629495	-20.1324	0.629495	-19.9617	0.629495	-20.9173	0.629495	-21.6711
0.624416	-14.1652	0.624416	-13.2154	0.624416	-13.6879	0.624416	-13.9635	0.624416	-14.2277	0.624416	-14.1566	0.624416	-13.9087	0.624416	-13.6154	0.624416	-13.2573	0.624416	-13.0218		0.624416	-17.866	0.624416	-17.576	0.624416	-18.6809	0.624416	-19.4515	0.624416	-19.8882	0.624416	-20.0356	0.624416	-20.0432	0.624416	-20.3403	0.624416	-20.2111	0.624416	-19.9436		0.624416	-23.4612	0.624416	-23.7587	0.624416	-25.0252	0.624416	-25.9856
0.619416	-16.3868	0.619416	-15.5709	0.619416	-16.2395	0.619416	-16.6143	0.619416	-16.9523	0.619416	-16.8684	0.619416	-16.5609	0.619416	-16.1956	0.619416	-15.7574	0.619416	-15.4617		0.619416	-20.7432	0.619416	-20.8472	0.619416	-22.3063	0.619416	-23.2857	0.619416	-23.8284	0.619416	-24.0105	0.619416	-24.0229	0.619416	-24.3805	0.619416	-24.2189	0.619416	-23.8861		0.619416	-27.3002	0.619416	-28.2882	0.619416	-29.9429	0.619416	-31.145
0.614338	-19.0075	0.614338	-18.4482	0.614338	-19.3766	0.614338	-19.8835	0.614338	-20.2997	0.614338	-20.2034	0.614338	-19.8267	0.614338	-19.3742	0.614338	-18.8306	0.614338	-18.472		0.614338	-24.0949	0.614338	-24.8068	0.614338	-26.7075	0.614338	-27.9416	0.614338	-28.6163	0.614338	-28.8547	0.614338	-28.8786	0.614338	-29.3192	0.614338	-29.1232	0.614338	-28.7198		0.614338	-31.6423	0.614338	-33.5869	0.614338	-35.7236	0.614338	-37.2375
0.609339	-22.0512	0.609339	-21.9305	0.609339	-23.197	0.609339	-23.8622	0.609339	-24.3872	0.609339	-24.2804	0.609339	-23.8269	0.609339	-23.2738	0.609339	-22.61	0.609339	-22.1666		0.609339	-27.9139	0.609339	-29.5094	0.609339	-31.9546	0.609339	-33.4958	0.609339	-34.335	0.609339	-34.6478	0.609339	-34.706	0.609339	-35.2463	0.609339	-35.0279	0.609339	-34.5429		0.609339	-36.3625	0.609339	-39.5602	0.609339	-42.2653	0.609339	-44.1341
0.60426	-25.4444	0.60426	-26.0023	0.60426	-27.6855	0.60426	-28.5448	0.60426	-29.2009	0.60426	-29.1046	0.60426	-28.5824	0.60426	-27.912	0.60426	-27.1181	0.60426	-26.5869		0.60426	-32.039	0.60426	-34.8181	0.60426	-37.8913	0.60426	-39.7843	0.60426	-40.8229	0.60426	-41.2473	0.60426	-41.3679	0.60426	-42.0322	0.60426	-41.8095	0.60426	-41.2773		0.60426	-41.099	0.60426	-45.7796	0.60426	-49.1189	0.60426	-51.3644
0.59926	-29.2915	0.59926	-30.835	0.59926	-33.0438	0.59926	-34.1638	0.59926	-34.9831	0.59926	-34.923	0.59926	-34.3355	0.59926	-33.5764	0.59926	-32.6446	0.59926	-32.0214		0.59926	-36.5247	0.59926	-40.8119	0.59926	-44.5952	0.59926	-46.8921	0.59926	-48.1533	0.59926	-48.7585	0.59926	-49.0093	0.59926	-49.8042	0.59926	-49.6368	0.59926	-49.098		0.59926	-45.7343	0.59926	-52.063	0.59926	-56.0288	0.59926	-58.7585
0.594182	-33.3709	0.594182	-36.2276	0.594182	-39.0495	0.594182	-40.4991	0.594182	-41.5324	0.594182	-41.5434	0.594182	-40.9626	0.594182	-40.1515	0.594182	-39.1139	0.594182	-38.4192		0.594182	-40.9631	0.594182	-47.018	0.594182	-51.5155	0.594182	-54.2283	0.594182	-55.7685	0.594182	-56.5991	0.594182	-57.0521	0.594182	-58.0187	0.594182	-57.9696	0.594182	-57.5304		0.594182	-49.6482	0.594182	-57.6046	0.594182	-62.1345	0.594182	-65.1195
0.589182	-37.5346	0.589182	-42.0169	0.589182	-45.5345	0.589182	-47.3742	0.589182	-48.6478	0.589182	-48.8371	0.589182	-48.3579	0.589182	-47.5816	0.589182	-46.5259	0.589182	-45.8245		0.589182	-45.0725	0.589182	-52.989	0.589182	-58.2006	0.589182	-61.3096	0.589182	-63.1502	0.589182	-64.2993	0.589182	-65.0575	0.589182	-66.2162	0.589182	-66.407	0.589182	-66.2162		0.589182	-52.4764	0.589182	-61.5623	0.589182	-66.4499	0.589182	-69.6972
0.584182	-41.2387	0.584182	-47.4944	0.584182	-51.6939	0.584182	-53.9755	0.584182	-55.4909	0.584182	-55.9883	0.584182	-55.7666	0.584182	-55.18	0.584182	-54.2502	0.584182	-53.6451		0.584182	-48.1619	0.584182	-57.7762	0.584182	-63.3075	0.584182	-66.674	0.584182	-68.8198	0.584182	-70.3505	0.584182	-71.4996	0.584182	-72.8062	0.584182	-73.3974	0.584182	-73.6168		0.584182	-53.6325	0.584182	-63.0739	0.584182	-67.9948	0.584182	-71.2851
0.579103	-44.259	0.579103	-52.2227	0.579103	-57.0848	0.579103	-59.8266	0.579103	-61.61	0.579103	-62.5207	0.579103	-62.7735	0.579103	-62.5732	0.579103	-61.9867	0.579103	-61.6243		0.579103	-50.0731	0.579103	-60.7326	0.579103	-66.3688	0.579103	-69.845	0.579103	-72.2292	0.579103	-74.127	0.579103	-75.7483	0.579103	-77.1978	0.579103	-78.2755	0.579103	-79.0623		0.579103	-53.0841	0.579103	-62.1345	0.579103	-66.7121	0.579103	-69.8355
0.574103	-46.1101	0.574103	-55.4254	0.574103	-60.5276	0.574103	-63.6508	0.574103	-65.625	0.574103	-67.1079	0.574103	-67.9901	0.574103	-68.3858	0.574103	-68.3954	0.574103	-68.486		0.574103	-50.4853	0.574103	-61.2619	0.574103	-66.5977	0.574103	-69.9356	0.574103	-72.439	0.574103	-74.6468	0.574103	-76.6972	0.574103	-78.2469	0.574103	-79.8204	0.574103	-81.2701		0.574103	-50.9049	0.574103	-58.768	0.574103	-62.6304	0.574103	-65.3532
0.569026	-46.514	0.569026	-56.3314	0.569026	-61.4431	0.569026	-64.7619	0.569026	-66.8695	0.569026	-68.8818	0.569026	-70.4697	0.569026	-71.6427	0.569026	-72.4438	0.569026	-73.1543		0.569026	-49.2074	0.569026	-59.2687	0.569026	-63.8654	0.569026	-66.8409	0.569026	-69.2919	0.569026	-71.6618	0.569026	-74.0173	0.569026	-75.5909	0.569026	-77.5888	0.569026	-79.6202		0.569026	-47.4336	0.569026	-53.5895	0.569026	-56.4792	0.569026	-58.5773
0.564026	-45.5765	0.564026	-55.0582	0.564026	-59.7646	0.564026	-63.0214	0.564026	-65.1672	0.564026	-67.5657	0.564026	-69.8307	0.564026	-71.7857	0.564026	-73.4356	0.564026	-74.8661		0.564026	-46.6992	0.564026	-55.3395	0.564026	-58.8825	0.564026	-61.2571	0.564026	-63.484	0.564026	-65.8395	0.564026	-68.2952	0.564026	-69.7735	0.564026	-72.0385	0.564026	-74.4942		0.564026	-43.2469	0.564026	-47.5671	0.564026	-49.3838	0.564026	-50.7953
0.558948	-43.4832	0.558948	-51.8872	0.558948	-55.7973	0.558948	-58.7251	0.558948	-60.7326	0.558948	-63.3123	0.558948	-66.0684	0.558948	-68.6386	0.558948	-71.0514	0.558948	-73.1352		0.558948	-43.3279	0.558948	-50.142	0.558948	-52.4976	0.558948	-54.1665	0.558948	-56.0023	0.558948	-58.1195	0.558948	-60.456	0.558948	-61.7673	0.558948	-64.0609	0.558948	-66.6835		0.558948	-38.8028	0.558948	-41.4635	0.558948	-42.298	0.558948	-43.0418
0.553947	-40.5048	0.553947	-47.343	0.553947	-50.2326	0.553947	-52.5834	0.553947	-54.2905	0.553947	-56.7892	0.553947	-59.7122	0.553947	-62.6066	0.553947	-65.5248	0.553947	-68.0378		0.553947	-39.456	0.553947	-44.3913	0.553947	-45.6168	0.553947	-46.5705	0.553947	-47.939	0.553947	-49.6985	0.553947	-51.7203	0.553947	-52.798	0.553947	-54.9294	0.553947	-57.4186		0.553947	-34.4016	0.553947	-35.7844	0.553947	-35.8559	0.553947	-36.0705
0.548869	-37.095	0.548869	-42.2455	0.548869	-44.048	0.548869	-45.7122	0.548869	-47.0235	0.548869	-49.2265	0.548869	-52.0017	0.548869	-54.8913	0.548869	-57.9479	0.548869	-60.5848		0.548869	-35.4887	0.548869	-38.8314	0.548869	-39.1222	0.548869	-39.4799	0.548869	-40.3906	0.548869	-41.7353	0.548869	-43.3518	0.548869	-44.1863	0.548869	-45.9983	0.548869	-48.1822		0.548869	-30.3627	0.548869	-30.8634	0.548869	-30.4295	0.548869	-30.2864
0.543869	-33.4643	0.543869	-37.0862	0.543869	-37.9302	0.543869	-38.9172	0.543869	-39.8137	0.543869	-41.5732	0.543869	-43.9622	0.543869	-46.5514	0.543869	-49.4124	0.543869	-51.9063		0.543869	-31.6121	0.543869	-33.7149	0.543869	-33.3716	0.543869	-33.2953	0.543869	-33.8246	0.543869	-34.7878	0.543869	-36.0085	0.543869	-36.6284	0.543869	-38.078	0.543869	-39.8566		0.543869	-26.6911	0.543869	-26.6529	0.543869	-25.9281	0.543869	-25.561
0.538791	-29.9638	0.538791	-32.375	0.538791	-32.5133	0.538791	-32.9472	0.538791	-33.4813	0.538791	-34.8116	0.538791	-36.7047	0.538791	-38.8409	0.538791	-41.2919	0.538791	-43.4233		0.538791	-28.0787	0.538791	-29.3137	0.538791	-28.5841	0.538791	-28.236	0.538791	-28.4983	0.538791	-29.1706	0.538791	-30.0623	0.538791	-30.5058	0.538791	-31.6311	0.538791	-33.0473		0.538791	-23.501	0.538791	-23.1434	0.538791	-22.2803	0.538791	-21.813
0.533792	-26.6756	0.533792	-28.2122	0.533792	-27.8784	0.533792	-27.9356	0.533792	-28.2074	0.533792	-29.1611	0.533792	-30.6011	0.533792	-32.2796	0.533792	-34.2394	0.533792	-35.956		0.533792	-24.8648	0.533792	-25.518	0.533792	-24.5882	0.533792	-24.0923	0.533792	-24.1877	0.533792	-24.6454	0.533792	-25.2987	0.533792	-25.6182	0.533792	-26.4908	0.533792	-27.6066		0.533792	-20.6829	0.533792	-20.1441	0.533792	-19.2572	0.533792	-18.7517
0.528791	-23.7454	0.528791	-24.6693	0.528791	-24.078	0.528791	-23.8968	0.528791	-24.0065	0.528791	-24.6883	0.528791	-25.7708	0.528791	-27.063	0.528791	-28.6032	0.528791	-29.9431		0.528791	-22.0705	0.528791	-22.3328	0.528791	-21.3219	0.528791	-20.7687	0.528791	-20.7592	0.528791	-21.0787	0.528791	-21.5603	0.528791	-21.7939	0.528791	-22.4758	0.528791	-23.3675		0.528791	-18.2701	0.528791	-17.6216	0.528791	-16.7585	0.528791	-16.2673
0.523713	-21.1223	0.523713	-21.6318	0.523713	-20.9118	0.523713	-20.6114	0.523713	-20.6114	0.523713	-21.1121	0.523713	-21.9418	0.523713	-22.9431	0.523713	-24.1447	0.523713	-25.1842		0.523713	-19.5862	0.523713	-19.5814	0.523713	-18.5752	0.523713	-18.0173	0.523713	-17.9506	0.523713	-18.1747	0.523713	-18.5419	0.523713	-18.7183	0.523713	-19.2429	0.523713	-19.9724		0.523713	-16.1577	0.523713	-15.452	0.523713	-14.6461	0.523713	-14.1883
0.518713	-18.7729	0.518713	-18.9901	0.518713	-18.2271	0.518713	-17.8743	0.518713	-17.8266	0.518713	-18.1985	0.518713	-18.8423	0.518713	-19.6434	0.518713	-20.6018	0.518713	-21.422		0.518713	-17.3784	0.518713	-17.1781	0.518713	-16.2006	0.518713	-15.6856	0.518713	-15.595	0.518713	-15.7667	0.518713	-16.048	0.518713	-16.1815	0.518713	-16.6154	0.518713	-17.2115		0.518713	-14.2932	0.518713	-13.5494	0.518713	-12.8198	0.518713	-12.4145
0.513635	-16.6906	0.513635	-16.6965	0.513635	-15.9431	0.513635	-15.5855	0.513635	-15.5139	0.513635	-15.8048	0.513635	-16.3198	0.513635	-16.9731	0.513635	-17.7503	0.513635	-18.4179		0.513635	-15.4329	0.513635	-15.0848	0.513635	-14.1979	0.513635	-13.7115	0.513635	-13.6209	0.513635	-13.7449	0.513635	-13.9738	0.513635	-14.0834	0.513635	-14.4411	0.513635	-14.937		0.513635	-12.646	0.513635	-11.8874	0.513635	-11.2451	0.513635	-10.8912
0.508635	-14.8347	0.508635	-14.6795	0.508635	-13.969	0.508635	-13.6257	0.508635	-13.5541	0.508635	-13.7926	0.508635	-14.2169	0.508635	-14.7558	0.508635	-15.4043	0.508635	-15.9574		0.508635	-13.6836	0.508635	-13.2537	0.508635	-12.4314	0.508635	-11.9966	0.508635	-11.9122	0.508635	-12.0166	0.508635	-12.219	0.508635	-12.3096	0.508635	-12.6148	0.508635	-13.0344		0.508635	-11.2188	0.508635	-10.4587	0.508635	-9.89751	0.508635	-9.60139
0.503556	-13.1853	0.503556	-12.8906	0.503556	-12.2374	0.503556	-11.9246	0.503556	-11.8616	0.503556	-12.06	0.503556	-12.4336	0.503556	-12.8961	0.503556	-13.4445	0.503556	-13.907		0.503556	-12.1568	0.503556	-11.6294	0.503556	-10.9127	0.503556	-10.536	0.503556	-10.4673	0.503556	-10.5555	0.503556	-10.7134	0.503556	-10.7935	0.503556	-11.0581	0.503556	-11.4124		0.503556	-9.97046	0.503556	-9.22469	0.503556	-8.7407	0.503556	-8.49513
0.498557	-11.71	0.498557	-11.3285	0.498557	-10.7353	0.498557	-10.463	0.498557	-10.4087	0.498557	-10.5865	0.498557	-10.8898	0.498557	-11.2856	0.498557	-11.76	0.498557	-12.1665		0.498557	-10.804	0.498557	-10.2308	0.498557	-9.59662	0.498557	-9.27571	0.498557	-9.21849	0.498557	-9.29621	0.498557	-9.43784	0.498557	-9.51079	0.498557	-9.74015	0.498557	-10.042		0.498557	-8.87373	0.498557	-8.15466	0.498557	-7.74124	0.498557	-7.54288
0.493479	-10.3958	0.493479	-9.94424	0.493479	-9.42019	0.493479	-9.18416	0.493479	-9.14458	0.493479	-9.2986	0.493479	-9.56706	0.493479	-9.91229	0.493479	-10.3162	0.493479	-10.6619		0.493479	-9.60044	0.493479	-9.00391	0.493479	-8.44935	0.493479	-8.1766	0.493479	-8.13511	0.493479	-8.2095	0.493479	-8.33252	0.493479	-8.40214	0.493479	-8.60051	0.493479	-8.86372		0.493479	-7.90813	0.493479	-7.22673	0.493479	-6.87292	0.493479	-6.71604
0.488479	-9.26617	0.488479	-8.76978	0.488479	-8.30344	0.488479	-8.10411	0.488479	-8.07598	0.488479	-8.21332	0.488479	-8.45078	0.488479	-8.75357	0.488479	-9.10977	0.488479	-9.40446		0.488479	-8.5738	0.488479	-7.97108	0.488479	-7.48804	0.488479	-7.25773	0.488479	-7.22721	0.488479	-7.2954	0.488479	-7.41079	0.488479	-7.47707	0.488479	-7.65398	0.488479	-7.88048		0.488479	-7.08368	0.488479	-6.44329	0.488479	-6.14765	0.488479	-6.02081
0.483479	-8.26386	0.483479	-7.75126	0.483479	-7.3407	0.483479	-7.16951	0.483479	-7.15187	0.483479	-7.27728	0.483479	-7.48899	0.483479	-7.75316	0.483479	-8.06549	0.483479	-8.3268		0.483479	-7.67115	0.483479	-7.08082	0.483479	-6.66168	0.483479	-6.46617	0.483479	-6.4471	0.483479	-6.51004	0.483479	-6.61733	0.483479	-6.67884	0.483479	-6.8362	0.483479	-7.03552		0.483479	-6.36985	0.483479	-5.77047	0.483479	-5.51917	0.483479	-5.42047
0.4784	-7.39744	0.4784	-6.87578	0.4784	-6.51529	0.4784	-6.36747	0.4784	-6.35698	0.4784	-6.47047	0.4784	-6.65977	0.4784	-6.89199	0.4784	-7.16808	0.4784	-7.39506		0.4784	-6.88675	0.4784	-6.3174	0.4784	-5.95405	0.4784	-5.79145	0.4784	-5.77905	0.4784	-5.83866	0.4784	-5.93545	0.4784	-5.99363	0.4784	-6.1343	0.4784	-6.31502		0.4784	-5.739	0.4784	-5.18872	0.4784	-4.97558	0.4784	-4.89928
0.4734	-6.63688	0.4734	-6.12094	0.4734	-5.80289	0.4734	-5.67987	0.4734	-5.67367	0.4734	-5.7781	0.4734	-5.94356	0.4734	-6.14908	0.4734	-6.39322	0.4734	-6.59444		0.4734	-6.19438	0.4734	-5.65889	0.4734	-5.34417	0.4734	-5.20255	0.4734	-5.19731	0.4734	-5.25453	0.4734	-5.34179	0.4734	-5.39901	0.4734	-5.52632	0.4734	-5.68607		0.4734	-5.18729	0.4734	-4.68375	0.4734	-4.49922	0.4734	-4.4377
0.468322	-5.97217	0.468322	-5.47578	0.468322	-5.19206	0.468322	-5.0862	0.468322	-5.08096	0.468322	-5.1768	0.468322	-5.32462	0.468322	-5.51011	0.468322	-5.72326	0.468322	-5.90398		0.468322	-5.59165	0.468322	-5.09192	0.468322	-4.81441	0.468322	-4.69138	0.468322	-4.68518	0.468322	-4.7405	0.468322	-4.82251	0.468322	-4.8783	0.468322	-4.99179	0.468322	-5.13579		0.468322	-4.70187	0.468322	-4.24315	0.468322	-4.07959	0.468322	-4.02571
0.463322	-5.39329	0.463322	-4.91549	0.463322	-4.66516	0.463322	-4.56883	0.463322	-4.5655	0.463322	-4.65323	0.463322	-4.78866	0.463322	-4.95126	0.463322	-5.14104	0.463322	-5.30364		0.463322	-5.06522	0.463322	-4.60269	0.463322	-4.34901	0.463322	-4.24077	0.463322	-4.236	0.463322	-4.28988	0.463322	-4.36474	0.463322	-4.41482	0.463322	-4.52067	0.463322	-4.6499		0.463322	-4.28034	0.463322	-3.85405	0.463322	-3.70432	0.463322	-3.65759
0.458244	-4.88832	0.458244	-4.43198	0.458244	-4.205	0.458244	-4.11583	0.458244	-4.11631	0.458244	-4.19117	0.458244	-4.31229	0.458244	-4.45868	0.458244	-4.63035	0.458244	-4.7734		0.458244	-4.60412	0.458244	-4.17067	0.458244	-3.93845	0.458244	-3.83879	0.458244	-3.83545	0.458244	-3.88171	0.458244	-3.94942	0.458244	-3.99806	0.458244	-4.09438	0.458244	-4.21645		0.458244	-3.90364	0.458244	-3.50739	0.458244	-3.36434	0.458244	-3.31999
0.453244	-4.44867	0.453244	-4.01618	0.453244	-3.80494	0.453244	-3.72101	0.453244	-3.71815	0.453244	-3.78777	0.453244	-3.89649	0.453244	-4.03048	0.453244	-4.18259	0.453244	-4.31324		0.453244	-4.19976	0.453244	-3.79492	0.453244	-3.57701	0.453244	-3.4764	0.453244	-3.47449	0.453244	-3.5155	0.453244	-3.57844	0.453244	-3.62469	0.453244	-3.71243	0.453244	-3.82115		0.453244	-3.57796	0.453244	-3.20031	0.453244	-3.0582	0.453244	-3.011
0.448166	-4.06815	0.448166	-3.65569	0.448166	-3.45541	0.448166	-3.37006	0.448166	-3.36434	0.448166	-3.42633	0.448166	-3.52551	0.448166	-3.64472	0.448166	-3.78396	0.448166	-3.90412		0.448166	-3.855	0.448166	-3.464	0.448166	-3.25085	0.448166	-3.15262	0.448166	-3.14785	0.448166	-3.18219	0.448166	-3.2375	0.448166	-3.28042	0.448166	-3.36386	0.448166	-3.45732		0.448166	-3.29377	0.448166	-2.92564	0.448166	-2.77592	0.448166	-2.72346
0.443166	-3.74104	0.443166	-3.33621	0.443166	-3.13689	0.443166	-3.05582	0.443166	-3.04247	0.443166	-3.09635	0.443166	-3.18839	0.443166	-3.29615	0.443166	-3.4249	0.443166	-3.53409		0.443166	-3.54935	0.443166	-3.16979	0.443166	-2.95139	0.443166	-2.8484	0.443166	-2.83552	0.443166	-2.86652	0.443166	-2.91611	0.443166	-2.95473	0.443166	-3.03102	0.443166	-3.11972		0.443166	-3.04438	0.443166	-2.67626	0.443166	-2.50889	0.443166	-2.44499
0.438087	-3.45446	0.438087	-3.05916	0.438087	-2.85173	0.438087	-2.7659	0.438087	-2.74969	0.438087	-2.79451	0.438087	-2.87701	0.438087	-2.97428	0.438087	-3.09444	0.438087	-3.19792		0.438087	-3.28423	0.438087	-2.908	0.438087	-2.67435	0.438087	-2.56325	0.438087	-2.5437	0.438087	-2.56897	0.438087	-2.61332	0.438087	-2.64336	0.438087	-2.71441	0.438087	-2.80119		0.438087	-2.82551	0.438087	-2.45167	0.438087	-2.26046	0.438087	-2.18512
0.433087	-3.20317	0.433087	-2.80882	0.433087	-2.58947	0.433087	-2.49363	0.433087	-2.46836	0.433087	-2.50746	0.433087	-2.57898	0.433087	-2.67101	0.433087	-2.78116	0.433087	-2.87462		0.433087	-3.05391	0.433087	-2.67244	0.433087	-2.41829	0.433087	-2.29383	0.433087	-2.26093	0.433087	-2.27571	0.433087	-2.30957	0.433087	-2.3358	0.433087	-2.4016	0.433087	-2.48028		0.433087	-2.6362	0.433087	-2.25616	0.433087	-2.03539	0.433087	-1.93335
0.428087	-2.98716	0.428087	-2.58757	0.428087	-2.34867	0.428087	-2.23804	0.428087	-2.20085	0.428087	-2.23089	0.428087	-2.29765	0.428087	-2.37967	0.428087	-2.48075	0.428087	-2.56897		0.428087	-2.85269	0.428087	-2.46454	0.428087	-2.18512	0.428087	-2.0373	0.428087	-1.992	0.428087	-1.99009	0.428087	-2.01965	0.428087	-2.03777	0.428087	-2.09261	0.428087	-2.16604		0.428087	-2.46883	0.428087	-2.08832	0.428087	-1.84417	0.428087	-1.72306
0.42301	-2.79356	0.42301	-2.39206	0.42301	-2.1279	0.42301	-1.99915	0.42301	-1.94908	0.42301	-1.96434	0.42301	-2.02156	0.42301	-2.09166	0.42301	-2.18559	0.42301	-2.26809		0.42301	-2.6734	0.42301	-2.28287	0.42301	-1.97865	0.42301	-1.81222	0.42301	-1.74785	0.42301	-1.73641	0.42301	-1.74928	0.42301	-1.75548	0.42301	-1.80316	0.42301	-1.86182		0.42301	-2.32244	0.42301	-1.9467	0.42301	-1.68682	0.42301	-1.55044
0.41801	-2.6343	0.41801	-2.22612	0.41801	-1.93764	0.41801	-1.78886	0.41801	-1.72639	0.41801	-1.72353	0.41801	-1.76406	0.41801	-1.82939	0.41801	-1.90712	0.41801	-1.98008		0.41801	-2.5251	0.41801	-2.13505	0.41801	-1.81556	0.41801	-1.63246	0.41801	-1.55616	0.41801	-1.52708	0.41801	-1.52708	0.41801	-1.52708	0.41801	-1.55807	0.41801	-1.6048		0.41801	-2.19894	0.41801	-1.8394	0.41801	-1.56904	0.41801	-1.42599
0.412931	-2.49363	0.412931	-2.08736	0.412931	-1.78171	0.412931	-1.61863	0.412931	-1.53947	0.412931	-1.52517	0.412931	-1.54615	0.412931	-1.58954	0.412931	-1.65487	0.412931	-1.71257		0.412931	-2.39254	0.412931	-2.0125	0.412931	-1.68777	0.412931	-1.49847	0.412931	-1.41168	0.412931	-1.37496	0.412931	-1.36447	0.412931	-1.35684	0.412931	-1.37735	0.412931	-1.40787		0.412931	-2.09166	0.412931	-1.74881	0.412931	-1.48082	0.412931	-1.33682
0.407931	-2.3687	0.407931	-1.97149	0.407931	-1.65678	0.407931	-1.48035	0.407931	-1.39452	0.407931	-1.36686	0.407931	-1.37401	0.407931	-1.40214	0.407931	-1.44601	0.407931	-1.49513		0.407931	-2.2781	0.407931	-1.91046	0.407931	-1.58382	0.407931	-1.39785	0.407931	-1.30868	0.407931	-1.26625	0.407931	-1.25242	0.407931	-1.24288	0.407931	-1.25385	0.407931	-1.27578		0.407931	-1.99486	0.407931	-1.67203	0.407931	-1.4112	0.407931	-1.26911
0.402853	-2.25998	0.402853	-1.87613	0.402853	-1.55902	0.402853	-1.38116	0.402853	-1.29056	0.402853	-1.25671	0.402853	-1.25051	0.402853	-1.26863	0.402853	-1.29772	0.402853	-1.33062		0.402853	-2.17367	0.402853	-1.82367	0.402853	-1.50609	0.402853	-1.32394	0.402853	-1.23716	0.402853	-1.19472	0.402853	-1.17755	0.402853	-1.16659	0.402853	-1.17183	0.402853	-1.19138		0.402853	-1.90998	0.402853	-1.60861	0.402853	-1.35446	0.402853	-1.21761
0.397853	-2.16127	0.397853	-1.79172	0.397853	-1.47796	0.397853	-1.30821	0.397853	-1.2157	0.397853	-1.17755	0.397853	-1.1704	0.397853	-1.1766	0.397853	-1.19853	0.397853	-1.21999		0.397853	-2.07973	0.397853	-1.74594	0.397853	-1.43791	0.397853	-1.26529	0.397853	-1.17994	0.397853	-1.14227	0.397853	-1.12272	0.397853	-1.11223	0.397853	-1.11747	0.397853	-1.13178		0.397853	-1.83416	0.397853	-1.54949	0.397853	-1.3063	0.397853	-1.1766
0.392775	-2.07354	0.392775	-1.71876	0.392775	-1.41168	0.392775	-1.24288	0.392775	-1.15848	0.392775	-1.12272	0.392775	-1.11032	0.392775	-1.1108	0.392775	-1.12701	0.392775	-1.14561		0.392775	-1.9939	0.392775	-1.67966	0.392775	-1.38164	0.392775	-1.22095	0.392775	-1.14036	0.392775	-1.09935	0.392775	-1.08123	0.392775	-1.07456	0.392775	-1.0798	0.392775	-1.09315		0.392775	-1.76311	0.392775	-1.50037	0.392775	-1.26815	0.392775	-1.14418
0.387775	-1.99104	0.387775	-1.65296	0.387775	-1.35351	0.387775	-1.19138	0.387775	-1.10984	0.387775	-1.07122	0.387775	-1.06025	0.387775	-1.06407	0.387775	-1.07265	0.387775	-1.08743		0.387775	-1.90998	0.387775	-1.61624	0.387775	-1.32967	0.387775	-1.17374	0.387775	-1.10221	0.387775	-1.06788	0.387775	-1.04976	0.387775	-1.04166	0.387775	-1.04785	0.387775	-1.06121		0.387775	-1.69588	0.387775	-1.45317	0.387775	-1.22953	0.387775	-1.10841
0.382697	-1.9138	0.382697	-1.5905	0.382697	-1.30105	0.382697	-1.1437	0.382697	-1.06788	0.382697	-1.03355	0.382697	-1.02115	0.382697	-1.02067	0.382697	-1.03546	0.382697	-1.0469		0.382697	-1.8375	0.382697	-1.55855	0.382697	-1.28484	0.382697	-1.1375	0.382697	-1.06884	0.382697	-1.03736	0.382697	-1.02067	0.382697	-1.01638	0.382697	-1.02163	0.382697	-1.03689		0.382697	-1.63389	0.382697	-1.40739	0.382697	-1.19424	0.382697	-1.08123
0.377697	-1.84227	0.377697	-1.53232	0.377697	-1.25385	0.377697	-1.10555	0.377697	-1.0326	0.377697	-1.00208	0.377697	-0.989203	0.377697	-0.991588	0.377697	-1.00017	0.377697	-1.01161		0.377697	-1.7674	0.377697	-1.50466	0.377697	-1.24527	0.377697	-1.10555	0.377697	-1.04118	0.377697	-1.01161	0.377697	-1.00017	0.377697	-0.993972	0.377697	-0.999694	0.377697	-1.014		0.377697	-1.57285	0.377697	-1.36972	0.377697	-1.16563	0.377697	-1.05501
0.372697	-1.77694	0.372697	-1.48559	0.372697	-1.21141	0.372697	-1.07503	0.372697	-1.00255	0.372697	-0.973945	0.372697	-0.964408	0.372697	-0.968699	0.372697	-0.976329	0.372697	-0.987296		0.372697	-1.70017	0.372697	-1.45841	0.372697	-1.20664	0.372697	-1.0798	0.372697	-1.01877	0.372697	-0.992064	0.372697	-0.981097	0.372697	-0.975852	0.372697	-0.98062	0.372697	-0.993495		0.372697	-1.52088	0.372697	-1.333	0.372697	-1.13607	0.372697	-1.0326
0.367619	-1.71161	0.367619	-1.43743	0.367619	-1.17231	0.367619	-1.03975	0.367619	-0.975852	0.367619	-0.946288	0.367619	-0.937228	0.367619	-0.941043	0.367619	-0.952964	0.367619	-0.963454		0.367619	-1.63675	0.367619	-1.41073	0.367619	-1.17326	0.367619	-1.04928	0.367619	-0.996833	0.367619	-0.969653	0.367619	-0.95964	0.367619	-0.956779	0.367619	-0.965838	0.367619	-0.976329		0.367619	-1.46509	0.367619	-1.29581	0.367619	-1.10746	0.367619	-1.00875
0.362618	-1.65344	0.362618	-1.39356	0.362618	-1.14036	0.362618	-1.01209	0.362618	-0.949626	0.362618	-0.925784	0.362618	-0.918632	0.362618	-0.921493	0.362618	-0.927691	0.362618	-0.943904		0.362618	-1.57571	0.362618	-1.36686	0.362618	-1.13798	0.362618	-1.02592	0.362618	-0.974898	0.362618	-0.951533	0.362618	-0.943427	0.362618	-0.941043	0.362618	-0.948195	0.362618	-0.960593		0.362618	-1.41693	0.362618	-1.26195	0.362618	-1.08314	0.362618	-0.986342
0.35754	-1.5924	0.35754	-1.34683	0.35754	-1.10269	0.35754	-0.983958	0.35754	-0.925307	0.35754	-0.90528	0.35754	-0.898604	0.35754	-0.900512	0.35754	-0.911956	0.35754	-0.921493		0.35754	-1.51659	0.35754	-1.32251	0.35754	-1.10603	0.35754	-0.99874	0.35754	-0.952487	0.35754	-0.930552	0.35754	-0.924354	0.35754	-0.92483	0.35754	-0.933414	0.35754	-0.945334		0.35754	-1.36686	0.35754	-1.22858	0.35754	-1.05119	0.35754	-0.965838
0.35254	-1.53709	0.35254	-1.30678	0.35254	-1.07265	0.35254	-0.957732	0.35254	-0.90385	0.35254	-0.882869	0.35254	-0.879054	0.35254	-0.881438	0.35254	-0.893359	0.35254	-0.90385		0.35254	-1.46413	0.35254	-1.28246	0.35254	-1.07694	0.35254	-0.972991	0.35254	-0.930552	0.35254	-0.91291	0.35254	-0.906711	0.35254	-0.90385	0.35254	-0.913863	0.35254	-0.92483		0.35254	-1.32251	0.35254	-1.19234	0.35254	-1.02878	0.35254	-0.94152
0.347463	-1.47653	0.347463	-1.25957	0.347463	-1.03689	0.347463	-0.927691	0.347463	-0.877624	0.347463	-0.857596	0.347463	-0.853782	0.347463	-0.859504	0.347463	-0.870471	0.347463	-0.882392		0.347463	-1.40405	0.347463	-1.23621	0.347463	-1.04166	0.347463	-0.947719	0.347463	-0.904326	0.347463	-0.888591	0.347463	-0.884299	0.347463	-0.880961	0.347463	-0.891929	0.347463	-0.902896		0.347463	-1.27435	0.347463	-1.15991	0.347463	-0.998263	0.347463	-0.916247
0.342463	-1.42265	0.342463	-1.22142	0.342463	-1.00542	0.342463	-0.902896	0.342463	-0.852351	0.342463	-0.835185	0.342463	-0.83137	0.342463	-0.837569	0.342463	-0.850444	0.342463	-0.862842		0.342463	-1.35303	0.342463	-1.19853	0.342463	-1.01352	0.342463	-0.919585	0.342463	-0.879531	0.342463	-0.863795	0.342463	-0.85855	0.342463	-0.857596	0.342463	-0.869517	0.342463	-0.881438		0.342463	-1.23191	0.342463	-1.12558	0.342463	-0.972991	0.342463	-0.893359
0.337384	-1.36972	0.337384	-1.18089	0.337384	-0.975852	0.337384	-0.875239	0.337384	-0.827079	0.337384	-0.814204	0.337384	-0.81039	0.337384	-0.815158	0.337384	-0.826125	0.337384	-0.839477		0.337384	-1.30392	0.337384	-1.15943	0.337384	-0.981574	0.337384	-0.893836	0.337384	-0.854735	0.337384	-0.837569	0.337384	-0.833755	0.337384	-0.837092	0.337384	-0.844722	0.337384	-0.85712		0.337384	-1.18852	0.337384	-1.09506	0.337384	-0.944858	0.337384	-0.869517
0.332384	-1.32156	0.332384	-1.14465	0.332384	-0.944858	0.332384	-0.849013	0.332384	-0.80133	0.332384	-0.787978	0.332384	-0.78464	0.332384	-0.790362	0.332384	-0.804667	0.332384	-0.817065		0.332384	-1.25385	0.332384	-1.12319	0.332384	-0.954871	0.332384	-0.86904	0.332384	-0.830894	0.332384	-0.816112	0.332384	-0.812774	0.332384	-0.81039	0.332384	-0.818496	0.332384	-0.830417		0.332384	-1.15228	0.332384	-1.06836	0.332384	-0.9234	0.332384	-0.849013
0.327306	-1.27149	0.327306	-1.10937	0.327306	-0.915771	0.327306	-0.82088	0.327306	-0.778441	0.327306	-0.761752	0.327306	-0.762229	0.327306	-0.768905	0.327306	-0.778441	0.327306	-0.7937		0.327306	-1.20664	0.327306	-1.09029	0.327306	-0.927691	0.327306	-0.847106	0.327306	-0.806575	0.327306	-0.794654	0.327306	-0.786548	0.327306	-0.785594	0.327306	-0.792747	0.327306	-0.805621		0.327306	-1.11461	0.327306	-1.03879	0.327306	-0.902896	0.327306	-0.82994
0.322306	-1.22571	0.322306	-1.07646	0.322306	-0.886683	0.322306	-0.798945	0.322306	-0.755076	0.322306	-0.741248	0.322306	-0.73791	0.322306	-0.745063	0.322306	-0.756507	0.322306	-0.766521		0.322306	-1.16611	0.322306	-1.05978	0.322306	-0.903373	0.322306	-0.823741	0.322306	-0.786071	0.322306	-0.771289	0.322306	-0.766044	0.322306	-0.76509	0.322306	-0.769382	0.322306	-0.77558		0.322306	-1.08219	0.322306	-1.01448	0.322306	-0.886207	0.322306	-0.813727
0.317306	-1.18328	0.317306	-1.04356	0.317306	-0.86761	0.317306	-0.776534	0.317306	-0.735526	0.317306	-0.71979	0.317306	-0.716929	0.317306	-0.720744	0.317306	-0.730281	0.317306	-0.743155		0.317306	-1.12701	0.317306	-1.03021	0.317306	-0.882869	0.317306	-0.809913	0.317306	-0.770812	0.317306	-0.755076	0.317306	-0.74697	0.317306	-0.744109	0.317306	-0.750308	0.317306	-0.755076		0.317306	-1.05024	0.317306	-0.993018	0.317306	-0.868564	0.317306	-0.799422
0.312228	-1.14084	0.312228	-1.01352	0.312228	-0.845675	0.312228	-0.759845	0.312228	-0.715022	0.312228	-0.701671	0.312228	-0.698333	0.312228	-0.699286	0.312228	-0.711684	0.312228	-0.717406		0.312228	-1.08791	0.312228	-1.00208	0.312228	-0.864749	0.312228	-0.794177	0.312228	-0.755553	0.312228	-0.740771	0.312228	-0.731711	0.312228	-0.727897	0.312228	-0.730758	0.312228	-0.737433		0.312228	-1.0202	0.312228	-0.968223	0.312228	-0.852828	0.312228	-0.788932
0.307228	-1.10364	0.307228	-0.988727	0.307228	-0.82994	0.307228	-0.742679	0.307228	-0.705485	0.307228	-0.687842	0.307228	-0.681643	0.307228	-0.685935	0.307228	-0.693564	0.307228	-0.701194		0.307228	-1.05548	0.307228	-0.980144	0.307228	-0.853305	0.307228	-0.779395	0.307228	-0.74554	0.307228	-0.72742	0.307228	-0.717406	0.307228	-0.713592	0.307228	-0.716453	0.307228	-0.71979		0.307228	-0.992541	0.307228	-0.943427	0.307228	-0.839	0.307228	-0.779395
0.30215	-1.0655	0.30215	-0.962977	0.30215	-0.813727	0.30215	-0.732665	0.30215	-0.692611	0.30215	-0.67306	0.30215	-0.668292	0.30215	-0.668769	0.30215	-0.674014	0.30215	-0.682597		0.30215	-1.02306	0.30215	-0.955348	0.30215	-0.837569	0.30215	-0.772243	0.30215	-0.735049	0.30215	-0.717883	0.30215	-0.710254	0.30215	-0.703101	0.30215	-0.705485	0.30215	-0.705962		0.30215	-0.964408	0.30215	-0.921493	0.30215	-0.828032	0.30215	-0.766044
0.29715	-1.0345	0.29715	-0.940089	0.29715	-0.800376	0.29715	-0.722651	0.29715	-0.681643	0.29715	-0.666385	0.29715	-0.661139	0.29715	-0.661139	0.29715	-0.664477	0.29715	-0.667338		0.29715	-0.993972	0.29715	-0.935321	0.29715	-0.825648	0.29715	-0.762706	0.29715	-0.731235	0.29715	-0.711684	0.29715	-0.705485	0.29715	-0.695472	0.29715	-0.695949	0.29715	-0.696902		0.29715	-0.941043	0.29715	-0.902419	0.29715	-0.814681	0.29715	-0.762229
0.292071	-1.00542	0.292071	-0.917678	0.292071	-0.787978	0.292071	-0.715976	0.292071	-0.674491	0.292071	-0.656371	0.292071	-0.65351	0.292071	-0.651603	0.292071	-0.658278	0.292071	-0.659709		0.292071	-0.966315	0.292071	-0.91434	0.292071	-0.816112	0.292071	-0.75603	0.292071	-0.722175	0.292071	-0.703578	0.292071	-0.693564	0.292071	-0.686889	0.292071	-0.685458	0.292071	-0.684028		0.292071	-0.918155	0.292071	-0.881915	0.292071	-0.800853	0.292071	-0.749831
0.287071	-0.977759	0.287071	-0.897174	0.287071	-0.777965	0.287071	-0.70787	0.287071	-0.667815	0.287071	-0.652556	0.287071	-0.647311	0.287071	-0.644927	0.287071	-0.647788	0.287071	-0.650172		0.287071	-0.940566	0.287071	-0.894313	0.287071	-0.808959	0.287071	-0.749354	0.287071	-0.715022	0.287071	-0.697379	0.287071	-0.687842	0.287071	-0.679736	0.287071	-0.674014	0.287071	-0.675921		0.287071	-0.897651	0.287071	-0.863795	0.287071	-0.791316	0.287071	-0.739818
0.281993	-0.95058	0.281993	-0.877624	0.281993	-0.767474	0.281993	-0.699286	0.281993	-0.665908	0.281993	-0.646358	0.281993	-0.638728	0.281993	-0.638728	0.281993	-0.639205	0.281993	-0.641589		0.281993	-0.916724	0.281993	-0.874286	0.281993	-0.797515	0.281993	-0.742679	0.281993	-0.7093	0.281993	-0.690703	0.281993	-0.681643	0.281993	-0.670676	0.281993	-0.667815	0.281993	-0.664954		0.281993	-0.875239	0.281993	-0.841384	0.281993	-0.777011	0.281993	-0.731235
0.276994	-0.927691	0.276994	-0.860934	0.276994	-0.759845	0.276994	-0.694518	0.276994	-0.658278	0.276994	-0.645404	0.276994	-0.63539	0.276994	-0.63396	0.276994	-0.630622	0.276994	-0.634437		0.276994	-0.894313	0.276994	-0.857596	0.276994	-0.788455	0.276994	-0.73791	0.276994	-0.704055	0.276994	-0.685935	0.276994	-0.674491	0.276994	-0.665908	0.276994	-0.658755	0.276994	-0.656848		0.276994	-0.85712	0.276994	-0.821834	0.276994	-0.769382	0.276994	-0.718837
0.271915	-0.901942	0.271915	-0.838523	0.271915	-0.747924	0.271915	-0.684981	0.271915	-0.654464	0.271915	-0.63539	0.271915	-0.630622	0.271915	-0.625377	0.271915	-0.624418	0.271915	-0.6249		0.271915	-0.870471	0.271915	-0.837569	0.271915	-0.777965	0.271915	-0.725989	0.271915	-0.696425	0.271915	-0.676875	0.271915	-0.667815	0.271915	-0.654464	0.271915	-0.646358	0.271915	-0.642543		0.271915	-0.834708	0.271915	-0.798945	0.271915	-0.751262	0.271915	-0.70787
0.266915	-0.880961	0.266915	-0.82231	0.266915	-0.741248	0.266915	-0.681167	0.266915	-0.648265	0.266915	-0.629668	0.266915	-0.626807	0.266915	-0.618219	0.266915	-0.616789	0.266915	-0.617266		0.266915	-0.850444	0.266915	-0.817542	0.266915	-0.767951	0.266915	-0.723605	0.266915	-0.686412	0.266915	-0.670199	0.266915	-0.656848	0.266915	-0.646834	0.266915	-0.634437	0.266915	-0.630145		0.266915	-0.818973	0.266915	-0.782733	0.266915	-0.740771	0.266915	-0.696425
0.261915	-0.860934	0.261915	-0.806575	0.261915	-0.732188	0.261915	-0.676398	0.261915	-0.640635	0.261915	-0.62633	0.261915	-0.616312	0.261915	-0.612497	0.261915	-0.608206	0.261915	-0.608206		0.261915	-0.833278	0.261915	-0.801806	0.261915	-0.756507	0.261915	-0.714068	0.261915	-0.68069	0.261915	-0.663047	0.261915	-0.648265	0.261915	-0.635867	0.261915	-0.627761	0.261915	-0.614405		0.261915	-0.801806	0.261915	-0.760322	0.261915	-0.726943	0.261915	-0.686889
0.256837	-0.842338	0.256837	-0.788455	0.256837	-0.724559	0.256837	-0.67163	0.256837	-0.638728	0.256837	-0.621557	0.256837	-0.612497	0.256837	-0.607729	0.256837	-0.60153	0.256837	-0.598669		0.256837	-0.814681	0.256837	-0.785594	0.256837	-0.746493	0.256837	-0.70787	0.256837	-0.675921	0.256837	-0.651126	0.256837	-0.638728	0.256837	-0.62633	0.256837	-0.614405	0.256837	-0.606298		0.256837	-0.787024	0.256837	-0.743155	0.256837	-0.713115	0.256837	-0.674968
0.251837	-0.82231	0.251837	-0.774627	0.251837	-0.715499	0.251837	-0.665908	0.251837	-0.634913	0.251837	-0.614405	0.251837	-0.604391	0.251837	-0.599623	0.251837	-0.593424	0.251837	-0.59104		0.251837	-0.797038	0.251837	-0.766521	0.251837	-0.73791	0.251837	-0.694041	0.251837	-0.665431	0.251837	-0.64302	0.251837	-0.631099	0.251837	-0.613451	0.251837	-0.602961	0.251837	-0.595331		0.251837	-0.771766	0.251837	-0.725989	0.251837	-0.70024	0.251837	-0.664001
0.246758	-0.809436	0.246758	-0.758891	0.246758	-0.706439	0.246758	-0.656848	0.246758	-0.627284	0.246758	-0.609159	0.246758	-0.594854	0.246758	-0.589609	0.246758	-0.586271	0.246758	-0.582457		0.246758	-0.781302	0.246758	-0.753169	0.246758	-0.725989	0.246758	-0.688796	0.246758	-0.655417	0.246758	-0.634437	0.246758	-0.616789	0.246758	-0.603437	0.246758	-0.591993	0.246758	-0.586748		0.246758	-0.758891	0.246758	-0.708823	0.246758	-0.688319	0.246758	-0.647311
0.241758	-0.791793	0.241758	-0.745063	0.241758	-0.699763	0.241758	-0.649219	0.241758	-0.620127	0.241758	-0.600576	0.241758	-0.589132	0.241758	-0.584841	0.241758	-0.578165	0.241758	-0.573397		0.241758	-0.767951	0.241758	-0.738387	0.241758	-0.712161	0.241758	-0.676398	0.241758	-0.64445	0.241758	-0.624418	0.241758	-0.608683	0.241758	-0.594378	0.241758	-0.58198	0.241758	-0.570536		0.241758	-0.745063	0.241758	-0.694518	0.241758	-0.67306	0.241758	-0.634913
0.236681	-0.777965	0.236681	-0.729327	0.236681	-0.688796	0.236681	-0.640159	0.236681	-0.612497	0.236681	-0.592947	0.236681	-0.583887	0.236681	-0.57435	0.236681	-0.566244	0.236681	-0.564814		0.236681	-0.753646	0.236681	-0.721221	0.236681	-0.700717	0.236681	-0.665908	0.236681	-0.635867	0.236681	-0.615835	0.236681	-0.594378	0.236681	-0.58198	0.236681	-0.566244	0.236681	-0.561953		0.236681	-0.732188	0.236681	-0.677829	0.236681	-0.658278	0.236681	-0.623941
0.231681	-0.765567	0.231681	-0.715976	0.231681	-0.678782	0.231681	-0.635867	0.231681	-0.604391	0.231681	-0.585318	0.231681	-0.575304	0.231681	-0.567198	0.231681	-0.560522	0.231681	-0.555277		0.231681	-0.741725	0.231681	-0.70787	0.231681	-0.692611	0.231681	-0.655894	0.231681	-0.625377	0.231681	-0.605345	0.231681	-0.586271	0.231681	-0.57292	0.231681	-0.556231	0.231681	-0.548124		0.231681	-0.723128	0.231681	-0.668769	0.231681	-0.649219	0.231681	-0.613928
0.226603	-0.752215	0.226603	-0.705009	0.226603	-0.670199	0.226603	-0.625854	0.226603	-0.597715	0.226603	-0.579596	0.226603	-0.566721	0.226603	-0.557661	0.226603	-0.549555	0.226603	-0.547171		0.226603	-0.730758	0.226603	-0.695949	0.226603	-0.677829	0.226603	-0.647788	0.226603	-0.614405	0.226603	-0.59247	0.226603	-0.574827	0.226603	-0.560522	0.226603	-0.54574	0.226603	-0.539541		0.226603	-0.714068	0.226603	-0.655894	0.226603	-0.637774	0.226603	-0.602007
0.221602	-0.743632	0.221602	-0.694041	0.221602	-0.660186	0.221602	-0.618696	0.221602	-0.590563	0.221602	-0.571012	0.221602	-0.556707	0.221602	-0.549555	0.221602	-0.541925	0.221602	-0.53668		0.221602	-0.720744	0.221602	-0.68069	0.221602	-0.665908	0.221602	-0.635867	0.221602	-0.605345	0.221602	-0.584364	0.221602	-0.569105	0.221602	-0.551462	0.221602	-0.53668	0.221602	-0.528097		0.221602	-0.703101	0.221602	-0.64302	0.221602	-0.626807	0.221602	-0.590086
0.216524	-0.733142	0.216524	-0.681167	0.216524	-0.649219	0.216524	-0.613928	0.216524	-0.582457	0.216524	-0.562429	0.216524	-0.550985	0.216524	-0.542402	0.216524	-0.532389	0.216524	-0.52762		0.216524	-0.710731	0.216524	-0.671153	0.216524	-0.657802	0.216524	-0.62633	0.216524	-0.595331	0.216524	-0.573397	0.216524	-0.557661	0.216524	-0.543833	0.216524	-0.52619	0.216524	-0.518084		0.216524	-0.696425	0.216524	-0.63396	0.216524	-0.617743	0.216524	-0.581026
0.211524	-0.723605	0.211524	-0.673537	0.211524	-0.641589	0.211524	-0.603914	0.211524	-0.575781	0.211524	-0.555277	0.211524	-0.542402	0.211524	-0.533342	0.211524	-0.52619	0.211524	-0.519991		0.211524	-0.70024	0.211524	-0.661139	0.211524	-0.651603	0.211524	-0.616312	0.211524	-0.586748	0.211524	-0.565767	0.211524	-0.550032	0.211524	-0.53525	0.211524	-0.519037	0.211524	-0.511885		0.211524	-0.690703	0.211524	-0.624418	0.211524	-0.608683	0.211524	-0.570059
0.206524	-0.715499	0.206524	-0.665908	0.206524	-0.634913	0.206524	-0.598669	0.206524	-0.572443	0.206524	-0.548601	0.206524	-0.533819	0.206524	-0.525236	0.206524	-0.519514	0.206524	-0.51713		0.206524	-0.694041	0.206524	-0.647788	0.206524	-0.641589	0.206524	-0.611544	0.206524	-0.581503	0.206524	-0.558138	0.206524	-0.540972	0.206524	-0.527143	0.206524	-0.513315	0.206524	-0.506639		0.206524	-0.681167	0.206524	-0.619173	0.206524	-0.598669	0.206524	-0.567198
0.201447	-0.707393	0.201447	-0.659232	0.201447	-0.628238	0.201447	-0.591516	0.201447	-0.560999	0.201447	-0.542402	0.201447	-0.526667	0.201447	-0.519514	0.201447	-0.513315	0.201447	-0.504255		0.201447	-0.687842	0.201447	-0.640635	0.201447	-0.630145	0.201447	-0.6001	0.201447	-0.573874	0.201447	-0.552893	0.201447	-0.531912	0.201447	-0.519514	0.201447	-0.504732	0.201447	-0.498056		0.201447	-0.676398	0.201447	-0.613451	0.201447	-0.596762	0.201447	-0.560522
0.196446	-0.705009	0.196446	-0.651603	0.196446	-0.625377	0.196446	-0.588655	0.196446	-0.561476	0.196446	-0.540495	0.196446	-0.52619	0.196446	-0.515699	0.196446	-0.504255	0.196446	-0.503302		0.196446	-0.684981	0.196446	-0.638251	0.196446	-0.627761	0.196446	-0.596762	0.196446	-0.57292	0.196446	-0.548124	0.196446	-0.528097	0.196446	-0.515223	0.196446	-0.499964	0.196446	-0.494242		0.196446	-0.674491	0.196446	-0.611544	0.196446	-0.594378	0.196446	-0.559568
0.191368	-0.702147	0.191368	-0.649695	0.191368	-0.618696	0.191368	-0.587702	0.191368	-0.558138	0.191368	-0.537634	0.191368	-0.522852	0.191368	-0.509977	0.191368	-0.502825	0.191368	-0.496626		0.191368	-0.680213	0.191368	-0.633483	0.191368	-0.622034	0.191368	-0.59247	0.191368	-0.564337	0.191368	-0.543833	0.191368	-0.52762	0.191368	-0.512362	0.191368	-0.496626	0.191368	-0.489473		0.191368	-0.67306	0.191368	-0.608206	0.191368	-0.59104	0.191368	-0.561357
0.186368	-0.70024	0.186368	-0.646358	0.186368	-0.620127	0.186368	-0.586271	0.186368	-0.555754	0.186368	-0.537157	0.186368	-0.519991	0.186368	-0.506163	0.186368	-0.502348	0.186368	-0.493288		0.186368	-0.676875	0.186368	-0.631576	0.186368	-0.621557	0.186368	-0.593901	0.186368	-0.564814	0.186368	-0.543833	0.186368	-0.528455	0.186368	-0.511885	0.186368	-0.498533	0.186368	-0.488043		0.186368	-0.674014	0.186368	-0.611067	0.186368	-0.593424	0.186368	-0.562429
0.18129	-0.69881	0.18129	-0.646834	0.18129	-0.62108	0.18129	-0.586271	0.18129	-0.557661	0.18129	-0.53525	0.18129	-0.520468	0.18129	-0.509024	0.18129	-0.500917	0.18129	-0.491381		0.18129	-0.678782	0.18129	-0.630622	0.18129	-0.623941	0.18129	-0.593901	0.18129	-0.569105	0.18129	-0.546694	0.18129	-0.529051	0.18129	-0.515461	0.18129	-0.49901	0.18129	-0.490904		0.18129	-0.674014	0.18129	-0.615358	0.18129	-0.596762	0.18129	-0.562906
0.17629	-0.701194	0.17629	-0.65208	0.17629	-0.625377	0.17629	-0.591516	0.17629	-0.562429	0.17629	-0.539064	0.17629	-0.522375	0.17629	-0.512362	0.17629	-0.499964	0.17629	-0.493288		0.17629	-0.68069	0.17629	-0.636344	0.17629	-0.626807	0.17629	-0.596285	0.17629	-0.569105	0.17629	-0.550032	0.17629	-0.529051	0.17629	-0.518084	0.17629	-0.504732	0.17629	-0.493765		0.17629	-0.678306	0.17629	-0.622988	0.17629	-0.602007	0.17629	-0.570059
0.171211	-0.704532	0.171211	-0.655417	0.171211	-0.630622	0.171211	-0.595331	0.171211	-0.566244	0.171211	-0.545263	0.171211	-0.528097	0.171211	-0.513315	0.171211	-0.505686	0.171211	-0.496149		0.171211	-0.68212	0.171211	-0.641112	0.171211	-0.630622	0.171211	-0.605822	0.171211	-0.574827	0.171211	-0.552893	0.171211	-0.536203	0.171211	-0.519514	0.171211	-0.504255	0.171211	-0.49758		0.171211	-0.681167	0.171211	-0.627761	0.171211	-0.610113	0.171211	-0.581026
0.166212	-0.705962	0.166212	-0.663047	0.166212	-0.639205	0.166212	-0.603437	0.166212	-0.573397	0.166212	-0.551939	0.166212	-0.532389	0.166212	-0.51713	0.166212	-0.508547	0.166212	-0.497103		0.166212	-0.686889	0.166212	-0.648265	0.166212	-0.640159	0.166212	-0.61202	0.166212	-0.587702	0.166212	-0.560522	0.166212	-0.541449	0.166212	-0.528097	0.166212	-0.512362	0.166212	-0.504255		0.166212	-0.686412	0.166212	-0.640159	0.166212	-0.62108	0.166212	-0.591516
0.161212	-0.713592	0.161212	-0.670676	0.161212	-0.647788	0.161212	-0.613928	0.161212	-0.58341	0.161212	-0.556231	0.161212	-0.542879	0.161212	-0.526667	0.161212	-0.513792	0.161212	-0.504732		0.161212	-0.688796	0.161212	-0.658755	0.161212	-0.649695	0.161212	-0.62108	0.161212	-0.591516	0.161212	-0.570059	0.161212	-0.549555	0.161212	-0.534296	0.161212	-0.51856	0.161212	-0.509977		0.161212	-0.694041	0.161212	-0.654464	0.161212	-0.63396	0.161212	-0.603437
0.156134	-0.722175	0.156134	-0.684028	0.156134	-0.661616	0.156134	-0.62633	0.156134	-0.592947	0.156134	-0.571012	0.156134	-0.550032	0.156134	-0.535727	0.156134	-0.521898	0.156134	-0.512362		0.156134	-0.695949	0.156134	-0.669723	0.156134	-0.664954	0.156134	-0.631576	0.156134	-0.604868	0.156134	-0.581503	0.156134	-0.559568	0.156134	-0.54431	0.156134	-0.529528	0.156134	-0.517607		0.156134	-0.705009	0.156134	-0.669246	0.156134	-0.658755	0.156134	-0.61965
0.151134	-0.730281	0.151134	-0.697856	0.151134	-0.675445	0.151134	-0.640159	0.151134	-0.605345	0.151134	-0.581503	0.151134	-0.560045	0.151134	-0.542879	0.151134	-0.529051	0.151134	-0.518084		0.151134	-0.705485	0.151134	-0.683551	0.151134	-0.676875	0.151134	-0.645404	0.151134	-0.615835	0.151134	-0.590563	0.151134	-0.569582	0.151134	-0.554323	0.151134	-0.540495	0.151134	-0.522852		0.151134	-0.71836	0.151134	-0.687366	0.151134	-0.678306	0.151134	-0.633006
0.146055	-0.739818	0.146055	-0.712161	0.146055	-0.69118	0.146055	-0.655894	0.146055	-0.620127	0.146055	-0.591993	0.146055	-0.569582	0.146055	-0.5548	0.146055	-0.540018	0.146055	-0.530481		0.146055	-0.715022	0.146055	-0.699286	0.146055	-0.691657	0.146055	-0.659709	0.146055	-0.627761	0.146055	-0.602961	0.146055	-0.577688	0.146055	-0.561953	0.146055	-0.546217	0.146055	-0.535727		0.146055	-0.731235	0.146055	-0.704532	0.146055	-0.70024	0.146055	-0.647311
0.141055	-0.752215	0.141055	-0.729804	0.141055	-0.706439	0.141055	-0.668769	0.141055	-0.632052	0.141055	-0.604868	0.141055	-0.583887	0.141055	-0.565767	0.141055	-0.550508	0.141055	-0.53668		0.141055	-0.724082	0.141055	-0.714545	0.141055	-0.706439	0.141055	-0.674014	0.141055	-0.641112	0.141055	-0.61202	0.141055	-0.588179	0.141055	-0.571966	0.141055	-0.553846	0.141055	-0.541925		0.141055	-0.747924	0.141055	-0.730281	0.141055	-0.734096	0.141055	-0.660663
0.135977	-0.764613	0.135977	-0.748878	0.135977	-0.725513	0.135977	-0.684028	0.135977	-0.643973	0.135977	-0.617266	0.135977	-0.593901	0.135977	-0.576735	0.135977	-0.559568	0.135977	-0.547647		0.135977	-0.738387	0.135977	-0.734096	0.135977	-0.722175	0.135977	-0.68212	0.135977	-0.653033	0.135977	-0.6249	0.135977	-0.599146	0.135977	-0.58341	0.135977	-0.566244	0.135977	-0.554323		0.135977	-0.765567	0.135977	-0.754123	0.135977	-0.759368	0.135977	-0.677829
0.130977	-0.776534	0.130977	-0.764136	0.130977	-0.741725	0.130977	-0.70024	0.130977	-0.660663	0.130977	-0.629191	0.130977	-0.606775	0.130977	-0.582933	0.130977	-0.570059	0.130977	-0.5548		0.130977	-0.748401	0.130977	-0.749354	0.130977	-0.736957	0.130977	-0.697379	0.130977	-0.663047	0.130977	-0.63396	0.130977	-0.608683	0.130977	-0.590563	0.130977	-0.57292	0.130977	-0.561476		0.130977	-0.786071	0.130977	-0.781302	0.130977	-0.790839	0.130977	-0.690703
0.125899	-0.787501	0.125899	-0.781779	0.125899	-0.760322	0.125899	-0.716453	0.125899	-0.673537	0.125899	-0.642066	0.125899	-0.614405	0.125899	-0.593901	0.125899	-0.577211	0.125899	-0.560999		0.125899	-0.760798	0.125899	-0.766521	0.125899	-0.749831	0.125899	-0.712638	0.125899	-0.671153	0.125899	-0.642543	0.125899	-0.616789	0.125899	-0.599623	0.125899	-0.578642	0.125899	-0.566721		0.125899	-0.800376	0.125899	-0.814204	0.125899	-0.815635	0.125899	-0.703578
0.120899	-0.801806	0.120899	-0.80133	0.120899	-0.773673	0.120899	-0.730281	0.120899	-0.686889	0.120899	-0.653987	0.120899	-0.628238	0.120899	-0.605345	0.120899	-0.585794	0.120899	-0.571012		0.120899	-0.771289	0.120899	-0.783687	0.120899	-0.764136	0.120899	-0.721221	0.120899	-0.681643	0.120899	-0.651126	0.120899	-0.625854	0.120899	-0.601053	0.120899	-0.586271	0.120899	-0.57435		0.120899	-0.825171	0.120899	-0.842814	0.120899	-0.834708	0.120899	-0.717406
0.115821	-0.815158	0.115821	-0.817065	0.115821	-0.787501	0.115821	-0.741725	0.115821	-0.696902	0.115821	-0.661139	0.115821	-0.633006	0.115821	-0.615358	0.115821	-0.594378	0.115821	-0.580072		0.115821	-0.786548	0.115821	-0.798469	0.115821	-0.774627	0.115821	-0.730758	0.115821	-0.688796	0.115821	-0.657802	0.115821	-0.630145	0.115821	-0.608683	0.115821	-0.594378	0.115821	-0.581026		0.115821	-0.843768	0.115821	-0.868087	0.115821	-0.847583	0.115821	-0.729327
0.110821	-0.827079	0.110821	-0.835662	0.110821	-0.803237	0.110821	-0.751739	0.110821	-0.706916	0.110821	-0.668769	0.110821	-0.646358	0.110821	-0.622988	0.110821	-0.602484	0.110821	-0.589132		0.110821	-0.798945	0.110821	-0.81039	0.110821	-0.783687	0.110821	-0.736003	0.110821	-0.697856	0.110821	-0.664001	0.110821	-0.636821	0.110821	-0.615358	0.110821	-0.602484	0.110821	-0.583887		0.110821	-0.867133	0.110821	-0.890021	0.110821	-0.863795	0.110821	-0.735526
0.105821	-0.839953	0.105821	-0.845675	0.105821	-0.807528	0.105821	-0.760322	0.105821	-0.7093	0.105821	-0.679259	0.105821	-0.655417	0.105821	-0.630622	0.105821	-0.608683	0.105821	-0.590086		0.105821	-0.81039	0.105821	-0.818973	0.105821	-0.786071	0.105821	-0.740294	0.105821	-0.695472	0.105821	-0.66257	0.105821	-0.639682	0.105821	-0.622511	0.105821	-0.602007	0.105821	-0.593424		0.105821	-0.888114	0.105821	-0.925784	0.105821	-0.864749	0.105821	-0.735049
0.100742	-0.84806	0.100742	-0.853782	0.100742	-0.813251	0.100742	-0.763659	0.100742	-0.717406	0.100742	-0.682597	0.100742	-0.659709	0.100742	-0.634913	0.100742	-0.616789	0.100742	-0.597239		0.100742	-0.817065	0.100742	-0.821834	0.100742	-0.78321	0.100742	-0.735526	0.100742	-0.696425	0.100742	-0.669723	0.100742	-0.647788	0.100742	-0.622511	0.100742	-0.608683	0.100742	-0.593901		0.100742	-0.900512	0.100742	-0.929122	0.100742	-0.850921	0.100742	-0.733619
0.0957422	-0.852351	0.0957422	-0.856643	0.0957422	-0.809913	0.0957422	-0.758414	0.0957422	-0.715976	0.0957422	-0.685935	0.0957422	-0.660186	0.0957422	-0.639205	0.0957422	-0.61965	0.0957422	-0.605822		0.0957422	-0.821357	0.0957422	-0.819449	0.0957422	-0.77415	0.0957422	-0.730758	0.0957422	-0.692611	0.0957422	-0.664477	0.0957422	-0.644927	0.0957422	-0.623465	0.0957422	-0.607729	0.0957422	-0.595808		0.0957422	-0.921493	0.0957422	-0.931029	0.0957422	-0.818496	0.0957422	-0.721698
0.0906649	-0.854735	0.0906649	-0.845199	0.0906649	-0.800853	0.0906649	-0.748878	0.0906649	-0.710254	0.0906649	-0.684028	0.0906649	-0.662093	0.0906649	-0.639682	0.0906649	-0.622988	0.0906649	-0.606298		0.0906649	-0.820403	0.0906649	-0.81039	0.0906649	-0.763183	0.0906649	-0.715022	0.0906649	-0.678306	0.0906649	-0.655894	0.0906649	-0.638728	0.0906649	-0.620604	0.0906649	-0.61059	0.0906649	-0.598669		0.0906649	-0.916724	0.0906649	-0.94152	0.0906649	-0.827079	0.0906649	-0.705962
0.0856647	-0.849013	0.0856647	-0.839	0.0856647	-0.788455	0.0856647	-0.737433	0.0856647	-0.699286	0.0856647	-0.676875	0.0856647	-0.656848	0.0856647	-0.640635	0.0856647	-0.627284	0.0856647	-0.605345		0.0856647	-0.814681	0.0856647	-0.80133	0.0856647	-0.749831	0.0856647	-0.70024	0.0856647	-0.671153	0.0856647	-0.647311	0.0856647	-0.632052	0.0856647	-0.615835	0.0856647	-0.606775	0.0856647	-0.597715		0.0856647	-0.905757	0.0856647	-0.928764	0.0856647	-0.814681	0.0856647	-0.691657
0.0805864	-0.843291	0.0805864	-0.826602	0.0805864	-0.772719	0.0805864	-0.722651	0.0805864	-0.687366	0.0805864	-0.664954	0.0805864	-0.648265	0.0805864	-0.63396	0.0805864	-0.623941	0.0805864	-0.608683		0.0805864	-0.81039	0.0805864	-0.794177	0.0805864	-0.736957	0.0805864	-0.689273	0.0805864	-0.654941	0.0805864	-0.633483	0.0805864	-0.622034	0.0805864	-0.607252	0.0805864	-0.6001	0.0805864	-0.592947		0.0805864	-0.925307	0.0805864	-0.9234	0.0805864	-0.823264	0.0805864	-0.675921
0.0755863	-0.832801	0.0755863	-0.812297	0.0755863	-0.757937	0.0755863	-0.705962	0.0755863	-0.67163	0.0755863	-0.653033	0.0755863	-0.637774	0.0755863	-0.623941	0.0755863	-0.616789	0.0755863	-0.602007		0.0755863	-0.800376	0.0755863	-0.783687	0.0755863	-0.724082	0.0755863	-0.675445	0.0755863	-0.640635	0.0755863	-0.622034	0.0755863	-0.607729	0.0755863	-0.595808	0.0755863	-0.590563	0.0755863	-0.585318		0.0755863	-0.942473	0.0755863	-0.919108	0.0755863	-0.77415	0.0755863	-0.660663
0.070508	-0.824695	0.070508	-0.804191	0.070508	-0.743632	0.070508	-0.692134	0.070508	-0.655894	0.070508	-0.634437	0.070508	-0.625377	0.070508	-0.615835	0.070508	-0.609159	0.070508	-0.598669		0.070508	-0.792747	0.070508	-0.769858	0.070508	-0.711207	0.070508	-0.660663	0.070508	-0.627761	0.070508	-0.605822	0.070508	-0.597715	0.070508	-0.584841	0.070508	-0.580072	0.070508	-0.574827		0.070508	-0.98825	0.070508	-0.936275	0.070508	-0.706439	0.070508	-0.645404
0.0655079	-0.813251	0.0655079	-0.787978	0.0655079	-0.72742	0.0655079	-0.676398	0.0655079	-0.639682	0.0655079	-0.621557	0.0655079	-0.609159	0.0655079	-0.604391	0.0655079	-0.594854	0.0655079	-0.589132		0.0655079	-0.781302	0.0655079	-0.756984	0.0655079	-0.695949	0.0655079	-0.645404	0.0655079	-0.611067	0.0655079	-0.593901	0.0655079	-0.581503	0.0655079	-0.569105	0.0655079	-0.565767	0.0655079	-0.562429		0.0655079	-0.945334	0.0655079	-0.871902	0.0655079	-0.683551	0.0655079	-0.633006
0.0604296	-0.801806	0.0604296	-0.776534	0.0604296	-0.715499	0.0604296	-0.664001	0.0604296	-0.628715	0.0604296	-0.608683	0.0604296	-0.598669	0.0604296	-0.588179	0.0604296	-0.585318	0.0604296	-0.574827		0.0604296	-0.770335	0.0604296	-0.740771	0.0604296	-0.679736	0.0604296	-0.631099	0.0604296	-0.598192	0.0604296	-0.578165	0.0604296	-0.571489	0.0604296	-0.556707	0.0604296	-0.5548	0.0604296	-0.550508		0.0604296	-0.814204	0.0604296	-0.827079	0.0604296	-0.666385	0.0604296	-0.615358
0.0554304	-0.789409	0.0554304	-0.758414	0.0554304	-0.699763	0.0554304	-0.648265	0.0554304	-0.613928	0.0554304	-0.595331	0.0554304	-0.582457	0.0554304	-0.575781	0.0554304	-0.567198	0.0554304	-0.562906		0.0554304	-0.755076	0.0554304	-0.720267	0.0554304	-0.66257	0.0554304	-0.616789	0.0554304	-0.589132	0.0554304	-0.567675	0.0554304	-0.555277	0.0554304	-0.54574	0.0554304	-0.538588	0.0554304	-0.538588		0.0554304	-0.778441	0.0554304	-0.795131	0.0554304	-0.645881	0.0554304	-0.598669
0.0504303	-0.772243	0.0504303	-0.739818	0.0504303	-0.683551	0.0504303	-0.633483	0.0504303	-0.6001	0.0504303	-0.581503	0.0504303	-0.570536	0.0504303	-0.560522	0.0504303	-0.5548	0.0504303	-0.551462		0.0504303	-0.738387	0.0504303	-0.699763	0.0504303	-0.646358	0.0504303	-0.602007	0.0504303	-0.570536	0.0504303	-0.551939	0.0504303	-0.542879	0.0504303	-0.528097	0.0504303	-0.526667	0.0504303	-0.523806		0.0504303	-0.757461	0.0504303	-0.768905	0.0504303	-0.628238	0.0504303	-0.58341
0.045352	-0.756984	0.045352	-0.721698	0.045352	-0.669246	0.045352	-0.62108	0.045352	-0.589609	0.045352	-0.57292	0.045352	-0.559568	0.045352	-0.548124	0.045352	-0.539064	0.045352	-0.539541		0.045352	-0.722651	0.045352	-0.682597	0.045352	-0.633006	0.045352	-0.586748	0.045352	-0.559092	0.045352	-0.538588	0.045352	-0.532389	0.045352	-0.519514	0.045352	-0.51713	0.045352	-0.515223		0.045352	-0.730281	0.045352	-0.693564	0.045352	-0.608206	0.045352	-0.568628
0.0403519	-0.738864	0.0403519	-0.703578	0.0403519	-0.652556	0.0403519	-0.606775	0.0403519	-0.576735	0.0403519	-0.558138	0.0403519	-0.549078	0.0403519	-0.53668	0.0403519	-0.534773	0.0403519	-0.52762		0.0403519	-0.704532	0.0403519	-0.666385	0.0403519	-0.615358	0.0403519	-0.57435	0.0403519	-0.548124	0.0403519	-0.528574	0.0403519	-0.521898	0.0403519	-0.507593	0.0403519	-0.502825	0.0403519	-0.499964		0.0403519	-0.712161	0.0403519	-0.647311	0.0403519	-0.593424	0.0403519	-0.5548
0.0352736	-0.723128	0.0352736	-0.687366	0.0352736	-0.640635	0.0352736	-0.59247	0.0352736	-0.56529	0.0352736	-0.550032	0.0352736	-0.536203	0.0352736	-0.52762	0.0352736	-0.521898	0.0352736	-0.516176		0.0352736	-0.685935	0.0352736	-0.645404	0.0352736	-0.60153	0.0352736	-0.564337	0.0352736	-0.534773	0.0352736	-0.520945	0.0352736	-0.509501	0.0352736	-0.499964	0.0352736	-0.496626	0.0352736	-0.492334		0.0352736	-0.690703	0.0352736	-0.632052	0.0352736	-0.581026	0.0352736	-0.542402
0.0302734	-0.707393	0.0302734	-0.67306	0.0302734	-0.627284	0.0302734	-0.581503	0.0302734	-0.556231	0.0302734	-0.540018	0.0302734	-0.526667	0.0302734	-0.516653	0.0302734	-0.510454	0.0302734	-0.506639		0.0302734	-0.671153	0.0302734	-0.630622	0.0302734	-0.59104	0.0302734	-0.555754	0.0302734	-0.527143	0.0302734	-0.512838	0.0302734	-0.500917	0.0302734	-0.491381	0.0302734	-0.487089	0.0302734	-0.486135		0.0302734	-0.674491	0.0302734	-0.62108	0.0302734	-0.571489	0.0302734	-0.538588
0.0251951	-0.690703	0.0251951	-0.658755	0.0251951	-0.61965	0.0251951	-0.576258	0.0251951	-0.548124	0.0251951	-0.530005	0.0251951	-0.519991	0.0251951	-0.509024	0.0251951	-0.503778	0.0251951	-0.497103		0.0251951	-0.653033	0.0251951	-0.62108	0.0251951	-0.582933	0.0251951	-0.549078	0.0251951	-0.523329	0.0251951	-0.507593	0.0251951	-0.49758	0.0251951	-0.482798	0.0251951	-0.481844	0.0251951	-0.47946		0.0251951	-0.659709	0.0251951	-0.612497	0.0251951	-0.569105	0.0251951	-0.531435
0.020195	-0.676875	0.020195	-0.649695	0.020195	-0.607729	0.020195	-0.569582	0.020195	-0.542879	0.020195	-0.524759	0.020195	-0.513315	0.020195	-0.506163	0.020195	-0.497103	0.020195	-0.493288		0.020195	-0.640159	0.020195	-0.613928	0.020195	-0.581026	0.020195	-0.546217	0.020195	-0.523806	0.020195	-0.503302	0.020195	-0.494242	0.020195	-0.483274	0.020195	-0.478983	0.020195	-0.475645		0.020195	-0.647311	0.020195	-0.608683	0.020195	-0.568628	0.020195	-0.531435
0.0151176	-0.66257	0.0151176	-0.639205	0.0151176	-0.602961	0.0151176	-0.564814	0.0151176	-0.540495	0.0151176	-0.522375	0.0151176	-0.508547	0.0151176	-0.49901	0.0151176	-0.492811	0.0151176	-0.485182		0.0151176	-0.628238	0.0151176	-0.608683	0.0151176	-0.575781	0.0151176	-0.54574	0.0151176	-0.522375	0.0151176	-0.504732	0.0151176	-0.494242	0.0151176	-0.485659	0.0151176	-0.477552	0.0151176	-0.472784		0.0151176	-0.638251	0.0151176	-0.604391	0.0151176	-0.571012	0.0151176	-0.535727
0.0101175	-0.650649	0.0101175	-0.635867	0.0101175	-0.60153	0.0101175	-0.567198	0.0101175	-0.540972	0.0101175	-0.522852	0.0101175	-0.508547	0.0101175	-0.499487	0.0101175	-0.493288	0.0101175	-0.486135		0.0101175	-0.621557	0.0101175	-0.608683	0.0101175	-0.582457	0.0101175	-0.550032	0.0101175	-0.528097	0.0101175	-0.511408	0.0101175	-0.501394	0.0101175	-0.493765	0.0101175	-0.484705	0.0101175	-0.479937		0.0101175	-0.630622	0.0101175	-0.607252	0.0101175	-0.578642	0.0101175	-0.549078
0.00503922	-0.64445	0.00503922	-0.63539	0.00503922	-0.603914	0.00503922	-0.571966	0.00503922	-0.549078	0.00503922	-0.529528	0.00503922	-0.514269	0.00503922	-0.501394	0.00503922	-0.491858	0.00503922	-0.486612		0.00503922	-0.614882	0.00503922	-0.611544	0.00503922	-0.589609	0.00503922	-0.564814	0.00503922	-0.538588	0.00503922	-0.523329	0.00503922	-0.509501	0.00503922	-0.504255	0.00503922	-0.496149	0.00503922	-0.492811		0.00503922	-0.630622	0.00503922	-0.62108	0.00503922	-0.592947	0.00503922	-0.567198
[truncated: 52 more columns]

## Sheet: Current vs time of Scan 10
Electrode 1			Electrode 2			Electrode 3			Electrode 4			Electrode 5
CV scan10 vs time			CV scan10 vs time			CV scan10 vs time			CV scan10 vs time			CV scan10 vs time
s	µA		s	µA		s	µA		s	µA		s	µA
0	-0.501871		0	-0.517607		0	-0.535727		0	-0.547647		0	-0.531435
0.05	-0.389338		0.05	-0.37837		0.05	-0.381708		0.05	-0.428915		0.05	-0.42367
0.1	-0.327826		0.1	-0.312567		0.1	-0.302553		0.1	-0.370264		0.1	-0.365019
0.15	-0.289202		0.15	-0.272036		0.15	-0.254393		0.15	-0.335932		0.15	-0.326395
0.2	-0.262022		0.2	-0.243902		0.2	-0.228643		0.2	-0.310183		0.2	-0.298262
0.25	-0.240564		0.25	-0.221968		0.25	-0.207186		0.25	-0.287771		0.25	-0.271559
0.3	-0.215769		0.3	-0.206232		0.3	-0.188589		0.3	-0.269651		0.3	-0.250578
0.35	-0.19908		0.35	-0.188589		0.35	-0.172377		0.35	-0.251532		0.35	-0.230551
0.4	-0.18239		0.4	-0.172853		0.4	-0.159025		0.4	-0.235796		0.4	-0.213861
0.45	-0.169039		0.45	-0.158072		0.45	-0.14472		0.45	-0.221014		0.45	-0.198126
0.5	-0.152349		0.5	-0.147104		0.5	-0.131845		0.5	-0.205278		0.5	-0.184774
0.55	-0.139475		0.55	-0.131845		0.55	-0.118494		0.55	-0.193357		0.55	-0.172377
0.6	-0.124693		0.6	-0.120401		0.6	-0.109434		0.6	-0.177622		0.6	-0.156641
0.65	-0.111818		0.65	-0.110388		0.65	-0.0956059		0.65	-0.161886		0.65	-0.140429
0.7	-0.09799		0.7	-0.0975132		0.7	-0.0860691		0.7	-0.147104		0.7	-0.128031
0.75	-0.0841618		0.75	-0.0851154		0.75	-0.071764		0.75	-0.132322		0.75	-0.113726
0.8	-0.0698566		0.8	-0.0708103		0.8	-0.0603199		0.8	-0.115633		0.8	-0.0989437
0.85	-0.0550747		0.85	-0.0550747		0.85	-0.0474453		0.85	-0.0960827		0.85	-0.0827312
0.9	-0.0412464		0.9	-0.0441074		0.9	-0.0331402		0.9	-0.0813007		0.9	-0.0646114
0.95	-0.0259876		0.95	-0.0312328		0.95	-0.0193119		0.95	-0.068903		0.95	-0.048399
1	-0.0126362		1	-0.0197887		1	-0.0064373		1	-0.0507832		1	-0.0302792
1.05	0.00309944		1.05	-0.00691414		1.05	0.00739098		1.05	-0.0350475		1.05	-0.010252
1.1	0.0145435		1.1	0.00309944		1.1	0.0197887		1.1	-0.0216961		1.1	0.00929832
1.15	0.0269413		1.15	0.0150204		1.15	0.0321865		1.15	-0.00548363		1.15	0.027895
1.2	0.0388622		1.2	0.0245571		1.2	0.0388622		1.2	0.00929832		1.2	0.0460148
1.25	0.0469685		1.25	0.0340939		1.25	0.0488758		1.25	0.0236034		1.25	0.0655651
1.3	0.056982		1.3	0.0422001		1.3	0.0550747		1.3	0.0374317		1.3	0.0813007
1.35	0.0679493		1.35	0.0503063		1.35	0.0660419		1.35	0.0488758		1.35	0.09799
1.4	0.0784397		1.4	0.0560284		1.4	0.0693798		1.4	0.0622272		1.4	0.115156
1.45	0.0860691		1.45	0.0655651		1.45	0.0793934		1.45	0.0708103		1.45	0.127554
1.5	0.0913143		1.5	0.0698566		1.5	0.0855923		1.5	0.0822544		1.5	0.139952
1.55	0.0984669		1.55	0.0779629		1.55	0.0927448		1.55	0.0865459		1.55	0.150919
1.6	0.105619		1.6	0.0832081		1.6	0.0960827		1.6	0.0960827		1.6	0.156641
1.65	0.10705		1.65	0.0889301		1.65	0.0970364		1.65	0.0994205		1.65	0.16427
1.7	0.112295		1.7	0.0932217		1.7	0.106096		1.7	0.103712		1.7	0.170469
1.75	0.112295		1.75	0.0932217		1.75	0.106573		1.75	0.104666		1.75	0.171423
1.8	0.112295		1.8	0.0965595		1.8	0.111341		1.8	0.105143		1.8	0.175714
1.85	0.114679		1.85	0.0994205		1.85	0.112772		1.85	0.106096		1.85	0.172377
1.9	0.11611		1.9	0.0965595		1.9	0.113249		1.9	0.106096		1.9	0.17333
1.95	0.116587		1.95	0.0984669		1.95	0.114679		1.95	0.106573		1.95	0.172377
2	0.116587		2	0.0994205		2	0.11754		2	0.105619		2	0.172853
2.05	0.118494		2.05	0.0984669		2.05	0.118494		2.05	0.106573		2.05	0.171423
2.1	0.118494		2.1	0.0975132		2.1	0.120878		2.1	0.102282		2.1	0.166178
2.15	0.11754		2.15	0.103235		2.15	0.118971		2.15	0.103712		2.15	0.169039
2.2	0.120401		2.2	0.101805		2.2	0.121832		2.2	0.101328		2.2	0.169039
2.25	0.119448		2.25	0.103712		2.25	0.121355		2.25	0.102282		2.25	0.167608
2.3	0.119448		2.3	0.103712		2.3	0.125647		2.3	0.100374		2.3	0.168085
2.35	0.119925		2.35	0.102758		2.35	0.127077		2.35	0.101805		2.35	0.167608
2.4	0.122786		2.4	0.105619		2.4	0.128508		2.4	0.102282		2.4	0.165701
2.45	0.122786		2.45	0.108004		2.45	0.131845		2.45	0.101805		2.45	0.165701
2.5	0.12517		2.5	0.10705		2.5	0.133753		2.5	0.101805		2.5	0.165701
2.55	0.128031		2.55	0.10848		2.55	0.129938		2.55	0.103235		2.55	0.166655
2.6	0.129938		2.6	0.109911		2.6	0.138998		2.6	0.102758		2.6	0.167608
2.65	0.127077		2.65	0.113249		2.65	0.137091		2.65	0.103712		2.65	0.165224
2.7	0.127077		2.7	0.110865		2.7	0.137091		2.7	0.101328		2.7	0.16427
2.75	0.1266		2.75	0.112295		2.75	0.137568		2.75	0.101805		2.75	0.162363
2.8	0.127554		2.8	0.112295		2.8	0.138998		2.8	0.09799		2.8	0.160456
2.85	0.126123		2.85	0.111341		2.85	0.138998		2.85	0.103712		2.85	0.158072
2.9	0.128031		2.9	0.110388		2.9	0.141859		2.9	0.0998974		2.9	0.159502
2.95	0.123739		2.95	0.113249		2.95	0.138044		2.95	0.0998974		2.95	0.154734
3	0.119925		3	0.112772		3	0.141859		3	0.0994205		3	0.149488
3.05	0.118494		3.05	0.112295		3.05	0.140905		3.05	0.09799		3.05	0.147581
3.1	0.123739		3.1	0.110388		3.1	0.139952		3.1	0.0970364		3.1	0.146627
3.15	0.117064		3.15	0.109434		3.15	0.138998		3.15	0.0965595		3.15	0.14329
3.2	0.115156		3.2	0.110865		3.2	0.138998		3.2	0.0932217		3.2	0.139952
3.25	0.113726		3.25	0.110388		3.25	0.137091		3.25	0.0932217		3.25	0.138521
3.3	0.112295		3.3	0.106573		3.3	0.136614		3.3	0.0884533		3.3	0.135183
3.35	0.110865		3.35	0.106573		3.35	0.13566		3.35	0.0865459		3.35	0.130892
3.4	0.108957		3.4	0.104189		3.4	0.133276		3.4	0.0851154		3.4	0.128031
3.45	0.106096		3.45	0.104189		3.45	0.130892		3.45	0.0832081		3.45	0.128508
3.5	0.104666		3.5	0.0998974		3.5	0.127077		3.5	0.0836849		3.5	0.123262
3.55	0.100851		3.55	0.100374		3.55	0.127554		3.55	0.0817776		3.55	0.120878
3.6	0.102282		3.6	0.0994205		3.6	0.123739		3.6	0.0803471		3.6	0.118971
3.65	0.0989437		3.65	0.0994205		3.65	0.123739		3.65	0.0808239		3.65	0.11754
3.7	0.0965595		3.7	0.0970364		3.7	0.121355		3.7	0.0770092		3.7	0.115633
3.75	0.0970364		3.75	0.0941753		3.75	0.120401		3.75	0.0770092		3.75	0.116587
3.8	0.0960827		3.8	0.0936985		3.8	0.115156		3.8	0.0751019		3.8	0.115156
3.85	0.0956059		3.85	0.0932217		3.85	0.117064		3.85	0.0765324		3.85	0.110388
3.9	0.0936985		3.9	0.0917912		3.9	0.116587		3.9	0.0731945		3.9	0.112772
3.95	0.0936985		3.95	0.092268		3.95	0.114679		3.95	0.0751019		3.95	0.111341
4	0.095129		4	0.0908375		4	0.115156		4	0.0765324		4	0.111341
4.05	0.0941753		4.05	0.0936985		4.05	0.110388		4.05	0.0765324		4.05	0.110865
4.1	0.0960827		4.1	0.0908375		4.1	0.109911		4.1	0.077486		4.1	0.111341
4.15	0.0965595		4.15	0.0913143		4.15	0.114202		4.15	0.0736713		4.15	0.111341
4.2	0.0941753		4.2	0.0913143		4.2	0.114202		4.2	0.0779629		4.2	0.111818
4.25	0.0936985		4.25	0.0889301		4.25	0.109434		4.25	0.0779629		4.25	0.110865
4.3	0.0956059		4.3	0.092268		4.3	0.113249		4.3	0.0793934		4.3	0.110865
4.35	0.0946522		4.35	0.092268		4.35	0.112295		4.35	0.0793934		4.35	0.110865
4.4	0.0984669		4.4	0.0936985		4.4	0.113726		4.4	0.0793934		4.4	0.115156
4.45	0.0965595		4.45	0.0941753		4.45	0.114679		4.45	0.0784397		4.45	0.113726
4.5	0.0998974		4.5	0.0956059		4.5	0.109911		4.5	0.0817776		4.5	0.114202
4.55	0.0998974		4.55	0.0936985		4.55	0.114679		4.55	0.0813007		4.55	0.115156
4.6	0.100374		4.6	0.0970364		4.6	0.115156		4.6	0.0817776		4.6	0.11611
4.65	0.103712		4.65	0.0975132		4.65	0.113249		4.65	0.0836849		4.65	0.118494
4.7	0.106573		4.7	0.0994205		4.7	0.116587		4.7	0.0851154		4.7	0.122309
4.75	0.105619		4.75	0.102758		4.75	0.118017		4.75	0.0884533		4.75	0.122309
4.8	0.109911		4.8	0.105143		4.8	0.11754		4.8	0.089407		4.8	0.123739
4.85	0.112772		4.85	0.105619		4.85	0.119925		4.85	0.0913143		4.85	0.128984
4.9	0.118971		4.9	0.110865		4.9	0.123262		4.9	0.0936985		4.9	0.131369
4.95	0.121355		4.95	0.107527		4.95	0.1266		4.95	0.0960827		4.95	0.134706
5	0.122786		5	0.11611		5	0.127554		5	0.102282		5	0.137568
5.05	0.130415		5.05	0.118971		5.05	0.133276		5.05	0.106573		5.05	0.14329
5.1	0.136614		5.1	0.126123		5.1	0.135183		5.1	0.112772		5.1	0.147104
5.15	0.141859		5.15	0.130415		5.15	0.140905		5.15	0.118017		5.15	0.151873
5.2	0.149012		5.2	0.13423		5.2	0.148535		5.2	0.122309		5.2	0.158548
5.25	0.155687		5.25	0.141382		5.25	0.150919		5.25	0.129461		5.25	0.166178
5.3	0.164747		5.3	0.149965		5.3	0.159025		5.3	0.13566		5.3	0.172377
5.35	0.17333		5.35	0.159025		5.35	0.165701		5.35	0.143766		5.35	0.180483
5.4	0.182867		5.4	0.167131		5.4	0.174761		5.4	0.153303		5.4	0.193357
5.45	0.198603		5.45	0.175238		5.45	0.181437		5.45	0.162363		5.45	0.201464
5.5	0.211477		5.5	0.187159		5.5	0.194311		5.5	0.174761		5.5	0.213861
5.55	0.226259		5.55	0.201464		5.55	0.205755		5.55	0.186682		5.55	0.22769
5.6	0.241995		5.6	0.215769		5.6	0.21863		5.6	0.201941		5.6	0.240088
5.65	0.261545		5.65	0.230551		5.65	0.232458		5.65	0.216722		5.65	0.25773
5.7	0.281096		5.7	0.250101		5.7	0.249624		5.7	0.232935		5.7	0.276327
5.75	0.3016		5.75	0.268221		5.75	0.266314		5.75	0.252008		5.75	0.29397
5.8	0.328302		5.8	0.290155		5.8	0.285387		5.8	0.27442		5.8	0.315905
5.85	0.355482		5.85	0.313044		5.85	0.309229		5.85	0.295401		5.85	0.338316
5.9	0.383615		5.9	0.340223		5.9	0.334978		5.9	0.320196		5.9	0.365019
5.95	0.415087		5.95	0.368357		5.95	0.36025		5.95	0.34976		5.95	0.390768
6	0.449419		6	0.401735		6	0.388384		6	0.377893		6	0.420332
6.05	0.482321		6.05	0.43273		6.05	0.421286		6.05	0.407457		6.05	0.449419
6.1	0.516653		6.1	0.466108		6.1	0.453711		6.1	0.442266		6.1	0.48089
6.15	0.557661		6.15	0.499487		6.15	0.488997		6.15	0.475168		6.15	0.514746
6.2	0.599146		6.2	0.540495		6.2	0.525713		6.2	0.511408		6.2	0.550985
6.25	0.636344		6.25	0.578165		6.25	0.565767		6.25	0.549555		6.25	0.585318
6.3	0.679259		6.3	0.616789		6.3	0.604391		6.3	0.591516		6.3	0.623941
6.35	0.722651		6.35	0.66257		6.35	0.644927		6.35	0.630622		6.35	0.660663
6.4	0.764136		6.4	0.699286		6.4	0.685935		6.4	0.672107		6.4	0.69881
6.45	0.798469		6.45	0.738864		6.45	0.729804		6.45	0.714545		6.45	0.737433
6.5	0.840907		6.5	0.779872		6.5	0.767474		6.5	0.751262		6.5	0.774627
6.55	0.879054		6.55	0.821357		6.55	0.809436		6.55	0.79227		6.55	0.813727
6.6	0.916247		6.6	0.855689		6.6	0.846152		6.6	0.832801		6.6	0.84949
6.65	0.953918		6.65	0.891452		6.65	0.88573		6.65	0.877624		6.65	0.885253
6.7	0.986819		6.7	0.921969		6.7	0.922446		6.7	0.91291		6.7	0.916724
6.75	1.01257		6.75	0.955825		6.75	0.952964		6.75	0.95201		6.75	0.948672
6.8	1.03975		6.8	0.979667		6.8	0.980144		6.8	0.984435		6.8	0.978236
6.85	1.0655		6.85	1.00685		6.85	1.00828		6.85	1.01781		6.85	1.00732
6.9	1.08743		6.9	1.0283		6.9	1.03164		6.9	1.04976		6.9	1.03164
6.95	1.11032		6.95	1.04833		6.95	1.05215		6.95	1.07694		6.95	1.05358
7	1.12558		7	1.06788		7	1.07122		7	1.10317		7	1.07456
7.05	1.1437		7.05	1.08266		7.05	1.08743		7.05	1.13178		7.05	1.09554
7.1	1.15419		7.1	1.09601		7.1	1.09888		7.1	1.15371		7.1	1.11032
7.15	1.16754		7.15	1.10603		7.15	1.10794		7.15	1.17374		7.15	1.12749
7.2	1.17898		7.2	1.11938		7.2	1.12081		7.2	1.19281		7.2	1.13893
7.25	1.18995		7.25	1.13082		7.25	1.12844		7.25	1.21284		7.25	1.15037
7.3	1.19758		7.3	1.14036		7.3	1.13464		7.3	1.2281		7.3	1.15753
7.35	1.20044		7.35	1.14704		7.35	1.14036		7.35	1.24097		7.35	1.16563
7.4	1.21236		7.4	1.15467		7.4	1.14418		7.4	1.25576		7.4	1.17326
7.45	1.21999		7.45	1.15991		7.45	1.15085		7.45	1.26577		7.45	1.17994
7.5	1.22905		7.5	1.1704		7.5	1.1561		7.5	1.27721		7.5	1.18089
7.55	1.22619		7.55	1.16945		7.55	1.15657		7.55	1.28246		7.55	1.1828
7.6	1.23716		7.6	1.18089		7.6	1.16039		7.6	1.28961		7.6	1.18566
7.65	1.24956		7.65	1.18566		7.65	1.16659		7.65	1.29867		7.65	1.18995
7.7	1.26338		7.7	1.19281		7.7	1.17136		7.7	1.30916		7.7	1.19329
7.75	1.29056		7.75	1.20712		7.75	1.17374		7.75	1.32299		7.75	1.20092
7.8	1.34159		7.8	1.22953		7.8	1.18614		7.8	1.34302		7.8	1.21999
7.85	1.42742		7.85	1.26768		7.85	1.20569		7.85	1.39165		7.85	1.2548
7.9	1.57047		7.9	1.32633		7.9	1.23716		7.9	1.46366		7.9	1.32204
7.95	1.82844		7.95	1.43838		7.95	1.29343		7.95	1.61338		7.95	1.45174
8	2.28764		8	1.63913		8	1.39308		8	1.87851		8	1.69254
8.05	3.11972		8.05	1.99247		8.05	1.56713		8.05	2.39159		8.05	2.15555
8.1	4.61986		8.1	2.62428		8.1	1.88042		8.1	3.32762		8.1	3.02149
8.15	7.25725		8.15	3.79778		8.15	2.44118		8.15	5.03327		8.15	4.61127
8.2	11.256		8.2	5.93021		8.2	3.46734		8.2	7.86379		8.2	7.29874
8.25	15.5357		8.25	9.58661		8.25	5.36229		8.25	11.925		8.25	10.9618
8.3	18.4177		8.3	14.6168		8.3	8.71447		8.3	16.1799		8.3	14.3073
8.35	19.5082		8.35	18.9608		8.35	13.5377		8.35	18.7538		8.35	16.0173
8.4	19.6484		8.4	21.1285		8.4	18.1602		8.4	19.4901		8.4	16.4169
8.45	19.3651		8.45	21.6206		8.45	20.7084		8.45	19.2235		8.45	16.1942
8.5	18.9317		8.5	21.438		8.5	21.4308		8.5	18.5812		8.5	15.755
8.55	18.42		8.55	20.9401		8.55	21.2811		8.55	17.7906		8.55	15.2343
8.6	17.9818		8.6	20.408		8.6	20.8915		8.6	17.082		8.6	14.7799
8.65	17.4945		8.65	19.7652		8.65	20.2883		8.65	16.3901		8.65	14.3087
8.7	17.1931		8.7	19.3461		8.7	19.853		8.7	15.9348		8.7	14.0222
8.75	16.866		8.75	18.8897		8.75	19.3752		8.75	15.5218		8.75	13.7299
8.8	16.6271		8.8	18.5388		8.8	18.988		8.8	15.2305		8.8	13.5139
8.85	16.3711		8.85	18.1702		8.85	18.5774		8.85	14.9687		8.85	13.2945
8.9	16.2147		8.9	17.9117		8.9	18.2799		8.9	14.8013		8.9	13.151
8.95	16.0678		8.95	17.649		8.95	17.9547		8.95	14.6473		8.95	13.0094
9	15.9939		9	17.4635		9	17.7062		9	14.5758		9	12.923
9.05	15.9705		9.05	17.3481		9.05	17.5179		9.05	14.5829		9.05	12.8949
9.1	16.002		9.1	17.3348		9.1	17.433		9.1	14.6702		9.1	12.9278
9.15	16.0087		9.15	17.3639		9.15	17.4149		9.15	14.7737		9.15	12.9674
9.2	15.9734		9.2	17.413		9.2	17.4645		9.2	14.879		9.2	13.0041
9.25	15.8432		9.25	17.3801		9.25	17.5069		9.25	14.9077		9.25	12.9846
9.3	15.6654		9.3	17.2761		9.3	17.5088		9.3	14.8767		9.3	12.9297
9.35	15.3964		9.35	17.0272		9.35	17.36		9.35	14.7327		9.35	12.7976
9.4	15.1785		9.4	16.8007		9.4	17.2113		9.4	14.6092		9.4	12.6966
9.45	14.9325		9.45	16.5399		9.45	16.9967		9.45	14.4551		9.45	12.5735
9.5	14.6587		9.5	16.229		9.5	16.7115		9.5	14.2553		9.5	12.4124
9.55	14.4137		9.55	15.9419		9.55	16.4426		9.55	14.0741		9.55	12.2655
9.6	14.1647		9.6	15.6348		9.6	16.1422		9.6	13.8815		9.6	12.1048
9.65	13.9325		9.65	15.3378		9.65	15.8437		9.65	13.6974		9.65	11.9493
9.7	13.6908		9.7	15.0292		9.7	15.5252		9.7	13.5		9.7	11.7834
9.75	13.4686		9.75	14.7384		9.75	15.2166		9.75	13.3136		9.75	11.6241
9.8	13.2955		9.8	14.5057		9.8	14.9682		9.8	13.1734		9.8	11.5059
9.85	13.1343		9.85	14.2887		9.85	14.7365		9.85	13.0423		9.85	11.3938
9.9	12.9812		9.9	14.0904		9.9	14.5162		9.9	12.9216		9.9	11.2861
9.95	12.8644		9.95	13.9239		9.95	14.335		9.95	12.8315		9.95	11.204
10	12.7643		10	13.7837		10	14.1852		10	12.7624		10	11.1368
10.05	12.6775		10.05	13.6693		10.05	14.0536		10.05	12.7075		10.05	11.0796
10.1	12.5602		10.1	13.5253		10.1	13.9001		10.1	12.6317		10.1	10.9985
10.15	12.5006		10.15	13.449		10.15	13.8157		10.15	12.6117		10.15	10.9642
10.2	12.461		10.2	13.4051		10.2	13.7656		10.2	12.6222		10.2	10.9485
10.25	12.4104		10.25	13.3627		10.25	13.7284		10.25	12.6298		10.25	10.9246
10.3	12.3466		10.3	13.3236		10.3	13.6984		10.3	12.6369		10.3	10.8922
10.35	12.2555		10.35	13.2807		10.35	13.6779		10.35	12.6307		10.35	10.8369
10.4	12.1301		10.4	13.234		10.4	13.675		10.4	12.6007		10.4	10.7568
10.45	11.9164		10.45	13.1171		10.45	13.6335		10.45	12.4801		10.45	10.5956
10.5	11.6494		10.5	12.9521		10.5	13.572		10.5	12.2707		10.5	10.3782
10.55	11.3147		10.55	12.7242		10.55	13.4676		10.55	11.9589		10.55	10.0968
10.6	10.9375		10.6	12.4057		10.6	13.2778		10.6	11.5383		10.6	9.75827
10.65	10.5737		10.65	12.0376		10.65	13.0041		10.65	11.091		10.65	9.40351
10.7	10.2294		10.7	11.6332		10.7	12.6451		10.7	10.6442		10.7	9.05827
10.75	9.95282		10.75	11.2632		10.75	12.2707		10.75	10.2775		10.75	8.75929
10.8	9.72251		10.8	10.9494		10.8	11.8969		10.8	9.97714		10.8	8.50705
10.85	9.53511		10.85	10.6862		10.85	11.5645		10.85	9.74158		10.85	8.29628
10.9	9.39683		10.9	10.4926		10.9	11.3128		10.9	9.56372		10.9	8.13368
10.95	9.31481		10.95	10.3686		10.95	11.1444		10.95	9.44928		10.95	8.0159
11	9.24662		11	10.269		11	11.0143		11	9.35915		11	7.911
11.05	9.21277		11.05	10.2137		11.05	10.937		11.05	9.30098		11.05	7.84233
11.1	9.18511		11.1	10.1798		11.1	10.8793		11.1	9.2533		11.1	7.78273
11.15	9.18416		11.15	10.1774		11.15	10.8645		11.15	9.23327		11.15	7.74696
11.2	9.1832		11.2	10.1774		11.2	10.8536		11.2	9.21515		11.2	7.71311
11.25	9.21038		11.25	10.2027		11.25	10.8755		11.25	9.22564		11.25	7.70643
11.3	9.25234		11.3	10.248		11.3	10.9084		11.3	9.25139		11.3	7.71311
11.35	9.30813		11.35	10.3095		11.35	10.9599		11.35	9.29383		11.35	7.73218
11.4	9.37441		11.4	10.3786		11.4	11.0152		11.4	9.34294		11.4	7.76413
11.45	9.45119		11.45	10.4597		11.45	11.081		11.45	9.40637		11.45	7.80418
11.5	9.53988		11.5	10.5536		11.5	11.1611		11.5	9.48171		11.5	7.85759
11.55	9.62142		11.55	10.6376		11.55	11.2269		11.55	9.54894		11.55	7.90337
11.6	9.73443		11.6	10.7553		11.6	11.3228		11.6	9.6486		11.6	7.98061
11.65	9.84792		11.65	10.8717		11.65	11.4191		11.65	9.74874		11.65	8.05691
11.7	10.0243		11.7	11.0195		11.7	11.5426		11.7	9.87462		11.7	8.16134
11.75	10.1493		11.75	11.1697		11.75	11.6685		11.75	10.0081		11.75	8.26815
11.8	10.3076		11.8	11.3352		11.8	11.8092		11.8	10.1555		11.8	8.39022
11.85	10.4673		11.85	11.4987		11.85	11.9474		11.85	10.3004		11.85	8.51325
11.9	10.6576		11.9	11.6899		11.9	12.11		11.9	10.4716		11.9	8.66107
11.95	10.8397		11.95	11.8721		11.95	12.2602		11.95	10.6333		11.95	8.80412
12	11.0529		12	12.0852		12	12.4434		12	10.8264		12	8.97149
12.05	11.2741		12.05	12.3008		12.05	12.6307		12.05	11.0224		12.05	9.14553
12.1	11.5221		12.1	12.5435		12.1	12.842		12.1	11.2493		12.1	9.3396
12.15	11.7877		12.15	12.8024		12.15	13.0685		12.15	11.484		12.15	9.55085
12.2	12.0752		12.2	13.0828		12.2	13.315		12.2	11.7429		12.2	9.78021
12.25	12.3713		12.25	13.3694		12.25	13.5677		12.25	12.007		12.25	10.0172
12.3	12.6751		12.3	13.6626		12.3	13.8281		12.3	12.2812		12.3	10.2604
12.35	13.0284		12.35	14.0055		12.35	14.1309		12.35	12.5974		12.35	10.5398
12.4	13.4032		12.4	14.3693		12.4	14.4594		12.4	12.9369		12.4	10.8421
12.45	13.799		12.45	14.7536		12.45	14.8004		12.45	13.2964		12.45	11.1902
12.5	14.242		12.5	15.1804		12.5	15.1837		12.5	13.6951		12.5	11.5278
12.55	14.7274		12.55	15.6515		12.55	15.6167		12.55	14.1357		12.55	11.9117
12.6	15.2476		12.6	16.1527		12.6	16.053		12.6	14.6115		12.6	12.3237
12.65	15.7893		12.65	16.6705		12.65	16.5117		12.65	15.1027		12.65	12.7538
12.7	16.4016		12.7	17.258		12.7	17.0348		12.7	15.663		12.7	13.2597
12.75	17.0601		12.75	17.8903		12.75	17.5946		12.75	16.2671		12.75	13.7651
12.8	17.7792		12.8	18.5793		12.8	18.2002		12.8	16.9295		12.8	14.3331
12.85	18.5474		12.85	19.3141		12.85	18.8449		12.85	17.6433		12.85	14.942
12.9	19.3923		12.9	20.1224		12.9	19.554		12.9	18.4324		12.9	15.6153
12.95	16.4846		12.95	17.1169		12.95	16.6667		12.95	15.6859		12.95	13.2821
13	14.1519		13	14.7064		13	14.354		13	13.4857		13	11.4172
13.05	12.2388		13.05	12.7333		13.05	12.4548		13.05	11.6795		13.05	9.88797
13.1	10.6581		13.1	11.1006		13.1	10.8836		13.1	10.1855		13.1	8.62149
13.15	9.33531		13.15	9.73252		13.15	9.56611		13.15	8.93763		13.15	7.5629
13.2	8.23287		13.2	8.59431		13.2	8.46413		13.2	7.89669		13.2	6.68075
13.25	7.28872		13.25	7.61536		13.25	7.51665		13.25	7.00262		13.25	5.92258
13.3	6.48		13.3	6.77755		13.3	6.70078		13.3	6.2392		13.3	5.27312
13.35	5.78811		13.35	6.05752		13.35	6.00078		13.35	5.58354		13.35	4.71665
13.4	5.1954		13.4	5.44049		13.4	5.3971		13.4	5.02135		13.4	4.23934
13.45	4.67517		13.45	4.89833		13.45	4.86829		13.45	4.53116		13.45	3.82067
13.5	4.22169		13.5	4.42435		13.5	4.40337		13.5	4.1001		13.5	3.45494
13.55	3.82973		13.55	4.01474		13.55	4.00044		13.55	3.72817		13.55	3.13689
13.6	3.48069		13.6	3.64949		13.6	3.63995		13.6	3.39676		13.6	2.85364
13.65	3.16884		13.65	3.32285		13.65	3.31761		13.65	3.10207		13.65	2.60235
13.7	2.8937		13.7	3.03198		13.7	3.03102		13.7	2.83886		13.7	2.37633
13.75	2.64717		13.75	2.77306		13.75	2.77496		13.75	2.60521		13.75	2.17749
13.8	2.42926		13.8	2.54417		13.8	2.5456		13.8	2.39779		13.8	1.9982
13.85	2.23185		13.85	2.33675		13.85	2.34056		13.85	2.21182		13.85	1.83797
13.9	2.05589		13.9	2.15078		13.9	2.15603		13.9	2.04636		13.9	1.6954
13.95	1.89377		13.95	1.99724		13.95	1.98675		13.95	1.89329		13.95	1.56188
14	1.75167		14	1.8456		14	1.83368		14	1.75548		14	1.44506
14.05	1.61863		14.05	1.70541		14.05	1.69635		14.05	1.63103		14.05	1.33634
14.1	1.49894		14.1	1.57905		14.1	1.56856		14.1	1.51754		14.1	1.23811
14.15	1.38927		14.15	1.46366		14.15	1.45221		14.15	1.41359		14.15	1.14704
14.2	1.292		14.2	1.35828		14.2	1.34826		14.2	1.32108		14.2	1.0674
14.25	1.19949		14.25	1.26291		14.25	1.25146		14.25	1.23525		14.25	0.992541
14.3	1.11747		14.3	1.17565		14.3	1.16373		14.3	1.15753		14.3	0.9234
14.35	1.04118		14.35	1.09506		14.35	1.08076		14.35	1.08409		14.35	0.860457
14.4	0.969176		14.4	1.01877		14.4	1.00685		14.4	1.01829		14.4	0.80133
14.45	0.903373		14.45	0.946765		14.45	0.934367		14.45	0.956302		14.45	0.746493
14.5	0.841861		14.5	0.881438		14.5	0.871902		14.5	0.899081		14.5	0.695472
14.55	0.786071		14.55	0.82231		14.55	0.81039		14.55	0.845675		14.55	0.648742
14.6	0.734096		14.6	0.766044		14.6	0.75603		14.6	0.796084		14.6	0.606298
14.65	0.684981		14.65	0.715022		14.65	0.704532		14.65	0.753169		14.65	0.566721
14.7	0.642066		14.7	0.665431		14.7	0.656848		14.7	0.710731		14.7	0.52762
14.75	0.599623		14.75	0.620127		14.75	0.61059		14.75	0.670676		14.75	0.494242
14.8	0.559568		14.8	0.579119		14.8	0.569582		14.8	0.634437		14.8	0.460386
14.85	0.522852		14.85	0.539064		14.85	0.531912		14.85	0.598192		14.85	0.430822
14.9	0.48852		14.9	0.501871		14.9	0.494242		14.9	0.56529		14.9	0.401258
14.95	0.456095		14.95	0.467062		14.95	0.459433		14.95	0.536203		14.95	0.374556
15	0.427008		15	0.435591		15	0.428915		15	0.50807		15	0.350237
15.05	0.399351		15.05	0.403643		15.05	0.397921		15.05	0.481367		15.05	0.325918
15.1	0.372648		15.1	0.376463		15.1	0.367403		15.1	0.454664		15.1	0.302553
15.15	0.346899		15.15	0.347376		15.15	0.343561		15.15	0.429869		15.15	0.281572
15.2	0.322104		15.2	0.32258		15.2	0.318766		15.2	0.406981		15.2	0.261545
15.25	0.299692		15.25	0.298262		15.25	0.29397		15.25	0.384569		15.25	0.241995
15.3	0.278234		15.3	0.272989		15.3	0.269175		15.3	0.365019		15.3	0.223875
15.35	0.261068		15.35	0.252008		15.35	0.248194		15.35	0.343561		15.35	0.207186
15.4	0.240088		15.4	0.231981		15.4	0.228167		15.4	0.325918		15.4	0.190496
15.45	0.220537		15.45	0.211477		15.45	0.208139		15.45	0.306368		15.45	0.175238
15.5	0.204325		15.5	0.190973		15.5	0.189066		15.5	0.288725		15.5	0.161886
15.55	0.187635		15.55	0.175238		15.55	0.171423		15.55	0.270605		15.55	0.148535
15.6	0.170946		15.6	0.157595		15.6	0.15378		15.6	0.255346		15.6	0.133753
15.65	0.15521		15.65	0.140429		15.65	0.138521		15.65	0.239134		15.65	0.120878
15.7	0.141382		15.7	0.124216		15.7	0.121355		15.7	0.223875		15.7	0.107527
15.75	0.128984		15.75	0.109911		15.75	0.10848		15.75	0.208616		15.75	0.0970364
15.8	0.114202		15.8	0.0932217		15.8	0.0927448		15.8	0.191927		15.8	0.0841618
15.85	0.100851		15.85	0.0803471		15.85	0.0793934		15.85	0.178576		15.85	0.0736713
15.9	0.0874996		15.9	0.0660419		15.9	0.0646114		15.9	0.163317		15.9	0.0627041
15.95	0.077486		15.95	0.0531673		15.95	0.0526905		15.95	0.150442		15.95	0.0522137
16	0.0631809		16	0.0402927		16	0.0393391		16	0.136137		16	0.0426769
16.05	0.0517368		16.05	0.0264645		16.05	0.0259876		16.05	0.122309		16.05	0.0326633
16.1	0.0407696		16.1	0.015974		16.1	0.0150204		16.1	0.109911		16.1	0.0226498
16.15	0.027895		16.15	0.00452995		16.15	0.000238419		16.15	0.0960827		16.15	0.0126362
16.2	0.0193119		16.2	-0.00929832		16.2	-0.0107288		16.2	0.0832081		16.2	0.00357628
16.25	0.00882149		16.25	-0.0202656		16.25	-0.0231266		16.25	0.0703335		16.25	-0.0064373
16.3	-0.00357628		16.3	-0.0331402		16.3	-0.0345707		16.3	0.0560284		16.3	-0.0154972
16.35	-0.0135899		16.35	-0.0441074		16.35	-0.0469685		16.35	0.0436306		16.35	-0.0236034
16.4	-0.0240803		16.4	-0.0560284		16.4	-0.0584126		16.4	0.0302792		16.4	-0.0321865
16.45	-0.0345707		16.45	-0.0660419		16.45	-0.0693798		16.45	0.0178814		16.45	-0.0426769
16.5	-0.0450611		16.5	-0.0784397		16.5	-0.0827312		16.5	0.00500679		16.5	-0.0507832
16.55	-0.0545979		16.55	-0.0898838		16.55	-0.0956059		16.55	-0.00691414		16.55	-0.0607967
16.6	-0.0655651		16.6	-0.102282		16.6	-0.10848		16.6	-0.0216961		16.6	-0.0693798
16.65	-0.0779629		16.65	-0.114202		16.65	-0.118971		16.65	-0.0345707		16.65	-0.0779629
16.7	-0.0879765		16.7	-0.12517		16.7	-0.133276		16.7	-0.0464916		16.7	-0.0879765
16.75	-0.100374		16.75	-0.138044		16.75	-0.147104		16.75	-0.0617504		16.75	-0.0965595
16.8	-0.110865		16.8	-0.151873		16.8	-0.159979		16.8	-0.074625		16.8	-0.106096
16.85	-0.122786		16.85	-0.165224		16.85	-0.172853		16.85	-0.0870228		16.85	-0.116587
16.9	-0.13423		16.9	-0.176668		16.9	-0.188112		16.9	-0.102282		16.9	-0.126123
16.95	-0.147581		16.95	-0.190973		16.95	-0.203371		16.95	-0.117064		16.95	-0.137091
17	-0.159025		17	-0.206232		17	-0.219107		17	-0.130415		17	-0.149012
17.05	-0.172853		17.05	-0.221968		17.05	-0.237703		17.05	-0.147581		17.05	-0.160456
17.1	-0.185251		17.1	-0.23675		17.1	-0.254869		17.1	-0.163794		17.1	-0.170946
17.15	-0.200987		17.15	-0.254869		17.15	-0.27442		17.15	-0.18096		17.15	-0.183344
17.2	-0.213861		17.2	-0.269651		17.2	-0.291109		17.2	-0.196218		17.2	-0.195742
17.25	-0.231504		17.25	-0.290632		17.25	-0.31209		17.25	-0.215769		17.25	-0.20957
17.3	-0.245333		17.3	-0.307798		17.3	-0.333071		17.3	-0.232935		17.3	-0.222921
17.35	-0.264883		17.35	-0.331163		17.35	-0.357389		17.35	-0.253916		17.35	-0.23818
17.4	-0.281096		17.4	-0.352144		17.4	-0.379324		17.4	-0.273943		17.4	-0.253916
17.45	-0.302553		17.45	-0.373602		17.45	-0.406981		17.45	-0.296354		17.45	-0.270605
17.5	-0.324011		17.5	-0.397444		17.5	-0.434637		17.5	-0.318289		17.5	-0.288248
17.55	-0.344038		17.55	-0.424623		17.55	-0.463247		17.55	-0.344992		17.55	-0.307322
17.6	-0.367403		17.6	-0.45228		17.6	-0.494242		17.6	-0.369787		17.6	-0.325918
17.65	-0.390291		17.65	-0.479937		17.65	-0.52762		17.65	-0.39649		17.65	-0.348806
17.7	-0.415087		17.7	-0.512362		17.7	-0.562429		17.7	-0.424147		17.7	-0.370264
17.75	-0.442743		17.75	-0.547171		17.75	-0.602007		17.75	-0.454664		17.75	-0.39506
17.8	-0.472784		17.8	-0.58341		17.8	-0.641589		17.8	-0.488997		17.8	-0.421286
17.85	-0.503778		17.85	-0.620127		17.85	-0.686412		17.85	-0.523329		17.85	-0.448942
17.9	-0.537634		17.9	-0.664954		17.9	-0.735049		17.9	-0.561476		17.9	-0.478983
17.95	-0.571966		17.95	-0.708346		17.95	-0.785117		17.95	-0.597715		17.95	-0.509501
18	-0.61202		18	-0.757937		18	-0.843291		18	-0.64445		18	-0.544786
18.05	-0.653987		18.05	-0.809436		18.05	-0.90385		18.05	-0.690703		18.05	-0.581026
18.1	-0.697379		18.1	-0.867133		18.1	-0.968223		18.1	-0.740294		18.1	-0.623465
18.15	-0.746017		18.15	-0.928645		18.15	-1.04118		18.15	-0.795608		18.15	-0.665431
18.2	-0.80276		18.2	-0.99731		18.2	-1.11843		18.2	-0.853782		18.2	-0.715022
18.25	-0.85855		18.25	-1.07217		18.25	-1.20378		18.25	-0.917678		18.25	-0.765567
18.3	-0.917201		18.3	-1.14799		18.3	-1.29533		18.3	-0.984912		18.3	-0.820403
18.35	-0.987773		18.35	-1.23621		18.35	-1.39976		18.35	-1.06454		18.35	-0.882869
18.4	-1.06359		18.4	-1.33634		18.4	-1.51515		18.4	-1.14847		18.4	-0.95201
18.45	-1.14561		18.45	-1.4422		18.45	-1.64247		18.45	-1.24002		18.45	-1.02544
18.5	-1.23239		18.5	-1.55616		18.5	-1.77694		18.5	-1.33825		18.5	-1.10651
18.55	-1.32967		18.55	-1.68682		18.55	-1.92858		18.55	-1.4503		18.55	-1.19567
18.6	-1.43886		18.6	-1.82891		18.6	-2.10119		18.6	-1.5719		18.6	-1.29486
18.65	-1.55712		18.65	-1.98914		18.65	-2.29431		18.65	-1.70923		18.65	-1.40596
18.7	-1.68586		18.7	-2.15889		18.7	-2.49983		18.7	-1.85514		18.7	-1.52231
18.75	-1.83225		18.75	-2.35868		18.75	-2.7392		18.75	-2.02299		18.75	-1.65725
18.8	-1.9982		18.8	-2.58375		18.8	-3.01481		18.8	-2.21468		18.8	-1.81318
18.85	-2.17987		18.85	-2.83361		18.85	-3.31904		18.85	-2.4264		18.85	-1.98103
18.9	-2.38443		18.9	-3.11781		18.9	-3.67619		18.9	-2.66911		18.9	-2.17367
18.95	-2.61618		18.95	-3.43777		18.95	-4.07578		18.95	-2.93661		18.95	-2.38873
19	-2.8813		19	-3.81066		19	-4.5469		19	-3.24894		19	-2.63859
19.05	-3.16788		19.05	-4.21978		19.05	-5.07524		19.05	-3.59179		19.05	-2.91182
19.1	-3.51645		19.1	-4.72333		19.1	-5.71992		19.1	-4.00807		19.1	-3.24322
19.15	-3.90412		19.15	-5.2941		19.15	-6.46284		19.15	-4.48443		19.15	-3.61659
19.2	-4.36284		19.2	-5.97265		19.2	-7.36406		19.2	-5.04806		19.2	-4.05957
19.25	-4.89165		19.25	-6.76706		19.25	-8.43171		19.25	-5.70228		19.25	-4.57551
19.3	-5.52251		19.3	-7.73218		19.3	-9.7516		19.3	-6.49765		19.3	-5.19635
19.35	-6.25112		19.35	-8.87373		19.35	-11.3314		19.35	-7.43273		19.35	-5.92258
19.4	-7.10371		19.4	-10.2394		19.4	-13.2435		19.4	-8.54805		19.4	-6.78422
19.45	-8.16229		19.45	-11.9532		19.45	-15.6639		19.45	-9.93661		19.45	-7.86045
19.5	-9.4612		19.5	-14.076		19.5	-18.6618		19.5	-11.6499		19.5	-9.18749
19.55	-11.061		19.55	-16.7168		19.55	-22.3359		19.55	-13.7537		19.55	-10.8312
19.6	-13.0218		19.6	-19.9436		19.6	-26.8062		19.6	-16.3396		19.6	-12.8534
19.65	-15.4617		19.65	-23.8861		19.65	-32.225		19.65	-19.4848		19.65	-15.3545
19.7	-18.472		19.7	-28.7198		19.7	-38.7086		19.7	-23.3396		19.7	-18.431
19.75	-22.1666		19.75	-34.5429		19.75	-46.2264		19.75	-28.0207		19.75	-22.1947
19.8	-26.5869		19.8	-41.2773		19.8	-54.3747		19.8	-33.4758		19.8	-26.6379
19.85	-32.0214		19.85	-49.098		19.85	-63.1359		19.85	-39.9312		19.85	-31.969
19.9	-38.4192		19.9	-57.5304		19.9	-71.2851		19.9	-47.0132		19.9	-37.9948
19.95	-45.8245		19.95	-66.2162		19.95	-78.0132		19.95	-54.4371		19.95	-44.5399
20	-53.6451		20	-73.6168		20	-81.7564		20	-61.2905		20	-50.8346
20.05	-61.6243		20.05	-79.0623		20.05	-82.0759		20.05	-66.7789		20.05	-56.4411
20.1	-68.486		20.1	-81.2701		20.1	-78.5139		20.1	-69.8784		20.1	-60.127
20.15	-73.1543		20.15	-79.6202		20.15	-71.5425		20.15	-69.8545		20.15	-61.1761
20.2	-74.8661		20.2	-74.4942		20.2	-62.5017		20.2	-66.7503		20.2	-59.4451
20.25	-73.1352		20.25	-66.6835		20.25	-52.7932		20.25	-61.0378		20.25	-55.144
20.3	-68.0378		20.3	-57.4186		20.3	-43.6236		20.3	-53.6038		20.3	-48.9499
20.35	-60.5848		20.35	-48.1822		20.35	-35.8607		20.35	-45.7599		20.35	-42.031
20.4	-51.9063		20.4	-39.8566		20.4	-29.5998		20.4	-38.3355		20.4	-35.2694
20.45	-43.4233		20.45	-33.0473		20.45	-24.736		20.45	-32.0221		20.45	-29.4233
20.5	-35.956		20.5	-27.6066		20.5	-20.9023		20.5	-26.8293		20.5	-24.6216
20.55	-29.9431		20.55	-23.3675		20.55	-17.8981		20.55	-22.7142		20.55	-20.845
20.6	-25.1842		20.6	-19.9724		20.6	-15.471		20.6	-19.4002		20.6	-17.8266
20.65	-21.422		20.65	-17.2115		20.65	-13.4731		20.65	-16.6822		20.65	-15.3661
20.7	-18.4179		20.7	-14.937		20.7	-11.7896		20.7	-14.4554		20.7	-13.3443
20.75	-15.9574		20.75	-13.0344		20.75	-10.3963		20.75	-12.5957		20.75	-11.626
20.8	-13.907		20.8	-11.4124		20.8	-9.2161		20.8	-11.0228		20.8	-10.1841
20.85	-12.1665		20.85	-10.042		20.85	-8.2033		20.85	-9.70201		20.85	-8.9486
20.9	-10.6619		20.9	-8.86372		20.9	-7.33259		20.9	-8.56999		20.9	-7.87285
20.95	-9.40446		20.95	-7.88048		20.95	-6.60779		20.95	-7.62966		20.95	-6.96877
21	-8.3268		21	-7.03552		21	-5.97503		21	-6.81903		21	-6.18627
21.05	-7.39506		21.05	-6.31502		21.05	-5.42333		21.05	-6.13143		21.05	-5.51488
21.1	-6.59444		21.1	-5.68607		21.1	-4.93409		21.1	-5.53014		21.1	-4.92885
21.15	-5.90398		21.15	-5.13579		21.15	-4.49731		21.15	-5.008		21.15	-4.42578
21.2	-5.30364		21.2	-4.6499		21.2	-4.09914		21.2	-4.54928		21.2	-3.98757
21.25	-4.7734		21.25	-4.21645		21.25	-3.73103		21.25	-4.13825		21.25	-3.59608
21.3	-4.31324		21.3	-3.82115		21.3	-3.39486		21.3	-3.77251		21.3	-3.25419
21.35	-3.90412		21.35	-3.45732		21.35	-3.07251		21.35	-3.4392		21.35	-2.9471
21.4	-3.53409		21.4	-3.11972		21.4	-2.76018		21.4	-3.12544		21.4	-2.66434
21.45	-3.19792		21.45	-2.80119		21.45	-2.45024		21.45	-2.82408		21.45	-2.40303
21.5	-2.87462		21.5	-2.48028		21.5	-2.13552		21.5	-2.52033		21.5	-2.15031
21.55	-2.56897		21.55	-2.16604		21.55	-1.83368		21.55	-2.2123		21.55	-1.90235
21.6	-2.26809		21.6	-1.86182		21.6	-1.58239		21.6	-1.90474		21.6	-1.6563
21.65	-1.98008		21.65	-1.6048		21.65	-1.39547		21.65	-1.62578		21.65	-1.43552
21.7	-1.71257		21.7	-1.40787		21.7	-1.27674		21.7	-1.40596		21.7	-1.25528
21.75	-1.49513		21.75	-1.27578		21.75	-1.19567		21.75	-1.26052		21.75	-1.12367
21.8	-1.33062		21.8	-1.19138		21.8	-1.13655		21.8	-1.16754		21.8	-1.03689
21.85	-1.21999		21.85	-1.13178		21.85	-1.09792		21.85	-1.10555		21.85	-0.978236
21.9	-1.14561		21.9	-1.09315		21.9	-1.06836		21.9	-1.06502		21.9	-0.933414
21.95	-1.08743		21.95	-1.06121		21.95	-1.03593		21.95	-1.02973		21.95	-0.897651
22	-1.0469		22	-1.03689		22	-1.01161		22	-1.00732		22	-0.870471
22.05	-1.01161		22.05	-1.014		22.05	-0.994925		22.05	-0.984912		22.05	-0.845675
22.1	-0.987296		22.1	-0.993495		22.1	-0.975375		22.1	-0.968699		22.1	-0.827556
22.15	-0.963454		22.15	-0.976329		22.15	-0.955348		22.15	-0.948672		22.15	-0.809436
22.2	-0.943904		22.2	-0.960593		22.2	-0.93389		22.2	-0.937705		22.2	-0.79227
22.25	-0.921493		22.25	-0.945334		22.25	-0.916724		22.25	-0.922923		22.25	-0.77415
22.3	-0.90385		22.3	-0.92483		22.3	-0.893359		22.3	-0.906711		22.3	-0.759368
22.35	-0.882392		22.35	-0.902896		22.35	-0.868564		22.35	-0.883822		22.35	-0.738387
22.4	-0.862842		22.4	-0.881438		22.4	-0.845199		22.4	-0.860934		22.4	-0.715976
22.45	-0.839477		22.45	-0.85712		22.45	-0.821357		22.45	-0.834708		22.45	-0.695472
22.5	-0.817065		22.5	-0.830417		22.5	-0.797038		22.5	-0.808005		22.5	-0.67306
22.55	-0.7937		22.55	-0.805621		22.55	-0.771289		22.55	-0.780349		22.55	-0.649695
22.6	-0.766521		22.6	-0.77558		22.6	-0.753646		22.6	-0.749354		22.6	-0.6249
22.65	-0.743155		22.65	-0.755076		22.65	-0.732665		22.65	-0.721698		22.65	-0.604391
22.7	-0.717406		22.7	-0.737433		22.7	-0.714068		22.7	-0.695472		22.7	-0.586271
22.75	-0.701194		22.75	-0.71979		22.75	-0.699286		22.75	-0.674491		22.75	-0.57292
22.8	-0.682597		22.8	-0.705962		22.8	-0.680213		22.8	-0.655894		22.8	-0.558615
22.85	-0.667338		22.85	-0.696902		22.85	-0.673537		22.85	-0.641589		22.85	-0.549078
22.9	-0.659709		22.9	-0.684028		22.9	-0.659232		22.9	-0.628238		22.9	-0.542879
22.95	-0.650172		22.95	-0.675921		22.95	-0.647788		22.95	-0.618696		22.95	-0.537634
23	-0.641589		23	-0.664954		23	-0.634913		23	-0.608683		23	-0.533819
23.05	-0.634437		23.05	-0.656848		23.05	-0.620604		23.05	-0.596285		23.05	-0.528574
23.1	-0.6249		23.1	-0.642543		23.1	-0.602961		23.1	-0.588179		23.1	-0.524282
23.15	-0.617266		23.15	-0.630145		23.15	-0.588179		23.15	-0.576735		23.15	-0.519991
23.2	-0.608206		23.2	-0.614405		23.2	-0.575304		23.2	-0.564337		23.2	-0.515699
23.25	-0.598669		23.25	-0.606298		23.25	-0.562429		23.25	-0.552893		23.25	-0.512838
23.3	-0.59104		23.3	-0.595331		23.3	-0.548124		23.3	-0.542879		23.3	-0.509024
23.35	-0.582457		23.35	-0.586748		23.35	-0.534296		23.35	-0.531435		23.35	-0.509024
23.4	-0.573397		23.4	-0.570536		23.4	-0.522852		23.4	-0.519991		23.4	-0.501871
23.45	-0.564814		23.45	-0.561953		23.45	-0.511885		23.45	-0.506163		23.45	-0.499964
23.5	-0.555277		23.5	-0.548124		23.5	-0.501871		23.5	-0.498533		23.5	-0.492811
23.55	-0.547171		23.55	-0.539541		23.55	-0.493288		23.55	-0.492334		23.55	-0.493765
23.6	-0.53668		23.6	-0.528097		23.6	-0.483274		23.6	-0.481367		23.6	-0.48995
23.65	-0.52762		23.65	-0.518084		23.65	-0.475168		23.65	-0.475168		23.65	-0.484705
23.7	-0.519991		23.7	-0.511885		23.7	-0.468493		23.7	-0.472307		23.7	-0.483751
23.75	-0.51713		23.75	-0.506639		23.75	-0.464678		23.75	-0.464678		23.75	-0.48089
23.8	-0.504255		23.8	-0.498056		23.8	-0.465631		23.8	-0.460386		23.8	-0.478506
23.85	-0.503302		23.85	-0.494242		23.85	-0.461817		23.85	-0.458956		23.85	-0.47946
23.9	-0.496626		23.9	-0.489473		23.9	-0.462294		23.9	-0.458002		23.9	-0.478983
23.95	-0.493288		23.95	-0.488043		23.95	-0.463724		23.95	-0.463724		23.95	-0.482798
24	-0.491381		24	-0.490904		24	-0.469923		24	-0.467062		24	-0.487566
24.05	-0.493288		24.05	-0.493765		24.05	-0.473261		24.05	-0.468493		24.05	-0.48995
24.1	-0.496149		24.1	-0.49758		24.1	-0.482321		24.1	-0.478506		24.1	-0.497103
24.15	-0.497103		24.15	-0.504255		24.15	-0.487089		24.15	-0.488997		24.15	-0.506163
24.2	-0.504732		24.2	-0.509977		24.2	-0.498533		24.2	-0.500441		24.2	-0.512362
24.25	-0.512362		24.25	-0.517607		24.25	-0.508547		24.25	-0.50807		24.25	-0.521421
24.3	-0.518084		24.3	-0.522852		24.3	-0.520945		24.3	-0.522375		24.3	-0.533342
24.35	-0.530481		24.35	-0.535727		24.35	-0.52762		24.35	-0.53525		24.35	-0.541925
24.4	-0.53668		24.4	-0.541925		24.4	-0.538588		24.4	-0.552416		24.4	-0.555277
24.45	-0.547647		24.45	-0.554323		24.45	-0.547647		24.45	-0.561953		24.45	-0.567198
24.5	-0.5548		24.5	-0.561476		24.5	-0.555754		24.5	-0.575781		24.5	-0.573874
24.55	-0.560999		24.55	-0.566721		24.55	-0.566244		24.55	-0.58341		24.55	-0.58341
24.6	-0.571012		24.6	-0.57435		24.6	-0.57435		24.6	-0.596285		24.6	-0.591993
24.65	-0.580072		24.65	-0.581026		24.65	-0.586271		24.65	-0.605345		24.65	-0.60153
24.7	-0.589132		24.7	-0.583887		24.7	-0.591516		24.7	-0.61059		24.7	-0.609159
24.75	-0.590086		24.75	-0.593424		24.75	-0.598669		24.75	-0.619173		24.75	-0.617266
24.8	-0.597239		24.8	-0.593901		24.8	-0.60153		24.8	-0.626807		24.8	-0.61965
24.85	-0.605822		24.85	-0.595808		24.85	-0.608206		24.85	-0.630622		24.85	-0.623941
24.9	-0.606298		24.9	-0.598669		24.9	-0.605345		24.9	-0.635867		24.9	-0.624418
24.95	-0.605345		24.95	-0.597715		24.95	-0.605822		24.95	-0.635867		24.95	-0.620604
25	-0.608683		25	-0.592947		25	-0.599623		25	-0.640635		25	-0.616312
25.05	-0.602007		25.05	-0.585318		25.05	-0.585318		25.05	-0.634913		25.05	-0.606775
25.1	-0.598669		25.1	-0.574827		25.1	-0.566721		25.1	-0.626807		25.1	-0.596762
25.15	-0.589132		25.15	-0.562429		25.15	-0.559092		25.15	-0.620127		25.15	-0.583887
25.2	-0.574827		25.2	-0.550508		25.2	-0.546217		25.2	-0.603914		25.2	-0.571966
25.25	-0.562906		25.25	-0.538588		25.25	-0.531912		25.25	-0.589132		25.25	-0.558138
25.3	-0.551462		25.3	-0.523806		25.3	-0.51856		25.3	-0.575781		25.3	-0.547647
25.35	-0.539541		25.35	-0.515223		25.35	-0.50807		25.35	-0.561476		25.35	-0.537634
25.4	-0.52762		25.4	-0.499964		25.4	-0.498056		25.4	-0.549555		25.4	-0.526667
25.45	-0.516176		25.45	-0.492334		25.45	-0.490427		25.45	-0.537157		25.45	-0.520468
25.5	-0.506639		25.5	-0.486135		25.5	-0.47946		25.5	-0.531912		25.5	-0.513315
25.55	-0.497103		25.55	-0.47946		25.55	-0.474215		25.55	-0.525713		25.55	-0.506639
25.6	-0.493288		25.6	-0.475645		25.6	-0.478029		25.6	-0.519514		25.6	-0.502825
25.65	-0.485182		25.65	-0.472784		25.65	-0.477552		25.65	-0.518084		25.65	-0.502348
25.7	-0.486135		25.7	-0.479937		25.7	-0.490427		25.7	-0.519991		25.7	-0.503778
25.75	-0.486612		25.75	-0.492811		25.75	-0.508547		25.75	-0.52619		25.75	-0.505209

## Sheet: Surface Area Analysis
Integration was carried out from 18s to 22s of the current vs time data, and inserting the values of the current (I) of the corresponding time
Example for electrode 1 is shown below:													Electrode 1			Electrode	Charge/ uC	absolute	surface area (cm^2)
													Integral = -5.73E+001 uC			1	-57.3	57.3	0.149219
													Integral = -5.73E+001 µAs			2	-61.7	61.7	0.160677
																3	-62.1	62.1	0.161719
													Electrode 2			4	-54.2	54.2	0.141146
													Integral = -6.17E+001 uC			5	-46.7	46.7	0.121615
													Integral = -6.17E+001 µAs					avg	0.146875
																		stdev.s	0.0164867
													Electrode 3					error%	0.11225
													Integral = -6.21E+001 uC
													Integral = -6.21E+001 µAs
													Electrode 4
													Integral = -5.42E+001 uC
													Integral = -5.42E+001 µAs
													Electrode 5
													Integral = -4.67E+001 uC
													Integral = -4.67E+001 µAs
