# Supplementary material for: Surface analysis of Metrohm BT220 screen-printed electrodes through electrochemical techniques: importance of pretreatment
Source: Front Chem. 2025 Sep 17;13:1602365. doi: 10.3389/fchem.2025.1602365 (PMC12484216; doi:10.3389/fchem.2025.1602365)
Supplement: Supplementary file 2 [file DataSheet1.zip › Raw data file/Electrochemical_experiments/CV-15_electrodes_before_pretreatment.xlsx]

## Sheet: CV raw data
Electrode 1					Electrode 2					Electrode 3					Electrode 4					Electrode 5					Electrode 6					Electrode 7					Electrode 8					Electrode 9					Electrode 10
CV i vs E Scan 1		CV i vs E Scan 2			CV i vs E Scan 1		CV i vs E Scan 2			CV i vs E Scan 1		CV i vs E Scan 2			CV i vs E Scan 1		CV i vs E Scan 2			CV i vs E Scan 1		CV i vs E Scan 2			CV i vs E Scan 1		CV i vs E Scan 2			CV i vs E Scan 1		CV i vs E Scan 2			CV i vs E Scan 1		CV i vs E Scan 2			CV i vs E Scan 1		CV i vs E Scan 2			CV i vs E Scan 1		CV i vs E Scan 2
V	µA	V	µA		V	µA	V	µA		V	µA	V	µA		V	µA	V	µA		V	µA	V	µA		V	µA	V	µA		V	µA	V	µA		V	µA	V	µA		V	µA	V	µA		V	µA	V	µA
3.91006e-05	-0.0607967	3.91006e-05	-0.750308		3.91006e-05	-0.0493526	3.91006e-05	-0.758414		3.91006e-05	-0.0565052	3.91006e-05	-0.73648		3.91006e-05	-0.0464916	3.91006e-05	-0.47946		3.91006e-05	-0.0259876	3.91006e-05	-0.389814		3.91006e-05	-0.0288486	3.91006e-05	-0.398397		3.91006e-05	-0.0517368	3.91006e-05	-0.662093		3.91006e-05	-0.0727177	3.91006e-05	-0.626807		3.91006e-05	-0.048399	3.91006e-05	-0.598192		3.91006e-05	-0.0650883	3.91006e-05	-0.670676
0.00503922	-0.0379086	0.00503922	-0.551939		0.00503922	-0.0283718	0.00503922	-0.562906		0.00503922	-0.0317097	0.00503922	-0.539064		0.00503922	-0.036478	0.00503922	-0.374079		0.00503922	-0.0188351	0.00503922	-0.3016		0.00503922	-0.0221729	0.00503922	-0.312567		0.00503922	-0.0312328	0.00503922	-0.488997		0.00503922	-0.0493526	0.00503922	-0.472307		0.00503922	-0.0345707	0.00503922	-0.451326		0.00503922	-0.0441074	0.00503922	-0.486135
0.0101175	-0.0240803	0.0101175	-0.442266		0.0101175	-0.0164509	0.0101175	-0.450373		0.0101175	-0.0178814	0.0101175	-0.430346		0.0101175	-0.0302792	0.0101175	-0.308752		0.0101175	-0.0150204	0.0101175	-0.249624		0.0101175	-0.0174046	0.0101175	-0.260115		0.0101175	-0.0188351	0.0101175	-0.393629		0.0101175	-0.0345707	0.0101175	-0.384569		0.0101175	-0.0255108	0.0101175	-0.367403		0.0101175	-0.0312328	0.0101175	-0.379801
0.0151176	-0.0135899	0.0151176	-0.368357		0.0151176	-0.00739098	0.0151176	-0.373125		0.0151176	-0.00834465	0.0151176	-0.355959		0.0151176	-0.0255108	0.0151176	-0.263453		0.0151176	-0.0121593	0.0151176	-0.212431		0.0151176	-0.0140667	0.0151176	-0.221968		0.0151176	-0.0107288	0.0151176	-0.329733		0.0151176	-0.0245571	0.0151176	-0.325918		0.0151176	-0.0183582	0.0151176	-0.310183		0.0151176	-0.0216961	0.0151176	-0.314474
0.020195	-0.00548363	0.020195	-0.313044		0.020195	0.000715256	0.020195	-0.319242		0.020195	-0.000238419	0.020195	-0.310183		0.020195	-0.0216961	0.020195	-0.228643		0.020195	-0.00882149	0.020195	-0.183344		0.020195	-0.0116825	0.020195	-0.19145		0.020195	-0.0026226	0.020195	-0.285387		0.020195	-0.0150204	0.020195	-0.280619		0.020195	-0.0126362	0.020195	-0.264406		0.020195	-0.013113	0.020195	-0.269651
0.0251951	0.00166893	0.0251951	-0.271082		0.0251951	0.00596046	0.0251951	-0.27585		0.0251951	0.00786781	0.0251951	-0.268221		0.0251951	-0.0178814	0.0251951	-0.198603		0.0251951	-0.0064373	0.0251951	-0.158072		0.0251951	-0.00882149	0.0251951	-0.165701		0.0251951	0.00357628	0.0251951	-0.249624		0.0251951	-0.00739098	0.0251951	-0.247717		0.0251951	-0.00786781	0.0251951	-0.22769		0.0251951	-0.0064373	0.0251951	-0.229597
0.0302734	0.00882149	0.0302734	-0.237703		0.0302734	0.0116825	0.0302734	-0.234842		0.0302734	0.0140667	0.0302734	-0.228643		0.0302734	-0.0150204	0.0302734	-0.172853		0.0302734	-0.00452995	0.0302734	-0.139475		0.0302734	-0.0064373	0.0302734	-0.143766		0.0302734	0.00834465	0.0302734	-0.215769		0.0302734	-0.00119209	0.0302734	-0.211477		0.0302734	-0.00309944	0.0302734	-0.200033		0.0302734	0.000715256	0.0302734	-0.200033
0.0352736	0.013113	0.0352736	-0.207663		0.0352736	0.0174046	0.0352736	-0.203848		0.0352736	0.0197887	0.0352736	-0.200033		0.0352736	-0.0121593	0.0352736	-0.150919		0.0352736	-0.0026226	0.0352736	-0.120401		0.0352736	-0.00405312	0.0352736	-0.12517		0.0352736	0.0140667	0.0352736	-0.190973		0.0352736	0.00500679	0.0352736	-0.188112		0.0352736	0.00119209	0.0352736	-0.170469		0.0352736	0.0064373	0.0352736	-0.172853
0.0403519	0.0188351	0.0403519	-0.176668		0.0403519	0.0207424	0.0403519	-0.180006		0.0403519	0.0245571	0.0403519	-0.170946		0.0403519	-0.00977516	0.0403519	-0.131369		0.0403519	-0.000715256	0.0403519	-0.103712		0.0403519	-0.0026226	0.0403519	-0.109434		0.0403519	0.0197887	0.0403519	-0.161409		0.0403519	0.010252	0.0403519	-0.163794		0.0403519	0.00500679	0.0403519	-0.150442		0.0403519	0.0112057	0.0403519	-0.150442
0.045352	0.0226498	0.045352	-0.15378		0.045352	0.0255108	0.045352	-0.152826		0.045352	0.0302792	0.045352	-0.146151		0.045352	-0.0064373	0.045352	-0.11611		0.045352	0.000715256	0.045352	-0.0903606		0.045352	-0.000715256	0.045352	-0.0941753		0.045352	0.0231266	0.045352	-0.138998		0.045352	0.0154972	0.045352	-0.140429		0.045352	0.00929832	0.045352	-0.129461		0.045352	0.0150204	0.045352	-0.130415
0.0504303	0.0274181	0.0504303	-0.132322		0.0504303	0.0302792	0.0504303	-0.125647		0.0504303	0.0345707	0.0504303	-0.125647		0.0504303	-0.00452995	0.0504303	-0.0994205		0.0504303	0.0026226	0.0504303	-0.0779629		0.0504303	0.00119209	0.0504303	-0.0808239		0.0504303	0.027895	0.0504303	-0.124216		0.0504303	0.0197887	0.0504303	-0.124693		0.0504303	0.0116825	0.0504303	-0.112772		0.0504303	0.0188351	0.0504303	-0.113249
0.0554304	0.0312328	0.0554304	-0.114202		0.0554304	0.0326633	0.0554304	-0.107527		0.0554304	0.0369549	0.0554304	-0.108004		0.0554304	-0.00214577	0.0554304	-0.0879765		0.0554304	0.00357628	0.0554304	-0.0669956		0.0554304	0.0026226	0.0554304	-0.0693798		0.0554304	0.030756	0.0554304	-0.10705		0.0554304	0.0240803	0.0554304	-0.107527		0.0554304	0.0150204	0.0554304	-0.0960827		0.0554304	0.0226498	0.0554304	-0.0941753
0.0604296	0.0345707	0.0604296	-0.0941753		0.0604296	0.036478	0.0604296	-0.0917912		0.0604296	0.0422001	0.0604296	-0.0898838		0.0604296	-0.000238419	0.0604296	-0.0736713		0.0604296	0.00500679	0.0604296	-0.056982		0.0604296	0.00405312	0.0604296	-0.0574589		0.0604296	0.0350475	0.0604296	-0.0898838		0.0604296	0.027895	0.0604296	-0.0889301		0.0604296	0.0178814	0.0604296	-0.0798702		0.0604296	0.0269413	0.0604296	-0.0798702
0.0655079	0.0379086	0.0655079	-0.0798702		0.0655079	0.0383854	0.0655079	-0.0712872		0.0655079	0.0455379	0.0655079	-0.0736713		0.0655079	0.00119209	0.0655079	-0.0612736		0.0655079	0.0064373	0.0655079	-0.0469685		0.0655079	0.00548363	0.0655079	-0.0474453		0.0655079	0.0379086	0.0655079	-0.0731945		0.0655079	0.0317097	0.0655079	-0.0765324		0.0655079	0.0207424	0.0655079	-0.0665188		0.0655079	0.0317097	0.0655079	-0.0660419
0.070508	0.0402927	0.070508	-0.0598431		0.070508	0.0426769	0.070508	-0.0550747		0.070508	0.0479221	0.070508	-0.0536442		0.070508	0.00357628	0.070508	-0.0493526		0.070508	0.00786781	0.070508	-0.0383854		0.070508	0.00691414	0.070508	-0.0388622		0.070508	0.0417233	0.070508	-0.0617504		0.070508	0.0350475	0.070508	-0.0607967		0.070508	0.0236034	0.070508	-0.0531673		0.070508	0.0350475	0.070508	-0.05126
0.0755863	0.0445843	0.0755863	-0.048399		0.0755863	0.0469685	0.0755863	-0.0388622		0.0755863	0.0517368	0.0755863	-0.0407696		0.0755863	0.00500679	0.0755863	-0.0402927		0.0755863	0.00882149	0.0755863	-0.0288486		0.0755863	0.00834465	0.0755863	-0.027895		0.0755863	0.0450611	0.0755863	-0.0450611		0.0755863	0.0379086	0.0755863	-0.0479221		0.0755863	0.0255108	0.0755863	-0.0417233		0.0755863	0.0383854	0.0755863	-0.036478
0.0805864	0.0464916	0.0805864	-0.0340939		0.0805864	0.0493526	0.0805864	-0.025034		0.0805864	0.0550747	0.0805864	-0.0283718		0.0805864	0.00691414	0.0805864	-0.0293255		0.0805864	0.010252	0.0805864	-0.0207424		0.0805864	0.00977516	0.0805864	-0.0197887		0.0805864	0.0488758	0.0805864	-0.0312328		0.0805864	0.0412464	0.0805864	-0.036478		0.0805864	0.0283718	0.0805864	-0.0298023		0.0805864	0.0407696	0.0805864	-0.0255108
0.0856647	0.0498295	0.0856647	-0.0202656		0.0856647	0.0526905	0.0856647	-0.0135899		0.0856647	0.0588894	0.0856647	-0.00882149		0.0856647	0.00834465	0.0856647	-0.0197887		0.0856647	0.0112057	0.0856647	-0.013113		0.0856647	0.0112057	0.0856647	-0.0116825		0.0856647	0.0517368	0.0856647	-0.0212193		0.0856647	0.0445843	0.0856647	-0.0226498		0.0856647	0.0312328	0.0856647	-0.0197887		0.0856647	0.0431538	0.0856647	-0.0140667
0.0906649	0.0517368	0.0906649	-0.0064373		0.0906649	0.0565052	0.0906649	0.00691414		0.0906649	0.0612736	0.0906649	-0.000238419		0.0906649	0.010252	0.0906649	-0.00882149		0.0906649	0.0121593	0.0906649	-0.00452995		0.0906649	0.0126362	0.0906649	-0.00405312		0.0906649	0.0550747	0.0906649	-0.00452995		0.0906649	0.0469685	0.0906649	-0.0116825		0.0906649	0.0326633	0.0906649	-0.00691414		0.0906649	0.0474453	0.0906649	-0.00309944
0.0957422	0.0545979	0.0957422	0.000715256		0.0957422	0.0584126	0.0957422	0.0145435		0.0957422	0.0641346	0.0957422	0.0135899		0.0957422	0.0116825	0.0957422	-0.000238419		0.0957422	0.0135899	0.0957422	0.00309944		0.0957422	0.0135899	0.0957422	0.00357628		0.0957422	0.0584126	0.0957422	0.00166893		0.0957422	0.0488758	0.0957422	-0.000238419		0.0957422	0.0355244	0.0957422	0.00834465		0.0957422	0.0498295	0.0957422	0.00834465
0.100742	0.0574589	0.100742	0.0197887		0.100742	0.0617504	0.100742	0.0274181		0.100742	0.0674725	0.100742	0.0269413		0.100742	0.0135899	0.100742	0.00834465		0.100742	0.0150204	0.100742	0.0112057		0.100742	0.0150204	0.100742	0.0121593		0.100742	0.0622272	0.100742	0.0169277		0.100742	0.0522137	0.100742	0.0121593		0.100742	0.0379086	0.100742	0.0169277		0.100742	0.0526905	0.100742	0.0212193
0.105821	0.0593662	0.105821	0.0283718		0.105821	0.0650883	0.105821	0.0417233		0.105821	0.0698566	0.105821	0.0398159		0.105821	0.0150204	0.105821	0.0197887		0.105821	0.015974	0.105821	0.0193119		0.105821	0.0169277	0.105821	0.0178814		0.105821	0.0650883	0.105821	0.036478		0.105821	0.0550747	0.105821	0.0264645		0.105821	0.0407696	0.105821	0.0255108		0.105821	0.0560284	0.105821	0.0360012
0.110821	0.0622272	0.110821	0.0436306		0.110821	0.0679493	0.110821	0.0550747		0.110821	0.0741482	0.110821	0.0545979		0.110821	0.0164509	0.110821	0.0288486		0.110821	0.0174046	0.110821	0.0269413		0.110821	0.0178814	0.110821	0.0264645		0.110821	0.0679493	0.110821	0.0436306		0.110821	0.0584126	0.110821	0.0350475		0.110821	0.0431538	0.110821	0.0383854		0.110821	0.0588894	0.110821	0.0431538
0.115821	0.0646114	0.115821	0.0579357		0.115821	0.0712872	0.115821	0.0660419		0.115821	0.0765324	0.115821	0.0660419		0.115821	0.0183582	0.115821	0.036478		0.115821	0.0188351	0.115821	0.0340939		0.115821	0.0193119	0.115821	0.033617		0.115821	0.071764	0.115821	0.0598431		0.115821	0.0607967	0.115821	0.0479221		0.115821	0.0450611	0.115821	0.05126		0.115821	0.0617504	0.115821	0.0555515
0.120899	0.0660419	0.120899	0.0698566		0.120899	0.0741482	0.120899	0.0798702		0.120899	0.0798702	0.120899	0.0765324		0.120899	0.0202656	0.120899	0.0479221		0.120899	0.0202656	0.120899	0.0441074		0.120899	0.0212193	0.120899	0.0412464		0.120899	0.0755787	0.120899	0.0703335		0.120899	0.0622272	0.120899	0.0622272		0.120899	0.0479221	0.120899	0.0646114		0.120899	0.0641346	0.120899	0.0693798
0.125899	0.0703335	0.125899	0.0827312		0.125899	0.0779629	0.125899	0.0898838		0.125899	0.0832081	0.125899	0.092268		0.125899	0.0216961	0.125899	0.0584126		0.125899	0.0216961	0.125899	0.0517368		0.125899	0.0231266	0.125899	0.0493526		0.125899	0.0793934	0.125899	0.0846386		0.125899	0.0650883	0.125899	0.071764		0.125899	0.05126	0.125899	0.0736713		0.125899	0.0679493	0.125899	0.0803471
0.130977	0.0708103	0.130977	0.0946522		0.130977	0.0803471	0.130977	0.107527		0.130977	0.0865459	0.130977	0.10705		0.130977	0.0231266	0.130977	0.0684261		0.130977	0.0226498	0.130977	0.0584126		0.130977	0.0240803	0.130977	0.0574589		0.130977	0.0846386	0.130977	0.0970364		0.130977	0.0669956	0.130977	0.0865459		0.130977	0.0526905	0.130977	0.0836849		0.130977	0.0698566	0.130977	0.0932217
0.135977	0.0751019	0.135977	0.106573		0.135977	0.0836849	0.135977	0.11754		0.135977	0.0884533	0.135977	0.11754		0.135977	0.025034	0.135977	0.077486		0.135977	0.0245571	0.135977	0.0669956		0.135977	0.0255108	0.135977	0.0641346		0.135977	0.089407	0.135977	0.109434		0.135977	0.0693798	0.135977	0.0998974		0.135977	0.0550747	0.135977	0.0970364		0.135977	0.0741482	0.135977	0.10705
0.141055	0.0765324	0.141055	0.120401		0.141055	0.0889301	0.141055	0.126123		0.141055	0.092268	0.141055	0.129938		0.141055	0.0269413	0.141055	0.0874996		0.141055	0.0255108	0.141055	0.0736713		0.141055	0.0269413	0.141055	0.0722408		0.141055	0.0936985	0.141055	0.122786		0.141055	0.0722408	0.141055	0.10848		0.141055	0.0579357	0.141055	0.111341		0.141055	0.0765324	0.141055	0.118017
0.146055	0.0789165	0.146055	0.131369		0.146055	0.0917912	0.146055	0.145197		0.146055	0.0956059	0.146055	0.140429		0.146055	0.0288486	0.146055	0.09799		0.146055	0.0274181	0.146055	0.0832081		0.146055	0.0288486	0.146055	0.0798702		0.146055	0.0998974	0.146055	0.136137		0.146055	0.074625	0.146055	0.123739		0.146055	0.0598431	0.146055	0.122309		0.146055	0.0798702	0.146055	0.129461
0.151134	0.0827312	0.151134	0.140429		0.151134	0.0960827	0.151134	0.158548		0.151134	0.0984669	0.151134	0.154257		0.151134	0.0302792	0.151134	0.10848		0.151134	0.0293255	0.151134	0.0908375		0.151134	0.030756	0.151134	0.0889301		0.151134	0.106096	0.151134	0.146627		0.151134	0.0765324	0.151134	0.133276		0.151134	0.0627041	0.151134	0.136137		0.151134	0.0832081	0.151134	0.141859
0.156134	0.0851154	0.156134	0.156641		0.156134	0.100851	0.156134	0.166655		0.156134	0.101328	0.156134	0.163317		0.156134	0.0317097	0.156134	0.117064		0.156134	0.0302792	0.156134	0.0998974		0.156134	0.0321865	0.156134	0.09799		0.156134	0.113249	0.156134	0.163794		0.156134	0.0798702	0.156134	0.148058		0.156134	0.0665188	0.156134	0.144243		0.156134	0.0865459	0.156134	0.156164
0.161212	0.0879765	0.161212	0.167608		0.161212	0.103712	0.161212	0.180483		0.161212	0.106573	0.161212	0.177145		0.161212	0.0340939	0.161212	0.127554		0.161212	0.0321865	0.161212	0.10705		0.161212	0.033617	0.161212	0.105619		0.161212	0.119925	0.161212	0.173807		0.161212	0.0822544	0.161212	0.162363		0.161212	0.0693798	0.161212	0.156641		0.161212	0.0898838	0.161212	0.172377
0.166212	0.0903606	0.166212	0.179052		0.166212	0.107527	0.166212	0.19145		0.166212	0.109911	0.166212	0.187635		0.166212	0.0360012	0.166212	0.13566		0.166212	0.0340939	0.166212	0.114679		0.166212	0.0355244	0.166212	0.114679		0.166212	0.1266	0.166212	0.183344		0.166212	0.0846386	0.166212	0.170469		0.166212	0.071764	0.166212	0.166655		0.166212	0.0932217	0.166212	0.18096
0.171211	0.0936985	0.171211	0.188112		0.171211	0.112295	0.171211	0.203848		0.171211	0.114202	0.171211	0.19908		0.171211	0.0379086	0.171211	0.144243		0.171211	0.0355244	0.171211	0.121355		0.171211	0.0369549	0.171211	0.122309		0.171211	0.135183	0.171211	0.193834		0.171211	0.0874996	0.171211	0.183821		0.171211	0.0751019	0.171211	0.177622		0.171211	0.0965595	0.171211	0.190496
0.17629	0.0970364	0.17629	0.20051		0.17629	0.102758	0.17629	0.215292		0.17629	0.118971	0.17629	0.210524		0.17629	0.0407696	0.17629	0.153303		0.17629	0.0369549	0.17629	0.130892		0.17629	0.0388622	0.17629	0.130892		0.17629	0.14472	0.17629	0.205755		0.17629	0.089407	0.17629	0.189066		0.17629	0.0784397	0.17629	0.187635		0.17629	0.100374	0.17629	0.202894
0.18129	0.0998974	0.18129	0.207663		0.18129	0.118494	0.18129	0.221968		0.18129	0.121355	0.18129	0.216722		0.18129	0.0422001	0.18129	0.159502		0.18129	0.0393391	0.18129	0.136137		0.18129	0.0407696	0.18129	0.139952		0.18129	0.154257	0.18129	0.214815		0.18129	0.0927448	0.18129	0.200987		0.18129	0.0808239	0.18129	0.196218		0.18129	0.102758	0.18129	0.212431
0.186368	0.104666	0.186368	0.220537		0.186368	0.126123	0.186368	0.229597		0.186368	0.1266	0.186368	0.223875		0.186368	0.0445843	0.186368	0.168085		0.186368	0.0412464	0.186368	0.142813		0.186368	0.0426769	0.186368	0.146151		0.186368	0.137329	0.186368	0.224352		0.186368	0.0965595	0.186368	0.20957		0.186368	0.0841618	0.186368	0.206232		0.186368	0.10848	0.186368	0.221968
0.191368	0.10705	0.191368	0.228643		0.191368	0.133276	0.191368	0.240088		0.191368	0.130415	0.191368	0.234365		0.191368	0.0469685	0.191368	0.173807		0.191368	0.0431538	0.191368	0.148535		0.191368	0.0445843	0.191368	0.154734		0.191368	0.122309	0.191368	0.231504		0.191368	0.0994205	0.191368	0.214815		0.191368	0.0884533	0.191368	0.213861		0.191368	0.112295	0.191368	0.229597
0.196446	0.111341	0.196446	0.237703		0.196446	0.138044	0.196446	0.244379		0.196446	0.13566	0.196446	0.242949		0.196446	0.0493526	0.196446	0.181913		0.196446	0.0450611	0.196446	0.155687		0.196446	0.0469685	0.196446	0.161886		0.196446	0.128031	0.196446	0.238657		0.196446	0.102758	0.196446	0.222445		0.196446	0.092268	0.196446	0.219584		0.196446	0.116587	0.196446	0.241041
0.201447	0.114679	0.201447	0.240564		0.201447	0.143766	0.201447	0.252962		0.201447	0.141382	0.201447	0.249624		0.201447	0.0517368	0.201447	0.187159		0.201447	0.0469685	0.201447	0.159025		0.201447	0.0488758	0.201447	0.168562		0.201447	0.132322	0.201447	0.238657		0.201447	0.105619	0.201447	0.230551		0.201447	0.0960827	0.201447	0.225306		0.201447	0.119925	0.201447	0.248671
0.206524	0.119925	0.206524	0.248671		0.206524	0.149488	0.206524	0.261545		0.206524	0.146151	0.206524	0.254393		0.206524	0.054121	0.206524	0.19145		0.206524	0.0498295	0.206524	0.16284		0.206524	0.0507832	0.206524	0.17333		0.206524	0.140429	0.206524	0.249147		0.206524	0.109434	0.206524	0.233889		0.206524	0.0984669	0.206524	0.233412		0.206524	0.12517	0.206524	0.252962
0.211524	0.124216	0.211524	0.254393		0.211524	0.156164	0.211524	0.264883		0.211524	0.150919	0.211524	0.262499		0.211524	0.0560284	0.211524	0.194311		0.211524	0.0517368	0.211524	0.166178		0.211524	0.0531673	0.211524	0.178576		0.211524	0.147581	0.211524	0.254393		0.211524	0.112772	0.211524	0.241041		0.211524	0.102282	0.211524	0.237226		0.211524	0.129938	0.211524	0.258684
0.216524	0.128984	0.216524	0.262499		0.216524	0.161886	0.216524	0.275373		0.216524	0.15521	0.216524	0.265837		0.216524	0.0593662	0.216524	0.19908		0.216524	0.054121	0.216524	0.171423		0.216524	0.0550747	0.216524	0.184774		0.216524	0.154257	0.216524	0.262499		0.216524	0.116587	0.216524	0.24724		0.216524	0.106573	0.216524	0.24724		0.216524	0.136137	0.216524	0.267744
0.221602	0.13423	0.221602	0.270605		0.221602	0.168085	0.221602	0.277281		0.221602	0.163794	0.221602	0.274897		0.221602	0.0617504	0.221602	0.201941		0.221602	0.0560284	0.221602	0.174761		0.221602	0.0574589	0.221602	0.189543		0.221602	0.158548	0.221602	0.264883		0.221602	0.120878	0.221602	0.250101		0.221602	0.110388	0.221602	0.249147		0.221602	0.140905	0.221602	0.271559
0.226603	0.139475	0.226603	0.27585		0.226603	0.176191	0.226603	0.291586		0.226603	0.169039	0.226603	0.282049		0.226603	0.0636578	0.226603	0.206709		0.226603	0.0584126	0.226603	0.178576		0.226603	0.0598431	0.226603	0.193357		0.226603	0.162363	0.226603	0.26679		0.226603	0.1266	0.226603	0.255823		0.226603	0.113726	0.226603	0.252962		0.226603	0.145674	0.226603	0.273466
0.231681	0.143766	0.231681	0.279665		0.231681	0.183344	0.231681	0.29254		0.231681	0.174761	0.231681	0.288248		0.231681	0.0669956	0.231681	0.20957		0.231681	0.0612736	0.231681	0.181437		0.231681	0.0617504	0.231681	0.198126		0.231681	0.169992	0.231681	0.272512		0.231681	0.129938	0.231681	0.25773		0.231681	0.119448	0.231681	0.258207		0.231681	0.153303	0.231681	0.280619
0.236681	0.151873	0.236681	0.286341		0.236681	0.19002	0.236681	0.301123		0.236681	0.18239	0.236681	0.287771		0.236681	0.0698566	0.236681	0.212908		0.236681	0.0636578	0.236681	0.18239		0.236681	0.0641346	0.236681	0.20051		0.236681	0.179052	0.236681	0.276327		0.236681	0.13566	0.236681	0.264406		0.236681	0.123739	0.236681	0.260592		0.236681	0.159979	0.236681	0.289202
0.241758	0.156164	0.241758	0.287771		0.241758	0.197172	0.241758	0.30303		0.241758	0.188112	0.241758	0.29397		0.241758	0.0722408	0.241758	0.212908		0.241758	0.0660419	0.241758	0.186682		0.241758	0.0665188	0.241758	0.204802		0.241758	0.183344	0.241758	0.283003		0.241758	0.138998	0.241758	0.266314		0.241758	0.124693	0.241758	0.264883		0.241758	0.16427	0.241758	0.288725
0.246758	0.163317	0.246758	0.29397		0.246758	0.203848	0.246758	0.31352		0.246758	0.192881	0.246758	0.302076		0.246758	0.0755787	0.246758	0.217676		0.246758	0.068903	0.246758	0.189066		0.246758	0.0693798	0.246758	0.206232		0.246758	0.19145	0.246758	0.281572		0.246758	0.14472	0.246758	0.281572		0.246758	0.127554	0.246758	0.266314		0.246758	0.1719	0.246758	0.293493
0.251837	0.169516	0.251837	0.300169		0.251837	0.213861	0.251837	0.317335		0.251837	0.200987	0.251837	0.311136		0.251837	0.0784397	0.251837	0.217676		0.251837	0.071764	0.251837	0.189066		0.251837	0.071764	0.251837	0.20957		0.251837	0.20051	0.251837	0.287294		0.251837	0.149965	0.251837	0.285864		0.251837	0.130892	0.251837	0.272989		0.251837	0.180006	0.251837	0.294447
0.256837	0.178099	0.256837	0.303507		0.256837	0.220537	0.256837	0.323534		0.256837	0.210524	0.256837	0.310183		0.256837	0.0822544	0.256837	0.219584		0.256837	0.074625	0.256837	0.190973		0.256837	0.074625	0.256837	0.211954		0.256837	0.208616	0.256837	0.289202		0.256837	0.155687	0.256837	0.286818		0.256837	0.136137	0.256837	0.276327		0.256837	0.186205	0.256837	0.300169
0.261915	0.185728	0.261915	0.307798		0.261915	0.226259	0.261915	0.320673		0.261915	0.215769	0.261915	0.314474		0.261915	0.0865459	0.261915	0.222921		0.261915	0.077486	0.261915	0.192881		0.261915	0.0770092	0.261915	0.214338		0.261915	0.215769	0.261915	0.289679		0.261915	0.161886	0.261915	0.289679		0.261915	0.140429	0.261915	0.276327		0.261915	0.193834	0.261915	0.305891
0.266915	0.194311	0.266915	0.309229		0.266915	0.237226	0.266915	0.324011		0.266915	0.220537	0.266915	0.309706		0.266915	0.0898838	0.266915	0.222445		0.266915	0.0808239	0.266915	0.193834		0.266915	0.0803471	0.266915	0.218153		0.266915	0.224352	0.266915	0.291109		0.266915	0.168085	0.266915	0.295877		0.266915	0.146151	0.266915	0.276327		0.266915	0.202417	0.266915	0.307798
0.271915	0.20051	0.271915	0.308752		0.271915	0.237703	0.271915	0.323057		0.271915	0.229597	0.271915	0.318289		0.271915	0.092268	0.271915	0.224352		0.271915	0.0836849	0.271915	0.195742		0.271915	0.0817776	0.271915	0.21863		0.271915	0.229597	0.271915	0.292063		0.271915	0.173807	0.271915	0.289679		0.271915	0.150919	0.271915	0.276327		0.271915	0.216246	0.271915	0.31352
0.276994	0.208616	0.276994	0.309229		0.276994	0.240564	0.276994	0.324011		0.276994	0.235796	0.276994	0.309229		0.276994	0.0941753	0.276994	0.223398		0.276994	0.0860691	0.276994	0.194788		0.276994	0.0846386	0.276994	0.220537		0.276994	0.234365	0.276994	0.290275		0.276994	0.178099	0.276994	0.28348		0.276994	0.154257	0.276994	0.278711		0.276994	0.211	0.276994	0.311136
0.281993	0.214338	0.281993	0.308752		0.281993	0.24724	0.281993	0.32115		0.281993	0.242472	0.281993	0.305414		0.281993	0.0965595	0.281993	0.225306		0.281993	0.089407	0.281993	0.197649		0.281993	0.0870228	0.281993	0.221968		0.281993	0.239134	0.281993	0.287294		0.281993	0.184774	0.281993	0.279188		0.281993	0.162363	0.281993	0.278473		0.281993	0.213385	0.281993	0.314951
0.287071	0.219584	0.287071	0.308275		0.287071	0.255823	0.287071	0.316381		0.287071	0.248671	0.287071	0.303507		0.287071	0.100851	0.287071	0.225306		0.287071	0.0932217	0.287071	0.197649		0.287071	0.0898838	0.287071	0.223875		0.287071	0.247717	0.287071	0.290632		0.287071	0.190973	0.287071	0.279665		0.287071	0.167608	0.287071	0.279188		0.287071	0.217199	0.287071	0.318289
0.292071	0.228167	0.292071	0.306845		0.292071	0.262976	0.292071	0.315905		0.292071	0.257254	0.292071	0.300646		0.292071	0.104189	0.292071	0.223398		0.292071	0.0960827	0.292071	0.198603		0.292071	0.0932217	0.292071	0.223398		0.292071	0.253439	0.292071	0.285864		0.292071	0.198603	0.292071	0.272512		0.292071	0.172377	0.292071	0.279665		0.292071	0.224352	0.292071	0.314474
0.29715	0.235319	0.29715	0.308275		0.29715	0.269651	0.29715	0.314474		0.29715	0.262499	0.29715	0.307322		0.29715	0.107527	0.29715	0.221968		0.29715	0.0989437	0.29715	0.198603		0.29715	0.0956059	0.29715	0.224352		0.29715	0.260115	0.29715	0.287771		0.29715	0.202894	0.29715	0.26679		0.29715	0.176668	0.29715	0.274897		0.29715	0.22912	0.29715	0.309706
0.30215	0.244379	0.30215	0.307322		0.30215	0.277281	0.30215	0.309706		0.30215	0.271082	0.30215	0.299692		0.30215	0.111341	0.30215	0.222445		0.30215	0.102758	0.30215	0.197649		0.30215	0.0989437	0.30215	0.225782		0.30215	0.267267	0.30215	0.287294		0.30215	0.20957	0.30215	0.271559		0.30215	0.18239	0.30215	0.278234		0.30215	0.235796	0.30215	0.311136
0.307228	0.252962	0.307228	0.300169		0.307228	0.282526	0.307228	0.306845		0.307228	0.278711	0.307228	0.297308		0.307228	0.115633	0.307228	0.221014		0.307228	0.106096	0.307228	0.197649		0.307228	0.101805	0.307228	0.222921		0.307228	0.273943	0.307228	0.283003		0.307228	0.217199	0.307228	0.26536		0.307228	0.188589	0.307228	0.272989		0.307228	0.241518	0.307228	0.308275
0.312228	0.261545	0.312228	0.3016		0.312228	0.293016	0.312228	0.298262		0.312228	0.283957	0.312228	0.296831		0.312228	0.119925	0.312228	0.22006		0.312228	0.109911	0.312228	0.196338		0.312228	0.104666	0.312228	0.224829		0.312228	0.281096	0.312228	0.280619		0.312228	0.221968	0.312228	0.263929		0.312228	0.193357	0.312228	0.273943		0.312228	0.249147	0.312228	0.306845
0.317306	0.268698	0.317306	0.298262		0.317306	0.297308	0.317306	0.3016		0.317306	0.290632	0.317306	0.293016		0.317306	0.123262	0.317306	0.218153		0.317306	0.113249	0.317306	0.195742		0.317306	0.10705	0.317306	0.222445		0.317306	0.284433	0.317306	0.27585		0.317306	0.227213	0.317306	0.263453		0.317306	0.198603	0.317306	0.271559		0.317306	0.255823	0.317306	0.3016
0.322306	0.276327	0.322306	0.296831		0.322306	0.304461	0.322306	0.300169		0.322306	0.297785	0.322306	0.290632		0.322306	0.128031	0.322306	0.219107		0.322306	0.116587	0.322306	0.194311		0.322306	0.110388	0.322306	0.221968		0.322306	0.29254	0.322306	0.276804		0.322306	0.232458	0.322306	0.262022		0.322306	0.204802	0.322306	0.26679		0.322306	0.263453	0.322306	0.3016
0.327306	0.283957	0.327306	0.290632		0.327306	0.31209	0.327306	0.298262		0.327306	0.302076	0.327306	0.286341		0.327306	0.132799	0.327306	0.216722		0.327306	0.119925	0.327306	0.196695		0.327306	0.113249	0.327306	0.220537		0.327306	0.297785	0.327306	0.275373		0.327306	0.239611	0.327306	0.261068		0.327306	0.211477	0.327306	0.268698		0.327306	0.273466	0.327306	0.30303
0.332384	0.291586	0.332384	0.291586		0.332384	0.316858	0.332384	0.297785		0.332384	0.309706	0.332384	0.283957		0.332384	0.136614	0.332384	0.216722		0.332384	0.124216	0.332384	0.194788		0.332384	0.11611	0.332384	0.222921		0.332384	0.303507	0.332384	0.268698		0.332384	0.24581	0.332384	0.25773		0.332384	0.216722	0.332384	0.26679		0.332384	0.276804	0.332384	0.303507
0.337384	0.297785	0.337384	0.289202		0.337384	0.324488	0.337384	0.292063		0.337384	0.317335	0.337384	0.284433		0.337384	0.140905	0.337384	0.216722		0.337384	0.127554	0.337384	0.193357		0.337384	0.119448	0.337384	0.221014		0.337384	0.310183	0.337384	0.272989		0.337384	0.252008	0.337384	0.256777		0.337384	0.222921	0.337384	0.269175		0.337384	0.28348	0.337384	0.299692
0.342463	0.305891	0.342463	0.285387		0.342463	0.33021	0.342463	0.291586		0.342463	0.32258	0.342463	0.283003		0.342463	0.146151	0.342463	0.214815		0.342463	0.131369	0.342463	0.193834		0.342463	0.122309	0.342463	0.220537		0.342463	0.314474	0.342463	0.269175		0.342463	0.257254	0.342463	0.2563		0.342463	0.230074	0.342463	0.26679		0.342463	0.289202	0.342463	0.299215
0.347463	0.313044	0.347463	0.281096		0.347463	0.335455	0.347463	0.290394		0.347463	0.326872	0.347463	0.282526		0.347463	0.150442	0.347463	0.213861		0.347463	0.13566	0.347463	0.193357		0.347463	0.125647	0.347463	0.22006		0.347463	0.319242	0.347463	0.272036		0.347463	0.263453	0.347463	0.255942		0.347463	0.235796	0.347463	0.264406		0.347463	0.294447	0.347463	0.296354
0.35254	0.318289	0.35254	0.279188		0.35254	0.343084	0.35254	0.288725		0.35254	0.333548	0.35254	0.277758		0.35254	0.155687	0.35254	0.213385		0.35254	0.138044	0.35254	0.191927		0.35254	0.128031	0.35254	0.22006		0.35254	0.324488	0.35254	0.262976		0.35254	0.269651	0.35254	0.25633		0.35254	0.241995	0.35254	0.261545		0.35254	0.301123	0.35254	0.294447
0.35754	0.326395	0.35754	0.280619		0.35754	0.34976	0.35754	0.289202		0.35754	0.339746	0.35754	0.280142		0.35754	0.159979	0.35754	0.212431		0.35754	0.142336	0.35754	0.192404		0.35754	0.131845	0.35754	0.219584		0.35754	0.332117	0.35754	0.26536		0.35754	0.273943	0.35754	0.2563		0.35754	0.249147	0.35754	0.261545		0.35754	0.305891	0.35754	0.291109
0.362618	0.333071	0.362618	0.280619		0.362618	0.355482	0.362618	0.287294		0.362618	0.344038	0.362618	0.274897		0.362618	0.165224	0.362618	0.211		0.362618	0.146151	0.362618	0.190496		0.362618	0.134706	0.362618	0.219584		0.362618	0.333548	0.362618	0.264883		0.362618	0.280142	0.362618	0.256777		0.362618	0.255346	0.362618	0.261545		0.362618	0.31352	0.362618	0.293016
0.367619	0.341177	0.367619	0.281096		0.367619	0.360727	0.367619	0.286818		0.367619	0.350237	0.367619	0.273943		0.367619	0.172377	0.367619	0.211477		0.367619	0.150442	0.367619	0.189543		0.367619	0.138521	0.367619	0.220537		0.367619	0.340223	0.367619	0.262976		0.367619	0.286818	0.367619	0.255346		0.367619	0.261545	0.367619	0.261068		0.367619	0.32115	0.367619	0.289202
0.372697	0.345945	0.372697	0.282526		0.372697	0.36788	0.372697	0.283957		0.372697	0.355482	0.372697	0.27442		0.372697	0.176668	0.372697	0.211		0.372697	0.154734	0.372697	0.189543		0.372697	0.141382	0.372697	0.21863		0.372697	0.343561	0.372697	0.262976		0.372697	0.29254	0.372697	0.256777		0.372697	0.268698	0.372697	0.262022		0.372697	0.324011	0.372697	0.290632
0.377697	0.355005	0.377697	0.278234		0.377697	0.375032	0.377697	0.28348		0.377697	0.361681	0.377697	0.27585		0.377697	0.181913	0.377697	0.211477		0.377697	0.158548	0.377697	0.189185		0.377697	0.145197	0.377697	0.22006		0.377697	0.34833	0.377697	0.263333		0.377697	0.298262	0.377697	0.256538		0.377697	0.273943	0.377697	0.260592		0.377697	0.33021	0.377697	0.291109
0.382697	0.360727	0.382697	0.280142		0.382697	0.381231	0.382697	0.280619		0.382697	0.367403	0.382697	0.276327		0.382697	0.188589	0.382697	0.209093		0.382697	0.16284	0.382697	0.189066		0.382697	0.149012	0.382697	0.22006		0.382697	0.354528	0.382697	0.263929		0.382697	0.30303	0.382697	0.256777		0.382697	0.281096	0.382697	0.260115		0.382697	0.337362	0.382697	0.290751
0.387775	0.366449	0.387775	0.277758		0.387775	0.386477	0.387775	0.282049		0.387775	0.373125	0.387775	0.27442		0.387775	0.195742	0.387775	0.208616		0.387775	0.166178	0.387775	0.188589		0.387775	0.151873	0.387775	0.219107		0.387775	0.358343	0.387775	0.263453		0.387775	0.309229	0.387775	0.257254		0.387775	0.283003	0.387775	0.262022		0.387775	0.341654	0.387775	0.290632
0.392775	0.374079	0.392775	0.278711		0.392775	0.391722	0.392775	0.280619		0.392775	0.377417	0.392775	0.273466		0.392775	0.197649	0.392775	0.20957		0.392775	0.170946	0.392775	0.188589		0.392775	0.156641	0.392775	0.21863		0.392775	0.363111	0.392775	0.262976		0.392775	0.315905	0.392775	0.25773		0.392775	0.290632	0.392775	0.262499		0.392775	0.349283	0.392775	0.290632
0.397853	0.379324	0.397853	0.276327		0.397853	0.399828	0.397853	0.282049		0.397853	0.384092	0.397853	0.272036		0.397853	0.203371	0.397853	0.210524		0.397853	0.175714	0.397853	0.188589		0.397853	0.160456	0.397853	0.220537		0.397853	0.368357	0.397853	0.263572		0.397853	0.323057	0.397853	0.259161		0.397853	0.296831	0.397853	0.261068		0.397853	0.355005	0.397853	0.290155
0.402853	0.387907	0.402853	0.276804		0.402853	0.406027	0.402853	0.283957		0.402853	0.389814	0.402853	0.272512		0.402853	0.209093	0.402853	0.209093		0.402853	0.180006	0.402853	0.188112		0.402853	0.16427	0.402853	0.22006		0.402853	0.373602	0.402853	0.263929		0.402853	0.329256	0.402853	0.258684		0.402853	0.303984	0.402853	0.262737		0.402853	0.36025	0.402853	0.290155
0.407931	0.394106	0.407931	0.279665		0.407931	0.412226	0.407931	0.283003		0.407931	0.395536	0.407931	0.273228		0.407931	0.214815	0.407931	0.208139		0.407931	0.185728	0.407931	0.19002		0.407931	0.168562	0.407931	0.220537		0.407931	0.375509	0.407931	0.263929		0.407931	0.334501	0.407931	0.261545		0.407931	0.310659	0.407931	0.263453		0.407931	0.366449	0.407931	0.289202
0.412931	0.401735	0.412931	0.282049		0.412931	0.418425	0.412931	0.284553		0.412931	0.400305	0.412931	0.273466		0.412931	0.220537	0.412931	0.210524		0.412931	0.189066	0.412931	0.189066		0.412931	0.172377	0.412931	0.221014		0.412931	0.381708	0.412931	0.263453		0.412931	0.343084	0.412931	0.264883		0.412931	0.318289	0.412931	0.262082		0.412931	0.374079	0.412931	0.288248
0.41801	0.411272	0.41801	0.28348		0.41801	0.423193	0.41801	0.285387		0.41801	0.408411	0.41801	0.274897		0.41801	0.227213	0.41801	0.211477		0.41801	0.195265	0.41801	0.188112		0.41801	0.176668	0.41801	0.221014		0.41801	0.387907	0.41801	0.265837		0.41801	0.347853	0.41801	0.262022		0.41801	0.323534	0.41801	0.261068		0.41801	0.378847	0.41801	0.289202
0.42301	0.415564	0.42301	0.28348		0.42301	0.431299	0.42301	0.285864		0.42301	0.415087	0.42301	0.278234		0.42301	0.232935	0.42301	0.210524		0.42301	0.199556	0.42301	0.188589		0.42301	0.180483	0.42301	0.221968		0.42301	0.392199	0.42301	0.264406		0.42301	0.354052	0.42301	0.261545		0.42301	0.33021	0.42301	0.261068		0.42301	0.386477	0.42301	0.288725
0.428087	0.42367	0.428087	0.283957		0.428087	0.437975	0.428087	0.286341		0.428087	0.420809	0.428087	0.27442		0.428087	0.239134	0.428087	0.208139		0.428087	0.204325	0.428087	0.188589		0.428087	0.184298	0.428087	0.223398		0.428087	0.394583	0.428087	0.262022		0.428087	0.362158	0.428087	0.266314		0.428087	0.337362	0.428087	0.262499		0.428087	0.391722	0.428087	0.290155
0.433087	0.429869	0.433087	0.28491		0.433087	0.444651	0.433087	0.285029		0.433087	0.428438	0.433087	0.279188		0.433087	0.24581	0.433087	0.211477		0.433087	0.211477	0.433087	0.190496		0.433087	0.189066	0.433087	0.224829		0.433087	0.400782	0.433087	0.269651		0.433087	0.367403	0.433087	0.26679		0.433087	0.344515	0.433087	0.263453		0.433087	0.398874	0.433087	0.290632
0.438087	0.437975	0.438087	0.283957		0.438087	0.452757	0.438087	0.283957		0.438087	0.437975	0.438087	0.277758		0.438087	0.250578	0.438087	0.213385		0.438087	0.216246	0.438087	0.191927		0.438087	0.192881	0.438087	0.225782		0.438087	0.407457	0.438087	0.267267		0.438087	0.375509	0.438087	0.269175		0.438087	0.351191	0.438087	0.263929		0.438087	0.403166	0.438087	0.291109
0.443166	0.447035	0.443166	0.289202		0.443166	0.46134	0.443166	0.283957		0.443166	0.441313	0.443166	0.279188		0.443166	0.258207	0.443166	0.213861		0.443166	0.221968	0.443166	0.191927		0.443166	0.197172	0.443166	0.227213		0.443166	0.414133	0.443166	0.273466		0.443166	0.383615	0.443166	0.26679		0.443166	0.361204	0.443166	0.264406		0.443166	0.411749	0.443166	0.291586
0.448166	0.456095	0.448166	0.286818		0.448166	0.467539	0.448166	0.291586		0.448166	0.449419	0.448166	0.280142		0.448166	0.263929	0.448166	0.212908		0.448166	0.226259	0.448166	0.192881		0.448166	0.201941	0.448166	0.228167		0.448166	0.421286	0.448166	0.267267		0.448166	0.391245	0.448166	0.270128		0.448166	0.366926	0.448166	0.26536		0.448166	0.420332	0.448166	0.293016
0.453244	0.464201	0.453244	0.29254		0.453244	0.474691	0.453244	0.289202		0.453244	0.454664	0.453244	0.281096		0.453244	0.270128	0.453244	0.215769		0.453244	0.231504	0.453244	0.194311		0.453244	0.206232	0.453244	0.228643		0.453244	0.427008	0.453244	0.274897		0.453244	0.399351	0.453244	0.27585		0.453244	0.374079	0.453244	0.269651		0.453244	0.422716	0.453244	0.295877
0.458244	0.4704	0.458244	0.290155		0.458244	0.483751	0.458244	0.294447		0.458244	0.463247	0.458244	0.283003		0.458244	0.276327	0.458244	0.217199		0.458244	0.237703	0.458244	0.193834		0.458244	0.210047	0.458244	0.231504		0.458244	0.435591	0.458244	0.276804		0.458244	0.406981	0.458244	0.273466		0.458244	0.381231	0.458244	0.271082		0.458244	0.428915	0.458244	0.295877
0.463322	0.476122	0.463322	0.294924		0.463322	0.491381	0.463322	0.294924		0.463322	0.468969	0.463322	0.284433		0.463322	0.282049	0.463322	0.21863		0.463322	0.244379	0.463322	0.196218		0.463322	0.214815	0.463322	0.232458		0.463322	0.442743	0.463322	0.278831		0.463322	0.412703	0.463322	0.277281		0.463322	0.386953	0.463322	0.273943		0.463322	0.437498	0.463322	0.297308
0.468322	0.485182	0.468322	0.294924		0.468322	0.49901	0.468322	0.295401		0.468322	0.477076	0.468322	0.286818		0.468322	0.288725	0.468322	0.220537		0.468322	0.251532	0.468322	0.198603		0.468322	0.21863	0.468322	0.234365		0.468322	0.450373	0.468322	0.281572		0.468322	0.42367	0.468322	0.278711		0.468322	0.394106	0.468322	0.27442		0.468322	0.444651	0.468322	0.299215
0.4734	0.496149	0.4734	0.299215		0.4734	0.50807	0.4734	0.294447		0.4734	0.486135	0.4734	0.291586		0.4734	0.295877	0.4734	0.222445		0.4734	0.25773	0.4734	0.19908		0.4734	0.223398	0.4734	0.235319		0.4734	0.458956	0.4734	0.282049		0.4734	0.430822	0.4734	0.280619		0.4734	0.403643	0.4734	0.276804		0.4734	0.451326	0.4734	0.303984
0.4784	0.504255	0.4784	0.300646		0.4784	0.517607	0.4784	0.298738		0.4784	0.498533	0.4784	0.291586		0.4784	0.302553	0.4784	0.224829		0.4784	0.259638	0.4784	0.201464		0.4784	0.22769	0.4784	0.237703		0.4784	0.467539	0.4784	0.282049		0.4784	0.442266	0.4784	0.281096		0.4784	0.411272	0.4784	0.280619		0.4784	0.460863	0.4784	0.30303
0.483479	0.513315	0.483479	0.30303		0.483479	0.528097	0.483479	0.301123		0.483479	0.514746	0.483479	0.293016		0.483479	0.310183	0.483479	0.228643		0.483479	0.271082	0.483479	0.205278		0.483479	0.232458	0.483479	0.239134		0.483479	0.477552	0.483479	0.287294		0.483479	0.451803	0.483479	0.283003		0.483479	0.421286	0.483479	0.28491		0.483479	0.468016	0.483479	0.304937
0.488479	0.522375	0.488479	0.306845		0.488479	0.53525	0.488479	0.3016		0.488479	0.520468	0.488479	0.297785		0.488479	0.317335	0.488479	0.231028		0.488479	0.271082	0.488479	0.205278		0.488479	0.237226	0.488479	0.241518		0.488479	0.487089	0.488479	0.287771		0.488479	0.463724	0.488479	0.286818		0.488479	0.430822	0.488479	0.288248		0.488479	0.478983	0.488479	0.311136
0.493479	0.533342	0.493479	0.31352		0.493479	0.547171	0.493479	0.304937		0.493479	0.520468	0.493479	0.300646		0.493479	0.324965	0.493479	0.235319		0.493479	0.277758	0.493479	0.20957		0.493479	0.241995	0.493479	0.243425		0.493479	0.496626	0.493479	0.290155		0.493479	0.473261	0.493479	0.290155		0.493479	0.439882	0.493479	0.290155		0.493479	0.486612	0.493479	0.31352
0.498557	0.542402	0.498557	0.31209		0.498557	0.556707	0.498557	0.311136		0.498557	0.531435	0.498557	0.298738		0.498557	0.332117	0.498557	0.237703		0.498557	0.283003	0.498557	0.210524		0.498557	0.24724	0.498557	0.246286		0.498557	0.507116	0.498557	0.296831		0.498557	0.486612	0.498557	0.29397		0.498557	0.448942	0.498557	0.293016		0.498557	0.49758	0.498557	0.316381
0.503556	0.554323	0.503556	0.316858		0.503556	0.568151	0.503556	0.311613		0.503556	0.541925	0.503556	0.302076		0.503556	0.339746	0.503556	0.241995		0.503556	0.290632	0.503556	0.213861		0.503556	0.252008	0.503556	0.248194		0.503556	0.51856	0.503556	0.299692		0.503556	0.498533	0.503556	0.295877		0.503556	0.459909	0.503556	0.296831		0.503556	0.509501	0.503556	0.319242
0.508635	0.567198	0.508635	0.317335		0.508635	0.580072	0.508635	0.313044		0.508635	0.550985	0.508635	0.308275		0.508635	0.347853	0.508635	0.244379		0.508635	0.298738	0.508635	0.217676		0.508635	0.259161	0.508635	0.252008		0.508635	0.529528	0.508635	0.297785		0.508635	0.503778	0.508635	0.299692		0.508635	0.470877	0.508635	0.299692		0.508635	0.519514	0.508635	0.32258
0.513635	0.579119	0.513635	0.324965		0.513635	0.590086	0.513635	0.320673		0.513635	0.560522	0.513635	0.309229		0.513635	0.357389	0.513635	0.250578		0.513635	0.305891	0.513635	0.222445		0.513635	0.263929	0.513635	0.254869		0.513635	0.540495	0.513635	0.305891		0.513635	0.516176	0.513635	0.305891		0.513635	0.482798	0.513635	0.306368		0.513635	0.530958	0.513635	0.327349
0.518713	0.59104	0.518713	0.327349		0.518713	0.60153	0.518713	0.324011		0.518713	0.574827	0.518713	0.313044		0.518713	0.365973	0.518713	0.253916		0.518713	0.312567	0.518713	0.225782		0.518713	0.269651	0.518713	0.25773		0.518713	0.554323	0.518713	0.311613		0.518713	0.530481	0.518713	0.305891		0.518713	0.495672	0.518713	0.308275		0.518713	0.544786	0.518713	0.331163
0.523713	0.602961	0.523713	0.33164		0.523713	0.613928	0.523713	0.325918		0.523713	0.587225	0.523713	0.313997		0.523713	0.374079	0.523713	0.259161		0.523713	0.320196	0.523713	0.228167		0.523713	0.275373	0.523713	0.259161		0.523713	0.566721	0.523713	0.314474		0.523713	0.54431	0.523713	0.309706		0.523713	0.50807	0.523713	0.314951		0.523713	0.556231	0.523713	0.335455
0.528791	0.614405	0.528791	0.333071		0.528791	0.626807	0.528791	0.327826		0.528791	0.6001	0.528791	0.319719		0.528791	0.382662	0.528791	0.264883		0.528791	0.327826	0.528791	0.233889		0.528791	0.281096	0.528791	0.263929		0.528791	0.58198	0.528791	0.321627		0.528791	0.559568	0.528791	0.31209		0.528791	0.520945	0.528791	0.318289		0.528791	0.568151	0.528791	0.342131
0.533792	0.628715	0.533792	0.337839		0.533792	0.637298	0.533792	0.330687		0.533792	0.613928	0.533792	0.32258		0.533792	0.391245	0.533792	0.269651		0.533792	0.334501	0.533792	0.238657		0.533792	0.286341	0.533792	0.26679		0.533792	0.594378	0.533792	0.32258		0.533792	0.573874	0.533792	0.31352		0.533792	0.534296	0.533792	0.32258		0.533792	0.580549	0.533792	0.342607
0.538791	0.64445	0.538791	0.345945		0.538791	0.65208	0.538791	0.337839		0.538791	0.627284	0.538791	0.326395		0.538791	0.405073	0.538791	0.278234		0.538791	0.343561	0.538791	0.242472		0.538791	0.291586	0.538791	0.269651		0.538791	0.609159	0.538791	0.325441		0.538791	0.589609	0.538791	0.318289		0.538791	0.548601	0.538791	0.328779		0.538791	0.591993	0.538791	0.349283
0.543869	0.659232	0.543869	0.350714		0.543869	0.667338	0.543869	0.342607		0.543869	0.64302	0.543869	0.334024		0.543869	0.414133	0.543869	0.283957		0.543869	0.356913	0.543869	0.24724		0.543869	0.297308	0.543869	0.274897		0.543869	0.627284	0.543869	0.33164		0.543869	0.606298	0.543869	0.324011		0.543869	0.564337	0.543869	0.333071		0.543869	0.606298	0.543869	0.351191
0.548869	0.672584	0.548869	0.358343		0.548869	0.681167	0.548869	0.347376		0.548869	0.660663	0.548869	0.337362		0.548869	0.424623	0.548869	0.290632		0.548869	0.368834	0.548869	0.252485		0.548869	0.302553	0.548869	0.277758		0.548869	0.642543	0.548869	0.339746		0.548869	0.622988	0.548869	0.334501		0.548869	0.579596	0.548869	0.336885		0.548869	0.62108	0.548869	0.359297
0.553947	0.69118	0.553947	0.362635		0.553947	0.696902	0.553947	0.354528		0.553947	0.677352	0.553947	0.344515		0.553947	0.434637	0.553947	0.294924		0.553947	0.365496	0.553947	0.259161		0.553947	0.308275	0.553947	0.282049		0.553947	0.658278	0.553947	0.345469		0.553947	0.641589	0.553947	0.335932		0.553947	0.594854	0.553947	0.344992		0.553947	0.637774	0.553947	0.364065
0.558948	0.706439	0.558948	0.36788		0.558948	0.71836	0.558948	0.355959		0.558948	0.692611	0.558948	0.346899		0.558948	0.446081	0.558948	0.303507		0.558948	0.375032	0.558948	0.26679		0.558948	0.314951	0.558948	0.285864		0.558948	0.678306	0.558948	0.347853		0.558948	0.660186	0.558948	0.343561		0.558948	0.611067	0.558948	0.352144		0.558948	0.651126	0.558948	0.372171
0.564026	0.724082	0.564026	0.374556		0.564026	0.733619	0.564026	0.361204		0.564026	0.710254	0.564026	0.353575		0.564026	0.447989	0.564026	0.311613		0.564026	0.383615	0.564026	0.274897		0.564026	0.32115	0.564026	0.290155		0.564026	0.694518	0.564026	0.356436		0.564026	0.679736	0.564026	0.348806		0.564026	0.629668	0.564026	0.36025		0.564026	0.668292	0.564026	0.37837
0.569026	0.740771	0.569026	0.382185		0.569026	0.748401	0.569026	0.371218		0.569026	0.729327	0.569026	0.368357		0.569026	0.451803	0.569026	0.320196		0.569026	0.394106	0.569026	0.279188		0.569026	0.326395	0.569026	0.295401		0.569026	0.714068	0.569026	0.365019		0.569026	0.699763	0.569026	0.36025		0.569026	0.648742	0.569026	0.366926		0.569026	0.686412	0.569026	0.385046
0.574103	0.758414	0.574103	0.386953		0.574103	0.765567	0.574103	0.373125		0.574103	0.746017	0.574103	0.370264		0.574103	0.460863	0.574103	0.327349		0.574103	0.398397	0.574103	0.28348		0.574103	0.331163	0.574103	0.299215		0.574103	0.732188	0.574103	0.374556		0.574103	0.720267	0.574103	0.365496		0.574103	0.665431	0.574103	0.374079		0.574103	0.702624	0.574103	0.394583
0.579103	0.775104	0.579103	0.398874		0.579103	0.787024	0.579103	0.386477		0.579103	0.767474	0.579103	0.379324		0.579103	0.469923	0.579103	0.337362		0.579103	0.407457	0.579103	0.290632		0.579103	0.337839	0.579103	0.305414		0.579103	0.755553	0.579103	0.380278		0.579103	0.741725	0.579103	0.372171		0.579103	0.688319	0.579103	0.383615		0.579103	0.722651	0.579103	0.399828
0.584182	0.796084	0.584182	0.404119		0.584182	0.808482	0.584182	0.391245		0.584182	0.782733	0.584182	0.38743		0.584182	0.480413	0.584182	0.344992		0.584182	0.408888	0.584182	0.297785		0.584182	0.343084	0.584182	0.309706		0.584182	0.774627	0.584182	0.389338		0.584182	0.764613	0.584182	0.381708		0.584182	0.705962	0.584182	0.392199		0.584182	0.743632	0.584182	0.408411
0.589182	0.816112	0.589182	0.416994		0.589182	0.828509	0.589182	0.400782		0.589182	0.800376	0.589182	0.398874		0.589182	0.488997	0.589182	0.355482		0.589182	0.406981	0.589182	0.305414		0.589182	0.348806	0.589182	0.315428		0.589182	0.796084	0.589182	0.396967		0.589182	0.789409	0.589182	0.391245		0.589182	0.731711	0.589182	0.402212		0.589182	0.764613	0.589182	0.416994
0.594182	0.837569	0.594182	0.422239		0.594182	0.846629	0.594182	0.409365		0.594182	0.821834	0.594182	0.407457		0.594182	0.49758	0.594182	0.364065		0.594182	0.411749	0.594182	0.313997		0.594182	0.355959	0.594182	0.321627		0.594182	0.819926	0.594182	0.40555		0.594182	0.812774	0.594182	0.401735		0.594182	0.759845	0.594182	0.409365		0.594182	0.782733	0.594182	0.425577
0.59926	0.863318	0.59926	0.434637		0.59926	0.869517	0.59926	0.418901		0.59926	0.843768	0.59926	0.418425		0.59926	0.506639	0.59926	0.375509		0.59926	0.416517	0.59926	0.320673		0.59926	0.363588	0.59926	0.327349		0.59926	0.843291	0.59926	0.415087		0.59926	0.837092	0.59926	0.406981		0.59926	0.766997	0.59926	0.420332		0.59926	0.804667	0.59926	0.437975
0.60426	0.885253	0.60426	0.444651		0.60426	0.886683	0.60426	0.432253		0.60426	0.868087	0.60426	0.426054		0.60426	0.516176	0.60426	0.382662		0.60426	0.422239	0.60426	0.329256		0.60426	0.363588	0.60426	0.33164		0.60426	0.866656	0.60426	0.426054		0.60426	0.867133	0.60426	0.421286		0.60426	0.786548	0.60426	0.428915		0.60426	0.828986	0.60426	0.443697
0.609339	0.902419	0.609339	0.454187		0.609339	0.908141	0.609339	0.437498		0.609339	0.886683	0.609339	0.438929		0.609339	0.523329	0.609339	0.390768		0.609339	0.422716	0.609339	0.335455		0.609339	0.36788	0.609339	0.337362		0.609339	0.886683	0.609339	0.437498		0.609339	0.889068	0.609339	0.427008		0.609339	0.806575	0.609339	0.442743		0.609339	0.848536	0.609339	0.454187
0.614338	0.927691	0.614338	0.466108		0.614338	0.932937	0.614338	0.449419		0.614338	0.910048	0.614338	0.448942		0.614338	0.531912	0.614338	0.402689		0.614338	0.427961	0.614338	0.344992		0.614338	0.373602	0.614338	0.344038		0.614338	0.91434	0.614338	0.449896		0.614338	0.915294	0.614338	0.441313		0.614338	0.832324	0.614338	0.451803		0.614338	0.871425	0.614338	0.463724
0.619416	0.956302	0.619416	0.47946		0.619416	0.960116	0.619416	0.460863		0.619416	0.931029	0.619416	0.459433		0.619416	0.537634	0.619416	0.413179		0.619416	0.431299	0.619416	0.352621		0.619416	0.380278	0.619416	0.34976		0.619416	0.94295	0.619416	0.458479		0.619416	0.944858	0.619416	0.456572		0.619416	0.856166	0.619416	0.463724		0.619416	0.895267	0.619416	0.478029
0.624416	0.983005	0.624416	0.487089		0.624416	0.983481	0.624416	0.473738		0.624416	0.955825	0.624416	0.465631		0.624416	0.544786	0.624416	0.42367		0.624416	0.437021	0.624416	0.362635		0.624416	0.385523	0.624416	0.357389		0.624416	0.972991	0.624416	0.467539		0.624416	0.974898	0.624416	0.467062		0.624416	0.882392	0.624416	0.470877		0.624416	0.918155	0.624416	0.485659
0.629495	1.00732	0.629495	0.501394		0.629495	1.01161	0.629495	0.484705		0.629495	0.981574	0.629495	0.478506		0.629495	0.552416	0.629495	0.43273		0.629495	0.44322	0.629495	0.372171		0.629495	0.392199	0.629495	0.365496		0.629495	1.00208	0.629495	0.48089		0.629495	1.00399	0.629495	0.479937		0.629495	0.909095	0.629495	0.484705		0.629495	0.944381	0.629495	0.499487
0.634495	1.03689	0.634495	0.514269		0.634495	1.04023	0.634495	0.500917		0.634495	1.00732	0.634495	0.486135		0.634495	0.560999	0.634495	0.445127		0.634495	0.45228	0.634495	0.379324		0.634495	0.398397	0.634495	0.373125		0.634495	1.02735	0.634495	0.497103		0.634495	1.03593	0.634495	0.491381		0.634495	0.934844	0.634495	0.496626		0.634495	0.966315	0.634495	0.508547
0.639573	1.06168	0.639573	0.525713		0.639573	1.07122	0.639573	0.509977		0.639573	1.04404	0.639573	0.499487		0.639573	0.569582	0.639573	0.455141		0.639573	0.465631	0.639573	0.390768		0.639573	0.404596	0.639573	0.379324		0.639573	1.05453	0.639573	0.509024		0.639573	1.06836	0.639573	0.502825		0.639573	0.96107	0.639573	0.507116		0.639573	0.993018	0.639573	0.520945
0.644573	1.09268	0.644573	0.540018		0.644573	1.10078	0.644573	0.523806		0.644573	1.10221	0.644573	0.509024		0.644573	0.578165	0.644573	0.467062		0.644573	0.468493	0.644573	0.399828		0.644573	0.410795	0.644573	0.386		0.644573	1.08409	0.644573	0.519991		0.644573	1.09649	0.644573	0.516176		0.644573	0.987296	0.644573	0.519991		0.644573	1.01972	0.644573	0.534296
0.649572	1.12558	0.649572	0.552893		0.649572	1.12939	0.649572	0.53525		0.649572	1.12939	0.649572	0.523329		0.649572	0.589132	0.649572	0.479937		0.649572	0.465155	0.649572	0.409365		0.649572	0.417948	0.649572	0.394583		0.649572	1.11938	0.649572	0.535727		0.649572	1.12939	0.649572	0.530481		0.649572	1.01591	0.649572	0.533342		0.649572	1.04547	0.649572	0.54574
0.654651	1.16563	0.654651	0.567675		0.654651	1.16039	0.654651	0.550985		0.654651	1.11747	0.654651	0.537634		0.654651	0.598669	0.654651	0.494719		0.654651	0.473738	0.654651	0.419855		0.654651	0.424623	0.654651	0.402689		0.654651	1.15085	0.654651	0.552416		0.654651	1.16182	0.654651	0.552893		0.654651	1.04452	0.654651	0.544786		0.654651	1.07265	0.654651	0.557661
0.659651	1.19949	0.659651	0.583887		0.659651	1.19663	0.659651	0.567675		0.659651	1.14704	0.659651	0.552893		0.659651	0.61202	0.659651	0.50807		0.659651	0.478506	0.659651	0.430822		0.659651	0.432253	0.659651	0.410318		0.659651	1.18661	0.659651	0.56386		0.659651	1.19853	0.659651	0.566244		0.659651	1.07551	0.659651	0.562429		0.659651	1.09601	0.659651	0.573397
0.664729	1.23144	0.664729	0.605345		0.664729	1.23096	0.664729	0.584364		0.664729	1.17946	0.664729	0.566721		0.664729	0.622988	0.664729	0.521898		0.664729	0.485182	0.664729	0.438452		0.664729	0.439882	0.664729	0.419378		0.664729	1.22095	0.664729	0.582457		0.664729	1.23477	0.664729	0.582933		0.664729	1.10364	0.664729	0.576735		0.664729	1.12463	0.664729	0.590563
0.669729	1.2672	0.669729	0.623941		0.669729	1.26768	0.669729	0.605345		0.669729	1.21284	0.669729	0.582457		0.669729	0.63539	0.669729	0.53668		0.669729	0.492334	0.669729	0.450373		0.669729	0.448465	0.669729	0.428438		0.669729	1.2548	0.669729	0.601053		0.669729	1.27388	0.669729	0.601053		0.669729	1.13655	0.669729	0.591993		0.669729	1.15467	0.669729	0.603914
0.674808	1.30821	0.674808	0.645404		0.674808	1.30868	0.674808	0.622988		0.674808	1.25099	0.674808	0.60153		0.674808	0.646834	0.674808	0.549555		0.674808	0.500917	0.674808	0.460863		0.674808	0.458479	0.674808	0.436068		0.674808	1.29581	0.674808	0.61965		0.674808	1.30868	0.674808	0.622034		0.674808	1.16754	0.674808	0.609636		0.674808	1.18566	0.674808	0.62108
0.679808	1.34302	0.679808	0.66257		0.679808	1.34683	0.679808	0.641112		0.679808	1.28675	0.679808	0.622034		0.679808	0.659709	0.679808	0.56386		0.679808	0.507593	0.679808	0.469923		0.679808	0.466108	0.679808	0.442743		0.679808	1.3187	0.679808	0.638251		0.679808	1.34302	0.679808	0.64445		0.679808	1.19615	0.679808	0.624418		0.679808	1.21522	0.679808	0.639682
0.684885	1.38784	0.684885	0.685458		0.684885	1.38784	0.684885	0.665908		0.684885	1.32251	0.684885	0.645404		0.684885	0.675445	0.684885	0.578642		0.684885	0.516653	0.684885	0.47946		0.684885	0.473738	0.684885	0.451326		0.684885	1.35684	0.684885	0.660186		0.684885	1.38116	0.684885	0.66257		0.684885	1.23287	0.684885	0.64445		0.684885	1.24813	0.684885	0.659709
0.689885	1.43695	0.689885	0.7093		0.689885	1.436	0.689885	0.689273		0.689885	1.36257	0.689885	0.662093		0.689885	0.702624	0.689885	0.594378		0.689885	0.525713	0.689885	0.48995		0.689885	0.484228	0.689885	0.459909		0.689885	1.39642	0.689885	0.68069		0.689885	1.41979	0.689885	0.689273		0.689885	1.26958	0.689885	0.664001		0.689885	1.28055	0.689885	0.680213
0.694963	1.4689	0.694963	0.730758		0.694963	1.47605	0.694963	0.713115		0.694963	1.40596	0.694963	0.68212		0.694963	0.717883	0.694963	0.609159		0.694963	0.535727	0.694963	0.499964		0.694963	0.490904	0.694963	0.468493		0.694963	1.43886	0.694963	0.702147		0.694963	1.45603	0.694963	0.707393		0.694963	1.30725	0.694963	0.684028		0.694963	1.31488	0.694963	0.696902
0.699964	1.49465	0.699964	0.754123		0.699964	1.52421	0.699964	0.741725		0.699964	1.44601	0.699964	0.7093		0.699964	0.724559	0.699964	0.621557		0.699964	0.544786	0.699964	0.510931		0.699964	0.507116	0.699964	0.474691		0.699964	1.48225	0.699964	0.724082		0.699964	1.49704	0.699964	0.731711		0.699964	1.3454	0.699964	0.703578		0.699964	1.35112	0.699964	0.716453
0.704964	1.53757	0.704964	0.782256		0.704964	1.57285	0.704964	0.768428		0.704964	1.48988	0.704964	0.735049		0.704964	0.752692	0.704964	0.637774		0.704964	0.555754	0.704964	0.520468		0.704964	0.511408	0.704964	0.482798		0.704964	1.52469	0.704964	0.746493		0.704964	1.53661	0.704964	0.756507		0.704964	1.38259	0.704964	0.723128		0.704964	1.37783	0.704964	0.739341
0.710042	1.58191	0.710042	0.811343		0.710042	1.62101	0.710042	0.791793		0.710042	1.539	0.710042	0.756984		0.710042	0.751262	0.710042	0.653987		0.710042	0.567198	0.710042	0.529051		0.710042	0.521898	0.710042	0.487566		0.710042	1.56713	0.710042	0.77415		0.710042	1.57476	0.710042	0.781779		0.710042	1.42456	0.710042	0.747924		0.710042	1.41407	0.710042	0.759845
0.715042	1.63246	0.715042	0.835662		0.715042	1.67633	0.715042	0.823264		0.715042	1.58954	0.715042	0.786071		0.715042	0.770812	0.715042	0.668292		0.715042	0.58198	0.715042	0.538111		0.715042	0.533342	0.715042	0.495195		0.715042	1.63198	0.715042	0.796561		0.715042	1.61958	0.715042	0.811343		0.715042	1.46795	0.715042	0.769858		0.715042	1.45269	0.715042	0.781302
0.72012	1.67871	0.72012	0.861888		0.72012	1.72687	0.72012	0.849013		0.72012	1.63532	0.72012	0.809913		0.72012	0.787978	0.72012	0.678306		0.72012	0.589609	0.72012	0.546694		0.72012	0.543833	0.72012	0.499487		0.72012	1.6768	0.72012	0.82231		0.72012	1.66202	0.72012	0.832801		0.72012	1.50991	0.72012	0.789886		0.72012	1.48559	0.72012	0.803714
0.72512	1.72973	0.72512	0.895267		0.72512	1.78886	0.72512	0.880485		0.72512	1.69492	0.72512	0.840907		0.72512	0.809436	0.72512	0.694995		0.72512	0.602007	0.72512	0.555277		0.72512	0.557184	0.72512	0.507593		0.72512	1.73021	0.72512	0.850444		0.72512	1.71113	0.72512	0.860934		0.72512	1.54949	0.72512	0.816588		0.72512	1.52565	0.72512	0.827079
0.730198	1.80221	0.730198	0.922446		0.730198	1.85323	0.730198	0.913863		0.730198	1.74594	0.730198	0.872855		0.730198	0.830417	0.730198	0.708346		0.730198	0.616312	0.730198	0.563383		0.730198	0.571012	0.730198	0.510931		0.730198	1.755	0.730198	0.882392		0.730198	1.76025	0.730198	0.88716		0.730198	1.5986	0.730198	0.838523		0.730198	1.56904	0.730198	0.853305
0.735198	1.87183	0.735198	0.952487		0.735198	1.92142	0.735198	0.945811		0.735198	1.80793	0.735198	0.899558		0.735198	0.854259	0.735198	0.722651		0.735198	0.631576	0.735198	0.571012		0.735198	0.587225	0.735198	0.517607		0.735198	1.81365	0.735198	0.908618		0.735198	1.8127	0.735198	0.917678		0.735198	1.6501	0.735198	0.866179		0.735198	1.61529	0.735198	0.874763
0.740276	1.90474	0.740276	0.983481		0.740276	1.98961	0.740276	0.980144		0.740276	1.86897	0.740276	0.931506		0.740276	0.879054	0.740276	0.734572		0.740276	0.648742	0.740276	0.578642		0.740276	0.598669	0.740276	0.523806		0.740276	1.87135	0.740276	0.940566		0.740276	1.87135	0.740276	0.946288		0.740276	1.70446	0.740276	0.886683		0.740276	1.65964	0.740276	0.901942
0.745276	1.97531	0.745276	1.01829		0.745276	2.06686	0.745276	1.01448		0.745276	1.93907	0.745276	0.964408		0.745276	0.906711	0.745276	0.74697		0.745276	0.665908	0.745276	0.587225		0.745276	0.614405	0.745276	0.528574		0.745276	1.93621	0.745276	0.969653		0.745276	1.9281	0.745276	0.976806		0.745276	1.76359	0.745276	0.914817		0.745276	1.71447	0.745276	0.927215
0.750355	2.03491	0.750355	1.04785		0.750355	2.14649	0.750355	1.04404		0.750355	2.01012	0.750355	0.991588		0.750355	0.932937	0.750355	0.759845		0.750355	0.684981	0.750355	0.594854		0.750355	0.630622	0.750355	0.534773		0.750355	2.00249	0.750355	0.997787		0.750355	1.98771	0.750355	1.01161		0.750355	1.82415	0.750355	0.938659		0.750355	1.76645	0.750355	0.953918
0.755355	2.10596	0.755355	1.08076		0.755355	2.22946	0.755355	1.0798		0.755355	2.08641	0.755355	1.02544		0.755355	0.963931	0.755355	0.775104		0.755355	0.702624	0.755355	0.601053		0.755355	0.647311	0.755355	0.539064		0.755355	2.06972	0.755355	1.03164		0.755355	2.04969	0.755355	1.04118		0.755355	1.889	0.755355	0.964408		0.755355	1.81604	0.755355	0.976329
0.760354	2.18655	0.760354	1.11413		0.760354	2.32244	0.760354	1.11795		0.760354	2.16747	0.760354	1.0593		0.760354	0.996833	0.760354	0.788455		0.760354	0.722651	0.760354	0.611067		0.760354	0.665431	0.760354	0.547647		0.760354	2.14792	0.760354	1.06693		0.760354	2.1236	0.760354	1.07599		0.760354	1.95957	0.760354	0.997787		0.760354	1.86468	0.760354	1.00208
0.765432	2.26427	0.765432	1.15276		0.765432	2.42449	0.765432	1.15657		0.765432	2.2595	0.765432	1.09506		0.765432	1.03021	0.765432	0.805144		0.765432	0.74554	0.765432	0.620127		0.765432	0.684981	0.765432	0.554323		0.765432	2.23471	0.765432	1.09649		0.765432	2.19894	0.765432	1.10937		0.765432	2.03873	0.765432	1.02354		0.765432	1.93335	0.765432	1.03021
0.770432	2.35344	0.770432	1.18948		0.770432	2.53225	0.770432	1.19949		0.770432	2.35725	0.770432	1.13369		0.770432	1.06884	0.770432	0.818973		0.770432	0.768905	0.770432	0.629668		0.770432	0.707393	0.770432	0.561953		0.770432	2.32578	0.770432	1.13559		0.770432	2.28287	0.770432	1.14751		0.770432	2.12217	0.770432	1.05453		0.770432	2.00487	0.770432	1.05548
0.775511	2.45691	0.775511	1.22905		0.775511	2.65003	0.775511	1.24336		0.775511	2.4612	0.775511	1.17279		0.775511	1.11032	0.775511	0.843291		0.775511	0.796561	0.775511	0.640159		0.775511	0.72885	0.775511	0.571012		0.775511	2.4264	0.775511	1.16897		0.775511	2.37537	0.775511	1.18709		0.775511	2.21611	0.775511	1.08409		0.775511	2.08689	0.775511	1.086
0.780511	2.56849	0.780511	1.28055		0.780511	2.78069	0.780511	1.29343		0.780511	2.57708	0.780511	1.21904		0.780511	1.15467	0.780511	0.863795		0.780511	0.826602	0.780511	0.65351		0.780511	0.752692	0.780511	0.58198		0.780511	2.53702	0.780511	1.21379		0.780511	2.47599	0.780511	1.23001		0.780511	2.31482	0.780511	1.12272		0.780511	2.16843	0.780511	1.12224
0.785589	2.69009	0.785589	1.3268		0.785589	2.92278	0.785589	1.34874		0.785589	2.70248	0.785589	1.27912		0.785589	1.2033	0.785589	0.890021		0.785589	0.859981	0.785589	0.670676		0.785589	0.778441	0.785589	0.594854		0.785589	2.65814	0.785589	1.26625		0.785589	2.58423	0.785589	1.28484		0.785589	2.42401	0.785589	1.16086		0.785589	2.25378	0.785589	1.15657
0.790589	2.8112	0.790589	1.38164		0.790589	3.0706	0.790589	1.41263		0.790589	2.83504	0.790589	1.34397		0.790589	1.25385	0.790589	0.922446		0.790589	0.892406	0.790589	0.687842		0.790589	0.804667	0.790589	0.607729		0.790589	2.78593	0.790589	1.32108		0.790589	2.7001	0.790589	1.34683		0.790589	2.53798	0.790589	1.20664		0.790589	2.34724	0.790589	1.2014
0.795667	2.95616	0.795667	1.45221		0.795667	3.24084	0.795667	1.50466		0.795667	2.99097	0.795667	1.42551		0.795667	1.31393	0.795667	0.967746		0.795667	0.931983	0.795667	0.709777		0.795667	0.834231	0.795667	0.625377		0.795667	2.93375	0.795667	1.40119		0.795667	2.83504	0.795667	1.43028		0.795667	2.67054	0.795667	1.2672		0.795667	2.45358	0.795667	1.25289
0.800667	3.11304	0.800667	1.54615		0.800667	3.43539	0.800667	1.61291		0.800667	3.16073	0.800667	1.53423		0.800667	1.37926	0.800667	1.02115		0.800667	0.974422	0.800667	0.741248		0.800667	0.866656	0.800667	0.648265		0.800667	3.09969	0.800667	1.50085		0.800667	2.9862	0.800667	1.54758		0.800667	2.81788	0.800667	1.35446		0.800667	2.57708	0.800667	1.32204
0.805745	3.28328	0.805745	1.66488		0.805745	3.63947	0.805745	1.755		0.805745	3.34765	0.805745	1.67442		0.805745	1.4484	0.805745	1.09554		0.805745	1.0202	0.805745	0.782733		0.805745	0.900512	0.805745	0.674968		0.805745	3.28518	0.805745	1.63198		0.805745	3.15119	0.805745	1.70208		0.805745	2.97953	0.805745	1.46318		0.805745	2.73014	0.805745	1.40834
0.810745	3.47973	0.810745	1.82224		0.810745	3.87742	0.810745	1.95051		0.810745	3.55269	0.810745	1.87088		0.810745	1.52565	0.810745	1.19091		0.810745	1.06931	0.810745	0.838046		0.810745	0.938182	0.810745	0.709777		0.810745	3.49356	0.810745	1.82558		0.810745	3.3405	0.810745	1.91475		0.810745	3.15978	0.810745	1.61338		0.810745	2.85793	0.810745	1.53089
0.815745	3.69956	0.815745	2.03777		0.815745	4.13777	0.815745	2.20467		0.815745	3.78539	0.815745	2.13505		0.815745	1.61338	0.815745	1.31774		0.815745	1.12796	0.815745	0.914817		0.815745	0.977759	0.815745	0.7546		0.815745	3.73723	0.815745	2.09833		0.815745	3.55698	0.815745	2.22326		0.815745	3.36243	0.815745	1.82605		0.815745	3.02864	0.815745	1.68729
0.820824	3.94751	0.820824	2.32578		0.820824	4.43198	0.820824	2.55657		0.820824	4.05385	0.820824	2.50078		0.820824	1.70589	0.820824	1.4875		0.820824	1.18804	0.820824	1.01543		0.820824	1.01972	0.820824	0.814204		0.820824	4.00282	0.820824	2.48743		0.820824	3.80255	0.820824	2.65337		0.820824	3.59131	0.820824	2.13266		0.820824	3.22367	0.820824	1.91427
0.825824	4.22694	0.825824	2.72537		0.825824	4.75623	0.825824	3.04056		0.825824	4.35044	0.825824	3.00003		0.825824	1.81079	0.825824	1.69683		0.825824	1.25623	0.825824	1.15657		0.825824	1.06788	0.825824	0.891929		0.825824	4.30991	0.825824	3.03007		0.825824	4.08579	0.825824	3.26134		0.825824	3.84833	0.825824	2.558		0.825824	3.43634	0.825824	2.22946
0.830902	4.53307	0.830902	3.24656		0.830902	5.11481	0.830902	3.66665		0.830902	4.67183	0.830902	3.65616		0.830902	1.92476	0.830902	1.95337		0.830902	1.32537	0.830902	1.34063		0.830902	1.11604	0.830902	0.988727		0.830902	4.65419	0.830902	3.7706		0.830902	4.39717	0.830902	4.07912		0.830902	4.13348	0.830902	3.14595		0.830902	3.67619	0.830902	2.64526
0.835901	4.88879	0.835901	3.96325		0.835901	5.53967	0.835901	4.50303		0.835901	5.0595	0.835901	4.53641		0.835901	2.05446	0.835901	2.27285		0.835901	1.40691	0.835901	1.58477		0.835901	1.1704	0.835901	1.11843		0.835901	5.0595	0.835901	4.79342		0.835901	4.76624	0.835901	5.17823		0.835901	4.46536	0.835901	3.93893		0.835901	3.95848	0.835901	3.22892
0.84098	5.2984	0.84098	4.8783		0.84098	6.01556	0.84098	5.54158		0.84098	5.49294	0.84098	5.61597		0.84098	2.19847	0.84098	2.64717		0.84098	1.50037	0.84098	1.88709		0.84098	1.23096	0.84098	1.2796		0.84098	5.52394	0.84098	6.07612		0.84098	5.19015	0.84098	6.51243		0.84098	4.84349	0.84098	4.94744		0.84098	4.28368	0.84098	3.99281
0.84598	5.76665	0.84598	5.97122		0.84598	6.55487	0.84598	6.71556		0.84598	5.98886	0.84598	6.85146		0.84598	2.35964	0.84598	3.07394		0.84598	1.60289	0.84598	2.22898		0.84598	1.29962	0.84598	1.47081		0.84598	6.05323	0.84598	7.51904		0.84598	5.67939	0.84598	7.98014		0.84598	5.26406	0.84598	6.07994		0.84598	4.6518	0.84598	4.91693
0.851058	6.2969	0.851058	7.20337		0.851058	7.15855	0.851058	7.97012		0.851058	6.552	0.851058	8.13702		0.851058	2.54179	0.851058	3.53219		0.851058	1.72019	0.851058	2.59901		0.851058	1.37067	0.851058	1.68348		0.851058	6.65023	0.851058	8.9691		0.851058	6.23729	0.851058	9.38539		0.851058	5.74281	0.851058	7.23007		0.851058	5.06951	0.851058	5.93784
0.856058	6.89724	0.856058	8.43934		0.856058	7.84853	0.856058	9.20895		0.856058	7.19049	0.856058	9.35915		0.856058	2.74492	0.856058	4.00616		0.856058	1.85705	0.856058	2.96761		0.856058	1.45269	0.856058	1.9138		0.856058	7.32449	0.856058	10.2499		0.856058	6.85718	0.856058	10.6085		0.856058	6.28545	0.856058	8.25194		0.856058	5.54254	0.856058	6.96352
0.861058	7.57769	0.861058	9.61856		0.861058	8.62053	0.861058	10.3734		0.861058	7.91243	0.861058	10.4583		0.861058	2.97619	0.861058	4.48634		0.861058	1.99247	0.861058	3.33096		0.861058	1.54329	0.861058	2.15221		0.861058	8.07693	0.861058	11.3352		0.861058	7.53954	0.861058	11.6198		0.861058	6.89676	0.861058	9.11978		0.861058	6.07898	0.861058	7.91004
0.866137	8.31202	0.866137	10.6438		0.866137	9.45834	0.866137	11.3838		0.866137	8.69778	0.866137	11.3676		0.866137	3.22081	0.866137	4.93648		0.866137	2.15078	0.866137	3.66951		0.866137	1.64152	0.866137	2.38443		0.866137	8.87993	0.866137	12.163		0.866137	8.29295	0.866137	12.3928		0.866137	7.54383	0.866137	9.836		0.866137	6.66215	0.866137	8.69349
0.871136	9.15173	0.871136	11.5917		0.871136	10.3987	0.871136	12.3432		0.871136	9.58184	0.871136	12.2006		0.871136	3.50501	0.871136	5.37707		0.871136	2.33198	0.871136	4.00759		0.871136	1.75357	0.871136	2.61951		0.871136	9.77687	0.871136	12.8677		0.871136	9.13743	0.871136	13.0747		0.871136	8.27912	0.871136	10.4392		0.871136	7.32162	0.871136	9.41352
0.876214	10.0792	0.876214	12.4634		0.876214	11.4387	0.876214	13.244		0.876214	10.5613	0.876214	12.9593		0.876214	3.82306	0.876214	5.80146		0.876214	2.53511	0.876214	4.3285		0.876214	1.88185	0.876214	2.85269		0.876214	10.762	0.876214	13.4762		0.876214	10.0525	0.876214	13.6622		0.876214	9.08402	0.876214	10.9652		0.876214	8.04737	0.876214	10.0434
0.881214	11.1011	0.881214	13.2964		0.881214	12.585	0.881214	14.1132		0.881214	11.6427	0.881214	13.6779		0.881214	4.18259	0.881214	6.21727		0.881214	2.76209	0.881214	4.6499		0.881214	2.0187	0.881214	3.08538		0.881214	11.8306	0.881214	14.0966		0.881214	11.0548	0.881214	14.2668		0.881214	9.9595	0.881214	11.4725		0.881214	8.84179	0.881214	10.6686
0.886292	12.2111	0.886292	14.0808		0.886292	13.82	0.886292	14.9224		0.886292	12.8043	0.886292	14.385		0.886292	4.58219	0.886292	6.62162		0.886292	3.01767	0.886292	4.95555		0.886292	2.17749	0.886292	3.31856		0.886292	12.966	0.886292	14.6945		0.886292	12.1172	0.886292	14.8304		0.886292	10.9108	0.886292	11.9398		0.886292	9.70677	0.886292	11.2722
0.891293	13.4185	0.891293	14.8714		0.891293	15.1532	0.891293	15.7569		0.891293	14.0679	0.891293	15.0421		0.891293	5.02612	0.891293	7.01979		0.891293	3.30283	0.891293	5.25977		0.891293	2.35249	0.891293	3.5546		0.891293	14.1738	0.891293	15.2367		0.891293	13.2597	0.891293	15.3416		0.891293	11.9212	0.891293	12.3971		0.891293	10.6385	0.891293	11.8373
0.896371	14.6998	0.896371	15.6243		0.896371	16.5709	0.896371	16.6176		0.896371	15.4107	0.896371	15.7564		0.896371	5.51726	0.896371	7.40841		0.896371	3.61754	0.896371	5.55493		0.896371	2.54894	0.896371	3.79206		0.896371	15.4489	0.896371	15.7426		0.896371	14.4561	0.896371	15.8337		0.896371	12.9989	0.896371	12.8496		0.896371	11.637	0.896371	12.3895
0.901371	16.0268	0.901371	16.3558		0.901371	18.0324	0.901371	17.3534		0.901371	16.7964	0.901371	16.4211		0.901371	6.05276	0.901371	7.83136		0.901371	3.96611	0.901371	5.82101		0.901371	2.764	0.901371	4.02237		0.901371	16.7316	0.901371	16.1775		0.901371	15.6768	0.901371	16.2457		0.901371	14.097	0.901371	13.2363		0.901371	12.6727	0.901371	12.8987
0.906448	17.4611	0.906448	17.1703		0.906448	19.5864	0.906448	18.1201		0.906448	18.277	0.906448	17.083		0.906448	6.65357	0.906448	8.19138		0.906448	4.35187	0.906448	6.09186		0.906448	3.01291	0.906448	4.2627		0.906448	18.0877	0.906448	16.6505		0.906448	16.97	0.906448	16.691		0.906448	15.2739	0.906448	13.6474		0.906448	13.7818	0.906448	13.4447
0.911448	18.9565	0.911448	17.9294		0.911448	21.201	0.911448	18.8621		0.911448	19.8181	0.911448	17.7234		0.911448	7.31495	0.911448	8.56331		0.911448	4.78198	0.911448	6.36175		0.911448	3.28566	0.911448	4.50732		0.911448	19.4667	0.911448	17.103		0.911448	18.3275	0.911448	17.1283		0.911448	16.4855	0.911448	14.0374		0.911448	14.9477	0.911448	13.9802
0.916449	20.4809	0.916449	18.6427		0.916449	22.8418	0.916449	19.5597		0.916449	21.3884	0.916449	18.3333		0.916449	8.0302	0.916449	8.93668		0.916449	5.25357	0.916449	6.62401		0.916449	3.59274	0.916449	4.75528		0.916449	20.8386	0.916449	17.5331		0.916449	19.6541	0.916449	17.5465		0.916449	17.7077	0.916449	14.4013		0.916449	16.135	0.916449	14.4852
0.921527	22.0478	0.921527	19.3485		0.921527	24.4893	0.921527	20.2621		0.921527	22.9767	0.921527	18.9379		0.921527	8.80555	0.921527	9.32148		0.921527	5.76475	0.921527	6.89486		0.921527	3.93416	0.921527	5.00943		0.921527	22.2066	0.921527	17.9508		0.921527	20.9983	0.921527	17.957		0.921527	18.9479	0.921527	14.7637		0.921527	17.3448	0.921527	14.9921
0.926527	23.6033	0.926527	20.007		0.926527	26.1005	0.926527	20.9082		0.926527	24.5403	0.926527	19.5063		0.926527	9.6362	0.926527	9.70153		0.926527	6.32598	0.926527	7.16188		0.926527	4.31086	0.926527	5.26883		0.926527	23.5132	0.926527	18.3385		0.926527	22.2896	0.926527	18.3352		0.926527	20.1658	0.926527	15.0865		0.926527	18.5588	0.926527	15.4732
0.931605	25.132	0.931605	20.6445		0.931605	27.6836	0.931605	21.5224		0.931605	26.0752	0.931605	20.0542		0.931605	10.5207	0.931605	10.084		0.931605	6.93253	0.931605	7.43797		0.931605	4.72857	0.931605	5.53777		0.931605	24.7773	0.931605	18.7247		0.931605	23.5508	0.931605	18.7109		0.931605	21.355	0.931605	15.4055		0.931605	19.7662	0.931605	15.9534
0.936605	26.625	0.936605	21.242		0.936605	29.1833	0.936605	22.0879		0.936605	27.5425	0.936605	20.5529		0.936605	11.4463	0.936605	10.4487		0.936605	7.56004	0.936605	7.71788		0.936605	5.18348	0.936605	5.81005		0.936605	25.9689	0.936605	19.0714		0.936605	24.732	0.936605	19.0395		0.936605	22.4965	0.936605	15.6863		0.936605	20.9435	0.936605	16.3844
0.941684	27.9902	0.941684	21.7312		0.941684	30.567	0.941684	22.5395		0.941684	28.8905	0.941684	20.9559		0.941684	12.389	0.941684	10.782		0.941684	8.2219	0.941684	7.98109		0.941684	5.67129	0.941684	6.07374		0.941684	26.9941	0.941684	19.3389		0.941684	25.7896	0.941684	19.2984		0.941684	23.538	0.941684	15.9209		0.941684	22.0431	0.941684	16.7635
0.946683	29.3125	0.946683	22.1966		0.946683	31.8426	0.946683	22.9543		0.946683	30.1579	0.946683	21.3335		0.946683	13.367	0.946683	11.1163		0.946683	8.92714	0.946683	8.2548		0.946683	6.19962	0.946683	6.35459		0.946683	27.9616	0.946683	19.6074		0.946683	26.7905	0.946683	19.5392		0.946683	24.5236	0.946683	16.1393		0.946683	23.104	0.946683	17.1407
0.951761	30.537	0.951761	22.5948		0.951761	33.0361	0.951761	23.3115		0.951761	31.3243	0.951761	21.6678		0.951761	14.3774	0.951761	11.4363		0.951761	9.66338	0.951761	8.53137		0.951761	6.7704	0.951761	6.6364		0.951761	28.8185	0.951761	19.8401		0.951761	27.6874	0.951761	19.7404		0.951761	25.442	0.951761	16.3439		0.951761	24.1149	0.951761	17.4902
0.956761	31.6209	0.956761	22.8871		0.956761	34.0465	0.956761	23.557		0.956761	32.3213	0.956761	21.8924		0.956761	15.3764	0.956761	11.7152		0.956761	10.4106	0.956761	8.78695		0.956761	7.36883	0.956761	6.90773		0.956761	29.5304	0.956761	19.9927		0.956761	28.437	0.956761	19.8639		0.956761	26.2478	0.956761	16.4874		0.956761	25.0247	0.956761	17.7725
0.96184	32.5726	0.96184	23.1131		0.96184	34.9277	0.96184	23.7349		0.96184	33.2025	0.96184	22.0564		0.96184	16.3587	0.96184	11.9761		0.96184	11.1788	0.96184	9.03777		0.96184	8.00159	0.96184	7.17953		0.96184	30.147	0.96184	20.1062		0.96184	29.0927	0.96184	19.9488		0.96184	26.9602	0.96184	16.6023		0.96184	25.8602	0.96184	18.0195
0.96684	33.3809	0.96684	23.2414		0.96684	35.6425	0.96684	23.8322		0.96684	33.9121	0.96684	22.1365		0.96684	17.3181	0.96684	12.203		0.96684	11.9379	0.96684	9.2676		0.96684	8.65201	0.96684	7.4394		0.96684	30.6076	0.96684	20.1486		0.96684	29.6091	0.96684	19.9502		0.96684	27.5491	0.96684	16.671		0.96684	26.5869	0.96684	18.2112
0.97184	34.0585	0.97184	23.3153		0.97184	36.2386	0.97184	23.8789		0.97184	34.501	0.97184	22.1704		0.97184	18.2441	0.97184	12.409		0.97184	12.7066	0.97184	9.49506		0.97184	9.32816	0.97184	7.6969		0.97184	30.9704	0.97184	20.16		0.97184	30.0101	0.97184	19.9164		0.97184	28.0636	0.97184	16.7168		0.97184	27.2335	0.97184	18.3671
0.976918	34.4962	0.976918	23.2452		0.976918	36.5728	0.976918	23.7807		0.976918	34.8529	0.976918	22.076		0.976918	19.0719	0.976918	12.5549		0.976918	13.4156	0.976918	9.6753		0.976918	9.99049	0.976918	7.91862		0.976918	31.1397	0.976918	20.0575		0.976918	30.2156	0.976918	19.7743		0.976918	28.3817	0.976918	16.6796		0.976918	27.6993	0.976918	18.411
0.981917	34.8739	0.981917	23.1889		0.981917	36.8575	0.981917	23.7153		0.981917	35.1485	0.981917	22.0111		0.981917	19.8835	0.981917	12.7151		0.981917	14.1371	0.981917	9.87081		0.981917	10.6724	0.981917	8.15419		0.981917	31.2618	0.981917	19.9793		0.981917	30.383	0.981917	19.666		0.981917	28.6492	0.981917	16.6653		0.981917	28.1323	0.981917	18.4701
0.986996	35.1199	0.986996	23.0812		0.986996	37.0173	0.986996	23.6057		0.986996	35.3054	0.986996	21.8972		0.986996	20.6121	0.986996	12.8544		0.986996	14.8233	0.986996	10.0525		0.986996	11.3495	0.986996	8.37544		0.986996	31.2876	0.986996	19.8682		0.986996	30.4307	0.986996	19.5092		0.986996	28.8328	0.986996	16.6281		0.986996	28.4599	0.986996	18.4901
0.991996	35.2587	0.991996	22.9581		0.991996	37.0554	0.991996	23.4741		0.991996	35.3555	0.991996	21.7608		0.991996	21.2692	0.991996	12.9836		0.991996	15.4703	0.991996	10.2251		0.991996	12.018	0.991996	8.59049		0.991996	31.2341	0.991996	19.7509		0.991996	30.3997	0.991996	19.3427		0.991996	28.9139	0.991996	16.5733		0.991996	28.7021	0.991996	18.482
0.997074	35.2739	0.997074	22.7941		0.997074	36.9762	0.997074	23.3138		0.997074	35.3064	0.997074	21.6082		0.997074	21.8557	0.997074	13.0942		0.997074	16.0621	0.997074	10.3829		0.997074	12.6598	0.997074	8.7922		0.997074	31.104	0.997074	19.6007		0.997074	30.2662	0.997074	19.1658		0.997074	28.8957	0.997074	16.5027		0.997074	28.8461	0.997074	18.4396
1.00207	35.1914	1.00207	22.6215		1.00207	36.7998	1.00207	23.1398		1.00207	35.1457	1.00207	21.447		1.00207	22.3511	1.00207	13.1958		1.00207	16.6109	1.00207	10.5346		1.00207	13.2812	1.00207	8.98531		1.00207	30.9066	1.00207	19.4424		1.00207	30.0683	1.00207	18.9799		1.00207	28.8037	1.00207	16.4216		1.00207	28.9	1.00207	18.3809
1.00715	35.0393	1.00715	22.4427		1.00715	36.5395	1.00715	22.9648		1.00715	34.9325	1.00715	21.2863		1.00715	22.775	1.00715	13.2902		1.00715	17.1021	1.00715	10.6743		1.00715	13.8691	1.00715	9.16842		1.00715	30.6433	1.00715	19.2893		1.00715	29.8151	1.00715	18.8006		1.00715	28.6568	1.00715	16.3406		1.00715	28.8857	1.00715	18.3175
1.01215	34.7742	1.01215	22.2252		1.01215	36.1628	1.01215	22.7531		1.01215	34.604	1.01215	21.0937		1.01215	23.0783	1.01215	13.3536		1.01215	17.5265	1.01215	10.7902		1.01215	14.4013	1.01215	9.32768		1.01215	30.3177	1.01215	19.1038		1.01215	29.4732	1.01215	18.597		1.01215	28.4036	1.01215	16.2261		1.01215	28.7636	1.01215	18.1974
1.01723	34.5267	1.01723	22.0717		1.01723	35.8051	1.01723	22.6		1.01723	34.3131	1.01723	20.9554		1.01723	23.3591	1.01723	13.4504		1.01723	17.9265	1.01723	10.9289		1.01723	14.9267	1.01723	9.50984		1.01723	30.0263	1.01723	18.976		1.01723	29.1718	1.01723	18.4529		1.01723	28.1561	1.01723	16.1579		1.01723	28.6463	1.01723	18.1282
1.02223	34.2254	1.02223	21.9053		1.02223	35.3717	1.02223	22.436		1.02223	33.9731	1.02223	20.8209		1.02223	23.5594	1.02223	13.5296		1.02223	18.2722	1.02223	11.0505		1.02223	15.4012	1.02223	9.67244		1.02223	29.6949	1.02223	18.8444		1.02223	28.8304	1.02223	18.3123		1.02223	27.861	1.02223	16.0793		1.02223	28.4637	1.02223	18.0357
1.02723	33.8959	1.02723	21.7679		1.02723	34.9363	1.02723	22.2958		1.02723	33.6355	1.02723	20.706		1.02723	23.7325	1.02723	13.6173		1.02723	18.5765	1.02723	11.1778		1.02723	15.8504	1.02723	9.84029		1.02723	29.3993	1.02723	18.7367		1.02723	28.5014	1.02723	18.2031		1.02723	27.5572	1.02723	16.0101		1.02723	28.2777	1.02723	17.9642
1.03231	33.5568	1.03231	21.6297		1.03231	34.4695	1.03231	22.1704		1.03231	33.2698	1.03231	20.6159		1.03231	23.8517	1.03231	13.7065		1.03231	18.8421	1.03231	11.3023		1.03231	16.2514	1.03231	10.0019		1.03231	29.0955	1.03231	18.6532		1.03231	28.189	1.03231	18.1082		1.03231	27.2363	1.03231	15.95		1.03231	28.0622	1.03231	17.8879
1.03731	33.2245	1.03731	21.5376		1.03731	34.016	1.03731	22.0722		1.03731	32.9369	1.03731	20.5501		1.03731	23.9495	1.03731	13.8076		1.03731	19.0934	1.03731	11.4348		1.03731	16.6371	1.03731	10.1726		1.03731	28.8175	1.03731	18.6022		1.03731	27.8991	1.03731	18.0553		1.03731	26.9335	1.03731	15.9119		1.03731	27.8505	1.03731	17.8445
1.04239	32.8525	1.04239	21.4346		1.04239	33.5068	1.04239	21.9592		1.04239	32.5683	1.04239	20.4809		1.04239	24.0024	1.04239	13.9001		1.04239	19.2936	1.04239	11.555		1.04239	16.9781	1.04239	10.3348		1.04239	28.5362	1.04239	18.5316		1.04239	27.6159	1.04239	17.998		1.04239	26.6112	1.04239	15.869		1.04239	27.604	1.04239	17.7792
1.04739	32.4577	1.04739	21.3216		1.04739	32.9965	1.04739	21.8337		1.04739	32.1912	1.04739	20.408		1.04739	24.0172	1.04739	13.9783		1.04739	19.4596	1.04739	11.6699		1.04739	17.2871	1.04739	10.4907		1.04739	28.2835	1.04739	18.4763		1.04739	27.3412	1.04739	17.9432		1.04739	26.2836	1.04739	15.8055		1.04739	27.3512	1.04739	17.7177
1.05247	32.1215	1.05247	21.2639		1.05247	32.5507	1.05247	21.7565		1.05247	31.8693	1.05247	20.377		1.05247	24.0639	1.05247	14.0727		1.05247	19.6489	1.05247	11.7963		1.05247	17.6094	1.05247	10.6714		1.05247	28.1094	1.05247	18.4668		1.05247	27.1472	1.05247	17.9318		1.05247	26.0194	1.05247	15.785		1.05247	27.161	1.05247	17.6914
1.05746	31.8345	1.05746	21.2229		1.05746	32.1482	1.05746	21.6883		1.05746	31.5965	1.05746	20.346		1.05746	24.1097	1.05746	14.1686		1.05746	19.8482	1.05746	11.9265		1.05746	17.9322	1.05746	10.866		1.05746	28.0088	1.05746	18.4797		1.05746	27.0218	1.05746	17.9327		1.05746	25.8001	1.05746	15.7803		1.05746	27.0003	1.05746	17.7057
1.06254	31.5269	1.06254	21.1447		1.06254	31.7334	1.06254	21.5858		1.06254	31.2909	1.06254	20.2735		1.06254	24.1354	1.06254	14.2181		1.06254	20.0351	1.06254	12.0175		1.06254	18.2279	1.06254	11.0529		1.06254	27.9287	1.06254	18.4529		1.06254	26.9211	1.06254	17.8827		1.06254	25.6322	1.06254	15.7455		1.06254	26.8563	1.06254	17.7015
1.06754	31.2475	1.06754	21.047		1.06754	31.3591	1.06754	21.4485		1.06754	31.0115	1.06754	20.1557		1.06754	24.156	1.06754	14.2229		1.06754	20.2192	1.06754	12.0895		1.06754	18.4825	1.06754	11.2288		1.06754	27.9239	1.06754	18.3976		1.06754	26.8873	1.06754	17.7992		1.06754	25.4649	1.06754	15.6925		1.06754	26.7557	1.06754	17.7005
1.07262	30.959	1.07262	20.8934		1.07262	30.9952	1.07262	21.2572		1.07262	30.7096	1.07262	19.9698		1.07262	24.1636	1.07262	14.1748		1.07262	20.4056	1.07262	12.11		1.07262	18.7505	1.07262	11.3728		1.07262	27.9368	1.07262	18.2698		1.07262	26.8973	1.07262	17.6352		1.07262	25.3576	1.07262	15.5824		1.07262	26.6932	1.07262	17.6604
1.07762	30.6576	1.07762	20.6912		1.07762	30.6276	1.07762	21.0222		1.07762	30.372	1.07762	19.7318		1.07762	24.1745	1.07762	14.0632		1.07762	20.5878	1.07762	12.0781		1.07762	19.0218	1.07762	11.4696		1.07762	27.9959	1.07762	18.0815		1.07762	26.9445	1.07762	17.4015		1.07762	25.2894	1.07762	15.4241		1.07762	26.666	1.07762	17.5894
1.08262	30.3143	1.08262	20.4151		1.08262	30.2194	1.08262	20.7165		1.08262	29.9662	1.08262	19.4224		1.08262	24.1312	1.08262	13.8953		1.08262	20.7446	1.08262	11.9946		1.08262	19.2631	1.08262	11.4887		1.08262	28.0183	1.08262	17.8059		1.08262	26.9788	1.08262	17.1083		1.08262	25.2203	1.08262	15.2004		1.08262	26.6708	1.08262	17.4473
1.0877	29.8909	1.0877	20.0861		1.0877	29.7326	1.0877	20.3565		1.0877	29.4694	1.0877	19.07		1.0877	24.0291	1.0877	13.6817		1.0877	20.8519	1.0877	11.8587		1.0877	19.4557	1.0877	11.4234		1.0877	27.9502	1.0877	17.473		1.0877	26.9259	1.0877	16.7807		1.0877	25.1134	1.0877	14.9162		1.0877	26.647	1.0877	17.2203
1.0927	29.4336	1.0927	19.7743		1.0927	29.2529	1.0927	20.0189		1.0927	28.9425	1.0927	18.7534		1.0927	23.9266	1.0927	13.4824		1.0927	20.9473	1.0927	11.73		1.0927	19.6479	1.0927	11.3209		1.0927	27.8033	1.0927	17.1521		1.0927	26.8239	1.0927	16.4965		1.0927	24.9995	1.0927	14.6454		1.0927	26.6393	1.0927	16.9752
1.09778	28.9253	1.09778	19.4724		1.09778	28.7107	1.09778	19.6932		1.09778	28.3712	1.09778	18.473		1.09778	23.7807	1.09778	13.2988		1.09778	20.9869	1.09778	11.6098		1.09778	19.8167	1.09778	11.1912		1.09778	27.5444	1.09778	16.876		1.09778	26.6088	1.09778	16.2542		1.09778	24.8159	1.09778	14.3893		1.09778	26.585	1.09778	16.713
1.0927	23.6305	1.0927	15.7388		1.0927	23.4803	1.0927	15.9033		1.0927	23.1799	1.0927	14.9696		1.0927	20.0632	1.0927	10.9489		1.0927	17.8064	1.0927	9.57612		1.0927	16.9447	1.0927	9.21992		1.0927	22.7798	1.0927	13.6798		1.0927	21.9925	1.0927	13.2292		1.0927	20.5873	1.0927	11.6103		1.0927	22.1012	1.0927	13.5119
1.0877	19.6565	1.0877	13.0251		1.0877	19.5549	1.0877	13.1634		1.0877	19.3098	1.0877	12.42		1.0877	17.1688	1.0877	9.22564		1.0877	15.3154	1.0877	8.08075		1.0877	14.654	1.0877	7.7751		1.0877	19.1816	1.0877	11.3728		1.0877	18.5164	1.0877	11.0286		1.0877	17.3486	1.0877	9.60855		1.0877	18.6532	1.0877	11.1974
1.08262	16.6052	1.08262	10.9752		1.08262	16.5499	1.08262	11.0734		1.08262	16.332	1.08262	10.4807		1.08262	14.8824	1.08262	7.90527		1.08262	13.3212	1.08262	6.93825		1.08262	12.8062	1.08262	6.67074		1.08262	16.3887	1.08262	9.62428		1.08262	15.8218	1.08262	9.36392		1.08262	14.8318	1.08262	8.10268		1.08262	15.9581	1.08262	9.45453
1.07762	14.1767	1.07762	9.34819		1.07762	14.1519	1.07762	9.42496		1.07762	13.9607	1.07762	8.94526		1.07762	13.0008	1.07762	6.84431		1.07762	11.6742	1.07762	6.01509		1.07762	11.2594	1.07762	5.7905		1.07762	14.1228	1.07762	8.24002		1.07762	13.6493	1.07762	8.0302		1.07762	12.7976	1.07762	6.91298		1.07762	13.7709	1.07762	8.07407
1.07262	12.2121	1.07262	8.03545		1.07262	12.2087	1.07262	8.09744		1.07262	12.0428	1.07262	7.69928		1.07262	11.4382	1.07262	5.98028		1.07262	10.3014	1.07262	5.2612		1.07262	9.96045	1.07262	5.0595		1.07262	12.2979	1.07262	7.11563		1.07262	11.875	1.07262	6.9516		1.07262	11.133	1.07262	5.95596		1.07262	11.9808	1.07262	6.96257
1.06754	10.6018	1.06754	6.96114		1.06754	10.6194	1.06754	7.01597		1.06754	10.4626	1.06754	6.68361		1.06754	10.1297	1.06754	5.255		1.06754	9.1441	1.06754	4.63416		1.06754	8.85848	1.06754	4.45821		1.06754	10.7797	1.06754	6.20201		1.06754	10.4049	1.06754	6.05896		1.06754	9.75827	1.06754	5.1706		1.06754	10.5002	1.06754	6.05085
1.06254	9.26379	1.06254	6.06706		1.06254	9.29574	1.06254	6.11331		1.06254	9.15936	1.06254	5.83293		1.06254	9.01059	1.06254	4.65323		1.06254	8.15085	1.06254	4.10487		1.06254	7.91052	1.06254	3.94894		1.06254	9.50555	1.06254	5.43239		1.06254	9.17033	1.06254	5.3189		1.06254	8.59717	1.06254	4.52067		1.06254	9.25425	1.06254	5.2984
1.05746	8.1499	1.05746	5.31747		1.05746	8.19281	1.05746	5.35419		1.05746	8.05929	1.05746	5.12101		1.05746	8.05452	1.05746	4.13395		1.05746	7.29683	1.05746	3.65235		1.05746	7.09084	1.05746	3.51693		1.05746	8.42408	1.05746	4.7858		1.05746	8.12176	1.05746	4.68852		1.05746	7.61154	1.05746	3.97851		1.05746	8.19424	1.05746	4.65848
1.05247	7.19097	1.05247	4.67422		1.05247	7.24104	1.05247	4.71427		1.05247	7.12278	1.05247	4.51018		1.05247	7.21386	1.05247	3.68668		1.05247	6.55153	1.05247	3.26134		1.05247	6.36938	1.05247	3.14023		1.05247	7.49376	1.05247	4.23123		1.05247	7.2234	1.05247	4.15064		1.05247	6.76754	1.05247	3.50596		1.05247	7.28443	1.05247	4.11059
1.04739	6.37939	1.04739	4.13252		1.04739	6.43899	1.04739	4.18307		1.04739	6.32408	1.04739	3.98518		1.04739	6.48715	1.04739	3.29854		1.04739	5.90065	1.04739	2.92088		1.04739	5.7409	1.04739	2.81549		1.04739	6.69267	1.04739	3.75105		1.04739	6.45235	1.04739	3.6905		1.04739	6.04084	1.04739	3.10637		1.04739	6.50051	1.04739	3.64472
1.04239	5.6875	1.04239	3.66475		1.04239	5.74329	1.04239	3.69431		1.04239	5.64077	1.04239	3.53934		1.04239	5.86154	1.04239	2.96713		1.04239	5.33034	1.04239	2.62905		1.04239	5.18968	1.04239	2.53273		1.04239	5.9984	1.04239	3.34383		1.04239	5.77953	1.04239	3.28804		1.04239	5.40807	1.04239	2.76304		1.04239	5.81958	1.04239	3.24275
1.03731	5.07762	1.03731	3.25705		1.03731	5.14247	1.03731	3.28232		1.03731	5.03947	1.03731	3.15215		1.03731	5.29458	1.03731	2.67054		1.03731	4.82633	1.03731	2.36631		1.03731	4.6971	1.03731	2.28573		1.03731	5.39138	1.03731	2.98477		1.03731	5.19063	1.03731	2.94329		1.03731	4.85398	1.03731	2.46454		1.03731	5.22878	1.03731	2.89322
1.03231	4.54261	1.03231	2.89894		1.03231	4.60269	1.03231	2.92326		1.03231	4.51447	1.03231	2.80643		1.03231	4.7796	1.03231	2.40446		1.03231	4.3719	1.03231	2.13696		1.03231	4.25507	1.03231	2.06018		1.03231	4.84969	1.03231	2.66672		1.03231	4.66611	1.03231	2.63096		1.03231	4.36331	1.03231	2.1999		1.03231	4.70283	1.03231	2.58614
1.02723	4.07626	1.02723	2.58661		1.02723	4.13872	1.02723	2.60902		1.02723	4.05385	1.02723	2.50126		1.02723	4.3347	1.02723	2.17081		1.02723	3.97088	1.02723	1.93382		1.02723	3.86263	1.02723	1.86182		1.02723	4.37428	1.02723	2.38729		1.02723	4.20882	1.02723	2.35678		1.02723	3.93082	1.02723	1.96815		1.02723	4.23409	1.02723	2.31434
1.02223	3.66427	1.02223	2.30766		1.02223	3.72912	1.02223	2.33294		1.02223	3.64663	1.02223	2.23804		1.02223	3.93464	1.02223	1.96243		1.02223	3.60705	1.02223	1.74642		1.02223	3.51025	1.02223	1.68539		1.02223	3.94846	1.02223	2.13886		1.02223	3.79874	1.02223	2.1174		1.02223	3.54649	1.02223	1.76454		1.02223	3.82306	1.02223	2.07544
1.01723	3.29997	1.01723	2.064		1.01723	3.36815	1.01723	2.08975		1.01723	3.29138	1.01723	2.00678		1.01723	3.58082	1.01723	1.77932		1.01723	3.2828	1.01723	1.58334		1.01723	3.19268	1.01723	1.52803		1.01723	3.57081	1.01723	1.92429		1.01723	3.43634	1.01723	1.90283		1.01723	3.20841	1.01723	1.5862		1.01723	3.45303	1.01723	1.86325
1.01215	2.97953	1.01215	1.84894		1.01215	3.04104	1.01215	1.87231		1.01215	2.97047	1.01215	1.79506		1.01215	3.26039	1.01215	1.61148		1.01215	2.98954	1.01215	1.43457		1.01215	2.90705	1.01215	1.38689		1.01215	3.23702	1.01215	1.72592		1.01215	3.10637	1.01215	1.71257		1.01215	2.90323	1.01215	1.42313		1.01215	3.12592	1.01215	1.67299
1.00715	2.69533	1.00715	1.66393		1.00715	2.75446	1.00715	1.68109		1.00715	2.68484	1.00715	1.61195		1.00715	2.97857	1.00715	1.46366		1.00715	2.72776	1.00715	1.30487		1.00715	2.65242	1.00715	1.25957		1.00715	2.93995	1.00715	1.55616		1.00715	2.81693	1.00715	1.54615		1.00715	2.63811	1.00715	1.28103		1.00715	2.83743	1.00715	1.51039
1.00207	2.43927	1.00207	1.48988		1.00207	2.49935	1.00207	1.50943		1.00207	2.43546	1.00207	1.4484		1.00207	2.70964	1.00207	1.32633		1.00207	2.49029	1.00207	1.18566		1.00207	2.41924	1.00207	1.14418		1.00207	2.66768	1.00207	1.40214		1.00207	2.55705	1.00207	1.39165		1.00207	2.39063	1.00207	1.15562		1.00207	2.57326	1.00207	1.35923
0.997074	2.20657	0.997074	1.33682		0.997074	2.26904	0.997074	1.35494		0.997074	2.20943	0.997074	1.29819		0.997074	2.47551	0.997074	1.20569		0.997074	2.28001	0.997074	1.07694		0.997074	2.208	0.997074	1.04118		0.997074	2.42496	0.997074	1.26243		0.997074	2.32388	0.997074	1.25528		0.997074	2.17129	0.997074	1.04023		0.997074	2.3358	0.997074	1.22238
0.991996	1.99963	0.991996	1.19853		0.991996	2.06448	0.991996	1.21618		0.991996	2.00201	0.991996	1.16706		0.991996	2.26284	0.991996	1.09649		0.991996	2.08117	0.991996	0.979667		0.991996	2.01679	0.991996	0.947242		0.991996	2.20467	0.991996	1.13416		0.991996	2.11264	0.991996	1.1313		0.991996	1.97197	0.991996	0.935321		0.991996	2.12265	0.991996	1.10126
0.986996	1.81318	0.986996	1.07599		0.986996	1.87135	0.986996	1.09363		0.986996	1.82033	0.986996	1.04738		0.986996	2.06591	0.986996	0.994449		0.986996	1.9014	0.986996	0.890021		0.986996	1.8437	0.986996	0.861411		0.986996	2.00773	0.986996	1.01877		0.986996	1.91952	0.986996	1.01877		0.986996	1.7941	0.986996	0.839953		0.986996	1.93001	0.986996	0.993972
0.981917	1.6439	0.981917	0.963931		0.981917	1.70064	0.981917	0.980144		0.981917	1.64819	0.981917	0.936751		0.981917	1.889	0.981917	0.904803		0.981917	1.73831	0.981917	0.809913		0.981917	1.68396	0.981917	0.783687		0.981917	1.8251	0.981917	0.918155		0.981917	1.74547	0.981917	0.918632		0.981917	1.63436	0.981917	0.756984		0.981917	1.75834	0.981917	0.894313
0.976918	1.4956	0.976918	0.863795		0.976918	1.54806	0.976918	0.877624		0.976918	1.49656	0.976918	0.839477		0.976918	1.72687	0.976918	0.821357		0.976918	1.5905	0.976918	0.737433		0.976918	1.54138	0.976918	0.713115		0.976918	1.66202	0.976918	0.824695		0.976918	1.59002	0.976918	0.825171		0.976918	1.48798	0.976918	0.681167		0.976918	1.60003	0.976918	0.80133
0.97184	1.36066	0.97184	0.772719		0.97184	1.41263	0.97184	0.78464		0.97184	1.36209	0.97184	0.750785		0.97184	1.5843	0.97184	0.746493		0.97184	1.45698	0.97184	0.670199		0.97184	1.41216	0.97184	0.650172		0.97184	1.51706	0.97184	0.744109		0.97184	1.44983	0.97184	0.745063		0.97184	1.35684	0.97184	0.613451		0.97184	1.45698	0.97184	0.722651
0.96684	1.2343	0.96684	0.687842		0.96684	1.28246	0.96684	0.70024		0.96684	1.23716	0.96684	0.670199		0.96684	1.44744	0.96684	0.675921		0.96684	1.33396	0.96684	0.609159		0.96684	1.29009	0.96684	0.590563		0.96684	1.38021	0.96684	0.664001		0.96684	1.31679	0.96684	0.666385		0.96684	1.23716	0.96684	0.550985		0.96684	1.32776	0.96684	0.649695
0.96184	1.12176	0.96184	0.612497		0.96184	1.16659	0.96184	0.626807		0.96184	1.12081	0.96184	0.595808		0.96184	1.3268	0.96184	0.612497		0.96184	1.22428	0.96184	0.554323		0.96184	1.18089	0.96184	0.538111		0.96184	1.25719	0.96184	0.595331		0.96184	1.1971	0.96184	0.597715		0.96184	1.12319	0.96184	0.491381		0.96184	1.20712	0.96184	0.581503
0.956761	1.01161	0.956761	0.543833		0.956761	1.06073	0.956761	0.555754		0.956761	1.01495	0.956761	0.527143		0.956761	1.21284	0.956761	0.55337		0.956761	1.12033	0.956761	0.502825		0.956761	1.08123	0.956761	0.48852		0.956761	1.14275	0.956761	0.528097		0.956761	1.08743	0.956761	0.53525		0.956761	1.02258	0.956761	0.438929		0.956761	1.09888	0.956761	0.519991
0.951761	0.913386	0.951761	0.478029		0.951761	0.95964	0.951761	0.48995		0.951761	0.919108	0.951761	0.465631		0.951761	1.11032	0.951761	0.503302		0.951761	1.02306	0.951761	0.455141		0.951761	0.991111	0.951761	0.44322		0.951761	1.0407	0.951761	0.466585		0.951761	0.989203	0.951761	0.473738		0.951761	0.930076	0.951761	0.388384		0.951761	0.996833	0.951761	0.458956
0.946683	0.821834	0.946683	0.417948		0.946683	0.868564	0.946683	0.427008		0.946683	0.830894	0.946683	0.406504		0.946683	1.01734	0.946683	0.452757		0.946683	0.935321	0.946683	0.411749		0.946683	0.905757	0.946683	0.401258		0.946683	0.941043	0.946683	0.412226		0.946683	0.895743	0.946683	0.419855		0.946683	0.843768	0.946683	0.343084		0.946683	0.907187	0.946683	0.40555
0.941684	0.739818	0.941684	0.361681		0.941684	0.781302	0.941684	0.36931		0.941684	0.749831	0.941684	0.352621		0.941684	0.929122	0.941684	0.40555		0.941684	0.856643	0.941684	0.371695		0.941684	0.829463	0.941684	0.363588		0.941684	0.855212	0.941684	0.361204		0.941684	0.808482	0.941684	0.36788		0.941684	0.766521	0.941684	0.301123		0.941684	0.820403	0.941684	0.358343
0.936605	0.665431	0.936605	0.31209		0.936605	0.707393	0.936605	0.321627		0.936605	0.674491	0.936605	0.303984		0.936605	0.850444	0.936605	0.365973		0.936605	0.784163	0.936605	0.333071		0.936605	0.759368	0.936605	0.328302		0.936605	0.776534	0.936605	0.314474		0.936605	0.731711	0.936605	0.324011		0.936605	0.695472	0.936605	0.262022		0.936605	0.744586	0.936605	0.311613
0.931605	0.594378	0.931605	0.262499		0.931605	0.637298	0.931605	0.268698		0.931605	0.60153	0.931605	0.259638		0.931605	0.774627	0.931605	0.326395		0.931605	0.715022	0.931605	0.298262		0.931605	0.694995	0.931605	0.295877		0.931605	0.699286	0.931605	0.269651		0.931605	0.661139	0.931605	0.281096		0.931605	0.628238	0.931605	0.224352		0.931605	0.671153	0.931605	0.269175
0.926527	0.52619	0.926527	0.216722		0.926527	0.566244	0.926527	0.223398		0.926527	0.534773	0.926527	0.214338		0.926527	0.708823	0.926527	0.288248		0.926527	0.652556	0.926527	0.263929		0.926527	0.633483	0.926527	0.264883		0.926527	0.628238	0.926527	0.226259		0.926527	0.593424	0.926527	0.235319		0.926527	0.566721	0.926527	0.189066		0.926527	0.602484	0.926527	0.228167
0.921527	0.466108	0.921527	0.169992		0.921527	0.501394	0.921527	0.18096		0.921527	0.474215	0.921527	0.170469		0.921527	0.643497	0.921527	0.252962		0.921527	0.594854	0.921527	0.234842		0.921527	0.579119	0.921527	0.234365		0.921527	0.562429	0.921527	0.183344		0.921527	0.527143	0.921527	0.195742		0.921527	0.50807	0.921527	0.154734		0.921527	0.540972	0.921527	0.19002
0.916449	0.406504	0.916449	0.131845		0.916449	0.443697	0.916449	0.138521		0.916449	0.415564	0.916449	0.128508		0.916449	0.583887	0.916449	0.22006		0.916449	0.541449	0.916449	0.205755		0.916449	0.527143	0.916449	0.206232		0.916449	0.49901	0.916449	0.150442		0.916449	0.468016	0.916449	0.159979		0.916449	0.451803	0.916449	0.121355		0.916449	0.47946	0.916449	0.151873
0.911448	0.347853	0.911448	0.0936985		0.911448	0.383139	0.911448	0.0956059		0.911448	0.361204	0.911448	0.0946522		0.911448	0.528097	0.911448	0.19002		0.911448	0.490427	0.911448	0.180483		0.911448	0.479937	0.911448	0.181913		0.911448	0.439405	0.911448	0.10848		0.911448	0.409842	0.911448	0.123262		0.911448	0.404119	0.911448	0.0932217		0.911448	0.427008	0.911448	0.115633
0.906448	0.296831	0.906448	0.0507832		0.906448	0.329733	0.906448	0.0574589		0.906448	0.308275	0.906448	0.0550747		0.906448	0.476122	0.906448	0.159502		0.906448	0.44322	0.906448	0.153303		0.906448	0.435591	0.906448	0.158548		0.906448	0.388861	0.906448	0.0755787		0.906448	0.359297	0.906448	0.0889301		0.906448	0.352621	0.906448	0.0631809		0.906448	0.370741	0.906448	0.0836849
0.901371	0.244379	0.901371	0.0154972		0.901371	0.279188	0.901371	0.0226498		0.901371	0.258207	0.901371	0.0221729		0.901371	0.426531	0.901371	0.131845		0.901371	0.399828	0.901371	0.128031		0.901371	0.393629	0.901371	0.135183		0.901371	0.335932	0.901371	0.0383854		0.901371	0.306845	0.901371	0.0545979		0.901371	0.306368	0.901371	0.0369549		0.901371	0.320673	0.901371	0.0493526
0.896371	0.193357	0.896371	-0.0255108		0.896371	0.231504	0.896371	-0.015974		0.896371	0.20957	0.896371	-0.0145435		0.896371	0.382662	0.896371	0.105619		0.896371	0.359774	0.896371	0.106096		0.896371	0.355482	0.896371	0.113726		0.896371	0.283957	0.896371	0.00882149		0.896371	0.258207	0.896371	0.0236034		0.896371	0.263453	0.896371	0.00786781		0.896371	0.272989	0.896371	0.0169277
0.891293	0.148058	0.891293	-0.0555515		0.891293	0.18096	0.891293	-0.05126		0.891293	0.16284	0.891293	-0.0474453		0.891293	0.337362	0.891293	0.0793934		0.891293	0.320196	0.891293	0.0827312		0.891293	0.318766	0.891293	0.092268		0.891293	0.235796	0.891293	-0.0245571		0.891293	0.210524	0.891293	-0.00977516		0.891293	0.217199	0.891293	-0.0202656		0.891293	0.225782	0.891293	-0.0154972
0.886292	0.0994205	0.886292	-0.0936985		0.886292	0.128508	0.886292	-0.0903606		0.886292	0.111818	0.886292	-0.0860691		0.886292	0.296354	0.886292	0.0545979		0.886292	0.281096	0.886292	0.0612736		0.886292	0.283003	0.886292	0.0722408		0.886292	0.188112	0.886292	-0.0579357		0.886292	0.165224	0.886292	-0.0412464		0.886292	0.176191	0.886292	-0.0488758		0.886292	0.179529	0.886292	-0.0479221
0.881214	0.0526905	0.881214	-0.130892		0.881214	0.0808239	0.881214	-0.129938		0.881214	0.0708103	0.881214	-0.121832		0.881214	0.253916	0.881214	0.0288486		0.881214	0.246763	0.881214	0.0379086		0.881214	0.249624	0.881214	0.05126		0.881214	0.142336	0.881214	-0.0908375		0.881214	0.121832	0.881214	-0.0727177		0.881214	0.134706	0.881214	-0.0755787		0.881214	0.136137	0.881214	-0.0784397
0.876214	0.00405312	0.876214	-0.169992		0.876214	0.0350475	0.876214	-0.166178		0.876214	0.0183582	0.876214	-0.157118		0.876214	0.215769	0.876214	0.00309944		0.876214	0.212431	0.876214	0.0169277		0.876214	0.217676	0.876214	0.0312328		0.876214	0.0956059	0.876214	-0.124216		0.876214	0.074625	0.876214	-0.105619		0.876214	0.0936985	0.876214	-0.0998974		0.876214	0.0927448	0.876214	-0.109911
0.871136	-0.0431538	0.871136	-0.205278		0.871136	-0.00739098	0.871136	-0.202417		0.871136	-0.0283718	0.871136	-0.195265		0.871136	0.179529	0.871136	-0.0221729		0.871136	0.180006	0.871136	-0.00357628		0.871136	0.188112	0.871136	0.0121593		0.871136	0.0498295	0.871136	-0.159025		0.871136	0.0321865	0.871136	-0.135183		0.871136	0.0545979	0.871136	-0.131845		0.871136	0.048399	0.871136	-0.142336
0.866137	-0.0898838	0.866137	-0.245333		0.866137	-0.0603199	0.866137	-0.244856		0.866137	-0.071764	0.866137	-0.234365		0.866137	0.140905	0.866137	-0.0455379		0.866137	0.147104	0.866137	-0.0255108		0.866137	0.157595	0.866137	-0.00739098		0.866137	0.00929832	0.866137	-0.192881		0.866137	-0.0107288	0.866137	-0.169039		0.866137	0.0140667	0.866137	-0.161409		0.866137	0.00548363	0.866137	-0.177145
0.861058	-0.129938	0.861058	-0.283957		0.861058	-0.105619	0.861058	-0.282526		0.861058	-0.119925	0.861058	-0.26679		0.861058	0.106096	0.861058	-0.068903		0.861058	0.116587	0.861058	-0.0450611		0.861058	0.130892	0.861058	-0.0255108		0.861058	-0.0374317	0.861058	-0.22769		0.861058	-0.054121	0.861058	-0.20051		0.861058	-0.0240803	0.861058	-0.188589		0.861058	-0.0383854	0.861058	-0.208616
0.856058	-0.182867	0.856058	-0.327349		0.856058	-0.156164	0.856058	-0.323057		0.856058	-0.168085	0.856058	-0.307322		0.856058	0.0684261	0.856058	-0.0960827		0.856058	0.0836849	0.856058	-0.0684261		0.856058	0.100374	0.856058	-0.0455379		0.856058	-0.0836849	0.856058	-0.264406		0.856058	-0.100851	0.856058	-0.23818		0.856058	-0.0674725	0.856058	-0.223398		0.856058	-0.0822544	0.856058	-0.246763
0.851058	-0.235319	0.851058	-0.372171		0.851058	-0.206709	0.851058	-0.36788		0.851058	-0.219107	0.851058	-0.347853		0.851058	0.033617	0.851058	-0.121355		0.851058	0.0536442	0.851058	-0.0917912		0.851058	0.071764	0.851058	-0.0655651		0.851058	-0.132322	0.851058	-0.305414		0.851058	-0.149012	0.851058	-0.279188		0.851058	-0.109434	0.851058	-0.255346		0.851058	-0.130415	0.851058	-0.28491
0.84598	-0.290632	0.84598	-0.415564		0.84598	-0.256777	0.84598	-0.415564		0.84598	-0.271082	0.84598	-0.392199		0.84598	-0.0026226	0.84598	-0.148535		0.84598	0.0226498	0.84598	-0.114202		0.84598	0.0441074	0.84598	-0.0870228		0.84598	-0.18096	0.84598	-0.345469		0.84598	-0.196218	0.84598	-0.314951		0.84598	-0.152349	0.84598	-0.289679		0.84598	-0.176191	0.84598	-0.324965
0.84098	-0.346899	0.84098	-0.462294		0.84098	-0.316381	0.84098	-0.465155		0.84098	-0.327826	0.84098	-0.438929		0.84098	-0.0417233	0.84098	-0.175714		0.84098	-0.00977516	0.84098	-0.138044		0.84098	0.0150204	0.84098	-0.108004		0.84098	-0.231504	0.84098	-0.388384		0.84098	-0.245333	0.84098	-0.353098		0.84098	-0.194311	0.84098	-0.325441		0.84098	-0.226736	0.84098	-0.365019
0.835901	-0.406504	0.835901	-0.519037		0.835901	-0.375032	0.835901	-0.515699		0.835901	-0.382662	0.835901	-0.487566		0.835901	-0.0727177	0.835901	-0.202894		0.835901	-0.0402927	0.835901	-0.160456		0.835901	-0.013113	0.835901	-0.129461		0.835901	-0.28491	0.835901	-0.431776		0.835901	-0.298262	0.835901	-0.396013		0.835901	-0.24581	0.835901	-0.363111		0.835901	-0.279188	0.835901	-0.408411
0.830902	-0.467539	0.830902	-0.571489		0.830902	-0.435114	0.830902	-0.571966		0.830902	-0.442266	0.830902	-0.537634		0.830902	-0.112295	0.830902	-0.235796		0.830902	-0.074625	0.830902	-0.187159		0.830902	-0.0426769	0.830902	-0.152349		0.830902	-0.340223	0.830902	-0.48089		0.830902	-0.354052	0.830902	-0.443697		0.830902	-0.290155	0.830902	-0.403643		0.830902	-0.329256	0.830902	-0.453711
0.825824	-0.530005	0.825824	-0.620604		0.825824	-0.494242	0.825824	-0.622034		0.825824	-0.501871	0.825824	-0.588179		0.825824	-0.153303	0.825824	-0.26536		0.825824	-0.107527	0.825824	-0.212908		0.825824	-0.0727177	0.825824	-0.175714		0.825824	-0.394106	0.825824	-0.525713		0.825824	-0.405073	0.825824	-0.486135		0.825824	-0.3407	0.825824	-0.447512		0.825824	-0.384092	0.825824	-0.502825
0.820824	-0.595331	0.820824	-0.686889		0.820824	-0.56386	0.820824	-0.687366		0.820824	-0.571966	0.820824	-0.649219		0.820824	-0.195742	0.820824	-0.299692		0.820824	-0.142336	0.820824	-0.240564		0.820824	-0.105143	0.820824	-0.201464		0.820824	-0.453234	0.820824	-0.580072		0.820824	-0.467062	0.820824	-0.538111		0.820824	-0.397444	0.820824	-0.491858		0.820824	-0.44322	0.820824	-0.551939
0.815745	-0.672584	0.815745	-0.752692		0.815745	-0.635867	0.815745	-0.75603		0.815745	-0.645404	0.815745	-0.7093		0.815745	-0.241041	0.815745	-0.336885		0.815745	-0.178099	0.815745	-0.271559		0.815745	-0.138044	0.815745	-0.228167		0.815745	-0.518084	0.815745	-0.640635		0.815745	-0.530481	0.815745	-0.59247		0.815745	-0.456095	0.815745	-0.541925		0.815745	-0.509024	0.815745	-0.61202
0.810745	-0.749354	0.810745	-0.823741		0.810745	-0.717883	0.810745	-0.828032		0.810745	-0.720744	0.810745	-0.776534		0.810745	-0.291109	0.810745	-0.374556		0.810745	-0.218153	0.810745	-0.303984		0.810745	-0.172377	0.810745	-0.259161		0.810745	-0.587702	0.810745	-0.702147		0.810745	-0.599623	0.810745	-0.653033		0.810745	-0.51713	0.810745	-0.596285		0.810745	-0.577211	0.810745	-0.67163
0.805745	-0.837092	0.805745	-0.898604		0.805745	-0.796561	0.805745	-0.90385		0.805745	-0.80133	0.805745	-0.852351		0.805745	-0.339746	0.805745	-0.414133		0.805745	-0.259161	0.805745	-0.337362		0.805745	-0.207186	0.805745	-0.289202		0.805745	-0.662093	0.805745	-0.772719		0.805745	-0.673537	0.805745	-0.715499		0.805745	-0.582933	0.805745	-0.653987		0.805745	-0.649219	0.805745	-0.738864
0.800667	-0.927215	0.800667	-0.987296		0.800667	-0.88573	0.800667	-0.987296		0.800667	-0.892882	0.800667	-0.931029		0.800667	-0.394583	0.800667	-0.457048		0.800667	-0.3016	0.800667	-0.375509		0.800667	-0.24724	0.800667	-0.320673		0.800667	-0.738864	0.800667	-0.845675		0.800667	-0.755553	0.800667	-0.784163		0.800667	-0.656371	0.800667	-0.716929		0.800667	-0.725036	0.800667	-0.808959
0.795667	-1.02544	0.795667	-1.07313		0.795667	-0.984912	0.795667	-1.07933		0.795667	-0.989203	0.795667	-1.01734		0.795667	-0.453234	0.795667	-0.504732		0.795667	-0.347853	0.795667	-0.414133		0.795667	-0.287771	0.795667	-0.355959		0.795667	-0.828509	0.795667	-0.927215		0.795667	-0.842814	0.795667	-0.861411		0.795667	-0.732188	0.795667	-0.787501		0.795667	-0.81039	0.795667	-0.885253
0.790589	-1.13321	0.790589	-1.17183		0.790589	-1.09125	0.790589	-1.17755		0.790589	-1.09411	0.790589	-1.10841		0.790589	-0.513792	0.790589	-0.553846		0.790589	-0.398397	0.790589	-0.456572		0.790589	-0.33164	0.790589	-0.39506		0.790589	-0.918632	0.790589	-1.01543		0.790589	-0.93246	0.790589	-0.941043		0.790589	-0.819926	0.790589	-0.860457		0.790589	-0.900035	0.790589	-0.97013
0.785589	-1.24431	0.785589	-1.27388		0.785589	-1.20092	0.785589	-1.28055		0.785589	-1.20473	0.785589	-1.20664		0.785589	-0.578165	0.785589	-0.607729		0.785589	-0.447989	0.785589	-0.501871		0.785589	-0.37694	0.785589	-0.433683		0.785589	-1.01734	0.785589	-1.10221		0.785589	-1.03069	0.785589	-1.02783		0.785589	-0.908141	0.785589	-0.938182		0.785589	-0.999694	0.785589	-1.05739
0.780511	-1.37258	0.780511	-1.39308		0.780511	-1.32728	0.780511	-1.40262		0.780511	-1.32585	0.780511	-1.31822		0.780511	-0.648742	0.780511	-0.668769		0.780511	-0.506163	0.780511	-0.551939		0.780511	-0.427961	0.780511	-0.47946		0.780511	-1.12463	0.780511	-1.21046		0.780511	-1.13941	0.780511	-1.12463		0.780511	-1.00351	0.780511	-1.02973		0.780511	-1.10603	0.780511	-1.15419
0.775511	-1.51086	0.775511	-1.51754		0.775511	-1.46127	0.775511	-1.52755		0.775511	-1.4627	0.775511	-1.43695		0.775511	-0.726943	0.775511	-0.734572		0.775511	-0.569582	0.775511	-0.606775		0.775511	-0.482798	0.775511	-0.528574		0.775511	-1.24336	0.775511	-1.32871		0.775511	-1.26052	0.775511	-1.23239		0.775511	-1.117	0.775511	-1.12844		0.775511	-1.22476	0.775511	-1.27101
0.770432	-1.6644	0.770432	-1.66536		0.770432	-1.61052	0.770432	-1.67299		0.770432	-1.61624	0.770432	-1.57476		0.770432	-0.81182	0.770432	-0.807528		0.770432	-0.638251	0.770432	-0.667338		0.770432	-0.542879	0.770432	-0.58341		0.770432	-1.37926	0.770432	-1.45412		0.770432	-1.39356	0.770432	-1.34969		0.770432	-1.23954	0.770432	-1.23716		0.770432	-1.36066	0.770432	-1.39165
0.765432	-1.82891	0.765432	-1.81461		0.765432	-1.77455	0.765432	-1.83082		0.765432	-1.7798	0.765432	-1.71829		0.765432	-0.902896	0.765432	-0.88573		0.765432	-0.710731	0.765432	-0.734572		0.765432	-0.608683	0.765432	-0.642543		0.765432	-1.52326	0.765432	-1.59097		0.765432	-1.53804	0.765432	-1.48225		0.765432	-1.37067	0.765432	-1.35828		0.765432	-1.49942	0.765432	-1.52708
0.760354	-2.01584	0.760354	-1.98818		0.760354	-1.95671	0.760354	-2.00487		0.760354	-1.96053	0.760354	-1.88232		0.760354	-1.00971	0.760354	-0.971084		0.760354	-0.793223	0.760354	-0.805621		0.760354	-0.679736	0.760354	-0.706916		0.760354	-1.68491	0.760354	-1.74785		0.760354	-1.70255	0.760354	-1.62387		0.760354	-1.51802	0.760354	-1.49036		0.760354	-1.65916	0.760354	-1.6749
0.755355	-2.21754	0.755355	-2.17558		0.755355	-2.15412	0.755355	-2.19418		0.755355	-2.1608	0.755355	-2.06781		0.755355	-1.11843	0.755355	-1.06836		0.755355	-0.880961	0.755355	-0.88573		0.755355	-0.757937	0.755355	-0.778918		0.755355	-1.86229	0.755355	-1.92333		0.755355	-1.88185	0.755355	-1.78171		0.755355	-1.68157	0.755355	-1.63723		0.755355	-1.83321	0.755355	-1.84322
0.750355	-2.43402	0.750355	-2.38157		0.750355	-2.36441	0.750355	-2.39826		0.750355	-2.37537	0.750355	-2.2595		0.750355	-1.23954	0.750355	-1.16802		0.750355	-0.976806	0.750355	-0.971084		0.750355	-0.842338	0.750355	-0.853782		0.750355	-2.04922	0.750355	-2.10787		0.750355	-2.06972	0.750355	-1.95433		0.750355	-1.85323	0.750355	-1.79506		0.750355	-2.02013	0.750355	-2.02061
0.745276	-2.67817	0.745276	-2.60902		0.745276	-2.60664	0.745276	-2.6343		0.745276	-2.61904	0.745276	-2.4798		0.745276	-1.37735	0.745276	-1.28532		0.745276	-1.08409	0.745276	-1.06788		0.745276	-0.938659	0.745276	-0.943427		0.745276	-2.26665	0.745276	-2.3172		0.745276	-2.28573	0.745276	-2.15221		0.745276	-2.05732	0.745276	-1.98055		0.745276	-2.23185	0.745276	-2.21992
0.740276	-2.95616	0.740276	-2.87462		0.740276	-2.87653	0.740276	-2.89989		0.740276	-2.89513	0.740276	-2.72871		0.740276	-1.53232	0.740276	-1.41693		0.740276	-1.20616	0.740276	-1.17803		0.740276	-1.04499	0.740276	-1.03975		0.740276	-2.50984	0.740276	-2.56659		0.740276	-2.53321	0.740276	-2.37633		0.740276	-2.28287	0.740276	-2.18941		0.740276	-2.47265	0.740276	-2.45739
0.735198	-3.26039	0.735198	-3.16025		0.735198	-3.17742	0.735198	-3.19602		0.735198	-3.19888	0.735198	-3.00766		0.735198	-1.70255	0.735198	-1.56141		0.735198	-1.33777	0.735198	-1.3001		0.735198	-1.16182	0.735198	-1.14751		0.735198	-2.77973	0.735198	-2.83361		0.735198	-2.80262	0.735198	-2.62238		0.735198	-2.52748	0.735198	-2.4202		0.735198	-2.73729	0.735198	-2.71154
0.730198	-3.60466	0.730198	-3.48546		0.730198	-3.52074	0.730198	-3.52694		0.730198	-3.54268	0.730198	-3.31952		0.730198	-1.89472	0.730198	-1.72401		0.730198	-1.48654	0.730198	-1.43791		0.730198	-1.29533	0.730198	-1.27197		0.730198	-3.08491	0.730198	-3.14833		0.730198	-3.11495	0.730198	-2.90323		0.730198	-2.8174	0.730198	-2.68484		0.730198	-3.04295	0.730198	-3.00098
0.72512	-3.98137	0.72512	-3.85024		0.72512	-3.89315	0.72512	-3.90603		0.72512	-3.92319	0.72512	-3.67047		0.72512	-2.10548	0.72512	-1.90426		0.72512	-1.65296	0.72512	-1.58763		0.72512	-1.44125	0.72512	-1.4093		0.72512	-3.42633	0.72512	-3.48927		0.72512	-3.45685	0.72512	-3.22081		0.72512	-3.13021	0.72512	-2.97857		0.72512	-3.37626	0.72512	-3.33048
0.72012	-4.42054	0.72012	-4.26747		0.72012	-4.31897	0.72012	-4.33136		0.72012	-4.35282	0.72012	-4.06958		0.72012	-2.34819	0.72012	-2.10978		0.72012	-1.84179	0.72012	-1.76406		0.72012	-1.60814	0.72012	-1.56284		0.72012	-3.81447	0.72012	-3.89124		0.72012	-3.84499	0.72012	-3.58607		0.72012	-3.49022	0.72012	-3.31904		0.72012	-3.75678	0.72012	-3.70194
0.715042	-4.88355	0.715042	-4.72238		0.715042	-4.77817	0.715042	-4.79342		0.715042	-4.82347	0.715042	-4.50637		0.715042	-2.61189	0.715042	-2.33246		0.715042	-2.0454	0.715042	-1.95147		0.715042	-1.786	0.715042	-1.73164		0.715042	-4.23886	0.715042	-4.32564		0.715042	-4.26604	0.715042	-3.98327		0.715042	-3.88648	0.715042	-3.69383		0.715042	-4.16924	0.715042	-4.11488
0.710042	-5.42905	0.710042	-5.25548		0.710042	-5.31699	0.710042	-5.34179		0.710042	-5.37421	0.710042	-5.02326		0.710042	-2.91801	0.710042	-2.59472		0.710042	-2.28144	0.710042	-2.17224		0.710042	-1.99677	0.710042	-1.92905		0.710042	-4.73811	0.710042	-4.84874		0.710042	-4.77292	0.710042	-4.45582		0.710042	-4.35091	0.710042	-4.13586		0.710042	-4.65753	0.710042	-4.60126
0.704964	-6.04131	0.704964	-5.85964		0.704964	-5.91877	0.704964	-5.96168		0.704964	-5.9984	0.704964	-5.60786		0.704964	-3.26563	0.704964	-2.89227		0.704964	-2.55848	0.704964	-2.42163		0.704964	-2.23089	0.704964	-2.15317		0.704964	-5.29744	0.704964	-5.44431		0.704964	-5.33225	0.704964	-4.99656		0.704964	-4.87401	0.704964	-4.64465		0.704964	-5.20398	0.704964	-5.14915
0.699964	-6.74655	0.699964	-6.55534		0.699964	-6.61685	0.699964	-6.67503		0.699964	-6.70841	0.699964	-6.28593		0.699964	-3.66045	0.699964	-3.23655		0.699964	-2.84887	0.699964	-2.7125		0.699964	-2.50126	0.699964	-2.40828		0.699964	-5.94881	0.699964	-6.14002		0.699964	-5.9922	0.699964	-5.62742		0.699964	-5.48675	0.699964	-5.23402		0.699964	-5.82912	0.699964	-5.79002
0.694963	-7.52953	0.694963	-7.35167		0.694963	-7.39887	0.694963	-7.50092		0.694963	-7.51331	0.694963	-7.06032		0.694963	-4.10534	0.694963	-3.62565		0.694963	-3.19411	0.694963	-3.04152		0.694963	-2.80119	0.694963	-2.70105		0.694963	-6.68218	0.694963	-6.9454		0.694963	-6.72605	0.694963	-6.35555		0.694963	-6.17578	0.694963	-5.91495		0.694963	-6.46713	0.694963	-6.52244
0.689885	-8.43314	0.689885	-8.27244		0.689885	-8.29676	0.689885	-8.45507		0.689885	-8.42455	0.689885	-7.952		0.689885	-4.6189	0.689885	-4.07197		0.689885	-3.58654	0.689885	-3.42013		0.689885	-3.14547	0.689885	-3.0377		0.689885	-7.53906	0.689885	-7.87905		0.689885	-7.57864	0.689885	-7.19908		0.689885	-6.96972	0.689885	-6.71556		0.689885	-7.35167	0.689885	-7.36502
0.684885	-9.45739	0.684885	-9.32148		0.684885	-9.31433	0.684885	-9.54513		0.684885	-9.47837	0.684885	-8.98913		0.684885	-5.20303	0.684885	-4.59363		0.684885	-4.03334	0.684885	-3.8593		0.684885	-3.53362	0.684885	-3.42061		0.684885	-8.51515	0.684885	-8.96386		0.684885	-8.55664	0.684885	-8.19329		0.684885	-7.88858	0.684885	-7.63681		0.684885	-8.27912	0.684885	-8.34063
0.679808	-10.618	0.679808	-10.5346		0.679808	-10.4835	0.679808	-10.8059		0.679808	-10.6733	0.679808	-10.1855		0.679808	-5.86917	0.679808	-5.19015		0.679808	-4.53832	0.679808	-4.36665		0.679808	-3.97135	0.679808	-3.86406		0.679808	-9.64192	0.679808	-10.2413		0.679808	-9.68484	0.679808	-9.3439		0.679808	-8.94145	0.679808	-8.71495		0.679808	-9.33722	0.679808	-9.46836
0.674808	-11.8917	0.674808	-11.8874		0.674808	-11.7667	0.674808	-12.2145		0.674808	-11.9923	0.674808	-11.5202		0.674808	-6.60923	0.674808	-5.86345		0.674808	-5.09383	0.674808	-4.93457		0.674808	-4.44915	0.674808	-4.35378		0.674808	-10.8941	0.674808	-11.6847		0.674808	-10.9318	0.674808	-10.6533		0.674808	-10.1111	0.674808	-9.93279		0.674808	-10.4912	0.674808	-10.7201
0.669729	-13.3594	0.669729	-13.4728		0.669729	-13.2573	0.669729	-13.8672		0.669729	-13.5229	0.669729	-13.0971		0.669729	-7.46134	0.669729	-6.65166		0.669729	-5.73709	0.669729	-5.5988		0.669729	-4.99751	0.669729	-4.92265		0.669729	-12.3637	0.669729	-13.3894		0.669729	-12.3847	0.669729	-12.2087		0.669729	-11.4725	0.669729	-11.3757		0.669729	-11.8368	0.669729	-12.1887
0.664729	-15.0116	0.664729	-15.2934		0.664729	-14.953	0.664729	-15.786		0.664729	-15.2557	0.664729	-14.9057		0.664729	-8.42074	0.664729	-7.57101		0.664729	-6.45854	0.664729	-6.37319		0.664729	-5.60691	0.664729	-5.57115		0.664729	-14.0465	0.664729	-15.3678		0.664729	-14.0598	0.664729	-14.0279		0.664729	-13.0246	0.664729	-13.0375		0.664729	-13.3422	0.664729	-13.8538
0.659651	-16.8536	0.659651	-17.3433		0.659651	-16.8431	0.659651	-17.9527		0.659651	-17.1741	0.659651	-16.96		0.659651	-9.49553	0.659651	-8.61529		0.659651	-7.25725	0.659651	-7.24485		0.659651	-6.27306	0.659651	-6.29737		0.659651	-15.9429	0.659651	-17.6228		0.659651	-15.93	0.659651	-16.1155		0.659651	-14.7598	0.659651	-14.922		0.659651	-14.994	0.659651	-15.7188
0.654651	-18.8778	0.654651	-19.6307		0.654651	-18.9384	0.654651	-20.3889		0.654651	-19.2936	0.654651	-19.2903		0.654651	-10.6676	0.654651	-9.80166		0.654651	-8.12939	0.654651	-8.22905		0.654651	-6.98641	0.654651	-7.09799		0.654651	-18.07	0.654651	-20.1577		0.654651	-18.0124	0.654651	-18.4797		0.654651	-16.6743	0.654651	-17.042		0.654651	-16.7959	0.654651	-17.7658
0.649572	-21.0441	0.649572	-22.1394		0.649572	-21.1976	0.649572	-23.0483		0.649572	-21.5777	0.649572	-21.8285		0.649572	-11.9074	0.649572	-11.1225		0.649572	-9.05589	0.649572	-9.30718		0.649572	-7.7236	0.649572	-7.96011		0.649572	-20.3732	0.649572	-22.9147		0.649572	-20.2764	0.649572	-21.1085		0.649572	-18.7248	0.649572	-19.3375		0.649572	-18.6947	0.649572	-19.9626
0.644573	-23.3496	0.644573	-24.8207		0.644573	-23.64	0.644573	-25.945		0.644573	-24.0034	0.644573	-24.587		0.644573	-13.2168	0.644573	-12.585		0.644573	-10.0215	0.644573	-10.4802		0.644573	-8.47748	0.644573	-8.87946		0.644573	-22.8761	0.644573	-25.8583		0.644573	-22.6959	0.644573	-23.9824		0.644573	-20.8934	0.644573	-21.7865		0.644573	-20.6817	0.644573	-22.2433
0.639573	-25.6361	0.639573	-27.521		0.639573	-26.1158	0.639573	-28.8805		0.639573	-26.3918	0.639573	-27.3918		0.639573	-14.4785	0.639573	-14.1089		0.639573	-10.9561	0.639573	-11.6666		0.639573	-9.17414	0.639573	-9.78354		0.639573	-25.3848	0.639573	-28.7698		0.639573	-25.0939	0.639573	-26.9102		0.639573	-22.9953	0.639573	-24.1989		0.639573	-22.5848	0.639573	-24.4387
0.634495	-27.9525	0.634495	-30.2666		0.634495	-28.6416	0.634495	-31.8798		0.634495	-28.8266	0.634495	-30.2519		0.634495	-15.7145	0.634495	-15.7073		0.634495	-11.864	0.634495	-12.8778		0.634495	-9.8298	0.634495	-10.6891		0.634495	-27.9411	0.634495	-31.6433		0.634495	-27.5167	0.634495	-29.8995		0.634495	-25.0529	0.634495	-26.5688		0.634495	-24.443	0.634495	-26.5659
0.629495	-30.0897	0.629495	-32.8411		0.629495	-31.0477	0.629495	-34.7008		0.629495	-31.0668	0.629495	-32.9636		0.629495	-16.8012	0.629495	-17.2642		0.629495	-12.6598	0.629495	-14.004		0.629495	-10.3677	0.629495	-11.5092		0.629495	-30.3181	0.629495	-34.1991		0.629495	-29.765	0.629495	-32.699		0.629495	-26.8544	0.629495	-28.6459		0.629495	-26.0633	0.629495	-28.395
0.624416	-31.9785	0.624416	-35.0856		0.624416	-33.2292	0.624416	-37.1779		0.624416	-33.0199	0.624416	-35.3493		0.624416	-17.6638	0.624416	-18.6923		0.624416	-13.2964	0.624416	-14.9801		0.624416	-10.7573	0.624416	-12.1987		0.624416	-32.4105	0.624416	-36.2495		0.624416	-31.6895	0.624416	-35.1132		0.624416	-28.3035	0.624416	-30.2719		0.624416	-27.3546	0.624416	-29.8232
0.619416	-33.4486	0.619416	-36.8189		0.619416	-34.9859	0.619416	-39.0877		0.619416	-34.4943	0.619416	-37.2094		0.619416	-18.2198	0.619416	-19.851		0.619416	-13.7113	0.619416	-15.7011		0.619416	-10.9566	0.619416	-12.6737		0.619416	-34.0027	0.619416	-37.5847		0.619416	-33.1148	0.619416	-36.8971		0.619416	-29.2319	0.619416	-31.267		0.619416	-28.2372	0.619416	-30.681
0.614338	-34.4056	0.614338	-37.898		0.614338	-36.1985	0.614338	-40.2607		0.614338	-35.4136	0.614338	-38.3724		0.614338	-18.4205	0.614338	-20.6407		0.614338	-13.8672	0.614338	-16.0969		0.614338	-10.9466	0.614338	-12.8959		0.614338	-34.9745	0.614338	-38.0539		0.614338	-33.9216	0.614338	-37.8827		0.614338	-29.5728	0.614338	-31.5202		0.614338	-28.6001	0.614338	-30.9147
0.609339	-34.7628	0.609339	-38.2008		0.609339	-36.7583	0.609339	-40.5745		0.609339	-35.6826	0.609339	-38.7215		0.609339	-18.2389	0.609339	-20.9573		0.609339	-13.747	0.609339	-16.125		0.609339	-10.7205	0.609339	-12.8272		0.609339	-35.2405	0.609339	-37.6228		0.609339	-34.0313	0.609339	-37.9442		0.609339	-29.2805	0.609339	-31.0119		0.609339	-28.4389	0.609339	-30.5003
0.60426	-34.429	0.60426	-37.6772		0.60426	-36.5528	0.60426	-39.9469		0.60426	-35.22	0.60426	-38.1922		0.60426	-17.6695	0.60426	-20.738		0.60426	-13.3484	0.60426	-15.7636		0.60426	-10.2857	0.60426	-12.4581		0.60426	-34.7122	0.60426	-36.2724		0.60426	-33.3947	0.60426	-37.0263		0.60426	-28.345	0.60426	-29.7388		0.60426	-27.7275	0.60426	-29.4517
0.59926	-33.6703	0.59926	-36.6138		0.59926	-35.8294	0.59926	-38.6738		0.59926	-34.2907	0.59926	-37.0244		0.59926	-16.8727	0.59926	-20.1462		0.59926	-12.7876	0.59926	-15.1523		0.59926	-9.75446	0.59926	-11.8897		0.59926	-33.6565	0.59926	-34.3751		0.59926	-32.2613	0.59926	-35.4532		0.59926	-27.0213	0.59926	-28.0107		0.59926	-26.7042	0.59926	-28.0532
0.594182	-32.4143	0.594182	-34.9602		0.594182	-34.5272	0.594182	-36.7569		0.594182	-32.8597	0.594182	-35.2129		0.594182	-15.8566	0.594182	-19.1653		0.594182	-12.0667	0.594182	-14.3016		0.594182	-9.11597	0.594182	-11.1411		0.594182	-32.0381	0.594182	-31.9628		0.594182	-30.6414	0.594182	-33.244		0.594182	-25.3185	0.594182	-25.885		0.594182	-25.3476	0.594182	-26.3012
0.589182	-30.7935	0.589182	-32.8955		0.589182	-32.7896	0.589182	-34.3946		0.589182	-31.0401	0.589182	-32.9541		0.589182	-14.7136	0.589182	-17.9222		0.589182	-11.2455	0.589182	-13.2998		0.589182	-8.42217	0.589182	-10.2814		0.589182	-30.0163	0.589182	-29.2638		0.589182	-28.6521	0.589182	-30.6224		0.589182	-23.3673	0.589182	-23.547		0.589182	-23.7664	0.589182	-24.3486
0.584182	-28.9363	0.584182	-30.5823		0.584182	-30.7616	0.584182	-31.772		0.584182	-29.0068	0.584182	-30.4383		0.584182	-13.5239	0.584182	-16.528		0.584182	-10.3863	0.584182	-12.2331		0.584182	-7.71788	0.584182	-9.38205		0.584182	-27.7532	0.584182	-26.46		0.584182	-26.4557	0.584182	-27.8147		0.584182	-21.3207	0.584182	-21.16		0.584182	-22.0569	0.584182	-22.3235
0.579103	-26.9474	0.579103	-28.159		0.579103	-28.5567	0.579103	-29.055		0.579103	-26.8367	0.579103	-27.8052		0.579103	-12.3475	0.579103	-15.0936		0.579103	-9.52844	0.579103	-11.1688		0.579103	-7.03266	0.579103	-8.49274		0.579103	-25.3805	0.579103	-23.7277		0.579103	-24.1836	0.579103	-24.9823		0.579103	-19.266	0.579103	-18.8616		0.579103	-20.3141	0.579103	-20.3226
0.574103	-24.9027	0.574103	-25.7391		0.574103	-26.297	0.574103	-26.3585		0.574103	-24.6356	0.574103	-25.1826		0.574103	-11.2203	0.574103	-13.6941		0.574103	-8.7016	0.574103	-10.1369		0.574103	-6.38845	0.574103	-7.65303		0.574103	-23.0101	0.574103	-21.1633		0.574103	-21.9105	0.574103	-22.2586		0.574103	-17.2976	0.574103	-16.733		0.574103	-18.575	0.574103	-18.3943
0.569026	-22.8332	0.569026	-23.3324		0.569026	-23.9976	0.569026	-23.7335		0.569026	-22.4317	0.569026	-22.622		0.569026	-10.1583	0.569026	-12.3451		0.569026	-7.90623	0.569026	-9.15793		0.569026	-5.78382	0.569026	-6.87006		0.569026	-20.6807	0.569026	-18.7901		0.569026	-19.6956	0.569026	-19.7266		0.569026	-15.4341	0.569026	-14.7937		0.569026	-16.8684	0.569026	-16.5637
0.564026	-20.8844	0.564026	-21.1242		0.564026	-21.8523	0.564026	-21.3588		0.564026	-20.378	0.564026	-20.2964		0.564026	-9.20847	0.564026	-11.1373		0.564026	-7.19145	0.564026	-8.28341		0.564026	-5.25071	0.564026	-6.17864		0.564026	-18.5512	0.564026	-16.7025		0.564026	-17.6709	0.564026	-17.4969		0.564026	-13.7747	0.564026	-13.1181		0.564026	-15.2987	0.564026	-14.9072
0.558948	-19.0356	0.558948	-19.0743		0.558948	-19.8296	0.558948	-19.1787		0.558948	-18.4434	0.558948	-18.1702		0.558948	-8.34826	0.558948	-10.0458		0.558948	-6.54056	0.558948	-7.48709		0.558948	-4.7672	0.558948	-5.56209		0.558948	-16.5961	0.558948	-14.8657		0.558948	-15.8108	0.558948	-15.5156		0.558948	-12.2798	0.558948	-11.6494		0.558948	-13.8329	0.558948	-13.409
0.553947	-17.31	0.553947	-17.206		0.553947	-17.9499	0.553947	-17.217		0.553947	-16.6605	0.553947	-16.2638		0.553947	-7.58055	0.553947	-9.06781		0.553947	-5.9531	0.553947	-6.77373		0.553947	-4.33995	0.553947	-5.01945		0.553947	-14.8419	0.553947	-13.2621		0.553947	-14.1409	0.553947	-13.7857		0.553947	-10.9637	0.553947	-10.3743		0.553947	-12.4963	0.553947	-12.059
0.548869	-15.7078	0.548869	-15.4975		0.548869	-16.2271	0.548869	-15.456		0.548869	-15.0207	0.548869	-14.5448		0.548869	-6.88389	0.548869	-8.18852		0.548869	-5.41617	0.548869	-6.12905		0.548869	-3.9518	0.548869	-4.53641		0.548869	-13.2626	0.548869	-11.8378		0.548869	-12.6412	0.548869	-12.2741		0.548869	-9.79451	0.548869	-9.25997		0.548869	-11.267	0.548869	-10.8378
0.543869	-14.2463	0.543869	-13.9721		0.543869	-14.6659	0.543869	-13.8972		0.543869	-13.5539	0.543869	-13.0332		0.543869	-6.26256	0.543869	-7.40984		0.543869	-4.93457	0.543869	-5.55493		0.543869	-3.61086	0.543869	-4.10916		0.543869	-11.8707	0.543869	-10.5946		0.543869	-11.3204	0.543869	-10.9537		0.543869	-8.77646	0.543869	-8.29295		0.543869	-10.1641	0.543869	-9.7535
0.538791	-12.9121	0.538791	-12.5874		0.538791	-13.2983	0.538791	-12.4958		0.538791	-12.2307	0.538791	-11.6852		0.538791	-5.70037	0.538791	-6.70412		0.538791	-4.49636	0.538791	-5.0328		0.538791	-3.30378	0.538791	-3.73103		0.538791	-10.6333	0.538791	-9.48934		0.538791	-10.1431	0.538791	-9.79022		0.538791	-7.87189	0.538791	-7.4332		0.538791	-9.1689	0.538791	-8.77551
0.533792	-11.699	0.533792	-11.3495		0.533792	-12.0686	0.533792	-11.2555		0.533792	-11.0419	0.533792	-10.4945		0.533792	-5.19731	0.533792	-6.07278		0.533792	-4.10344	0.533792	-4.56788		0.533792	-3.02864	0.533792	-3.39343		0.533792	-9.54417	0.533792	-8.51277		0.533792	-9.11311	0.533792	-8.76835		0.533792	-7.07891	0.533792	-6.67884		0.533792	-8.27816	0.533792	-7.88954
0.528791	-10.5842	0.528791	-10.2117		0.528791	-10.8555	0.528791	-10.1197		0.528791	-9.95473	0.528791	-9.41352		0.528791	-4.72571	0.528791	-5.49199		0.528791	-3.73436	0.528791	-4.13062		0.528791	-2.76829	0.528791	-3.08348		0.528791	-8.55902	0.528791	-7.62489		0.528791	-8.17278	0.528791	-7.84281		0.528791	-6.35936	0.528791	-5.99458		0.528791	-7.45848	0.528791	-7.08559
0.523713	-9.60855	0.523713	-9.22183		0.523713	-9.82408	0.523713	-9.13552		0.523713	-9.01679	0.523713	-8.47462		0.523713	-4.31229	0.523713	-4.9813		0.523713	-3.41059	0.523713	-3.74533		0.523713	-2.54417	0.523713	-2.81359		0.523713	-7.71406	0.523713	-6.85718		0.523713	-7.37122	0.523713	-7.04649		0.523713	-5.74377	0.523713	-5.40139		0.523713	-6.74417	0.523713	-6.38225
0.518713	-8.72115	0.518713	-8.32013		0.518713	-8.9033	0.518713	-8.24955		0.518713	-8.15848	0.518713	-7.63205		0.518713	-3.92939	0.518713	-4.51114		0.518713	-3.1097	0.518713	-3.39056		0.518713	-2.33675	0.518713	-2.56659		0.518713	-6.95637	0.518713	-6.16338		0.518713	-6.64976	0.518713	-6.34029		0.518713	-5.19111	0.518713	-4.87067		0.518713	-6.0971	0.518713	-5.7471
0.513635	-7.93388	0.513635	-7.52094		0.513635	-8.08695	0.513635	-7.45895		0.513635	-7.41032	0.513635	-6.88913		0.513635	-3.58607	0.513635	-4.08627		0.513635	-2.83934	0.513635	-3.07299		0.513635	-2.15031	0.513635	-2.34247		0.513635	-6.29213	0.513635	-5.5597		0.513635	-6.02081	0.513635	-5.71182		0.513635	-4.70187	0.513635	-4.40433		0.513635	-5.5268	0.513635	-5.18586
0.508635	-7.22244	0.508635	-6.8033		0.508635	-7.36216	0.508635	-6.75561		0.508635	-6.7394	0.508635	-6.22442		0.508635	-3.26849	0.508635	-3.69812		0.508635	-2.59138	0.508635	-2.77878		0.508635	-1.9796	0.508635	-2.13886		0.508635	-5.69417	0.508635	-5.01515		0.508635	-5.45289	0.508635	-5.15344		0.508635	-4.27319	0.508635	-3.97946		0.508635	-5.01372	0.508635	-4.68041
0.503556	-6.58777	0.503556	-6.15814		0.503556	-6.71413	0.503556	-6.12333		0.503556	-6.1424	0.503556	-5.63457		0.503556	-2.98048	0.503556	-3.34479		0.503556	-2.36727	0.503556	-2.51652		0.503556	-1.82415	0.503556	-1.95623		0.503556	-5.16774	0.503556	-4.52973		0.503556	-4.9546	0.503556	-4.65753		0.503556	-3.89029	0.503556	-3.61182		0.503556	-4.56073	0.503556	-4.23266
0.498557	-6.01461	0.498557	-5.5783		0.498557	-6.13716	0.498557	-5.55303		0.498557	-5.60214	0.498557	-5.10671		0.498557	-2.71679	0.498557	-3.0253		0.498557	-2.16223	0.498557	-2.27667		0.498557	-1.68109	0.498557	-1.78838		0.498557	-4.70187	0.498557	-4.09771		0.498557	-4.51209	0.498557	-4.21072		0.498557	-3.54887	0.498557	-3.28089		0.498557	-4.1516	0.498557	-3.82926
0.493479	-5.49151	0.493479	-5.04615		0.493479	-5.61406	0.493479	-5.0328		0.493479	-5.12149	0.493479	-4.6251		0.493479	-2.47789	0.493479	-2.72919		0.493479	-1.97245	0.493479	-2.0578		0.493479	-1.54996	0.493479	-1.63246		0.493479	-4.27844	0.493479	-3.711		0.493479	-4.11011	0.493479	-3.81114		0.493479	-3.24227	0.493479	-2.98191		0.493479	-3.78396	0.493479	-3.46352
0.488479	-5.03423	0.488479	-4.58076		0.488479	-5.14867	0.488479	-4.57694		0.488479	-4.68375	0.488479	-4.1988		0.488479	-2.26427	0.488479	-2.46931		0.488479	-1.80841	0.488479	-1.86515		0.488479	-1.43552	0.488479	-1.49799		0.488479	-3.90936	0.488479	-3.37006		0.488479	-3.75773	0.488479	-3.46066		0.488479	-2.97571	0.488479	-2.72203		0.488479	-3.46543	0.488479	-3.14785
0.483479	-4.61652	0.483479	-4.16018		0.483479	-4.73191	0.483479	-4.16113		0.483479	-4.29703	0.483479	-3.81543		0.483479	-2.07306	0.483479	-2.23232		0.483479	-1.66011	0.483479	-1.69254		0.483479	-1.3311	0.483479	-1.37496		0.483479	-3.57605	0.483479	-3.0644		0.483479	-3.44349	0.483479	-3.14261		0.483479	-2.73872	0.483479	-2.49268		0.483479	-3.17551	0.483479	-2.86556
0.4784	-4.24124	0.4784	-3.77823		0.4784	-4.35521	0.4784	-3.78348		0.4784	-3.94799	0.4784	-3.46447		0.4784	-1.90092	0.4784	-2.02108		0.4784	-1.5266	0.4784	-1.53995		0.4784	-1.23716	0.4784	-1.26386		0.4784	-3.27946	0.4784	-2.78736		0.4784	-3.16025	0.4784	-2.86032		0.4784	-2.5251	0.4784	-2.28191		0.4784	-2.92231	0.4784	-2.61236
0.4734	-3.90221	0.4734	-3.42919		0.4734	-4.00807	0.4734	-3.4392		0.4734	-3.62994	0.4734	-3.14833		0.4734	-1.74833	0.4734	-1.83368		0.4734	-1.40882	0.4734	-1.4031		0.4734	-1.15371	0.4734	-1.1642		0.4734	-3.01481	0.4734	-2.53988		0.4734	-2.908	0.4734	-2.60473		0.4734	-2.33437	0.4734	-2.09595		0.4734	-2.6939	0.4734	-2.38729
0.468322	-3.59084	0.468322	-3.12162		0.468322	-3.69956	0.468322	-3.13021		0.468322	-3.34527	0.468322	-2.8627		0.468322	-1.61338	0.468322	-1.66631		0.468322	-1.3063	0.468322	-1.28484		0.468322	-1.0798	0.468322	-1.07646		0.468322	-2.77639	0.468322	-2.31625		0.468322	-2.6796	0.468322	-2.37251		0.468322	-2.16557	0.468322	-1.92333		0.468322	-2.48934	0.468322	-2.18082
0.463322	-3.31332	0.463322	-2.83457		0.463322	-3.41727	0.463322	-2.8503		0.463322	-3.08681	0.463322	-2.60569		0.463322	-1.49274	0.463322	-1.52088		0.463322	-1.21618	0.463322	-1.17612		0.463322	-1.01448	0.463322	-0.999694		0.463322	-2.56659	0.463322	-2.10882		0.463322	-2.47932	0.463322	-2.16318		0.463322	-2.01059	0.463322	-1.76979		0.463322	-2.30194	0.463322	-2.00106
0.458244	-3.0563	0.458244	-2.57421		0.458244	-3.15882	0.458244	-2.59281		0.458244	-2.84649	0.458244	-2.36059		0.458244	-1.38641	0.458244	-1.38593		0.458244	-1.13321	0.458244	-1.08409		0.458244	-0.954394	0.458244	-0.930076		0.458244	-2.37013	0.458244	-1.91666		0.458244	-2.2986	0.458244	-1.96529		0.458244	-1.86754	0.458244	-1.62054		0.458244	-2.13505	0.458244	-1.82796
0.453244	-2.82551	0.453244	-2.34581		0.453244	-2.92803	0.453244	-2.36631		0.453244	-2.63716	0.453244	-2.15174		0.453244	-1.29486	0.453244	-1.27435		0.453244	-1.06216	0.453244	-1.00303		0.453244	-0.90385	0.453244	-0.869517		0.453244	-2.20133	0.453244	-1.73879		0.453244	-2.1298	0.453244	-1.79267		0.453244	-1.74404	0.453244	-1.48607		0.453244	-1.992	0.453244	-1.67394
0.448166	-2.62857	0.448166	-2.14602		0.448166	-2.72203	0.448166	-2.16986		0.448166	-2.45548	0.448166	-1.96339		0.448166	-1.21379	0.448166	-1.17565		0.448166	-1.0016	0.448166	-0.93246		0.448166	-0.859981	0.448166	-0.816112		0.448166	-2.04397	0.448166	-1.58382		0.448166	-1.98294	0.448166	-1.62673		0.448166	-1.63007	0.448166	-1.36114		0.448166	-1.85943	0.448166	-1.5452
0.443166	-2.44118	0.443166	-1.96243		0.443166	-2.53178	0.443166	-1.99057		0.443166	-2.28477	0.443166	-1.79697		0.443166	-1.1437	0.443166	-1.0922		0.443166	-0.947719	0.443166	-0.869517		0.443166	-0.820403	0.443166	-0.768905		0.443166	-1.90426	0.443166	-1.44172		0.443166	-1.84942	0.443166	-1.48321		0.443166	-1.5266	0.443166	-1.24097		0.443166	-1.74356	0.443166	-1.42265
0.438087	-2.27571	0.438087	-1.80316		0.438087	-2.36059	0.438087	-1.82891		0.438087	-2.13457	0.438087	-1.64581		0.438087	-1.08219	0.438087	-1.01829		0.438087	-0.900035	0.438087	-0.816112		0.438087	-0.781779	0.438087	-0.72885		0.438087	-1.77789	0.438087	-1.3187		0.438087	-1.73831	0.438087	-1.34874		0.438087	-1.43075	0.438087	-1.13798		0.438087	-1.6377	0.438087	-1.3187
0.433087	-2.12599	0.433087	-1.66154		0.433087	-2.21087	0.433087	-1.69015		0.433087	-1.99486	0.433087	-1.51992		0.433087	-1.02401	0.433087	-0.954394		0.433087	-0.854259	0.433087	-0.767951		0.433087	-0.751262	0.433087	-0.692134		0.433087	-1.66345	0.433087	-1.21379		0.433087	-1.62817	0.433087	-1.24336		0.433087	-1.34492	0.433087	-1.04738		0.433087	-1.54138	0.433087	-1.22142
0.428087	-1.99533	0.428087	-1.54281		0.428087	-2.0764	0.428087	-1.57428		0.428087	-1.87135	0.428087	-1.40882		0.428087	-0.974422	0.428087	-0.897651		0.428087	-0.817542	0.428087	-0.726466		0.428087	-0.722651	0.428087	-0.66257		0.428087	-1.56332	0.428087	-1.12796		0.428087	-1.5328	0.428087	-1.15085		0.428087	-1.2672	0.428087	-0.973468		0.428087	-1.45507	0.428087	-1.14704
0.42301	-1.8766	0.42301	-1.44125		0.42301	-1.9529	0.42301	-1.46986		0.42301	-1.75834	0.42301	-1.31155		0.42301	-0.930076	0.42301	-0.84806		0.42301	-0.781302	0.42301	-0.692134		0.42301	-0.697379	0.42301	-0.633006		0.42301	-1.46986	0.42301	-1.05501		0.42301	-1.44744	0.42301	-1.07217		0.42301	-1.20044	0.42301	-0.914817		0.42301	-1.37687	0.42301	-1.07837
0.41801	-1.76073	0.41801	-1.34588		0.41801	-1.83368	0.41801	-1.37163		0.41801	-1.65391	0.41801	-1.23096		0.41801	-0.888591	0.41801	-0.804191		0.41801	-0.747924	0.41801	-0.658278		0.41801	-0.675921	0.41801	-0.609159		0.41801	-1.38975	0.41801	-0.996356		0.41801	-1.36924	0.41801	-1.00971		0.41801	-1.13798	0.41801	-0.866179		0.41801	-1.30678	0.41801	-1.01781
0.412931	-1.66536	0.412931	-1.2734		0.412931	-1.73355	0.412931	-1.29772		0.412931	-1.5657	0.412931	-1.16325		0.412931	-0.852828	0.412931	-0.767474		0.412931	-0.722175	0.412931	-0.632052		0.412931	-0.654941	0.412931	-0.589609		0.412931	-1.31727	0.412931	-0.948672		0.412931	-1.30296	0.412931	-0.952964		0.412931	-1.08314	0.412931	-0.821357		0.412931	-1.24622	0.412931	-0.967269
0.407931	-1.57762	0.407931	-1.20426		0.407931	-1.64009	0.407931	-1.22858		0.407931	-1.48559	0.407931	-1.09983		0.407931	-0.821357	0.407931	-0.735526		0.407931	-0.696425	0.407931	-0.608683		0.407931	-0.637298	0.407931	-0.571012		0.407931	-1.25194	0.407931	-0.903373		0.407931	-1.23668	0.407931	-0.910525		0.407931	-1.03927	0.407931	-0.785594		0.407931	-1.19091	0.407931	-0.927691
0.402853	-1.49847	0.402853	-1.13893		0.402853	-1.55521	0.402853	-1.16611		0.402853	-1.40739	0.402853	-1.04785		0.402853	-0.79227	0.402853	-0.705962		0.402853	-0.673537	0.402853	-0.587702		0.402853	-0.621557	0.402853	-0.556707		0.402853	-1.19663	0.402853	-0.859504		0.402853	-1.18518	0.402853	-0.869994		0.402853	-0.999217	0.402853	-0.7546		0.402853	-1.13893	0.402853	-0.886207
0.397853	-1.42408	0.397853	-1.08934		0.397853	-1.48464	0.397853	-1.11223		0.397853	-1.34349	0.397853	-0.99731		0.397853	-0.764613	0.397853	-0.681643		0.397853	-0.653033	0.397853	-0.569105		0.397853	-0.603437	0.397853	-0.540018		0.397853	-1.14608	0.397853	-0.824695		0.397853	-1.13559	0.397853	-0.834231		0.397853	-0.960116	0.397853	-0.730281		0.397853	-1.0922	0.397853	-0.853305
0.392775	-1.35684	0.392775	-1.03832		0.392775	-1.41359	0.392775	-1.06121		0.392775	-1.28103	0.392775	-0.957255		0.392775	-0.737433	0.392775	-0.654941		0.392775	-0.632052	0.392775	-0.550985		0.392775	-0.591993	0.392775	-0.526667		0.392775	-1.0984	0.392775	-0.797515		0.392775	-1.09172	0.392775	-0.804667		0.392775	-0.922923	0.392775	-0.702624		0.392775	-1.05262	0.392775	-0.822787
0.387775	-1.29962	0.387775	-0.998263		0.387775	-1.35351	0.387775	-1.01591		0.387775	-1.22381	0.387775	-0.921493		0.387775	-0.715976	0.387775	-0.634437		0.387775	-0.615835	0.387775	-0.537634		0.387775	-0.578165	0.387775	-0.516176		0.387775	-1.05262	0.387775	-0.762229		0.387775	-1.0469	0.387775	-0.774627		0.387775	-0.894313	0.387775	-0.683551		0.387775	-1.01114	0.387775	-0.788932
0.382697	-1.24002	0.382697	-0.952487		0.382697	-1.29152	0.382697	-0.972037		0.382697	-1.17374	0.382697	-0.877624		0.382697	-0.692134	0.382697	-0.614882		0.382697	-0.600576	0.382697	-0.521898		0.382697	-0.566721	0.382697	-0.505209		0.382697	-1.01543	0.382697	-0.744109		0.382697	-1.00923	0.382697	-0.74554		0.382697	-0.866656	0.382697	-0.659232		0.382697	-0.980144	0.382697	-0.763183
0.377697	-1.19091	0.377697	-0.917201		0.377697	-1.23668	0.377697	-0.93246		0.377697	-1.12796	0.377697	-0.850444		0.377697	-0.675445	0.377697	-0.595808		0.377697	-0.584841	0.377697	-0.508547		0.377697	-0.552893	0.377697	-0.495195		0.377697	-0.981097	0.377697	-0.715976		0.377697	-0.971084	0.377697	-0.725036		0.377697	-0.837569	0.377697	-0.640635		0.377697	-0.945811	0.377697	-0.740294
0.372697	-1.13893	0.372697	-0.888591		0.372697	-1.18948	0.372697	-0.899558		0.372697	-1.08362	0.372697	-0.821357		0.372697	-0.655894	0.372697	-0.580072		0.372697	-0.570059	0.372697	-0.496149		0.372697	-0.543833	0.372697	-0.485659		0.372697	-0.946765	0.372697	-0.690227		0.372697	-0.942473	0.372697	-0.699763		0.372697	-0.814204	0.372697	-0.626807		0.372697	-0.920539	0.372697	-0.715976
0.367619	-1.10078	0.367619	-0.84949		0.367619	-1.14036	0.367619	-0.86904		0.367619	-1.04547	0.367619	-0.794177		0.367619	-0.639205	0.367619	-0.563383		0.367619	-0.558138	0.367619	-0.482321		0.367619	-0.532389	0.367619	-0.478983		0.367619	-0.921016	0.367619	-0.674014		0.367619	-0.913386	0.367619	-0.680213		0.367619	-0.7937	0.367619	-0.611544		0.367619	-0.889068	0.367619	-0.696425
0.362618	-1.05501	0.362618	-0.821834		0.362618	-1.10126	0.362618	-0.839		0.362618	-1.00923	0.362618	-0.763659		0.362618	-0.625377	0.362618	-0.549555		0.362618	-0.54574	0.362618	-0.470877		0.362618	-0.524282	0.362618	-0.468493		0.362618	-0.891452	0.362618	-0.656371		0.362618	-0.882869	0.362618	-0.655417		0.362618	-0.772719	0.362618	-0.599623		0.362618	-0.865226	0.362618	-0.681167
0.35754	-1.0202	0.35754	-0.796084		0.35754	-1.06073	0.35754	-0.809913		0.35754	-0.974422	0.35754	-0.740771		0.35754	-0.609159	0.35754	-0.535727		0.35754	-0.533342	0.35754	-0.465155		0.35754	-0.516176	0.35754	-0.461817		0.35754	-0.861888	0.35754	-0.637298		0.35754	-0.860934	0.35754	-0.634913		0.35754	-0.752692	0.35754	-0.58198		0.35754	-0.841384	0.35754	-0.653987
0.35254	-0.98825	0.35254	-0.766997		0.35254	-1.02973	0.35254	-0.782256		0.35254	-0.940566	0.35254	-0.716929		0.35254	-0.599146	0.35254	-0.523806		0.35254	-0.521898	0.35254	-0.456095		0.35254	-0.50807	0.35254	-0.457525		0.35254	-0.837569	0.35254	-0.618219		0.35254	-0.833755	0.35254	-0.62108		0.35254	-0.739818	0.35254	-0.569105		0.35254	-0.818973	0.35254	-0.636821
0.347463	-0.950103	0.347463	-0.741248		0.347463	-0.991588	0.347463	-0.754123		0.347463	-0.904326	0.347463	-0.693564		0.347463	-0.584841	0.347463	-0.509977		0.347463	-0.514746	0.347463	-0.445604		0.347463	-0.499487	0.347463	-0.446558		0.347463	-0.809913	0.347463	-0.598669		0.347463	-0.81039	0.347463	-0.602007		0.347463	-0.715976	0.347463	-0.553846		0.347463	-0.797992	0.347463	-0.618696
0.342463	-0.9234	0.342463	-0.714068		0.342463	-0.963454	0.342463	-0.737433		0.342463	-0.883346	0.342463	-0.669723		0.342463	-0.57292	0.342463	-0.499964		0.342463	-0.504255	0.342463	-0.438929		0.342463	-0.493288	0.342463	-0.44179		0.342463	-0.785594	0.342463	-0.586271		0.342463	-0.785594	0.342463	-0.579596		0.342463	-0.701671	0.342463	-0.540972		0.342463	-0.779395	0.342463	-0.606298
0.337384	-0.891452	0.337384	-0.693564		0.337384	-0.931029	0.337384	-0.708823		0.337384	-0.854735	0.337384	-0.651126		0.337384	-0.560522	0.337384	-0.489473		0.337384	-0.495672	0.337384	-0.430822		0.337384	-0.48852	0.337384	-0.438929		0.337384	-0.773196	0.337384	-0.571489		0.337384	-0.767951	0.337384	-0.564814		0.337384	-0.685935	0.337384	-0.532389		0.337384	-0.75603	0.337384	-0.59104
0.332384	-0.871902	0.332384	-0.67163		0.332384	-0.909572	0.332384	-0.691657		0.332384	-0.834708	0.332384	-0.636344		0.332384	-0.553846	0.332384	-0.480413		0.332384	-0.489473	0.332384	-0.427485		0.332384	-0.482321	0.332384	-0.434637		0.332384	-0.751739	0.332384	-0.555277		0.332384	-0.751262	0.332384	-0.555277		0.332384	-0.679736	0.332384	-0.522375		0.332384	-0.738864	0.332384	-0.576258
0.327306	-0.847106	0.327306	-0.654941		0.327306	-0.885253	0.327306	-0.672584		0.327306	-0.808482	0.327306	-0.619173		0.327306	-0.542402	0.327306	-0.473261		0.327306	-0.48089	0.327306	-0.422239		0.327306	-0.478029	0.327306	-0.430346		0.327306	-0.736957	0.327306	-0.543356		0.327306	-0.733619	0.327306	-0.541925		0.327306	-0.662093	0.327306	-0.512838		0.327306	-0.726466	0.327306	-0.566721
0.322306	-0.826602	0.322306	-0.641112		0.322306	-0.858073	0.322306	-0.657325		0.322306	-0.787024	0.322306	-0.604391		0.322306	-0.534296	0.322306	-0.467062		0.322306	-0.478029	0.322306	-0.41604		0.322306	-0.472307	0.322306	-0.426531		0.322306	-0.715976	0.322306	-0.529528		0.322306	-0.71979	0.322306	-0.530958		0.322306	-0.652556	0.322306	-0.507116		0.322306	-0.712161	0.322306	-0.560045
0.317306	-0.802283	0.317306	-0.625377		0.317306	-0.839477	0.317306	-0.643497		0.317306	-0.771766	0.317306	-0.584841		0.317306	-0.528574	0.317306	-0.461817		0.317306	-0.4704	0.317306	-0.410795		0.317306	-0.468493	0.317306	-0.424623		0.317306	-0.701671	0.317306	-0.526667		0.317306	-0.70024	0.317306	-0.519514		0.317306	-0.642066	0.317306	-0.500441		0.317306	-0.700717	0.317306	-0.550032
0.312228	-0.787024	0.312228	-0.61059		0.312228	-0.823264	0.312228	-0.623465		0.312228	-0.751262	0.312228	-0.573874		0.312228	-0.519991	0.312228	-0.453711		0.312228	-0.465631	0.312228	-0.408411		0.312228	-0.463247	0.312228	-0.422239		0.312228	-0.689273	0.312228	-0.515699		0.312228	-0.686412	0.312228	-0.511885		0.312228	-0.629191	0.312228	-0.496626		0.312228	-0.687366	0.312228	-0.543356
0.307228	-0.771289	0.307228	-0.596762		0.307228	-0.805144	0.307228	-0.614882		0.307228	-0.734572	0.307228	-0.562906		0.307228	-0.515223	0.307228	-0.449896		0.307228	-0.459433	0.307228	-0.406504		0.307228	-0.462294	0.307228	-0.419378		0.307228	-0.679259	0.307228	-0.511408		0.307228	-0.673537	0.307228	-0.501394		0.307228	-0.622988	0.307228	-0.486135		0.307228	-0.674491	0.307228	-0.536203
0.30215	-0.757937	0.30215	-0.589132		0.30215	-0.786548	0.30215	-0.604391		0.30215	-0.720744	0.30215	-0.556231		0.30215	-0.511408	0.30215	-0.447035		0.30215	-0.457525	0.30215	-0.400782		0.30215	-0.459909	0.30215	-0.419855		0.30215	-0.668769	0.30215	-0.504732		0.30215	-0.663524	0.30215	-0.496626		0.30215	-0.618219	0.30215	-0.485182		0.30215	-0.668769	0.30215	-0.528574
0.29715	-0.740771	0.29715	-0.576735		0.29715	-0.773196	0.29715	-0.594378		0.29715	-0.707393	0.29715	-0.549555		0.29715	-0.503778	0.29715	-0.44322		0.29715	-0.453711	0.29715	-0.399828		0.29715	-0.458479	0.29715	-0.419855		0.29715	-0.656371	0.29715	-0.492334		0.29715	-0.653987	0.29715	-0.492811		0.29715	-0.609159	0.29715	-0.484705		0.29715	-0.663524	0.29715	-0.52762
0.292071	-0.729327	0.292071	-0.572443		0.292071	-0.758414	0.292071	-0.585794		0.292071	-0.694995	0.292071	-0.540018		0.292071	-0.499487	0.292071	-0.439405		0.292071	-0.449896	0.292071	-0.398636		0.292071	-0.456572	0.292071	-0.417948		0.292071	-0.647311	0.292071	-0.497103		0.292071	-0.643497	0.292071	-0.486612		0.292071	-0.603437	0.292071	-0.481367		0.292071	-0.648742	0.292071	-0.523806
0.287071	-0.718837	0.287071	-0.563383		0.287071	-0.745063	0.287071	-0.578165		0.287071	-0.688319	0.287071	-0.531435		0.287071	-0.497103	0.287071	-0.442266		0.287071	-0.448465	0.287071	-0.396967		0.287071	-0.453711	0.287071	-0.419855		0.287071	-0.638728	0.287071	-0.490904		0.287071	-0.636344	0.287071	-0.482321		0.287071	-0.598192	0.287071	-0.47946		0.287071	-0.639682	0.287071	-0.519037
0.281993	-0.708346	0.281993	-0.554323		0.281993	-0.737433	0.281993	-0.567198		0.281993	-0.674968	0.281993	-0.525236		0.281993	-0.494242	0.281993	-0.437021		0.281993	-0.446081	0.281993	-0.396967		0.281993	-0.453234	0.281993	-0.41604		0.281993	-0.627761	0.281993	-0.492811		0.281993	-0.622988	0.281993	-0.479937		0.281993	-0.59247	0.281993	-0.47946		0.281993	-0.640159	0.281993	-0.518084
0.276994	-0.695472	0.276994	-0.551939		0.276994	-0.725036	0.276994	-0.564337		0.276994	-0.666385	0.276994	-0.52762		0.276994	-0.491858	0.276994	-0.436544		0.276994	-0.443697	0.276994	-0.396013		0.276994	-0.451326	0.276994	-0.419378		0.276994	-0.627284	0.276994	-0.490904		0.276994	-0.621557	0.276994	-0.479937		0.276994	-0.588179	0.276994	-0.474215		0.276994	-0.629668	0.276994	-0.517011
0.271915	-0.685935	0.271915	-0.546217		0.271915	-0.715976	0.271915	-0.5548		0.271915	-0.661139	0.271915	-0.516176		0.271915	-0.48852	0.271915	-0.433683		0.271915	-0.439882	0.271915	-0.394583		0.271915	-0.449419	0.271915	-0.417948		0.271915	-0.617266	0.271915	-0.488997		0.271915	-0.610113	0.271915	-0.475168		0.271915	-0.582457	0.271915	-0.473738		0.271915	-0.620604	0.271915	-0.516176
0.266915	-0.678782	0.266915	-0.54431		0.266915	-0.704532	0.266915	-0.551939		0.266915	-0.647311	0.266915	-0.512838		0.266915	-0.484228	0.266915	-0.430346		0.266915	-0.437021	0.266915	-0.394583		0.266915	-0.448942	0.266915	-0.416517		0.266915	-0.611067	0.266915	-0.487924		0.266915	-0.605345	0.266915	-0.475645		0.266915	-0.579119	0.266915	-0.476122		0.266915	-0.616789	0.266915	-0.514746
0.261915	-0.669723	0.261915	-0.541925		0.261915	-0.697379	0.261915	-0.552416		0.261915	-0.637298	0.261915	-0.512362		0.261915	-0.484705	0.261915	-0.432253		0.261915	-0.435591	0.261915	-0.394583		0.261915	-0.447035	0.261915	-0.418901		0.261915	-0.605345	0.261915	-0.484705		0.261915	-0.599623	0.261915	-0.47648		0.261915	-0.576735	0.261915	-0.477552		0.261915	-0.614882	0.261915	-0.512362
0.256837	-0.661616	0.256837	-0.537157		0.256837	-0.689273	0.256837	-0.550985		0.256837	-0.63539	0.256837	-0.513792		0.256837	-0.48089	0.256837	-0.432253		0.256837	-0.430822	0.256837	-0.392675		0.256837	-0.448465	0.256837	-0.417948		0.256837	-0.597715	0.256837	-0.487089		0.256837	-0.596285	0.256837	-0.476599		0.256837	-0.571489	0.256837	-0.478983		0.256837	-0.61059	0.256837	-0.513315
0.251837	-0.661616	0.251837	-0.538111		0.251837	-0.684981	0.251837	-0.546694		0.251837	-0.631576	0.251837	-0.514746		0.251837	-0.481844	0.251837	-0.429869		0.251837	-0.431776	0.251837	-0.391722		0.251837	-0.446558	0.251837	-0.418782		0.251837	-0.598192	0.251837	-0.481844		0.251837	-0.588655	0.251837	-0.475258		0.251837	-0.566244	0.251837	-0.477076		0.251837	-0.609636	0.251837	-0.515223
0.246758	-0.655417	0.246758	-0.537157		0.246758	-0.680213	0.246758	-0.551462		0.246758	-0.621557	0.246758	-0.515223		0.246758	-0.478506	0.246758	-0.429869		0.246758	-0.429392	0.246758	-0.391245		0.246758	-0.447035	0.246758	-0.419378		0.246758	-0.596285	0.246758	-0.487089		0.246758	-0.583887	0.246758	-0.473738		0.246758	-0.567675	0.246758	-0.480413		0.246758	-0.607252	0.246758	-0.516653
0.241758	-0.646358	0.241758	-0.538707		0.241758	-0.674491	0.241758	-0.547647		0.241758	-0.622988	0.241758	-0.515819		0.241758	-0.476122	0.241758	-0.430822		0.241758	-0.427485	0.241758	-0.389338		0.241758	-0.445604	0.241758	-0.418901		0.241758	-0.591993	0.241758	-0.484705		0.241758	-0.582457	0.241758	-0.474215		0.241758	-0.56529	0.241758	-0.47946		0.241758	-0.60153	0.241758	-0.512838
0.236681	-0.640635	0.236681	-0.538588		0.236681	-0.674014	0.236681	-0.545263		0.236681	-0.617743	0.236681	-0.516653		0.236681	-0.475645	0.236681	-0.43273		0.236681	-0.427008	0.236681	-0.391722		0.236681	-0.445604	0.236681	-0.420332		0.236681	-0.59104	0.236681	-0.48852		0.236681	-0.582457	0.236681	-0.475645		0.236681	-0.563383	0.236681	-0.483274		0.236681	-0.598192	0.236681	-0.516653
0.231681	-0.638251	0.231681	-0.540972		0.231681	-0.672107	0.231681	-0.550032		0.231681	-0.614405	0.231681	-0.516653		0.231681	-0.476122	0.231681	-0.436544		0.231681	-0.427008	0.231681	-0.389338		0.231681	-0.445127	0.231681	-0.422716		0.231681	-0.588655	0.231681	-0.492811		0.231681	-0.577688	0.231681	-0.477076		0.231681	-0.567198	0.231681	-0.482321		0.231681	-0.600576	0.231681	-0.520945
0.226603	-0.641589	0.226603	-0.543833		0.226603	-0.66865	0.226603	-0.552893		0.226603	-0.609159	0.226603	-0.520945		0.226603	-0.476599	0.226603	-0.43416		0.226603	-0.4251	0.226603	-0.390768		0.226603	-0.444651	0.226603	-0.42367		0.226603	-0.586271	0.226603	-0.498533		0.226603	-0.576258	0.226603	-0.481367		0.226603	-0.561476	0.226603	-0.485659		0.226603	-0.599623	0.226603	-0.521898
0.221602	-0.637774	0.221602	-0.54431		0.221602	-0.664954	0.221602	-0.552893		0.221602	-0.61202	0.221602	-0.522375		0.221602	-0.476122	0.221602	-0.434637		0.221602	-0.422716	0.221602	-0.390768		0.221602	-0.444651	0.221602	-0.4251		0.221602	-0.584841	0.221602	-0.496626		0.221602	-0.578165	0.221602	-0.486612		0.221602	-0.562429	0.221602	-0.48995		0.221602	-0.600576	0.221602	-0.523329
0.216524	-0.639682	0.216524	-0.546694		0.216524	-0.663524	0.216524	-0.560522		0.216524	-0.61059	0.216524	-0.526071		0.216524	-0.474691	0.216524	-0.435114		0.216524	-0.423193	0.216524	-0.393152		0.216524	-0.444651	0.216524	-0.424147		0.216524	-0.589609	0.216524	-0.499964		0.216524	-0.580072	0.216524	-0.485182		0.216524	-0.56386	0.216524	-0.48852		0.216524	-0.602007	0.216524	-0.52619
0.211524	-0.63992	0.211524	-0.553846		0.211524	-0.664477	0.211524	-0.563383		0.211524	-0.617266	0.211524	-0.529528		0.211524	-0.476122	0.211524	-0.438929		0.211524	-0.42367	0.211524	-0.39506		0.211524	-0.444651	0.211524	-0.426054		0.211524	-0.59104	0.211524	-0.503302		0.211524	-0.578165	0.211524	-0.491858		0.211524	-0.564575	0.211524	-0.488997		0.211524	-0.602484	0.211524	-0.530005
0.206524	-0.640635	0.206524	-0.551939		0.206524	-0.664477	0.206524	-0.562906		0.206524	-0.620127	0.206524	-0.531435		0.206524	-0.478506	0.206524	-0.437021		0.206524	-0.423193	0.206524	-0.396013		0.206524	-0.445127	0.206524	-0.428438		0.206524	-0.590563	0.206524	-0.511885		0.206524	-0.584364	0.206524	-0.495195		0.206524	-0.566244	0.206524	-0.492811		0.206524	-0.606775	0.206524	-0.536203
0.201447	-0.641589	0.201447	-0.557184		0.201447	-0.661139	0.201447	-0.564814		0.201447	-0.614405	0.201447	-0.532866		0.201447	-0.477552	0.201447	-0.438929		0.201447	-0.423193	0.201447	-0.39506		0.201447	-0.444174	0.201447	-0.430822		0.201447	-0.595808	0.201447	-0.508547		0.201447	-0.582933	0.201447	-0.498533		0.201447	-0.565767	0.201447	-0.491858		0.201447	-0.605822	0.201447	-0.53525
0.196446	-0.645881	0.196446	-0.562429		0.196446	-0.664954	0.196446	-0.567198		0.196446	-0.623941	0.196446	-0.54431		0.196446	-0.480413	0.196446	-0.444651		0.196446	-0.424623	0.196446	-0.397921		0.196446	-0.445127	0.196446	-0.430346		0.196446	-0.599146	0.196446	-0.516653		0.196446	-0.588179	0.196446	-0.503302		0.196446	-0.57292	0.196446	-0.500441		0.196446	-0.607252	0.196446	-0.53668
0.191368	-0.655894	0.191368	-0.571489		0.191368	-0.661616	0.191368	-0.57435		0.191368	-0.631099	0.191368	-0.545263		0.191368	-0.483751	0.191368	-0.447989		0.191368	-0.425577	0.191368	-0.402689		0.191368	-0.448465	0.191368	-0.435591		0.191368	-0.602961	0.191368	-0.51713		0.191368	-0.587225	0.191368	-0.50807		0.191368	-0.57435	0.191368	-0.501394		0.191368	-0.612497	0.191368	-0.540972
0.186368	-0.661378	0.186368	-0.571012		0.186368	-0.67306	0.186368	-0.58341		0.186368	-0.632052	0.186368	-0.549555		0.186368	-0.482321	0.186368	-0.452757		0.186368	-0.426531	0.186368	-0.405073		0.186368	-0.446558	0.186368	-0.440359		0.186368	-0.608206	0.186368	-0.523329		0.186368	-0.595331	0.186368	-0.510454		0.186368	-0.575304	0.186368	-0.504255		0.186368	-0.615835	0.186368	-0.545263
0.18129	-0.67306	0.18129	-0.577688		0.18129	-0.677829	0.18129	-0.584364		0.18129	-0.636344	0.18129	-0.556231		0.18129	-0.486135	0.18129	-0.457525		0.18129	-0.427008	0.18129	-0.410318		0.18129	-0.447989	0.18129	-0.44322		0.18129	-0.608683	0.18129	-0.536203		0.18129	-0.598669	0.18129	-0.515223		0.18129	-0.578165	0.18129	-0.512362		0.18129	-0.622511	0.18129	-0.555277
0.17629	-0.670676	0.17629	-0.58198		0.17629	-0.683551	0.17629	-0.595331		0.17629	-0.648265	0.17629	-0.560999		0.17629	-0.488997	0.17629	-0.464678		0.17629	-0.428915	0.17629	-0.414133		0.17629	-0.448465	0.17629	-0.445127		0.17629	-0.620127	0.17629	-0.539541		0.17629	-0.606298	0.17629	-0.526667		0.17629	-0.581026	0.17629	-0.515699		0.17629	-0.623465	0.17629	-0.560999
0.171211	-0.674014	0.171211	-0.594378		0.171211	-0.686889	0.171211	-0.605345		0.171211	-0.657802	0.171211	-0.572443		0.171211	-0.495672	0.171211	-0.468016		0.171211	-0.431776	0.171211	-0.421762		0.171211	-0.450373	0.171211	-0.45085		0.171211	-0.624418	0.171211	-0.548124		0.171211	-0.611544	0.171211	-0.532866		0.171211	-0.585794	0.171211	-0.521421		0.171211	-0.629191	0.171211	-0.568151
0.166212	-0.684028	0.166212	-0.602961		0.166212	-0.694041	0.166212	-0.612974		0.166212	-0.661616	0.166212	-0.579596		0.166212	-0.498056	0.166212	-0.478983		0.166212	-0.43416	0.166212	-0.425577		0.166212	-0.453234	0.166212	-0.455618		0.166212	-0.633006	0.166212	-0.562906		0.166212	-0.618219	0.166212	-0.540018		0.166212	-0.591516	0.166212	-0.529528		0.166212	-0.635867	0.166212	-0.577688
0.161212	-0.690703	0.161212	-0.614405		0.161212	-0.703578	0.161212	-0.626807		0.161212	-0.666862	0.161212	-0.586271		0.161212	-0.503302	0.161212	-0.485659		0.161212	-0.436544	0.161212	-0.430346		0.161212	-0.45085	0.161212	-0.459433		0.161212	-0.63539	0.161212	-0.573874		0.161212	-0.623465	0.161212	-0.551462		0.161212	-0.596285	0.161212	-0.540018		0.161212	-0.638251	0.161212	-0.582933
0.156134	-0.699286	0.156134	-0.625854		0.156134	-0.714545	0.156134	-0.642066		0.156134	-0.681643	0.156134	-0.60153		0.156134	-0.506639	0.156134	-0.494242		0.156134	-0.438929	0.156134	-0.435114		0.156134	-0.454187	0.156134	-0.463724		0.156134	-0.648265	0.156134	-0.589132		0.156134	-0.633006	0.156134	-0.567675		0.156134	-0.602484	0.156134	-0.546694		0.156134	-0.642066	0.156134	-0.599146
0.151134	-0.708346	0.151134	-0.639682		0.151134	-0.725513	0.151134	-0.656371		0.151134	-0.691657	0.151134	-0.61965		0.151134	-0.511408	0.151134	-0.501394		0.151134	-0.441313	0.151134	-0.442266		0.151134	-0.45228	0.151134	-0.466585		0.151134	-0.656371	0.151134	-0.606298		0.151134	-0.636344	0.151134	-0.579119		0.151134	-0.607252	0.151134	-0.557661		0.151134	-0.650649	0.151134	-0.604391
0.146055	-0.718837	0.146055	-0.656848		0.146055	-0.738387	0.146055	-0.674491		0.146055	-0.697856	0.146055	-0.634913		0.146055	-0.515699	0.146055	-0.512838		0.146055	-0.443697	0.146055	-0.450373		0.146055	-0.455141	0.146055	-0.471354		0.146055	-0.664954	0.146055	-0.621557		0.146055	-0.650172	0.146055	-0.59247		0.146055	-0.613928	0.146055	-0.571966		0.146055	-0.655894	0.146055	-0.620604
0.141055	-0.734572	0.141055	-0.674014		0.141055	-0.743155	0.141055	-0.694041		0.141055	-0.709777	0.141055	-0.653033		0.141055	-0.521898	0.141055	-0.521898		0.141055	-0.448465	0.141055	-0.454664		0.141055	-0.454187	0.141055	-0.474215		0.141055	-0.679736	0.141055	-0.641112		0.141055	-0.658278	0.141055	-0.606298		0.141055	-0.622034	0.141055	-0.582457		0.141055	-0.661616	0.141055	-0.630145
0.135977	-0.742679	0.135977	-0.69118		0.135977	-0.755076	0.135977	-0.710254		0.135977	-0.725989	0.135977	-0.677352		0.135977	-0.526667	0.135977	-0.534773		0.135977	-0.448942	0.135977	-0.461817		0.135977	-0.45228	0.135977	-0.475168		0.135977	-0.689273	0.135977	-0.649219		0.135977	-0.668292	0.135977	-0.61202		0.135977	-0.630622	0.135977	-0.595331		0.135977	-0.668292	0.135977	-0.642066
0.130977	-0.753646	0.130977	-0.707393		0.130977	-0.762706	0.130977	-0.739818		0.130977	-0.73648	0.130977	-0.697856		0.130977	-0.533819	0.130977	-0.540495		0.130977	-0.449419	0.130977	-0.467539		0.130977	-0.451326	0.130977	-0.479937		0.130977	-0.699286	0.130977	-0.668292		0.130977	-0.678306	0.130977	-0.627284		0.130977	-0.635867	0.130977	-0.603914		0.130977	-0.675921	0.130977	-0.652556
0.125899	-0.767474	0.125899	-0.731235		0.125899	-0.777488	0.125899	-0.761275		0.125899	-0.747447	0.125899	-0.715976		0.125899	-0.533819	0.125899	-0.549078		0.125899	-0.452757	0.125899	-0.474215		0.125899	-0.450373	0.125899	-0.48089		0.125899	-0.7093	0.125899	-0.687842		0.125899	-0.685458	0.125899	-0.645881		0.125899	-0.645881	0.125899	-0.620604		0.125899	-0.679736	0.125899	-0.662093
0.120899	-0.781779	0.120899	-0.748401		0.120899	-0.796084	0.120899	-0.777965		0.120899	-0.768428	0.120899	-0.730758		0.120899	-0.539064	0.120899	-0.5548		0.120899	-0.452757	0.120899	-0.478983		0.120899	-0.447035	0.120899	-0.481844		0.120899	-0.721221	0.120899	-0.706439		0.120899	-0.697856	0.120899	-0.667338		0.120899	-0.650649	0.120899	-0.625854		0.120899	-0.689273	0.120899	-0.671153
0.115821	-0.794177	0.115821	-0.769858		0.115821	-0.807528	0.115821	-0.794654		0.115821	-0.782733	0.115821	-0.7546		0.115821	-0.542879	0.115821	-0.56529		0.115821	-0.454187	0.115821	-0.482321		0.115821	-0.444174	0.115821	-0.483751		0.115821	-0.736003	0.115821	-0.722175		0.115821	-0.70787	0.115821	-0.683551		0.115821	-0.657802	0.115821	-0.640635		0.115821	-0.694995	0.115821	-0.684505
0.110821	-0.808482	0.110821	-0.791316		0.110821	-0.827079	0.110821	-0.820403		0.110821	-0.7937	0.110821	-0.774627		0.110821	-0.54574	0.110821	-0.570059		0.110821	-0.453234	0.110821	-0.485659		0.110821	-0.44179	0.110821	-0.486135		0.110821	-0.745063	0.110821	-0.740771		0.110821	-0.717406	0.110821	-0.694518		0.110821	-0.664001	0.110821	-0.650649		0.110821	-0.69881	0.110821	-0.68975
0.105821	-0.820403	0.105821	-0.808482		0.105821	-0.845199	0.105821	-0.833278		0.105821	-0.814681	0.105821	-0.791316		0.105821	-0.548601	0.105821	-0.582457		0.105821	-0.455141	0.105821	-0.490904		0.105821	-0.438929	0.105821	-0.486135		0.105821	-0.756507	0.105821	-0.750308		0.105821	-0.72742	0.105821	-0.712161		0.105821	-0.666385	0.105821	-0.656371		0.105821	-0.70024	0.105821	-0.694518
0.100742	-0.838523	0.100742	-0.827079		0.100742	-0.861888	0.100742	-0.851398		0.100742	-0.828032	0.100742	-0.808005		0.100742	-0.549555	0.100742	-0.582457		0.100742	-0.453234	0.100742	-0.491858		0.100742	-0.43416	0.100742	-0.484228		0.100742	-0.765567	0.100742	-0.762229		0.100742	-0.744586	0.100742	-0.723605		0.100742	-0.67163	0.100742	-0.659232		0.100742	-0.706916	0.100742	-0.70024
0.0957422	-0.851874	0.0957422	-0.845675		0.0957422	-0.877624	0.0957422	-0.86904		0.0957422	-0.843291	0.0957422	-0.821834		0.0957422	-0.549078	0.0957422	-0.584364		0.0957422	-0.450373	0.0957422	-0.489473		0.0957422	-0.428438	0.0957422	-0.482798		0.0957422	-0.772243	0.0957422	-0.762229		0.0957422	-0.743632	0.0957422	-0.730281		0.0957422	-0.674014	0.0957422	-0.664477		0.0957422	-0.710731	0.0957422	-0.705962
0.0906649	-0.864272	0.0906649	-0.852828		0.0906649	-0.889068	0.0906649	-0.881915		0.0906649	-0.851398	0.0906649	-0.831847		0.0906649	-0.546217	0.0906649	-0.584364		0.0906649	-0.445604	0.0906649	-0.486135		0.0906649	-0.425577	0.0906649	-0.477076		0.0906649	-0.778918	0.0906649	-0.763659		0.0906649	-0.749354	0.0906649	-0.736957		0.0906649	-0.67163	0.0906649	-0.658278		0.0906649	-0.703578	0.0906649	-0.701194
0.0856647	-0.87667	0.0856647	-0.860457		0.0856647	-0.90528	0.0856647	-0.888114		0.0856647	-0.864272	0.0856647	-0.843768		0.0856647	-0.541925	0.0856647	-0.580072		0.0856647	-0.439405	0.0856647	-0.482321		0.0856647	-0.418901	0.0856647	-0.474215		0.0856647	-0.786071	0.0856647	-0.762229		0.0856647	-0.7546	0.0856647	-0.736003		0.0856647	-0.677829	0.0856647	-0.655417		0.0856647	-0.70787	0.0856647	-0.695472
0.0805864	-0.88716	0.0805864	-0.868564		0.0805864	-0.912433	0.0805864	-0.884776		0.0805864	-0.877147	0.0805864	-0.839477		0.0805864	-0.539541	0.0805864	-0.574827		0.0805864	-0.434637	0.0805864	-0.476599		0.0805864	-0.41604	0.0805864	-0.470877		0.0805864	-0.781302	0.0805864	-0.753646		0.0805864	-0.754123	0.0805864	-0.730758		0.0805864	-0.669723	0.0805864	-0.650172		0.0805864	-0.70787	0.0805864	-0.694995
0.0755863	-0.889544	0.0755863	-0.864272		0.0755863	-0.922446	0.0755863	-0.887637		0.0755863	-0.879531	0.0755863	-0.839953		0.0755863	-0.536203	0.0755863	-0.571012		0.0755863	-0.430346	0.0755863	-0.467539		0.0755863	-0.411749	0.0755863	-0.467539		0.0755863	-0.784163	0.0755863	-0.741725		0.0755863	-0.751739	0.0755863	-0.716453		0.0755863	-0.664954	0.0755863	-0.645404		0.0755863	-0.705009	0.0755863	-0.691657
0.070508	-0.891929	0.070508	-0.855212		0.070508	-0.920539	0.070508	-0.872378		0.070508	-0.87667	0.070508	-0.824218		0.070508	-0.531435	0.070508	-0.56386		0.070508	-0.425577	0.070508	-0.46277		0.070508	-0.408888	0.070508	-0.463724		0.070508	-0.775104	0.070508	-0.726466		0.070508	-0.74697	0.070508	-0.706916		0.070508	-0.662093	0.070508	-0.635867		0.070508	-0.702147	0.070508	-0.680213
0.0655079	-0.893836	0.0655079	-0.837569		0.0655079	-0.926261	0.0655079	-0.863795		0.0655079	-0.875716	0.0655079	-0.810866		0.0655079	-0.52619	0.0655079	-0.558138		0.0655079	-0.421762	0.0655079	-0.455141		0.0655079	-0.405073	0.0655079	-0.460863		0.0655079	-0.769858	0.0655079	-0.705962		0.0655079	-0.739818	0.0655079	-0.692134		0.0655079	-0.660663	0.0655079	-0.623465		0.0655079	-0.698333	0.0655079	-0.674491
0.0604296	-0.88716	0.0604296	-0.817542		0.0604296	-0.917201	0.0604296	-0.839477		0.0604296	-0.866656	0.0604296	-0.790839		0.0604296	-0.521898	0.0604296	-0.550985		0.0604296	-0.415564	0.0604296	-0.45085		0.0604296	-0.404119	0.0604296	-0.459433		0.0604296	-0.759368	0.0604296	-0.691657		0.0604296	-0.733142	0.0604296	-0.674968		0.0604296	-0.650649	0.0604296	-0.612497		0.0604296	-0.694518	0.0604296	-0.664477
0.0554304	-0.879054	0.0554304	-0.795131		0.0554304	-0.910048	0.0554304	-0.814204		0.0554304	-0.861888	0.0554304	-0.777488		0.0554304	-0.516176	0.0554304	-0.545263		0.0554304	-0.410318	0.0554304	-0.447035		0.0554304	-0.402689	0.0554304	-0.46134		0.0554304	-0.751262	0.0554304	-0.672107		0.0554304	-0.719314	0.0554304	-0.655894		0.0554304	-0.646358	0.0554304	-0.602484		0.0554304	-0.690227	0.0554304	-0.655894
0.0504303	-0.865703	0.0504303	-0.770812		0.0504303	-0.892882	0.0504303	-0.789409		0.0504303	-0.846152	0.0504303	-0.749354		0.0504303	-0.509501	0.0504303	-0.53668		0.0504303	-0.406504	0.0504303	-0.440836		0.0504303	-0.399351	0.0504303	-0.459433		0.0504303	-0.737433	0.0504303	-0.651126		0.0504303	-0.706439	0.0504303	-0.63396		0.0504303	-0.639205	0.0504303	-0.592947		0.0504303	-0.683551	0.0504303	-0.640159
0.045352	-0.850444	0.045352	-0.744109		0.045352	-0.881438	0.045352	-0.760322		0.045352	-0.834231	0.045352	-0.723128		0.045352	-0.504732	0.045352	-0.531912		0.045352	-0.403643	0.045352	-0.437975		0.045352	-0.398874	0.045352	-0.459433		0.045352	-0.727897	0.045352	-0.63396		0.045352	-0.695472	0.045352	-0.616312		0.045352	-0.63396	0.045352	-0.582933		0.045352	-0.678306	0.045352	-0.634913
0.0403519	-0.834708	0.0403519	-0.725036		0.0403519	-0.863795	0.0403519	-0.732665		0.0403519	-0.814681	0.0403519	-0.697856		0.0403519	-0.500917	0.0403519	-0.525236		0.0403519	-0.400305	0.0403519	-0.433207		0.0403519	-0.396013	0.0403519	-0.459909		0.0403519	-0.715022	0.0403519	-0.620127		0.0403519	-0.683551	0.0403519	-0.602484		0.0403519	-0.625854	0.0403519	-0.574827		0.0403519	-0.669723	0.0403519	-0.623941
0.0352736	-0.818973	0.0352736	-0.694995		0.0352736	-0.846629	0.0352736	-0.710731		0.0352736	-0.803237	0.0352736	-0.681643		0.0352736	-0.498056	0.0352736	-0.520468		0.0352736	-0.397921	0.0352736	-0.431299		0.0352736	-0.397444	0.0352736	-0.459909		0.0352736	-0.698333	0.0352736	-0.603914		0.0352736	-0.670676	0.0352736	-0.584841		0.0352736	-0.620127	0.0352736	-0.567675		0.0352736	-0.664001	0.0352736	-0.614405
0.0302734	-0.800376	0.0302734	-0.675921		0.0302734	-0.828032	0.0302734	-0.690227		0.0302734	-0.782733	0.0302734	-0.669723		0.0302734	-0.493288	0.0302734	-0.518084		0.0302734	-0.396013	0.0302734	-0.429869		0.0302734	-0.396013	0.0302734	-0.45979		0.0302734	-0.686889	0.0302734	-0.593901		0.0302734	-0.659709	0.0302734	-0.575304		0.0302734	-0.614882	0.0302734	-0.558615		0.0302734	-0.659232	0.0302734	-0.608683
0.0251951	-0.78464	0.0251951	-0.663047		0.0251951	-0.805621	0.0251951	-0.672107		0.0251951	-0.768905	0.0251951	-0.649219		0.0251951	-0.491858	0.0251951	-0.513315		0.0251951	-0.393152	0.0251951	-0.424623		0.0251951	-0.39649	0.0251951	-0.459909		0.0251951	-0.679259	0.0251951	-0.589609		0.0251951	-0.647788	0.0251951	-0.563383		0.0251951	-0.607729	0.0251951	-0.556707		0.0251951	-0.652556	0.0251951	-0.604391
0.020195	-0.772243	0.020195	-0.655894		0.020195	-0.789886	0.020195	-0.665908		0.020195	-0.753646	0.020195	-0.64302		0.020195	-0.486135	0.020195	-0.509024		0.020195	-0.391245	0.020195	-0.425577		0.020195	-0.396967	0.020195	-0.459433		0.020195	-0.664001	0.020195	-0.587702		0.020195	-0.638728	0.020195	-0.557661		0.020195	-0.601053	0.020195	-0.551462		0.020195	-0.649219	0.020195	-0.604868
0.0151176	-0.755553	0.0151176	-0.645404		0.0151176	-0.773196	0.0151176	-0.661616		0.0151176	-0.741725	0.0151176	-0.63396		0.0151176	-0.482798	0.0151176	-0.507593		0.0151176	-0.388384	0.0151176	-0.423193		0.0151176	-0.396967	0.0151176	-0.460386		0.0151176	-0.657325	0.0151176	-0.588655		0.0151176	-0.627284	0.0151176	-0.556707		0.0151176	-0.598669	0.0151176	-0.552893		0.0151176	-0.650172	0.0151176	-0.609159
0.0101175	-0.752215	0.0101175	-0.645881		0.0101175	-0.767474	0.0101175	-0.659232		0.0101175	-0.734096	0.0101175	-0.639682		0.0101175	-0.481367	0.0101175	-0.505686		0.0101175	-0.388861	0.0101175	-0.424147		0.0101175	-0.39649	0.0101175	-0.46277		0.0101175	-0.652556	0.0101175	-0.596285		0.0101175	-0.6249	0.0101175	-0.558138		0.0101175	-0.597715	0.0101175	-0.5548		0.0101175	-0.653033	0.0101175	-0.620604
0.00503922	-0.746017	0.00503922	-0.663524		0.00503922	-0.759845	0.00503922	-0.667338		0.00503922	-0.732665	0.00503922	-0.644927		0.00503922	-0.481367	0.00503922	-0.506163		0.00503922	-0.388384	0.00503922	-0.428438		0.00503922	-0.398397	0.00503922	-0.463247		0.00503922	-0.654941	0.00503922	-0.617266		0.00503922	-0.623465	0.00503922	-0.57292		0.00503922	-0.596762	0.00503922	-0.563383		0.00503922	-0.659232	0.00503922	-0.64302
[truncated: 20 more columns]

## Sheet: current vs time data
Electrode 1			Electrode 2			Electrode 3			Electrode 4			Electrode 5			Electrode 6			Electrode 7			Electrode 8			Electrode 9			Electrode 10			Electrode 11			Electrode 12			Electrode 13			Electrode 14			Electrode 15
CV scan2 vs time			CV scan2 vs time			CV scan2 vs time			CV scan2 vs time			CV scan2 vs time			CV scan2 vs time			CV scan2 vs time			CV scan2 vs time			CV scan2 vs time			CV scan2 vs time			CV scan2 vs time			CV scan2 vs time			CV scan2 vs time			CV scan2 vs time			CV scan2 vs time
s	µA		s	µA		s	µA		s	µA		s	µA		s	µA		s	µA		s	µA		s	µA		s	µA		s	µA		s	µA		s	µA		s	µA		s	µA
0	-0.750308		0	-0.758414		0	-0.73648		0	-0.47946		0	-0.389814		0	-0.398397		0	-0.662093		0	-0.626807		0	-0.598192		0	-0.670676		0	-0.663524		0	-0.534773		0	-0.593424		0	-0.626807		0	-0.75603
0.05	-0.551939		0.05	-0.562906		0.05	-0.539064		0.05	-0.374079		0.05	-0.3016		0.05	-0.312567		0.05	-0.488997		0.05	-0.472307		0.05	-0.451326		0.05	-0.486135		0.05	-0.476122		0.05	-0.407457		0.05	-0.445127		0.05	-0.463724		0.05	-0.561953
0.1	-0.442266		0.1	-0.450373		0.1	-0.430346		0.1	-0.308752		0.1	-0.249624		0.1	-0.260115		0.1	-0.393629		0.1	-0.384569		0.1	-0.367403		0.1	-0.379801		0.1	-0.373602		0.1	-0.332594		0.1	-0.361204		0.1	-0.372648		0.1	-0.451326
0.15	-0.368357		0.15	-0.373125		0.15	-0.355959		0.15	-0.263453		0.15	-0.212431		0.15	-0.221968		0.15	-0.329733		0.15	-0.325918		0.15	-0.310183		0.15	-0.314474		0.15	-0.305414		0.15	-0.283003		0.15	-0.307322		0.15	-0.31209		0.15	-0.371695
0.2	-0.313044		0.2	-0.319242		0.2	-0.310183		0.2	-0.228643		0.2	-0.183344		0.2	-0.19145		0.2	-0.285387		0.2	-0.280619		0.2	-0.264406		0.2	-0.269651		0.2	-0.261545		0.2	-0.243902		0.2	-0.263453		0.2	-0.26679		0.2	-0.311136
0.25	-0.271082		0.25	-0.27585		0.25	-0.268221		0.25	-0.198603		0.25	-0.158072		0.25	-0.165701		0.25	-0.249624		0.25	-0.247717		0.25	-0.22769		0.25	-0.229597		0.25	-0.224352		0.25	-0.211477		0.25	-0.22912		0.25	-0.232935		0.25	-0.263453
0.3	-0.237703		0.3	-0.234842		0.3	-0.228643		0.3	-0.172853		0.3	-0.139475		0.3	-0.143766		0.3	-0.215769		0.3	-0.211477		0.3	-0.200033		0.3	-0.200033		0.3	-0.199556		0.3	-0.182867		0.3	-0.197649		0.3	-0.201941		0.3	-0.225306
0.35	-0.207663		0.35	-0.203848		0.35	-0.200033		0.35	-0.150919		0.35	-0.120401		0.35	-0.12517		0.35	-0.190973		0.35	-0.188112		0.35	-0.170469		0.35	-0.172853		0.35	-0.174284		0.35	-0.161886		0.35	-0.178099		0.35	-0.178099		0.35	-0.189543
0.4	-0.176668		0.4	-0.180006		0.4	-0.170946		0.4	-0.131369		0.4	-0.103712		0.4	-0.109434		0.4	-0.161409		0.4	-0.163794		0.4	-0.150442		0.4	-0.150442		0.4	-0.155687		0.4	-0.141859		0.4	-0.157118		0.4	-0.154257		0.4	-0.161409
0.45	-0.15378		0.45	-0.152826		0.45	-0.146151		0.45	-0.11611		0.45	-0.0903606		0.45	-0.0941753		0.45	-0.138998		0.45	-0.140429		0.45	-0.129461		0.45	-0.130415		0.45	-0.13423		0.45	-0.123739		0.45	-0.134706		0.45	-0.134706		0.45	-0.134706
0.5	-0.132322		0.5	-0.125647		0.5	-0.125647		0.5	-0.0994205		0.5	-0.0779629		0.5	-0.0808239		0.5	-0.124216		0.5	-0.124693		0.5	-0.112772		0.5	-0.113249		0.5	-0.11611		0.5	-0.101328		0.5	-0.117064		0.5	-0.11611		0.5	-0.110388
0.55	-0.114202		0.55	-0.107527		0.55	-0.108004		0.55	-0.0879765		0.55	-0.0669956		0.55	-0.0693798		0.55	-0.10705		0.55	-0.107527		0.55	-0.0960827		0.55	-0.0941753		0.55	-0.101805		0.55	-0.089407		0.55	-0.0989437		0.55	-0.100851		0.55	-0.0889301
0.6	-0.0941753		0.6	-0.0917912		0.6	-0.0898838		0.6	-0.0736713		0.6	-0.056982		0.6	-0.0574589		0.6	-0.0898838		0.6	-0.0889301		0.6	-0.0798702		0.6	-0.0798702		0.6	-0.0836849		0.6	-0.0760555		0.6	-0.0813007		0.6	-0.0846386		0.6	-0.0679493
0.65	-0.0798702		0.65	-0.0712872		0.65	-0.0736713		0.65	-0.0612736		0.65	-0.0469685		0.65	-0.0474453		0.65	-0.0731945		0.65	-0.0765324		0.65	-0.0665188		0.65	-0.0660419		0.65	-0.071764		0.65	-0.0588894		0.65	-0.0669956		0.65	-0.068903		0.65	-0.0526905
0.7	-0.0598431		0.7	-0.0550747		0.7	-0.0536442		0.7	-0.0493526		0.7	-0.0383854		0.7	-0.0388622		0.7	-0.0617504		0.7	-0.0607967		0.7	-0.0531673		0.7	-0.05126		0.7	-0.056982		0.7	-0.0493526		0.7	-0.0545979		0.7	-0.0560284		0.7	-0.036478
0.75	-0.048399		0.75	-0.0388622		0.75	-0.0407696		0.75	-0.0402927		0.75	-0.0288486		0.75	-0.027895		0.75	-0.0450611		0.75	-0.0479221		0.75	-0.0417233		0.75	-0.036478		0.75	-0.0436306		0.75	-0.0374317		0.75	-0.0436306		0.75	-0.0412464		0.75	-0.0202656
0.8	-0.0340939		0.8	-0.025034		0.8	-0.0283718		0.8	-0.0293255		0.8	-0.0207424		0.8	-0.0197887		0.8	-0.0312328		0.8	-0.036478		0.8	-0.0298023		0.8	-0.0255108		0.8	-0.0298023		0.8	-0.0245571		0.8	-0.0274181		0.8	-0.0283718		0.8	-0.00500679
0.85	-0.0202656		0.85	-0.0135899		0.85	-0.00882149		0.85	-0.0197887		0.85	-0.013113		0.85	-0.0116825		0.85	-0.0212193		0.85	-0.0226498		0.85	-0.0197887		0.85	-0.0140667		0.85	-0.0197887		0.85	-0.0150204		0.85	-0.0154972		0.85	-0.0193119		0.85	0.00691414
0.9	-0.0064373		0.9	0.00691414		0.9	-0.000238419		0.9	-0.00882149		0.9	-0.00452995		0.9	-0.00405312		0.9	-0.00452995		0.9	-0.0116825		0.9	-0.00691414		0.9	-0.00309944		0.9	-0.00691414		0.9	-0.000238419		0.9	-0.00405312		0.9	-0.00357628		0.9	0.0259876
0.95	0.000715256		0.95	0.0145435		0.95	0.0135899		0.95	-0.000238419		0.95	0.00309944		0.95	0.00357628		0.95	0.00166893		0.95	-0.000238419		0.95	0.00834465		0.95	0.00834465		0.95	0.00309944		0.95	0.0126362		0.95	0.00834465		0.95	0.00786781		0.95	0.0331402
1	0.0197887		1	0.0274181		1	0.0269413		1	0.00834465		1	0.0112057		1	0.0121593		1	0.0169277		1	0.0121593		1	0.0169277		1	0.0212193		1	0.0140667		1	0.0216961		1	0.0188351		1	0.0197887		1	0.0488758
1.05	0.0283718		1.05	0.0417233		1.05	0.0398159		1.05	0.0197887		1.05	0.0193119		1.05	0.0178814		1.05	0.036478		1.05	0.0264645		1.05	0.0255108		1.05	0.0360012		1.05	0.0288486		1.05	0.0302792		1.05	0.0321865		1.05	0.0331402		1.05	0.0593662
1.1	0.0436306		1.1	0.0550747		1.1	0.0545979		1.1	0.0288486		1.1	0.0269413		1.1	0.0264645		1.1	0.0436306		1.1	0.0350475		1.1	0.0383854		1.1	0.0431538		1.1	0.0402927		1.1	0.0464916		1.1	0.0450611		1.1	0.0417233		1.1	0.071764
1.15	0.0579357		1.15	0.0660419		1.15	0.0660419		1.15	0.036478		1.15	0.0340939		1.15	0.033617		1.15	0.0598431		1.15	0.0479221		1.15	0.05126		1.15	0.0555515		1.15	0.0498295		1.15	0.054121		1.15	0.056982		1.15	0.0565052		1.15	0.0865459
1.2	0.0698566		1.2	0.0798702		1.2	0.0765324		1.2	0.0479221		1.2	0.0441074		1.2	0.0412464		1.2	0.0703335		1.2	0.0622272		1.2	0.0646114		1.2	0.0693798		1.2	0.0641346		1.2	0.0703335		1.2	0.0674725		1.2	0.0646114		1.2	0.102282
1.25	0.0827312		1.25	0.0898838		1.25	0.092268		1.25	0.0584126		1.25	0.0517368		1.25	0.0493526		1.25	0.0846386		1.25	0.071764		1.25	0.0736713		1.25	0.0803471		1.25	0.0755787		1.25	0.0760555		1.25	0.0765324		1.25	0.0765324		1.25	0.110865
1.3	0.0946522		1.3	0.107527		1.3	0.10705		1.3	0.0684261		1.3	0.0584126		1.3	0.0574589		1.3	0.0970364		1.3	0.0865459		1.3	0.0836849		1.3	0.0932217		1.3	0.0855923		1.3	0.0884533		1.3	0.0874996		1.3	0.0870228		1.3	0.127077
1.35	0.106573		1.35	0.11754		1.35	0.11754		1.35	0.077486		1.35	0.0669956		1.35	0.0641346		1.35	0.109434		1.35	0.0998974		1.35	0.0970364		1.35	0.10705		1.35	0.0965595		1.35	0.102758		1.35	0.0989437		1.35	0.103235		1.35	0.140905
1.4	0.120401		1.4	0.126123		1.4	0.129938		1.4	0.0874996		1.4	0.0736713		1.4	0.0722408		1.4	0.122786		1.4	0.10848		1.4	0.111341		1.4	0.118017		1.4	0.109434		1.4	0.113249		1.4	0.113726		1.4	0.114679		1.4	0.156164
1.45	0.131369		1.45	0.145197		1.45	0.140429		1.45	0.09799		1.45	0.0832081		1.45	0.0798702		1.45	0.136137		1.45	0.123739		1.45	0.122309		1.45	0.129461		1.45	0.125647		1.45	0.122786		1.45	0.125647		1.45	0.128508		1.45	0.168085
1.5	0.140429		1.5	0.158548		1.5	0.154257		1.5	0.10848		1.5	0.0908375		1.5	0.0889301		1.5	0.146627		1.5	0.133276		1.5	0.136137		1.5	0.141859		1.5	0.133753		1.5	0.133276		1.5	0.132799		1.5	0.139475		1.5	0.185728
1.55	0.156641		1.55	0.166655		1.55	0.163317		1.55	0.117064		1.55	0.0998974		1.55	0.09799		1.55	0.163794		1.55	0.148058		1.55	0.144243		1.55	0.156164		1.55	0.14329		1.55	0.146151		1.55	0.143766		1.55	0.149965		1.55	0.196695
1.6	0.167608		1.6	0.180483		1.6	0.177145		1.6	0.127554		1.6	0.10705		1.6	0.105619		1.6	0.173807		1.6	0.162363		1.6	0.156641		1.6	0.172377		1.6	0.158548		1.6	0.15521		1.6	0.157118		1.6	0.158548		1.6	0.209093
1.65	0.179052		1.65	0.19145		1.65	0.187635		1.65	0.13566		1.65	0.114679		1.65	0.114679		1.65	0.183344		1.65	0.170469		1.65	0.166655		1.65	0.18096		1.65	0.166655		1.65	0.16284		1.65	0.160933		1.65	0.168562		1.65	0.224352
1.7	0.188112		1.7	0.203848		1.7	0.19908		1.7	0.144243		1.7	0.121355		1.7	0.122309		1.7	0.193834		1.7	0.183821		1.7	0.177622		1.7	0.190496		1.7	0.179529		1.7	0.172853		1.7	0.170946		1.7	0.179529		1.7	0.236273
1.75	0.20051		1.75	0.215292		1.75	0.210524		1.75	0.153303		1.75	0.130892		1.75	0.130892		1.75	0.205755		1.75	0.189066		1.75	0.187635		1.75	0.202894		1.75	0.184298		1.75	0.179529		1.75	0.179052		1.75	0.185251		1.75	0.242949
1.8	0.207663		1.8	0.221968		1.8	0.216722		1.8	0.159502		1.8	0.136137		1.8	0.139952		1.8	0.214815		1.8	0.200987		1.8	0.196218		1.8	0.212431		1.8	0.198126		1.8	0.183821		1.8	0.183821		1.8	0.193834		1.8	0.249624
1.85	0.220537		1.85	0.229597		1.85	0.223875		1.85	0.168085		1.85	0.142813		1.85	0.146151		1.85	0.224352		1.85	0.20957		1.85	0.206232		1.85	0.221968		1.85	0.204325		1.85	0.189543		1.85	0.193357		1.85	0.203371		1.85	0.262976
1.9	0.228643		1.9	0.240088		1.9	0.234365		1.9	0.173807		1.9	0.148535		1.9	0.154734		1.9	0.231504		1.9	0.214815		1.9	0.213861		1.9	0.229597		1.9	0.212908		1.9	0.195265		1.9	0.202417		1.9	0.206709		1.9	0.269651
1.95	0.237703		1.95	0.244379		1.95	0.242949		1.95	0.181913		1.95	0.155687		1.95	0.161886		1.95	0.238657		1.95	0.222445		1.95	0.219584		1.95	0.241041		1.95	0.223875		1.95	0.202894		1.95	0.20051		1.95	0.214338		1.95	0.280619
2	0.240564		2	0.252962		2	0.249624		2	0.187159		2	0.159025		2	0.168562		2	0.238657		2	0.230551		2	0.225306		2	0.248671		2	0.229597		2	0.206232		2	0.216246		2	0.221014		2	0.286341
2.05	0.248671		2.05	0.261545		2.05	0.254393		2.05	0.19145		2.05	0.16284		2.05	0.17333		2.05	0.249147		2.05	0.233889		2.05	0.233412		2.05	0.252962		2.05	0.237703		2.05	0.214815		2.05	0.216246		2.05	0.225306		2.05	0.292063
2.1	0.254393		2.1	0.264883		2.1	0.262499		2.1	0.194311		2.1	0.166178		2.1	0.178576		2.1	0.254393		2.1	0.241041		2.1	0.237226		2.1	0.258684		2.1	0.236273		2.1	0.215292		2.1	0.225782		2.1	0.232458		2.1	0.298262
2.15	0.262499		2.15	0.275373		2.15	0.265837		2.15	0.19908		2.15	0.171423		2.15	0.184774		2.15	0.262499		2.15	0.24724		2.15	0.24724		2.15	0.267744		2.15	0.24581		2.15	0.218153		2.15	0.239611		2.15	0.23675		2.15	0.307798
2.2	0.270605		2.2	0.277281		2.2	0.274897		2.2	0.201941		2.2	0.174761		2.2	0.189543		2.2	0.264883		2.2	0.250101		2.2	0.249147		2.2	0.271559		2.2	0.255823		2.2	0.225782		2.2	0.246286		2.2	0.241995		2.2	0.310659
2.25	0.27585		2.25	0.291586		2.25	0.282049		2.25	0.206709		2.25	0.178576		2.25	0.193357		2.25	0.26679		2.25	0.255823		2.25	0.252962		2.25	0.273466		2.25	0.256777		2.25	0.226259		2.25	0.259638		2.25	0.246286		2.25	0.317335
2.3	0.279665		2.3	0.29254		2.3	0.288248		2.3	0.20957		2.3	0.181437		2.3	0.198126		2.3	0.272512		2.3	0.25773		2.3	0.258207		2.3	0.280619		2.3	0.26536		2.3	0.230551		2.3	0.26679		2.3	0.251055		2.3	0.323534
2.35	0.286341		2.35	0.301123		2.35	0.287771		2.35	0.212908		2.35	0.18239		2.35	0.20051		2.35	0.276327		2.35	0.264406		2.35	0.260592		2.35	0.289202		2.35	0.272036		2.35	0.233889		2.35	0.272989		2.35	0.255346		2.35	0.333071
2.4	0.287771		2.4	0.30303		2.4	0.29397		2.4	0.212908		2.4	0.186682		2.4	0.204802		2.4	0.283003		2.4	0.266314		2.4	0.264883		2.4	0.288725		2.4	0.271559		2.4	0.236273		2.4	0.273466		2.4	0.255823		2.4	0.337839
2.45	0.29397		2.45	0.31352		2.45	0.302076		2.45	0.217676		2.45	0.189066		2.45	0.206232		2.45	0.281572		2.45	0.281572		2.45	0.266314		2.45	0.293493		2.45	0.276327		2.45	0.240564		2.45	0.268698		2.45	0.262976		2.45	0.353575
2.5	0.300169		2.5	0.317335		2.5	0.311136		2.5	0.217676		2.5	0.189066		2.5	0.20957		2.5	0.287294		2.5	0.285864		2.5	0.272989		2.5	0.294447		2.5	0.284433		2.5	0.241518		2.5	0.269651		2.5	0.267267		2.5	0.358343
2.55	0.303507		2.55	0.323534		2.55	0.310183		2.55	0.219584		2.55	0.190973		2.55	0.211954		2.55	0.289202		2.55	0.286818		2.55	0.276327		2.55	0.300169		2.55	0.289679		2.55	0.243425		2.55	0.270605		2.55	0.270128		2.55	0.363111
2.6	0.307798		2.6	0.320673		2.6	0.314474		2.6	0.222921		2.6	0.192881		2.6	0.214338		2.6	0.289679		2.6	0.289679		2.6	0.276327		2.6	0.305891		2.6	0.30303		2.6	0.24724		2.6	0.269175		2.6	0.27442		2.6	0.361204
2.65	0.309229		2.65	0.324011		2.65	0.309706		2.65	0.222445		2.65	0.193834		2.65	0.218153		2.65	0.291109		2.65	0.295877		2.65	0.276327		2.65	0.307798		2.65	0.307798		2.65	0.246763		2.65	0.264883		2.65	0.277758		2.65	0.354528
2.7	0.316858		2.7	0.323057		2.7	0.318289		2.7	0.224352		2.7	0.195742		2.7	0.21863		2.7	0.292063		2.7	0.289679		2.7	0.276327		2.7	0.31352		2.7	0.309229		2.7	0.249147		2.7	0.258684		2.7	0.27585		2.7	0.353098
2.75	0.309229		2.75	0.324011		2.75	0.309229		2.75	0.223398		2.75	0.194788		2.75	0.220537		2.75	0.297308		2.75	0.28348		2.75	0.278711		2.75	0.311136		2.75	0.307798		2.75	0.248194		2.75	0.254869		2.75	0.27585		2.75	0.351667
2.8	0.308752		2.8	0.32115		2.8	0.305414		2.8	0.225306		2.8	0.197649		2.8	0.221968		2.8	0.287294		2.8	0.279188		2.8	0.283003		2.8	0.314951		2.8	0.304461		2.8	0.250101		2.8	0.252485		2.8	0.275373		2.8	0.352144
2.85	0.304937		2.85	0.316381		2.85	0.303507		2.85	0.225306		2.85	0.197649		2.85	0.223875		2.85	0.290632		2.85	0.279665		2.85	0.279188		2.85	0.318289		2.85	0.298262		2.85	0.24724		2.85	0.251055		2.85	0.273943		2.85	0.352144
2.9	0.306845		2.9	0.315905		2.9	0.300646		2.9	0.223398		2.9	0.198603		2.9	0.223398		2.9	0.285864		2.9	0.272512		2.9	0.279665		2.9	0.314474		2.9	0.295401		2.9	0.24581		2.9	0.248194		2.9	0.27442		2.9	0.353098
2.95	0.308275		2.95	0.314474		2.95	0.307322		2.95	0.221968		2.95	0.198603		2.95	0.224352		2.95	0.287771		2.95	0.26679		2.95	0.274897		2.95	0.309706		2.95	0.278711		2.95	0.24724		2.95	0.246763		2.95	0.270605		2.95	0.351667
3	0.307322		3	0.309706		3	0.299692		3	0.222445		3	0.197649		3	0.225782		3	0.287294		3	0.271559		3	0.278234		3	0.311136		3	0.280142		3	0.244856		3	0.246763		3	0.269175		3	0.34976
3.05	0.300169		3.05	0.306845		3.05	0.297308		3.05	0.221014		3.05	0.197649		3.05	0.222921		3.05	0.283003		3.05	0.26536		3.05	0.272989		3.05	0.308275		3.05	0.277758		3.05	0.242472		3.05	0.243425		3.05	0.265837		3.05	0.350714
3.1	0.3016		3.1	0.298262		3.1	0.296831		3.1	0.22006		3.1	0.199556		3.1	0.224829		3.1	0.280619		3.1	0.263929		3.1	0.273943		3.1	0.306845		3.1	0.270605		3.1	0.239611		3.1	0.24724		3.1	0.263453		3.1	0.351667
3.15	0.298262		3.15	0.3016		3.15	0.293016		3.15	0.218153		3.15	0.195742		3.15	0.222445		3.15	0.27585		3.15	0.263453		3.15	0.271559		3.15	0.3016		3.15	0.267267		3.15	0.236273		3.15	0.243902		3.15	0.259638		3.15	0.350714
3.2	0.296831		3.2	0.300169		3.2	0.290632		3.2	0.219107		3.2	0.194311		3.2	0.221968		3.2	0.276804		3.2	0.262022		3.2	0.26679		3.2	0.3016		3.2	0.267267		3.2	0.237703		3.2	0.239611		3.2	0.258207		3.2	0.345469
3.25	0.290632		3.25	0.298262		3.25	0.286341		3.25	0.216722		3.25	0.196695		3.25	0.220537		3.25	0.275373		3.25	0.261068		3.25	0.268698		3.25	0.30303		3.25	0.266314		3.25	0.234842		3.25	0.238657		3.25	0.254869		3.25	0.343084
3.3	0.291586		3.3	0.297785		3.3	0.283957		3.3	0.216722		3.3	0.194788		3.3	0.222921		3.3	0.268698		3.3	0.25773		3.3	0.26679		3.3	0.303507		3.3	0.259161		3.3	0.230551		3.3	0.233412		3.3	0.255823		3.3	0.347853
3.35	0.289202		3.35	0.292063		3.35	0.284433		3.35	0.216722		3.35	0.193357		3.35	0.221014		3.35	0.272989		3.35	0.256777		3.35	0.269175		3.35	0.299692		3.35	0.259638		3.35	0.233889		3.35	0.235319		3.35	0.252008		3.35	0.344992
3.4	0.285387		3.4	0.291586		3.4	0.283003		3.4	0.214815		3.4	0.193834		3.4	0.220537		3.4	0.269175		3.4	0.2563		3.4	0.26679		3.4	0.299215		3.4	0.262022		3.4	0.230074		3.4	0.235796		3.4	0.248194		3.4	0.343561
3.45	0.281096		3.45	0.287771		3.45	0.282526		3.45	0.213861		3.45	0.193357		3.45	0.22006		3.45	0.272036		3.45	0.260115		3.45	0.264406		3.45	0.296354		3.45	0.262499		3.45	0.230551		3.45	0.234842		3.45	0.249147		3.45	0.345469
3.5	0.279188		3.5	0.288725		3.5	0.277758		3.5	0.213385		3.5	0.191927		3.5	0.22006		3.5	0.262976		3.5	0.254393		3.5	0.261545		3.5	0.294447		3.5	0.257254		3.5	0.230074		3.5	0.233889		3.5	0.248194		3.5	0.343561
3.55	0.280619		3.55	0.289202		3.55	0.280142		3.55	0.210047		3.55	0.192404		3.55	0.219584		3.55	0.26536		3.55	0.2563		3.55	0.261545		3.55	0.291109		3.55	0.259161		3.55	0.229597		3.55	0.230074		3.55	0.242472		3.55	0.343084
3.6	0.280619		3.6	0.287294		3.6	0.274897		3.6	0.211		3.6	0.190496		3.6	0.219584		3.6	0.264883		3.6	0.256777		3.6	0.26536		3.6	0.293016		3.6	0.259161		3.6	0.230074		3.6	0.229597		3.6	0.243902		3.6	0.341654
3.65	0.281096		3.65	0.286818		3.65	0.273943		3.65	0.211477		3.65	0.189543		3.65	0.220537		3.65	0.262976		3.65	0.255346		3.65	0.261068		3.65	0.289202		3.65	0.259638		3.65	0.228167		3.65	0.234842		3.65	0.246763		3.65	0.342131
3.7	0.282526		3.7	0.283957		3.7	0.27442		3.7	0.211		3.7	0.189543		3.7	0.21863		3.7	0.262976		3.7	0.256777		3.7	0.262022		3.7	0.290632		3.7	0.254869		3.7	0.22769		3.7	0.228643		3.7	0.249147		3.7	0.343561
3.75	0.278234		3.75	0.28348		3.75	0.27585		3.75	0.211477		3.75	0.188112		3.75	0.22006		3.75	0.264406		3.75	0.260115		3.75	0.260592		3.75	0.291109		3.75	0.257254		3.75	0.227213		3.75	0.231028		3.75	0.242472		3.75	0.344038
3.8	0.280142		3.8	0.280619		3.8	0.276327		3.8	0.209093		3.8	0.189066		3.8	0.22006		3.8	0.263929		3.8	0.256777		3.8	0.260115		3.8	0.289679		3.8	0.2563		3.8	0.223875		3.8	0.231028		3.8	0.23818		3.8	0.342607
3.85	0.277758		3.85	0.282049		3.85	0.270128		3.85	0.208616		3.85	0.188589		3.85	0.219107		3.85	0.263453		3.85	0.257254		3.85	0.262022		3.85	0.290632		3.85	0.254869		3.85	0.224829		3.85	0.225306		3.85	0.238657		3.85	0.340223
3.9	0.278711		3.9	0.280619		3.9	0.273466		3.9	0.20957		3.9	0.188589		3.9	0.21863		3.9	0.262976		3.9	0.25773		3.9	0.262499		3.9	0.290632		3.9	0.252008		3.9	0.225782		3.9	0.225306		3.9	0.236273		3.9	0.343084
3.95	0.276327		3.95	0.282049		3.95	0.272036		3.95	0.210524		3.95	0.188589		3.95	0.220537		3.95	0.261545		3.95	0.259161		3.95	0.261068		3.95	0.287294		3.95	0.256777		3.95	0.225782		3.95	0.231504		3.95	0.242949		3.95	0.341177
4	0.276804		4	0.283957		4	0.272512		4	0.209093		4	0.188112		4	0.22006		4	0.263929		4	0.258684		4	0.25773		4	0.290155		4	0.257254		4	0.226736		4	0.231504		4	0.239611		4	0.343561
4.05	0.283003		4.05	0.283003		4.05	0.276327		4.05	0.208139		4.05	0.19002		4.05	0.220537		4.05	0.263929		4.05	0.261545		4.05	0.263453		4.05	0.289202		4.05	0.2563		4.05	0.225306		4.05	0.228167		4.05	0.23675		4.05	0.341654
4.1	0.282049		4.1	0.281096		4.1	0.273466		4.1	0.210524		4.1	0.189066		4.1	0.221014		4.1	0.263453		4.1	0.264883		4.1	0.263929		4.1	0.288248		4.1	0.25773		4.1	0.225782		4.1	0.22912		4.1	0.23818		4.1	0.343084
4.15	0.28348		4.15	0.285387		4.15	0.274897		4.15	0.211477		4.15	0.188112		4.15	0.221014		4.15	0.265837		4.15	0.262022		4.15	0.261068		4.15	0.289202		4.15	0.255823		4.15	0.224352		4.15	0.22912		4.15	0.239134		4.15	0.341654
4.2	0.28348		4.2	0.285864		4.2	0.278234		4.2	0.210524		4.2	0.188589		4.2	0.221968		4.2	0.264406		4.2	0.261545		4.2	0.261068		4.2	0.288725		4.2	0.257254		4.2	0.224829		4.2	0.231504		4.2	0.240564		4.2	0.339746
4.25	0.280142		4.25	0.286341		4.25	0.27442		4.25	0.208139		4.25	0.188589		4.25	0.223398		4.25	0.262022		4.25	0.266314		4.25	0.262499		4.25	0.290155		4.25	0.25773		4.25	0.226736		4.25	0.233889		4.25	0.23818		4.25	0.342131
4.3	0.28491		4.3	0.288725		4.3	0.279188		4.3	0.211477		4.3	0.190496		4.3	0.224829		4.3	0.269651		4.3	0.26679		4.3	0.263453		4.3	0.290632		4.3	0.255823		4.3	0.225782		4.3	0.234842		4.3	0.241995		4.3	0.341654
4.35	0.283957		4.35	0.283957		4.35	0.277758		4.35	0.213385		4.35	0.191927		4.35	0.225782		4.35	0.267267		4.35	0.269175		4.35	0.263929		4.35	0.291109		4.35	0.260115		4.35	0.229597		4.35	0.237226		4.35	0.240564		4.35	0.342607
4.4	0.289202		4.4	0.283957		4.4	0.279188		4.4	0.213861		4.4	0.191927		4.4	0.227213		4.4	0.273466		4.4	0.26679		4.4	0.264406		4.4	0.291586		4.4	0.260592		4.4	0.226736		4.4	0.23675		4.4	0.241041		4.4	0.344038
4.45	0.286818		4.45	0.291586		4.45	0.280142		4.45	0.212908		4.45	0.192881		4.45	0.228167		4.45	0.267267		4.45	0.270128		4.45	0.26536		4.45	0.293016		4.45	0.260115		4.45	0.231028		4.45	0.236273		4.45	0.242949		4.45	0.344038
4.5	0.29254		4.5	0.289202		4.5	0.281096		4.5	0.215769		4.5	0.194311		4.5	0.228643		4.5	0.274897		4.5	0.27585		4.5	0.269651		4.5	0.295877		4.5	0.261545		4.5	0.231981		4.5	0.238657		4.5	0.245333		4.5	0.347376
4.55	0.290155		4.55	0.294447		4.55	0.283003		4.55	0.217199		4.55	0.193834		4.55	0.231504		4.55	0.276804		4.55	0.273466		4.55	0.271082		4.55	0.295877		4.55	0.264883		4.55	0.236273		4.55	0.240088		4.55	0.246763		4.55	0.346899
4.6	0.294924		4.6	0.294924		4.6	0.284433		4.6	0.21863		4.6	0.196218		4.6	0.232458		4.6	0.271559		4.6	0.277281		4.6	0.273943		4.6	0.297308		4.6	0.263929		4.6	0.232935		4.6	0.241041		4.6	0.248671		4.6	0.345945
4.65	0.294924		4.65	0.295401		4.65	0.286818		4.65	0.220537		4.65	0.198603		4.65	0.234365		4.65	0.281572		4.65	0.278711		4.65	0.27442		4.65	0.299215		4.65	0.269175		4.65	0.237226		4.65	0.24581		4.65	0.247717		4.65	0.349283
4.7	0.299215		4.7	0.294447		4.7	0.291586		4.7	0.222445		4.7	0.19908		4.7	0.235319		4.7	0.282049		4.7	0.280619		4.7	0.276804		4.7	0.303984		4.7	0.271082		4.7	0.240564		4.7	0.244856		4.7	0.252485		4.7	0.352621
4.75	0.300646		4.75	0.298738		4.75	0.291586		4.75	0.224829		4.75	0.201464		4.75	0.237703		4.75	0.282049		4.75	0.281096		4.75	0.280619		4.75	0.30303		4.75	0.271082		4.75	0.241518		4.75	0.249624		4.75	0.253439		4.75	0.353575
4.8	0.30303		4.8	0.301123		4.8	0.293016		4.8	0.228643		4.8	0.205278		4.8	0.239134		4.8	0.287294		4.8	0.283003		4.8	0.28491		4.8	0.304937		4.8	0.27585		4.8	0.243425		4.8	0.252485		4.8	0.256777		4.8	0.355959
4.85	0.306845		4.85	0.3016		4.85	0.297785		4.85	0.231028		4.85	0.205278		4.85	0.241518		4.85	0.287771		4.85	0.286818		4.85	0.288248		4.85	0.311136		4.85	0.280619		4.85	0.244856		4.85	0.255346		4.85	0.262499		4.85	0.356913
4.9	0.31352		4.9	0.304937		4.9	0.300646		4.9	0.235319		4.9	0.20957		4.9	0.243425		4.9	0.290155		4.9	0.290155		4.9	0.290155		4.9	0.31352		4.9	0.282526		4.9	0.250578		4.9	0.257254		4.9	0.259161		4.9	0.362635
4.95	0.31209		4.95	0.311136		4.95	0.298738		4.95	0.237703		4.95	0.210524		4.95	0.246286		4.95	0.296831		4.95	0.29397		4.95	0.293016		4.95	0.316381		4.95	0.281572		4.95	0.251055		4.95	0.262499		4.95	0.263453		4.95	0.365973
5	0.316858		5	0.311613		5	0.302076		5	0.241995		5	0.213861		5	0.248194		5	0.299692		5	0.295877		5	0.296831		5	0.319242		5	0.288248		5	0.253439		5	0.26536		5	0.270605		5	0.365019
5.05	0.317335		5.05	0.313044		5.05	0.308275		5.05	0.244379		5.05	0.217676		5.05	0.252008		5.05	0.297785		5.05	0.299692		5.05	0.299692		5.05	0.32258		5.05	0.288725		5.05	0.260115		5.05	0.272512		5.05	0.271559		5.05	0.373602
5.1	0.324965		5.1	0.320673		5.1	0.309229		5.1	0.250578		5.1	0.222445		5.1	0.254869		5.1	0.305891		5.1	0.305891		5.1	0.306368		5.1	0.327349		5.1	0.294447		5.1	0.263929		5.1	0.273943		5.1	0.274897		5.1	0.37694
5.15	0.327349		5.15	0.324011		5.15	0.313044		5.15	0.253916		5.15	0.225782		5.15	0.25773		5.15	0.311613		5.15	0.305891		5.15	0.308275		5.15	0.331163		5.15	0.298738		5.15	0.271082		5.15	0.282049		5.15	0.279188		5.15	0.383139
5.2	0.33164		5.2	0.325918		5.2	0.313997		5.2	0.259161		5.2	0.228167		5.2	0.259161		5.2	0.314474		5.2	0.309706		5.2	0.314951		5.2	0.335455		5.2	0.302553		5.2	0.272036		5.2	0.284433		5.2	0.285387		5.2	0.38743
5.25	0.333071		5.25	0.327826		5.25	0.319719		5.25	0.264883		5.25	0.233889		5.25	0.263929		5.25	0.321627		5.25	0.31209		5.25	0.318289		5.25	0.342131		5.25	0.305891		5.25	0.279188		5.25	0.289202		5.25	0.287771		5.25	0.392199
5.3	0.337839		5.3	0.330687		5.3	0.32258		5.3	0.269651		5.3	0.238657		5.3	0.26679		5.3	0.32258		5.3	0.31352		5.3	0.32258		5.3	0.342607		5.3	0.309229		5.3	0.28491		5.3	0.29254		5.3	0.291109		5.3	0.39649
5.35	0.345945		5.35	0.337839		5.35	0.326395		5.35	0.278234		5.35	0.242472		5.35	0.269651		5.35	0.325441		5.35	0.318289		5.35	0.328779		5.35	0.349283		5.35	0.318766		5.35	0.288248		5.35	0.30303		5.35	0.296831		5.35	0.405073
5.4	0.350714		5.4	0.342607		5.4	0.334024		5.4	0.283957		5.4	0.24724		5.4	0.274897		5.4	0.33164		5.4	0.324011		5.4	0.333071		5.4	0.351191		5.4	0.323534		5.4	0.295401		5.4	0.303984		5.4	0.302553		5.4	0.409365
5.45	0.358343		5.45	0.347376		5.45	0.337362		5.45	0.290632		5.45	0.252485		5.45	0.277758		5.45	0.339746		5.45	0.334501		5.45	0.336885		5.45	0.359297		5.45	0.326395		5.45	0.299692		5.45	0.310183		5.45	0.31209		5.45	0.416994
5.5	0.362635		5.5	0.354528		5.5	0.344515		5.5	0.294924		5.5	0.259161		5.5	0.282049		5.5	0.345469		5.5	0.335932		5.5	0.344992		5.5	0.364065		5.5	0.33164		5.5	0.306368		5.5	0.316381		5.5	0.31352		5.5	0.422239
5.55	0.36788		5.55	0.355959		5.55	0.346899		5.55	0.303507		5.55	0.26679		5.55	0.285864		5.55	0.347853		5.55	0.343561		5.55	0.352144		5.55	0.372171		5.55	0.342607		5.55	0.31352		5.55	0.324965		5.55	0.322104		5.55	0.431776
5.6	0.374556		5.6	0.361204		5.6	0.353575		5.6	0.311613		5.6	0.274897		5.6	0.290155		5.6	0.356436		5.6	0.348806		5.6	0.36025		5.6	0.37837		5.6	0.345469		5.6	0.32115		5.6	0.327349		5.6	0.331163		5.6	0.440359
5.65	0.382185		5.65	0.371218		5.65	0.368357		5.65	0.320196		5.65	0.279188		5.65	0.295401		5.65	0.365019		5.65	0.36025		5.65	0.366926		5.65	0.385046		5.65	0.355959		5.65	0.325918		5.65	0.338793		5.65	0.338793		5.65	0.446558
5.7	0.386953		5.7	0.373125		5.7	0.370264		5.7	0.327349		5.7	0.28348		5.7	0.299215		5.7	0.374556		5.7	0.365496		5.7	0.374079		5.7	0.394583		5.7	0.359297		5.7	0.332594		5.7	0.345945		5.7	0.344038		5.7	0.455618
5.75	0.398874		5.75	0.386477		5.75	0.379324		5.75	0.337362		5.75	0.290632		5.75	0.305414		5.75	0.380278		5.75	0.372171		5.75	0.383615		5.75	0.399828		5.75	0.368834		5.75	0.3407		5.75	0.355005		5.75	0.351667		5.75	0.461817
5.8	0.404119		5.8	0.391245		5.8	0.38743		5.8	0.344992		5.8	0.297785		5.8	0.309706		5.8	0.389338		5.8	0.381708		5.8	0.392199		5.8	0.408411		5.8	0.378847		5.8	0.34976		5.8	0.363588		5.8	0.362635		5.8	0.47183
5.85	0.416994		5.85	0.400782		5.85	0.398874		5.85	0.355482		5.85	0.305414		5.85	0.315428		5.85	0.396967		5.85	0.391245		5.85	0.402212		5.85	0.416994		5.85	0.386		5.85	0.36025		5.85	0.374556		5.85	0.36931		5.85	0.481844
5.9	0.422239		5.9	0.409365		5.9	0.407457		5.9	0.364065		5.9	0.313997		5.9	0.321627		5.9	0.40555		5.9	0.401735		5.9	0.409365		5.9	0.425577		5.9	0.396013		5.9	0.368834		5.9	0.382662		5.9	0.377417		5.9	0.493765
5.95	0.434637		5.95	0.418901		5.95	0.418425		5.95	0.375509		5.95	0.320673		5.95	0.327349		5.95	0.415087		5.95	0.406981		5.95	0.420332		5.95	0.437975		5.95	0.407934		5.95	0.377893		5.95	0.392675		5.95	0.391245		5.95	0.500917
6	0.444651		6	0.432253		6	0.426054		6	0.382662		6	0.329256		6	0.33164		6	0.426054		6	0.421286		6	0.428915		6	0.443697		6	0.419378		6	0.386953		6	0.405073		6	0.402689		6	0.512362
6.05	0.454187		6.05	0.437498		6.05	0.438929		6.05	0.390768		6.05	0.335455		6.05	0.337362		6.05	0.437498		6.05	0.427008		6.05	0.442743		6.05	0.454187		6.05	0.429392		6.05	0.396013		6.05	0.414133		6.05	0.409842		6.05	0.521421
6.1	0.466108		6.1	0.449419		6.1	0.448942		6.1	0.402689		6.1	0.344992		6.1	0.344038		6.1	0.449896		6.1	0.441313		6.1	0.451803		6.1	0.463724		6.1	0.440836		6.1	0.40555		6.1	0.423193		6.1	0.419855		6.1	0.534296
6.15	0.47946		6.15	0.460863		6.15	0.459433		6.15	0.413179		6.15	0.352621		6.15	0.34976		6.15	0.458479		6.15	0.456572		6.15	0.463724		6.15	0.478029		6.15	0.452757		6.15	0.419855		6.15	0.436068		6.15	0.429869		6.15	0.545263
6.2	0.487089		6.2	0.473738		6.2	0.465631		6.2	0.42367		6.2	0.362635		6.2	0.357389		6.2	0.467539		6.2	0.467062		6.2	0.470877		6.2	0.485659		6.2	0.467539		6.2	0.4251		6.2	0.450373		6.2	0.447035		6.2	0.5548
6.25	0.501394		6.25	0.484705		6.25	0.478506		6.25	0.43273		6.25	0.372171		6.25	0.365496		6.25	0.48089		6.25	0.479937		6.25	0.484705		6.25	0.499487		6.25	0.475645		6.25	0.440359		6.25	0.466108		6.25	0.454187		6.25	0.568628
6.3	0.514269		6.3	0.500917		6.3	0.486135		6.3	0.445127		6.3	0.379324		6.3	0.373125		6.3	0.497103		6.3	0.491381		6.3	0.496626		6.3	0.508547		6.3	0.486135		6.3	0.450373		6.3	0.476599		6.3	0.467539		6.3	0.581503
6.35	0.525713		6.35	0.509977		6.35	0.499487		6.35	0.455141		6.35	0.390768		6.35	0.379324		6.35	0.509024		6.35	0.502825		6.35	0.507116		6.35	0.520945		6.35	0.500917		6.35	0.464201		6.35	0.489473		6.35	0.48089		6.35	0.591993
6.4	0.540018		6.4	0.523806		6.4	0.509024		6.4	0.467062		6.4	0.399828		6.4	0.386		6.4	0.519991		6.4	0.516176		6.4	0.519991		6.4	0.534296		6.4	0.509501		6.4	0.475168		6.4	0.505686		6.4	0.492811		6.4	0.605822
6.45	0.552893		6.45	0.53525		6.45	0.523329		6.45	0.479937		6.45	0.409365		6.45	0.394583		6.45	0.535727		6.45	0.530481		6.45	0.533342		6.45	0.54574		6.45	0.521421		6.45	0.486612		6.45	0.519037		6.45	0.506639		6.45	0.618219
6.5	0.567675		6.5	0.550985		6.5	0.537634		6.5	0.494719		6.5	0.419855		6.5	0.402689		6.5	0.552416		6.5	0.552893		6.5	0.544786		6.5	0.557661		6.5	0.535727		6.5	0.501394		6.5	0.530005		6.5	0.520945		6.5	0.632052
6.55	0.583887		6.55	0.567675		6.55	0.552893		6.55	0.50807		6.55	0.430822		6.55	0.410318		6.55	0.56386		6.55	0.566244		6.55	0.562429		6.55	0.573397		6.55	0.549078		6.55	0.515223		6.55	0.547171		6.55	0.539541		6.55	0.649695
6.6	0.605345		6.6	0.584364		6.6	0.566721		6.6	0.521898		6.6	0.438452		6.6	0.419378		6.6	0.582457		6.6	0.582933		6.6	0.576735		6.6	0.590563		6.6	0.562429		6.6	0.530005		6.6	0.562429		6.6	0.558138		6.6	0.664001
6.65	0.623941		6.65	0.605345		6.65	0.582457		6.65	0.53668		6.65	0.450373		6.65	0.428438		6.65	0.601053		6.65	0.601053		6.65	0.591993		6.65	0.603914		6.65	0.580072		6.65	0.547171		6.65	0.585794		6.65	0.57435		6.65	0.683551
6.7	0.645404		6.7	0.622988		6.7	0.60153		6.7	0.549555		6.7	0.460863		6.7	0.436068		6.7	0.61965		6.7	0.622034		6.7	0.609636		6.7	0.62108		6.7	0.598192		6.7	0.561953		6.7	0.603437		6.7	0.591993		6.7	0.702624
6.75	0.66257		6.75	0.641112		6.75	0.622034		6.75	0.56386		6.75	0.469923		6.75	0.442743		6.75	0.638251		6.75	0.64445		6.75	0.624418		6.75	0.639682		6.75	0.612974		6.75	0.581026		6.75	0.621557		6.75	0.615835		6.75	0.716453
6.8	0.685458		6.8	0.665908		6.8	0.645404		6.8	0.578642		6.8	0.47946		6.8	0.451326		6.8	0.660186		6.8	0.66257		6.8	0.64445		6.8	0.659709		6.8	0.632052		6.8	0.599623		6.8	0.645404		6.8	0.633483		6.8	0.738387
6.85	0.7093		6.85	0.689273		6.85	0.662093		6.85	0.594378		6.85	0.48995		6.85	0.459909		6.85	0.68069		6.85	0.689273		6.85	0.664001		6.85	0.680213		6.85	0.656848		6.85	0.617743		6.85	0.66257		6.85	0.653033		6.85	0.756507
6.9	0.730758		6.9	0.713115		6.9	0.68212		6.9	0.609159		6.9	0.499964		6.9	0.468493		6.9	0.702147		6.9	0.707393		6.9	0.684028		6.9	0.696902		6.9	0.677352		6.9	0.639205		6.9	0.691657		6.9	0.680213		6.9	0.777488
6.95	0.754123		6.95	0.741725		6.95	0.7093		6.95	0.621557		6.95	0.510931		6.95	0.474691		6.95	0.724082		6.95	0.731711		6.95	0.703578		6.95	0.716453		6.95	0.697856		6.95	0.654941		6.95	0.711684		6.95	0.701194		6.95	0.797515
7	0.782256		7	0.768428		7	0.735049		7	0.637774		7	0.520468		7	0.482798		7	0.746493		7	0.756507		7	0.723128		7	0.739341		7	0.71979		7	0.680213		7	0.734096		7	0.722651		7	0.82231
7.05	0.811343		7.05	0.791793		7.05	0.756984		7.05	0.653987		7.05	0.529051		7.05	0.487566		7.05	0.77415		7.05	0.781779		7.05	0.747924		7.05	0.759845		7.05	0.74554		7.05	0.699286		7.05	0.759368		7.05	0.750308		7.05	0.844245
7.1	0.835662		7.1	0.823264		7.1	0.786071		7.1	0.668292		7.1	0.538111		7.1	0.495195		7.1	0.796561		7.1	0.811343		7.1	0.769858		7.1	0.781302		7.1	0.771289		7.1	0.721221		7.1	0.785594		7.1	0.778918		7.1	0.865703
7.15	0.861888		7.15	0.849013		7.15	0.809913		7.15	0.678306		7.15	0.546694		7.15	0.499487		7.15	0.82231		7.15	0.832801		7.15	0.789886		7.15	0.803714		7.15	0.79227		7.15	0.742202		7.15	0.821357		7.15	0.804191		7.15	0.890975
7.2	0.895267		7.2	0.880485		7.2	0.840907		7.2	0.694995		7.2	0.555277		7.2	0.507593		7.2	0.850444		7.2	0.860934		7.2	0.816588		7.2	0.827079		7.2	0.819449		7.2	0.766997		7.2	0.841384		7.2	0.833755		7.2	0.916247
7.25	0.922446		7.25	0.913863		7.25	0.872855		7.25	0.708346		7.25	0.563383		7.25	0.510931		7.25	0.882392		7.25	0.88716		7.25	0.838523		7.25	0.853305		7.25	0.847106		7.25	0.790362		7.25	0.866656		7.25	0.864272		7.25	0.943427
7.3	0.952487		7.3	0.945811		7.3	0.899558		7.3	0.722651		7.3	0.571012		7.3	0.517607		7.3	0.908618		7.3	0.917678		7.3	0.866179		7.3	0.874763		7.3	0.877147		7.3	0.81182		7.3	0.891452		7.3	0.892406		7.3	0.974898
7.35	0.983481		7.35	0.980144		7.35	0.931506		7.35	0.734572		7.35	0.578642		7.35	0.523806		7.35	0.940566		7.35	0.946288		7.35	0.886683		7.35	0.901942		7.35	0.909095		7.35	0.834231		7.35	0.922446		7.35	0.921493		7.35	1.00589
7.4	1.01829		7.4	1.01448		7.4	0.964408		7.4	0.74697		7.4	0.587225		7.4	0.528574		7.4	0.969653		7.4	0.976806		7.4	0.914817		7.4	0.927215		7.4	0.937228		7.4	0.859504		7.4	0.952964		7.4	0.950103		7.4	1.03403
7.45	1.04785		7.45	1.04404		7.45	0.991588		7.45	0.759845		7.45	0.594854		7.45	0.534773		7.45	0.997787		7.45	1.01161		7.45	0.938659		7.45	0.953918		7.45	0.967746		7.45	0.883822		7.45	0.97919		7.45	0.978236		7.45	1.06836
7.5	1.08076		7.5	1.0798		7.5	1.02544		7.5	0.775104		7.5	0.601053		7.5	0.539064		7.5	1.03164		7.5	1.04118		7.5	0.964408		7.5	0.976329		7.5	1.00685		7.5	0.900512		7.5	1.00351		7.5	1.00685		7.5	1.10507
7.55	1.11413		7.55	1.11795		7.55	1.0593		7.55	0.788455		7.55	0.611067		7.55	0.547647		7.55	1.06693		7.55	1.07599		7.55	0.997787		7.55	1.00208		7.55	1.03927		7.55	0.927215		7.55	1.03498		7.55	1.03832		7.55	1.14418
7.6	1.15276		7.6	1.15657		7.6	1.09506		7.6	0.805144		7.6	0.620127		7.6	0.554323		7.6	1.09649		7.6	1.10937		7.6	1.02354		7.6	1.03021		7.6	1.0655		7.6	0.949626		7.6	1.0674		7.6	1.06931		7.6	1.18995
7.65	1.18948		7.65	1.19949		7.65	1.13369		7.65	0.818973		7.65	0.629668		7.65	0.561953		7.65	1.13559		7.65	1.14751		7.65	1.05453		7.65	1.05548		7.65	1.10841		7.65	0.976806		7.65	1.10174		7.65	1.10221		7.65	1.2424
7.7	1.22905		7.7	1.24336		7.7	1.17279		7.7	0.843291		7.7	0.640159		7.7	0.571012		7.7	1.16897		7.7	1.18709		7.7	1.08409		7.7	1.086		7.7	1.14465		7.7	1.00446		7.7	1.13845		7.7	1.13702		7.7	1.30344
7.75	1.28055		7.75	1.29343		7.75	1.21904		7.75	0.863795		7.75	0.65351		7.75	0.58198		7.75	1.21379		7.75	1.23001		7.75	1.12272		7.75	1.12224		7.75	1.18328		7.75	1.03784		7.75	1.18566		7.75	1.17803		7.75	1.37306
7.8	1.3268		7.8	1.34874		7.8	1.27912		7.8	0.890021		7.8	0.670676		7.8	0.594854		7.8	1.26625		7.8	1.28484		7.8	1.16086		7.8	1.15657		7.8	1.2343		7.8	1.07646		7.8	1.24193		7.8	1.22285		7.8	1.45412
7.85	1.38164		7.85	1.41263		7.85	1.34397		7.85	0.922446		7.85	0.687842		7.85	0.607729		7.85	1.32108		7.85	1.34683		7.85	1.20664		7.85	1.2014		7.85	1.28198		7.85	1.12892		7.85	1.31011		7.85	1.28341		7.85	1.54281
7.9	1.45221		7.9	1.50466		7.9	1.42551		7.9	0.967746		7.9	0.709777		7.9	0.625377		7.9	1.40119		7.9	1.43028		7.9	1.2672		7.9	1.25289		7.9	1.34349		7.9	1.19281		7.9	1.40834		7.9	1.36209		7.9	1.66202
7.95	1.54615		7.95	1.61291		7.95	1.53423		7.95	1.02115		7.95	0.741248		7.95	0.648265		7.95	1.50085		7.95	1.54758		7.95	1.35446		7.95	1.32204		7.95	1.42503		7.95	1.28532		7.95	1.5471		7.95	1.46652		7.95	1.79935
8	1.66488		8	1.755		8	1.67442		8	1.09554		8	0.782733		8	0.674968		8	1.63198		8	1.70208		8	1.46318		8	1.40834		8	1.53709		8	1.41693		8	1.74642		8	1.60814		8	1.96529
8.05	1.82224		8.05	1.95051		8.05	1.87088		8.05	1.19091		8.05	0.838046		8.05	0.709777		8.05	1.82558		8.05	1.91475		8.05	1.61338		8.05	1.53089		8.05	1.68205		8.05	1.60623		8.05	2.0392		8.05	1.82319		8.05	2.16366
8.1	2.03777		8.1	2.20467		8.1	2.13505		8.1	1.31774		8.1	0.914817		8.1	0.7546		8.1	2.09833		8.1	2.22326		8.1	1.82605		8.1	1.68729		8.1	1.8952		8.1	1.88042		8.1	2.47122		8.1	2.12408		8.1	2.40351
8.15	2.32578		8.15	2.55657		8.15	2.50078		8.15	1.4875		8.15	1.01543		8.15	0.814204		8.15	2.48743		8.15	2.65337		8.15	2.13266		8.15	1.91427		8.15	2.19418		8.15	2.27571		8.15	3.09587		8.15	2.5642		8.15	2.68627
8.2	2.72537		8.2	3.04056		8.2	3.00003		8.2	1.69683		8.2	1.15657		8.2	0.891929		8.2	3.03007		8.2	3.26134		8.2	2.558		8.2	2.22946		8.2	2.6219		8.2	2.83934		8.2	3.98184		8.2	3.20174		8.2	3.01529
8.25	3.24656		8.25	3.66665		8.25	3.65616		8.25	1.95337		8.25	1.34063		8.25	0.988727		8.25	3.7706		8.25	4.07912		8.25	3.14595		8.25	2.64526		8.25	3.21032		8.25	3.59227		8.25	5.14056		8.25	4.06767		8.25	3.38484
8.3	3.96325		8.3	4.50303		8.3	4.53641		8.3	2.27285		8.3	1.58477		8.3	1.11843		8.3	4.79342		8.3	5.17823		8.3	3.93893		8.3	3.22892		8.3	4.05623		8.3	4.56883		8.3	6.57871		8.3	5.24308		8.3	3.82639
8.35	4.8783		8.35	5.54158		8.35	5.61597		8.35	2.64717		8.35	1.88709		8.35	1.2796		8.35	6.07612		8.35	6.51243		8.35	4.94744		8.35	3.99281		8.35	5.17632		8.35	5.71516		8.35	8.10793		8.35	6.66263		8.35	4.33089
8.4	5.97122		8.4	6.71556		8.4	6.85146		8.4	3.07394		8.4	2.22898		8.4	1.47081		8.4	7.51904		8.4	7.98014		8.4	6.07994		8.4	4.91693		8.4	6.55916		8.4	6.87387		8.4	9.50412		8.4	8.15085		8.4	4.88641
8.45	7.20337		8.45	7.97012		8.45	8.13702		8.45	3.53219		8.45	2.59901		8.45	1.68348		8.45	8.9691		8.45	9.38539		8.45	7.23007		8.45	5.93784		8.45	8.0941		8.45	7.90861		8.45	10.6543		8.45	9.53464		8.45	5.48818
8.5	8.43934		8.5	9.20895		8.5	9.35915		8.5	4.00616		8.5	2.96761		8.5	1.9138		8.5	10.2499		8.5	10.6085		8.5	8.25194		8.5	6.96352		8.5	9.59424		8.5	8.75596		8.5	11.5564		8.5	10.6819		8.5	6.13334
8.55	9.61856		8.55	10.3734		8.55	10.4583		8.55	4.48634		8.55	3.33096		8.55	2.15221		8.55	11.3352		8.55	11.6198		8.55	9.11978		8.55	7.91004		8.55	10.9113		8.55	9.46692		8.55	12.2693		8.55	11.5993		8.55	6.8095
8.6	10.6438		8.6	11.3838		8.6	11.3676		8.6	4.93648		8.6	3.66951		8.6	2.38443		8.6	12.163		8.6	12.3928		8.6	9.836		8.6	8.69349		8.6	11.9412		8.6	10.011		8.6	12.7628		8.6	12.2626		8.6	7.47374
8.65	11.5917		8.65	12.3432		8.65	12.2006		8.65	5.37707		8.65	4.00759		8.65	2.61951		8.65	12.8677		8.65	13.0747		8.65	10.4392		8.65	9.41352		8.65	12.801		8.65	10.4931		8.65	13.2902		8.65	12.8572		8.65	8.17898
8.7	12.4634		8.7	13.244		8.7	12.9593		8.7	5.80146		8.7	4.3285		8.7	2.85269		8.7	13.4762		8.7	13.6622		8.7	10.9652		8.7	10.0434		8.7	13.5119		8.7	10.9303		8.7	13.769		8.7	13.4228		8.7	8.90044
8.75	13.2964		8.75	14.1132		8.75	13.6779		8.75	6.21727		8.75	4.6499		8.75	3.08538		8.75	14.0966		8.75	14.2668		8.75	11.4725		8.75	10.6686		8.75	14.1724		8.75	11.3509		8.75	14.2143		8.75	13.9177		8.75	9.62571
8.8	14.0808		8.8	14.9224		8.8	14.385		8.8	6.62162		8.8	4.95555		8.8	3.31856		8.8	14.6945		8.8	14.8304		8.8	11.9398		8.8	11.2722		8.8	14.7966		8.8	11.7624		8.8	14.6111		8.8	14.3812		8.8	10.3434
8.85	14.8714		8.85	15.7569		8.85	15.0421		8.85	7.01979		8.85	5.25977		8.85	3.5546		8.85	15.2367		8.85	15.3416		8.85	12.3971		8.85	11.8373		8.85	15.3382		8.85	12.1487		8.85	14.9916		8.85	14.8175		8.85	11.0619
8.9	15.6243		8.9	16.6176		8.9	15.7564		8.9	7.40841		8.9	5.55493		8.9	3.79206		8.9	15.7426		8.9	15.8337		8.9	12.8496		8.9	12.3895		8.9	15.8556		8.9	12.5111		8.9	15.3506		8.9	15.2343		8.9	11.7729
8.95	16.3558		8.95	17.3534		8.95	16.4211		8.95	7.83136		8.95	5.82101		8.95	4.02237		8.95	16.1775		8.95	16.2457		8.95	13.2363		8.95	12.8987		8.95	16.2781		8.95	12.8143		8.95	15.6353		8.95	15.5848		8.95	12.4476
9	17.1703		9	18.1201		9	17.083		9	8.19138		9	6.09186		9	4.2627		9	16.6505		9	16.691		9	13.6474		9	13.4447		9	16.7401		9	13.1405		9	15.9462		9	15.9548		9	13.1453
9.05	17.9294		9.05	18.8621		9.05	17.7234		9.05	8.56331		9.05	6.36175		9.05	4.50732		9.05	17.103		9.05	17.1283		9.05	14.0374		9.05	13.9802		9.05	17.1684		9.05	13.4509		9.05	16.2509		9.05	16.3172		9.05	13.8233
9.1	18.6427		9.1	19.5597		9.1	18.3333		9.1	8.93668		9.1	6.62401		9.1	4.75528		9.1	17.5331		9.1	17.5465		9.1	14.4013		9.1	14.4852		9.1	17.5741		9.1	13.7408		9.1	16.5342		9.1	16.6505		9.1	14.4742
9.15	19.3485		9.15	20.2621		9.15	18.9379		9.15	9.32148		9.15	6.89486		9.15	5.00943		9.15	17.9508		9.15	17.957		9.15	14.7637		9.15	14.9921		9.15	17.9694		9.15	14.026		9.15	16.826		9.15	16.9762		9.15	15.1089
9.2	20.007		9.2	20.9082		9.2	19.5063		9.2	9.70153		9.2	7.16188		9.2	5.26883		9.2	18.3385		9.2	18.3352		9.2	15.0865		9.2	15.4732		9.2	18.3228		9.2	14.2978		9.2	17.0873		9.2	17.2795		9.2	15.6992
9.25	20.6445		9.25	21.5224		9.25	20.0542		9.25	10.084		9.25	7.43797		9.25	5.53777		9.25	18.7247		9.25	18.7109		9.25	15.4055		9.25	15.9534		9.25	18.6842		9.25	14.5662		9.25	17.3362		9.25	17.5679		9.25	16.2666
9.3	21.242		9.3	22.0879		9.3	20.5529		9.3	10.4487		9.3	7.71788		9.3	5.81005		9.3	19.0714		9.3	19.0395		9.3	15.6863		9.3	16.3844		9.3	19.0023		9.3	14.8128		9.3	17.5479		9.3	17.8278		9.3	16.7831
9.35	21.7312		9.35	22.5395		9.35	20.9559		9.35	10.782		9.35	7.98109		9.35	6.07374		9.35	19.3389		9.35	19.2984		9.35	15.9209		9.35	16.7635		9.35	19.2498		9.35	15.0149		9.35	17.6995		9.35	18.0205		9.35	17.2175
9.4	22.1966		9.4	22.9543		9.4	21.3335		9.4	11.1163		9.4	8.2548		9.4	6.35459		9.4	19.6074		9.4	19.5392		9.4	16.1393		9.4	17.1407		9.4	19.4944		9.4	15.2104		9.4	17.8354		9.4	18.2017		9.4	17.6175
9.45	22.5948		9.45	23.3115		9.45	21.6678		9.45	11.4363		9.45	8.53137		9.45	6.6364		9.45	19.8401		9.45	19.7404		9.45	16.3439		9.45	17.4902		9.45	19.7123		9.45	15.3921		9.45	17.9446		9.45	18.3614		9.45	17.9938
9.5	22.8871		9.5	23.557		9.5	21.8924		9.5	11.7152		9.5	8.78695		9.5	6.90773		9.5	19.9927		9.5	19.8639		9.5	16.4874		9.5	17.7725		9.5	19.852		9.5	15.5237		9.5	17.9871		9.5	18.4572		9.5	18.2822
9.55	23.1131		9.55	23.7349		9.55	22.0564		9.55	11.9761		9.55	9.03777		9.55	7.17953		9.55	20.1062		9.55	19.9488		9.55	16.6023		9.55	18.0195		9.55	19.9569		9.55	15.632		9.55	18.0081		9.55	18.5149		9.55	18.5278
9.6	23.2414		9.6	23.8322		9.6	22.1365		9.6	12.203		9.6	9.2676		9.6	7.4394		9.6	20.1486		9.6	19.9502		9.6	16.671		9.6	18.2112		9.6	19.9955		9.6	15.7064		9.6	17.9842		9.6	18.5188		9.6	18.7243
9.65	23.3153		9.65	23.8789		9.65	22.1704		9.65	12.409		9.65	9.49506		9.65	7.6969		9.65	20.16		9.65	19.9164		9.65	16.7168		9.65	18.3671		9.65	20.006		9.65	15.765		9.65	17.9408		9.65	18.4949		9.65	18.8754
9.7	23.2452		9.7	23.7807		9.7	22.076		9.7	12.5549		9.7	9.6753		9.7	7.91862		9.7	20.0575		9.7	19.7743		9.7	16.6796		9.7	18.411		9.7	19.8963		9.7	15.7488		9.7	17.823		9.7	18.38		9.7	18.9389
9.75	23.1889		9.75	23.7153		9.75	22.0111		9.75	12.7151		9.75	9.87081		9.75	8.15419		9.75	19.9793		9.75	19.666		9.75	16.6653		9.75	18.4701		9.75	19.8148		9.75	15.7622		9.75	17.741		9.75	18.3047		9.75	19.0233
9.8	23.0812		9.8	23.6057		9.8	21.8972		9.8	12.8544		9.8	10.0525		9.8	8.37544		9.8	19.8682		9.8	19.5092		9.8	16.6281		9.8	18.4901		9.8	19.6961		9.8	15.7645		9.8	17.6418		9.8	18.2026		9.8	19.0771
9.85	22.9581		9.85	23.4741		9.85	21.7608		9.85	12.9836		9.85	10.2251		9.85	8.59049		9.85	19.7509		9.85	19.3427		9.85	16.5733		9.85	18.482		9.85	19.5726		9.85	15.7588		9.85	17.5446		9.85	18.0996		9.85	19.1243
9.9	22.7941		9.9	23.3138		9.9	21.6082		9.9	13.0942		9.9	10.3829		9.9	8.7922		9.9	19.6007		9.9	19.1658		9.9	16.5027		9.9	18.4396		9.9	19.4209		9.9	15.7445		9.9	17.4421		9.9	17.9795		9.9	19.1358
9.95	22.6215		9.95	23.1398		9.95	21.447		9.95	13.1958		9.95	10.5346		9.95	8.98531		9.95	19.4424		9.95	18.9799		9.95	16.4216		9.95	18.3809		9.95	19.2545		9.95	15.7164		9.95	17.3424		9.95	17.8526		9.95	19.1296
10	22.4427		10	22.9648		10	21.2863		10	13.2902		10	10.6743		10	9.16842		10	19.2893		10	18.8006		10	16.3406		10	18.3175		10	19.0881		10	15.6897		10	17.2451		10	17.7301		10	19.1258
10.05	22.2252		10.05	22.7531		10.05	21.0937		10.05	13.3536		10.05	10.7902		10.05	9.32768		10.05	19.1038		10.05	18.597		10.05	16.2261		10.05	18.1974		10.05	18.8921		10.05	15.6358		10.05	17.1302		10.05	17.5784		10.05	19.0786
10.1	22.0717		10.1	22.6		10.1	20.9554		10.1	13.4504		10.1	10.9289		10.1	9.50984		10.1	18.976		10.1	18.4529		10.1	16.1579		10.1	18.1282		10.1	18.7581		10.1	15.6253		10.1	17.0658		10.1	17.4831		10.1	19.0767
10.15	21.9053		10.15	22.436		10.15	20.8209		10.15	13.5296		10.15	11.0505		10.15	9.67244		10.15	18.8444		10.15	18.3123		10.15	16.0793		10.15	18.0357		10.15	18.6127		10.15	15.6177		10.15	16.9986		10.15	17.3772		10.15	19.0619
10.2	21.7679		10.2	22.2958		10.2	20.706		10.2	13.6173		10.2	11.1778		10.2	9.84029		10.2	18.7367		10.2	18.2031		10.2	16.0101		10.2	17.9642		10.2	18.4959		10.2	15.6172		10.2	16.9566		10.2	17.3062		10.2	19.0538
10.25	21.6297		10.25	22.1704		10.25	20.6159		10.25	13.7065		10.25	11.3023		10.25	10.0019		10.25	18.6532		10.25	18.1082		10.25	15.95		10.25	17.8879		10.25	18.3881		10.25	15.6234		10.25	16.9223		10.25	17.2351		10.25	19.049
10.3	21.5376		10.3	22.0722		10.3	20.5501		10.3	13.8076		10.3	11.4348		10.3	10.1726		10.3	18.6022		10.3	18.0553		10.3	15.9119		10.3	17.8445		10.3	18.3094		10.3	15.6506		10.3	16.9185		10.3	17.1936		10.3	19.0681
10.35	21.4346		10.35	21.9592		10.35	20.4809		10.35	13.9001		10.35	11.555		10.35	10.3348		10.35	18.5316		10.35	17.998		10.35	15.869		10.35	17.7792		10.35	18.2288		10.35	15.6673		10.35	16.8989		10.35	17.1335		10.35	19.0705
10.4	21.3216		10.4	21.8337		10.4	20.408		10.4	13.9783		10.4	11.6699		10.4	10.4907		10.4	18.4763		10.4	17.9432		10.4	15.8055		10.4	17.7177		10.4	18.1573		10.4	15.6735		10.4	16.8603		10.4	17.0797		10.4	19.0681
10.45	21.2639		10.45	21.7565		10.45	20.377		10.45	14.0727		10.45	11.7963		10.45	10.6714		10.45	18.4668		10.45	17.9318		10.45	15.785		10.45	17.6914		10.45	18.1359		10.45	15.6963		10.45	16.8403		10.45	17.0601		10.45	19.1072
10.5	21.2229		10.5	21.6883		10.5	20.346		10.5	14.1686		10.5	11.9265		10.5	10.866		10.5	18.4797		10.5	17.9327		10.5	15.7803		10.5	17.7057		10.5	18.144		10.5	15.7073		10.5	16.805		10.5	17.0477		10.5	19.1592
10.55	21.1447		10.55	21.5858		10.55	20.2735		10.55	14.2181		10.55	12.0175		10.55	11.0529		10.55	18.4529		10.55	17.8827		10.55	15.7455		10.55	17.7015		10.55	18.133		10.55	15.6587		10.55	16.701		10.55	16.9981		10.55	19.1921
10.6	21.047		10.6	21.4485		10.6	20.1557		10.6	14.2229		10.6	12.0895		10.6	11.2288		10.6	18.3976		10.6	17.7992		10.6	15.6925		10.6	17.7005		10.6	18.1111		10.6	15.5523		10.6	16.5399		10.6	16.9099		10.6	19.2121
10.65	20.8934		10.65	21.2572		10.65	19.9698		10.65	14.1748		10.65	12.11		10.65	11.3728		10.65	18.2698		10.65	17.6352		10.65	15.5824		10.65	17.6604		10.65	18.0448		10.65	15.3564		10.65	16.2967		10.65	16.7649		10.65	19.1959
10.7	20.6912		10.7	21.0222		10.7	19.7318		10.7	14.0632		10.7	12.0781		10.7	11.4696		10.7	18.0815		10.7	17.4015		10.7	15.4241		10.7	17.5894		10.7	17.9265		10.7	15.0993		10.7	16.0134		10.7	16.5532		10.7	19.1367
10.75	20.4151		10.75	20.7165		10.75	19.4224		10.75	13.8953		10.75	11.9946		10.75	11.4887		10.75	17.8059		10.75	17.1083		10.75	15.2004		10.75	17.4473		10.75	17.7158		10.75	14.7942		10.75	15.7054		10.75	16.2886		10.75	19.0156
10.8	20.0861		10.8	20.3565		10.8	19.07		10.8	13.6817		10.8	11.8587		10.8	11.4234		10.8	17.473		10.8	16.7807		10.8	14.9162		10.8	17.2203		10.8	17.4225		10.8	14.4609		10.8	15.3907		10.8	15.9782		10.8	18.8325
10.85	19.7743		10.85	20.0189		10.85	18.7534		10.85	13.4824		10.85	11.73		10.85	11.3209		10.85	17.1521		10.85	16.4965		10.85	14.6454		10.85	16.9752		10.85	17.1107		10.85	14.1805		10.85	15.1523		10.85	15.6949		10.85	18.6647
10.9	19.4724		10.9	19.6932		10.9	18.473		10.9	13.2988		10.9	11.6098		10.9	11.1912		10.9	16.876		10.9	16.2542		10.9	14.3893		10.9	16.713		10.9	16.8045		10.9	13.9392		10.9	14.9625		10.9	15.4403		10.9	18.5054
10.95	15.7388		10.95	15.9033		10.95	14.9696		10.95	10.9489		10.95	9.57612		10.95	9.21992		10.95	13.6798		10.95	13.2292		10.95	11.6103		10.95	13.5119		10.95	13.5348		10.95	11.3752		10.95	12.2393		10.95	12.5216		10.95	15.1699
11	13.0251		11	13.1634		11	12.42		11	9.22564		11	8.08075		11	7.7751		11	11.3728		11	11.0286		11	9.60855		11	11.1974		11	11.1936		11	9.5065		11	10.2508		11	10.413		11	12.709
11.05	10.9752		11.05	11.0734		11.05	10.4807		11.05	7.90527		11.05	6.93825		11.05	6.67074		11.05	9.62428		11.05	9.36392		11.05	8.10268		11.05	9.45453		11.05	9.44404		11.05	8.08838		11.05	8.72687		11.05	8.81699		11.05	10.824
11.1	9.34819		11.1	9.42496		11.1	8.94526		11.1	6.84431		11.1	6.01509		11.1	5.7905		11.1	8.24002		11.1	8.0302		11.1	6.91298		11.1	8.07407		11.1	8.0612		11.1	6.95923		11.1	7.51093		11.1	7.55098		11.1	9.31338
11.15	8.03545		11.15	8.09744		11.15	7.69928		11.15	5.98028		11.15	5.2612		11.15	5.0595		11.15	7.11563		11.15	6.9516		11.15	5.95596		11.15	6.96257		11.15	6.94731		11.15	6.03702		11.15	6.52292		11.15	6.52578		11.15	8.08218
11.2	6.96114		11.2	7.01597		11.2	6.68361		11.2	5.255		11.2	4.63416		11.2	4.45821		11.2	6.20201		11.2	6.05896		11.2	5.1706		11.2	6.05085		11.2	6.03845		11.2	5.28123		11.2	5.70323		11.2	5.68416		11.2	7.06509
11.25	6.06706		11.25	6.11331		11.25	5.83293		11.25	4.65323		11.25	4.10487		11.25	3.94894		11.25	5.43239		11.25	5.3189		11.25	4.52067		11.25	5.2984		11.25	5.28266		11.25	4.64465		11.25	5.01563		11.25	4.98273		11.25	6.21202
11.3	5.31747		11.3	5.35419		11.3	5.12101		11.3	4.13395		11.3	3.65235		11.3	3.51693		11.3	4.7858		11.3	4.68852		11.3	3.97851		11.3	4.65848		11.3	4.64322		11.3	4.10487		11.3	4.43294		11.3	4.39002		11.3	5.48675
11.35	4.67422		11.35	4.71427		11.35	4.51018		11.35	3.68668		11.35	3.26134		11.35	3.14023		11.35	4.23123		11.35	4.15064		11.35	3.50596		11.35	4.11059		11.35	4.09581		11.35	3.64806		11.35	3.93082		11.35	3.88028		11.35	4.86543
11.4	4.13252		11.4	4.18307		11.4	3.98518		11.4	3.29854		11.4	2.92088		11.4	2.81549		11.4	3.75105		11.4	3.6905		11.4	3.10637		11.4	3.64472		11.4	3.62708		11.4	3.24656		11.4	3.49928		11.4	3.44302		11.4	4.3266
11.45	3.66475		11.45	3.69431		11.45	3.53934		11.45	2.96713		11.45	2.62905		11.45	2.53273		11.45	3.34383		11.45	3.28804		11.45	2.76304		11.45	3.24275		11.45	3.22749		11.45	2.90466		11.45	3.12973		11.45	3.0687		11.45	3.86597
11.5	3.25705		11.5	3.28232		11.5	3.15215		11.5	2.67054		11.5	2.36631		11.5	2.28573		11.5	2.98477		11.5	2.94329		11.5	2.46454		11.5	2.89322		11.5	2.87891		11.5	2.60235		11.5	2.80453		11.5	2.73586		11.5	3.45732
11.55	2.89894		11.55	2.92326		11.55	2.80643		11.55	2.40446		11.55	2.13696		11.55	2.06018		11.55	2.66672		11.55	2.63096		11.55	2.1999		11.55	2.58614		11.55	2.57183		11.55	2.33484		11.55	2.51366		11.55	2.44785		11.55	3.09778
11.6	2.58661		11.6	2.60902		11.6	2.50126		11.6	2.17081		11.6	1.93382		11.6	1.86182		11.6	2.38729		11.6	2.35678		11.6	1.96815		11.6	2.31434		11.6	2.29622		11.6	2.10024		11.6	2.25855		11.6	2.18893		11.6	2.7783
11.65	2.30766		11.65	2.33294		11.65	2.23804		11.65	1.96243		11.65	1.74642		11.65	1.68539		11.65	2.13886		11.65	2.1174		11.65	1.76454		11.65	2.07544		11.65	2.06161		11.65	1.88995		11.65	2.03253		11.65	1.96434		11.65	2.49935
11.7	2.064		11.7	2.08975		11.7	2.00678		11.7	1.77932		11.7	1.58334		11.7	1.52803		11.7	1.92429		11.7	1.90283		11.7	1.5862		11.7	1.86325		11.7	1.84703		11.7	1.70303		11.7	1.82987		11.7	1.76406		11.7	2.25044
11.75	1.84894		11.75	1.87231		11.75	1.79506		11.75	1.61148		11.75	1.43457		11.75	1.38689		11.75	1.72592		11.75	1.71257		11.75	1.42313		11.75	1.67299		11.75	1.65773		11.75	1.53804		11.75	1.65248		11.75	1.59097		11.75	2.02776
11.8	1.66393		11.8	1.68109		11.8	1.61195		11.8	1.46366		11.8	1.30487		11.8	1.25957		11.8	1.55616		11.8	1.54615		11.8	1.28103		11.8	1.51039		11.8	1.4937		11.8	1.39213		11.8	1.48941		11.8	1.43362		11.8	1.83177
11.85	1.48988		11.85	1.50943		11.85	1.4484		11.85	1.32633		11.85	1.18566		11.85	1.14418		11.85	1.40214		11.85	1.39165		11.85	1.15562		11.85	1.35923		11.85	1.34111		11.85	1.25719		11.85	1.34588		11.85	1.29009		11.85	1.65153
11.9	1.33682		11.9	1.35494		11.9	1.29819		11.9	1.20569		11.9	1.07694		11.9	1.04118		11.9	1.26243		11.9	1.25528		11.9	1.04023		11.9	1.22238		11.9	1.20664		11.9	1.13845		11.9	1.21522		11.9	1.1642		11.9	1.49131
11.95	1.19853		11.95	1.21618		11.95	1.16706		11.95	1.09649		11.95	0.979667		11.95	0.947242		11.95	1.13416		11.95	1.1313		11.95	0.935321		11.95	1.10126		11.95	1.08696		11.95	1.02878		11.95	1.09935		11.95	1.04833		11.95	1.34588
12	1.07599		12	1.09363		12	1.04738		12	0.994449		12	0.890021		12	0.861411		12	1.01877		12	1.01877		12	0.839953		12	0.993972		12	0.977283		12	0.930552		12	0.991588		12	0.946288		12	1.2157
12.05	0.963931		12.05	0.980144		12.05	0.936751		12.05	0.904803		12.05	0.809913		12.05	0.783687		12.05	0.918155		12.05	0.918632		12.05	0.756984		12.05	0.894313		12.05	0.8781		12.05	0.839477		12.05	0.895743		12.05	0.851874		12.05	1.09697
12.1	0.863795		12.1	0.877624		12.1	0.839477		12.1	0.821357		12.1	0.737433		12.1	0.713115		12.1	0.824695		12.1	0.825171		12.1	0.681167		12.1	0.80133		12.1	0.787978		12.1	0.758414		12.1	0.809436		12.1	0.761752		12.1	0.991111
12.15	0.772719		12.15	0.78464		12.15	0.750785		12.15	0.746493		12.15	0.670199		12.15	0.650172		12.15	0.744109		12.15	0.745063		12.15	0.613451		12.15	0.722651		12.15	0.705009		12.15	0.686412		12.15	0.730281		12.15	0.688319		12.15	0.897174
12.2	0.687842		12.2	0.70024		12.2	0.670199		12.2	0.675921		12.2	0.609159		12.2	0.590563		12.2	0.664001		12.2	0.666385		12.2	0.550985		12.2	0.649695		12.2	0.629668		12.2	0.620604		12.2	0.656848		12.2	0.613928		12.2	0.804667
12.25	0.612497		12.25	0.626807		12.25	0.595808		12.25	0.612497		12.25	0.554323		12.25	0.538111		12.25	0.595331		12.25	0.597715		12.25	0.491381		12.25	0.581503		12.25	0.560522		12.25	0.556231		12.25	0.589609		12.25	0.550985		12.25	0.725513
12.3	0.543833		12.3	0.555754		12.3	0.527143		12.3	0.55337		12.3	0.502825		12.3	0.48852		12.3	0.528097		12.3	0.53525		12.3	0.438929		12.3	0.519991		12.3	0.498533		12.3	0.501394		12.3	0.528574		12.3	0.491381		12.3	0.652556
12.35	0.478029		12.35	0.48995		12.35	0.465631		12.35	0.503302		12.35	0.455141		12.35	0.44322		12.35	0.466585		12.35	0.473738		12.35	0.388384		12.35	0.458956		12.35	0.439405		12.35	0.448465		12.35	0.473261		12.35	0.435114		12.35	0.58341
12.4	0.417948		12.4	0.427008		12.4	0.406504		12.4	0.452757		12.4	0.411749		12.4	0.401258		12.4	0.412226		12.4	0.419855		12.4	0.343084		12.4	0.40555		12.4	0.387907		12.4	0.398397		12.4	0.419855		12.4	0.382662		12.4	0.521421
12.45	0.361681		12.45	0.36931		12.45	0.352621		12.45	0.40555		12.45	0.371695		12.45	0.363588		12.45	0.361204		12.45	0.36788		12.45	0.301123		12.45	0.358343		12.45	0.336409		12.45	0.354052		12.45	0.371695		12.45	0.337362		12.45	0.461817
12.5	0.31209		12.5	0.321627		12.5	0.303984		12.5	0.365973		12.5	0.333071		12.5	0.328302		12.5	0.314474		12.5	0.324011		12.5	0.262022		12.5	0.311613		12.5	0.291109		12.5	0.312567		12.5	0.328779		12.5	0.29397		12.5	0.409842
12.55	0.262499		12.55	0.268698		12.55	0.259638		12.55	0.326395		12.55	0.298262		12.55	0.295877		12.55	0.269651		12.55	0.281096		12.55	0.224352		12.55	0.269175		12.55	0.247717		12.55	0.273466		12.55	0.286818		12.55	0.249624		12.55	0.358343
12.6	0.216722		12.6	0.223398		12.6	0.214338		12.6	0.288248		12.6	0.263929		12.6	0.264883		12.6	0.226259		12.6	0.235319		12.6	0.189066		12.6	0.228167		12.6	0.204802		12.6	0.235796		12.6	0.246763		12.6	0.214338		12.6	0.314951
12.65	0.169992		12.65	0.18096		12.65	0.170469		12.65	0.252962		12.65	0.234842		12.65	0.234365		12.65	0.183344		12.65	0.195742		12.65	0.154734		12.65	0.19002		12.65	0.167608		12.65	0.203371		12.65	0.207663		12.65	0.176191		12.65	0.267744
12.7	0.131845		12.7	0.138521		12.7	0.128508		12.7	0.22006		12.7	0.205755		12.7	0.206232		12.7	0.150442		12.7	0.159979		12.7	0.121355		12.7	0.151873		12.7	0.128031		12.7	0.168562		12.7	0.174284		12.7	0.140905		12.7	0.226736
12.75	0.0936985		12.75	0.0956059		12.75	0.0946522		12.75	0.19002		12.75	0.180483		12.75	0.181913		12.75	0.10848		12.75	0.123262		12.75	0.0932217		12.75	0.115633		12.75	0.0898838		12.75	0.137091		12.75	0.138998		12.75	0.106573		12.75	0.187159
12.8	0.0507832		12.8	0.0574589		12.8	0.0550747		12.8	0.159502		12.8	0.153303		12.8	0.158548		12.8	0.0755787		12.8	0.0889301		12.8	0.0631809		12.8	0.0836849		12.8	0.0555515		12.8	0.109434		12.8	0.106573		12.8	0.0741482		12.8	0.150919
12.85	0.0154972		12.85	0.0226498		12.85	0.0221729		12.85	0.131845		12.85	0.128031		12.85	0.135183		12.85	0.0383854		12.85	0.0545979		12.85	0.0369549		12.85	0.0493526		12.85	0.0226498		12.85	0.0784397		12.85	0.077486		12.85	0.0426769		12.85	0.111341
12.9	-0.0255108		12.9	-0.015974		12.9	-0.0145435		12.9	0.105619		12.9	0.106096		12.9	0.113726		12.9	0.00882149		12.9	0.0236034		12.9	0.00786781		12.9	0.0169277		12.9	-0.013113		12.9	0.0503063		12.9	0.0450611		12.9	0.0116825		12.9	0.0798702
12.95	-0.0555515		12.95	-0.05126		12.95	-0.0474453		12.95	0.0793934		12.95	0.0827312		12.95	0.092268		12.95	-0.0245571		12.95	-0.00977516		12.95	-0.0202656		12.95	-0.0154972		12.95	-0.0445843		12.95	0.0216961		12.95	0.0174046		12.95	-0.0169277		12.95	0.0426769
13	-0.0936985		13	-0.0903606		13	-0.0860691		13	0.0545979		13	0.0612736		13	0.0722408		13	-0.0579357		13	-0.0412464		13	-0.0488758		13	-0.0479221		13	-0.0760555		13	-0.00309944		13	-0.0121593		13	-0.0455379		13	0.00929832
13.05	-0.130892		13.05	-0.129938		13.05	-0.121832		13.05	0.0288486		13.05	0.0379086		13.05	0.05126		13.05	-0.0908375		13.05	-0.0727177		13.05	-0.0755787		13.05	-0.0784397		13.05	-0.111818		13.05	-0.0317097		13.05	-0.0398159		13.05	-0.0755787		13.05	-0.0221729
13.1	-0.169992		13.1	-0.166178		13.1	-0.157118		13.1	0.00309944		13.1	0.0169277		13.1	0.0312328		13.1	-0.124216		13.1	-0.105619		13.1	-0.0998974		13.1	-0.109911		13.1	-0.14472		13.1	-0.0603199		13.1	-0.0722408		13.1	-0.107527		13.1	-0.0560284
13.15	-0.205278		13.15	-0.202417		13.15	-0.195265		13.15	-0.0221729		13.15	-0.00357628		13.15	0.0121593		13.15	-0.159025		13.15	-0.135183		13.15	-0.131845		13.15	-0.142336		13.15	-0.177622		13.15	-0.0860691		13.15	-0.100374		13.15	-0.138044		13.15	-0.0898838
13.2	-0.245333		13.2	-0.244856		13.2	-0.234365		13.2	-0.0455379		13.2	-0.0255108		13.2	-0.00739098		13.2	-0.192881		13.2	-0.169039		13.2	-0.161409		13.2	-0.177145		13.2	-0.211954		13.2	-0.114202		13.2	-0.129938		13.2	-0.169039		13.2	-0.122309
13.25	-0.283957		13.25	-0.282526		13.25	-0.26679		13.25	-0.068903		13.25	-0.0450611		13.25	-0.0255108		13.25	-0.22769		13.25	-0.20051		13.25	-0.188589		13.25	-0.208616		13.25	-0.251532		13.25	-0.140429		13.25	-0.161409		13.25	-0.201464		13.25	-0.156641
13.3	-0.327349		13.3	-0.323057		13.3	-0.307322		13.3	-0.0960827		13.3	-0.0684261		13.3	-0.0455379		13.3	-0.264406		13.3	-0.23818		13.3	-0.223398		13.3	-0.246763		13.3	-0.290155		13.3	-0.169516		13.3	-0.194311		13.3	-0.235796		13.3	-0.192881
13.35	-0.372171		13.35	-0.36788		13.35	-0.347853		13.35	-0.121355		13.35	-0.0917912		13.35	-0.0655651		13.35	-0.305414		13.35	-0.279188		13.35	-0.255346		13.35	-0.28491		13.35	-0.33164		13.35	-0.200987		13.35	-0.227213		13.35	-0.267744		13.35	-0.228643
13.4	-0.415564		13.4	-0.415564		13.4	-0.392199		13.4	-0.148535		13.4	-0.114202		13.4	-0.0870228		13.4	-0.345469		13.4	-0.314951		13.4	-0.289679		13.4	-0.324965		13.4	-0.374556		13.4	-0.232458		13.4	-0.258684		13.4	-0.303507		13.4	-0.267744
13.45	-0.462294		13.45	-0.465155		13.45	-0.438929		13.45	-0.175714		13.45	-0.138044		13.45	-0.108004		13.45	-0.388384		13.45	-0.353098		13.45	-0.325441		13.45	-0.365019		13.45	-0.415087		13.45	-0.263929		13.45	-0.294924		13.45	-0.344992		13.45	-0.306845
13.5	-0.519037		13.5	-0.515699		13.5	-0.487566		13.5	-0.202894		13.5	-0.160456		13.5	-0.129461		13.5	-0.431776		13.5	-0.396013		13.5	-0.363111		13.5	-0.408411		13.5	-0.458479		13.5	-0.299692		13.5	-0.333548		13.5	-0.382662		13.5	-0.349283
13.55	-0.571489		13.55	-0.571966		13.55	-0.537634		13.55	-0.235796		13.55	-0.187159		13.55	-0.152349		13.55	-0.48089		13.55	-0.443697		13.55	-0.403643		13.55	-0.453711		13.55	-0.512838		13.55	-0.336885		13.55	-0.372171		13.55	-0.428438		13.55	-0.391722
13.6	-0.620604		13.6	-0.622034		13.6	-0.588179		13.6	-0.26536		13.6	-0.212908		13.6	-0.175714		13.6	-0.525713		13.6	-0.486135		13.6	-0.447512		13.6	-0.502825		13.6	-0.562429		13.6	-0.373125		13.6	-0.414133		13.6	-0.468969		13.6	-0.433683
13.65	-0.686889		13.65	-0.687366		13.65	-0.649219		13.65	-0.299692		13.65	-0.240564		13.65	-0.201464		13.65	-0.580072		13.65	-0.538111		13.65	-0.491858		13.65	-0.551939		13.65	-0.621557		13.65	-0.411749		13.65	-0.457048		13.65	-0.518084		13.65	-0.482798
13.7	-0.752692		13.7	-0.75603		13.7	-0.7093		13.7	-0.336885		13.7	-0.271559		13.7	-0.228167		13.7	-0.640635		13.7	-0.59247		13.7	-0.541925		13.7	-0.61202		13.7	-0.684505		13.7	-0.456572		13.7	-0.504732		13.7	-0.573397		13.7	-0.535727
13.75	-0.823741		13.75	-0.828032		13.75	-0.776534		13.75	-0.374556		13.75	-0.303984		13.75	-0.259161		13.75	-0.702147		13.75	-0.653033		13.75	-0.596285		13.75	-0.67163		13.75	-0.751262		13.75	-0.507116		13.75	-0.556707		13.75	-0.625854		13.75	-0.588655
13.8	-0.898604		13.8	-0.90385		13.8	-0.852351		13.8	-0.414133		13.8	-0.337362		13.8	-0.289202		13.8	-0.772719		13.8	-0.715499		13.8	-0.653987		13.8	-0.738864		13.8	-0.825171		13.8	-0.556231		13.8	-0.608206		13.8	-0.686412		13.8	-0.646834
13.85	-0.987296		13.85	-0.987296		13.85	-0.931029		13.85	-0.457048		13.85	-0.375509		13.85	-0.320673		13.85	-0.845675		13.85	-0.784163		13.85	-0.716929		13.85	-0.808959		13.85	-0.904326		13.85	-0.61202		13.85	-0.666862		13.85	-0.751262		13.85	-0.70787
13.9	-1.07313		13.9	-1.07933		13.9	-1.01734		13.9	-0.504732		13.9	-0.414133		13.9	-0.355959		13.9	-0.927215		13.9	-0.861411		13.9	-0.787501		13.9	-0.885253		13.9	-0.991111		13.9	-0.672584		13.9	-0.730758		13.9	-0.823741		13.9	-0.781779
13.95	-1.17183		13.95	-1.17755		13.95	-1.10841		13.95	-0.553846		13.95	-0.456572		13.95	-0.39506		13.95	-1.01543		13.95	-0.941043		13.95	-0.860457		13.95	-0.97013		13.95	-1.08266		13.95	-0.736003		13.95	-0.800853		13.95	-0.898604		13.95	-0.853305
14	-1.27388		14	-1.28055		14	-1.20664		14	-0.607729		14	-0.501871		14	-0.433683		14	-1.10221		14	-1.02783		14	-0.938182		14	-1.05739		14	-1.1828		14	-0.804667		14	-0.871902		14	-0.979667		14	-0.927215
14.05	-1.39308		14.05	-1.40262		14.05	-1.31822		14.05	-0.668769		14.05	-0.551939		14.05	-0.47946		14.05	-1.21046		14.05	-1.12463		14.05	-1.02973		14.05	-1.15419		14.05	-1.29676		14.05	-0.880961		14.05	-0.954871		14.05	-1.07503		14.05	-1.01829
14.1	-1.51754		14.1	-1.52755		14.1	-1.43695		14.1	-0.734572		14.1	-0.606775		14.1	-0.528574		14.1	-1.32871		14.1	-1.23239		14.1	-1.12844		14.1	-1.27101		14.1	-1.42456		14.1	-0.966315		14.1	-1.04547		14.1	-1.17565		14.1	-1.1108
14.15	-1.66536		14.15	-1.67299		14.15	-1.57476		14.15	-0.807528		14.15	-0.667338		14.15	-0.58341		14.15	-1.45412		14.15	-1.34969		14.15	-1.23716		14.15	-1.39165		14.15	-1.56332		14.15	-1.05882		14.15	-1.14418		14.15	-1.28818		14.15	-1.21189
14.2	-1.81461		14.2	-1.83082		14.2	-1.71829		14.2	-0.88573		14.2	-0.734572		14.2	-0.642543		14.2	-1.59097		14.2	-1.48225		14.2	-1.35828		14.2	-1.52708		14.2	-1.71352		14.2	-1.16325		14.2	-1.25385		14.2	-1.41025		14.2	-1.32299
14.25	-1.98818		14.25	-2.00487		14.25	-1.88232		14.25	-0.971084		14.25	-0.805621		14.25	-0.706916		14.25	-1.74785		14.25	-1.62387		14.25	-1.49036		14.25	-1.6749		14.25	-1.88662		14.25	-1.27531		14.25	-1.37401		14.25	-1.54853		14.25	-1.44792
14.3	-2.17558		14.3	-2.19418		14.3	-2.06781		14.3	-1.06836		14.3	-0.88573		14.3	-0.778918		14.3	-1.92333		14.3	-1.78171		14.3	-1.63723		14.3	-1.84322		14.3	-2.0783		14.3	-1.39785		14.3	-1.50514		14.3	-1.70017		14.3	-1.58382
14.35	-2.38157		14.35	-2.39826		14.35	-2.2595		14.35	-1.16802		14.35	-0.971084		14.35	-0.853782		14.35	-2.10787		14.35	-1.95433		14.35	-1.79506		14.35	-2.02061		14.35	-2.28382		14.35	-1.53804		14.35	-1.64915		14.35	-1.85895		14.35	-1.72544
14.4	-2.60902		14.4	-2.6343		14.4	-2.4798		14.4	-1.28532		14.4	-1.06788		14.4	-0.943427		14.4	-2.3172		14.4	-2.15221		14.4	-1.98055		14.4	-2.21992		14.4	-2.52176		14.4	-1.69111		14.4	-1.81222		14.4	-2.04922		14.4	-1.89329
14.45	-2.87462		14.45	-2.89989		14.45	-2.72871		14.45	-1.41693		14.45	-1.17803		14.45	-1.03975		14.45	-2.56659		14.45	-2.37633		14.45	-2.18941		14.45	-2.45739		14.45	-2.79642		14.45	-1.86515		14.45	-1.99629		14.45	-2.25998		14.45	-2.07497
14.5	-3.16025		14.5	-3.19602		14.5	-3.00766		14.5	-1.56141		14.5	-1.3001		14.5	-1.14751		14.5	-2.83361		14.5	-2.62238		14.5	-2.4202		14.5	-2.71154		14.5	-3.09492		14.5	-2.06114		14.5	-2.19751		14.5	-2.49554		14.5	-2.27715
14.55	-3.48546		14.55	-3.52694		14.55	-3.31952		14.55	-1.72401		14.55	-1.43791		14.55	-1.27197		14.55	-3.14833		14.55	-2.90323		14.55	-2.68484		14.55	-3.00098		14.55	-3.44779		14.55	-2.28525		14.55	-2.43259		14.55	-2.76686		14.55	-2.50603
14.6	-3.85024		14.6	-3.90603		14.6	-3.67047		14.6	-1.90426		14.6	-1.58763		14.6	-1.4093		14.6	-3.48927		14.6	-3.22081		14.6	-2.97857		14.6	-3.33048		14.6	-3.83593		14.6	-2.53178		14.6	-2.68579		14.6	-3.06965		14.6	-2.75446
14.65	-4.26747		14.65	-4.33136		14.65	-4.06958		14.65	-2.10978		14.65	-1.76406		14.65	-1.56284		14.65	-3.89124		14.65	-3.58607		14.65	-3.31904		14.65	-3.70194		14.65	-4.2894		14.65	-2.81883		14.65	-2.98477		14.65	-3.41012		14.65	-3.04056
14.7	-4.72238		14.7	-4.79342		14.7	-4.50637		14.7	-2.33246		14.7	-1.95147		14.7	-1.73164		14.7	-4.32564		14.7	-3.98327		14.7	-3.69383		14.7	-4.11488		14.7	-4.78961		14.7	-3.12687		14.7	-3.30855		14.7	-3.78872		14.7	-3.34336
14.75	-5.25548		14.75	-5.34179		14.75	-5.02326		14.75	-2.59472		14.75	-2.17224		14.75	-1.92905		14.75	-4.84874		14.75	-4.45582		14.75	-4.13586		14.75	-4.60126		14.75	-5.38947		14.75	-3.49499		14.75	-3.69097		14.75	-4.23934		14.75	-3.69765
14.8	-5.85964		14.8	-5.96168		14.8	-5.60786		14.8	-2.89227		14.8	-2.42163		14.8	-2.15317		14.8	-5.44431		14.8	-4.99656		14.8	-4.64465		14.8	-5.14915		14.8	-6.08232		14.8	-3.91556		14.8	-4.1206		14.8	-4.75242		14.8	-4.09581
14.85	-6.55534		14.85	-6.67503		14.85	-6.28593		14.85	-3.23655		14.85	-2.7125		14.85	-2.40828		14.85	-6.14002		14.85	-5.62742		14.85	-5.23402		14.85	-5.79002		14.85	-6.8877		14.85	-4.40623		14.85	-4.62224		14.85	-5.35419		14.85	-4.55882
14.9	-7.35167		14.9	-7.50092		14.9	-7.06032		14.9	-3.62565		14.9	-3.04152		14.9	-2.70105		14.9	-6.9454		14.9	-6.35555		14.9	-5.91495		14.9	-6.52244		14.9	-7.81944		14.9	-4.96795		14.9	-5.20207		14.9	-6.0375		14.9	-5.07476
14.95	-8.27244		14.95	-8.45507		14.95	-7.952		14.95	-4.07197		14.95	-3.42013		14.95	-3.0377		14.95	-7.87905		14.95	-7.19908		14.95	-6.71556		14.95	-7.36502		14.95	-8.91617		14.95	-5.62121		14.95	-5.87633		14.95	-6.83715		14.95	-5.66413
15	-9.32148		15	-9.54513		15	-8.98913		15	-4.59363		15	-3.8593		15	-3.42061		15	-8.96386		15	-8.19329		15	-7.63681		15	-8.34063		15	-10.1884		15	-6.39036		15	-6.65929		15	-7.77987		15	-6.33457
15.05	-10.5346		15.05	-10.8059		15.05	-10.1855		15.05	-5.19015		15.05	-4.36665		15.05	-3.86406		15.05	-10.2413		15.05	-9.3439		15.05	-8.71495		15.05	-9.46836		15.05	-11.6699		15.05	-7.29063		15.05	-7.58055		15.05	-8.88375		15.05	-7.11182
15.1	-11.8874		15.1	-12.2145		15.1	-11.5202		15.1	-5.86345		15.1	-4.93457		15.1	-4.35378		15.1	-11.6847		15.1	-10.6533		15.1	-9.93279		15.1	-10.7201		15.1	-13.3431		15.1	-8.30678		15.1	-8.61672		15.1	-10.1202		15.1	-7.96774
15.15	-13.4728		15.15	-13.8672		15.15	-13.0971		15.15	-6.65166		15.15	-5.5988		15.15	-4.92265		15.15	-13.3894		15.15	-12.2087		15.15	-11.3757		15.15	-12.1887		15.15	-15.312		15.15	-9.52415		15.15	-9.86175		15.15	-11.5984		15.15	-8.96958
15.2	-15.2934		15.2	-15.786		15.2	-14.9057		15.2	-7.57101		15.2	-6.37319		15.2	-5.57115		15.2	-15.3678		15.2	-14.0279		15.2	-13.0375		15.2	-13.8538		15.2	-17.5708		15.2	-10.9375		15.2	-11.3228		15.2	-13.3198		15.2	-10.1178
15.25	-17.3433		15.25	-17.9527		15.25	-16.96		15.25	-8.61529		15.25	-7.24485		15.25	-6.29737		15.25	-17.6228		15.25	-16.1155		15.25	-14.922		15.25	-15.7188		15.25	-20.0971		15.25	-12.5721		15.25	-13.0156		15.25	-15.2915		15.25	-11.421
15.3	-19.6307		15.3	-20.3889		15.3	-19.2903		15.3	-9.80166		15.3	-8.22905		15.3	-7.09799		15.3	-20.1577		15.3	-18.4797		15.3	-17.042		15.3	-17.7658		15.3	-22.857		15.3	-14.4313		15.3	-14.9744		15.3	-17.5403		15.3	-12.8811
15.35	-22.1394		15.35	-23.0483		15.35	-21.8285		15.35	-11.1225		15.35	-9.30718		15.35	-7.96011		15.35	-22.9147		15.35	-21.1085		15.35	-19.3375		15.35	-19.9626		15.35	-25.7495		15.35	-16.5194		15.35	-17.196		15.35	-20.026		15.35	-14.5095
15.4	-24.8207		15.4	-25.945		15.4	-24.587		15.4	-12.585		15.4	-10.4802		15.4	-8.87946		15.4	-25.8583		15.4	-23.9824		15.4	-21.7865		15.4	-22.2433		15.4	-28.725		15.4	-18.8339		15.4	-19.707		15.4	-22.744		15.4	-16.3124
15.45	-27.521		15.45	-28.8805		15.45	-27.3918		15.45	-14.1089		15.45	-11.6666		15.45	-9.78354		15.45	-28.7698		15.45	-26.9102		15.45	-24.1989		15.45	-24.4387		15.45	-31.4606		15.45	-21.2048		15.45	-22.3726		15.45	-25.5087		15.45	-18.2098
15.5	-30.2666		15.5	-31.8798		15.5	-30.2519		15.5	-15.7073		15.5	-12.8778		15.5	-10.6891		15.5	-31.6433		15.5	-29.8995		15.5	-26.5688		15.5	-26.5659		15.5	-33.9602		15.5	-23.6619		15.5	-25.2355		15.5	-28.3369		15.5	-20.253
15.55	-32.8411		15.55	-34.7008		15.55	-32.9636		15.55	-17.2642		15.55	-14.004		15.55	-11.5092		15.55	-34.1991		15.55	-32.699		15.55	-28.6459		15.55	-28.395		15.55	-35.9053		15.55	-26.0013		15.55	-28.1161		15.55	-30.97		15.55	-22.3196
15.6	-35.0856		15.6	-37.1779		15.6	-35.3493		15.6	-18.6923		15.6	-14.9801		15.6	-12.1987		15.6	-36.2495		15.6	-35.1132		15.6	-30.2719		15.6	-29.8232		15.6	-37.1498		15.6	-28.057		15.6	-30.8412		15.6	-33.2369		15.6	-24.3515
15.65	-36.8189		15.65	-39.0877		15.65	-37.2094		15.65	-19.851		15.65	-15.7011		15.65	-12.6737		15.65	-37.5847		15.65	-36.8971		15.65	-31.267		15.65	-30.681		15.65	-37.5332		15.65	-29.6467		15.65	-33.1906		15.65	-34.9134		15.65	-26.2054
15.7	-37.898		15.7	-40.2607		15.7	-38.3724		15.7	-20.6407		15.7	-16.0969		15.7	-12.8959		15.7	-38.0539		15.7	-37.8827		15.7	-31.5202		15.7	-30.9147		15.7	-37.0587		15.7	-30.5942		15.7	-34.9449		15.7	-35.8409		15.7	-27.7413
15.75	-38.2008		15.75	-40.5745		15.75	-38.7215		15.75	-20.9573		15.75	-16.125		15.75	-12.8272		15.75	-37.6228		15.75	-37.9442		15.75	-31.0119		15.75	-30.5003		15.75	-35.7508		15.75	-30.785		15.75	-35.9239		15.75	-35.8843		15.75	-28.8261
15.8	-37.6772		15.8	-39.9469		15.8	-38.1922		15.8	-20.738		15.8	-15.7636		15.8	-12.4581		15.8	-36.2724		15.8	-37.0263		15.8	-29.7388		15.8	-29.4517		15.8	-33.7161		15.8	-30.1479		15.8	-35.9367		15.8	-34.995		15.8	-29.3287
15.85	-36.6138		15.85	-38.6738		15.85	-37.0244		15.85	-20.1462		15.85	-15.1523		15.85	-11.8897		15.85	-34.3751		15.85	-35.4532		15.85	-28.0107		15.85	-28.0532		15.85	-31.3424		15.85	-28.942		15.85	-35.2267		15.85	-33.5111		15.85	-29.3592
15.9	-34.9602		15.9	-36.7569		15.9	-35.2129		15.9	-19.1653		15.9	-14.3016		15.9	-11.1411		15.9	-31.9628		15.9	-33.244		15.9	-25.885		15.9	-26.3012		15.9	-28.7031		15.9	-27.181		15.9	-33.7256		15.9	-31.4363		15.9	-28.8137
15.95	-32.8955		15.95	-34.3946		15.95	-32.9541		15.95	-17.9222		15.95	-13.2998		15.95	-10.2814		15.95	-29.2638		15.95	-30.6224		15.95	-23.547		15.95	-24.3486		15.95	-25.9765		15.95	-25.0643		15.95	-31.6323		15.95	-28.9858		15.95	-27.7809
16	-30.5823		16	-31.772		16	-30.4383		16	-16.528		16	-12.2331		16	-9.38205		16	-26.46		16	-27.8147		16	-21.16		16	-22.3235		16	-23.3143		16	-22.7779		16	-29.1451		16	-26.369		16	-26.3704
16.05	-28.159		16.05	-29.055		16.05	-27.8052		16.05	-15.0936		16.05	-11.1688		16.05	-8.49274		16.05	-23.7277		16.05	-24.9823		16.05	-18.8616		16.05	-20.3226		16.05	-20.8357		16.05	-20.4852		16.05	-26.5087		16.05	-23.753		16.05	-24.7191
16.1	-25.7391		16.1	-26.3585		16.1	-25.1826		16.1	-13.6941		16.1	-10.1369		16.1	-7.65303		16.1	-21.1633		16.1	-22.2586		16.1	-16.733		16.1	-18.3943		16.1	-18.5741		16.1	-18.2789		16.1	-23.8546		16.1	-21.2372		16.1	-22.9104
16.15	-23.3324		16.15	-23.7335		16.15	-22.622		16.15	-12.3451		16.15	-9.15793		16.15	-6.87006		16.15	-18.7901		16.15	-19.7266		16.15	-14.7937		16.15	-16.5637		16.15	-16.5232		16.15	-16.2247		16.15	-21.294		16.15	-18.8802		16.15	-21.0183
16.2	-21.1242		16.2	-21.3588		16.2	-20.2964		16.2	-11.1373		16.2	-8.28341		16.2	-6.17864		16.2	-16.7025		16.2	-17.4969		16.2	-13.1181		16.2	-14.9072		16.2	-14.736		16.2	-14.4122		16.2	-18.9789		16.2	-16.8045		16.2	-19.2044
16.25	-19.0743		16.25	-19.1787		16.25	-18.1702		16.25	-10.0458		16.25	-7.48709		16.25	-5.56209		16.25	-14.8657		16.25	-15.5156		16.25	-11.6494		16.25	-13.409		16.25	-13.1476		16.25	-12.8077		16.25	-16.8937		16.25	-14.9544		16.25	-17.4716
16.3	-17.206		16.3	-17.217		16.3	-16.2638		16.3	-9.06781		16.3	-6.77373		16.3	-5.01945		16.3	-13.2621		16.3	-13.7857		16.3	-10.3743		16.3	-12.059		16.3	-11.7581		16.3	-11.4		16.3	-15.0536		16.3	-13.3288		16.3	-15.8508
16.35	-15.4975		16.35	-15.456		16.35	-14.5448		16.35	-8.18852		16.35	-6.12905		16.35	-4.53641		16.35	-11.8378		16.35	-12.2741		16.35	-9.25997		16.35	-10.8378		16.35	-10.5164		16.35	-10.1688		16.35	-13.4213		16.35	-11.8907		16.35	-14.3431
16.4	-13.9721		16.4	-13.8972		16.4	-13.0332		16.4	-7.40984		16.4	-5.55493		16.4	-4.10916		16.4	-10.5946		16.4	-10.9537		16.4	-8.29295		16.4	-9.7535		16.4	-9.41638		16.4	-9.09546		16.4	-11.9913		16.4	-10.6223		16.4	-12.9769
16.45	-12.5874		16.45	-12.4958		16.45	-11.6852		16.45	-6.70412		16.45	-5.0328		16.45	-3.73103		16.45	-9.48934		16.45	-9.79022		16.45	-7.4332		16.45	-8.77551		16.45	-8.43647		16.45	-8.14513		16.45	-10.7243		16.45	-9.51175		16.45	-11.7209
16.5	-11.3495		16.5	-11.2555		16.5	-10.4945		16.5	-6.07278		16.5	-4.56788		16.5	-3.39343		16.5	-8.51277		16.5	-8.76835		16.5	-6.67884		16.5	-7.88954		16.5	-7.56386		16.5	-7.3078		16.5	-9.60711		16.5	-8.51992		16.5	-10.598
16.55	-10.2117		16.55	-10.1197		16.55	-9.41352		16.55	-5.49199		16.55	-4.13062		16.55	-3.08348		16.55	-7.62489		16.55	-7.84281		16.55	-5.99458		16.55	-7.08559		16.55	-6.76706		16.55	-6.54581		16.55	-8.59049		16.55	-7.62203		16.55	-9.55276
16.6	-9.22183		16.6	-9.13552		16.6	-8.47462		16.6	-4.9813		16.6	-3.74533		16.6	-2.81359		16.6	-6.85718		16.6	-7.04649		16.6	-5.40139		16.6	-6.38225		16.6	-6.08041		16.6	-5.89015		16.6	-7.71645		16.6	-6.84526		16.6	-8.64295
16.65	-8.32013		16.65	-8.24955		16.65	-7.63205		16.65	-4.51114		16.65	-3.39056		16.65	-2.56659		16.65	-6.16338		16.65	-6.34029		16.65	-4.87067		16.65	-5.7471		16.65	-5.45957		16.65	-5.29506		16.65	-6.92347		16.65	-6.14812		16.65	-7.81372
16.7	-7.52094		16.7	-7.45895		16.7	-6.88913		16.7	-4.08627		16.7	-3.07299		16.7	-2.34247		16.7	-5.5597		16.7	-5.71182		16.7	-4.40433		16.7	-5.18586		16.7	-4.91263		16.7	-4.7734		16.7	-6.22156		16.7	-5.53205		16.7	-7.07224
16.75	-6.8033		16.75	-6.75561		16.75	-6.22442		16.75	-3.69812		16.75	-2.77878		16.75	-2.13886		16.75	-5.01515		16.75	-5.15344		16.75	-3.97946		16.75	-4.68041		16.75	-4.42912		16.75	-4.29513		16.75	-5.59499		16.75	-4.97748		16.75	-6.40705
16.8	-6.15814		16.8	-6.12333		16.8	-5.63457		16.8	-3.34479		16.8	-2.51652		16.8	-1.95623		16.8	-4.52973		16.8	-4.65753		16.8	-3.61182		16.8	-4.23266		16.8	-3.99662		16.8	-3.87789		16.8	-5.04043		16.8	-4.49063		16.8	-5.81338
16.85	-5.5783		16.85	-5.55303		16.85	-5.10671		16.85	-3.0253		16.85	-2.27667		16.85	-1.78838		16.85	-4.09771		16.85	-4.21072		16.85	-3.28089		16.85	-3.82926		16.85	-3.61754		16.85	-3.49976		16.85	-4.53975		16.85	-4.05337		16.85	-5.27598
16.9	-5.04615		16.9	-5.0328		16.9	-4.6251		16.9	-2.72919		16.9	-2.0578		16.9	-1.63246		16.9	-3.711		16.9	-3.81114		16.9	-2.98191		16.9	-3.46352		16.9	-3.26945		16.9	-3.1593		16.9	-4.09247		16.9	-3.66427		16.9	-4.78866
16.95	-4.58076		16.95	-4.57694		16.95	-4.1988		16.95	-2.46931		16.95	-1.86515		16.95	-1.49799		16.95	-3.37006		16.95	-3.46066		16.95	-2.72203		16.95	-3.14785		16.95	-2.96618		16.95	-2.86032		16.95	-3.69956		16.95	-3.32047		16.95	-4.36188
17	-4.16018		17	-4.16113		17	-3.81543		17	-2.23232		17	-1.69254		17	-1.37496		17	-3.0644		17	-3.14261		17	-2.49268		17	-2.86556		17	-2.69438		17	-2.59233		17	-3.34527		17	-3.01481		17	-3.98184
17.05	-3.77823		17.05	-3.78348		17.05	-3.46447		17.05	-2.02108		17.05	-1.53995		17.05	-1.26386		17.05	-2.78736		17.05	-2.86032		17.05	-2.28191		17.05	-2.61236		17.05	-2.45214		17.05	-2.35535		17.05	-3.03293		17.05	-2.73968		17.05	-3.64138
17.1	-3.42919		17.1	-3.4392		17.1	-3.14833		17.1	-1.83368		17.1	-1.4031		17.1	-1.1642		17.1	-2.53988		17.1	-2.60473		17.1	-2.09595		17.1	-2.38729		17.1	-2.23137		17.1	-2.14363		17.1	-2.75017		17.1	-2.49887		17.1	-3.33287
17.15	-3.12162		17.15	-3.13021		17.15	-2.8627		17.15	-1.66631		17.15	-1.28484		17.15	-1.07646		17.15	-2.31625		17.15	-2.37251		17.15	-1.92333		17.15	-2.18082		17.15	-2.02728		17.15	-1.95576		17.15	-2.50031		17.15	-2.27333		17.15	-3.05677
17.2	-2.83457		17.2	-2.8503		17.2	-2.60569		17.2	-1.52088		17.2	-1.17612		17.2	-0.999694		17.2	-2.10882		17.2	-2.16318		17.2	-1.76979		17.2	-2.00106		17.2	-1.83845		17.2	-1.78171		17.2	-2.27762		17.2	-2.07115		17.2	-2.81311
17.25	-2.57421		17.25	-2.59281		17.25	-2.36059		17.25	-1.38593		17.25	-1.08409		17.25	-0.930076		17.25	-1.91666		17.25	-1.96529		17.25	-1.62054		17.25	-1.82796		17.25	-1.66536		17.25	-1.62101		17.25	-2.06018		17.25	-1.87756		17.25	-2.589
17.3	-2.34581		17.3	-2.36631		17.3	-2.15174		17.3	-1.27435		17.3	-1.00303		17.3	-0.869517		17.3	-1.73879		17.3	-1.79267		17.3	-1.48607		17.3	-1.67394		17.3	-1.51659		17.3	-1.47987		17.3	-1.86897		17.3	-1.7097		17.3	-2.39397
17.35	-2.14602		17.35	-2.16986		17.35	-1.96339		17.35	-1.17565		17.35	-0.93246		17.35	-0.816112		17.35	-1.58382		17.35	-1.62673		17.35	-1.36114		17.35	-1.5452		17.35	-1.37783		17.35	-1.34492		17.35	-1.6954		17.35	-1.54949		17.35	-2.22088
17.4	-1.96243		17.4	-1.99057		17.4	-1.79697		17.4	-1.0922		17.4	-0.869517		17.4	-0.768905		17.4	-1.44172		17.4	-1.48321		17.4	-1.24097		17.4	-1.42265		17.4	-1.26005		17.4	-1.21904		17.4	-1.53327		17.4	-1.40262		17.4	-2.06591
17.45	-1.80316		17.45	-1.82891		17.45	-1.64581		17.45	-1.01829		17.45	-0.816112		17.45	-0.72885		17.45	-1.3187		17.45	-1.34874		17.45	-1.13798		17.45	-1.3187		17.45	-1.15848		17.45	-1.11032		17.45	-1.38832		17.45	-1.27721		17.45	-1.92667
17.5	-1.66154		17.5	-1.69015		17.5	-1.51992		17.5	-0.954394		17.5	-0.767951		17.5	-0.692134		17.5	-1.21379		17.5	-1.24336		17.5	-1.04738		17.5	-1.22142		17.5	-1.07885		17.5	-1.01495		17.5	-1.25957		17.5	-1.17088		17.5	-1.80412
17.55	-1.54281		17.55	-1.57428		17.55	-1.40882		17.55	-0.897651		17.55	-0.726466		17.55	-0.66257		17.55	-1.12796		17.55	-1.15085		17.55	-0.973468		17.55	-1.14704		17.55	-1.01257		17.55	-0.93246		17.55	-1.15133		17.55	-1.08171		17.55	-1.69349
17.6	-1.44125		17.6	-1.46986		17.6	-1.31155		17.6	-0.84806		17.6	-0.692134		17.6	-0.633006		17.6	-1.05501		17.6	-1.07217		17.6	-0.914817		17.6	-1.07837		17.6	-0.957732		17.6	-0.869517		17.6	-1.06121		17.6	-1.00923		17.6	-1.59097
17.65	-1.34588		17.65	-1.37163		17.65	-1.23096		17.65	-0.804191		17.65	-0.658278		17.65	-0.609159		17.65	-0.996356		17.65	-1.00971		17.65	-0.866179		17.65	-1.01781		17.65	-0.909572		17.65	-0.818973		17.65	-0.988727		17.65	-0.946765		17.65	-1.50466
17.7	-1.2734		17.7	-1.29772		17.7	-1.16325		17.7	-0.767474		17.7	-0.632052		17.7	-0.589609		17.7	-0.948672		17.7	-0.952964		17.7	-0.821357		17.7	-0.967269		17.7	-0.867133		17.7	-0.775104		17.7	-0.930076		17.7	-0.897174		17.7	-1.42503
17.75	-1.20426		17.75	-1.22858		17.75	-1.09983		17.75	-0.735526		17.75	-0.608683		17.75	-0.571012		17.75	-0.903373		17.75	-0.910525		17.75	-0.785594		17.75	-0.927691		17.75	-0.832801		17.75	-0.736957		17.75	-0.881915		17.75	-0.855212		17.75	-1.35398
17.8	-1.13893		17.8	-1.16611		17.8	-1.04785		17.8	-0.705962		17.8	-0.587702		17.8	-0.556707		17.8	-0.859504		17.8	-0.869994		17.8	-0.7546		17.8	-0.886207		17.8	-0.799422		17.8	-0.70787		17.8	-0.844722		17.8	-0.818019		17.8	-1.28675
17.85	-1.08934		17.85	-1.11223		17.85	-0.99731		17.85	-0.681643		17.85	-0.569105		17.85	-0.540018		17.85	-0.824695		17.85	-0.834231		17.85	-0.730281		17.85	-0.853305		17.85	-0.771289		17.85	-0.678782		17.85	-0.809913		17.85	-0.781302		17.85	-1.22524
17.9	-1.03832		17.9	-1.06121		17.9	-0.957255		17.9	-0.654941		17.9	-0.550985		17.9	-0.526667		17.9	-0.797515		17.9	-0.804667		17.9	-0.702624		17.9	-0.822787		17.9	-0.738864		17.9	-0.658278		17.9	-0.775104		17.9	-0.756507		17.9	-1.16992
17.95	-0.998263		17.95	-1.01591		17.95	-0.921493		17.95	-0.634437		17.95	-0.537634		17.95	-0.516176		17.95	-0.762229		17.95	-0.774627		17.95	-0.683551		17.95	-0.788932		17.95	-0.716453		17.95	-0.633006		17.95	-0.745063		17.95	-0.732188		17.95	-1.12081
18	-0.952487		18	-0.972037		18	-0.877624		18	-0.614882		18	-0.521898		18	-0.505209		18	-0.744109		18	-0.74554		18	-0.659232		18	-0.763183		18	-0.695949		18	-0.612497		18	-0.71836		18	-0.706916		18	-1.07027
18.05	-0.917201		18.05	-0.93246		18.05	-0.850444		18.05	-0.595808		18.05	-0.508547		18.05	-0.495195		18.05	-0.715976		18.05	-0.725036		18.05	-0.640635		18.05	-0.740294		18.05	-0.674491		18.05	-0.594854		18.05	-0.694041		18.05	-0.684028		18.05	-1.03164
18.1	-0.888591		18.1	-0.899558		18.1	-0.821357		18.1	-0.580072		18.1	-0.496149		18.1	-0.485659		18.1	-0.690227		18.1	-0.699763		18.1	-0.626807		18.1	-0.715976		18.1	-0.651126		18.1	-0.578165		18.1	-0.670676		18.1	-0.663047		18.1	-0.98968
18.15	-0.84949		18.15	-0.86904		18.15	-0.794177		18.15	-0.563383		18.15	-0.482321		18.15	-0.478983		18.15	-0.674014		18.15	-0.680213		18.15	-0.611544		18.15	-0.696425		18.15	-0.635867		18.15	-0.562906		18.15	-0.648265		18.15	-0.640635		18.15	-0.95201
18.2	-0.821834		18.2	-0.839		18.2	-0.763659		18.2	-0.549555		18.2	-0.470877		18.2	-0.468493		18.2	-0.656371		18.2	-0.655417		18.2	-0.599623		18.2	-0.681167		18.2	-0.616789		18.2	-0.545263		18.2	-0.629191		18.2	-0.62108		18.2	-0.921969
18.25	-0.796084		18.25	-0.809913		18.25	-0.740771		18.25	-0.535727		18.25	-0.465155		18.25	-0.461817		18.25	-0.637298		18.25	-0.634913		18.25	-0.58198		18.25	-0.653987		18.25	-0.6001		18.25	-0.532389		18.25	-0.611544		18.25	-0.603914		18.25	-0.887637
18.3	-0.766997		18.3	-0.782256		18.3	-0.716929		18.3	-0.523806		18.3	-0.456095		18.3	-0.457525		18.3	-0.618219		18.3	-0.62108		18.3	-0.569105		18.3	-0.636821		18.3	-0.581026		18.3	-0.516653		18.3	-0.593424		18.3	-0.585318		18.3	-0.856643
18.35	-0.741248		18.35	-0.754123		18.35	-0.693564		18.35	-0.509977		18.35	-0.445604		18.35	-0.446558		18.35	-0.598669		18.35	-0.602007		18.35	-0.553846		18.35	-0.618696		18.35	-0.56529		18.35	-0.501871		18.35	-0.575304		18.35	-0.566721		18.35	-0.828986
18.4	-0.714068		18.4	-0.737433		18.4	-0.669723		18.4	-0.499964		18.4	-0.438929		18.4	-0.44179		18.4	-0.586271		18.4	-0.579596		18.4	-0.540972		18.4	-0.606298		18.4	-0.548601		18.4	-0.483274		18.4	-0.557184		18.4	-0.550032		18.4	-0.797515
18.45	-0.693564		18.45	-0.708823		18.45	-0.651126		18.45	-0.489473		18.45	-0.430822		18.45	-0.438929		18.45	-0.571489		18.45	-0.564814		18.45	-0.532389		18.45	-0.59104		18.45	-0.538111		18.45	-0.476122		18.45	-0.542402		18.45	-0.53668		18.45	-0.778918
18.5	-0.67163		18.5	-0.691657		18.5	-0.636344		18.5	-0.480413		18.5	-0.427485		18.5	-0.434637		18.5	-0.555277		18.5	-0.555277		18.5	-0.522375		18.5	-0.576258		18.5	-0.524759		18.5	-0.468969		18.5	-0.526667		18.5	-0.522852		18.5	-0.756984
18.55	-0.654941		18.55	-0.672584		18.55	-0.619173		18.55	-0.473261		18.55	-0.422239		18.55	-0.430346		18.55	-0.543356		18.55	-0.541925		18.55	-0.512838		18.55	-0.566721		18.55	-0.516176		18.55	-0.459433		18.55	-0.511885		18.55	-0.511408		18.55	-0.734096
18.6	-0.641112		18.6	-0.657325		18.6	-0.604391		18.6	-0.467062		18.6	-0.41604		18.6	-0.426531		18.6	-0.529528		18.6	-0.530958		18.6	-0.507116		18.6	-0.560045		18.6	-0.505686		18.6	-0.449896		18.6	-0.502348		18.6	-0.499964		18.6	-0.71979
18.65	-0.625377		18.65	-0.643497		18.65	-0.584841		18.65	-0.461817		18.65	-0.410795		18.65	-0.424623		18.65	-0.526667		18.65	-0.519514		18.65	-0.500441		18.65	-0.550032		18.65	-0.502348		18.65	-0.439882		18.65	-0.493288		18.65	-0.491858		18.65	-0.705485
18.7	-0.61059		18.7	-0.623465		18.7	-0.573874		18.7	-0.453711		18.7	-0.408411		18.7	-0.422239		18.7	-0.515699		18.7	-0.511885		18.7	-0.496626		18.7	-0.543356		18.7	-0.492811		18.7	-0.436544		18.7	-0.482798		18.7	-0.483274		18.7	-0.685458
18.75	-0.596762		18.75	-0.614882		18.75	-0.562906		18.75	-0.449896		18.75	-0.406504		18.75	-0.419378		18.75	-0.511408		18.75	-0.501394		18.75	-0.486135		18.75	-0.536203		18.75	-0.482798		18.75	-0.430346		18.75	-0.476122		18.75	-0.477076		18.75	-0.676398
18.8	-0.589132		18.8	-0.604391		18.8	-0.556231		18.8	-0.447035		18.8	-0.400782		18.8	-0.419855		18.8	-0.504732		18.8	-0.496626		18.8	-0.485182		18.8	-0.528574		18.8	-0.483274		18.8	-0.428915		18.8	-0.467539		18.8	-0.474215		18.8	-0.659709
18.85	-0.576735		18.85	-0.594378		18.85	-0.549555		18.85	-0.44322		18.85	-0.399828		18.85	-0.419855		18.85	-0.492334		18.85	-0.492811		18.85	-0.484705		18.85	-0.52762		18.85	-0.483274		18.85	-0.424147		18.85	-0.461817		18.85	-0.472307		18.85	-0.654941
18.9	-0.572443		18.9	-0.585794		18.9	-0.540018		18.9	-0.439405		18.9	-0.401258		18.9	-0.417948		18.9	-0.497103		18.9	-0.486612		18.9	-0.481367		18.9	-0.523806		18.9	-0.478983		18.9	-0.418425		18.9	-0.456095		18.9	-0.464678		18.9	-0.639682
18.95	-0.563383		18.95	-0.578165		18.95	-0.531435		18.95	-0.442266		18.95	-0.396967		18.95	-0.419855		18.95	-0.490904		18.95	-0.482321		18.95	-0.47946		18.95	-0.519037		18.95	-0.476122		18.95	-0.418901		18.95	-0.454664		18.95	-0.461817		18.95	-0.632052
19	-0.554323		19	-0.567198		19	-0.525236		19	-0.437021		19	-0.396967		19	-0.41604		19	-0.492811		19	-0.479937		19	-0.47946		19	-0.518084		19	-0.472784		19	-0.414133		19	-0.454664		19	-0.456572		19	-0.625854
19.05	-0.551939		19.05	-0.564337		19.05	-0.52762		19.05	-0.436544		19.05	-0.396013		19.05	-0.419378		19.05	-0.490904		19.05	-0.479937		19.05	-0.474215		19.05	-0.513315		19.05	-0.472307		19.05	-0.417948		19.05	-0.451326		19.05	-0.455141		19.05	-0.619173
19.1	-0.546217		19.1	-0.5548		19.1	-0.516176		19.1	-0.433683		19.1	-0.394583		19.1	-0.417948		19.1	-0.488997		19.1	-0.475168		19.1	-0.473738		19.1	-0.516176		19.1	-0.471354		19.1	-0.415087		19.1	-0.445604		19.1	-0.456095		19.1	-0.61202
19.15	-0.54431		19.15	-0.551939		19.15	-0.512838		19.15	-0.430346		19.15	-0.394583		19.15	-0.416517		19.15	-0.481367		19.15	-0.475645		19.15	-0.47946		19.15	-0.514746		19.15	-0.470877		19.15	-0.412703		19.15	-0.44179		19.15	-0.449896		19.15	-0.609636
19.2	-0.541925		19.2	-0.552416		19.2	-0.512362		19.2	-0.432253		19.2	-0.394583		19.2	-0.418901		19.2	-0.484705		19.2	-0.472784		19.2	-0.477552		19.2	-0.512362		19.2	-0.4704		19.2	-0.412226		19.2	-0.443697		19.2	-0.455141		19.2	-0.603437
19.25	-0.537157		19.25	-0.550985		19.25	-0.508547		19.25	-0.432253		19.25	-0.392675		19.25	-0.417948		19.25	-0.487089		19.25	-0.476599		19.25	-0.478983		19.25	-0.513315		19.25	-0.471354		19.25	-0.412703		19.25	-0.444174		19.25	-0.453234		19.25	-0.599146
19.3	-0.538111		19.3	-0.546694		19.3	-0.514746		19.3	-0.429869		19.3	-0.391722		19.3	-0.421286		19.3	-0.481844		19.3	-0.478506		19.3	-0.477076		19.3	-0.515223		19.3	-0.478029		19.3	-0.413656		19.3	-0.442743		19.3	-0.451326		19.3	-0.594854
19.35	-0.537157		19.35	-0.551462		19.35	-0.515223		19.35	-0.429869		19.35	-0.391245		19.35	-0.419378		19.35	-0.487089		19.35	-0.473738		19.35	-0.480413		19.35	-0.516653		19.35	-0.478506		19.35	-0.415564		19.35	-0.444651		19.35	-0.458479		19.35	-0.591993
19.4	-0.533342		19.4	-0.547647		19.4	-0.512838		19.4	-0.430822		19.4	-0.389338		19.4	-0.418901		19.4	-0.484705		19.4	-0.474215		19.4	-0.47946		19.4	-0.512838		19.4	-0.476122		19.4	-0.413179		19.4	-0.444174		19.4	-0.454187		19.4	-0.590563
19.45	-0.538588		19.45	-0.545263		19.45	-0.516653		19.45	-0.43273		19.45	-0.391722		19.45	-0.420332		19.45	-0.48852		19.45	-0.475645		19.45	-0.483274		19.45	-0.516653		19.45	-0.481367		19.45	-0.411272		19.45	-0.44322		19.45	-0.455141		19.45	-0.58198
19.5	-0.540972		19.5	-0.550032		19.5	-0.516653		19.5	-0.436544		19.5	-0.389338		19.5	-0.422716		19.5	-0.492811		19.5	-0.477076		19.5	-0.482321		19.5	-0.520945		19.5	-0.481367		19.5	-0.411272		19.5	-0.442266		19.5	-0.46134		19.5	-0.579596
19.55	-0.543833		19.55	-0.552893		19.55	-0.520945		19.55	-0.43416		19.55	-0.390768		19.55	-0.42367		19.55	-0.498533		19.55	-0.481367		19.55	-0.485659		19.55	-0.521898		19.55	-0.482798		19.55	-0.415087		19.55	-0.444174		19.55	-0.457525		19.55	-0.579119
19.6	-0.54431		19.6	-0.552893		19.6	-0.522375		19.6	-0.434637		19.6	-0.390768		19.6	-0.4251		19.6	-0.496626		19.6	-0.486612		19.6	-0.48995		19.6	-0.523329		19.6	-0.483274		19.6	-0.418901		19.6	-0.450373		19.6	-0.465155		19.6	-0.579119
19.65	-0.546694		19.65	-0.560522		19.65	-0.520468		19.65	-0.435114		19.65	-0.393152		19.65	-0.424147		19.65	-0.499964		19.65	-0.485182		19.65	-0.48852		19.65	-0.52619		19.65	-0.491858		19.65	-0.416517		19.65	-0.448942		19.65	-0.467062		19.65	-0.58198
19.7	-0.553846		19.7	-0.563383		19.7	-0.529528		19.7	-0.438929		19.7	-0.39506		19.7	-0.426054		19.7	-0.503302		19.7	-0.491858		19.7	-0.488997		19.7	-0.530005		19.7	-0.493765		19.7	-0.418425		19.7	-0.451326		19.7	-0.467539		19.7	-0.581503
19.75	-0.551939		19.75	-0.562906		19.75	-0.531435		19.75	-0.437021		19.75	-0.396013		19.75	-0.428438		19.75	-0.511885		19.75	-0.495195		19.75	-0.492811		19.75	-0.536203		19.75	-0.494242		19.75	-0.419855		19.75	-0.450373		19.75	-0.469923		19.75	-0.587225
19.8	-0.557184		19.8	-0.564814		19.8	-0.532866		19.8	-0.438929		19.8	-0.39506		19.8	-0.430822		19.8	-0.508547		19.8	-0.498533		19.8	-0.491858		19.8	-0.53525		19.8	-0.496626		19.8	-0.421286		19.8	-0.454664		19.8	-0.473738		19.8	-0.583887
19.85	-0.562429		19.85	-0.567198		19.85	-0.54431		19.85	-0.444651		19.85	-0.397921		19.85	-0.430346		19.85	-0.516653		19.85	-0.503302		19.85	-0.500441		19.85	-0.53668		19.85	-0.509501		19.85	-0.427485		19.85	-0.458479		19.85	-0.477552		19.85	-0.590563
19.9	-0.571489		19.9	-0.57435		19.9	-0.545263		19.9	-0.447989		19.9	-0.402689		19.9	-0.435591		19.9	-0.51713		19.9	-0.50807		19.9	-0.501394		19.9	-0.540972		19.9	-0.511408		19.9	-0.435591		19.9	-0.458956		19.9	-0.477552		19.9	-0.597239
19.95	-0.571012		19.95	-0.58341		19.95	-0.549555		19.95	-0.452757		19.95	-0.405073		19.95	-0.440359		19.95	-0.523329		19.95	-0.510454		19.95	-0.504255		19.95	-0.545263		19.95	-0.511885		19.95	-0.437021		19.95	-0.468493		19.95	-0.491381		19.95	-0.60153
20	-0.577688		20	-0.584364		20	-0.556231		20	-0.457525		20	-0.410318		20	-0.44322		20	-0.536203		20	-0.515223		20	-0.512362		20	-0.555277		20	-0.524282		20	-0.444174		20	-0.478506		20	-0.494719		20	-0.608683
20.05	-0.58198		20.05	-0.595331		20.05	-0.560999		20.05	-0.464678		20.05	-0.414133		20.05	-0.445127		20.05	-0.539541		20.05	-0.526667		20.05	-0.515699		20.05	-0.560999		20.05	-0.539541		20.05	-0.454187		20.05	-0.483751		20.05	-0.500441		20.05	-0.620604
20.1	-0.594378		20.1	-0.605345		20.1	-0.572443		20.1	-0.468016		20.1	-0.421762		20.1	-0.45085		20.1	-0.548124		20.1	-0.532866		20.1	-0.521421		20.1	-0.568151		20.1	-0.553846		20.1	-0.459909		20.1	-0.493288		20.1	-0.513315		20.1	-0.632052
20.15	-0.602961		20.15	-0.612974		20.15	-0.579596		20.15	-0.478983		20.15	-0.425577		20.15	-0.455618		20.15	-0.562906		20.15	-0.540018		20.15	-0.529528		20.15	-0.577688		20.15	-0.566244		20.15	-0.472307		20.15	-0.512362		20.15	-0.526667		20.15	-0.646834
20.2	-0.614405		20.2	-0.626807		20.2	-0.586271		20.2	-0.485659		20.2	-0.430346		20.2	-0.459433		20.2	-0.573874		20.2	-0.551462		20.2	-0.540018		20.2	-0.582933		20.2	-0.577688		20.2	-0.485659		20.2	-0.521421		20.2	-0.530481		20.2	-0.653987
20.25	-0.625854		20.25	-0.642066		20.25	-0.60153		20.25	-0.494242		20.25	-0.435114		20.25	-0.463724		20.25	-0.589132		20.25	-0.567675		20.25	-0.546694		20.25	-0.599146		20.25	-0.590086		20.25	-0.498533		20.25	-0.541449		20.25	-0.550985		20.25	-0.672584
20.3	-0.639682		20.3	-0.656371		20.3	-0.61965		20.3	-0.501394		20.3	-0.442266		20.3	-0.466585		20.3	-0.606298		20.3	-0.579119		20.3	-0.557661		20.3	-0.604391		20.3	-0.604868		20.3	-0.512362		20.3	-0.553846		20.3	-0.564337		20.3	-0.686412
20.35	-0.656848		20.35	-0.674491		20.35	-0.634913		20.35	-0.512838		20.35	-0.450373		20.35	-0.471354		20.35	-0.621557		20.35	-0.59247		20.35	-0.571966		20.35	-0.620604		20.35	-0.630145		20.35	-0.528097		20.35	-0.56386		20.35	-0.58341		20.35	-0.697856
20.4	-0.674014		20.4	-0.694041		20.4	-0.653033		20.4	-0.521898		20.4	-0.454664		20.4	-0.474215		20.4	-0.641112		20.4	-0.606298		20.4	-0.582457		20.4	-0.630145		20.4	-0.652556		20.4	-0.543356		20.4	-0.580072		20.4	-0.600576		20.4	-0.713592
20.45	-0.69118		20.45	-0.710254		20.45	-0.677352		20.45	-0.534773		20.45	-0.461817		20.45	-0.475168		20.45	-0.649219		20.45	-0.61202		20.45	-0.595331		20.45	-0.642066		20.45	-0.672584		20.45	-0.562429		20.45	-0.591993		20.45	-0.625854		20.45	-0.728374
20.5	-0.707393		20.5	-0.739818		20.5	-0.697856		20.5	-0.540495		20.5	-0.467539		20.5	-0.479937		20.5	-0.668292		20.5	-0.627284		20.5	-0.603914		20.5	-0.652556		20.5	-0.693088		20.5	-0.577688		20.5	-0.629668		20.5	-0.64302		20.5	-0.742679
20.55	-0.731235		20.55	-0.761275		20.55	-0.715976		20.55	-0.549078		20.55	-0.474215		20.55	-0.48089		20.55	-0.687842		20.55	-0.645881		20.55	-0.620604		20.55	-0.662093		20.55	-0.716453		20.55	-0.592947		20.55	-0.645881		20.55	-0.658755		20.55	-0.755553
20.6	-0.748401		20.6	-0.777965		20.6	-0.730758		20.6	-0.5548		20.6	-0.478983		20.6	-0.481844		20.6	-0.706439		20.6	-0.667338		20.6	-0.625854		20.6	-0.671153		20.6	-0.733619		20.6	-0.613451		20.6	-0.672107		20.6	-0.68212		20.6	-0.772719
20.65	-0.769858		20.65	-0.794654		20.65	-0.7546		20.65	-0.56529		20.65	-0.482321		20.65	-0.483751		20.65	-0.722175		20.65	-0.683551		20.65	-0.640635		20.65	-0.684505		20.65	-0.749354		20.65	-0.626807		20.65	-0.686412		20.65	-0.707393		20.65	-0.782733
20.7	-0.791316		20.7	-0.820403		20.7	-0.774627		20.7	-0.570059		20.7	-0.485659		20.7	-0.486135		20.7	-0.740771		20.7	-0.694518		20.7	-0.650649		20.7	-0.68975		20.7	-0.76509		20.7	-0.641112		20.7	-0.702624		20.7	-0.727897		20.7	-0.797038
20.75	-0.808482		20.75	-0.833278		20.75	-0.791316		20.75	-0.582457		20.75	-0.490904		20.75	-0.486135		20.75	-0.750308		20.75	-0.712161		20.75	-0.656371		20.75	-0.694518		20.75	-0.772243		20.75	-0.656371		20.75	-0.711684		20.75	-0.738387		20.75	-0.804191
20.8	-0.827079		20.8	-0.851398		20.8	-0.808005		20.8	-0.582457		20.8	-0.491858		20.8	-0.484228		20.8	-0.762229		20.8	-0.723605		20.8	-0.659232		20.8	-0.70024		20.8	-0.767951		20.8	-0.66257		20.8	-0.727897		20.8	-0.752215		20.8	-0.810866
20.85	-0.845675		20.85	-0.86904		20.85	-0.821834		20.85	-0.584364		20.85	-0.489473		20.85	-0.482798		20.85	-0.762229		20.85	-0.730281		20.85	-0.664477		20.85	-0.705962		20.85	-0.766044		20.85	-0.673537		20.85	-0.741248		20.85	-0.760798		20.85	-0.818019
20.9	-0.852828		20.9	-0.881915		20.9	-0.831847		20.9	-0.584364		20.9	-0.486135		20.9	-0.477076		20.9	-0.763659		20.9	-0.736957		20.9	-0.658278		20.9	-0.701194		20.9	-0.760322		20.9	-0.676398		20.9	-0.752692		20.9	-0.759845		20.9	-0.821834
20.95	-0.860457		20.95	-0.888114		20.95	-0.843768		20.95	-0.580072		20.95	-0.482321		20.95	-0.474215		20.95	-0.762229		20.95	-0.736003		20.95	-0.655417		20.95	-0.695472		20.95	-0.751739		20.95	-0.67306		20.95	-0.75603		20.95	-0.757461		20.95	-0.83137
21	-0.868564		21	-0.884776		21	-0.839477		21	-0.574827		21	-0.476599		21	-0.470877		21	-0.753646		21	-0.730758		21	-0.650172		21	-0.694995		21	-0.741725		21	-0.670676		21	-0.755553		21	-0.756984		21	-0.835185
21.05	-0.864272		21.05	-0.887637		21.05	-0.839953		21.05	-0.571012		21.05	-0.467539		21.05	-0.467539		21.05	-0.741725		21.05	-0.716453		21.05	-0.645404		21.05	-0.691657		21.05	-0.723128		21.05	-0.65351		21.05	-0.747447		21.05	-0.741248		21.05	-0.834231
21.1	-0.855212		21.1	-0.872378		21.1	-0.824218		21.1	-0.56386		21.1	-0.46277		21.1	-0.463724		21.1	-0.726466		21.1	-0.706916		21.1	-0.635867		21.1	-0.680213		21.1	-0.699763		21.1	-0.640159		21.1	-0.73648		21.1	-0.729327		21.1	-0.831847
21.15	-0.837569		21.15	-0.863795		21.15	-0.810866		21.15	-0.558138		21.15	-0.455141		21.15	-0.460863		21.15	-0.705962		21.15	-0.692134		21.15	-0.623465		21.15	-0.674491		21.15	-0.67163		21.15	-0.625377		21.15	-0.721221		21.15	-0.712638		21.15	-0.832801
21.2	-0.817542		21.2	-0.839477		21.2	-0.790839		21.2	-0.550985		21.2	-0.45085		21.2	-0.459433		21.2	-0.691657		21.2	-0.674968		21.2	-0.612497		21.2	-0.664477		21.2	-0.657802		21.2	-0.609159		21.2	-0.69881		21.2	-0.692134		21.2	-0.821357
21.25	-0.795131		21.25	-0.814204		21.25	-0.777488		21.25	-0.545263		21.25	-0.447035		21.25	-0.46134		21.25	-0.672107		21.25	-0.655894		21.25	-0.602484		21.25	-0.655894		21.25	-0.632529		21.25	-0.598669		21.25	-0.677352		21.25	-0.674968		21.25	-0.80276
21.3	-0.770812		21.3	-0.789409		21.3	-0.749354		21.3	-0.53668		21.3	-0.440836		21.3	-0.459433		21.3	-0.651126		21.3	-0.63396		21.3	-0.592947		21.3	-0.640159		21.3	-0.613451		21.3	-0.58341		21.3	-0.655417		21.3	-0.651126		21.3	-0.790362
21.35	-0.744109		21.35	-0.760322		21.35	-0.723128		21.35	-0.531912		21.35	-0.437975		21.35	-0.459433		21.35	-0.63396		21.35	-0.616312		21.35	-0.582933		21.35	-0.634913		21.35	-0.597239		21.35	-0.569105		21.35	-0.633006		21.35	-0.627761		21.35	-0.776057
21.4	-0.725036		21.4	-0.732665		21.4	-0.697856		21.4	-0.525236		21.4	-0.433207		21.4	-0.458002		21.4	-0.620127		21.4	-0.602484		21.4	-0.574827		21.4	-0.623941		21.4	-0.582933		21.4	-0.556707		21.4	-0.602484		21.4	-0.604391		21.4	-0.766044
21.45	-0.694995		21.45	-0.710731		21.45	-0.681643		21.45	-0.520468		21.45	-0.431299		21.45	-0.459909		21.45	-0.603914		21.45	-0.584841		21.45	-0.567675		21.45	-0.614405		21.45	-0.568628		21.45	-0.547647		21.45	-0.588179		21.45	-0.591516		21.45	-0.748401
21.5	-0.675921		21.5	-0.690227		21.5	-0.669723		21.5	-0.518084		21.5	-0.429869		21.5	-0.460863		21.5	-0.593901		21.5	-0.575304		21.5	-0.558615		21.5	-0.608683		21.5	-0.567198		21.5	-0.538588		21.5	-0.571012		21.5	-0.578642		21.5	-0.731711
21.55	-0.663047		21.55	-0.672107		21.55	-0.649219		21.55	-0.513315		21.55	-0.424623		21.55	-0.459909		21.55	-0.589609		21.55	-0.563383		21.55	-0.556707		21.55	-0.604391		21.55	-0.568628		21.55	-0.528574		21.55	-0.556707		21.55	-0.567675		21.55	-0.720267
21.6	-0.655894		21.6	-0.665908		21.6	-0.64302		21.6	-0.509024		21.6	-0.425577		21.6	-0.459433		21.6	-0.587702		21.6	-0.557661		21.6	-0.551462		21.6	-0.604868		21.6	-0.569105		21.6	-0.525236		21.6	-0.548124		21.6	-0.562906		21.6	-0.711684
21.65	-0.645404		21.65	-0.661616		21.65	-0.63396		21.65	-0.507593		21.65	-0.423193		21.65	-0.460386		21.65	-0.588655		21.65	-0.556707		21.65	-0.552893		21.65	-0.609159		21.65	-0.582457		21.65	-0.520945		21.65	-0.546217		21.65	-0.562906		21.65	-0.696902
21.7	-0.645881		21.7	-0.659232		21.7	-0.639682		21.7	-0.505686		21.7	-0.424147		21.7	-0.46277		21.7	-0.596285		21.7	-0.558138		21.7	-0.5548		21.7	-0.620604		21.7	-0.605345		21.7	-0.520468		21.7	-0.545263		21.7	-0.567198		21.7	-0.692134
21.75	-0.663524		21.75	-0.667338		21.75	-0.644927		21.75	-0.506163		21.75	-0.428438		21.75	-0.463247		21.75	-0.617266		21.75	-0.57292		21.75	-0.563383		21.75	-0.64302		21.75	-0.64445		21.75	-0.525713		21.75	-0.547647		21.75	-0.577688		21.75	-0.688319

## Sheet: surface area analysis
Integration was carried out from 14s to 18s of the current vs time data, and inserting the values of the current (I) of the corresponding time
Example for electrode 1 is shown below:													Electrode 1			Electrode	Charge/ uC	absolute	surface area
													Integral = -4.16E+001 uC			1	-41.6	41.6	0.108333
													Integral = -4.16E+001 µAs			2	-43.1	43.1	0.11224
																3	-40.8	40.8	0.10625
													Electrode 2			4	-21.9	21.9	0.0570312
													Integral = -4.31E+001 uC			5	-17	17	0.0442708
													Integral = -4.31E+001 µAs			6	-13.5	13.5	0.0351562
																7	-38.4	38.4	0.1
													Electrode 3			8	-38	38	0.0989583
													Integral = -4.08E+001 uC			9	-31.4	31.4	0.0817708
													Integral = -4.08E+001 µAs			10	-32.9	32.9	0.0856771
																11	-37.8	37.8	0.0984375
													Electrode 4			12	-30.7	30.7	0.0799479
													Integral = -2.19E+001 uC			13	-36.2	36.2	0.0942708
													Integral = -2.19E+001 µAs			14	-36.2	36.2	0.0942708
																15	-32.5	32.5	0.0846354
													Electrode 5					avg	0.0854167
													Integral = -1.70E+001 uC					stdev.s	0.0230988
													Integral = -1.70E+001 µAs					error%	0.270425
													Electrode 6
													Integral = -1.35E+001 uC
													Integral = -1.35E+001 µAs
													Electrode 7
													Integral = -3.84E+001 uC
													Integral = -3.84E+001 µAs
													Electrode 18
													Integral = -3.80E+001 uC
													Integral = -3.80E+001 µAs
													Electrode 9
													Integral = -3.14E+001 uC
													Integral = -3.14E+001 µAs
													Electrode 10
													Integral = -3.29E+001 uC
													Integral = -3.29E+001 µAs
													Electrode 11
													Integral = -3.78E+001 uC
													Integral = -3.78E+001 µAs
													Electrode 12
													Integral = -3.07E+001 uC
													Integral = -3.07E+001 µAs
													Electrode 13
													Integral = -3.62E+001 uC
													Integral = -3.62E+001 µAs
													Electrode 14
													Integral = -3.62E+001 uC
													Integral = -3.62E+001 µAs
													Electrode 15
													Integral = -3.25E+001 uC
													Integral = -3.25E+001 µAs
