# Supplementary material for: Surface analysis of Metrohm BT220 screen-printed electrodes through electrochemical techniques: importance of pretreatment
Source: Front Chem. 2025 Sep 17;13:1602365. doi: 10.3389/fchem.2025.1602365 (PMC12484216; doi:10.3389/fchem.2025.1602365)
Supplement: Supplementary file 2 [file DataSheet1.zip › Raw data file/Electrochemical_experiments/CV-30scans_in_H2SO4.xlsx]

## Sheet: CV raw data
Electrode 1
CV i vs E Scan 1		CV i vs E Scan 2		CV i vs E Scan 3		CV i vs E Scan 4		CV i vs E Scan 5		CV i vs E Scan 6		CV i vs E Scan 7		CV i vs E Scan 8		CV i vs E Scan 9		CV i vs E Scan 10		CV i vs E Scan 11		CV i vs E Scan 12		CV i vs E Scan 13		CV i vs E Scan 14		CV i vs E Scan 15		CV i vs E Scan 16		CV i vs E Scan 17		CV i vs E Scan 18		CV i vs E Scan 19		CV i vs E Scan 20		CV i vs E Scan 21		CV i vs E Scan 22		CV i vs E Scan 23		CV i vs E Scan 24		CV i vs E Scan 25
V	µA	V	µA	V	µA	V	µA	V	µA	V	µA	V	µA	V	µA	V	µA	V	µA	V	µA	V	µA	V	µA	V	µA	V	µA	V	µA	V	µA	V	µA	V	µA	V	µA	V	µA	V	µA	V	µA	V	µA	V	µA
3.91006e-05	-0.111341	3.91006e-05	-0.807528	3.91006e-05	-0.68212	3.91006e-05	-0.605822	3.91006e-05	-0.561953	3.91006e-05	-0.530005	3.91006e-05	-0.509977	3.91006e-05	-0.496626	3.91006e-05	-0.484228	3.91006e-05	-0.478029	3.91006e-05	-0.47183	3.91006e-05	-0.463724	3.91006e-05	-0.461817	3.91006e-05	-0.457048	3.91006e-05	-0.455141	3.91006e-05	-0.456095	3.91006e-05	-0.460386	3.91006e-05	-0.457048	3.91006e-05	-0.458956	3.91006e-05	-0.46277	3.91006e-05	-0.463247	3.91006e-05	-0.468493	3.91006e-05	-0.474215	3.91006e-05	-0.473738	3.91006e-05	-0.475645
0.00503922	-0.0884533	0.00503922	-0.632052	0.00503922	-0.526667	0.00503922	-0.467062	0.00503922	-0.427961	0.00503922	-0.398874	0.00503922	-0.379801	0.00503922	-0.36788	0.00503922	-0.357866	0.00503922	-0.349283	0.00503922	-0.349283	0.00503922	-0.338316	0.00503922	-0.33927	0.00503922	-0.341177	0.00503922	-0.338793	0.00503922	-0.337362	0.00503922	-0.338316	0.00503922	-0.344992	0.00503922	-0.343561	0.00503922	-0.347376	0.00503922	-0.347376	0.00503922	-0.347853	0.00503922	-0.353098	0.00503922	-0.35882	0.00503922	-0.359774
0.0101175	-0.074625	0.0101175	-0.532389	0.0101175	-0.44179	0.0101175	-0.391245	0.0101175	-0.355005	0.0101175	-0.326872	0.0101175	-0.314951	0.0101175	-0.303984	0.0101175	-0.294924	0.0101175	-0.288248	0.0101175	-0.284433	0.0101175	-0.279188	0.0101175	-0.275373	0.0101175	-0.277281	0.0101175	-0.274897	0.0101175	-0.276327	0.0101175	-0.28491	0.0101175	-0.278234	0.0101175	-0.284433	0.0101175	-0.291109	0.0101175	-0.28491	0.0101175	-0.293493	0.0101175	-0.298262	0.0101175	-0.297785	0.0101175	-0.303507
0.0151176	-0.0617504	0.0151176	-0.457048	0.0151176	-0.386953	0.0151176	-0.337839	0.0151176	-0.302076	0.0151176	-0.281096	0.0151176	-0.271559	0.0151176	-0.258207	0.0151176	-0.248671	0.0151176	-0.247717	0.0151176	-0.239611	0.0151176	-0.235319	0.0151176	-0.234365	0.0151176	-0.234365	0.0151176	-0.238657	0.0151176	-0.234365	0.0151176	-0.237703	0.0151176	-0.242949	0.0151176	-0.242472	0.0151176	-0.251532	0.0151176	-0.246286	0.0151176	-0.252485	0.0151176	-0.254393	0.0151176	-0.263453	0.0151176	-0.257254
0.020195	-0.0550747	0.020195	-0.402689	0.020195	-0.344038	0.020195	-0.299692	0.020195	-0.267267	0.020195	-0.246286	0.020195	-0.237226	0.020195	-0.223875	0.020195	-0.220537	0.020195	-0.211	0.020195	-0.208616	0.020195	-0.205278	0.020195	-0.208616	0.020195	-0.207663	0.020195	-0.205278	0.020195	-0.20957	0.020195	-0.212431	0.020195	-0.212908	0.020195	-0.213385	0.020195	-0.216246	0.020195	-0.217199	0.020195	-0.220537	0.020195	-0.225782	0.020195	-0.224352	0.020195	-0.227213
0.0251951	-0.0460148	0.0251951	-0.356913	0.0251951	-0.306845	0.0251951	-0.260592	0.0251951	-0.236273	0.0251951	-0.220537	0.0251951	-0.206232	0.0251951	-0.197172	0.0251951	-0.197649	0.0251951	-0.192404	0.0251951	-0.184774	0.0251951	-0.18239	0.0251951	-0.184298	0.0251951	-0.187635	0.0251951	-0.185251	0.0251951	-0.181437	0.0251951	-0.186205	0.0251951	-0.186205	0.0251951	-0.184298	0.0251951	-0.193834	0.0251951	-0.193357	0.0251951	-0.19908	0.0251951	-0.200987	0.0251951	-0.202894	0.0251951	-0.203848
0.0302734	-0.0374317	0.0302734	-0.321627	0.0302734	-0.273943	0.0302734	-0.238657	0.0302734	-0.210047	0.0302734	-0.199556	0.0302734	-0.184774	0.0302734	-0.177145	0.0302734	-0.173807	0.0302734	-0.169516	0.0302734	-0.166655	0.0302734	-0.165701	0.0302734	-0.168085	0.0302734	-0.165224	0.0302734	-0.160456	0.0302734	-0.159502	0.0302734	-0.161886	0.0302734	-0.159025	0.0302734	-0.167131	0.0302734	-0.170469	0.0302734	-0.169516	0.0302734	-0.177145	0.0302734	-0.176191	0.0302734	-0.177622	0.0302734	-0.175714
0.0352736	-0.0302792	0.0352736	-0.292063	0.0352736	-0.240564	0.0352736	-0.217199	0.0352736	-0.190496	0.0352736	-0.177622	0.0352736	-0.165224	0.0352736	-0.157118	0.0352736	-0.149965	0.0352736	-0.148535	0.0352736	-0.150442	0.0352736	-0.149488	0.0352736	-0.143766	0.0352736	-0.142813	0.0352736	-0.145674	0.0352736	-0.140429	0.0352736	-0.14472	0.0352736	-0.146627	0.0352736	-0.14472	0.0352736	-0.148535	0.0352736	-0.146627	0.0352736	-0.148058	0.0352736	-0.152349	0.0352736	-0.153303	0.0352736	-0.157595
0.0403519	-0.0226498	0.0403519	-0.25773	0.0403519	-0.221491	0.0403519	-0.192881	0.0403519	-0.171423	0.0403519	-0.153303	0.0403519	-0.146151	0.0403519	-0.141382	0.0403519	-0.136614	0.0403519	-0.132322	0.0403519	-0.131369	0.0403519	-0.129938	0.0403519	-0.122786	0.0403519	-0.12517	0.0403519	-0.131369	0.0403519	-0.125647	0.0403519	-0.131369	0.0403519	-0.13566	0.0403519	-0.131369	0.0403519	-0.133753	0.0403519	-0.135183	0.0403519	-0.138998	0.0403519	-0.136137	0.0403519	-0.141859	0.0403519	-0.138521
0.045352	-0.0164509	0.045352	-0.235319	0.045352	-0.197649	0.045352	-0.170946	0.045352	-0.149488	0.045352	-0.144243	0.045352	-0.128984	0.045352	-0.124693	0.045352	-0.122786	0.045352	-0.119925	0.045352	-0.116587	0.045352	-0.113249	0.045352	-0.112772	0.045352	-0.111341	0.045352	-0.112295	0.045352	-0.113726	0.045352	-0.116587	0.045352	-0.109911	0.045352	-0.112295	0.045352	-0.118017	0.045352	-0.11611	0.045352	-0.121832	0.045352	-0.123262	0.045352	-0.126123	0.045352	-0.123262
0.0504303	-0.0107288	0.0504303	-0.210524	0.0504303	-0.178576	0.0504303	-0.155687	0.0504303	-0.136137	0.0504303	-0.118971	0.0504303	-0.118017	0.0504303	-0.111341	0.0504303	-0.105619	0.0504303	-0.100374	0.0504303	-0.100374	0.0504303	-0.0994205	0.0504303	-0.101805	0.0504303	-0.095129	0.0504303	-0.102282	0.0504303	-0.0946522	0.0504303	-0.0946522	0.0504303	-0.103235	0.0504303	-0.102282	0.0504303	-0.104666	0.0504303	-0.103235	0.0504303	-0.104666	0.0504303	-0.109434	0.0504303	-0.108957	0.0504303	-0.108004
0.0554304	-0.00405312	0.0554304	-0.192881	0.0554304	-0.163317	0.0554304	-0.142336	0.0554304	-0.124216	0.0554304	-0.10848	0.0554304	-0.103712	0.0554304	-0.101328	0.0554304	-0.0946522	0.0554304	-0.0879765	0.0554304	-0.0841618	0.0554304	-0.0879765	0.0554304	-0.0855923	0.0554304	-0.0898838	0.0554304	-0.0851154	0.0554304	-0.0793934	0.0554304	-0.089407	0.0554304	-0.0836849	0.0554304	-0.0784397	0.0554304	-0.0913143	0.0554304	-0.0903606	0.0554304	-0.0927448	0.0554304	-0.0946522	0.0554304	-0.0984669	0.0554304	-0.100851
0.0604296	0.00214577	0.0604296	-0.171423	0.0604296	-0.146627	0.0604296	-0.126123	0.0604296	-0.111341	0.0604296	-0.0932217	0.0604296	-0.0898838	0.0604296	-0.0860691	0.0604296	-0.0793934	0.0604296	-0.077486	0.0604296	-0.0703335	0.0604296	-0.0650883	0.0604296	-0.0646114	0.0604296	-0.0684261	0.0604296	-0.0679493	0.0604296	-0.0731945	0.0604296	-0.0674725	0.0604296	-0.0727177	0.0604296	-0.0693798	0.0604296	-0.077486	0.0604296	-0.0789165	0.0604296	-0.0789165	0.0604296	-0.0760555	0.0604296	-0.0832081	0.0604296	-0.0822544
0.0655079	0.00739098	0.0655079	-0.151396	0.0655079	-0.130415	0.0655079	-0.111818	0.0655079	-0.0946522	0.0655079	-0.0855923	0.0655079	-0.0741482	0.0655079	-0.0703335	0.0655079	-0.0698566	0.0655079	-0.0617504	0.0655079	-0.0593662	0.0655079	-0.0593662	0.0655079	-0.0636578	0.0655079	-0.0555515	0.0655079	-0.0522137	0.0655079	-0.0536442	0.0655079	-0.0636578	0.0655079	-0.0574589	0.0655079	-0.0607967	0.0655079	-0.0650883	0.0655079	-0.0631809	0.0655079	-0.0641346	0.0655079	-0.0660419	0.0655079	-0.071764	0.0655079	-0.0765324
0.070508	0.0140667	0.070508	-0.136137	0.070508	-0.113249	0.070508	-0.0932217	0.070508	-0.0865459	0.070508	-0.068903	0.070508	-0.0603199	0.070508	-0.0565052	0.070508	-0.05126	0.070508	-0.0526905	0.070508	-0.0469685	0.070508	-0.0431538	0.070508	-0.0393391	0.070508	-0.0474453	0.070508	-0.0455379	0.070508	-0.0498295	0.070508	-0.0450611	0.070508	-0.0507832	0.070508	-0.0498295	0.070508	-0.0455379	0.070508	-0.0565052	0.070508	-0.0526905	0.070508	-0.0531673	0.070508	-0.0588894	0.070508	-0.0612736
0.0755863	0.0207424	0.0755863	-0.119925	0.0755863	-0.0984669	0.0755863	-0.0841618	0.0755863	-0.0703335	0.0755863	-0.0550747	0.0755863	-0.0522137	0.0755863	-0.0450611	0.0755863	-0.0350475	0.0755863	-0.0393391	0.0755863	-0.0360012	0.0755863	-0.0331402	0.0755863	-0.0331402	0.0755863	-0.0355244	0.0755863	-0.0331402	0.0755863	-0.0331402	0.0755863	-0.036478	0.0755863	-0.036478	0.0755863	-0.0369549	0.0755863	-0.0412464	0.0755863	-0.0422001	0.0755863	-0.0445843	0.0755863	-0.0526905	0.0755863	-0.0460148	0.0755863	-0.0531673
0.0805864	0.0264645	0.0805864	-0.107527	0.0805864	-0.0832081	0.0805864	-0.0722408	0.0805864	-0.0588894	0.0805864	-0.0426769	0.0805864	-0.0388622	0.0805864	-0.0369549	0.0805864	-0.0331402	0.0805864	-0.0269413	0.0805864	-0.0283718	0.0805864	-0.0231266	0.0805864	-0.0202656	0.0805864	-0.0188351	0.0805864	-0.0169277	0.0805864	-0.0216961	0.0805864	-0.0221729	0.0805864	-0.0236034	0.0805864	-0.027895	0.0805864	-0.0255108	0.0805864	-0.0283718	0.0805864	-0.0345707	0.0805864	-0.0312328	0.0805864	-0.0331402	0.0805864	-0.0374317
0.0856647	0.0340939	0.0856647	-0.0917912	0.0856647	-0.0698566	0.0856647	-0.0555515	0.0856647	-0.0441074	0.0856647	-0.0321865	0.0856647	-0.0255108	0.0856647	-0.0226498	0.0856647	-0.0164509	0.0856647	-0.0135899	0.0856647	-0.0126362	0.0856647	-0.0116825	0.0856647	-0.00977516	0.0856647	-0.00691414	0.0856647	-0.00739098	0.0856647	-0.0126362	0.0856647	-0.0150204	0.0856647	-0.013113	0.0856647	-0.0145435	0.0856647	-0.0178814	0.0856647	-0.0216961	0.0856647	-0.0245571	0.0856647	-0.0283718	0.0856647	-0.0255108	0.0856647	-0.0236034
0.0906649	0.0398159	0.0906649	-0.0793934	0.0906649	-0.0574589	0.0906649	-0.0412464	0.0906649	-0.0326633	0.0906649	-0.0197887	0.0906649	-0.0150204	0.0906649	-0.00882149	0.0906649	-0.0064373	0.0906649	-0.000238419	0.0906649	0.000238419	0.0906649	0.00452995	0.0906649	0.00500679	0.0906649	-0.00214577	0.0906649	0.00405312	0.0906649	-0.00166893	0.0906649	-0.000715256	0.0906649	-0.00452995	0.0906649	-0.00786781	0.0906649	-0.00214577	0.0906649	-0.00929832	0.0906649	-0.00977516	0.0906649	-0.013113	0.0906649	-0.0145435	0.0906649	-0.0116825
0.0957422	0.0455379	0.0957422	-0.0674725	0.0957422	-0.0445843	0.0957422	-0.0345707	0.0957422	-0.0216961	0.0957422	-0.00929832	0.0957422	0.00166893	0.0957422	-0.00214577	0.0957422	0.00357628	0.0957422	0.00405312	0.0957422	0.0126362	0.0957422	0.00977516	0.0957422	0.00834465	0.0957422	0.00929832	0.0957422	0.0112057	0.0957422	0.00405312	0.0957422	0.00977516	0.0957422	0.0064373	0.0957422	0.00834465	0.0957422	-0.000715256	0.0957422	-0.000715256	0.0957422	-0.000715256	0.0957422	-0.00166893	0.0957422	-0.0064373	0.0957422	-0.00977516
0.100742	0.0536442	0.100742	-0.0474453	0.100742	-0.0355244	0.100742	-0.0202656	0.100742	-0.0116825	0.100742	0.00977516	0.100742	0.0126362	0.100742	0.0121593	0.100742	0.0145435	0.100742	0.0178814	0.100742	0.0207424	0.100742	0.0216961	0.100742	0.0212193	0.100742	0.025034	0.100742	0.027895	0.100742	0.0188351	0.100742	0.0183582	0.100742	0.0154972	0.100742	0.0145435	0.100742	0.0197887	0.100742	0.0178814	0.100742	0.00977516	0.100742	0.0107288	0.100742	0.00596046	0.100742	0.00309944
0.105821	0.0593662	0.105821	-0.0379086	0.105821	-0.0188351	0.105821	-0.0121593	0.105821	0.00834465	0.105821	0.013113	0.105821	0.0231266	0.105821	0.0269413	0.105821	0.025034	0.105821	0.0331402	0.105821	0.030756	0.105821	0.0288486	0.105821	0.0302792	0.105821	0.0345707	0.105821	0.030756	0.105821	0.0312328	0.105821	0.0317097	0.105821	0.0298023	0.105821	0.0216961	0.105821	0.0240803	0.105821	0.0202656	0.105821	0.0207424	0.105821	0.0183582	0.105821	0.010252	0.105821	0.0164509
0.110821	0.0655651	0.110821	-0.0226498	0.110821	-0.00882149	0.110821	0.00596046	0.110821	0.0121593	0.110821	0.0264645	0.110821	0.0355244	0.110821	0.0379086	0.110821	0.0340939	0.110821	0.0383854	0.110821	0.0417233	0.110821	0.0398159	0.110821	0.0441074	0.110821	0.0436306	0.110821	0.0402927	0.110821	0.0379086	0.110821	0.0445843	0.110821	0.0355244	0.110821	0.0379086	0.110821	0.036478	0.110821	0.0288486	0.110821	0.0255108	0.110821	0.0288486	0.110821	0.0240803	0.110821	0.0240803
0.115821	0.0727177	0.115821	-0.013113	0.115821	0.00357628	0.115821	0.0150204	0.115821	0.0264645	0.115821	0.0398159	0.115821	0.0436306	0.115821	0.0474453	0.115821	0.0503063	0.115821	0.05126	0.115821	0.056982	0.115821	0.0517368	0.115821	0.0517368	0.115821	0.0488758	0.115821	0.0522137	0.115821	0.0493526	0.115821	0.05126	0.115821	0.0507832	0.115821	0.048399	0.115821	0.0460148	0.115821	0.0402927	0.115821	0.0488758	0.115821	0.0350475	0.115821	0.0407696	0.115821	0.0355244
0.120899	0.0803471	0.120899	0.00596046	0.120899	0.015974	0.120899	0.025034	0.120899	0.0374317	0.120899	0.0517368	0.120899	0.0579357	0.120899	0.0574589	0.120899	0.0612736	0.120899	0.0622272	0.120899	0.0636578	0.120899	0.0660419	0.120899	0.0617504	0.120899	0.0646114	0.120899	0.0669956	0.120899	0.0646114	0.120899	0.0584126	0.120899	0.0588894	0.120899	0.0550747	0.120899	0.0545979	0.120899	0.05126	0.120899	0.0441074	0.120899	0.0503063	0.120899	0.0450611	0.120899	0.0445843
0.125899	0.0860691	0.125899	0.0140667	0.125899	0.0317097	0.125899	0.0393391	0.125899	0.0493526	0.125899	0.0627041	0.125899	0.0655651	0.125899	0.0698566	0.125899	0.0693798	0.125899	0.0741482	0.125899	0.0741482	0.125899	0.0770092	0.125899	0.0736713	0.125899	0.0741482	0.125899	0.0760555	0.125899	0.0655651	0.125899	0.068903	0.125899	0.0665188	0.125899	0.0703335	0.125899	0.0579357	0.125899	0.0627041	0.125899	0.0560284	0.125899	0.0560284	0.125899	0.0598431	0.125899	0.0503063
0.130977	0.0932217	0.130977	0.0259876	0.130977	0.0407696	0.130977	0.0474453	0.130977	0.0603199	0.130977	0.0751019	0.130977	0.0765324	0.130977	0.0813007	0.130977	0.0836849	0.130977	0.0860691	0.130977	0.0784397	0.130977	0.0846386	0.130977	0.0822544	0.130977	0.0784397	0.130977	0.0808239	0.130977	0.0741482	0.130977	0.0822544	0.130977	0.0727177	0.130977	0.0684261	0.130977	0.0684261	0.130977	0.0679493	0.130977	0.0631809	0.130977	0.0655651	0.130977	0.0550747	0.130977	0.0588894
0.135977	0.101805	0.135977	0.0441074	0.135977	0.0522137	0.135977	0.0593662	0.135977	0.0674725	0.135977	0.0803471	0.135977	0.0832081	0.135977	0.0913143	0.135977	0.0936985	0.135977	0.0932217	0.135977	0.0941753	0.135977	0.095129	0.135977	0.0917912	0.135977	0.0927448	0.135977	0.0913143	0.135977	0.089407	0.135977	0.089407	0.135977	0.0832081	0.135977	0.0846386	0.135977	0.0760555	0.135977	0.0770092	0.135977	0.0765324	0.135977	0.0722408	0.135977	0.0684261	0.135977	0.0617504
0.141055	0.107527	0.141055	0.0526905	0.141055	0.0669956	0.141055	0.0731945	0.141055	0.0793934	0.141055	0.0936985	0.141055	0.09799	0.141055	0.0960827	0.141055	0.100374	0.141055	0.102282	0.141055	0.100851	0.141055	0.0984669	0.141055	0.106573	0.141055	0.101328	0.141055	0.102282	0.141055	0.0984669	0.141055	0.0946522	0.141055	0.0884533	0.141055	0.0865459	0.141055	0.0855923	0.141055	0.0841618	0.141055	0.0817776	0.141055	0.0784397	0.141055	0.0822544	0.141055	0.0755787
0.146055	0.115633	0.146055	0.0631809	0.146055	0.077486	0.146055	0.0851154	0.146055	0.0908375	0.146055	0.0998974	0.146055	0.109434	0.146055	0.110388	0.146055	0.110388	0.146055	0.112772	0.146055	0.112295	0.146055	0.111818	0.146055	0.111341	0.146055	0.11611	0.146055	0.108004	0.146055	0.102758	0.146055	0.0998974	0.146055	0.100374	0.146055	0.0989437	0.146055	0.0917912	0.146055	0.095129	0.146055	0.0932217	0.146055	0.0851154	0.146055	0.0884533	0.146055	0.0851154
0.151134	0.122786	0.151134	0.0798702	0.151134	0.0898838	0.151134	0.0936985	0.151134	0.101328	0.151134	0.109911	0.151134	0.11611	0.151134	0.118971	0.151134	0.120878	0.151134	0.118494	0.151134	0.11754	0.151134	0.120401	0.151134	0.114679	0.151134	0.11611	0.151134	0.11611	0.151134	0.111818	0.151134	0.108957	0.151134	0.103712	0.151134	0.101805	0.151134	0.0970364	0.151134	0.0932217	0.151134	0.0898838	0.151134	0.0903606	0.151134	0.0889301	0.151134	0.0884533
0.156134	0.128984	0.156134	0.0917912	0.156134	0.0970364	0.156134	0.101328	0.156134	0.107527	0.156134	0.120401	0.156134	0.121355	0.156134	0.130415	0.156134	0.128508	0.156134	0.126123	0.156134	0.12517	0.156134	0.126123	0.156134	0.129461	0.156134	0.123262	0.156134	0.119925	0.156134	0.115156	0.156134	0.115156	0.156134	0.112295	0.156134	0.106096	0.156134	0.105619	0.156134	0.09799	0.156134	0.0956059	0.156134	0.095129	0.156134	0.0898838	0.156134	0.0908375
0.161212	0.136137	0.161212	0.101328	0.161212	0.112295	0.161212	0.111818	0.161212	0.11611	0.161212	0.127077	0.161212	0.131845	0.161212	0.136614	0.161212	0.138044	0.161212	0.130892	0.161212	0.130892	0.161212	0.132799	0.161212	0.127554	0.161212	0.12517	0.161212	0.1266	0.161212	0.119925	0.161212	0.118494	0.161212	0.114679	0.161212	0.111818	0.161212	0.102758	0.161212	0.105143	0.161212	0.0989437	0.161212	0.0975132	0.161212	0.092268	0.161212	0.0903606
0.166212	0.144243	0.166212	0.111818	0.166212	0.115633	0.166212	0.118971	0.166212	0.118494	0.166212	0.127554	0.166212	0.135183	0.166212	0.133753	0.166212	0.135183	0.166212	0.137568	0.166212	0.138521	0.166212	0.134706	0.166212	0.13423	0.166212	0.127554	0.166212	0.128984	0.166212	0.126123	0.166212	0.121355	0.166212	0.109911	0.166212	0.110865	0.166212	0.101805	0.166212	0.101805	0.166212	0.100374	0.166212	0.0998974	0.166212	0.09799	0.166212	0.0970364
0.171211	0.152349	0.171211	0.123739	0.171211	0.129938	0.171211	0.126123	0.171211	0.12517	0.171211	0.136137	0.171211	0.142813	0.171211	0.14329	0.171211	0.137091	0.171211	0.141382	0.171211	0.141859	0.171211	0.138521	0.171211	0.139475	0.171211	0.132322	0.171211	0.128508	0.171211	0.132322	0.171211	0.127077	0.171211	0.117064	0.171211	0.114679	0.171211	0.108957	0.171211	0.105143	0.171211	0.104666	0.171211	0.100851	0.171211	0.0970364	0.171211	0.0936985
0.17629	0.159502	0.17629	0.135183	0.17629	0.135183	0.17629	0.129938	0.17629	0.132799	0.17629	0.142336	0.17629	0.142336	0.17629	0.149012	0.17629	0.151396	0.17629	0.146151	0.17629	0.145674	0.17629	0.149488	0.17629	0.142336	0.17629	0.130415	0.17629	0.132799	0.17629	0.127077	0.17629	0.126123	0.17629	0.124693	0.17629	0.120878	0.17629	0.115633	0.17629	0.103235	0.17629	0.101805	0.17629	0.100851	0.17629	0.0994205	0.17629	0.0903606
0.18129	0.167608	0.18129	0.139952	0.18129	0.142336	0.18129	0.138521	0.18129	0.141382	0.18129	0.148058	0.18129	0.149012	0.18129	0.149012	0.18129	0.151396	0.18129	0.150919	0.18129	0.147104	0.18129	0.148058	0.18129	0.145197	0.18129	0.134349	0.18129	0.130415	0.18129	0.128984	0.18129	0.124693	0.18129	0.118971	0.18129	0.11754	0.18129	0.117064	0.18129	0.115633	0.18129	0.105619	0.18129	0.105143	0.18129	0.0984669	0.18129	0.0946522
0.186368	0.176668	0.186368	0.152349	0.186368	0.147104	0.186368	0.140905	0.186368	0.14329	0.186368	0.145674	0.186368	0.146627	0.186368	0.152111	0.186368	0.154734	0.186368	0.151873	0.186368	0.148535	0.186368	0.148773	0.186368	0.150919	0.186368	0.13566	0.186368	0.140429	0.186368	0.129938	0.186368	0.125647	0.186368	0.123262	0.186368	0.115156	0.186368	0.115156	0.186368	0.114202	0.186368	0.107527	0.186368	0.112295	0.186368	0.100136	0.186368	0.0998974
0.191368	0.185251	0.191368	0.157595	0.191368	0.153303	0.191368	0.148058	0.191368	0.145674	0.191368	0.151396	0.191368	0.157595	0.191368	0.154257	0.191368	0.156164	0.191368	0.155687	0.191368	0.150919	0.191368	0.149012	0.191368	0.146627	0.191368	0.138998	0.191368	0.140905	0.191368	0.132799	0.191368	0.129461	0.191368	0.125647	0.191368	0.121832	0.191368	0.118971	0.191368	0.117064	0.191368	0.111818	0.191368	0.105619	0.191368	0.101328	0.191368	0.0989437
0.196446	0.195265	0.196446	0.167131	0.196446	0.162363	0.196446	0.149965	0.196446	0.148058	0.196446	0.149965	0.196446	0.159502	0.196446	0.156164	0.196446	0.156522	0.196446	0.152826	0.196446	0.155687	0.196446	0.148535	0.196446	0.149488	0.196446	0.151396	0.196446	0.140905	0.196446	0.137091	0.196446	0.132322	0.196446	0.129461	0.196446	0.122786	0.196446	0.115633	0.196446	0.115156	0.196446	0.106573	0.196446	0.112772	0.196446	0.101328	0.196446	0.0985861
0.201447	0.206232	0.201447	0.175714	0.201447	0.177622	0.201447	0.15521	0.201447	0.154257	0.201447	0.160933	0.201447	0.163794	0.201447	0.159502	0.201447	0.157118	0.201447	0.161886	0.201447	0.159979	0.201447	0.152826	0.201447	0.149012	0.201447	0.14329	0.201447	0.143051	0.201447	0.138521	0.201447	0.134706	0.201447	0.130415	0.201447	0.123739	0.201447	0.12517	0.201447	0.11754	0.201447	0.110865	0.201447	0.108004	0.201447	0.102758	0.201447	0.0970364
0.206524	0.218153	0.206524	0.190496	0.206524	0.184298	0.206524	0.157595	0.206524	0.152349	0.206524	0.159979	0.206524	0.161886	0.206524	0.159979	0.206524	0.158072	0.206524	0.16284	0.206524	0.156164	0.206524	0.159025	0.206524	0.148058	0.206524	0.147581	0.206524	0.145674	0.206524	0.138521	0.206524	0.135183	0.206524	0.128031	0.206524	0.127077	0.206524	0.114679	0.206524	0.114679	0.206524	0.108004	0.206524	0.108957	0.206524	0.112295	0.206524	0.0984669
0.211524	0.230074	0.211524	0.208139	0.211524	0.210524	0.211524	0.165701	0.211524	0.157595	0.211524	0.162363	0.211524	0.162363	0.211524	0.167608	0.211524	0.163317	0.211524	0.161409	0.211524	0.163794	0.211524	0.159502	0.211524	0.149965	0.211524	0.148535	0.211524	0.14472	0.211524	0.141382	0.211524	0.136614	0.211524	0.129461	0.211524	0.12517	0.211524	0.120401	0.211524	0.121355	0.211524	0.107527	0.211524	0.109434	0.211524	0.105619	0.211524	0.104666
0.216524	0.244379	0.216524	0.267744	0.216524	0.239134	0.216524	0.167608	0.216524	0.160933	0.216524	0.16284	0.216524	0.166655	0.216524	0.16284	0.216524	0.165224	0.216524	0.158548	0.216524	0.160456	0.216524	0.157595	0.216524	0.154734	0.216524	0.151396	0.216524	0.14472	0.216524	0.14329	0.216524	0.137091	0.216524	0.136137	0.216524	0.126123	0.216524	0.124693	0.216524	0.119448	0.216524	0.114679	0.216524	0.115633	0.216524	0.112295	0.216524	0.101328
0.221602	0.258207	0.221602	0.305414	0.221602	0.288725	0.221602	0.173807	0.221602	0.16284	0.221602	0.160933	0.221602	0.169516	0.221602	0.167608	0.221602	0.167608	0.221602	0.163794	0.221602	0.157118	0.221602	0.158548	0.221602	0.159025	0.221602	0.151873	0.221602	0.144243	0.221602	0.145197	0.221602	0.138044	0.221602	0.133753	0.221602	0.129938	0.221602	0.124693	0.221602	0.118494	0.221602	0.120401	0.221602	0.110388	0.221602	0.111341	0.221602	0.104666
0.226603	0.31209	0.226603	0.338793	0.226603	0.310183	0.226603	0.192881	0.226603	0.168085	0.226603	0.164747	0.226603	0.166178	0.226603	0.169516	0.226603	0.169039	0.226603	0.168085	0.226603	0.158548	0.226603	0.159502	0.226603	0.156164	0.226603	0.151634	0.226603	0.143766	0.226603	0.143766	0.226603	0.137091	0.226603	0.136137	0.226603	0.130892	0.226603	0.127077	0.226603	0.120401	0.226603	0.121832	0.226603	0.119448	0.226603	0.10848	0.226603	0.109434
0.231681	0.392199	0.231681	0.36788	0.231681	0.278711	0.231681	0.20051	0.231681	0.165224	0.231681	0.169516	0.231681	0.166178	0.231681	0.172377	0.231681	0.174284	0.231681	0.167131	0.231681	0.164747	0.231681	0.160456	0.231681	0.159979	0.231681	0.150919	0.231681	0.143766	0.231681	0.140905	0.231681	0.136852	0.231681	0.128984	0.231681	0.131845	0.231681	0.1266	0.231681	0.125647	0.231681	0.122309	0.231681	0.113726	0.231681	0.113249	0.231681	0.105143
0.236681	0.432253	0.236681	0.391245	0.236681	0.288248	0.236681	0.206709	0.236681	0.169516	0.236681	0.165701	0.236681	0.17333	0.236681	0.170946	0.236681	0.163317	0.236681	0.166655	0.236681	0.164747	0.236681	0.162363	0.236681	0.159025	0.236681	0.152349	0.236681	0.145674	0.236681	0.145197	0.236681	0.13566	0.236681	0.133753	0.236681	0.129938	0.236681	0.127554	0.236681	0.124693	0.236681	0.118017	0.236681	0.11754	0.236681	0.108957	0.236681	0.110865
0.241758	0.454664	0.241758	0.398874	0.241758	0.288725	0.241758	0.188112	0.241758	0.170469	0.241758	0.174284	0.241758	0.172853	0.241758	0.168085	0.241758	0.168562	0.241758	0.165224	0.241758	0.164866	0.241758	0.160456	0.241758	0.158548	0.241758	0.149012	0.241758	0.146747	0.241758	0.142336	0.241758	0.136614	0.241758	0.135183	0.241758	0.128508	0.241758	0.129938	0.241758	0.121832	0.241758	0.118971	0.241758	0.111341	0.241758	0.111818	0.241758	0.109434
0.246758	0.479937	0.246758	0.409842	0.246758	0.278711	0.246758	0.172377	0.246758	0.169992	0.246758	0.17333	0.246758	0.173807	0.246758	0.169516	0.246758	0.168562	0.246758	0.167608	0.246758	0.164747	0.246758	0.16284	0.246758	0.159025	0.246758	0.152826	0.246758	0.148058	0.246758	0.141382	0.246758	0.138521	0.246758	0.135064	0.246758	0.128984	0.246758	0.123739	0.246758	0.123739	0.246758	0.120401	0.246758	0.115633	0.246758	0.10848	0.246758	0.108004
0.251837	0.479937	0.251837	0.407457	0.251837	0.263453	0.251837	0.174284	0.251837	0.1719	0.251837	0.174284	0.251837	0.175714	0.251837	0.174284	0.251837	0.169992	0.251837	0.1719	0.251837	0.165224	0.251837	0.16427	0.251837	0.159025	0.251837	0.156164	0.251837	0.149488	0.251837	0.148058	0.251837	0.138998	0.251837	0.135183	0.251837	0.130534	0.251837	0.128031	0.251837	0.120997	0.251837	0.119448	0.251837	0.115633	0.251837	0.110269	0.251837	0.10848
0.256837	0.469446	0.256837	0.398874	0.256837	0.23818	0.256837	0.177145	0.256837	0.168562	0.256837	0.180006	0.256837	0.176668	0.256837	0.175238	0.256837	0.168085	0.256837	0.16427	0.256837	0.162363	0.256837	0.160933	0.256837	0.161409	0.256837	0.152826	0.256837	0.148416	0.256837	0.149488	0.256837	0.137806	0.256837	0.134915	0.256837	0.132322	0.256837	0.127077	0.256837	0.119448	0.256837	0.118852	0.256837	0.115275	0.256837	0.109911	0.256837	0.112772
0.261915	0.439405	0.261915	0.380278	0.261915	0.206709	0.261915	0.174761	0.261915	0.173807	0.261915	0.175714	0.261915	0.174284	0.261915	0.166178	0.261915	0.167131	0.261915	0.166178	0.261915	0.166178	0.261915	0.161886	0.261915	0.159502	0.261915	0.146627	0.261915	0.147581	0.261915	0.145197	0.261915	0.137091	0.261915	0.134706	0.261915	0.132322	0.261915	0.125647	0.261915	0.118971	0.261915	0.118017	0.261915	0.115156	0.261915	0.110865	0.261915	0.110388
0.266915	0.407934	0.266915	0.35882	0.266915	0.19908	0.266915	0.176668	0.266915	0.171423	0.266915	0.172377	0.266915	0.169992	0.266915	0.170469	0.266915	0.166655	0.266915	0.162363	0.266915	0.164747	0.266915	0.15521	0.266915	0.156641	0.266915	0.151396	0.266915	0.148535	0.266915	0.141382	0.266915	0.136614	0.266915	0.134706	0.266915	0.13423	0.266915	0.128031	0.266915	0.119448	0.266915	0.11754	0.266915	0.114679	0.266915	0.109673	0.266915	0.108004
0.271915	0.394106	0.271915	0.310659	0.271915	0.190496	0.271915	0.176191	0.271915	0.173807	0.271915	0.174284	0.271915	0.169516	0.271915	0.166178	0.271915	0.16439	0.271915	0.165224	0.271915	0.158548	0.271915	0.161409	0.271915	0.151396	0.271915	0.156164	0.271915	0.148535	0.271915	0.142336	0.271915	0.135183	0.271915	0.136137	0.271915	0.131845	0.271915	0.124693	0.271915	0.118971	0.271915	0.118494	0.271915	0.112772	0.271915	0.109434	0.271915	0.10705
0.276994	0.371695	0.276994	0.273466	0.276994	0.190973	0.276994	0.176668	0.276994	0.169039	0.276994	0.171423	0.276994	0.169516	0.276994	0.165224	0.276994	0.160933	0.276994	0.166655	0.276994	0.153303	0.276994	0.156641	0.276994	0.154257	0.276994	0.148058	0.276994	0.144243	0.276994	0.137568	0.276994	0.13423	0.276994	0.134706	0.276994	0.1266	0.276994	0.125647	0.276994	0.118971	0.276994	0.11754	0.276994	0.113249	0.276994	0.10848	0.276994	0.105619
0.281993	0.356913	0.281993	0.244856	0.281993	0.185251	0.281993	0.176668	0.281993	0.170946	0.281993	0.169992	0.281993	0.170469	0.281993	0.167608	0.281993	0.16284	0.281993	0.163317	0.281993	0.156641	0.281993	0.159979	0.281993	0.150323	0.281993	0.148535	0.281993	0.140905	0.281993	0.13423	0.281993	0.134706	0.281993	0.128984	0.281993	0.1266	0.281993	0.11611	0.281993	0.118494	0.281993	0.11611	0.281993	0.113845	0.281993	0.108123	0.281993	0.107527
0.287071	0.355482	0.287071	0.239134	0.287071	0.189543	0.287071	0.176191	0.287071	0.170469	0.287071	0.168562	0.287071	0.169516	0.287071	0.165701	0.287071	0.163794	0.287071	0.159502	0.287071	0.155687	0.287071	0.150919	0.287071	0.148058	0.287071	0.148535	0.287071	0.140429	0.287071	0.138521	0.287071	0.130892	0.287071	0.127077	0.287071	0.122786	0.287071	0.123739	0.287071	0.114679	0.287071	0.109434	0.287071	0.115633	0.287071	0.106573	0.287071	0.108957
0.292071	0.36025	0.292071	0.23675	0.292071	0.186682	0.292071	0.175238	0.292071	0.168562	0.292071	0.169039	0.292071	0.168562	0.292071	0.165224	0.292071	0.160933	0.292071	0.160933	0.292071	0.157118	0.292071	0.150919	0.292071	0.147581	0.292071	0.14329	0.292071	0.138998	0.292071	0.13566	0.292071	0.132799	0.292071	0.125647	0.292071	0.120878	0.292071	0.115633	0.292071	0.114679	0.292071	0.114679	0.292071	0.113726	0.292071	0.108004	0.292071	0.103235
0.29715	0.372648	0.29715	0.228167	0.29715	0.187159	0.29715	0.177145	0.29715	0.167131	0.29715	0.16284	0.29715	0.166178	0.29715	0.163317	0.29715	0.158548	0.29715	0.160456	0.29715	0.152826	0.29715	0.15378	0.29715	0.147581	0.29715	0.145197	0.29715	0.138044	0.29715	0.130892	0.29715	0.127077	0.29715	0.1266	0.29715	0.122309	0.29715	0.118017	0.29715	0.109434	0.29715	0.110388	0.29715	0.106573	0.29715	0.102758	0.29715	0.102282
0.30215	0.386	0.30215	0.231028	0.30215	0.184774	0.30215	0.174761	0.30215	0.165701	0.30215	0.169516	0.30215	0.161409	0.30215	0.16427	0.30215	0.158548	0.30215	0.156641	0.30215	0.151396	0.30215	0.145674	0.30215	0.144243	0.30215	0.139475	0.30215	0.13566	0.30215	0.135183	0.30215	0.130415	0.30215	0.12517	0.30215	0.118017	0.30215	0.11611	0.30215	0.110388	0.30215	0.10848	0.30215	0.104666	0.30215	0.103712	0.30215	0.101686
0.307228	0.398874	0.307228	0.221014	0.307228	0.184774	0.307228	0.173807	0.307228	0.164032	0.307228	0.166178	0.307228	0.163317	0.307228	0.156641	0.307228	0.156164	0.307228	0.151873	0.307228	0.152826	0.307228	0.15378	0.307228	0.143766	0.307228	0.139952	0.307228	0.130415	0.307228	0.128984	0.307228	0.128508	0.307228	0.125647	0.307228	0.122786	0.307228	0.114679	0.307228	0.113249	0.307228	0.109911	0.307228	0.106573	0.307228	0.100851	0.307228	0.0998974
0.312228	0.414133	0.312228	0.225306	0.312228	0.181437	0.312228	0.176668	0.312228	0.162363	0.312228	0.16284	0.312228	0.16284	0.312228	0.156164	0.312228	0.159025	0.312228	0.151873	0.312228	0.148058	0.312228	0.142813	0.312228	0.138521	0.312228	0.137091	0.312228	0.127554	0.312228	0.125647	0.312228	0.127554	0.312228	0.119448	0.312228	0.113726	0.312228	0.11754	0.312228	0.10705	0.312228	0.105858	0.312228	0.103235	0.312228	0.104189	0.312228	0.101328
0.317306	0.426054	0.317306	0.22769	0.317306	0.178576	0.317306	0.175714	0.317306	0.160933	0.317306	0.159502	0.317306	0.159025	0.317306	0.152826	0.317306	0.156641	0.317306	0.15378	0.317306	0.150442	0.317306	0.138998	0.317306	0.138521	0.317306	0.137568	0.317306	0.130892	0.317306	0.120401	0.317306	0.121832	0.317306	0.121355	0.317306	0.11611	0.317306	0.114202	0.317306	0.110865	0.317306	0.103235	0.317306	0.103712	0.317306	0.100374	0.317306	0.0936985
0.322306	0.439882	0.322306	0.222445	0.322306	0.181437	0.322306	0.168562	0.322306	0.160456	0.322306	0.160456	0.322306	0.159025	0.322306	0.152826	0.322306	0.15378	0.322306	0.152349	0.322306	0.141859	0.322306	0.142336	0.322306	0.138044	0.322306	0.134945	0.322306	0.129461	0.322306	0.121832	0.322306	0.115633	0.322306	0.113249	0.322306	0.113726	0.322306	0.106096	0.322306	0.106573	0.322306	0.101805	0.322306	0.0994205	0.322306	0.0994205	0.322306	0.0998974
0.327306	0.455618	0.327306	0.225782	0.327306	0.178099	0.327306	0.168562	0.327306	0.160456	0.327306	0.159979	0.327306	0.152826	0.327306	0.15378	0.327306	0.151396	0.327306	0.14472	0.327306	0.145197	0.327306	0.13566	0.327306	0.135183	0.327306	0.131845	0.327306	0.123262	0.327306	0.126123	0.327306	0.11611	0.327306	0.115156	0.327306	0.110865	0.327306	0.111341	0.327306	0.10705	0.327306	0.09799	0.327306	0.100851	0.327306	0.0965595	0.327306	0.0936985
0.332384	0.47183	0.332384	0.226736	0.332384	0.176668	0.332384	0.167131	0.332384	0.158906	0.332384	0.15378	0.332384	0.153303	0.332384	0.151515	0.332384	0.149012	0.332384	0.144243	0.332384	0.142813	0.332384	0.139952	0.332384	0.13423	0.332384	0.133276	0.332384	0.123262	0.332384	0.121832	0.332384	0.118494	0.332384	0.113249	0.332384	0.114202	0.332384	0.105143	0.332384	0.104189	0.332384	0.100374	0.332384	0.0946522	0.332384	0.0939369	0.332384	0.0936985
0.337384	0.486135	0.337384	0.228167	0.337384	0.180483	0.337384	0.169992	0.337384	0.157595	0.337384	0.15521	0.337384	0.152349	0.337384	0.150442	0.337384	0.149965	0.337384	0.147581	0.337384	0.140905	0.337384	0.137568	0.337384	0.133753	0.337384	0.129938	0.337384	0.128984	0.337384	0.118017	0.337384	0.115633	0.337384	0.114679	0.337384	0.107527	0.337384	0.106096	0.337384	0.101805	0.337384	0.0946522	0.337384	0.09799	0.337384	0.0898838	0.337384	0.0914335
0.342463	0.500917	0.342463	0.231028	0.342463	0.181913	0.342463	0.167608	0.342463	0.157118	0.342463	0.150919	0.342463	0.156641	0.342463	0.149012	0.342463	0.144243	0.342463	0.14329	0.342463	0.13566	0.342463	0.133276	0.342463	0.129938	0.342463	0.126123	0.342463	0.128031	0.342463	0.116587	0.342463	0.111818	0.342463	0.109434	0.342463	0.108004	0.342463	0.100851	0.342463	0.101328	0.342463	0.0984669	0.342463	0.0956059	0.342463	0.0898838	0.342463	0.0889301
0.347463	0.514269	0.347463	0.231028	0.347463	0.181913	0.347463	0.164747	0.347463	0.155687	0.347463	0.150442	0.347463	0.145197	0.347463	0.142336	0.347463	0.138998	0.347463	0.140905	0.347463	0.133276	0.347463	0.128508	0.347463	0.127077	0.347463	0.120401	0.347463	0.118494	0.347463	0.114918	0.347463	0.117064	0.347463	0.110865	0.347463	0.105143	0.347463	0.103235	0.347463	0.101328	0.347463	0.0956059	0.347463	0.0970364	0.347463	0.0908375	0.347463	0.089407
0.35254	0.526667	0.35254	0.232458	0.35254	0.180602	0.35254	0.169039	0.35254	0.15378	0.35254	0.149012	0.35254	0.149012	0.35254	0.141382	0.35254	0.140429	0.35254	0.133276	0.35254	0.131845	0.35254	0.129938	0.35254	0.127077	0.35254	0.122309	0.35254	0.118017	0.35254	0.112772	0.35254	0.113249	0.35254	0.106096	0.35254	0.104189	0.35254	0.0998974	0.35254	0.0970364	0.35254	0.0975132	0.35254	0.092864	0.35254	0.0898838	0.35254	0.0866652
0.35754	0.539541	0.35754	0.233412	0.35754	0.179052	0.35754	0.168085	0.35754	0.152349	0.35754	0.148535	0.35754	0.142336	0.35754	0.140429	0.35754	0.139117	0.35754	0.133276	0.35754	0.131845	0.35754	0.1266	0.35754	0.1266	0.35754	0.125647	0.35754	0.115156	0.35754	0.112295	0.35754	0.110388	0.35754	0.103712	0.35754	0.0998974	0.35754	0.095129	0.35754	0.0917912	0.35754	0.0917912	0.35754	0.0889301	0.35754	0.0889301	0.35754	0.0836849
0.362618	0.554323	0.362618	0.238657	0.362618	0.179529	0.362618	0.169516	0.362618	0.149965	0.362618	0.146151	0.362618	0.139475	0.362618	0.141382	0.362618	0.138998	0.362618	0.131845	0.362618	0.128746	0.362618	0.128984	0.362618	0.125647	0.362618	0.115633	0.362618	0.116587	0.362618	0.108004	0.362618	0.108004	0.362618	0.10705	0.362618	0.0998974	0.362618	0.0932217	0.362618	0.0936985	0.362618	0.0946522	0.362618	0.0898838	0.362618	0.0870228	0.362618	0.0846386
0.367619	0.568628	0.367619	0.241518	0.367619	0.180483	0.367619	0.166655	0.367619	0.152826	0.367619	0.145674	0.367619	0.140429	0.367619	0.141382	0.367619	0.138044	0.367619	0.133276	0.367619	0.126123	0.367619	0.12517	0.367619	0.124216	0.367619	0.118971	0.367619	0.115156	0.367619	0.111818	0.367619	0.10705	0.367619	0.0998974	0.367619	0.095129	0.367619	0.0941753	0.367619	0.092268	0.367619	0.0913143	0.367619	0.0846386	0.367619	0.0860691	0.367619	0.0846386
0.372697	0.584364	0.372697	0.243425	0.372697	0.180006	0.372697	0.163317	0.372697	0.147104	0.372697	0.147581	0.372697	0.14329	0.372697	0.138044	0.372697	0.138521	0.372697	0.129938	0.372697	0.12517	0.372697	0.125647	0.372697	0.124693	0.372697	0.116587	0.372697	0.111341	0.372697	0.105619	0.372697	0.107527	0.372697	0.102758	0.372697	0.0975132	0.372697	0.0934601	0.372697	0.089407	0.372697	0.0898838	0.372697	0.0889301	0.372697	0.0813007	0.372697	0.0834465
0.377697	0.596285	0.377697	0.251055	0.377697	0.18239	0.377697	0.164747	0.377697	0.149488	0.377697	0.142336	0.377697	0.142813	0.377697	0.133276	0.377697	0.129461	0.377697	0.126123	0.377697	0.124693	0.377697	0.124216	0.377697	0.120878	0.377697	0.117064	0.377697	0.117064	0.377697	0.109911	0.377697	0.103593	0.377697	0.0998974	0.377697	0.0927448	0.377697	0.0932217	0.377697	0.0932217	0.377697	0.0870228	0.377697	0.0851154	0.377697	0.0832081	0.377697	0.0817776
0.382697	0.611067	0.382697	0.251055	0.382697	0.183344	0.382697	0.167131	0.382697	0.150919	0.382697	0.138521	0.382697	0.137091	0.382697	0.138044	0.382697	0.136137	0.382697	0.129461	0.382697	0.123739	0.382697	0.119925	0.382697	0.121832	0.382697	0.114202	0.382697	0.111341	0.382697	0.105619	0.382697	0.0989437	0.382697	0.09799	0.382697	0.0965595	0.382697	0.0932217	0.382697	0.0913143	0.382697	0.0855923	0.382697	0.0865459	0.382697	0.0827312	0.382697	0.0827312
0.387775	0.622511	0.387775	0.251532	0.387775	0.184298	0.387775	0.167131	0.387775	0.147581	0.387775	0.141382	0.387775	0.13566	0.387775	0.136614	0.387775	0.128984	0.387775	0.128031	0.387775	0.127554	0.387775	0.119925	0.387775	0.118494	0.387775	0.114679	0.387775	0.108004	0.387775	0.109911	0.387775	0.100851	0.387775	0.0994205	0.387775	0.0917912	0.387775	0.092268	0.387775	0.0927448	0.387775	0.0874996	0.387775	0.0839233	0.387775	0.0822544	0.387775	0.0832081
0.392775	0.63539	0.392775	0.259638	0.392775	0.185251	0.392775	0.166178	0.392775	0.147581	0.392775	0.142336	0.392775	0.136137	0.392775	0.132799	0.392775	0.127554	0.392775	0.123739	0.392775	0.125647	0.392775	0.11754	0.392775	0.118017	0.392775	0.110865	0.392775	0.112772	0.392775	0.106096	0.392775	0.0998974	0.392775	0.0994205	0.392775	0.0932217	0.392775	0.0917912	0.392775	0.0884533	0.392775	0.0851154	0.392775	0.0827312	0.392775	0.0808239	0.392775	0.0828505
0.397853	0.648265	0.397853	0.264406	0.397853	0.186205	0.397853	0.167131	0.397853	0.148058	0.397853	0.14329	0.397853	0.13566	0.397853	0.132322	0.397853	0.124216	0.397853	0.122309	0.397853	0.119925	0.397853	0.122309	0.397853	0.116587	0.397853	0.116587	0.397853	0.10848	0.397853	0.105619	0.397853	0.102758	0.397853	0.100374	0.397853	0.0932217	0.397853	0.089407	0.397853	0.0870228	0.397853	0.0865459	0.397853	0.0813007	0.397853	0.0789165	0.397853	0.0822544
0.402853	0.658755	0.402853	0.271559	0.402853	0.190496	0.402853	0.169516	0.402853	0.148058	0.402853	0.142336	0.402853	0.135541	0.402853	0.133276	0.402853	0.132799	0.402853	0.124216	0.402853	0.126123	0.402853	0.119925	0.402853	0.116587	0.402853	0.113249	0.402853	0.106573	0.402853	0.103712	0.402853	0.0998974	0.402853	0.0984669	0.402853	0.0931025	0.402853	0.0917912	0.402853	0.0874996	0.402853	0.0884533	0.402853	0.0851154	0.402853	0.0793934	0.402853	0.0832081
0.407931	0.673537	0.407931	0.277281	0.407931	0.191927	0.407931	0.169992	0.407931	0.14472	0.407931	0.140429	0.407931	0.13566	0.407931	0.134706	0.407931	0.129461	0.407931	0.123382	0.407931	0.119925	0.407931	0.118494	0.407931	0.114202	0.407931	0.114679	0.407931	0.10848	0.407931	0.104666	0.407931	0.0989437	0.407931	0.095129	0.407931	0.0936985	0.407931	0.0879765	0.407931	0.0865459	0.407931	0.0874996	0.407931	0.0808239	0.407931	0.0841618	0.407931	0.0817776
0.412931	0.687842	0.412931	0.281096	0.412931	0.195742	0.412931	0.17333	0.412931	0.14329	0.412931	0.138521	0.412931	0.134706	0.412931	0.133276	0.412931	0.127554	0.412931	0.123262	0.412931	0.121355	0.412931	0.117064	0.412931	0.114679	0.412931	0.107527	0.412931	0.110865	0.412931	0.105619	0.412931	0.0998974	0.412931	0.0984669	0.412931	0.092268	0.412931	0.0941753	0.412931	0.0889301	0.412931	0.0898838	0.412931	0.0841618	0.412931	0.0865459	0.412931	0.0808239
0.41801	0.699763	0.41801	0.289679	0.41801	0.197172	0.41801	0.174284	0.41801	0.148058	0.41801	0.139952	0.41801	0.132322	0.41801	0.131845	0.41801	0.125647	0.41801	0.123739	0.41801	0.121832	0.41801	0.11754	0.41801	0.11754	0.41801	0.108004	0.41801	0.104666	0.41801	0.104189	0.41801	0.101328	0.41801	0.0975132	0.41801	0.09799	0.41801	0.0908375	0.41801	0.0898838	0.41801	0.0879765	0.41801	0.0874996	0.41801	0.0851154	0.41801	0.0808239
0.42301	0.708823	0.42301	0.293016	0.42301	0.20051	0.42301	0.17333	0.42301	0.147581	0.42301	0.139952	0.42301	0.133753	0.42301	0.13268	0.42301	0.128031	0.42301	0.124216	0.42301	0.118971	0.42301	0.116825	0.42301	0.115633	0.42301	0.110865	0.42301	0.106573	0.42301	0.10705	0.42301	0.0965595	0.42301	0.100851	0.42301	0.0941753	0.42301	0.092268	0.42301	0.0889301	0.42301	0.0908375	0.42301	0.0822544	0.42301	0.0874996	0.42301	0.0841618
0.428087	0.720744	0.428087	0.297308	0.428087	0.204325	0.428087	0.178576	0.428087	0.149012	0.428087	0.140905	0.428087	0.137568	0.428087	0.132799	0.428087	0.125647	0.428087	0.124097	0.428087	0.121832	0.428087	0.116587	0.428087	0.117064	0.428087	0.10848	0.428087	0.109911	0.428087	0.0994205	0.428087	0.0984669	0.428087	0.09799	0.428087	0.0975132	0.428087	0.0917912	0.428087	0.089407	0.428087	0.0898838	0.428087	0.0841618	0.428087	0.0879765	0.428087	0.0870228
0.433087	0.731711	0.433087	0.308275	0.433087	0.207186	0.433087	0.180006	0.433087	0.149965	0.433087	0.139952	0.433087	0.132799	0.433087	0.132799	0.433087	0.129938	0.433087	0.124216	0.433087	0.120401	0.433087	0.11611	0.433087	0.111818	0.433087	0.115156	0.433087	0.109434	0.433087	0.10705	0.433087	0.102758	0.433087	0.101805	0.433087	0.0960827	0.433087	0.0956059	0.433087	0.0941753	0.433087	0.0898838	0.433087	0.0898838	0.433087	0.0889301	0.433087	0.0879765
0.438087	0.743155	0.438087	0.315428	0.438087	0.209093	0.438087	0.183463	0.438087	0.153303	0.438087	0.141621	0.438087	0.140905	0.438087	0.128508	0.438087	0.12517	0.438087	0.124216	0.438087	0.122309	0.438087	0.11754	0.438087	0.118017	0.438087	0.111818	0.438087	0.10848	0.438087	0.102758	0.438087	0.102282	0.438087	0.100851	0.438087	0.0960827	0.438087	0.0965595	0.438087	0.0960827	0.438087	0.095129	0.438087	0.0879765	0.438087	0.0936985	0.438087	0.0917912
0.443166	0.755553	0.443166	0.323057	0.443166	0.21863	0.443166	0.187635	0.443166	0.151873	0.443166	0.14329	0.443166	0.139952	0.443166	0.129938	0.443166	0.127554	0.443166	0.125647	0.443166	0.119448	0.443166	0.115633	0.443166	0.115633	0.443166	0.108957	0.443166	0.105143	0.443166	0.106573	0.443166	0.103235	0.443166	0.101328	0.443166	0.0984669	0.443166	0.0982285	0.443166	0.0956059	0.443166	0.0927448	0.443166	0.0956059	0.443166	0.0941753	0.443166	0.092268
0.448166	0.768905	0.448166	0.328302	0.448166	0.220537	0.448166	0.187635	0.448166	0.159979	0.448166	0.142336	0.448166	0.137091	0.448166	0.137091	0.448166	0.130415	0.448166	0.126123	0.448166	0.118494	0.448166	0.116587	0.448166	0.118494	0.448166	0.110865	0.448166	0.108957	0.448166	0.105143	0.448166	0.104785	0.448166	0.101328	0.448166	0.102758	0.448166	0.101805	0.448166	0.0970364	0.448166	0.0975132	0.448166	0.0956059	0.448166	0.0965595	0.448166	0.0946522
0.453244	0.779395	0.453244	0.341654	0.453244	0.229597	0.453244	0.196695	0.453244	0.159025	0.453244	0.146151	0.453244	0.138521	0.453244	0.132799	0.453244	0.129938	0.453244	0.128031	0.453244	0.123739	0.453244	0.118971	0.453244	0.113249	0.453244	0.112772	0.453244	0.104189	0.453244	0.109434	0.453244	0.104815	0.453244	0.0998974	0.453244	0.101328	0.453244	0.0989437	0.453244	0.100374	0.453244	0.0965595	0.453244	0.0970364	0.453244	0.0984669	0.453244	0.101328
0.458244	0.79227	0.458244	0.34833	0.458244	0.233412	0.458244	0.196695	0.458244	0.16427	0.458244	0.147581	0.458244	0.137568	0.458244	0.13566	0.458244	0.130415	0.458244	0.126123	0.458244	0.123262	0.458244	0.120878	0.458244	0.115156	0.458244	0.117064	0.458244	0.113249	0.458244	0.110865	0.458244	0.105619	0.458244	0.106096	0.458244	0.102282	0.458244	0.104189	0.458244	0.102758	0.458244	0.102282	0.458244	0.100851	0.458244	0.101805	0.458244	0.102282
0.463322	0.801806	0.463322	0.354052	0.463322	0.23675	0.463322	0.201464	0.463322	0.166655	0.463322	0.146627	0.463322	0.139952	0.463322	0.133753	0.463322	0.131845	0.463322	0.127077	0.463322	0.12517	0.463322	0.119925	0.463322	0.118017	0.463322	0.117064	0.463322	0.109911	0.463322	0.110388	0.463322	0.105619	0.463322	0.101805	0.463322	0.10705	0.463322	0.106573	0.463322	0.104189	0.463322	0.105143	0.463322	0.103712	0.463322	0.104189	0.463322	0.106096
0.468322	0.818019	0.468322	0.366926	0.468322	0.246763	0.468322	0.206232	0.468322	0.170469	0.468322	0.152826	0.468322	0.146627	0.468322	0.138521	0.468322	0.131845	0.468322	0.128984	0.468322	0.124216	0.468322	0.119925	0.468322	0.119448	0.468322	0.11611	0.468322	0.109434	0.468322	0.110865	0.468322	0.110865	0.468322	0.110388	0.468322	0.10705	0.468322	0.107527	0.468322	0.108004	0.468322	0.10848	0.468322	0.107527	0.468322	0.109911	0.468322	0.107527
0.4734	0.832801	0.4734	0.377417	0.4734	0.254869	0.4734	0.210047	0.4734	0.174284	0.4734	0.157595	0.4734	0.145674	0.4734	0.140905	0.4734	0.135183	0.4734	0.130415	0.4734	0.12517	0.4734	0.119925	0.4734	0.121355	0.4734	0.121355	0.4734	0.11611	0.4734	0.112295	0.4734	0.110865	0.4734	0.111341	0.4734	0.112772	0.4734	0.110865	0.4734	0.109911	0.4734	0.111341	0.4734	0.110865	0.4734	0.115633	0.4734	0.113249
0.4784	0.843768	0.4784	0.386	0.4784	0.263929	0.4784	0.220537	0.4784	0.179529	0.4784	0.158548	0.4784	0.149488	0.4784	0.144243	0.4784	0.135183	0.4784	0.135183	0.4784	0.130415	0.4784	0.1266	0.4784	0.122786	0.4784	0.124216	0.4784	0.120878	0.4784	0.119448	0.4784	0.118017	0.4784	0.112772	0.4784	0.112772	0.4784	0.114202	0.4784	0.113249	0.4784	0.120401	0.4784	0.116587	0.4784	0.121355	0.4784	0.118971
0.483479	0.85712	0.483479	0.396013	0.483479	0.273943	0.483479	0.226736	0.483479	0.181437	0.483479	0.156164	0.483479	0.154734	0.483479	0.146151	0.483479	0.143766	0.483479	0.137568	0.483479	0.133753	0.483479	0.128508	0.483479	0.127554	0.483479	0.1266	0.483479	0.124693	0.483479	0.118971	0.483479	0.122309	0.483479	0.120878	0.483479	0.116587	0.483479	0.118494	0.483479	0.119448	0.483479	0.120401	0.483479	0.120401	0.483479	0.12517	0.483479	0.127077
0.488479	0.874286	0.488479	0.404596	0.488479	0.28348	0.488479	0.234842	0.488479	0.190496	0.488479	0.165224	0.488479	0.154257	0.488479	0.151873	0.488479	0.141859	0.488479	0.140429	0.488479	0.13566	0.488479	0.134706	0.488479	0.130415	0.488479	0.129461	0.488479	0.126123	0.488479	0.123739	0.488479	0.118971	0.488479	0.125647	0.488479	0.12517	0.488479	0.125647	0.488479	0.125647	0.488479	0.127554	0.488479	0.127554	0.488479	0.129938	0.488479	0.135183
0.493479	0.88573	0.493479	0.41604	0.493479	0.292063	0.493479	0.240564	0.493479	0.196218	0.493479	0.169992	0.493479	0.159025	0.493479	0.150442	0.493479	0.148058	0.493479	0.141382	0.493479	0.139475	0.493479	0.139952	0.493479	0.136137	0.493479	0.134706	0.493479	0.124693	0.493479	0.127554	0.493479	0.127077	0.493479	0.122786	0.493479	0.128031	0.493479	0.132322	0.493479	0.1266	0.493479	0.132799	0.493479	0.136137	0.493479	0.138044	0.493479	0.13423
0.498557	0.897651	0.498557	0.428438	0.498557	0.299215	0.498557	0.246763	0.498557	0.201464	0.498557	0.172377	0.498557	0.16284	0.498557	0.152826	0.498557	0.149965	0.498557	0.142336	0.498557	0.141382	0.498557	0.138521	0.498557	0.136137	0.498557	0.133753	0.498557	0.128984	0.498557	0.130892	0.498557	0.129938	0.498557	0.131845	0.498557	0.133753	0.498557	0.131845	0.498557	0.138044	0.498557	0.136614	0.498557	0.13566	0.498557	0.143766	0.498557	0.149488
0.503556	0.909572	0.503556	0.44179	0.503556	0.307798	0.503556	0.251055	0.503556	0.208616	0.503556	0.181437	0.503556	0.167608	0.503556	0.159979	0.503556	0.156641	0.503556	0.151396	0.503556	0.149965	0.503556	0.14472	0.503556	0.141382	0.503556	0.135183	0.503556	0.133276	0.503556	0.135183	0.503556	0.136614	0.503556	0.138044	0.503556	0.138044	0.503556	0.136614	0.503556	0.140429	0.503556	0.149965	0.503556	0.14472	0.503556	0.152826	0.503556	0.154734
0.508635	0.925307	0.508635	0.454187	0.508635	0.317335	0.508635	0.262499	0.508635	0.219107	0.508635	0.187159	0.508635	0.17333	0.508635	0.167608	0.508635	0.16284	0.508635	0.151873	0.508635	0.149012	0.508635	0.144243	0.508635	0.140429	0.508635	0.138044	0.508635	0.138044	0.508635	0.138044	0.508635	0.141859	0.508635	0.14329	0.508635	0.143766	0.508635	0.148535	0.508635	0.150919	0.508635	0.151396	0.508635	0.155687	0.508635	0.162363	0.508635	0.165701
0.513635	0.943427	0.513635	0.468969	0.513635	0.328302	0.513635	0.276327	0.513635	0.223398	0.513635	0.193357	0.513635	0.182867	0.513635	0.172853	0.513635	0.161886	0.513635	0.161409	0.513635	0.152826	0.513635	0.151873	0.513635	0.150919	0.513635	0.148535	0.513635	0.145197	0.513635	0.145674	0.513635	0.149488	0.513635	0.149012	0.513635	0.151873	0.513635	0.15521	0.513635	0.155687	0.513635	0.160456	0.513635	0.166178	0.513635	0.168562	0.513635	0.170469
0.518713	0.951533	0.518713	0.483751	0.518713	0.341177	0.518713	0.28348	0.518713	0.23675	0.518713	0.19908	0.518713	0.185728	0.518713	0.179529	0.518713	0.169992	0.518713	0.166655	0.518713	0.158072	0.518713	0.161886	0.518713	0.154257	0.518713	0.155687	0.518713	0.15378	0.518713	0.152349	0.518713	0.152349	0.518713	0.154734	0.518713	0.156641	0.518713	0.160456	0.518713	0.166655	0.518713	0.166655	0.518713	0.173807	0.518713	0.182867	0.518713	0.184298
0.523713	0.964408	0.523713	0.496626	0.523713	0.357389	0.523713	0.298262	0.523713	0.242472	0.523713	0.211477	0.523713	0.194311	0.523713	0.184298	0.523713	0.176191	0.523713	0.169992	0.523713	0.167131	0.523713	0.160456	0.523713	0.163317	0.523713	0.163317	0.523713	0.15521	0.523713	0.159025	0.523713	0.166655	0.523713	0.165701	0.523713	0.166178	0.523713	0.166178	0.523713	0.173807	0.523713	0.178576	0.523713	0.183821	0.523713	0.188589	0.523713	0.193834
0.528791	0.985389	0.528791	0.514269	0.528791	0.363111	0.528791	0.304937	0.528791	0.254869	0.528791	0.217199	0.528791	0.201941	0.528791	0.191927	0.528791	0.186205	0.528791	0.176668	0.528791	0.17333	0.528791	0.169992	0.528791	0.169039	0.528791	0.168085	0.528791	0.165701	0.528791	0.16427	0.528791	0.168085	0.528791	0.174284	0.528791	0.174284	0.528791	0.179529	0.528791	0.181913	0.528791	0.188112	0.528791	0.194788	0.528791	0.202417	0.528791	0.205278
0.533792	0.99731	0.533792	0.522375	0.533792	0.374556	0.533792	0.31352	0.533792	0.262976	0.533792	0.228167	0.533792	0.209093	0.533792	0.196695	0.533792	0.190496	0.533792	0.19002	0.533792	0.180483	0.533792	0.175238	0.533792	0.177145	0.533792	0.169992	0.533792	0.17333	0.533792	0.17333	0.533792	0.17333	0.533792	0.179052	0.533792	0.18096	0.533792	0.188112	0.533792	0.19002	0.533792	0.201464	0.533792	0.203371	0.533792	0.20957	0.533792	0.22006
0.538791	1.01686	0.538791	0.532866	0.538791	0.388861	0.538791	0.326872	0.538791	0.276327	0.538791	0.238657	0.538791	0.220537	0.538791	0.20957	0.538791	0.197649	0.538791	0.192881	0.538791	0.192404	0.538791	0.184298	0.538791	0.186205	0.538791	0.185728	0.538791	0.18096	0.538791	0.179052	0.538791	0.186682	0.538791	0.190496	0.538791	0.188589	0.538791	0.200033	0.538791	0.203371	0.538791	0.20957	0.538791	0.213385	0.538791	0.224352	0.538791	0.229597
0.543869	1.03927	0.543869	0.548124	0.543869	0.398874	0.543869	0.337839	0.543869	0.290632	0.543869	0.252008	0.543869	0.231028	0.543869	0.215292	0.543869	0.211954	0.543869	0.200987	0.543869	0.201941	0.543869	0.192404	0.543869	0.191927	0.543869	0.192404	0.543869	0.192404	0.543869	0.192404	0.543869	0.198603	0.543869	0.200987	0.543869	0.200033	0.543869	0.208139	0.543869	0.212908	0.543869	0.222445	0.543869	0.22912	0.543869	0.239611	0.543869	0.24724
0.548869	1.0593	0.548869	0.559092	0.548869	0.413656	0.548869	0.347853	0.548869	0.300646	0.548869	0.269175	0.548869	0.240564	0.548869	0.229597	0.548869	0.223398	0.548869	0.20957	0.548869	0.208616	0.548869	0.206709	0.548869	0.198126	0.548869	0.198126	0.548869	0.20051	0.548869	0.20051	0.548869	0.201464	0.548869	0.214815	0.548869	0.214338	0.548869	0.221014	0.548869	0.224829	0.548869	0.231504	0.548869	0.243425	0.548869	0.252962	0.548869	0.261068
0.553947	1.07933	0.553947	0.56529	0.553947	0.422716	0.553947	0.36025	0.553947	0.312567	0.553947	0.277281	0.553947	0.256777	0.553947	0.238657	0.553947	0.231504	0.553947	0.222445	0.553947	0.224352	0.553947	0.20957	0.553947	0.212908	0.553947	0.212431	0.553947	0.212908	0.553947	0.213385	0.553947	0.215769	0.553947	0.222921	0.553947	0.222445	0.553947	0.231981	0.553947	0.235796	0.553947	0.248671	0.553947	0.259161	0.553947	0.270605	0.553947	0.278711
0.558948	1.11032	0.558948	0.577211	0.558948	0.430822	0.558948	0.371695	0.558948	0.329256	0.558948	0.293016	0.558948	0.273943	0.558948	0.256777	0.558948	0.242949	0.558948	0.237703	0.558948	0.231504	0.558948	0.22912	0.558948	0.223398	0.558948	0.226736	0.558948	0.221014	0.558948	0.225306	0.558948	0.225306	0.558948	0.231504	0.558948	0.244379	0.558948	0.248671	0.558948	0.253439	0.558948	0.266314	0.558948	0.274897	0.558948	0.287294	0.558948	0.296354
0.564026	1.12176	0.564026	0.582933	0.564026	0.442266	0.564026	0.386	0.564026	0.346422	0.564026	0.309706	0.564026	0.287771	0.564026	0.271559	0.564026	0.261545	0.564026	0.249147	0.564026	0.249147	0.564026	0.236273	0.564026	0.238657	0.564026	0.237703	0.564026	0.23818	0.564026	0.239134	0.564026	0.241995	0.564026	0.248671	0.564026	0.253439	0.564026	0.266314	0.564026	0.271559	0.564026	0.280619	0.564026	0.292063	0.564026	0.300646	0.564026	0.314474
0.569026	1.14704	0.569026	0.593901	0.569026	0.453234	0.569026	0.393152	0.569026	0.356436	0.569026	0.329256	0.569026	0.304461	0.569026	0.288725	0.569026	0.276804	0.569026	0.267744	0.569026	0.261545	0.569026	0.250101	0.569026	0.248194	0.569026	0.249147	0.569026	0.250578	0.569026	0.253439	0.569026	0.253916	0.569026	0.261545	0.569026	0.271082	0.569026	0.281572	0.569026	0.288248	0.569026	0.297785	0.569026	0.308752	0.569026	0.322104	0.569026	0.33927
0.574103	1.16992	0.574103	0.597715	0.574103	0.459433	0.574103	0.411272	0.574103	0.373125	0.574103	0.342607	0.574103	0.32258	0.574103	0.30303	0.574103	0.292063	0.574103	0.28348	0.574103	0.272512	0.574103	0.26679	0.574103	0.261545	0.574103	0.262976	0.574103	0.263929	0.574103	0.262976	0.574103	0.271559	0.574103	0.278234	0.574103	0.288725	0.574103	0.294924	0.574103	0.303984	0.574103	0.317335	0.574103	0.328779	0.574103	0.344038	0.574103	0.352144
0.579103	1.20044	0.579103	0.61202	0.579103	0.477076	0.579103	0.420809	0.579103	0.390291	0.579103	0.361681	0.579103	0.337362	0.579103	0.323534	0.579103	0.309706	0.579103	0.3016	0.579103	0.287294	0.579103	0.284433	0.579103	0.284433	0.579103	0.280142	0.579103	0.279665	0.579103	0.280142	0.579103	0.289679	0.579103	0.293493	0.579103	0.302076	0.579103	0.314474	0.579103	0.325918	0.579103	0.33927	0.579103	0.350237	0.579103	0.361681	0.579103	0.376463
0.584182	1.23048	0.584182	0.620127	0.584182	0.484705	0.584182	0.439405	0.584182	0.411272	0.584182	0.380754	0.584182	0.363111	0.584182	0.338793	0.584182	0.326872	0.584182	0.313997	0.584182	0.311136	0.584182	0.298262	0.584182	0.299215	0.584182	0.293493	0.584182	0.298738	0.584182	0.302553	0.584182	0.304937	0.584182	0.314951	0.584182	0.324965	0.584182	0.332117	0.584182	0.344992	0.584182	0.357389	0.584182	0.371695	0.584182	0.385523	0.584182	0.399351
0.589182	1.25337	0.589182	0.632529	0.589182	0.499487	0.589182	0.454664	0.589182	0.432253	0.589182	0.401735	0.589182	0.380754	0.589182	0.364542	0.589182	0.344515	0.589182	0.338316	0.589182	0.328302	0.589182	0.316858	0.589182	0.314951	0.589182	0.31209	0.589182	0.316858	0.589182	0.319719	0.589182	0.324488	0.589182	0.333548	0.589182	0.341177	0.589182	0.355005	0.589182	0.361681	0.589182	0.381708	0.589182	0.388384	0.589182	0.405073	0.589182	0.423193
0.594182	1.27578	0.594182	0.636344	0.594182	0.506163	0.594182	0.464201	0.594182	0.448942	0.594182	0.427485	0.594182	0.404119	0.594182	0.386	0.594182	0.36931	0.594182	0.355482	0.594182	0.348806	0.594182	0.33927	0.594182	0.335932	0.594182	0.333071	0.594182	0.330687	0.594182	0.335455	0.594182	0.3407	0.594182	0.346422	0.594182	0.36025	0.594182	0.372171	0.594182	0.389814	0.594182	0.396013	0.594182	0.416517	0.594182	0.433207	0.594182	0.446558
0.59926	1.29915	0.59926	0.65208	0.59926	0.514269	0.59926	0.482798	0.59926	0.475168	0.59926	0.447989	0.59926	0.431776	0.59926	0.413179	0.59926	0.393152	0.59926	0.377893	0.59926	0.368834	0.59926	0.35882	0.59926	0.356436	0.59926	0.350237	0.59926	0.356913	0.59926	0.351667	0.59926	0.359297	0.59926	0.371218	0.59926	0.383139	0.59926	0.39506	0.59926	0.402689	0.59926	0.42367	0.59926	0.43273	0.59926	0.457048	0.59926	0.464678
0.60426	1.32728	0.60426	0.662093	0.60426	0.534296	0.60426	0.492811	0.60426	0.485182	0.60426	0.475645	0.60426	0.458956	0.60426	0.43416	0.60426	0.418901	0.60426	0.402212	0.60426	0.390291	0.60426	0.377893	0.60426	0.377893	0.60426	0.370741	0.60426	0.375986	0.60426	0.37694	0.60426	0.383615	0.60426	0.394106	0.60426	0.406027	0.60426	0.421762	0.60426	0.432253	0.60426	0.444174	0.60426	0.46134	0.60426	0.477552	0.60426	0.497103
0.609339	1.34635	0.609339	0.674014	0.609339	0.538588	0.609339	0.507593	0.609339	0.509501	0.609339	0.501871	0.609339	0.481844	0.609339	0.463247	0.609339	0.444174	0.609339	0.424623	0.609339	0.410795	0.609339	0.401258	0.609339	0.399828	0.609339	0.394583	0.609339	0.393629	0.609339	0.396967	0.609339	0.400782	0.609339	0.411749	0.609339	0.4251	0.609339	0.436068	0.609339	0.450373	0.609339	0.467539	0.609339	0.480413	0.609339	0.503302	0.609339	0.51856
0.614338	1.36781	0.614338	0.68212	0.614338	0.550032	0.614338	0.521421	0.614338	0.52762	0.614338	0.522852	0.614338	0.511885	0.614338	0.490904	0.614338	0.468969	0.614338	0.447989	0.614338	0.437975	0.614338	0.427961	0.614338	0.418425	0.614338	0.41604	0.614338	0.41461	0.614338	0.42367	0.614338	0.428915	0.614338	0.436068	0.614338	0.446081	0.614338	0.461817	0.614338	0.472784	0.614338	0.495672	0.614338	0.507593	0.614338	0.522852	0.614338	0.543356
0.619416	1.38784	0.619416	0.697856	0.619416	0.562429	0.619416	0.530958	0.619416	0.546694	0.619416	0.551939	0.619416	0.543833	0.619416	0.519514	0.619416	0.499487	0.619416	0.477076	0.619416	0.461817	0.619416	0.447035	0.619416	0.446081	0.619416	0.442266	0.619416	0.440836	0.619416	0.442266	0.619416	0.448942	0.619416	0.459433	0.619416	0.472307	0.619416	0.482798	0.619416	0.496626	0.619416	0.516653	0.619416	0.531435	0.619416	0.551939	0.619416	0.566721
0.624416	1.40357	0.624416	0.708346	0.624416	0.569582	0.624416	0.548601	0.624416	0.570536	0.624416	0.577688	0.624416	0.57435	0.624416	0.550508	0.624416	0.52619	0.624416	0.502825	0.624416	0.487089	0.624416	0.475168	0.624416	0.467539	0.624416	0.458002	0.624416	0.465631	0.624416	0.467539	0.624416	0.475168	0.624416	0.482321	0.624416	0.492811	0.624416	0.504255	0.624416	0.525713	0.624416	0.541925	0.624416	0.560522	0.624416	0.57435	0.624416	0.593424
0.629495	1.42599	0.629495	0.721698	0.629495	0.578642	0.629495	0.568628	0.629495	0.590563	0.629495	0.602007	0.629495	0.603437	0.629495	0.581026	0.629495	0.555754	0.629495	0.534773	0.629495	0.511408	0.629495	0.49758	0.629495	0.492811	0.629495	0.482321	0.629495	0.483274	0.629495	0.485182	0.629495	0.49758	0.629495	0.502348	0.629495	0.516176	0.629495	0.530481	0.629495	0.550508	0.629495	0.561476	0.629495	0.577688	0.629495	0.603914	0.629495	0.61965
0.634495	1.44458	0.634495	0.731235	0.634495	0.590086	0.634495	0.580072	0.634495	0.611067	0.634495	0.634913	0.634495	0.633006	0.634495	0.61202	0.634495	0.583887	0.634495	0.555754	0.634495	0.539064	0.634495	0.521898	0.634495	0.519037	0.634495	0.513792	0.634495	0.507593	0.634495	0.509501	0.634495	0.51856	0.634495	0.524759	0.634495	0.537157	0.634495	0.555754	0.634495	0.565767	0.634495	0.583887	0.634495	0.605345	0.634495	0.625377	0.634495	0.640635
0.639573	1.46604	0.639573	0.743632	0.639573	0.593424	0.639573	0.596762	0.639573	0.637298	0.639573	0.659709	0.639573	0.658755	0.639573	0.641112	0.639573	0.612974	0.639573	0.588655	0.639573	0.56529	0.639573	0.549078	0.639573	0.538588	0.639573	0.531435	0.639573	0.530005	0.639573	0.530005	0.639573	0.538588	0.639573	0.546217	0.639573	0.559092	0.639573	0.581026	0.639573	0.589132	0.639573	0.607729	0.639573	0.625854	0.639573	0.649695	0.639573	0.664001
0.644573	1.48035	0.644573	0.752692	0.644573	0.605345	0.644573	0.607252	0.644573	0.659232	0.644573	0.690703	0.644573	0.691657	0.644573	0.669246	0.644573	0.642066	0.644573	0.611067	0.644573	0.590086	0.644573	0.574827	0.644573	0.56529	0.644573	0.551939	0.644573	0.550508	0.644573	0.556707	0.644573	0.564814	0.644573	0.569105	0.644573	0.579596	0.644573	0.597239	0.644573	0.612497	0.644573	0.627284	0.644573	0.647311	0.644573	0.667815	0.644573	0.684981
0.649572	1.4999	0.649572	0.768905	0.649572	0.615835	0.649572	0.62633	0.649572	0.68069	0.649572	0.716929	0.649572	0.724082	0.649572	0.701194	0.649572	0.668769	0.649572	0.639205	0.649572	0.618696	0.649572	0.600576	0.649572	0.585318	0.649572	0.579596	0.649572	0.575304	0.649572	0.576258	0.649572	0.584364	0.649572	0.586748	0.649572	0.609636	0.649572	0.617743	0.649572	0.634437	0.649572	0.65208	0.649572	0.672584	0.649572	0.69118	0.649572	0.712161
0.654651	1.52612	0.654651	0.784163	0.654651	0.632529	0.654651	0.641589	0.654651	0.704055	0.654651	0.743155	0.654651	0.751739	0.654651	0.732188	0.654651	0.69881	0.654651	0.669723	0.654651	0.639205	0.654651	0.620127	0.654651	0.609636	0.654651	0.60153	0.654651	0.596762	0.654651	0.6001	0.654651	0.603437	0.654651	0.612497	0.654651	0.625854	0.654651	0.639205	0.654651	0.654941	0.654651	0.672584	0.654651	0.693564	0.654651	0.713592	0.654651	0.739341
0.659651	1.54806	0.659651	0.798469	0.659651	0.645881	0.659651	0.663524	0.659651	0.726943	0.659651	0.770812	0.659651	0.781779	0.659651	0.758891	0.659651	0.730758	0.659651	0.694518	0.659651	0.664477	0.659651	0.647788	0.659651	0.630622	0.659651	0.619173	0.659651	0.618696	0.659651	0.622988	0.659651	0.625377	0.659651	0.632529	0.659651	0.64302	0.659651	0.660186	0.659651	0.679736	0.659651	0.694518	0.659651	0.711684	0.659651	0.739341	0.659651	0.7546
0.664729	1.57667	0.664729	0.818973	0.664729	0.660663	0.664729	0.679736	0.664729	0.750785	0.664729	0.802283	0.664729	0.812774	0.664729	0.788932	0.664729	0.748878	0.664729	0.716929	0.664729	0.693088	0.664729	0.668292	0.664729	0.653033	0.664729	0.641112	0.664729	0.637298	0.664729	0.640159	0.664729	0.643497	0.664729	0.651126	0.664729	0.664001	0.664729	0.681643	0.664729	0.69881	0.664729	0.717883	0.664729	0.732665	0.664729	0.759845	0.664729	0.77558
0.669729	1.61291	0.669729	0.839	0.669729	0.674491	0.669729	0.694518	0.669729	0.773196	0.669729	0.828509	0.669729	0.839	0.669729	0.814681	0.669729	0.779395	0.669729	0.74697	0.669729	0.715976	0.669729	0.693564	0.669729	0.674968	0.669729	0.664954	0.669729	0.656371	0.669729	0.657802	0.669729	0.667815	0.669729	0.667338	0.669729	0.683551	0.669729	0.703101	0.669729	0.716929	0.669729	0.73648	0.669729	0.75603	0.669729	0.779395	0.669729	0.792747
0.674808	1.64724	0.674808	0.861411	0.674808	0.694041	0.674808	0.71836	0.674808	0.797992	0.674808	0.853305	0.674808	0.866179	0.674808	0.845675	0.674808	0.803714	0.674808	0.765567	0.674808	0.733142	0.674808	0.710731	0.674808	0.690227	0.674808	0.68212	0.674808	0.676398	0.674808	0.675921	0.674808	0.679736	0.674808	0.686889	0.674808	0.70024	0.674808	0.721221	0.674808	0.732188	0.674808	0.7546	0.674808	0.772719	0.674808	0.791793	0.674808	0.815158
0.679808	1.68396	0.679808	0.884776	0.679808	0.708823	0.679808	0.732188	0.679808	0.818496	0.679808	0.876193	0.679808	0.890021	0.679808	0.865226	0.679808	0.826602	0.679808	0.787501	0.679808	0.750308	0.679808	0.726943	0.679808	0.714068	0.679808	0.696902	0.679808	0.693564	0.679808	0.696425	0.679808	0.694518	0.679808	0.709777	0.679808	0.716929	0.679808	0.73648	0.679808	0.745063	0.679808	0.777488	0.679808	0.789886	0.679808	0.813727	0.679808	0.832324
0.684885	1.72449	0.684885	0.911956	0.684885	0.731235	0.684885	0.7546	0.684885	0.842338	0.684885	0.901465	0.684885	0.911479	0.684885	0.892882	0.684885	0.845675	0.684885	0.809913	0.684885	0.774627	0.684885	0.747924	0.684885	0.728374	0.684885	0.717883	0.684885	0.711684	0.684885	0.710731	0.684885	0.711684	0.684885	0.723605	0.684885	0.738387	0.684885	0.751739	0.684885	0.768905	0.684885	0.789409	0.684885	0.808959	0.684885	0.82231	0.684885	0.847106
0.689885	1.76883	0.689885	0.94152	0.689885	0.749354	0.689885	0.778441	0.689885	0.859504	0.689885	0.921969	0.689885	0.93389	0.689885	0.911002	0.689885	0.873332	0.689885	0.822787	0.689885	0.790839	0.689885	0.765567	0.689885	0.744586	0.689885	0.730758	0.689885	0.72742	0.689885	0.724082	0.689885	0.735049	0.689885	0.73791	0.689885	0.747924	0.689885	0.770335	0.689885	0.78464	0.689885	0.806575	0.689885	0.821834	0.689885	0.846629	0.689885	0.866656
0.694963	1.81413	0.694963	0.963454	0.694963	0.769858	0.694963	0.79227	0.694963	0.881915	0.694963	0.939612	0.694963	0.952487	0.694963	0.93246	0.694963	0.88716	0.694963	0.848536	0.694963	0.807528	0.694963	0.778441	0.694963	0.762229	0.694963	0.746017	0.694963	0.743155	0.694963	0.747924	0.694963	0.744109	0.694963	0.756507	0.694963	0.769382	0.694963	0.789886	0.694963	0.80276	0.694963	0.821834	0.694963	0.839477	0.694963	0.864272	0.694963	0.881438
0.699964	1.85848	0.699964	0.993972	0.699964	0.789409	0.699964	0.816588	0.699964	0.900035	0.699964	0.959163	0.699964	0.975375	0.699964	0.95058	0.699964	0.901942	0.699964	0.858073	0.699964	0.821357	0.699964	0.798469	0.699964	0.777488	0.699964	0.762706	0.699964	0.756507	0.699964	0.7546	0.699964	0.763183	0.699964	0.770812	0.699964	0.781779	0.699964	0.799422	0.699964	0.818973	0.699964	0.839477	0.699964	0.854259	0.699964	0.883346	0.699964	0.89479
0.704964	1.90807	0.704964	1.03117	0.704964	0.812774	0.704964	0.846629	0.704964	0.922446	0.704964	0.982528	0.704964	0.993495	0.704964	0.965838	0.704964	0.921493	0.704964	0.881438	0.704964	0.841861	0.704964	0.809436	0.704964	0.795608	0.704964	0.780826	0.704964	0.769382	0.704964	0.775104	0.704964	0.774627	0.704964	0.780349	0.704964	0.797038	0.704964	0.818496	0.704964	0.834231	0.704964	0.853782	0.704964	0.872378	0.704964	0.893836	0.704964	0.911002
0.710042	1.95957	0.710042	1.0593	0.710042	0.839477	0.710042	0.860457	0.710042	0.943904	0.710042	0.99731	0.710042	1.00828	0.710042	0.982528	0.710042	0.944381	0.710042	0.897651	0.710042	0.855212	0.710042	0.828032	0.710042	0.807052	0.710042	0.799899	0.710042	0.787024	0.710042	0.789409	0.710042	0.791316	0.710042	0.799899	0.710042	0.809436	0.710042	0.832324	0.710042	0.847583	0.710042	0.868564	0.710042	0.883346	0.710042	0.90385	0.710042	0.930076
0.715042	2.02347	0.715042	1.09458	0.715042	0.864749	0.715042	0.877147	0.715042	0.962501	0.715042	1.01305	0.715042	1.02544	0.715042	1.00112	0.715042	0.954394	0.715042	0.916724	0.715042	0.871425	0.715042	0.840907	0.715042	0.82088	0.715042	0.81182	0.715042	0.802283	0.715042	0.800853	0.715042	0.806575	0.715042	0.818019	0.715042	0.830417	0.715042	0.845199	0.715042	0.863318	0.715042	0.884299	0.715042	0.900035	0.715042	0.921969	0.715042	0.945334
0.72012	2.06448	0.72012	1.12558	0.72012	0.886207	0.72012	0.894313	0.72012	0.974898	0.72012	1.0283	0.72012	1.03927	0.72012	1.01543	0.72012	0.964408	0.72012	0.921969	0.72012	0.880961	0.72012	0.856643	0.72012	0.838046	0.72012	0.821357	0.72012	0.815158	0.72012	0.814204	0.72012	0.819926	0.72012	0.824695	0.72012	0.838523	0.72012	0.860934	0.72012	0.880008	0.72012	0.895267	0.72012	0.917678	0.72012	0.936275	0.72012	0.950103
0.72512	2.12074	0.72512	1.16277	0.72512	0.915771	0.72512	0.916247	0.72512	0.993018	0.72512	1.04547	0.72512	1.05834	0.72512	1.02973	0.72512	0.980144	0.72512	0.941043	0.72512	0.897174	0.72512	0.866179	0.72512	0.849013	0.72512	0.831847	0.72512	0.830894	0.72512	0.831847	0.72512	0.83137	0.72512	0.847583	0.72512	0.854259	0.72512	0.879054	0.72512	0.891452	0.72512	0.908141	0.72512	0.930076	0.72512	0.950103	0.72512	0.971084
0.730198	2.18798	0.730198	1.19472	0.730198	0.937228	0.730198	0.938182	0.730198	1.00875	0.730198	1.06168	0.730198	1.07313	0.730198	1.04356	0.730198	0.992541	0.730198	0.952487	0.730198	0.911956	0.730198	0.88573	0.730198	0.864749	0.730198	0.849967	0.730198	0.84949	0.730198	0.847106	0.730198	0.851398	0.730198	0.85855	0.730198	0.871425	0.730198	0.884776	0.730198	0.902896	0.730198	0.925307	0.730198	0.939612	0.730198	0.973468	0.730198	0.987296
0.735198	2.25044	0.735198	1.23716	0.735198	0.966315	0.735198	0.963454	0.735198	1.02783	0.735198	1.07646	0.735198	1.08886	0.735198	1.05834	0.735198	1.01066	0.735198	0.963454	0.735198	0.924354	0.735198	0.898128	0.735198	0.879054	0.735198	0.859504	0.735198	0.854259	0.735198	0.860934	0.735198	0.864272	0.735198	0.874763	0.735198	0.883346	0.735198	0.910048	0.735198	0.92483	0.735198	0.94295	0.735198	0.959163	0.735198	0.979667	0.735198	1.00542
0.740276	2.31815	0.740276	1.28198	0.740276	0.99874	0.740276	0.981097	0.740276	1.04309	0.740276	1.09077	0.740276	1.10269	0.740276	1.07313	0.740276	1.02926	0.740276	0.982528	0.740276	0.942473	0.740276	0.910048	0.740276	0.89479	0.740276	0.87667	0.740276	0.876193	0.740276	0.874286	0.740276	0.880008	0.740276	0.892882	0.740276	0.907664	0.740276	0.925307	0.740276	0.937705	0.740276	0.96107	0.740276	0.978713	0.740276	1.00112	0.740276	1.01877
0.745276	2.39874	0.745276	1.31917	0.745276	1.02783	0.745276	1.00828	0.745276	1.06311	0.745276	1.11175	0.745276	1.11413	0.745276	1.0922	0.745276	1.04261	0.745276	0.99731	0.745276	0.950103	0.745276	0.928168	0.745276	0.901465	0.745276	0.89622	0.745276	0.884776	0.745276	0.88716	0.745276	0.898128	0.745276	0.90528	0.745276	0.921016	0.745276	0.945334	0.745276	0.956302	0.745276	0.977759	0.745276	0.99731	0.745276	1.02306	0.745276	1.04309
0.750355	2.4674	0.750355	1.35684	0.750355	1.0593	0.750355	1.03212	0.750355	1.08552	0.750355	1.12272	0.750355	1.12987	0.750355	1.10078	0.750355	1.05167	0.750355	1.00971	0.750355	0.972991	0.750355	0.946288	0.750355	0.9234	0.750355	0.915294	0.750355	0.902896	0.750355	0.909095	0.750355	0.920539	0.750355	0.929599	0.750355	0.947719	0.750355	0.964408	0.750355	0.98062	0.750355	1.00542	0.750355	1.01972	0.750355	1.0469	0.750355	1.07599
0.755355	2.54656	0.755355	1.40501	0.755355	1.09077	0.755355	1.05167	0.755355	1.10746	0.755355	1.14036	0.755355	1.14608	0.755355	1.11795	0.755355	1.0674	0.755355	1.02497	0.755355	0.986342	0.755355	0.960593	0.755355	0.941043	0.755355	0.939136	0.755355	0.927215	0.755355	0.924354	0.755355	0.940566	0.755355	0.938182	0.755355	0.962977	0.755355	0.992064	0.755355	1.00923	0.755355	1.02592	0.755355	1.05119	0.755355	1.07742	0.755355	1.10984
0.760354	2.63763	0.760354	1.44744	0.760354	1.12558	0.760354	1.086	0.760354	1.12701	0.760354	1.1623	0.760354	1.16468	0.760354	1.12892	0.760354	1.08886	0.760354	1.04452	0.760354	1.00732	0.760354	0.982528	0.760354	0.965838	0.760354	0.952487	0.760354	0.951056	0.760354	0.958686	0.760354	0.972037	0.760354	0.982051	0.760354	0.998263	0.760354	1.02592	0.760354	1.04881	0.760354	1.07742	0.760354	1.10126	0.760354	1.13321	0.760354	1.16039
0.765432	2.73443	0.765432	1.4999	0.765432	1.16182	0.765432	1.11223	0.765432	1.15467	0.765432	1.18328	0.765432	1.18471	0.765432	1.15705	0.765432	1.11175	0.765432	1.07122	0.765432	1.03355	0.765432	1.00923	0.765432	0.99874	0.765432	0.989203	0.765432	0.991111	0.765432	0.999694	0.765432	1.00923	0.765432	1.03164	0.765432	1.04928	0.765432	1.08076	0.765432	1.10603	0.765432	1.1313	0.765432	1.16563	0.765432	1.19806	0.765432	1.22953
0.770432	2.83838	0.770432	1.54901	0.770432	1.2033	0.770432	1.14275	0.770432	1.18804	0.770432	1.22047	0.770432	1.21618	0.770432	1.19043	0.770432	1.13845	0.770432	1.09888	0.770432	1.06645	0.770432	1.04499	0.770432	1.0407	0.770432	1.03498	0.770432	1.03975	0.770432	1.05167	0.770432	1.07313	0.770432	1.09172	0.770432	1.11652	0.770432	1.15324	0.770432	1.18709	0.770432	1.23048	0.770432	1.26243	0.770432	1.30964	0.770432	1.35494
0.775511	2.95759	0.775511	1.60623	0.775511	1.25623	0.775511	1.18709	0.775511	1.21522	0.775511	1.24574	0.775511	1.25146	0.775511	1.22571	0.775511	1.17994	0.775511	1.14561	0.775511	1.11413	0.775511	1.09935	0.775511	1.09792	0.775511	1.10078	0.775511	1.1108	0.775511	1.12606	0.775511	1.16182	0.775511	1.18948	0.775511	1.22285	0.775511	1.26863	0.775511	1.32013	0.775511	1.36304	0.775511	1.41073	0.775511	1.47367	0.775511	1.53852
0.780511	3.09921	0.780511	1.67537	0.780511	1.3125	0.780511	1.23859	0.780511	1.27817	0.780511	1.29533	0.780511	1.3063	0.780511	1.27817	0.780511	1.24002	0.780511	1.20855	0.780511	1.19091	0.780511	1.17136	0.780511	1.18471	0.780511	1.19281	0.780511	1.22142	0.780511	1.25003	0.780511	1.2939	0.780511	1.33682	0.780511	1.3907	0.780511	1.45793	0.780511	1.52421	0.780511	1.58859	0.780511	1.65964	0.780511	1.74118	0.780511	1.83559
0.785589	3.25276	0.785589	1.75882	0.785589	1.38784	0.785589	1.31774	0.785589	1.34445	0.785589	1.37306	0.785589	1.37735	0.785589	1.35732	0.785589	1.32871	0.785589	1.30105	0.785589	1.29343	0.785589	1.29724	0.785589	1.32013	0.785589	1.3516	0.785589	1.39165	0.785589	1.44601	0.785589	1.50753	0.785589	1.58382	0.785589	1.65821	0.785589	1.75882	0.785589	1.84322	0.785589	1.94574	0.785589	2.05112	0.785589	2.17987	0.785589	2.32531
0.790589	3.37101	0.790589	1.85705	0.790589	1.48798	0.790589	1.41645	0.790589	1.43981	0.790589	1.47892	0.790589	1.49704	0.790589	1.47558	0.790589	1.4546	0.790589	1.44601	0.790589	1.45793	0.790589	1.48702	0.790589	1.52898	0.790589	1.58668	0.790589	1.66345	0.790589	1.75548	0.790589	1.85466	0.790589	1.96339	0.790589	2.08021	0.790589	2.22088	0.790589	2.36393	0.790589	2.50841	0.790589	2.6753	0.790589	2.86842	0.790589	3.1016
0.795667	3.55317	0.795667	1.99867	0.795667	1.64485	0.795667	1.56618	0.795667	1.60003	0.795667	1.64676	0.795667	1.67823	0.795667	1.67585	0.795667	1.66631	0.795667	1.683	0.795667	1.72544	0.795667	1.77885	0.795667	1.87565	0.795667	1.97912	0.795667	2.09785	0.795667	2.24234	0.795667	2.40255	0.795667	2.59043	0.795667	2.77973	0.795667	2.99192	0.795667	3.21509	0.795667	3.45065	0.795667	3.70862	0.795667	4.01427	0.795667	4.37953
0.800667	3.75725	0.800667	2.18702	0.800667	1.85466	0.800667	1.80078	0.800667	1.83893	0.800667	1.90235	0.800667	1.96005	0.800667	1.97292	0.800667	2.0063	0.800667	2.05685	0.800667	2.15174	0.800667	2.26952	0.800667	2.43355	0.800667	2.60664	0.800667	2.80977	0.800667	3.04914	0.800667	3.31904	0.800667	3.60705	0.800667	3.89124	0.800667	4.26651	0.800667	4.63464	0.800667	4.9894	0.800667	5.4157	0.800667	5.91447	0.800667	6.50766
0.805745	3.98804	0.805745	2.46025	0.805745	2.17749	0.805745	2.14029	0.805745	2.21802	0.805745	2.31052	0.805745	2.41877	0.805745	2.46883	0.805745	2.54179	0.805745	2.66434	0.805745	2.836	0.805745	3.04438	0.805745	3.32047	0.805745	3.61611	0.805745	3.96039	0.805745	4.34281	0.805745	4.79438	0.805745	5.26788	0.805745	5.76379	0.805745	6.3441	0.805745	6.93968	0.805745	7.53906	0.805745	8.19663	0.805745	8.98818	0.805745	9.8832
0.810745	4.25841	0.810745	2.82742	0.810745	2.65146	0.810745	2.68007	0.810745	2.80977	0.810745	2.95378	0.810745	3.13498	0.810745	3.25037	0.810745	3.40296	0.810745	3.63757	0.810745	3.94751	0.810745	4.30752	0.810745	4.77626	0.810745	5.26835	0.810745	5.84295	0.810745	6.49955	0.810745	7.23532	0.810745	7.97155	0.810745	8.74403	0.810745	9.64145	0.810745	10.5451	0.810745	11.3991	0.810745	12.2965	0.810745	13.3231	0.810745	14.4046
0.815745	4.55548	0.815745	3.33334	0.815745	3.35909	0.815745	3.49738	0.815745	3.71911	0.815745	3.96563	0.815745	4.2875	0.815745	4.5016	0.815745	4.79009	0.815745	5.19492	0.815745	5.74043	0.815745	6.3484	0.815745	7.1452	0.815745	7.9439	0.815745	8.84655	0.815745	9.83552	0.815745	10.9022	0.815745	11.915	0.815745	12.9402	0.815745	14.0126	0.815745	15.0393	0.815745	15.9567	0.815745	16.8455	0.815745	17.7816	0.815745	18.6842
0.820824	4.9093	0.820824	4.03811	0.820824	4.39431	0.820824	4.74479	0.820824	5.14915	0.820824	5.55779	0.820824	6.11427	0.820824	6.5129	0.820824	7.0236	0.820824	7.71168	0.820824	8.58096	0.820824	9.52224	0.820824	10.6919	0.820824	11.7691	0.820824	12.9197	0.820824	14.1161	0.820824	15.2553	0.820824	16.2824	0.820824	17.2232	0.820824	18.1592	0.820824	18.9298	0.820824	19.5936	0.820824	20.2101	0.820824	20.8147	0.820824	21.3645
0.825824	5.30602	0.825824	4.96604	0.825824	5.86059	0.825824	6.57775	0.825824	7.26631	0.825824	7.96726	0.825824	8.83702	0.825824	9.46883	0.825824	10.2456	0.825824	11.2184	0.825824	12.3489	0.825824	13.4953	0.825824	14.7479	0.825824	15.8394	0.825824	16.8789	0.825824	17.8889	0.825824	18.75	0.825824	19.461	0.825824	20.0904	0.825824	20.6927	0.825824	21.1643	0.825824	21.5295	0.825824	21.8752	0.825824	22.2162	0.825824	22.5128
0.830902	5.74615	0.830902	6.1157	0.830902	7.78606	0.830902	9.0144	0.830902	10.062	0.830902	11.0867	0.830902	12.2188	0.830902	12.9936	0.830902	13.8834	0.830902	14.9129	0.830902	15.9839	0.830902	16.9743	0.830902	17.9666	0.830902	18.7457	0.830902	19.4376	0.830902	20.0771	0.830902	20.5878	0.830902	21.0131	0.830902	21.3803	0.830902	21.715	0.830902	21.9658	0.830902	22.1976	0.830902	22.4088	0.830902	22.5938	0.830902	22.7407
0.835901	6.26638	0.835901	7.49996	0.835901	10.0487	0.835901	11.7825	0.835901	13.1338	0.835901	14.2911	0.835901	15.4222	0.835901	16.1961	0.835901	16.9891	0.835901	17.793	0.835901	18.5807	0.835901	19.2555	0.835901	19.8682	0.835901	20.3431	0.835901	20.768	0.835901	21.1533	0.835901	21.4232	0.835901	21.6831	0.835901	21.8843	0.835901	22.1041	0.835901	22.2443	0.835901	22.3883	0.835901	22.5137	0.835901	22.6038	0.835901	22.6758
0.84098	6.85766	0.84098	8.96863	0.84098	12.1768	0.84098	14.1795	0.84098	15.6048	0.84098	16.702	0.84098	17.6342	0.84098	18.2727	0.84098	18.8878	0.84098	19.429	0.84098	19.9345	0.84098	20.3389	0.84098	20.7294	0.84098	21.004	0.84098	21.2658	0.84098	21.4904	0.84098	21.6516	0.84098	21.8118	0.84098	21.9263	0.84098	22.0407	0.84098	22.1065	0.84098	22.1985	0.84098	22.2591	0.84098	22.3015	0.84098	22.3287
0.84598	7.50616	0.84598	10.329	0.84598	13.8257	0.84598	15.838	0.84598	17.1674	0.84598	18.1139	0.84598	18.8511	0.84598	19.3489	0.84598	19.7995	0.84598	20.1596	0.84598	20.4871	0.84598	20.7585	0.84598	20.9802	0.84598	21.1604	0.84598	21.3111	0.84598	21.4351	0.84598	21.5128	0.84598	21.5963	0.84598	21.6559	0.84598	21.7107	0.84598	21.7446	0.84598	21.7937	0.84598	21.8042	0.84598	21.8085	0.84598	21.8299
0.851058	8.22714	0.851058	11.4992	0.851058	14.9506	0.851058	16.8555	0.851058	18.041	0.851058	18.843	0.851058	19.4248	0.851058	19.8181	0.851058	20.1443	0.851058	20.4142	0.851058	20.6159	0.851058	20.7885	0.851058	20.9025	0.851058	21.0126	0.851058	21.0789	0.851058	21.1337	0.851058	21.169	0.851058	21.2124	0.851058	21.2367	0.851058	21.2639	0.851058	21.2873	0.851058	21.3211	0.851058	21.3369	0.851058	21.3426	0.851058	21.335
0.856058	9.02298	0.856058	12.44	0.856058	15.7192	0.856058	17.4297	0.856058	18.4825	0.856058	19.1491	0.856058	19.6203	0.856058	19.935	0.856058	20.1777	0.856058	20.3632	0.856058	20.4857	0.856058	20.5782	0.856058	20.6421	0.856058	20.6993	0.856058	20.7356	0.856058	20.7728	0.856058	20.7818	0.856058	20.8047	0.856058	20.8228	0.856058	20.8391	0.856058	20.861	0.856058	20.881	0.856058	20.8882	0.856058	20.8877	0.856058	20.8877
0.861058	9.88511	0.861058	13.2988	0.861058	16.198	0.861058	17.7305	0.861058	18.6361	0.861058	19.2068	0.861058	19.5907	0.861058	19.8453	0.861058	20.0289	0.861058	20.1495	0.861058	20.2449	0.861058	20.2964	0.861058	20.3365	0.861058	20.3756	0.861058	20.3918	0.861058	20.3999	0.861058	20.4137	0.861058	20.4318	0.861058	20.4399	0.861058	20.4418	0.861058	20.45	0.861058	20.4619	0.861058	20.4776	0.861058	20.4762	0.861058	20.4767
0.866137	10.7773	0.866137	13.963	0.866137	16.4426	0.866137	17.7725	0.866137	18.5626	0.866137	19.0428	0.866137	19.3499	0.866137	19.5859	0.866137	19.7295	0.866137	19.8296	0.866137	19.8882	0.866137	19.9264	0.866137	19.9493	0.866137	19.9698	0.866137	19.9841	0.866137	19.9641	0.866137	19.9779	0.866137	19.9917	0.866137	20.0051	0.866137	19.9974	0.866137	20.016	0.866137	20.0346	0.866137	20.0394	0.866137	20.0561	0.866137	20.0651
0.871136	11.7715	0.871136	14.561	0.871136	16.6653	0.871136	17.8006	0.871136	18.4854	0.871136	18.9117	0.871136	19.1863	0.871136	19.3771	0.871136	19.4934	0.871136	19.5678	0.871136	19.5974	0.871136	19.6389	0.871136	19.6355	0.871136	19.6527	0.871136	19.666	0.871136	19.6584	0.871136	19.6603	0.871136	19.6665	0.871136	19.6722	0.871136	19.6865	0.871136	19.6966	0.871136	19.7075	0.871136	19.7337	0.871136	19.75	0.871136	19.7638
0.876214	12.852	0.876214	15.1227	0.876214	16.8832	0.876214	17.8531	0.876214	18.4358	0.876214	18.8068	0.876214	19.0419	0.876214	19.1859	0.876214	19.2827	0.876214	19.3408	0.876214	19.3499	0.876214	19.3818	0.876214	19.3842	0.876214	19.3771	0.876214	19.399	0.876214	19.3837	0.876214	19.3837	0.876214	19.3995	0.876214	19.4057	0.876214	19.4181	0.876214	19.429	0.876214	19.4596	0.876214	19.4863	0.876214	19.5158	0.876214	19.5421
0.881214	14.0155	0.881214	15.7006	0.881214	17.104	0.881214	17.9265	0.881214	18.4057	0.881214	18.7281	0.881214	18.9164	0.881214	19.0404	0.881214	19.111	0.881214	19.1463	0.881214	19.1482	0.881214	19.1725	0.881214	19.1639	0.881214	19.1682	0.881214	19.1816	0.881214	19.1768	0.881214	19.182	0.881214	19.1959	0.881214	19.2102	0.881214	19.2264	0.881214	19.2588	0.881214	19.2979	0.881214	19.3289	0.881214	19.3685	0.881214	19.42
0.886292	15.2543	0.886292	16.2709	0.886292	17.3124	0.886292	17.9928	0.886292	18.3919	0.886292	18.6637	0.886292	18.8077	0.886292	18.9088	0.886292	18.9451	0.886292	18.9784	0.886292	18.9784	0.886292	18.9942	0.886292	18.9966	0.886292	18.9927	0.886292	19.0004	0.886292	19.008	0.886292	19.0342	0.886292	19.0533	0.886292	19.0805	0.886292	19.1115	0.886292	19.1501	0.886292	19.1973	0.886292	19.2478	0.886292	19.3089	0.886292	19.3423
0.891293	16.5671	0.891293	16.8341	0.891293	17.5179	0.891293	18.0662	0.891293	18.3771	0.891293	18.5946	0.891293	18.7228	0.891293	18.7963	0.891293	18.8206	0.891293	18.8463	0.891293	18.8568	0.891293	18.8759	0.891293	18.8673	0.891293	18.8883	0.891293	18.9045	0.891293	18.9279	0.891293	18.9627	0.891293	18.9865	0.891293	19.0342	0.891293	19.0814	0.891293	19.1305	0.891293	19.1882	0.891293	19.2574	0.891293	19.3203	0.891293	19.3842
0.896371	17.9842	0.896371	17.3915	0.896371	17.7539	0.896371	18.1525	0.896371	18.4053	0.896371	18.5745	0.896371	18.6752	0.896371	18.7243	0.896371	18.751	0.896371	18.7753	0.896371	18.7844	0.896371	18.7987	0.896371	18.8239	0.896371	18.8497	0.896371	18.874	0.896371	18.9255	0.896371	18.9551	0.896371	19.0013	0.896371	19.0624	0.896371	19.1167	0.896371	19.1816	0.896371	19.2502	0.896371	19.3213	0.896371	19.399	0.896371	19.4696
0.901371	19.3265	0.901371	17.885	0.901371	17.9613	0.901371	18.2093	0.901371	18.3871	0.901371	18.5307	0.901371	18.6151	0.901371	18.6508	0.901371	18.6861	0.901371	18.7138	0.901371	18.7228	0.901371	18.7534	0.901371	18.7882	0.901371	18.8273	0.901371	18.8587	0.901371	18.9226	0.901371	18.9746	0.901371	19.0271	0.901371	19.1	0.901371	19.1615	0.901371	19.225	0.901371	19.2984	0.901371	19.3632	0.901371	19.4386	0.901371	19.5058
0.906448	20.779	0.906448	18.3957	0.906448	18.1874	0.906448	18.3199	0.906448	18.4639	0.906448	18.5846	0.906448	18.6489	0.906448	18.6928	0.906448	18.7228	0.906448	18.7548	0.906448	18.7686	0.906448	18.8154	0.906448	18.8726	0.906448	18.9112	0.906448	18.9646	0.906448	19.0433	0.906448	19.08	0.906448	19.1301	0.906448	19.2149	0.906448	19.2626	0.906448	19.3203	0.906448	19.3804	0.906448	19.4462	0.906448	19.4953	0.906448	19.5573
0.911448	22.2524	0.911448	18.9055	0.911448	18.452	0.911448	18.4544	0.911448	18.5822	0.911448	18.6752	0.911448	18.7343	0.911448	18.7748	0.911448	18.7972	0.911448	18.8535	0.911448	18.8855	0.911448	18.9331	0.911448	18.9832	0.911448	19.0409	0.911448	19.0876	0.911448	19.142	0.911448	19.184	0.911448	19.2331	0.911448	19.2793	0.911448	19.3189	0.911448	19.3556	0.911448	19.4095	0.911448	19.4419	0.911448	19.4863	0.911448	19.5154
0.916449	23.7082	0.916449	19.3671	0.916449	18.7662	0.916449	18.5841	0.916449	18.6966	0.916449	18.7743	0.916449	18.8373	0.916449	18.8711	0.916449	18.9079	0.916449	18.9503	0.916449	18.9818	0.916449	19.038	0.916449	19.0757	0.916449	19.1124	0.916449	19.1415	0.916449	19.1735	0.916449	19.1963	0.916449	19.214	0.916449	19.2555	0.916449	19.2684	0.916449	19.2893	0.916449	19.3232	0.916449	19.3423	0.916449	19.3609	0.916449	19.3723
0.921527	25.1487	0.921527	19.8067	0.921527	18.9951	0.921527	18.7305	0.921527	18.8301	0.921527	18.8959	0.921527	18.9455	0.921527	18.9813	0.921527	19.0099	0.921527	19.0414	0.921527	19.0619	0.921527	19.0934	0.921527	19.1086	0.921527	19.1263	0.921527	19.1215	0.921527	19.1296	0.921527	19.1415	0.921527	19.1325	0.921527	19.1444	0.921527	19.142	0.921527	19.1425	0.921527	19.173	0.921527	19.1663	0.921527	19.184	0.921527	19.1882
0.926527	26.5182	0.926527	20.2092	0.926527	19.2006	0.926527	18.8869	0.926527	18.9303	0.926527	18.9803	0.926527	19.019	0.926527	19.0337	0.926527	19.0371	0.926527	19.0481	0.926527	19.0528	0.926527	19.0538	0.926527	19.038	0.926527	19.0299	0.926527	19.0047	0.926527	18.9923	0.926527	18.976	0.926527	18.9703	0.926527	18.9641	0.926527	18.9451	0.926527	18.9503	0.926527	18.956	0.926527	18.9493	0.926527	18.9479	0.926527	18.9451
0.931605	27.8257	0.931605	20.5749	0.931605	19.3814	0.931605	19.0523	0.931605	18.9932	0.931605	19.0218	0.931605	19.0399	0.931605	19.0295	0.931605	19.0104	0.931605	18.9899	0.931605	18.9713	0.931605	18.9455	0.931605	18.9098	0.931605	18.8783	0.931605	18.8444	0.931605	18.8144	0.931605	18.7834	0.931605	18.7681	0.931605	18.7481	0.931605	18.7205	0.931605	18.7128	0.931605	18.7157	0.931605	18.7042	0.931605	18.6938	0.931605	18.6847
0.936605	29.0188	0.936605	20.8753	0.936605	19.5092	0.936605	19.0829	0.936605	18.9846	0.936605	19.0075	0.936605	18.988	0.936605	18.9532	0.936605	18.9117	0.936605	18.8702	0.936605	18.8268	0.936605	18.7858	0.936605	18.7214	0.936605	18.6771	0.936605	18.638	0.936605	18.5888	0.936605	18.5536	0.936605	18.5168	0.936605	18.4963	0.936605	18.4692	0.936605	18.4553	0.936605	18.4444	0.936605	18.4367	0.936605	18.4239	0.936605	18.4138
0.941684	30.0702	0.941684	21.0794	0.941684	19.5611	0.941684	19.1577	0.941684	18.9288	0.941684	18.8821	0.941684	18.8392	0.941684	18.7977	0.941684	18.7267	0.941684	18.669	0.941684	18.6017	0.941684	18.5402	0.941684	18.4644	0.941684	18.4115	0.941684	18.359	0.941684	18.3147	0.941684	18.2679	0.941684	18.2274	0.941684	18.2007	0.941684	18.1697	0.941684	18.1525	0.941684	18.1392	0.941684	18.1258	0.941684	18.1168	0.941684	18.0996
0.946683	31.0124	0.946683	21.2396	0.946683	19.5821	0.946683	19.1425	0.946683	18.8983	0.946683	18.7467	0.946683	18.6947	0.946683	18.6399	0.946683	18.535	0.946683	18.4625	0.946683	18.3795	0.946683	18.3051	0.946683	18.2298	0.946683	18.1683	0.946683	18.1034	0.946683	18.0505	0.946683	18.0085	0.946683	17.9642	0.946683	17.9299	0.946683	17.8989	0.946683	17.8774	0.946683	17.8655	0.946683	17.854	0.946683	17.8397	0.946683	17.8192
0.951761	31.8517	0.951761	21.375	0.951761	19.5778	0.951761	19.0814	0.951761	18.7624	0.951761	18.617	0.951761	18.5064	0.951761	18.4472	0.951761	18.3485	0.951761	18.2541	0.951761	18.1611	0.951761	18.0696	0.951761	17.9914	0.951761	17.9194	0.951761	17.8483	0.951761	17.804	0.951761	17.7563	0.951761	17.7148	0.951761	17.6752	0.951761	17.6509	0.951761	17.6323	0.951761	17.6161	0.951761	17.6037	0.951761	17.5951	0.951761	17.577
0.956761	32.513	0.956761	21.4113	0.956761	19.5063	0.956761	18.9427	0.956761	18.6628	0.956761	18.4682	0.956761	18.2908	0.956761	18.204	0.956761	18.1049	0.956761	18.0014	0.956761	17.9065	0.956761	17.8111	0.956761	17.7258	0.956761	17.6647	0.956761	17.5884	0.956761	17.5403	0.956761	17.4926	0.956761	17.4468	0.956761	17.4158	0.956761	17.3882	0.956761	17.3629	0.956761	17.3596	0.956761	17.3596	0.956761	17.34	0.956761	17.329
0.96184	33.0461	0.96184	21.4008	0.96184	19.4071	0.96184	18.7944	0.96184	18.5135	0.96184	18.2436	0.96184	18.0968	0.96184	17.9599	0.96184	17.8607	0.96184	17.7649	0.96184	17.6614	0.96184	17.5651	0.96184	17.485	0.96184	17.4182	0.96184	17.3419	0.96184	17.2966	0.96184	17.2485	0.96184	17.2108	0.96184	17.1822	0.96184	17.1569	0.96184	17.1412	0.96184	17.1412	0.96184	17.134	0.96184	17.1226	0.96184	17.1169
0.96684	33.4362	0.96684	21.3316	0.96684	19.2641	0.96684	18.6136	0.96684	18.3037	0.96684	18.0739	0.96684	17.8812	0.96684	17.7296	0.96684	17.5951	0.96684	17.5007	0.96684	17.412	0.96684	17.3267	0.96684	17.2361	0.96684	17.1712	0.96684	17.1045	0.96684	17.0572	0.96684	17.0191	0.96684	16.9872	0.96684	16.9638	0.96684	16.9404	0.96684	16.919	0.96684	16.9233	0.96684	16.9247	0.96684	16.9171	0.96684	16.9142
0.97184	33.7027	0.97184	21.2277	0.97184	19.111	0.97184	18.4267	0.97184	18.1134	0.97184	17.897	0.97184	17.6514	0.97184	17.5384	0.97184	17.3701	0.97184	17.2585	0.97184	17.1745	0.97184	17.1049	0.97184	17.0224	0.97184	16.9576	0.97184	16.8994	0.97184	16.8522	0.97184	16.8169	0.97184	16.7869	0.97184	16.7707	0.97184	16.7487	0.97184	16.7373	0.97184	16.7416	0.97184	16.744	0.97184	16.7444	0.97184	16.7411
0.976918	33.7476	0.976918	21.0198	0.976918	18.875	0.976918	18.1759	0.976918	17.8397	0.976918	17.6337	0.976918	17.4301	0.976918	17.2418	0.976918	17.1316	0.976918	16.991	0.976918	16.888	0.976918	16.825	0.976918	16.7521	0.976918	16.7039	0.976918	16.6529	0.976918	16.6119	0.976918	16.5842	0.976918	16.5561	0.976918	16.5466	0.976918	16.5361	0.976918	16.526	0.976918	16.5256	0.976918	16.5332	0.976918	16.5256	0.976918	16.526
0.981917	33.7752	0.981917	20.8519	0.981917	18.6952	0.981917	17.9742	0.981917	17.6357	0.981917	17.422	0.981917	17.2389	0.981917	17.0692	0.981917	16.9213	0.981917	16.8093	0.981917	16.6982	0.981917	16.6286	0.981917	16.5561	0.981917	16.5036	0.981917	16.4736	0.981917	16.4393	0.981917	16.4188	0.981917	16.3944	0.981917	16.3839	0.981917	16.3739	0.981917	16.3615	0.981917	16.3634	0.981917	16.3739	0.981917	16.3849	0.981917	16.404
0.986996	33.6918	0.986996	20.6593	0.986996	18.4968	0.986996	17.7715	0.986996	17.4363	0.986996	17.2117	0.986996	17.0353	0.986996	16.9047	0.986996	16.7387	0.986996	16.6262	0.986996	16.5327	0.986996	16.4579	0.986996	16.3792	0.986996	16.3277	0.986996	16.2948	0.986996	16.2662	0.986996	16.2419	0.986996	16.2271	0.986996	16.2247	0.986996	16.2266	0.986996	16.2361	0.986996	16.2423	0.986996	16.2523	0.986996	16.2709	0.986996	16.2924
0.991996	33.5273	0.991996	20.4633	0.991996	18.3161	0.991996	17.5865	0.991996	17.2442	0.991996	17.0239	0.991996	16.8489	0.991996	16.732	0.991996	16.6028	0.991996	16.4631	0.991996	16.3735	0.991996	16.322	0.991996	16.2433	0.991996	16.1956	0.991996	16.1656	0.991996	16.1365	0.991996	16.1222	0.991996	16.115	0.991996	16.1184	0.991996	16.1184	0.991996	16.1288	0.991996	16.1489	0.991996	16.1608	0.991996	16.1884	0.991996	16.208
0.997074	33.2822	0.997074	20.2587	0.997074	18.1254	0.997074	17.4001	0.997074	17.063	0.997074	16.8446	0.997074	16.6786	0.997074	16.5527	0.997074	16.4498	0.997074	16.3358	0.997074	16.2333	0.997074	16.1703	0.997074	16.1298	0.997074	16.0831	0.997074	16.0521	0.997074	16.0301	0.997074	16.0187	0.997074	16.0225	0.997074	16.0268	0.997074	16.0301	0.997074	16.0502	0.997074	16.0688	0.997074	16.0969	0.997074	16.1222	0.997074	16.136
1.00207	32.9765	1.00207	20.0489	1.00207	17.9437	1.00207	17.2218	1.00207	16.8861	1.00207	16.6763	1.00207	16.5136	1.00207	16.3983	1.00207	16.2929	1.00207	16.207	1.00207	16.1322	1.00207	16.0597	1.00207	15.9977	1.00207	15.9629	1.00207	15.9529	1.00207	15.94	1.00207	15.9376	1.00207	15.94	1.00207	15.9448	1.00207	15.9567	1.00207	15.9691	1.00207	15.9958	1.00207	16.022	1.00207	16.064	1.00207	16.0936
1.00715	32.6494	1.00715	19.8549	1.00715	17.7787	1.00715	17.0568	1.00715	16.7292	1.00715	16.5175	1.00715	16.3634	1.00715	16.2585	1.00715	16.1608	1.00715	16.0773	1.00715	16.0154	1.00715	15.9701	1.00715	15.9186	1.00715	15.8852	1.00715	15.8575	1.00715	15.847	1.00715	15.8513	1.00715	15.8609	1.00715	15.8723	1.00715	15.8928	1.00715	15.9262	1.00715	15.9586	1.00715	15.9834	1.00715	16.0258	1.00715	16.0559
1.01215	32.2474	1.01215	19.6451	1.01215	17.5904	1.01215	16.877	1.01215	16.5532	1.01215	16.3448	1.01215	16.2056	1.01215	16.0969	1.01215	16.0053	1.01215	15.9376	1.01215	15.8842	1.01215	15.8485	1.01215	15.8165	1.01215	15.797	1.01215	15.7769	1.01215	15.7684	1.01215	15.7741	1.01215	15.7936	1.01215	15.8084	1.01215	15.8299	1.01215	15.8561	1.01215	15.8837	1.01215	15.9114	1.01215	15.9443	1.01215	15.9653
1.01723	31.8893	1.01723	19.5111	1.01723	17.4602	1.01723	16.754	1.01723	16.4259	1.01723	16.2333	1.01723	16.0921	1.01723	15.9958	1.01723	15.9166	1.01723	15.8485	1.01723	15.8036	1.01723	15.7703	1.01723	15.755	1.01723	15.7359	1.01723	15.7283	1.01723	15.7288	1.01723	15.7345	1.01723	15.7583	1.01723	15.7655	1.01723	15.7822	1.01723	15.806	1.01723	15.8318	1.01723	15.8499	1.01723	15.8833	1.01723	15.9043
1.02223	31.504	1.02223	19.3599	1.02223	17.3295	1.02223	16.6276	1.02223	16.3134	1.02223	16.1179	1.02223	15.9805	1.02223	15.8942	1.02223	15.817	1.02223	15.7536	1.02223	15.7102	1.02223	15.684	1.02223	15.6687	1.02223	15.6615	1.02223	15.6444	1.02223	15.6539	1.02223	15.6634	1.02223	15.6735	1.02223	15.6816	1.02223	15.7006	1.02223	15.7178	1.02223	15.7388	1.02223	15.7521	1.02223	15.7803	1.02223	15.7865
1.02723	31.1354	1.02723	19.2426	1.02723	17.2203	1.02723	16.5165	1.02723	16.2085	1.02723	16.0187	1.02723	15.8861	1.02723	15.7946	1.02723	15.7321	1.02723	15.6716	1.02723	15.6291	1.02723	15.6072	1.02723	15.5886	1.02723	15.5814	1.02723	15.5695	1.02723	15.5724	1.02723	15.5752	1.02723	15.5852	1.02723	15.5886	1.02723	15.5914	1.02723	15.6038	1.02723	15.6172	1.02723	15.6186	1.02723	15.632	1.02723	15.6344
1.03231	30.785	1.03231	19.1387	1.03231	17.1169	1.03231	16.4135	1.03231	16.1079	1.03231	15.9219	1.03231	15.7917	1.03231	15.7049	1.03231	15.6429	1.03231	15.5829	1.03231	15.5376	1.03231	15.5166	1.03231	15.4956	1.03231	15.4803	1.03231	15.4656	1.03231	15.4608	1.03231	15.4508	1.03231	15.4465	1.03231	15.4427	1.03231	15.4307	1.03231	15.4331	1.03231	15.4322	1.03231	15.4226	1.03231	15.4102	1.03231	15.3959
1.03731	30.4755	1.03731	19.0538	1.03731	17.0258	1.03731	16.3148	1.03731	16.0139	1.03731	15.8313	1.03731	15.7064	1.03731	15.6139	1.03731	15.5523	1.03731	15.4918	1.03731	15.4427	1.03731	15.4088	1.03731	15.3788	1.03731	15.353	1.03731	15.3282	1.03731	15.3034	1.03731	15.2801	1.03731	15.2605	1.03731	15.2424	1.03731	15.21	1.03731	15.1928	1.03731	15.1733	1.03731	15.147	1.03731	15.1113	1.03731	15.0784
1.04239	30.1622	1.04239	18.9508	1.04239	16.908	1.04239	16.1961	1.04239	15.8899	1.04239	15.7116	1.04239	15.5776	1.04239	15.4837	1.04239	15.4155	1.04239	15.3449	1.04239	15.2858	1.04239	15.241	1.04239	15.1904	1.04239	15.1494	1.04239	15.1089	1.04239	15.0626	1.04239	15.0192	1.04239	14.9825	1.04239	14.9415	1.04239	14.8948	1.04239	14.8481	1.04239	14.8142	1.04239	14.7722	1.04239	14.7179	1.04239	14.6645
1.04739	29.8666	1.04739	18.834	1.04739	16.7711	1.04739	16.0463	1.04739	15.7378	1.04739	15.548	1.04739	15.404	1.04739	15.3077	1.04739	15.2271	1.04739	15.1365	1.04739	15.0683	1.04739	14.9992	1.04739	14.9291	1.04739	14.8681	1.04739	14.8056	1.04739	14.7408	1.04739	14.6731	1.04739	14.6125	1.04739	14.5524	1.04739	14.4904	1.04739	14.4275	1.04739	14.3793	1.04739	14.3235	1.04739	14.2601	1.04739	14.1943
1.05247	29.6339	1.05247	18.7281	1.05247	16.6362	1.05247	15.9019	1.05247	15.5824	1.05247	15.3845	1.05247	15.2228	1.05247	15.1084	1.05247	15.0216	1.05247	14.9081	1.05247	14.8123	1.05247	14.726	1.05247	14.634	1.05247	14.5481	1.05247	14.4647	1.05247	14.3808	1.05247	14.2901	1.05247	14.2167	1.05247	14.1419	1.05247	14.066	1.05247	13.9983	1.05247	13.9397	1.05247	13.8839	1.05247	13.8128	1.05247	13.7461
1.05746	29.457	1.05746	18.6189	1.05746	16.4817	1.05746	15.7393	1.05746	15.4012	1.05746	15.1818	1.05746	15.004	1.05746	14.8709	1.05746	14.7656	1.05746	14.6406	1.05746	14.5143	1.05746	14.407	1.05746	14.2963	1.05746	14.1924	1.05746	14.0894	1.05746	13.9816	1.05746	13.8972	1.05746	13.8081	1.05746	13.7356	1.05746	13.656	1.05746	13.5844	1.05746	13.5272	1.05746	13.4714	1.05746	13.4099	1.05746	13.3451
1.06254	29.2672	1.06254	18.4625	1.06254	16.2814	1.06254	15.5218	1.06254	15.1709	1.06254	14.9253	1.06254	14.7226	1.06254	14.5748	1.06254	14.4466	1.06254	14.303	1.06254	14.1676	1.06254	14.0374	1.06254	13.9106	1.06254	13.8	1.06254	13.6874	1.06254	13.5863	1.06254	13.49	1.06254	13.4051	1.06254	13.3327	1.06254	13.2616	1.06254	13.1934	1.06254	13.1457	1.06254	13.0942	1.06254	13.0418	1.06254	12.9927
1.06754	29.117	1.06754	18.2694	1.06754	16.0611	1.06754	15.2834	1.06754	14.9057	1.06754	14.6363	1.06754	14.4189	1.06754	14.2553	1.06754	14.1051	1.06754	13.9521	1.06754	13.8081	1.06754	13.6698	1.06754	13.5415	1.06754	13.4242	1.06754	13.3203	1.06754	13.2168	1.06754	13.1314	1.06754	13.058	1.06754	12.9869	1.06754	12.9207	1.06754	12.8673	1.06754	12.8267	1.06754	12.7857	1.06754	12.7452	1.06754	12.7047
1.07262	28.9348	1.07262	18.0472	1.07262	15.8079	1.07262	15.0173	1.07262	14.6134	1.07262	14.3273	1.07262	14.1004	1.07262	13.9211	1.07262	13.7656	1.07262	13.6064	1.07262	13.4547	1.07262	13.3246	1.07262	13.2001	1.07262	13.0885	1.07262	12.9874	1.07262	12.8973	1.07262	12.8177	1.07262	12.7495	1.07262	12.6956	1.07262	12.6403	1.07262	12.5936	1.07262	12.5583	1.07262	12.5335	1.07262	12.5006	1.07262	12.4696
1.07762	28.7288	1.07762	17.8164	1.07762	15.569	1.07762	14.7551	1.07762	14.3312	1.07762	14.0317	1.07762	13.7952	1.07762	13.6192	1.07762	13.4509	1.07762	13.2926	1.07762	13.1496	1.07762	13.0208	1.07762	12.9054	1.07762	12.8077	1.07762	12.7132	1.07762	12.6331	1.07762	12.564	1.07762	12.5068	1.07762	12.4605	1.07762	12.4152	1.07762	12.3775	1.07762	12.3508	1.07762	12.3284	1.07762	12.3041	1.07762	12.2836
1.08262	28.4628	1.08262	17.5732	1.08262	15.3254	1.08262	14.4981	1.08262	14.056	1.08262	13.7504	1.08262	13.5196	1.08262	13.3336	1.08262	13.1705	1.08262	13.0165	1.08262	12.8797	1.08262	12.7581	1.08262	12.6489	1.08262	12.5645	1.08262	12.4777	1.08262	12.4071	1.08262	12.3485	1.08262	12.3041	1.08262	12.2622	1.08262	12.2264	1.08262	12.1959	1.08262	12.1758	1.08262	12.1606	1.08262	12.1458	1.08262	12.1282
1.0877	28.1237	1.0877	17.3381	1.0877	15.0927	1.0877	14.2553	1.0877	13.8	1.0877	13.4943	1.0877	13.2649	1.0877	13.0771	1.0877	12.9183	1.0877	12.7686	1.0877	12.6389	1.0877	12.5263	1.0877	12.4305	1.0877	12.3513	1.0877	12.2779	1.0877	12.2202	1.0877	12.1634	1.0877	12.1248	1.0877	12.0929	1.0877	12.0662	1.0877	12.0399	1.0877	12.0247	1.0877	12.0175	1.0877	12.0061	1.0877	11.9951
1.0927	27.748	1.0927	17.1564	1.0927	14.922	1.0927	14.067	1.0927	13.6045	1.0927	13.2988	1.0927	13.0709	1.0927	12.8882	1.0927	12.7266	1.0927	12.584	1.0927	12.4658	1.0927	12.357	1.0927	12.2703	1.0927	12.2016	1.0927	12.1325	1.0927	12.079	1.0927	12.0352	1.0927	11.9985	1.0927	11.9703	1.0927	11.9503	1.0927	11.9336	1.0927	11.9255	1.0927	11.9198	1.0927	11.9145	1.0927	11.9088
1.09778	27.3489	1.09778	17.0181	1.09778	14.7803	1.09778	13.913	1.09778	13.4476	1.09778	13.141	1.09778	12.9121	1.09778	12.7295	1.09778	12.5793	1.09778	12.4405	1.09778	12.3241	1.09778	12.2288	1.09778	12.1449	1.09778	12.0805	1.09778	12.0147	1.09778	11.9703	1.09778	11.9379	1.09778	11.9055	1.09778	11.885	1.09778	11.8683	1.09778	11.8535	1.09778	11.8487	1.09778	11.8502	1.09778	11.8473	1.09778	11.8449
1.0927	22.6267	1.0927	13.9626	1.0927	12.0175	1.0927	11.2613	1.0927	10.865	1.0927	10.5999	1.0927	10.4058	1.0927	10.2523	1.0927	10.124	1.0927	10.0091	1.0927	9.91563	1.0927	9.84601	1.0927	9.78307	1.0927	9.733	1.0927	9.68913	1.0927	9.6548	1.0927	9.63096	1.0927	9.61474	1.0927	9.60282	1.0927	9.59567	1.0927	9.59233	1.0927	9.59376	1.0927	9.59996	1.0927	9.60664	1.0927	9.61474
1.0877	19.0533	1.0877	11.7081	1.0877	10.0038	1.0877	9.33817	1.0877	8.99914	1.0877	8.76978	1.0877	8.60528	1.0877	8.4689	1.0877	8.35684	1.0877	8.25766	1.0877	8.17994	1.0877	8.11937	1.0877	8.07407	1.0877	8.03497	1.0877	7.99683	1.0877	7.97489	1.0877	7.95916	1.0877	7.94867	1.0877	7.94867	1.0877	7.94151	1.0877	7.93961	1.0877	7.94485	1.0877	7.95439	1.0877	7.96726	1.0877	7.97585
1.08262	16.2619	1.08262	9.96713	1.08262	8.47462	1.08262	7.88429	1.08262	7.59008	1.08262	7.39172	1.08262	7.24676	1.08262	7.12231	1.08262	7.02599	1.08262	6.93872	1.08262	6.87435	1.08262	6.82285	1.08262	6.78375	1.08262	6.75323	1.08262	6.72319	1.08262	6.71031	1.08262	6.69553	1.08262	6.68933	1.08262	6.68743	1.08262	6.68838	1.08262	6.68743	1.08262	6.69887	1.08262	6.70412	1.08262	6.71651	1.08262	6.72939
1.07762	14.0265	1.07762	8.57762	1.07762	7.25582	1.07762	6.7313	1.07762	6.47333	1.07762	6.30214	1.07762	6.17387	1.07762	6.06182	1.07762	5.97408	1.07762	5.90112	1.07762	5.84199	1.07762	5.80099	1.07762	5.7657	1.07762	5.739	1.07762	5.7142	1.07762	5.70371	1.07762	5.69417	1.07762	5.68893	1.07762	5.69274	1.07762	5.69274	1.07762	5.69751	1.07762	5.70514	1.07762	5.7142	1.07762	5.72565	1.07762	5.74329
1.07262	12.194	1.07262	7.4437	1.07262	6.26447	1.07262	5.80194	1.07262	5.57258	1.07262	5.42523	1.07262	5.31079	1.07262	5.21256	1.07262	5.13103	1.07262	5.06713	1.07262	5.01372	1.07262	4.97272	1.07262	4.94601	1.07262	4.91979	1.07262	4.90405	1.07262	4.89547	1.07262	4.88688	1.07262	4.88784	1.07262	4.8907	1.07262	4.88879	1.07262	4.89356	1.07262	4.90214	1.07262	4.91359	1.07262	4.92646	1.07262	4.93695
1.06754	10.6843	1.06754	6.50289	1.06754	5.4486	1.06754	5.03566	1.06754	4.83872	1.06754	4.70998	1.06754	4.60793	1.06754	4.51734	1.06754	4.44676	1.06754	4.3843	1.06754	4.33709	1.06754	4.30323	1.06754	4.27462	1.06754	4.25936	1.06754	4.24124	1.06754	4.23314	1.06754	4.23171	1.06754	4.2236	1.06754	4.23361	1.06754	4.23409	1.06754	4.2379	1.06754	4.24887	1.06754	4.25793	1.06754	4.26985	1.06754	4.28225
1.06254	9.40684	1.06254	5.71659	1.06254	4.77054	1.06254	4.40337	1.06254	4.2298	1.06254	4.11297	1.06254	4.02237	1.06254	3.94131	1.06254	3.87694	1.06254	3.81972	1.06254	3.7749	1.06254	3.74819	1.06254	3.7253	1.06254	3.70528	1.06254	3.69383	1.06254	3.6862	1.06254	3.68191	1.06254	3.68144	1.06254	3.68716	1.06254	3.68859	1.06254	3.69526	1.06254	3.70289	1.06254	3.71148	1.06254	3.72626	1.06254	3.74056
1.05746	8.33777	1.05746	5.04853	1.05746	4.20119	1.05746	3.86979	1.05746	3.71529	1.05746	3.6142	1.05746	3.53743	1.05746	3.45971	1.05746	3.39629	1.05746	3.3486	1.05746	3.30807	1.05746	3.27899	1.05746	3.26134	1.05746	3.24561	1.05746	3.23369	1.05746	3.22749	1.05746	3.2251	1.05746	3.22701	1.05746	3.23225	1.05746	3.2313	1.05746	3.23702	1.05746	3.24513	1.05746	3.25657	1.05746	3.26897	1.05746	3.27994
1.05247	7.4003	1.05247	4.47156	1.05247	3.70242	1.05247	3.4125	1.05247	3.27755	1.05247	3.19029	1.05247	3.11733	1.05247	3.05344	1.05247	2.99145	1.05247	2.94901	1.05247	2.90991	1.05247	2.88559	1.05247	2.86795	1.05247	2.85555	1.05247	2.84267	1.05247	2.83504	1.05247	2.83409	1.05247	2.83314	1.05247	2.83934	1.05247	2.8422	1.05247	2.84792	1.05247	2.85841	1.05247	2.86652	1.05247	2.87701	1.05247	2.88845
1.04739	6.60589	1.04739	3.97517	1.04739	3.28375	1.04739	3.02435	1.04739	2.90562	1.04739	2.82837	1.04739	2.76638	1.04739	2.7001	1.04739	2.64765	1.04739	2.60855	1.04739	2.57326	1.04739	2.55085	1.04739	2.53798	1.04739	2.52176	1.04739	2.51318	1.04739	2.5065	1.04739	2.50555	1.04739	2.50555	1.04739	2.51032	1.04739	2.51413	1.04739	2.51986	1.04739	2.52844	1.04739	2.53559	1.04739	2.54847	1.04739	2.56182
1.04239	5.91733	1.04239	3.5484	1.04239	2.92469	1.04239	2.69152	1.04239	2.58757	1.04239	2.51842	1.04239	2.46264	1.04239	2.40541	1.04239	2.35582	1.04239	2.31529	1.04239	2.28287	1.04239	2.26141	1.04239	2.24758	1.04239	2.23661	1.04239	2.22851	1.04239	2.22422	1.04239	2.22231	1.04239	2.22326	1.04239	2.23328	1.04239	2.23328	1.04239	2.23709	1.04239	2.24567	1.04239	2.25521	1.04239	2.26332	1.04239	2.27428
1.03731	5.31079	1.03731	3.17503	1.03731	2.60998	1.03731	2.39969	1.03731	2.311	1.03731	2.24997	1.03731	2.19656	1.03731	2.14363	1.03731	2.09929	1.03731	2.06209	1.03731	2.03348	1.03731	2.01155	1.03731	1.9982	1.03731	1.98866	1.03731	1.9796	1.03731	1.97912	1.03731	1.97769	1.03731	1.97817	1.03731	1.98437	1.03731	1.98866	1.03731	1.99438	1.03731	1.99963	1.03731	2.0063	1.03731	2.01918	1.03731	2.03205
1.03231	4.7815	1.03231	2.84267	1.03231	2.32626	1.03231	2.1422	1.03231	2.06591	1.03231	2.01012	1.03231	1.96672	1.03231	1.91618	1.03231	1.87469	1.03231	1.83988	1.03231	1.81413	1.03231	1.79506	1.03231	1.78171	1.03231	1.77408	1.03231	1.76311	1.03231	1.76359	1.03231	1.76073	1.03231	1.76406	1.03231	1.76788	1.03231	1.76931	1.03231	1.77598	1.03231	1.78457	1.03231	1.79267	1.03231	1.80459	1.03231	1.81318
1.02723	4.31086	1.02723	2.5499	1.02723	2.08164	1.02723	1.91999	1.02723	1.85085	1.02723	1.79983	1.02723	1.76406	1.02723	1.71924	1.02723	1.67823	1.02723	1.64485	1.02723	1.62006	1.02723	1.60337	1.02723	1.59193	1.02723	1.58144	1.02723	1.57667	1.02723	1.57524	1.02723	1.57381	1.02723	1.57619	1.02723	1.58239	1.02723	1.58382	1.02723	1.58859	1.02723	1.59526	1.02723	1.60432	1.02723	1.61386	1.02723	1.62149
1.02223	3.89315	1.02223	2.29479	1.02223	1.86658	1.02223	1.71781	1.02223	1.65868	1.02223	1.61911	1.02223	1.58668	1.02223	1.54186	1.02223	1.50705	1.02223	1.47796	1.02223	1.45317	1.02223	1.436	1.02223	1.42742	1.02223	1.42074	1.02223	1.4112	1.02223	1.4093	1.02223	1.40739	1.02223	1.4093	1.02223	1.41788	1.02223	1.41597	1.02223	1.42551	1.02223	1.42837	1.02223	1.43648	1.02223	1.4503	1.02223	1.45603
1.01723	3.52599	1.01723	2.06352	1.01723	1.67585	1.01723	1.54424	1.01723	1.49704	1.01723	1.45841	1.01723	1.42694	1.01723	1.38927	1.01723	1.35446	1.01723	1.3268	1.01723	1.30439	1.01723	1.28866	1.01723	1.27912	1.01723	1.27006	1.01723	1.26434	1.01723	1.26005	1.01723	1.26148	1.01723	1.26338	1.01723	1.27101	1.01723	1.2734	1.01723	1.27721	1.01723	1.2858	1.01723	1.29104	1.01723	1.30153	1.01723	1.31011
1.01215	3.19315	1.01215	1.85609	1.01215	1.50466	1.01215	1.38784	1.01215	1.34826	1.01215	1.31488	1.01215	1.29009	1.01215	1.24908	1.01215	1.22047	1.01215	1.19281	1.01215	1.17326	1.01215	1.15848	1.01215	1.15085	1.01215	1.1437	1.01215	1.13321	1.01215	1.13702	1.01215	1.13035	1.01215	1.13655	1.01215	1.14275	1.01215	1.14275	1.01215	1.14465	1.01215	1.15371	1.01215	1.15896	1.01215	1.16849	1.01215	1.18042
1.00715	2.89942	1.00715	1.67776	1.00715	1.35589	1.00715	1.25337	1.00715	1.21522	1.00715	1.19091	1.00715	1.16802	1.00715	1.13416	1.00715	1.10126	1.00715	1.07742	1.00715	1.05834	1.00715	1.04642	1.00715	1.03546	1.00715	1.03069	1.00715	1.01972	1.00715	1.02067	1.00715	1.02211	1.00715	1.02401	1.00715	1.03117	1.00715	1.0283	1.00715	1.03546	1.00715	1.03975	1.00715	1.04833	1.00715	1.05548	1.00715	1.06264
1.00207	2.63144	1.00207	1.51086	1.00207	1.21952	1.00207	1.12653	1.00207	1.0984	1.00207	1.07646	1.00207	1.05501	1.00207	1.02306	1.00207	0.993495	1.00207	0.972037	1.00207	0.951533	1.00207	0.939612	1.00207	0.931506	1.00207	0.924354	1.00207	0.919585	1.00207	0.916247	1.00207	0.915294	1.00207	0.920539	1.00207	0.925307	1.00207	0.925307	1.00207	0.931983	1.00207	0.938659	1.00207	0.944381	1.00207	0.954394	1.00207	0.961547
0.997074	2.39302	0.997074	1.36447	0.997074	1.09649	0.997074	1.01448	0.997074	0.995402	0.997074	0.974422	0.997074	0.956779	0.997074	0.925784	0.997074	0.900989	0.997074	0.877147	0.997074	0.858073	0.997074	0.84949	0.997074	0.839953	0.997074	0.832324	0.997074	0.825171	0.997074	0.827556	0.997074	0.825171	0.997074	0.829463	0.997074	0.834231	0.997074	0.834708	0.997074	0.84043	0.997074	0.843768	0.997074	0.852828	0.997074	0.857596	0.997074	0.86904
0.991996	2.18082	0.991996	1.23048	0.991996	0.984912	0.991996	0.913863	0.991996	0.900035	0.991996	0.883346	0.991996	0.865703	0.991996	0.841384	0.991996	0.814204	0.991996	0.791316	0.991996	0.775104	0.991996	0.761752	0.991996	0.758414	0.991996	0.748401	0.991996	0.746493	0.991996	0.744109	0.991996	0.742679	0.991996	0.743632	0.991996	0.750785	0.991996	0.752215	0.991996	0.755076	0.991996	0.762706	0.991996	0.769858	0.991996	0.777488	0.991996	0.785594
0.986996	1.98246	0.986996	1.1127	0.986996	0.887637	0.986996	0.826602	0.986996	0.811343	0.986996	0.799422	0.986996	0.782733	0.986996	0.758414	0.986996	0.73791	0.986996	0.716453	0.986996	0.701194	0.986996	0.687842	0.986996	0.679736	0.986996	0.674014	0.986996	0.670199	0.986996	0.67163	0.986996	0.671153	0.986996	0.666862	0.986996	0.678306	0.986996	0.681643	0.986996	0.683551	0.986996	0.690703	0.986996	0.694995	0.986996	0.700717	0.986996	0.7093
0.981917	1.80889	0.981917	1.00446	0.981917	0.797515	0.981917	0.743155	0.981917	0.735526	0.981917	0.724559	0.981917	0.714068	0.981917	0.69118	0.981917	0.665908	0.981917	0.647311	0.981917	0.630622	0.981917	0.62108	0.981917	0.612497	0.981917	0.609159	0.981917	0.606298	0.981917	0.602961	0.981917	0.60153	0.981917	0.603914	0.981917	0.611067	0.981917	0.611544	0.981917	0.618219	0.981917	0.622034	0.981917	0.625854	0.981917	0.63539	0.981917	0.638251
0.976918	1.64676	0.976918	0.905757	0.976918	0.720267	0.976918	0.667338	0.976918	0.664954	0.976918	0.658755	0.976918	0.64445	0.976918	0.622988	0.976918	0.60153	0.976918	0.584364	0.976918	0.567198	0.976918	0.556707	0.976918	0.552416	0.976918	0.548601	0.976918	0.543356	0.976918	0.539541	0.976918	0.545263	0.976918	0.543833	0.976918	0.547647	0.976918	0.550508	0.976918	0.557184	0.976918	0.562906	0.976918	0.563383	0.976918	0.573874	0.976918	0.578165
0.97184	1.50705	0.97184	0.818496	0.97184	0.64445	0.97184	0.599623	0.97184	0.6001	0.97184	0.598192	0.97184	0.588179	0.97184	0.56386	0.97184	0.545263	0.97184	0.528097	0.97184	0.514746	0.97184	0.502825	0.97184	0.495195	0.97184	0.491381	0.97184	0.48995	0.97184	0.487566	0.97184	0.489473	0.97184	0.48995	0.97184	0.495195	0.97184	0.498056	0.97184	0.500917	0.97184	0.505209	0.97184	0.513792	0.97184	0.51713	0.97184	0.527143
0.96684	1.37258	0.96684	0.726943	0.96684	0.579596	0.96684	0.540972	0.96684	0.543356	0.96684	0.538588	0.96684	0.533342	0.96684	0.511408	0.96684	0.492811	0.96684	0.474215	0.96684	0.460863	0.96684	0.454187	0.96684	0.447989	0.96684	0.440359	0.96684	0.433683	0.96684	0.436544	0.96684	0.437975	0.96684	0.437498	0.96684	0.445127	0.96684	0.446081	0.96684	0.449896	0.96684	0.454664	0.96684	0.461817	0.96684	0.466585	0.96684	0.475645
0.96184	1.25194	0.96184	0.654941	0.96184	0.514746	0.96184	0.482798	0.96184	0.487089	0.96184	0.490427	0.96184	0.48089	0.96184	0.458956	0.96184	0.442743	0.96184	0.428915	0.96184	0.41604	0.96184	0.406504	0.96184	0.398397	0.96184	0.393152	0.96184	0.392199	0.96184	0.392675	0.96184	0.391722	0.96184	0.392675	0.96184	0.398874	0.96184	0.39649	0.96184	0.399828	0.96184	0.408411	0.96184	0.41461	0.96184	0.422239	0.96184	0.427008
0.956761	1.14084	0.956761	0.586271	0.956761	0.453711	0.956761	0.428438	0.956761	0.438929	0.956761	0.438929	0.956761	0.432253	0.956761	0.415087	0.956761	0.399351	0.956761	0.379801	0.956761	0.368357	0.956761	0.360727	0.956761	0.36025	0.956761	0.350237	0.956761	0.351191	0.956761	0.346899	0.956761	0.346899	0.956761	0.349283	0.956761	0.354528	0.956761	0.353575	0.956761	0.362158	0.956761	0.365019	0.956761	0.372171	0.956761	0.374079	0.956761	0.381231
0.951761	1.03975	0.951761	0.522375	0.951761	0.404596	0.951761	0.381231	0.951761	0.392199	0.951761	0.393152	0.951761	0.388384	0.951761	0.372171	0.951761	0.357389	0.951761	0.344515	0.951761	0.328779	0.951761	0.32115	0.951761	0.314951	0.951761	0.312567	0.951761	0.309706	0.951761	0.308275	0.951761	0.309229	0.951761	0.310183	0.951761	0.316858	0.951761	0.318766	0.951761	0.320196	0.951761	0.328302	0.951761	0.329733	0.951761	0.337362	0.951761	0.342607
0.946683	0.944858	0.946683	0.462294	0.946683	0.354528	0.946683	0.335455	0.946683	0.350237	0.946683	0.350237	0.946683	0.34976	0.946683	0.332594	0.946683	0.319242	0.946683	0.302076	0.946683	0.290632	0.946683	0.282049	0.946683	0.278234	0.946683	0.27442	0.946683	0.270605	0.946683	0.266314	0.946683	0.271082	0.946683	0.27585	0.946683	0.278711	0.946683	0.283957	0.946683	0.281572	0.946683	0.290155	0.946683	0.294924	0.946683	0.300169	0.946683	0.304461
0.941684	0.85855	0.941684	0.406504	0.941684	0.311613	0.941684	0.296354	0.941684	0.310183	0.941684	0.314474	0.941684	0.312567	0.941684	0.295401	0.941684	0.281572	0.941684	0.265837	0.941684	0.256777	0.941684	0.246286	0.941684	0.244379	0.941684	0.241041	0.941684	0.23818	0.941684	0.232458	0.941684	0.235319	0.941684	0.235796	0.941684	0.243902	0.941684	0.243902	0.941684	0.249624	0.941684	0.255823	0.941684	0.260115	0.941684	0.264406	0.941684	0.269175
0.936605	0.779395	0.936605	0.362158	0.936605	0.272512	0.936605	0.260115	0.936605	0.272989	0.936605	0.278234	0.936605	0.27585	0.936605	0.263453	0.936605	0.244379	0.936605	0.234365	0.936605	0.224352	0.936605	0.217676	0.936605	0.211477	0.936605	0.208139	0.936605	0.207663	0.936605	0.205278	0.936605	0.207663	0.936605	0.206232	0.936605	0.211	0.936605	0.213861	0.936605	0.214815	0.936605	0.223398	0.936605	0.226736	0.936605	0.231028	0.936605	0.238657
0.931605	0.704532	0.931605	0.31352	0.931605	0.232458	0.931605	0.220537	0.931605	0.237226	0.931605	0.242949	0.931605	0.241041	0.931605	0.229597	0.931605	0.215292	0.931605	0.20051	0.931605	0.189066	0.931605	0.182867	0.931605	0.18096	0.931605	0.176191	0.931605	0.175714	0.931605	0.172377	0.931605	0.177145	0.931605	0.17333	0.931605	0.180483	0.931605	0.186205	0.931605	0.185728	0.931605	0.190973	0.931605	0.192881	0.931605	0.201464	0.931605	0.20957
0.926527	0.635867	0.926527	0.271559	0.926527	0.198603	0.926527	0.179529	0.926527	0.20051	0.926527	0.209093	0.926527	0.208616	0.926527	0.192404	0.926527	0.18239	0.926527	0.169992	0.926527	0.161409	0.926527	0.15378	0.926527	0.149965	0.926527	0.149488	0.926527	0.146627	0.926527	0.141859	0.926527	0.14329	0.926527	0.149012	0.926527	0.15378	0.926527	0.152349	0.926527	0.15521	0.926527	0.16427	0.926527	0.167608	0.926527	0.170469	0.926527	0.177622
0.921527	0.571012	0.921527	0.226736	0.921527	0.167608	0.921527	0.153303	0.921527	0.169516	0.921527	0.176191	0.921527	0.175238	0.921527	0.164747	0.921527	0.152349	0.921527	0.139475	0.921527	0.129461	0.921527	0.12517	0.921527	0.122786	0.921527	0.118971	0.921527	0.11611	0.921527	0.113726	0.921527	0.118017	0.921527	0.118494	0.921527	0.127077	0.921527	0.1266	0.921527	0.129461	0.921527	0.13566	0.921527	0.140905	0.921527	0.14472	0.921527	0.149488
0.916449	0.512362	0.916449	0.188112	0.916449	0.132799	0.916449	0.117064	0.916449	0.135183	0.916449	0.145197	0.916449	0.148535	0.916449	0.137091	0.916449	0.12517	0.916449	0.111818	0.916449	0.100851	0.916449	0.09799	0.916449	0.0936985	0.916449	0.092268	0.916449	0.0917912	0.916449	0.0889301	0.916449	0.0932217	0.916449	0.0913143	0.916449	0.0970364	0.916449	0.0965595	0.916449	0.101328	0.916449	0.105619	0.916449	0.109911	0.916449	0.115633	0.916449	0.121355
0.911448	0.455618	0.911448	0.151396	0.911448	0.095129	0.911448	0.089407	0.911448	0.10848	0.911448	0.11754	0.911448	0.115633	0.911448	0.108004	0.911448	0.0936985	0.911448	0.0817776	0.911448	0.0789165	0.911448	0.0731945	0.911448	0.0669956	0.911448	0.0660419	0.911448	0.0650883	0.911448	0.0665188	0.911448	0.0631809	0.911448	0.0693798	0.911448	0.0741482	0.911448	0.0731945	0.911448	0.0765324	0.911448	0.0803471	0.911448	0.0865459	0.911448	0.0889301	0.911448	0.0970364
0.906448	0.402689	0.906448	0.115633	0.906448	0.0646114	0.906448	0.0531673	0.906448	0.077486	0.906448	0.0898838	0.906448	0.0884533	0.906448	0.0803471	0.906448	0.0684261	0.906448	0.0603199	0.906448	0.0522137	0.906448	0.0445843	0.906448	0.0455379	0.906448	0.0393391	0.906448	0.0407696	0.906448	0.0407696	0.906448	0.0398159	0.906448	0.0445843	0.906448	0.0493526	0.906448	0.0488758	0.906448	0.0545979	0.906448	0.054121	0.906448	0.0607967	0.906448	0.0665188	0.906448	0.0727177
0.901371	0.348806	0.901371	0.0803471	0.901371	0.0340939	0.901371	0.0288486	0.901371	0.048399	0.901371	0.0598431	0.901371	0.0584126	0.901371	0.0493526	0.901371	0.0417233	0.901371	0.030756	0.901371	0.0221729	0.901371	0.0197887	0.901371	0.015974	0.901371	0.0174046	0.901371	0.0145435	0.901371	0.0150204	0.901371	0.0150204	0.901371	0.015974	0.901371	0.0245571	0.901371	0.0236034	0.901371	0.0293255	0.901371	0.0326633	0.901371	0.0383854	0.901371	0.0426769	0.901371	0.0474453
0.896371	0.3016	0.896371	0.0469685	0.896371	0.00214577	0.896371	0.0026226	0.896371	0.0259876	0.896371	0.0340939	0.896371	0.0312328	0.896371	0.0255108	0.896371	0.0145435	0.896371	0.00452995	0.896371	0.00119209	0.896371	-0.00500679	0.896371	-0.00548363	0.896371	-0.00977516	0.896371	-0.00882149	0.896371	-0.00929832	0.896371	-0.00739098	0.896371	-0.00214577	0.896371	-0.000715256	0.896371	-0.0026226	0.896371	0.00405312	0.896371	0.00834465	0.896371	0.0140667	0.896371	0.0202656	0.896371	0.0245571
0.891293	0.254869	0.891293	0.0135899	0.891293	-0.0274181	0.891293	-0.025034	0.891293	-0.00548363	0.891293	0.00309944	0.891293	0.0107288	0.891293	-0.0026226	0.891293	-0.00977516	0.891293	-0.0188351	0.891293	-0.0269413	0.891293	-0.0302792	0.891293	-0.030756	0.891293	-0.0355244	0.891293	-0.0350475	0.891293	-0.0298023	0.891293	-0.0302792	0.891293	-0.0264645	0.891293	-0.0221729	0.891293	-0.0240803	0.891293	-0.0183582	0.891293	-0.0154972	0.891293	-0.00882149	0.891293	-0.0026226	0.891293	-0.00119209
0.886292	0.208139	0.886292	-0.0193119	0.886292	-0.0560284	0.886292	-0.0545979	0.886292	-0.036478	0.886292	-0.0231266	0.886292	-0.0207424	0.886292	-0.027895	0.886292	-0.0369549	0.886292	-0.0450611	0.886292	-0.0503063	0.886292	-0.0526905	0.886292	-0.0565052	0.886292	-0.0574589	0.886292	-0.0598431	0.886292	-0.0603199	0.886292	-0.056982	0.886292	-0.0545979	0.886292	-0.0450611	0.886292	-0.0445843	0.886292	-0.0407696	0.886292	-0.0398159	0.886292	-0.0340939	0.886292	-0.0255108	0.886292	-0.0231266
0.881214	0.161409	0.881214	-0.0531673	0.881214	-0.0841618	0.881214	-0.0855923	0.881214	-0.0612736	0.881214	-0.0526905	0.881214	-0.0474453	0.881214	-0.0550747	0.881214	-0.0650883	0.881214	-0.0727177	0.881214	-0.0798702	0.881214	-0.0793934	0.881214	-0.0836849	0.881214	-0.0808239	0.881214	-0.0841618	0.881214	-0.0855923	0.881214	-0.0846386	0.881214	-0.0789165	0.881214	-0.0731945	0.881214	-0.0722408	0.881214	-0.0631809	0.881214	-0.0593662	0.881214	-0.0555515	0.881214	-0.054121	0.881214	-0.0479221
0.876214	0.118494	0.876214	-0.0822544	0.876214	-0.115633	0.876214	-0.113249	0.876214	-0.092268	0.876214	-0.0798702	0.876214	-0.0751019	0.876214	-0.0860691	0.876214	-0.092268	0.876214	-0.101328	0.876214	-0.0998974	0.876214	-0.10848	0.876214	-0.105143	0.876214	-0.108957	0.876214	-0.110865	0.876214	-0.104189	0.876214	-0.103235	0.876214	-0.103712	0.876214	-0.095129	0.876214	-0.0927448	0.876214	-0.0913143	0.876214	-0.0860691	0.876214	-0.0808239	0.876214	-0.0736713	0.876214	-0.071764
0.871136	0.0741482	0.871136	-0.115156	0.871136	-0.14329	0.871136	-0.140905	0.871136	-0.121355	0.871136	-0.107527	0.871136	-0.103712	0.871136	-0.112772	0.871136	-0.118494	0.871136	-0.12517	0.871136	-0.130892	0.871136	-0.132322	0.871136	-0.130892	0.871136	-0.130892	0.871136	-0.136137	0.871136	-0.132322	0.871136	-0.125647	0.871136	-0.128984	0.871136	-0.119448	0.871136	-0.118494	0.871136	-0.111341	0.871136	-0.110865	0.871136	-0.103712	0.871136	-0.0984669	0.871136	-0.095129
0.866137	0.0326633	0.866137	-0.148058	0.866137	-0.177622	0.866137	-0.172377	0.866137	-0.149012	0.866137	-0.137091	0.866137	-0.134706	0.866137	-0.138998	0.866137	-0.149965	0.866137	-0.15521	0.866137	-0.157595	0.866137	-0.160933	0.866137	-0.16284	0.866137	-0.157595	0.866137	-0.158072	0.866137	-0.15521	0.866137	-0.150919	0.866137	-0.149965	0.866137	-0.14329	0.866137	-0.139475	0.866137	-0.142336	0.866137	-0.137091	0.866137	-0.127077	0.866137	-0.123739	0.866137	-0.120401
0.861058	-0.0116825	0.861058	-0.179529	0.861058	-0.204802	0.861058	-0.201464	0.861058	-0.180006	0.861058	-0.168562	0.861058	-0.166655	0.861058	-0.1719	0.861058	-0.174761	0.861058	-0.181437	0.861058	-0.185251	0.861058	-0.184774	0.861058	-0.188589	0.861058	-0.187635	0.861058	-0.184298	0.861058	-0.18239	0.861058	-0.179052	0.861058	-0.177622	0.861058	-0.165701	0.861058	-0.167131	0.861058	-0.162363	0.861058	-0.160456	0.861058	-0.154734	0.861058	-0.145197	0.861058	-0.142336
0.856058	-0.0579357	0.856058	-0.212908	0.856058	-0.236273	0.856058	-0.233412	0.856058	-0.211	0.856058	-0.198603	0.856058	-0.197649	0.856058	-0.203848	0.856058	-0.20957	0.856058	-0.20957	0.856058	-0.214815	0.856058	-0.216722	0.856058	-0.212908	0.856058	-0.214338	0.856058	-0.210047	0.856058	-0.209093	0.856058	-0.208139	0.856058	-0.203371	0.856058	-0.194311	0.856058	-0.194311	0.856058	-0.189066	0.856058	-0.184774	0.856058	-0.180006	0.856058	-0.172853	0.856058	-0.168085
0.851058	-0.102758	0.851058	-0.248671	0.851058	-0.271082	0.851058	-0.264883	0.851058	-0.243902	0.851058	-0.233889	0.851058	-0.22912	0.851058	-0.232458	0.851058	-0.237703	0.851058	-0.244379	0.851058	-0.246763	0.851058	-0.246286	0.851058	-0.244856	0.851058	-0.239611	0.851058	-0.240564	0.851058	-0.237226	0.851058	-0.232935	0.851058	-0.230074	0.851058	-0.223398	0.851058	-0.219584	0.851058	-0.22006	0.851058	-0.210047	0.851058	-0.206709	0.851058	-0.200033	0.851058	-0.192404
0.84598	-0.146151	0.84598	-0.286341	0.84598	-0.305414	0.84598	-0.299215	0.84598	-0.281096	0.84598	-0.267744	0.84598	-0.262022	0.84598	-0.26679	0.84598	-0.27442	0.84598	-0.276804	0.84598	-0.278711	0.84598	-0.277758	0.84598	-0.274897	0.84598	-0.27585	0.84598	-0.271559	0.84598	-0.267744	0.84598	-0.264883	0.84598	-0.254869	0.84598	-0.250578	0.84598	-0.251055	0.84598	-0.243902	0.84598	-0.23818	0.84598	-0.232458	0.84598	-0.228643	0.84598	-0.221968
0.84098	-0.193357	0.84098	-0.320673	0.84098	-0.343561	0.84098	-0.337362	0.84098	-0.317335	0.84098	-0.304937	0.84098	-0.302076	0.84098	-0.302553	0.84098	-0.306368	0.84098	-0.310659	0.84098	-0.309706	0.84098	-0.306368	0.84098	-0.306845	0.84098	-0.306368	0.84098	-0.3016	0.84098	-0.297785	0.84098	-0.29397	0.84098	-0.288248	0.84098	-0.285387	0.84098	-0.280142	0.84098	-0.273943	0.84098	-0.264406	0.84098	-0.263929	0.84098	-0.254393	0.84098	-0.249147
0.835901	-0.240564	0.835901	-0.366449	0.835901	-0.379324	0.835901	-0.374556	0.835901	-0.355482	0.835901	-0.344992	0.835901	-0.338793	0.835901	-0.3407	0.835901	-0.344992	0.835901	-0.347853	0.835901	-0.345945	0.835901	-0.348806	0.835901	-0.33927	0.835901	-0.337839	0.835901	-0.337362	0.835901	-0.33021	0.835901	-0.325918	0.835901	-0.32115	0.835901	-0.313997	0.835901	-0.309706	0.835901	-0.305414	0.835901	-0.296354	0.835901	-0.293493	0.835901	-0.288725	0.835901	-0.282049
0.830902	-0.293493	0.830902	-0.404596	0.830902	-0.418425	0.830902	-0.416517	0.830902	-0.396013	0.830902	-0.385523	0.830902	-0.377417	0.830902	-0.380278	0.830902	-0.383139	0.830902	-0.386	0.830902	-0.382185	0.830902	-0.377893	0.830902	-0.378847	0.830902	-0.373602	0.830902	-0.373602	0.830902	-0.362635	0.830902	-0.359774	0.830902	-0.355959	0.830902	-0.344992	0.830902	-0.3407	0.830902	-0.335455	0.830902	-0.332594	0.830902	-0.324488	0.830902	-0.317812	0.830902	-0.31209
0.825824	-0.344992	0.825824	-0.45085	0.825824	-0.460386	0.825824	-0.453234	0.825824	-0.438929	0.825824	-0.424147	0.825824	-0.416994	0.825824	-0.422716	0.825824	-0.419378	0.825824	-0.422239	0.825824	-0.422716	0.825824	-0.418425	0.825824	-0.411749	0.825824	-0.409365	0.825824	-0.404119	0.825824	-0.39649	0.825824	-0.393152	0.825824	-0.389814	0.825824	-0.379801	0.825824	-0.376463	0.825824	-0.366926	0.825824	-0.363588	0.825824	-0.356913	0.825824	-0.34976	0.825824	-0.343084
0.820824	-0.403166	0.820824	-0.497103	0.820824	-0.510454	0.820824	-0.500917	0.820824	-0.481844	0.820824	-0.465631	0.820824	-0.46277	0.820824	-0.459909	0.820824	-0.462294	0.820824	-0.462294	0.820824	-0.464201	0.820824	-0.457525	0.820824	-0.456095	0.820824	-0.448465	0.820824	-0.444174	0.820824	-0.437021	0.820824	-0.428438	0.820824	-0.426054	0.820824	-0.416517	0.820824	-0.411749	0.820824	-0.405073	0.820824	-0.39649	0.820824	-0.391722	0.820824	-0.388384	0.820824	-0.378847
0.815745	-0.463247	0.815745	-0.54574	0.815745	-0.557661	0.815745	-0.545263	0.815745	-0.530481	0.815745	-0.519514	0.815745	-0.513792	0.815745	-0.510454	0.815745	-0.512362	0.815745	-0.510931	0.815745	-0.506639	0.815745	-0.500441	0.815745	-0.496149	0.815745	-0.491858	0.815745	-0.488997	0.815745	-0.478983	0.815745	-0.472784	0.815745	-0.465631	0.815745	-0.455141	0.815745	-0.451326	0.815745	-0.442743	0.815745	-0.439405	0.815745	-0.430822	0.815745	-0.422239	0.815745	-0.418901
0.810745	-0.52762	0.810745	-0.599146	0.810745	-0.606298	0.810745	-0.601053	0.810745	-0.584841	0.810745	-0.571489	0.810745	-0.562429	0.810745	-0.563383	0.810745	-0.562429	0.810745	-0.558615	0.810745	-0.557661	0.810745	-0.547647	0.810745	-0.541925	0.810745	-0.53668	0.810745	-0.530481	0.810745	-0.521421	0.810745	-0.516176	0.810745	-0.506163	0.810745	-0.49758	0.810745	-0.494719	0.810745	-0.486612	0.810745	-0.477076	0.810745	-0.469923	0.810745	-0.465155	0.810745	-0.453711
0.805745	-0.591516	0.805745	-0.653987	0.805745	-0.661616	0.805745	-0.654464	0.805745	-0.636821	0.805745	-0.623465	0.805745	-0.617266	0.805745	-0.616789	0.805745	-0.61202	0.805745	-0.612974	0.805745	-0.607252	0.805745	-0.60153	0.805745	-0.590086	0.805745	-0.588179	0.805745	-0.580072	0.805745	-0.567198	0.805745	-0.559568	0.805745	-0.551462	0.805745	-0.545263	0.805745	-0.537157	0.805745	-0.52619	0.805745	-0.519514	0.805745	-0.516653	0.805745	-0.507593	0.805745	-0.493288
0.800667	-0.665908	0.800667	-0.719314	0.800667	-0.720744	0.800667	-0.714068	0.800667	-0.698333	0.800667	-0.682597	0.800667	-0.67306	0.800667	-0.675445	0.800667	-0.67163	0.800667	-0.668292	0.800667	-0.661616	0.800667	-0.652556	0.800667	-0.647311	0.800667	-0.634913	0.800667	-0.629191	0.800667	-0.614882	0.800667	-0.607729	0.800667	-0.604391	0.800667	-0.588655	0.800667	-0.581503	0.800667	-0.574827	0.800667	-0.564337	0.800667	-0.558138	0.800667	-0.549078	0.800667	-0.541925
0.795667	-0.739341	0.795667	-0.780826	0.795667	-0.786071	0.795667	-0.778441	0.795667	-0.758891	0.795667	-0.74697	0.795667	-0.735526	0.795667	-0.737433	0.795667	-0.732188	0.795667	-0.730281	0.795667	-0.71979	0.795667	-0.708346	0.795667	-0.701671	0.795667	-0.690703	0.795667	-0.678782	0.795667	-0.671153	0.795667	-0.661616	0.795667	-0.653987	0.795667	-0.645404	0.795667	-0.634913	0.795667	-0.625377	0.795667	-0.616312	0.795667	-0.608206	0.795667	-0.598192	0.795667	-0.590086
0.790589	-0.822787	0.790589	-0.854259	0.790589	-0.848536	0.790589	-0.849967	0.790589	-0.833278	0.790589	-0.816588	0.790589	-0.808959	0.790589	-0.804191	0.790589	-0.797038	0.790589	-0.790839	0.790589	-0.787024	0.790589	-0.77415	0.790589	-0.760798	0.790589	-0.751739	0.790589	-0.740294	0.790589	-0.729327	0.790589	-0.71836	0.790589	-0.7093	0.790589	-0.696425	0.790589	-0.686412	0.790589	-0.680213	0.790589	-0.669246	0.790589	-0.661139	0.790589	-0.648265	0.790589	-0.638728
0.785589	-0.910048	0.785589	-0.925784	0.785589	-0.9234	0.785589	-0.920539	0.785589	-0.901465	0.785589	-0.888114	0.785589	-0.874763	0.785589	-0.877147	0.785589	-0.870948	0.785589	-0.861411	0.785589	-0.851874	0.785589	-0.841384	0.785589	-0.824695	0.785589	-0.813727	0.785589	-0.801806	0.785589	-0.786548	0.785589	-0.777488	0.785589	-0.764613	0.785589	-0.753169	0.785589	-0.743155	0.785589	-0.734572	0.785589	-0.725036	0.785589	-0.711684	0.785589	-0.698333	0.785589	-0.691657
0.780511	-1.00923	0.780511	-1.014	0.780511	-1.00828	0.780511	-1.00208	0.780511	-0.984912	0.780511	-0.970607	0.780511	-0.955348	0.780511	-0.954871	0.780511	-0.95058	0.780511	-0.936751	0.780511	-0.926261	0.780511	-0.910048	0.780511	-0.895743	0.780511	-0.880008	0.780511	-0.873809	0.780511	-0.855689	0.780511	-0.846152	0.780511	-0.831847	0.780511	-0.820403	0.780511	-0.806575	0.780511	-0.797992	0.780511	-0.782733	0.780511	-0.772719	0.780511	-0.764613	0.780511	-0.748878
0.775511	-1.11413	0.775511	-1.10841	0.775511	-1.09792	0.775511	-1.08934	0.775511	-1.07694	0.775511	-1.05358	0.775511	-1.0469	0.775511	-1.03927	0.775511	-1.03546	0.775511	-1.02163	0.775511	-1.00589	0.775511	-0.992541	0.775511	-0.977283	0.775511	-0.962024	0.775511	-0.949149	0.775511	-0.931029	0.775511	-0.915294	0.775511	-0.905757	0.775511	-0.890021	0.775511	-0.878577	0.775511	-0.865703	0.775511	-0.851874	0.775511	-0.843768	0.775511	-0.828986	0.775511	-0.814204
0.770432	-1.23001	0.770432	-1.21093	0.770432	-1.19615	0.770432	-1.18566	0.770432	-1.16802	0.770432	-1.1518	0.770432	-1.13893	0.770432	-1.13512	0.770432	-1.1251	0.770432	-1.1108	0.770432	-1.09745	0.770432	-1.0798	0.770432	-1.06454	0.770432	-1.04261	0.770432	-1.02973	0.770432	-1.01352	0.770432	-0.993972	0.770432	-0.980144	0.770432	-0.964885	0.770432	-0.949626	0.770432	-0.942473	0.770432	-0.926738	0.770432	-0.912433	0.770432	-0.898604	0.770432	-0.883822
0.765432	-1.35446	0.765432	-1.31488	0.765432	-1.30487	0.765432	-1.29962	0.765432	-1.27674	0.765432	-1.25957	0.765432	-1.24288	0.765432	-1.24097	0.765432	-1.22667	0.765432	-1.21093	0.765432	-1.19424	0.765432	-1.17612	0.765432	-1.1499	0.765432	-1.13464	0.765432	-1.11366	0.765432	-1.09697	0.765432	-1.08123	0.765432	-1.06693	0.765432	-1.04928	0.765432	-1.03307	0.765432	-1.01924	0.765432	-1.00446	0.765432	-0.98968	0.765432	-0.975852	0.765432	-0.960116
0.760354	-1.49513	0.760354	-1.43695	0.760354	-1.4236	0.760354	-1.41788	0.760354	-1.40024	0.760354	-1.37544	0.760354	-1.35828	0.760354	-1.35112	0.760354	-1.33682	0.760354	-1.32299	0.760354	-1.29915	0.760354	-1.28103	0.760354	-1.25623	0.760354	-1.23287	0.760354	-1.21236	0.760354	-1.1952	0.760354	-1.1704	0.760354	-1.15753	0.760354	-1.14179	0.760354	-1.12224	0.760354	-1.10651	0.760354	-1.08934	0.760354	-1.07217	0.760354	-1.05644	0.760354	-1.04023
0.755355	-1.64199	0.755355	-1.57047	0.755355	-1.55139	0.755355	-1.54806	0.755355	-1.52421	0.755355	-1.5018	0.755355	-1.48273	0.755355	-1.47367	0.755355	-1.46175	0.755355	-1.43886	0.755355	-1.4174	0.755355	-1.39213	0.755355	-1.3702	0.755355	-1.34063	0.755355	-1.32061	0.755355	-1.29533	0.755355	-1.27292	0.755355	-1.25337	0.755355	-1.23334	0.755355	-1.21809	0.755355	-1.2033	0.755355	-1.18852	0.755355	-1.16563	0.755355	-1.14942	0.755355	-1.12844
0.750355	-1.80364	0.750355	-1.7078	0.750355	-1.68729	0.750355	-1.683	0.750355	-1.65964	0.750355	-1.63818	0.750355	-1.61624	0.750355	-1.60337	0.750355	-1.59336	0.750355	-1.56713	0.750355	-1.54424	0.750355	-1.51372	0.750355	-1.48654	0.750355	-1.45841	0.750355	-1.42885	0.750355	-1.40739	0.750355	-1.38689	0.750355	-1.35923	0.750355	-1.33873	0.750355	-1.31965	0.750355	-1.30201	0.750355	-1.28198	0.750355	-1.26243	0.750355	-1.24717	0.750355	-1.21999
0.745276	-1.98055	0.745276	-1.86754	0.745276	-1.84846	0.745276	-1.83893	0.745276	-1.8127	0.745276	-1.78981	0.745276	-1.76788	0.745276	-1.75834	0.745276	-1.74165	0.745276	-1.71257	0.745276	-1.68157	0.745276	-1.6501	0.745276	-1.61958	0.745276	-1.5905	0.745276	-1.56093	0.745276	-1.53184	0.745276	-1.50848	0.745276	-1.48082	0.745276	-1.45746	0.745276	-1.43552	0.745276	-1.41788	0.745276	-1.39356	0.745276	-1.37401	0.745276	-1.35017	0.745276	-1.3311
0.740276	-2.18607	0.740276	-2.04493	0.740276	-2.02394	0.740276	-2.01488	0.740276	-1.99057	0.740276	-1.96243	0.740276	-1.94002	0.740276	-1.93096	0.740276	-1.90426	0.740276	-1.87278	0.740276	-1.84322	0.740276	-1.80889	0.740276	-1.77026	0.740276	-1.73879	0.740276	-1.70732	0.740276	-1.67013	0.740276	-1.63913	0.740276	-1.61577	0.740276	-1.59383	0.740276	-1.56475	0.740276	-1.5452	0.740276	-1.51992	0.740276	-1.49513	0.740276	-1.47701	0.740276	-1.45364
0.735198	-2.40732	0.735198	-2.24377	0.735198	-2.21706	0.735198	-2.20753	0.735198	-2.18607	0.735198	-2.15746	0.735198	-2.12646	0.735198	-2.11216	0.735198	-2.08784	0.735198	-2.05256	0.735198	-2.01536	0.735198	-1.97531	0.735198	-1.93525	0.735198	-1.89997	0.735198	-1.8642	0.735198	-1.82415	0.735198	-1.79267	0.735198	-1.76359	0.735198	-1.73355	0.735198	-1.70637	0.735198	-1.68205	0.735198	-1.65678	0.735198	-1.62578	0.735198	-1.60337	0.735198	-1.57619
0.730198	-2.65766	0.730198	-2.46693	0.730198	-2.43498	0.730198	-2.42687	0.730198	-2.40685	0.730198	-2.36965	0.730198	-2.33675	0.730198	-2.32531	0.730198	-2.29383	0.730198	-2.25473	0.730198	-2.20991	0.730198	-2.167	0.730198	-2.12217	0.730198	-2.07687	0.730198	-2.04254	0.730198	-1.99963	0.730198	-1.96339	0.730198	-1.9281	0.730198	-1.89663	0.730198	-1.86515	0.730198	-1.8375	0.730198	-1.80793	0.730198	-1.77932	0.730198	-1.74785	0.730198	-1.72306
0.72512	-2.92946	0.72512	-2.71011	0.72512	-2.67483	0.72512	-2.66911	0.72512	-2.64383	0.72512	-2.61093	0.72512	-2.57469	0.72512	-2.55896	0.72512	-2.52272	0.72512	-2.47837	0.72512	-2.42687	0.72512	-2.3768	0.72512	-2.32721	0.72512	-2.28048	0.72512	-2.2328	0.72512	-2.18559	0.72512	-2.14649	0.72512	-2.11025	0.72512	-2.07306	0.72512	-2.0392	0.72512	-2.00678	0.72512	-1.97292	0.72512	-1.94336	0.72512	-1.90855	0.72512	-1.87613
0.72012	-3.23798	0.72012	-2.99002	0.72012	-2.95044	0.72012	-2.94281	0.72012	-2.91849	0.72012	-2.87558	0.72012	-2.83791	0.72012	-2.82265	0.72012	-2.77973	0.72012	-2.73396	0.72012	-2.67054	0.72012	-2.61618	0.72012	-2.55896	0.72012	-2.50364	0.72012	-2.45548	0.72012	-2.40541	0.72012	-2.35725	0.72012	-2.31625	0.72012	-2.27142	0.72012	-2.2328	0.72012	-2.20276	0.72012	-2.1627	0.72012	-2.12885	0.72012	-2.08593	0.72012	-2.05637
0.715042	-3.57081	0.715042	-3.28471	0.715042	-3.24799	0.715042	-3.24131	0.715042	-3.21461	0.715042	-3.16741	0.715042	-3.12687	0.715042	-3.1035	0.715042	-3.05964	0.715042	-3.00432	0.715042	-2.93756	0.715042	-2.87844	0.715042	-2.80691	0.715042	-2.74635	0.715042	-2.69056	0.715042	-2.63144	0.715042	-2.57803	0.715042	-2.53464	0.715042	-2.48075	0.715042	-2.43641	0.715042	-2.39874	0.715042	-2.36059	0.715042	-2.31863	0.715042	-2.28239	0.715042	-2.23995
0.710042	-3.95037	0.710042	-3.63614	0.710042	-3.59608	0.710042	-3.59131	0.710042	-3.56366	0.710042	-3.51454	0.710042	-3.46543	0.710042	-3.44063	0.710042	-3.38341	0.710042	-3.3219	0.710042	-3.24608	0.710042	-3.17599	0.710042	-3.10255	0.710042	-3.03484	0.710042	-2.97047	0.710042	-2.89703	0.710042	-2.84267	0.710042	-2.78927	0.710042	-2.73491	0.710042	-2.68293	0.710042	-2.64336	0.710042	-2.59663	0.710042	-2.54847	0.710042	-2.50269	0.710042	-2.45548
0.704964	-4.38096	0.704964	-4.03143	0.704964	-3.98423	0.704964	-3.98375	0.704964	-3.95276	0.704964	-3.89935	0.704964	-3.8469	0.704964	-3.8159	0.704964	-3.75868	0.704964	-3.67953	0.704964	-3.59799	0.704964	-3.51836	0.704964	-3.43348	0.704964	-3.35146	0.704964	-3.27946	0.704964	-3.20651	0.704964	-3.13784	0.704964	-3.07537	0.704964	-3.01338	0.704964	-2.95712	0.704964	-2.90991	0.704964	-2.85555	0.704964	-2.80453	0.704964	-2.75208	0.704964	-2.69915
0.699964	-4.8702	0.699964	-4.47824	0.699964	-4.43818	0.699964	-4.4439	0.699964	-4.40766	0.699964	-4.34853	0.699964	-4.28988	0.699964	-4.24887	0.699964	-4.18021	0.699964	-4.09247	0.699964	-4.00139	0.699964	-3.91079	0.699964	-3.81352	0.699964	-3.72006	0.699964	-3.63471	0.699964	-3.55412	0.699964	-3.47306	0.699964	-3.40106	0.699964	-3.33048	0.699964	-3.2642	0.699964	-3.21032	0.699964	-3.15119	0.699964	-3.09492	0.699964	-3.03627	0.699964	-2.97571
0.694963	-5.41713	0.694963	-4.99084	0.694963	-4.95221	0.694963	-4.95698	0.694963	-4.92646	0.694963	-4.85732	0.694963	-4.78723	0.694963	-4.75146	0.694963	-4.66992	0.694963	-4.56645	0.694963	-4.45296	0.694963	-4.35378	0.694963	-4.23981	0.694963	-4.13348	0.694963	-4.03382	0.694963	-3.93845	0.694963	-3.8531	0.694963	-3.76822	0.694963	-3.6924	0.694963	-3.61706	0.694963	-3.55031	0.694963	-3.48259	0.694963	-3.4187	0.694963	-3.34717	0.694963	-3.28042
0.689885	-6.0437	0.689885	-5.57448	0.689885	-5.54301	0.689885	-5.55303	0.689885	-5.52299	0.689885	-5.44145	0.689885	-5.36658	0.689885	-5.3189	0.689885	-5.22735	0.689885	-5.111	0.689885	-4.98368	0.689885	-4.86495	0.689885	-4.73334	0.689885	-4.60984	0.689885	-4.49683	0.689885	-4.38525	0.689885	-4.28225	0.689885	-4.18974	0.689885	-4.10105	0.689885	-4.01474	0.689885	-3.94417	0.689885	-3.86597	0.689885	-3.79111	0.689885	-3.70957	0.689885	-3.63184
0.684885	-6.74512	0.684885	-6.25064	0.684885	-6.22823	0.684885	-6.24874	0.684885	-6.21822	0.684885	-6.12762	0.684885	-6.03607	0.684885	-5.98457	0.684885	-5.87823	0.684885	-5.74329	0.684885	-5.59403	0.684885	-5.45432	0.684885	-5.30126	0.684885	-5.15964	0.684885	-5.03137	0.684885	-4.90024	0.684885	-4.77435	0.684885	-4.6766	0.684885	-4.57122	0.684885	-4.46965	0.684885	-4.38478	0.684885	-4.29226	0.684885	-4.20834	0.684885	-4.11917	0.684885	-4.03191
0.679808	-7.55384	0.679808	-7.02456	0.679808	-7.02265	0.679808	-7.05555	0.679808	-7.02026	0.679808	-6.92442	0.679808	-6.82285	0.679808	-6.75848	0.679808	-6.63497	0.679808	-6.47953	0.679808	-6.305	0.679808	-6.14192	0.679808	-5.96502	0.679808	-5.7986	0.679808	-5.64506	0.679808	-5.49581	0.679808	-5.35895	0.679808	-5.23831	0.679808	-5.11815	0.679808	-4.9999	0.679808	-4.89451	0.679808	-4.79819	0.679808	-4.69472	0.679808	-4.59458	0.679808	-4.48491
0.674808	-8.44124	0.674808	-7.88906	0.674808	-7.90861	0.674808	-7.95963	0.674808	-7.9253	0.674808	-7.81706	0.674808	-7.70119	0.674808	-7.62871	0.674808	-7.4909	0.674808	-7.30637	0.674808	-7.10562	0.674808	-6.91298	0.674808	-6.70841	0.674808	-6.51815	0.674808	-6.34077	0.674808	-6.16148	0.674808	-6.0046	0.674808	-5.86202	0.674808	-5.72374	0.674808	-5.58402	0.674808	-5.47101	0.674808	-5.35132	0.674808	-5.23593	0.674808	-5.11815	0.674808	-4.99513
0.669729	-9.47074	0.669729	-8.91331	0.669729	-8.9629	0.669729	-9.04444	0.669729	-9.00916	0.669729	-8.88566	0.669729	-8.74833	0.669729	-8.67108	0.669729	-8.51086	0.669729	-8.29342	0.669729	-8.05643	0.669729	-7.84567	0.669729	-7.60248	0.669729	-7.37551	0.669729	-7.17333	0.669729	-6.96447	0.669729	-6.78184	0.669729	-6.61018	0.669729	-6.44996	0.669729	-6.28736	0.669729	-6.15432	0.669729	-6.00936	0.669729	-5.87823	0.669729	-5.73661	0.669729	-5.59785
0.664729	-10.6523	0.664729	-10.1045	0.664729	-10.196	0.664729	-10.3114	0.664729	-10.2775	0.664729	-10.1412	0.664729	-9.9924	0.664729	-9.89179	0.664729	-9.70534	0.664729	-9.45977	0.664729	-9.17796	0.664729	-8.92762	0.664729	-8.64867	0.664729	-8.38593	0.664729	-8.1456	0.664729	-7.90575	0.664729	-7.68354	0.664729	-7.49376	0.664729	-7.29778	0.664729	-7.10896	0.664729	-6.95065	0.664729	-6.78756	0.664729	-6.62782	0.664729	-6.4676	0.664729	-6.30739
0.659651	-11.987	0.659651	-11.4792	0.659651	-11.6308	0.659651	-11.7829	0.659651	-11.7553	0.659651	-11.597	0.659651	-11.4267	0.659651	-11.3218	0.659651	-11.1015	0.659651	-10.8159	0.659651	-10.4912	0.659651	-10.1951	0.659651	-9.86556	0.659651	-9.56134	0.659651	-9.27714	0.659651	-8.99247	0.659651	-8.73879	0.659651	-8.51182	0.659651	-8.29104	0.659651	-8.06358	0.659651	-7.88191	0.659651	-7.68879	0.659651	-7.50711	0.659651	-7.31447	0.659651	-7.12564
0.654651	-13.4986	0.654651	-13.068	0.654651	-13.2912	0.654651	-13.4914	0.654651	-13.481	0.654651	-13.3007	0.654651	-13.1124	0.654651	-12.9974	0.654651	-12.7428	0.654651	-12.4114	0.654651	-12.0261	0.654651	-11.688	0.654651	-11.2961	0.654651	-10.9375	0.654651	-10.6113	0.654651	-10.2718	0.654651	-9.97809	0.654651	-9.71202	0.654651	-9.44594	0.654651	-9.18034	0.654651	-8.97244	0.654651	-8.74165	0.654651	-8.52183	0.654651	-8.30344	0.654651	-8.07789
0.649572	-15.1775	0.649572	-14.8748	0.649572	-15.2114	0.649572	-15.4722	0.649572	-15.4718	0.649572	-15.2805	0.649572	-15.0722	0.649572	-14.9425	0.649572	-14.6573	0.649572	-14.2696	0.649572	-13.8343	0.649572	-13.4285	0.649572	-12.9803	0.649572	-12.5616	0.649572	-12.1773	0.649572	-11.7653	0.649572	-11.4191	0.649572	-11.1015	0.649572	-10.7992	0.649572	-10.4902	0.649572	-10.237	0.649572	-9.97142	0.649572	-9.71297	0.649572	-9.44928	0.649572	-9.19703
0.644573	-17.0644	0.644573	-16.9571	0.644573	-17.4163	0.644573	-17.7558	0.644573	-17.7925	0.644573	-17.5875	0.644573	-17.3691	0.644573	-17.2132	0.644573	-16.8937	0.644573	-16.4526	0.644573	-15.9534	0.644573	-15.4894	0.644573	-14.9696	0.644573	-14.4828	0.644573	-14.0241	0.644573	-13.5572	0.644573	-13.1491	0.644573	-12.7686	0.644573	-12.4033	0.644573	-12.0371	0.644573	-11.7386	0.644573	-11.4253	0.644573	-11.122	0.644573	-10.8145	0.644573	-10.5069
0.639573	-19.0628	0.639573	-19.2345	0.639573	-19.853	0.639573	-20.285	0.639573	-20.3541	0.639573	-20.1429	0.639573	-19.9097	0.639573	-19.7409	0.639573	-19.3871	0.639573	-18.8912	0.639573	-18.3342	0.639573	-17.8083	0.639573	-17.2194	0.639573	-16.6629	0.639573	-16.1255	0.639573	-15.5972	0.639573	-15.1189	0.639573	-14.6869	0.639573	-14.2587	0.639573	-13.8286	0.639573	-13.4705	0.639573	-13.0961	0.639573	-12.7357	0.639573	-12.368	0.639573	-12.0137
0.634495	-21.2773	0.634495	-21.8147	0.634495	-22.6119	0.634495	-23.1541	0.634495	-23.2585	0.634495	-23.0549	0.634495	-22.8175	0.634495	-22.6515	0.634495	-22.272	0.634495	-21.7307	0.634495	-21.1089	0.634495	-20.5224	0.634495	-19.8534	0.634495	-19.2188	0.634495	-18.6203	0.634495	-18.0114	0.634495	-17.4616	0.634495	-16.96	0.634495	-16.4617	0.634495	-15.9681	0.634495	-15.55	0.634495	-15.1194	0.634495	-14.695	0.634495	-14.2634	0.634495	-13.8314
0.629495	-23.5904	0.629495	-24.5884	0.629495	-25.5941	0.629495	-26.2526	0.629495	-26.4066	0.629495	-26.2254	0.629495	-26.0056	0.629495	-25.8511	0.629495	-25.4634	0.629495	-24.8779	0.629495	-24.2165	0.629495	-23.5833	0.629495	-22.8456	0.629495	-22.1485	0.629495	-21.4766	0.629495	-20.7752	0.629495	-20.1515	0.629495	-19.5831	0.629495	-19.007	0.629495	-18.442	0.629495	-17.9609	0.629495	-17.4549	0.629495	-16.98	0.629495	-16.4765	0.629495	-15.972
0.624416	-25.9608	0.624416	-27.4933	0.624416	-28.7317	0.624416	-29.5099	0.624416	-29.7326	0.624416	-29.6148	0.624416	-29.4198	0.624416	-29.2858	0.624416	-28.9115	0.624416	-28.3221	0.624416	-27.6273	0.624416	-26.9717	0.624416	-26.1868	0.624416	-25.4243	0.624416	-24.6962	0.624416	-23.9356	0.624416	-23.2404	0.624416	-22.6019	0.624416	-21.951	0.624416	-21.3087	0.624416	-20.769	0.624416	-20.1848	0.624416	-19.6312	0.624416	-19.0557	0.624416	-18.4801
0.619416	-28.2658	0.619416	-30.4207	0.619416	-31.8621	0.619416	-32.7586	0.619416	-33.0662	0.619416	-33.0256	0.619416	-32.9093	0.619416	-32.8268	0.619416	-32.4844	0.619416	-31.9184	0.619416	-31.247	0.619416	-30.5895	0.619416	-29.7989	0.619416	-29.0011	0.619416	-28.2405	0.619416	-27.4318	0.619416	-26.676	0.619416	-25.9822	0.619416	-25.2737	0.619416	-24.5584	0.619416	-23.9571	0.619416	-23.3062	0.619416	-22.6735	0.619416	-22.024	0.619416	-21.3765
0.614338	-30.3749	0.614338	-33.1682	0.614338	-34.8038	0.614338	-35.7989	0.614338	-36.2081	0.614338	-36.2987	0.614338	-36.2748	0.614338	-36.2619	0.614338	-36.0068	0.614338	-35.5252	0.614338	-34.9082	0.614338	-34.2997	0.614338	-33.5544	0.614338	-32.7781	0.614338	-32.0123	0.614338	-31.1898	0.614338	-30.4006	0.614338	-29.6844	0.614338	-28.932	0.614338	-28.1643	0.614338	-27.51	0.614338	-26.8129	0.614338	-26.1115	0.614338	-25.3929	0.614338	-24.6719
0.609339	-32.1597	0.609339	-35.5448	0.609339	-37.3167	0.609339	-38.3896	0.609339	-38.9103	0.609339	-39.1273	0.609339	-39.2393	0.609339	-39.3352	0.609339	-39.2112	0.609339	-38.8669	0.609339	-38.3781	0.609339	-37.8961	0.609339	-37.2442	0.609339	-36.5285	0.609339	-35.829	0.609339	-35.0417	0.609339	-34.2692	0.609339	-33.5692	0.609339	-32.8139	0.609339	-32.0305	0.609339	-31.3514	0.609339	-30.6181	0.609339	-29.8771	0.609339	-29.1032	0.609339	-28.3292
0.60426	-33.4185	0.60426	-37.2623	0.60426	-39.1001	0.60426	-40.2221	0.60426	-40.8572	0.60426	-41.2168	0.60426	-41.4857	0.60426	-41.7103	0.60426	-41.737	0.60426	-41.5763	0.60426	-41.304	0.60426	-40.9922	0.60426	-40.5187	0.60426	-39.9593	0.60426	-39.3771	0.60426	-38.6995	0.60426	-38.0086	0.60426	-37.3763	0.60426	-36.651	0.60426	-35.9138	0.60426	-35.2525	0.60426	-34.5229	0.60426	-33.779	0.60426	-32.9841	0.60426	-32.195
0.59926	-34.2335	0.59926	-38.4101	0.59926	-40.2388	0.59926	-41.3455	0.59926	-42.0889	0.59926	-42.601	0.59926	-43.0502	0.59926	-43.4012	0.59926	-43.6205	0.59926	-43.6901	0.59926	-43.6906	0.59926	-43.6148	0.59926	-43.3654	0.59926	-43.0326	0.59926	-42.6339	0.59926	-42.1471	0.59926	-41.6221	0.59926	-41.1085	0.59926	-40.501	0.59926	-39.8444	0.59926	-39.2565	0.59926	-38.5717	0.59926	-37.8603	0.59926	-37.1212	0.59926	-36.3425
0.594182	-34.4285	0.594182	-38.731	0.594182	-40.4576	0.594182	-41.521	0.594182	-42.334	0.594182	-43.003	0.594182	-43.6057	0.594182	-44.0816	0.594182	-44.4969	0.594182	-44.8269	0.594182	-45.1173	0.594182	-45.3204	0.594182	-45.3719	0.594182	-45.3419	0.594182	-45.1779	0.594182	-44.9557	0.594182	-44.64	0.594182	-44.3281	0.594182	-43.8966	0.594182	-43.4012	0.594182	-42.9401	0.594182	-42.3769	0.594182	-41.7728	0.594182	-41.1271	0.594182	-40.4319
0.589182	-34.0332	0.589182	-38.226	0.589182	-39.7662	0.589182	-40.7452	0.589182	-41.5787	0.589182	-42.3607	0.589182	-43.1108	0.589182	-43.6734	0.589182	-44.2828	0.589182	-44.8784	0.589182	-45.4549	0.589182	-45.9256	0.589182	-46.3242	0.589182	-46.607	0.589182	-46.739	0.589182	-46.8215	0.589182	-46.8015	0.589182	-46.7281	0.589182	-46.5564	0.589182	-46.2875	0.589182	-46.008	0.589182	-45.6404	0.589182	-45.1931	0.589182	-44.7134	0.589182	-44.1875
0.584182	-33.0933	0.584182	-36.9905	0.584182	-38.2904	0.584182	-39.1354	0.584182	-39.9474	0.584182	-40.7867	0.584182	-41.6373	0.584182	-42.2658	0.584182	-43.014	0.584182	-43.8318	0.584182	-44.6605	0.584182	-45.4134	0.584182	-46.1339	0.584182	-46.7171	0.584182	-47.1739	0.584182	-47.5859	0.584182	-47.8677	0.584182	-48.078	0.584182	-48.17	0.584182	-48.2044	0.584182	-48.17	0.584182	-48.0494	0.584182	-47.8305	0.584182	-47.595	0.584182	-47.2669
0.579103	-31.7053	0.579103	-35.1542	0.579103	-36.1828	0.579103	-36.857	0.579103	-37.6038	0.579103	-38.4506	0.579103	-39.3204	0.579103	-40.0027	0.579103	-40.8296	0.579103	-41.819	0.579103	-42.8518	0.579103	-43.8112	0.579103	-44.7964	0.579103	-45.658	0.579103	-46.4062	0.579103	-47.1439	0.579103	-47.7352	0.579103	-48.2311	0.579103	-48.6159	0.579103	-48.952	0.579103	-49.1981	0.579103	-49.3421	0.579103	-49.4112	0.579103	-49.4675	0.579103	-49.416
0.574103	-29.9777	0.574103	-32.8864	0.574103	-33.6179	0.574103	-34.1095	0.574103	-34.7499	0.574103	-35.5691	0.574103	-36.4284	0.574103	-37.084	0.574103	-37.9676	0.574103	-39.041	0.574103	-40.1825	0.574103	-41.2921	0.574103	-42.4689	0.574103	-43.5461	0.574103	-44.527	0.574103	-45.5093	0.574103	-46.38	0.574103	-47.1248	0.574103	-47.7795	0.574103	-48.4428	0.574103	-48.9387	0.574103	-49.3717	0.574103	-49.7541	0.574103	-50.0917	0.574103	-50.3516
0.569026	-27.975	0.569026	-30.3067	0.569026	-30.7711	0.569026	-31.0682	0.569026	-31.5956	0.569026	-32.3438	0.569026	-33.1382	0.569026	-33.7452	0.569026	-34.6083	0.569026	-35.7045	0.569026	-36.879	0.569026	-38.041	0.569026	-39.3194	0.569026	-40.5225	0.569026	-41.6464	0.569026	-42.8104	0.569026	-43.8813	0.569026	-44.8098	0.569026	-45.6938	0.569026	-46.6065	0.569026	-47.3208	0.569026	-48.0308	0.569026	-48.6664	0.569026	-49.3743	0.569026	-49.9417
0.564026	-25.9465	0.564026	-27.738	0.564026	-27.9573	0.564026	-28.1004	0.564026	-28.5095	0.564026	-29.1489	0.564026	-29.8461	0.564026	-30.3954	0.564026	-31.1865	0.564026	-32.2427	0.564026	-33.3814	0.564026	-34.5372	0.564026	-35.8218	0.564026	-37.0664	0.564026	-38.2647	0.564026	-39.5269	0.564026	-40.6999	0.564026	-41.7666	0.564026	-42.7932	0.564026	-43.8918	0.564026	-44.7826	0.564026	-45.6981	0.564026	-46.5521	0.564026	-47.4669	0.564026	-48.2919
0.558948	-23.8884	0.558948	-25.2017	0.558948	-25.2241	0.558948	-25.256	0.558948	-25.5574	0.558948	-26.0914	0.558948	-26.6789	0.558948	-27.15	0.558948	-27.8643	0.558948	-28.8046	0.558948	-29.8766	0.558948	-30.9433	0.558948	-32.1721	0.558948	-33.3771	0.558948	-34.5687	0.558948	-35.838	0.558948	-37.0339	0.558948	-38.1493	0.558948	-39.2536	0.558948	-40.4309	0.558948	-41.4275	0.558948	-42.4761	0.558948	-43.4622	0.558948	-44.5535	0.558948	-45.5787
0.553947	-21.8862	0.553947	-22.8094	0.553947	-22.7068	0.553947	-22.6534	0.553947	-22.8647	0.553947	-23.2972	0.553947	-23.7878	0.553947	-24.175	0.553947	-24.7925	0.553947	-25.6289	0.553947	-26.5678	0.553947	-27.532	0.553947	-28.6459	0.553947	-29.7555	0.553947	-30.8737	0.553947	-32.0696	0.553947	-33.2354	0.553947	-34.3293	0.553947	-35.4403	0.553947	-36.6143	0.553947	-37.6534	0.553947	-38.7467	0.553947	-39.8015	0.553947	-40.9628	0.553947	-42.1025
0.548869	-19.9679	0.548869	-20.5992	0.548869	-20.4147	0.548869	-20.3183	0.548869	-20.4495	0.548869	-20.7966	0.548869	-21.19	0.548869	-21.5162	0.548869	-22.035	0.548869	-22.7593	0.548869	-23.5737	0.548869	-24.4039	0.548869	-25.3948	0.548869	-26.3766	0.548869	-27.3799	0.548869	-28.4718	0.548869	-29.5333	0.548869	-30.5432	0.548869	-31.5856	0.548869	-32.7138	0.548869	-33.707	0.548869	-34.7909	0.548869	-35.8442	0.548869	-37.0051	0.548869	-38.1781
0.543869	-18.1988	0.543869	-18.6012	0.543869	-18.3914	0.543869	-18.2598	0.543869	-18.3457	0.543869	-18.617	0.543869	-18.9403	0.543869	-19.1982	0.543869	-19.6436	0.543869	-20.2521	0.543869	-20.9516	0.543869	-21.6659	0.543869	-22.5089	0.543869	-23.3596	0.543869	-24.2418	0.543869	-25.2102	0.543869	-26.1515	0.543869	-27.0618	0.543869	-28.0121	0.543869	-29.0216	0.543869	-29.9514	0.543869	-30.9423	0.543869	-31.9546	0.543869	-33.0521	0.543869	-34.1774
0.538791	-16.5561	0.538791	-16.7969	0.538791	-16.5837	0.538791	-16.445	0.538791	-16.4974	0.538791	-16.7063	0.538791	-16.9733	0.538791	-17.185	0.538791	-17.556	0.538791	-18.0786	0.538791	-18.6723	0.538791	-19.2774	0.538791	-20.0012	0.538791	-20.7337	0.538791	-21.4895	0.538791	-22.3273	0.538791	-23.1379	0.538791	-23.9438	0.538791	-24.7816	0.538791	-25.6713	0.538791	-26.5101	0.538791	-27.398	0.538791	-28.3164	0.538791	-29.3137	0.538791	-30.3436
0.533792	-15.0536	0.533792	-15.2009	0.533792	-14.982	0.533792	-14.8566	0.533792	-14.8771	0.533792	-15.0488	0.533792	-15.2648	0.533792	-15.4446	0.533792	-15.7564	0.533792	-16.209	0.533792	-16.713	0.533792	-17.2308	0.533792	-17.8445	0.533792	-18.4682	0.533792	-19.1282	0.533792	-19.8363	0.533792	-20.5501	0.533792	-21.2429	0.533792	-21.9835	0.533792	-22.7502	0.533792	-23.4827	0.533792	-24.2671	0.533792	-25.0829	0.533792	-25.9615	0.533792	-26.8818
0.528791	-13.6645	0.528791	-13.7265	0.528791	-13.531	0.528791	-13.4066	0.528791	-13.4094	0.528791	-13.5558	0.528791	-13.7399	0.528791	-13.8844	0.528791	-14.1581	0.528791	-14.5434	0.528791	-14.9778	0.528791	-15.416	0.528791	-15.9443	0.528791	-16.486	0.528791	-17.0477	0.528791	-17.6585	0.528791	-18.2646	0.528791	-18.8673	0.528791	-19.5039	0.528791	-20.1767	0.528791	-20.8128	0.528791	-21.4938	0.528791	-22.2071	0.528791	-22.967	0.528791	-23.7728
0.523713	-12.4524	0.523713	-12.4381	0.523713	-12.2602	0.523713	-12.1477	0.523713	-12.1434	0.523713	-12.2631	0.523713	-12.4186	0.523713	-12.5516	0.523713	-12.7938	0.523713	-13.1295	0.523713	-13.5081	0.523713	-13.8901	0.523713	-14.3436	0.523713	-14.8099	0.523713	-15.302	0.523713	-15.8308	0.523713	-16.3563	0.523713	-16.8799	0.523713	-17.4363	0.523713	-18.02	0.523713	-18.5779	0.523713	-19.1787	0.523713	-19.7991	0.523713	-20.4636	0.523713	-21.1645
0.518713	-11.3299	0.518713	-11.2603	0.518713	-11.102	0.518713	-10.9985	0.518713	-10.9923	0.518713	-11.1049	0.518713	-11.2403	0.518713	-11.35	0.518713	-11.5688	0.518713	-11.8621	0.518713	-12.2021	0.518713	-12.5335	0.518713	-12.935	0.518713	-13.3446	0.518713	-13.7704	0.518713	-14.2272	0.518713	-14.6897	0.518713	-15.1466	0.518713	-15.6415	0.518713	-16.1431	0.518713	-16.6319	0.518713	-17.1521	0.518713	-17.7091	0.518713	-18.2748	0.518713	-18.8948
0.513635	-10.331	0.513635	-10.2032	0.513635	-10.0511	0.513635	-9.96617	0.513635	-9.9614	0.513635	-10.0592	0.513635	-10.1817	0.513635	-10.2866	0.513635	-10.4807	0.513635	-10.7482	0.513635	-11.0462	0.513635	-11.3399	0.513635	-11.6933	0.513635	-12.0595	0.513635	-12.4376	0.513635	-12.8468	0.513635	-13.2483	0.513635	-13.6502	0.513635	-14.088	0.513635	-14.5324	0.513635	-14.9615	0.513635	-15.4183	0.513635	-15.9028	0.513635	-16.4056	0.513635	-16.9445
0.508635	-9.41924	0.508635	-9.2347	0.508635	-9.09403	0.508635	-9.01154	0.508635	-9.00963	0.508635	-9.10071	0.508635	-9.21706	0.508635	-9.31672	0.508635	-9.49458	0.508635	-9.73729	0.508635	-10.0081	0.508635	-10.2709	0.508635	-10.5894	0.508635	-10.9146	0.508635	-11.2489	0.508635	-11.6117	0.508635	-11.9684	0.508635	-12.3365	0.508635	-12.7266	0.508635	-13.1124	0.508635	-13.4895	0.508635	-13.8963	0.508635	-14.3321	0.508635	-14.7796	0.508635	-15.2421
0.503556	-8.59622	0.503556	-8.36113	0.503556	-8.22333	0.503556	-8.14227	0.503556	-8.14322	0.503556	-8.23763	0.503556	-8.34301	0.503556	-8.43743	0.503556	-8.60337	0.503556	-8.82557	0.503556	-9.07162	0.503556	-9.31099	0.503556	-9.59996	0.503556	-9.89179	0.503556	-10.1974	0.503556	-10.5198	0.503556	-10.8445	0.503556	-11.1587	0.503556	-11.5073	0.503556	-11.8573	0.503556	-12.193	0.503556	-12.5602	0.503556	-12.9464	0.503556	-13.3274	0.503556	-13.7499
0.498557	-7.84519	0.498557	-7.56529	0.498557	-7.42605	0.498557	-7.35405	0.498557	-7.35071	0.498557	-7.43893	0.498557	-7.54526	0.498557	-7.633	0.498557	-7.79083	0.498557	-7.99206	0.498557	-8.21618	0.498557	-8.43886	0.498557	-8.69778	0.498557	-8.96815	0.498557	-9.24138	0.498557	-9.53464	0.498557	-9.8236	0.498557	-10.1049	0.498557	-10.4278	0.498557	-10.7401	0.498557	-11.0386	0.498557	-11.3662	0.498557	-11.7133	0.498557	-12.0523	0.498557	-12.4257
0.493479	-7.15473	0.493479	-6.83239	0.493479	-6.69076	0.493479	-6.62735	0.493479	-6.6283	0.493479	-6.70793	0.493479	-6.81331	0.493479	-6.90248	0.493479	-7.04172	0.493479	-7.23007	0.493479	-7.43893	0.493479	-7.63968	0.493479	-7.87666	0.493479	-8.11651	0.493479	-8.36924	0.493479	-8.63436	0.493479	-8.89567	0.493479	-9.15316	0.493479	-9.43784	0.493479	-9.71631	0.493479	-9.98668	0.493479	-10.2799	0.493479	-10.5927	0.493479	-10.8974	0.493479	-11.2336
0.488479	-6.54294	0.488479	-6.18055	0.488479	-6.04274	0.488479	-5.97646	0.488479	-5.986	0.488479	-6.06754	0.488479	-6.16434	0.488479	-6.24731	0.488479	-6.38177	0.488479	-6.55439	0.488479	-6.74608	0.488479	-6.92776	0.488479	-7.14758	0.488479	-7.36835	0.488479	-7.59151	0.488479	-7.83375	0.488479	-8.07264	0.488479	-8.30248	0.488479	-8.56427	0.488479	-8.8189	0.488479	-9.0597	0.488479	-9.32721	0.488479	-9.60902	0.488479	-9.87891	0.488479	-10.1836
0.483479	-5.98648	0.483479	-5.59499	0.483479	-5.45909	0.483479	-5.39996	0.483479	-5.40664	0.483479	-5.48675	0.483479	-5.5783	0.483479	-5.65603	0.483479	-5.78382	0.483479	-5.94356	0.483479	-6.11951	0.483479	-6.28879	0.483479	-6.48525	0.483479	-6.68647	0.483479	-6.89533	0.483479	-7.10991	0.483479	-7.32782	0.483479	-7.53382	0.483479	-7.77033	0.483479	-7.99778	0.483479	-8.22285	0.483479	-8.45889	0.483479	-8.71304	0.483479	-8.96433	0.483479	-9.23804
0.4784	-5.48245	0.4784	-5.06474	0.4784	-4.93123	0.4784	-4.87687	0.4784	-4.89165	0.4784	-4.95984	0.4784	-5.04758	0.4784	-5.12769	0.4784	-5.25119	0.4784	-5.3909	0.4784	-5.55589	0.4784	-5.71039	0.4784	-5.88968	0.4784	-6.07231	0.4784	-6.26304	0.4784	-6.4595	0.4784	-6.64928	0.4784	-6.84383	0.4784	-7.0565	0.4784	-7.26488	0.4784	-7.46038	0.4784	-7.67591	0.4784	-7.9067	0.4784	-8.13368	0.4784	-8.37925
0.4734	-5.02231	0.4734	-4.59411	0.4734	-4.45868	0.4734	-4.40862	0.4734	-4.41958	0.4734	-4.49445	0.4734	-4.5798	0.4734	-4.65323	0.4734	-4.75814	0.4734	-4.89356	0.4734	-5.04138	0.4734	-5.1892	0.4734	-5.35037	0.4734	-5.52012	0.4734	-5.69179	0.4734	-5.87347	0.4734	-6.04322	0.4734	-6.21917	0.4734	-6.40943	0.4734	-6.59873	0.4734	-6.77946	0.4734	-6.97163	0.4734	-7.17667	0.4734	-7.38266	0.4734	-7.60344
0.468322	-4.61318	0.468322	-4.16924	0.468322	-4.03477	0.468322	-3.98566	0.468322	-3.99853	0.468322	-4.07244	0.468322	-4.14921	0.468322	-4.21406	0.468322	-4.31706	0.468322	-4.44724	0.468322	-4.58457	0.468322	-4.71236	0.468322	-4.86781	0.468322	-5.02326	0.468322	-5.17728	0.468322	-5.34226	0.468322	-5.49962	0.468322	-5.65794	0.468322	-5.82769	0.468322	-5.99935	0.468322	-6.16291	0.468322	-6.33361	0.468322	-6.52292	0.468322	-6.70173	0.468322	-6.90248
0.463322	-4.2379	0.463322	-3.78825	0.463322	-3.65473	0.463322	-3.60562	0.463322	-3.61992	0.463322	-3.68096	0.463322	-3.75964	0.463322	-3.82639	0.463322	-3.91699	0.463322	-4.0362	0.463322	-4.16304	0.463322	-4.28511	0.463322	-4.42626	0.463322	-4.56407	0.463322	-4.71093	0.463322	-4.86161	0.463322	-5.00228	0.463322	-5.14628	0.463322	-5.30412	0.463322	-5.46004	0.463322	-5.60071	0.463322	-5.76046	0.463322	-5.92735	0.463322	-6.09329	0.463322	-6.27449
0.458244	-3.8922	0.458244	-3.44397	0.458244	-3.30426	0.458244	-3.25467	0.458244	-3.26849	0.458244	-3.32762	0.458244	-3.39629	0.458244	-3.45971	0.458244	-3.54697	0.458244	-3.65378	0.458244	-3.77156	0.458244	-3.88791	0.458244	-4.0157	0.458244	-4.14301	0.458244	-4.27653	0.458244	-4.41625	0.458244	-4.54785	0.458244	-4.68041	0.458244	-4.81917	0.458244	-4.96079	0.458244	-5.08716	0.458244	-5.23355	0.458244	-5.38709	0.458244	-5.53586	0.458244	-5.69179
0.453244	-3.58416	0.453244	-3.13593	0.453244	-3.00337	0.453244	-2.94662	0.453244	-2.9533	0.453244	-3.0048	0.453244	-3.06679	0.453244	-3.12497	0.453244	-3.20937	0.453244	-3.30807	0.453244	-3.4187	0.453244	-3.51788	0.453244	-3.6471	0.453244	-3.76202	0.453244	-3.88934	0.453244	-4.01665	0.453244	-4.13968	0.453244	-4.25555	0.453244	-4.38954	0.453244	-4.51018	0.453244	-4.63798	0.453244	-4.761	0.453244	-4.90405	0.453244	-5.03757	0.453244	-5.18252
0.448166	-3.31809	0.448166	-2.86366	0.448166	-2.72156	0.448166	-2.66529	0.448166	-2.65909	0.448166	-2.70678	0.448166	-2.76495	0.448166	-2.81645	0.448166	-2.89608	0.448166	-2.98525	0.448166	-3.08777	0.448166	-3.18934	0.448166	-3.30092	0.448166	-3.41059	0.448166	-3.52456	0.448166	-3.64138	0.448166	-3.75344	0.448166	-3.86836	0.448166	-3.98709	0.448166	-4.10677	0.448166	-4.21788	0.448166	-4.32993	0.448166	-4.46059	0.448166	-4.58791	0.448166	-4.72333
0.443166	-3.07108	0.443166	-2.62381	0.443166	-2.4655	0.443166	-2.40017	0.443166	-2.39445	0.443166	-2.43355	0.443166	-2.48219	0.443166	-2.53321	0.443166	-2.5952	0.443166	-2.68436	0.443166	-2.77782	0.443166	-2.87367	0.443166	-2.9781	0.443166	-3.08062	0.443166	-3.18743	0.443166	-3.29663	0.443166	-3.41012	0.443166	-3.50644	0.443166	-3.6204	0.443166	-3.72578	0.443166	-3.82878	0.443166	-3.93702	0.443166	-4.0486	0.443166	-4.16924	0.443166	-4.28893
0.438087	-2.85316	0.438087	-2.40446	0.438087	-2.23709	0.438087	-2.16509	0.438087	-2.1484	0.438087	-2.17319	0.438087	-2.21611	0.438087	-2.2576	0.438087	-2.31863	0.438087	-2.40208	0.438087	-2.48648	0.438087	-2.57374	0.438087	-2.67292	0.438087	-2.76972	0.438087	-2.87271	0.438087	-2.9719	0.438087	-3.07203	0.438087	-3.16836	0.438087	-3.2704	0.438087	-3.37578	0.438087	-3.46781	0.438087	-3.56986	0.438087	-3.6781	0.438087	-3.77919	0.438087	-3.89172
0.433087	-2.65242	0.433087	-2.20324	0.433087	-2.02633	0.433087	-1.93859	0.433087	-1.91666	0.433087	-1.93478	0.433087	-1.97149	0.433087	-1.99867	0.433087	-2.05637	0.433087	-2.12933	0.433087	-2.21277	0.433087	-2.29002	0.433087	-2.38491	0.433087	-2.46836	0.433087	-2.56802	0.433087	-2.66863	0.433087	-2.75351	0.433087	-2.84506	0.433087	-2.93852	0.433087	-3.03913	0.433087	-3.12497	0.433087	-3.22224	0.433087	-3.31999	0.433087	-3.41679	0.433087	-3.52122
0.428087	-2.47932	0.428087	-2.02967	0.428087	-1.84131	0.428087	-1.74499	0.428087	-1.7016	0.428087	-1.70684	0.428087	-1.73307	0.428087	-1.75977	0.428087	-1.80126	0.428087	-1.86658	0.428087	-1.95004	0.428087	-2.02442	0.428087	-2.11025	0.428087	-2.19561	0.428087	-2.28048	0.428087	-2.3749	0.428087	-2.45739	0.428087	-2.54513	0.428087	-2.63477	0.428087	-2.72871	0.428087	-2.80548	0.428087	-2.89417	0.428087	-2.98334	0.428087	-3.0768	0.428087	-3.17408
0.42301	-2.31911	0.42301	-1.87135	0.42301	-1.67442	0.42301	-1.56427	0.42301	-1.51229	0.42301	-1.50609	0.42301	-1.51992	0.42301	-1.53423	0.42301	-1.56808	0.42301	-1.62721	0.42301	-1.69111	0.42301	-1.76454	0.42301	-1.83893	0.42301	-1.9219	0.42301	-2.00249	0.42301	-2.08832	0.42301	-2.17081	0.42301	-2.24997	0.42301	-2.33198	0.42301	-2.41877	0.42301	-2.49554	0.42301	-2.58232	0.42301	-2.66768	0.42301	-2.74874	0.42301	-2.84267
0.41801	-2.1689	0.41801	-1.73545	0.41801	-1.52994	0.41801	-1.41168	0.41801	-1.3454	0.41801	-1.33205	0.41801	-1.3311	0.41801	-1.33539	0.41801	-1.35971	0.41801	-1.4031	0.41801	-1.45841	0.41801	-1.51754	0.41801	-1.58239	0.41801	-1.65773	0.41801	-1.73212	0.41801	-1.80936	0.41801	-1.88709	0.41801	-1.96053	0.41801	-2.04206	0.41801	-2.11645	0.41801	-2.1875	0.41801	-2.27667	0.41801	-2.35296	0.41801	-2.43975	0.41801	-2.52033
0.412931	-2.04445	0.412931	-1.61386	0.412931	-1.4112	0.412931	-1.28913	0.412931	-1.21952	0.412931	-1.18661	0.412931	-1.17279	0.412931	-1.16706	0.412931	-1.18042	0.412931	-1.21904	0.412931	-1.25719	0.412931	-1.29772	0.412931	-1.3578	0.412931	-1.41502	0.412931	-1.48368	0.412931	-1.55521	0.412931	-1.62054	0.412931	-1.68872	0.412931	-1.76168	0.412931	-1.83321	0.412931	-1.90474	0.412931	-1.98198	0.412931	-2.05017	0.412931	-2.12646	0.412931	-2.21039
0.407931	-1.92572	0.407931	-1.51754	0.407931	-1.31202	0.407931	-1.19281	0.407931	-1.11747	0.407931	-1.08362	0.407931	-1.06121	0.407931	-1.05119	0.407931	-1.05119	0.407931	-1.06884	0.407931	-1.10031	0.407931	-1.12415	0.407931	-1.16516	0.407931	-1.21618	0.407931	-1.26625	0.407931	-1.32299	0.407931	-1.38164	0.407931	-1.43314	0.407931	-1.49799	0.407931	-1.56761	0.407931	-1.62578	0.407931	-1.69683	0.407931	-1.76406	0.407931	-1.83607	0.407931	-1.90807
0.402853	-1.81985	0.402853	-1.4298	0.402853	-1.23621	0.402853	-1.11604	0.402853	-1.04595	0.402853	-1.00112	0.402853	-0.974422	0.402853	-0.958686	0.402853	-0.958686	0.402853	-0.96107	0.402853	-0.976806	0.402853	-0.99874	0.402853	-1.02354	0.402853	-1.05787	0.402853	-1.09601	0.402853	-1.14131	0.402853	-1.17755	0.402853	-1.22238	0.402853	-1.27531	0.402853	-1.33157	0.402853	-1.38689	0.402853	-1.43934	0.402853	-1.5018	0.402853	-1.56427	0.402853	-1.62626
0.397853	-1.73069	0.397853	-1.35494	0.397853	-1.16373	0.397853	-1.05358	0.397853	-0.977759	0.397853	-0.932937	0.397853	-0.91434	0.397853	-0.89479	0.397853	-0.880008	0.397853	-0.890021	0.397853	-0.898128	0.397853	-0.907187	0.397853	-0.931506	0.397853	-0.947242	0.397853	-0.974422	0.397853	-0.999217	0.397853	-1.03689	0.397853	-1.06407	0.397853	-1.10317	0.397853	-1.14322	0.397853	-1.18185	0.397853	-1.2281	0.397853	-1.27912	0.397853	-1.32919	0.397853	-1.38259
0.392775	-1.6439	0.392775	-1.28675	0.392775	-1.11318	0.392775	-0.996356	0.392775	-0.925784	0.392775	-0.88716	0.392775	-0.863795	0.392775	-0.841384	0.392775	-0.830417	0.392775	-0.836616	0.392775	-0.837092	0.392775	-0.842338	0.392775	-0.854259	0.392775	-0.86761	0.392775	-0.888114	0.392775	-0.909095	0.392775	-0.931506	0.392775	-0.954871	0.392775	-0.983958	0.392775	-1.014	0.392775	-1.03879	0.392775	-1.07217	0.392775	-1.10507	0.392775	-1.15037	0.392775	-1.18804
0.387775	-1.56522	0.387775	-1.22858	0.387775	-1.05978	0.387775	-0.951056	0.387775	-0.888114	0.387775	-0.846629	0.387775	-0.817065	0.387775	-0.800376	0.387775	-0.79227	0.387775	-0.791793	0.387775	-0.79227	0.387775	-0.791316	0.387775	-0.803714	0.387775	-0.811343	0.387775	-0.827556	0.387775	-0.848536	0.387775	-0.860457	0.387775	-0.87667	0.387775	-0.899081	0.387775	-0.925784	0.387775	-0.942473	0.387775	-0.966792	0.387775	-0.992064	0.387775	-1.01972	0.387775	-1.0531
0.382697	-1.49465	0.382697	-1.17612	0.382697	-1.01257	0.382697	-0.909572	0.382697	-0.846152	0.382697	-0.809436	0.382697	-0.785117	0.382697	-0.762706	0.382697	-0.7546	0.382697	-0.751739	0.382697	-0.754123	0.382697	-0.75603	0.382697	-0.761275	0.382697	-0.771289	0.382697	-0.781302	0.382697	-0.791793	0.382697	-0.805621	0.382697	-0.82231	0.382697	-0.844245	0.382697	-0.853782	0.382697	-0.872378	0.382697	-0.891452	0.382697	-0.911002	0.382697	-0.935321	0.382697	-0.955348
0.377697	-1.43171	0.377697	-1.12844	0.377697	-0.970607	0.377697	-0.874763	0.377697	-0.812774	0.377697	-0.776057	0.377697	-0.747447	0.377697	-0.735049	0.377697	-0.725513	0.377697	-0.721698	0.377697	-0.721221	0.377697	-0.718837	0.377697	-0.724559	0.377697	-0.733619	0.377697	-0.74554	0.377697	-0.753169	0.377697	-0.771766	0.377697	-0.779395	0.377697	-0.793223	0.377697	-0.811343	0.377697	-0.823264	0.377697	-0.837569	0.377697	-0.861411	0.377697	-0.877147	0.377697	-0.889068
0.372697	-1.37735	0.372697	-1.08362	0.372697	-0.935321	0.372697	-0.842338	0.372697	-0.778441	0.372697	-0.740294	0.372697	-0.720744	0.372697	-0.707393	0.372697	-0.699286	0.372697	-0.694995	0.372697	-0.694518	0.372697	-0.700717	0.372697	-0.694041	0.372697	-0.703578	0.372697	-0.712638	0.372697	-0.724559	0.372697	-0.732188	0.372697	-0.748878	0.372697	-0.76509	0.372697	-0.777488	0.372697	-0.787978	0.372697	-0.797515	0.372697	-0.815158	0.372697	-0.828032	0.372697	-0.846152
0.367619	-1.32537	0.367619	-1.04642	0.367619	-0.900512	0.367619	-0.809436	0.367619	-0.757937	0.367619	-0.717883	0.367619	-0.699763	0.367619	-0.683551	0.367619	-0.67163	0.367619	-0.667338	0.367619	-0.666862	0.367619	-0.671153	0.367619	-0.674014	0.367619	-0.677352	0.367619	-0.686889	0.367619	-0.69881	0.367619	-0.707393	0.367619	-0.719314	0.367619	-0.725989	0.367619	-0.739818	0.367619	-0.752692	0.367619	-0.761275	0.367619	-0.781779	0.367619	-0.790839	0.367619	-0.808005
0.362618	-1.27435	0.362618	-1.00637	0.362618	-0.862842	0.362618	-0.785117	0.362618	-0.72885	0.362618	-0.696425	0.362618	-0.674014	0.362618	-0.659709	0.362618	-0.649219	0.362618	-0.649695	0.362618	-0.643497	0.362618	-0.646834	0.362618	-0.654941	0.362618	-0.660186	0.362618	-0.669723	0.362618	-0.672107	0.362618	-0.683551	0.362618	-0.696425	0.362618	-0.705009	0.362618	-0.716453	0.362618	-0.726943	0.362618	-0.741725	0.362618	-0.749831	0.362618	-0.760322	0.362618	-0.771766
0.35754	-1.22905	0.35754	-0.973468	0.35754	-0.838523	0.35754	-0.758891	0.35754	-0.699286	0.35754	-0.675921	0.35754	-0.648742	0.35754	-0.640635	0.35754	-0.629191	0.35754	-0.623465	0.35754	-0.627284	0.35754	-0.630145	0.35754	-0.627761	0.35754	-0.641112	0.35754	-0.648265	0.35754	-0.657325	0.35754	-0.662093	0.35754	-0.674968	0.35754	-0.684505	0.35754	-0.691657	0.35754	-0.699286	0.35754	-0.715022	0.35754	-0.725513	0.35754	-0.736003	0.35754	-0.748878
0.35254	-1.19186	0.35254	-0.941997	0.35254	-0.813251	0.35254	-0.731235	0.35254	-0.68069	0.35254	-0.651126	0.35254	-0.631099	0.35254	-0.616312	0.35254	-0.608206	0.35254	-0.606775	0.35254	-0.609636	0.35254	-0.61059	0.35254	-0.609159	0.35254	-0.614882	0.35254	-0.627761	0.35254	-0.633483	0.35254	-0.639205	0.35254	-0.650172	0.35254	-0.660663	0.35254	-0.674968	0.35254	-0.679259	0.35254	-0.693564	0.35254	-0.705009	0.35254	-0.713592	0.35254	-0.723128
0.347463	-1.15085	0.347463	-0.915294	0.347463	-0.787978	0.347463	-0.708823	0.347463	-0.660186	0.347463	-0.627284	0.347463	-0.609636	0.347463	-0.594378	0.347463	-0.590086	0.347463	-0.582933	0.347463	-0.585794	0.347463	-0.586271	0.347463	-0.591516	0.347463	-0.592947	0.347463	-0.606775	0.347463	-0.613928	0.347463	-0.622511	0.347463	-0.634437	0.347463	-0.645881	0.347463	-0.652556	0.347463	-0.661616	0.347463	-0.669723	0.347463	-0.683074	0.347463	-0.694041	0.347463	-0.702147
0.342463	-1.11223	0.342463	-0.883346	0.342463	-0.762229	0.342463	-0.688319	0.342463	-0.634437	0.342463	-0.604391	0.342463	-0.588655	0.342463	-0.57435	0.342463	-0.571012	0.342463	-0.567675	0.342463	-0.569105	0.342463	-0.567675	0.342463	-0.568151	0.342463	-0.576735	0.342463	-0.587225	0.342463	-0.593424	0.342463	-0.603437	0.342463	-0.608683	0.342463	-0.625854	0.342463	-0.632529	0.342463	-0.642543	0.342463	-0.655417	0.342463	-0.661139	0.342463	-0.669246	0.342463	-0.681167
0.337384	-1.08219	0.337384	-0.85855	0.337384	-0.738864	0.337384	-0.667815	0.337384	-0.617743	0.337384	-0.582457	0.337384	-0.569105	0.337384	-0.557184	0.337384	-0.546694	0.337384	-0.548124	0.337384	-0.54574	0.337384	-0.550508	0.337384	-0.555754	0.337384	-0.558138	0.337384	-0.566244	0.337384	-0.571966	0.337384	-0.587225	0.337384	-0.593901	0.337384	-0.602961	0.337384	-0.612497	0.337384	-0.62108	0.337384	-0.632052	0.337384	-0.647788	0.337384	-0.653033	0.337384	-0.663047
0.332384	-1.04833	0.332384	-0.838046	0.332384	-0.714545	0.332384	-0.645881	0.332384	-0.59247	0.332384	-0.567198	0.332384	-0.546217	0.332384	-0.53668	0.332384	-0.530958	0.332384	-0.528097	0.332384	-0.525713	0.332384	-0.525236	0.332384	-0.530958	0.332384	-0.543356	0.332384	-0.546694	0.332384	-0.550508	0.332384	-0.562429	0.332384	-0.571012	0.332384	-0.579596	0.332384	-0.595331	0.332384	-0.603437	0.332384	-0.613451	0.332384	-0.624418	0.332384	-0.634913	0.332384	-0.641112
0.327306	-1.02401	0.327306	-0.813251	0.327306	-0.694995	0.327306	-0.623941	0.327306	-0.571966	0.327306	-0.546694	0.327306	-0.529051	0.327306	-0.511408	0.327306	-0.507116	0.327306	-0.503778	0.327306	-0.506163	0.327306	-0.506163	0.327306	-0.512838	0.327306	-0.51856	0.327306	-0.521898	0.327306	-0.530005	0.327306	-0.540018	0.327306	-0.550032	0.327306	-0.565767	0.327306	-0.570059	0.327306	-0.580072	0.327306	-0.590086	0.327306	-0.604868	0.327306	-0.608206	0.327306	-0.622511
0.322306	-0.995879	0.322306	-0.786071	0.322306	-0.671153	0.322306	-0.604391	0.322306	-0.554323	0.322306	-0.530481	0.322306	-0.50807	0.322306	-0.494242	0.322306	-0.48852	0.322306	-0.484705	0.322306	-0.486612	0.322306	-0.483274	0.322306	-0.489473	0.322306	-0.499964	0.322306	-0.504255	0.322306	-0.508547	0.322306	-0.521898	0.322306	-0.526667	0.322306	-0.540018	0.322306	-0.548124	0.322306	-0.557661	0.322306	-0.566721	0.322306	-0.576258	0.322306	-0.58341	0.322306	-0.603914
0.317306	-0.97013	0.317306	-0.764136	0.317306	-0.655417	0.317306	-0.586271	0.317306	-0.537634	0.317306	-0.50807	0.317306	-0.492334	0.317306	-0.483274	0.317306	-0.474215	0.317306	-0.467062	0.317306	-0.468493	0.317306	-0.468969	0.317306	-0.471354	0.317306	-0.474215	0.317306	-0.483274	0.317306	-0.491381	0.317306	-0.498533	0.317306	-0.506163	0.317306	-0.516653	0.317306	-0.523806	0.317306	-0.533342	0.317306	-0.547171	0.317306	-0.5548	0.317306	-0.559092	0.317306	-0.575304
0.312228	-0.939612	0.312228	-0.750785	0.312228	-0.639682	0.312228	-0.570536	0.312228	-0.525713	0.312228	-0.495672	0.312228	-0.475168	0.312228	-0.467062	0.312228	-0.454664	0.312228	-0.449896	0.312228	-0.450373	0.312228	-0.448465	0.312228	-0.454187	0.312228	-0.454187	0.312228	-0.46277	0.312228	-0.467062	0.312228	-0.474215	0.312228	-0.482798	0.312228	-0.49901	0.312228	-0.498533	0.312228	-0.509977	0.312228	-0.523806	0.312228	-0.526667	0.312228	-0.541925	0.312228	-0.552893
0.307228	-0.925784	0.307228	-0.73648	0.307228	-0.630145	0.307228	-0.564337	0.307228	-0.515699	0.307228	-0.486612	0.307228	-0.463724	0.307228	-0.451803	0.307228	-0.44322	0.307228	-0.436544	0.307228	-0.433207	0.307228	-0.435114	0.307228	-0.430822	0.307228	-0.439405	0.307228	-0.445127	0.307228	-0.451803	0.307228	-0.460863	0.307228	-0.4704	0.307228	-0.472784	0.307228	-0.482798	0.307228	-0.488043	0.307228	-0.500441	0.307228	-0.512362	0.307228	-0.512838	0.307228	-0.525236
0.30215	-0.901942	0.30215	-0.714545	0.30215	-0.618219	0.30215	-0.549555	0.30215	-0.502825	0.30215	-0.476599	0.30215	-0.45228	0.30215	-0.444174	0.30215	-0.430822	0.30215	-0.430822	0.30215	-0.423193	0.30215	-0.425577	0.30215	-0.425577	0.30215	-0.426531	0.30215	-0.429392	0.30215	-0.435591	0.30215	-0.439405	0.30215	-0.446081	0.30215	-0.45228	0.30215	-0.458002	0.30215	-0.473261	0.30215	-0.474691	0.30215	-0.486612	0.30215	-0.490904	0.30215	-0.499487
0.29715	-0.886207	0.29715	-0.705962	0.29715	-0.609159	0.29715	-0.539541	0.29715	-0.494719	0.29715	-0.468493	0.29715	-0.448942	0.29715	-0.43273	0.29715	-0.424623	0.29715	-0.415087	0.29715	-0.415564	0.29715	-0.413179	0.29715	-0.413179	0.29715	-0.416517	0.29715	-0.418901	0.29715	-0.426054	0.29715	-0.427008	0.29715	-0.431299	0.29715	-0.444174	0.29715	-0.449896	0.29715	-0.453711	0.29715	-0.458956	0.29715	-0.465155	0.29715	-0.476599	0.29715	-0.485182
0.292071	-0.870471	0.292071	-0.696902	0.292071	-0.6001	0.292071	-0.529051	0.292071	-0.490427	0.292071	-0.455141	0.292071	-0.439882	0.292071	-0.425577	0.292071	-0.417948	0.292071	-0.411272	0.292071	-0.405073	0.292071	-0.399828	0.292071	-0.407457	0.292071	-0.40555	0.292071	-0.407934	0.292071	-0.411749	0.292071	-0.419378	0.292071	-0.416994	0.292071	-0.428438	0.292071	-0.433207	0.292071	-0.440836	0.292071	-0.445604	0.292071	-0.451326	0.292071	-0.46134	0.292071	-0.465155
0.287071	-0.854735	0.287071	-0.685935	0.287071	-0.586748	0.287071	-0.527143	0.287071	-0.482321	0.287071	-0.45228	0.287071	-0.431776	0.287071	-0.416517	0.287071	-0.409842	0.287071	-0.404596	0.287071	-0.398874	0.287071	-0.390768	0.287071	-0.396967	0.287071	-0.398397	0.287071	-0.400305	0.287071	-0.399351	0.287071	-0.404596	0.287071	-0.413179	0.287071	-0.416517	0.287071	-0.417948	0.287071	-0.428438	0.287071	-0.43416	0.287071	-0.436544	0.287071	-0.445604	0.287071	-0.45228
0.281993	-0.840907	0.281993	-0.673537	0.281993	-0.586748	0.281993	-0.519514	0.281993	-0.473261	0.281993	-0.450373	0.281993	-0.427008	0.281993	-0.411749	0.281993	-0.406981	0.281993	-0.39649	0.281993	-0.394583	0.281993	-0.393152	0.281993	-0.388861	0.281993	-0.391722	0.281993	-0.387907	0.281993	-0.395536	0.281993	-0.408411	0.281993	-0.398874	0.281993	-0.408411	0.281993	-0.416517	0.281993	-0.415087	0.281993	-0.42367	0.281993	-0.428438	0.281993	-0.433207	0.281993	-0.437975
0.276994	-0.825648	0.276994	-0.667815	0.276994	-0.575781	0.276994	-0.509501	0.276994	-0.465631	0.276994	-0.439882	0.276994	-0.421762	0.276994	-0.410795	0.276994	-0.399351	0.276994	-0.390768	0.276994	-0.389338	0.276994	-0.386477	0.276994	-0.386	0.276994	-0.390291	0.276994	-0.386477	0.276994	-0.393152	0.276994	-0.396967	0.276994	-0.397921	0.276994	-0.406504	0.276994	-0.40555	0.276994	-0.410318	0.276994	-0.415087	0.276994	-0.421762	0.276994	-0.429392	0.276994	-0.42367
0.271915	-0.813251	0.271915	-0.657802	0.271915	-0.565767	0.271915	-0.507116	0.271915	-0.467539	0.271915	-0.436544	0.271915	-0.412226	0.271915	-0.40555	0.271915	-0.391245	0.271915	-0.389814	0.271915	-0.378847	0.271915	-0.380278	0.271915	-0.378847	0.271915	-0.383139	0.271915	-0.37837	0.271915	-0.385523	0.271915	-0.385523	0.271915	-0.39506	0.271915	-0.395536	0.271915	-0.397921	0.271915	-0.400782	0.271915	-0.411749	0.271915	-0.410795	0.271915	-0.416517	0.271915	-0.416517
0.266915	-0.798469	0.266915	-0.635867	0.266915	-0.561476	0.266915	-0.498533	0.266915	-0.457525	0.266915	-0.427961	0.266915	-0.413179	0.266915	-0.401735	0.266915	-0.390768	0.266915	-0.385523	0.266915	-0.380278	0.266915	-0.379324	0.266915	-0.378847	0.266915	-0.375986	0.266915	-0.379801	0.266915	-0.37837	0.266915	-0.386477	0.266915	-0.390768	0.266915	-0.391245	0.266915	-0.396967	0.266915	-0.395536	0.266915	-0.400782	0.266915	-0.413656	0.266915	-0.415087	0.266915	-0.419855
0.261915	-0.788455	0.261915	-0.631576	0.261915	-0.558138	0.261915	-0.496626	0.261915	-0.454664	0.261915	-0.431776	0.261915	-0.409603	0.261915	-0.398397	0.261915	-0.390768	0.261915	-0.382662	0.261915	-0.382662	0.261915	-0.377893	0.261915	-0.375509	0.261915	-0.375986	0.261915	-0.373602	0.261915	-0.381231	0.261915	-0.382185	0.261915	-0.383615	0.261915	-0.383615	0.261915	-0.39506	0.261915	-0.39506	0.261915	-0.398874	0.261915	-0.401258	0.261915	-0.407457	0.261915	-0.412703
0.256837	-0.771289	0.256837	-0.633006	0.256837	-0.555277	0.256837	-0.492811	0.256837	-0.453234	0.256837	-0.425577	0.256837	-0.407457	0.256837	-0.396013	0.256837	-0.388741	0.256837	-0.377893	0.256837	-0.37694	0.256837	-0.368357	0.256837	-0.372171	0.256837	-0.372171	0.256837	-0.370741	0.256837	-0.374556	0.256837	-0.375986	0.256837	-0.380278	0.256837	-0.387907	0.256837	-0.386477	0.256837	-0.388861	0.256837	-0.394583	0.256837	-0.399351	0.256837	-0.401735	0.256837	-0.406027
0.251837	-0.769858	0.251837	-0.632529	0.251837	-0.547647	0.251837	-0.492334	0.251837	-0.454187	0.251837	-0.42367	0.251837	-0.40555	0.251837	-0.394106	0.251837	-0.386477	0.251837	-0.373602	0.251837	-0.370264	0.251837	-0.370741	0.251837	-0.369787	0.251837	-0.372171	0.251837	-0.372648	0.251837	-0.370264	0.251837	-0.375032	0.251837	-0.37837	0.251837	-0.379801	0.251837	-0.393152	0.251837	-0.385523	0.251837	-0.391722	0.251837	-0.39649	0.251837	-0.396013	0.251837	-0.402689
0.246758	-0.761275	0.246758	-0.632052	0.246758	-0.549078	0.246758	-0.487566	0.246758	-0.447512	0.246758	-0.419378	0.246758	-0.402689	0.246758	-0.390768	0.246758	-0.386953	0.246758	-0.375509	0.246758	-0.367403	0.246758	-0.368357	0.246758	-0.366449	0.246758	-0.364065	0.246758	-0.364065	0.246758	-0.368357	0.246758	-0.375032	0.246758	-0.373125	0.246758	-0.372648	0.246758	-0.379801	0.246758	-0.387907	0.246758	-0.392675	0.246758	-0.392199	0.246758	-0.395536	0.246758	-0.396013
0.241758	-0.7546	0.241758	-0.629191	0.241758	-0.541449	0.241758	-0.488997	0.241758	-0.451326	0.241758	-0.421286	0.241758	-0.404596	0.241758	-0.392199	0.241758	-0.386477	0.241758	-0.374675	0.241758	-0.36931	0.241758	-0.367403	0.241758	-0.368357	0.241758	-0.360727	0.241758	-0.363588	0.241758	-0.370264	0.241758	-0.367403	0.241758	-0.370741	0.241758	-0.37837	0.241758	-0.377417	0.241758	-0.383139	0.241758	-0.387907	0.241758	-0.385523	0.241758	-0.392199	0.241758	-0.39649
0.236681	-0.74554	0.236681	-0.620604	0.236681	-0.543356	0.236681	-0.487566	0.236681	-0.444651	0.236681	-0.418901	0.236681	-0.401735	0.236681	-0.390291	0.236681	-0.381231	0.236681	-0.374556	0.236681	-0.368834	0.236681	-0.365496	0.236681	-0.368357	0.236681	-0.365019	0.236681	-0.361681	0.236681	-0.366926	0.236681	-0.364542	0.236681	-0.36788	0.236681	-0.372648	0.236681	-0.380754	0.236681	-0.380754	0.236681	-0.385046	0.236681	-0.387907	0.236681	-0.389814	0.236681	-0.392914
0.231681	-0.741248	0.231681	-0.621557	0.231681	-0.538588	0.231681	-0.487089	0.231681	-0.447035	0.231681	-0.424623	0.231681	-0.40555	0.231681	-0.390768	0.231681	-0.381708	0.231681	-0.375032	0.231681	-0.368834	0.231681	-0.36788	0.231681	-0.365019	0.231681	-0.361681	0.231681	-0.359774	0.231681	-0.366449	0.231681	-0.367403	0.231681	-0.370264	0.231681	-0.375986	0.231681	-0.372648	0.231681	-0.376463	0.231681	-0.37694	0.231681	-0.389814	0.231681	-0.38743	0.231681	-0.390291
0.226603	-0.734572	0.226603	-0.615358	0.226603	-0.539064	0.226603	-0.485659	0.226603	-0.447989	0.226603	-0.418425	0.226603	-0.404596	0.226603	-0.392199	0.226603	-0.383615	0.226603	-0.375032	0.226603	-0.369787	0.226603	-0.365019	0.226603	-0.360727	0.226603	-0.361204	0.226603	-0.36931	0.226603	-0.361204	0.226603	-0.366449	0.226603	-0.365973	0.226603	-0.375986	0.226603	-0.374556	0.226603	-0.373125	0.226603	-0.385046	0.226603	-0.389814	0.226603	-0.386953	0.226603	-0.388861
0.221602	-0.733619	0.221602	-0.617743	0.221602	-0.540495	0.221602	-0.488043	0.221602	-0.449777	0.221602	-0.421762	0.221602	-0.402689	0.221602	-0.393152	0.221602	-0.386953	0.221602	-0.376463	0.221602	-0.373602	0.221602	-0.366449	0.221602	-0.364065	0.221602	-0.359774	0.221602	-0.362158	0.221602	-0.35882	0.221602	-0.367522	0.221602	-0.367403	0.221602	-0.370741	0.221602	-0.375509	0.221602	-0.373125	0.221602	-0.379801	0.221602	-0.38588	0.221602	-0.386477	0.221602	-0.386953
0.216524	-0.729804	0.216524	-0.614405	0.216524	-0.540018	0.216524	-0.485182	0.216524	-0.45228	0.216524	-0.424147	0.216524	-0.406981	0.216524	-0.396013	0.216524	-0.383615	0.216524	-0.379324	0.216524	-0.373125	0.216524	-0.364065	0.216524	-0.364542	0.216524	-0.365496	0.216524	-0.365973	0.216524	-0.365496	0.216524	-0.36788	0.216524	-0.371218	0.216524	-0.371218	0.216524	-0.375628	0.216524	-0.37694	0.216524	-0.379324	0.216524	-0.382662	0.216524	-0.386477	0.216524	-0.390768
0.211524	-0.725989	0.211524	-0.61965	0.211524	-0.540495	0.211524	-0.48995	0.211524	-0.451803	0.211524	-0.420332	0.211524	-0.404596	0.211524	-0.398397	0.211524	-0.391245	0.211524	-0.379324	0.211524	-0.370264	0.211524	-0.365973	0.211524	-0.36931	0.211524	-0.368357	0.211524	-0.365019	0.211524	-0.357389	0.211524	-0.368357	0.211524	-0.373125	0.211524	-0.373602	0.211524	-0.376463	0.211524	-0.380278	0.211524	-0.379801	0.211524	-0.381231	0.211524	-0.386	0.211524	-0.386953
0.206524	-0.725036	0.206524	-0.615835	0.206524	-0.541449	0.206524	-0.488043	0.206524	-0.452876	0.206524	-0.426054	0.206524	-0.413179	0.206524	-0.400305	0.206524	-0.384092	0.206524	-0.379562	0.206524	-0.369787	0.206524	-0.368714	0.206524	-0.366926	0.206524	-0.365496	0.206524	-0.365019	0.206524	-0.365019	0.206524	-0.368118	0.206524	-0.366449	0.206524	-0.371218	0.206524	-0.375986	0.206524	-0.374079	0.206524	-0.378847	0.206524	-0.382066	0.206524	-0.385523	0.206524	-0.384569
0.201447	-0.723128	0.201447	-0.621557	0.201447	-0.540018	0.201447	-0.491858	0.201447	-0.453711	0.201447	-0.425577	0.201447	-0.412703	0.201447	-0.400424	0.201447	-0.387907	0.201447	-0.379324	0.201447	-0.373125	0.201447	-0.373125	0.201447	-0.370741	0.201447	-0.368834	0.201447	-0.36788	0.201447	-0.365973	0.201447	-0.36782	0.201447	-0.373125	0.201447	-0.375032	0.201447	-0.37694	0.201447	-0.373125	0.201447	-0.381231	0.201447	-0.381708	0.201447	-0.386477	0.201447	-0.385046
0.196446	-0.71979	0.196446	-0.618696	0.196446	-0.544667	0.196446	-0.488997	0.196446	-0.453711	0.196446	-0.434637	0.196446	-0.412226	0.196446	-0.401735	0.196446	-0.393629	0.196446	-0.380278	0.196446	-0.37694	0.196446	-0.371695	0.196446	-0.36788	0.196446	-0.369787	0.196446	-0.373602	0.196446	-0.370741	0.196446	-0.367403	0.196446	-0.369787	0.196446	-0.375986	0.196446	-0.375867	0.196446	-0.374079	0.196446	-0.377893	0.196446	-0.382662	0.196446	-0.38743	0.196446	-0.386119
0.191368	-0.721698	0.191368	-0.623941	0.191368	-0.548601	0.191368	-0.49901	0.191368	-0.455618	0.191368	-0.431776	0.191368	-0.417948	0.191368	-0.401258	0.191368	-0.396013	0.191368	-0.391245	0.191368	-0.375509	0.191368	-0.372171	0.191368	-0.376463	0.191368	-0.375032	0.191368	-0.368834	0.191368	-0.373125	0.191368	-0.367403	0.191368	-0.371695	0.191368	-0.373602	0.191368	-0.374556	0.191368	-0.377774	0.191368	-0.383615	0.191368	-0.383496	0.191368	-0.386953	0.191368	-0.388384
0.186368	-0.72742	0.186368	-0.629668	0.186368	-0.548601	0.186368	-0.497103	0.186368	-0.458479	0.186368	-0.435591	0.186368	-0.42367	0.186368	-0.407457	0.186368	-0.394583	0.186368	-0.390291	0.186368	-0.386	0.186368	-0.376463	0.186368	-0.372648	0.186368	-0.374556	0.186368	-0.370741	0.186368	-0.377417	0.186368	-0.372648	0.186368	-0.373602	0.186368	-0.375032	0.186368	-0.375986	0.186368	-0.380278	0.186368	-0.379801	0.186368	-0.384569	0.186368	-0.386477	0.186368	-0.386477
0.18129	-0.727897	0.18129	-0.632052	0.18129	-0.550508	0.18129	-0.494719	0.18129	-0.464678	0.18129	-0.442266	0.18129	-0.416994	0.18129	-0.407934	0.18129	-0.405073	0.18129	-0.392675	0.18129	-0.387907	0.18129	-0.385046	0.18129	-0.376463	0.18129	-0.375986	0.18129	-0.376463	0.18129	-0.37694	0.18129	-0.37694	0.18129	-0.375509	0.18129	-0.375986	0.18129	-0.377893	0.18129	-0.383615	0.18129	-0.38743	0.18129	-0.385046	0.18129	-0.386477	0.18129	-0.390768
0.17629	-0.731711	0.17629	-0.63396	0.17629	-0.560999	0.17629	-0.503778	0.17629	-0.464678	0.17629	-0.445604	0.17629	-0.429869	0.17629	-0.41604	0.17629	-0.406504	0.17629	-0.401258	0.17629	-0.393748	0.17629	-0.385523	0.17629	-0.382662	0.17629	-0.381708	0.17629	-0.377417	0.17629	-0.373602	0.17629	-0.37837	0.17629	-0.381708	0.17629	-0.380754	0.17629	-0.378847	0.17629	-0.382185	0.17629	-0.386477	0.17629	-0.386953	0.17629	-0.388861	0.17629	-0.39649
0.171211	-0.739818	0.171211	-0.636821	0.171211	-0.559568	0.171211	-0.509024	0.171211	-0.476599	0.171211	-0.447035	0.171211	-0.44179	0.171211	-0.419378	0.171211	-0.409842	0.171211	-0.399351	0.171211	-0.398874	0.171211	-0.396013	0.171211	-0.384092	0.171211	-0.381231	0.171211	-0.384569	0.171211	-0.375509	0.171211	-0.381231	0.171211	-0.380278	0.171211	-0.37694	0.171211	-0.382662	0.171211	-0.388384	0.171211	-0.386953	0.171211	-0.393152	0.171211	-0.386	0.171211	-0.39506
0.166212	-0.751739	0.166212	-0.647311	0.166212	-0.566244	0.166212	-0.515223	0.166212	-0.477552	0.166212	-0.46134	0.166212	-0.443697	0.166212	-0.429869	0.166212	-0.419855	0.166212	-0.410795	0.166212	-0.402212	0.166212	-0.399351	0.166212	-0.389814	0.166212	-0.389814	0.166212	-0.387907	0.166212	-0.384569	0.166212	-0.379801	0.166212	-0.384569	0.166212	-0.393152	0.166212	-0.393629	0.166212	-0.38743	0.166212	-0.392675	0.166212	-0.397921	0.166212	-0.39506	0.166212	-0.398874
0.161212	-0.766044	0.161212	-0.651126	0.161212	-0.576735	0.161212	-0.521898	0.161212	-0.485182	0.161212	-0.46134	0.161212	-0.448942	0.161212	-0.43416	0.161212	-0.430346	0.161212	-0.413656	0.161212	-0.410795	0.161212	-0.406504	0.161212	-0.398874	0.161212	-0.391722	0.161212	-0.390768	0.161212	-0.386953	0.161212	-0.389814	0.161212	-0.387907	0.161212	-0.389814	0.161212	-0.387907	0.161212	-0.394583	0.161212	-0.391245	0.161212	-0.400782	0.161212	-0.398874	0.161212	-0.406981
0.156134	-0.791316	0.156134	-0.658755	0.156134	-0.587225	0.156134	-0.528574	0.156134	-0.496626	0.156134	-0.473738	0.156134	-0.456572	0.156134	-0.441313	0.156134	-0.435114	0.156134	-0.4251	0.156134	-0.420332	0.156134	-0.407457	0.156134	-0.409365	0.156134	-0.401258	0.156134	-0.404119	0.156134	-0.395536	0.156134	-0.392199	0.156134	-0.400305	0.156134	-0.396013	0.156134	-0.39649	0.156134	-0.394583	0.156134	-0.398874	0.156134	-0.406504	0.156134	-0.396967	0.156134	-0.409365
0.151134	-0.818496	0.151134	-0.675921	0.151134	-0.589132	0.151134	-0.543833	0.151134	-0.50807	0.151134	-0.484228	0.151134	-0.463247	0.151134	-0.455618	0.151134	-0.441313	0.151134	-0.433683	0.151134	-0.428438	0.151134	-0.417948	0.151134	-0.409842	0.151134	-0.412703	0.151134	-0.40555	0.151134	-0.402689	0.151134	-0.407457	0.151134	-0.402212	0.151134	-0.401735	0.151134	-0.404119	0.151134	-0.403166	0.151134	-0.404119	0.151134	-0.411272	0.151134	-0.411272	0.151134	-0.411272
0.146055	-0.853305	0.146055	-0.69881	0.146055	-0.597239	0.146055	-0.552893	0.146055	-0.516176	0.146055	-0.496149	0.146055	-0.472784	0.146055	-0.464678	0.146055	-0.453711	0.146055	-0.439882	0.146055	-0.435114	0.146055	-0.428438	0.146055	-0.420809	0.146055	-0.412226	0.146055	-0.41604	0.146055	-0.407457	0.146055	-0.409842	0.146055	-0.41461	0.146055	-0.410795	0.146055	-0.406027	0.146055	-0.408888	0.146055	-0.414133	0.146055	-0.410318	0.146055	-0.41461	0.146055	-0.415564
0.141055	-0.890498	0.141055	-0.734096	0.141055	-0.617743	0.141055	-0.570536	0.141055	-0.52762	0.141055	-0.505686	0.141055	-0.485182	0.141055	-0.47183	0.141055	-0.465631	0.141055	-0.449419	0.141055	-0.443697	0.141055	-0.445127	0.141055	-0.429869	0.141055	-0.420809	0.141055	-0.427008	0.141055	-0.421286	0.141055	-0.417471	0.141055	-0.413179	0.141055	-0.417948	0.141055	-0.412703	0.141055	-0.418901	0.141055	-0.420332	0.141055	-0.417471	0.141055	-0.420809	0.141055	-0.425577
0.135977	-0.92483	0.135977	-0.769382	0.135977	-0.631099	0.135977	-0.579596	0.135977	-0.540495	0.135977	-0.513792	0.135977	-0.49901	0.135977	-0.483751	0.135977	-0.474215	0.135977	-0.460863	0.135977	-0.45085	0.135977	-0.441313	0.135977	-0.44179	0.135977	-0.432253	0.135977	-0.427961	0.135977	-0.427008	0.135977	-0.429869	0.135977	-0.426054	0.135977	-0.427008	0.135977	-0.4251	0.135977	-0.420332	0.135977	-0.421286	0.135977	-0.426054	0.135977	-0.426054	0.135977	-0.428915
0.130977	-0.947719	0.130977	-0.802283	0.130977	-0.644927	0.130977	-0.595808	0.130977	-0.560999	0.130977	-0.530481	0.130977	-0.512362	0.130977	-0.499964	0.130977	-0.487089	0.130977	-0.4704	0.130977	-0.460863	0.130977	-0.457048	0.130977	-0.445127	0.130977	-0.447035	0.130977	-0.436068	0.130977	-0.436068	0.130977	-0.435591	0.130977	-0.431299	0.130977	-0.430822	0.130977	-0.431299	0.130977	-0.428915	0.130977	-0.432253	0.130977	-0.435591	0.130977	-0.43273	0.130977	-0.44322
0.125899	-0.964408	0.125899	-0.933414	0.125899	-0.659232	0.125899	-0.612974	0.125899	-0.571489	0.125899	-0.540972	0.125899	-0.523329	0.125899	-0.50807	0.125899	-0.494242	0.125899	-0.484705	0.125899	-0.468016	0.125899	-0.466585	0.125899	-0.458479	0.125899	-0.448465	0.125899	-0.445604	0.125899	-0.444174	0.125899	-0.440836	0.125899	-0.445127	0.125899	-0.439882	0.125899	-0.438452	0.125899	-0.441313	0.125899	-0.437498	0.125899	-0.434637	0.125899	-0.440359	0.125899	-0.436068
0.120899	-0.990157	0.120899	-0.931983	0.120899	-0.678782	0.120899	-0.631576	0.120899	-0.582933	0.120899	-0.560045	0.120899	-0.537634	0.120899	-0.519037	0.120899	-0.504732	0.120899	-0.488997	0.120899	-0.483274	0.120899	-0.4704	0.120899	-0.46277	0.120899	-0.464201	0.120899	-0.455618	0.120899	-0.449896	0.120899	-0.447512	0.120899	-0.442743	0.120899	-0.442743	0.120899	-0.445127	0.120899	-0.443697	0.120899	-0.44322	0.120899	-0.44322	0.120899	-0.446558	0.120899	-0.447989
0.115821	-1.01591	0.115821	-0.897174	0.115821	-0.695472	0.115821	-0.65208	0.115821	-0.606298	0.115821	-0.577688	0.115821	-0.557184	0.115821	-0.532389	0.115821	-0.516176	0.115821	-0.508547	0.115821	-0.492811	0.115821	-0.482321	0.115821	-0.477552	0.115821	-0.468969	0.115821	-0.463724	0.115821	-0.457048	0.115821	-0.453711	0.115821	-0.454664	0.115821	-0.456095	0.115821	-0.451803	0.115821	-0.450373	0.115821	-0.454664	0.115821	-0.454187	0.115821	-0.449896	0.115821	-0.451803
0.110821	-0.972991	0.110821	-0.825171	0.110821	-0.715022	0.110821	-0.665908	0.110821	-0.620127	0.110821	-0.593424	0.110821	-0.570059	0.110821	-0.543356	0.110821	-0.526667	0.110821	-0.513792	0.110821	-0.50807	0.110821	-0.493765	0.110821	-0.478029	0.110821	-0.481367	0.110821	-0.476599	0.110821	-0.467062	0.110821	-0.46134	0.110821	-0.466585	0.110821	-0.458479	0.110821	-0.46277	0.110821	-0.466108	0.110821	-0.464201	0.110821	-0.460863	0.110821	-0.459909	0.110821	-0.46134
0.105821	-0.926738	0.105821	-0.806575	0.105821	-0.736957	0.105821	-0.683074	0.105821	-0.642543	0.105821	-0.602484	0.105821	-0.577211	0.105821	-0.560045	0.105821	-0.541925	0.105821	-0.528097	0.105821	-0.519514	0.105821	-0.500441	0.105821	-0.492334	0.105821	-0.485659	0.105821	-0.482798	0.105821	-0.474215	0.105821	-0.470877	0.105821	-0.468493	0.105821	-0.475168	0.105821	-0.47183	0.105821	-0.468016	0.105821	-0.468969	0.105821	-0.474215	0.105821	-0.473738	0.105821	-0.465631
0.100742	-0.889544	0.100742	-0.814681	0.100742	-0.759845	0.100742	-0.705962	0.100742	-0.654464	0.100742	-0.62633	0.100742	-0.593901	0.100742	-0.571012	0.100742	-0.547171	0.100742	-0.532389	0.100742	-0.531435	0.100742	-0.510454	0.100742	-0.500917	0.100742	-0.493288	0.100742	-0.488997	0.100742	-0.484228	0.100742	-0.483274	0.100742	-0.475645	0.100742	-0.472307	0.100742	-0.473738	0.100742	-0.474691	0.100742	-0.474691	0.100742	-0.472784	0.100742	-0.477552	0.100742	-0.473738
0.0957422	-0.874763	0.0957422	-0.832324	0.0957422	-0.780349	0.0957422	-0.725036	0.0957422	-0.676398	0.0957422	-0.635867	0.0957422	-0.607729	0.0957422	-0.576258	0.0957422	-0.559092	0.0957422	-0.547171	0.0957422	-0.530958	0.0957422	-0.521421	0.0957422	-0.509977	0.0957422	-0.501394	0.0957422	-0.497103	0.0957422	-0.488997	0.0957422	-0.487089	0.0957422	-0.486135	0.0957422	-0.483751	0.0957422	-0.479937	0.0957422	-0.480413	0.0957422	-0.478506	0.0957422	-0.486135	0.0957422	-0.47946	0.0957422	-0.483751
0.0906649	-0.889068	0.0906649	-0.853305	0.0906649	-0.797038	0.0906649	-0.740294	0.0906649	-0.694995	0.0906649	-0.65351	0.0906649	-0.619173	0.0906649	-0.593424	0.0906649	-0.571489	0.0906649	-0.554323	0.0906649	-0.541449	0.0906649	-0.523806	0.0906649	-0.519037	0.0906649	-0.505686	0.0906649	-0.500917	0.0906649	-0.494719	0.0906649	-0.489473	0.0906649	-0.487089	0.0906649	-0.491381	0.0906649	-0.486135	0.0906649	-0.484705	0.0906649	-0.484228	0.0906649	-0.484228	0.0906649	-0.484705	0.0906649	-0.486135
0.0856647	-0.896697	0.0856647	-0.866179	0.0856647	-0.813727	0.0856647	-0.755076	0.0856647	-0.7093	0.0856647	-0.664954	0.0856647	-0.630145	0.0856647	-0.602961	0.0856647	-0.582933	0.0856647	-0.562906	0.0856647	-0.546217	0.0856647	-0.534296	0.0856647	-0.520468	0.0856647	-0.514746	0.0856647	-0.511885	0.0856647	-0.503778	0.0856647	-0.499487	0.0856647	-0.497103	0.0856647	-0.492811	0.0856647	-0.492811	0.0856647	-0.495672	0.0856647	-0.491858	0.0856647	-0.494719	0.0856647	-0.485659	0.0856647	-0.490904
0.0805864	-0.91434	0.0805864	-0.881438	0.0805864	-0.825171	0.0805864	-0.768905	0.0805864	-0.715499	0.0805864	-0.670199	0.0805864	-0.641112	0.0805864	-0.609636	0.0805864	-0.592947	0.0805864	-0.569582	0.0805864	-0.5548	0.0805864	-0.542402	0.0805864	-0.534773	0.0805864	-0.519991	0.0805864	-0.516653	0.0805864	-0.507116	0.0805864	-0.501871	0.0805864	-0.505686	0.0805864	-0.499487	0.0805864	-0.49758	0.0805864	-0.496626	0.0805864	-0.499487	0.0805864	-0.499964	0.0805864	-0.499487	0.0805864	-0.494719
0.0755863	-0.925307	0.0755863	-0.89479	0.0755863	-0.84043	0.0755863	-0.777965	0.0755863	-0.72742	0.0755863	-0.683551	0.0755863	-0.647311	0.0755863	-0.618219	0.0755863	-0.595808	0.0755863	-0.576258	0.0755863	-0.568151	0.0755863	-0.542879	0.0755863	-0.53668	0.0755863	-0.526667	0.0755863	-0.521421	0.0755863	-0.515699	0.0755863	-0.507116	0.0755863	-0.504732	0.0755863	-0.510454	0.0755863	-0.49901	0.0755863	-0.499487	0.0755863	-0.498533	0.0755863	-0.49901	0.0755863	-0.496149	0.0755863	-0.503778
0.070508	-0.934844	0.070508	-0.901465	0.070508	-0.84043	0.070508	-0.782256	0.070508	-0.732188	0.070508	-0.682597	0.070508	-0.652556	0.070508	-0.622034	0.070508	-0.599146	0.070508	-0.58341	0.070508	-0.569105	0.070508	-0.551939	0.070508	-0.539064	0.070508	-0.532866	0.070508	-0.526667	0.070508	-0.519514	0.070508	-0.519991	0.070508	-0.512481	0.070508	-0.509501	0.070508	-0.508547	0.070508	-0.503302	0.070508	-0.502825	0.070508	-0.502825	0.070508	-0.509024	0.070508	-0.509024
0.0655079	-0.947242	0.0655079	-0.910048	0.0655079	-0.837092	0.0655079	-0.783687	0.0655079	-0.723605	0.0655079	-0.678782	0.0655079	-0.650649	0.0655079	-0.622034	0.0655079	-0.607729	0.0655079	-0.58341	0.0655079	-0.566006	0.0655079	-0.555277	0.0655079	-0.541449	0.0655079	-0.534773	0.0655079	-0.529051	0.0655079	-0.529051	0.0655079	-0.519514	0.0655079	-0.51856	0.0655079	-0.509501	0.0655079	-0.513792	0.0655079	-0.511408	0.0655079	-0.513315	0.0655079	-0.510454	0.0655079	-0.510454	0.0655079	-0.514269
0.0604296	-0.95201	0.0604296	-0.911956	0.0604296	-0.829463	0.0604296	-0.772719	0.0604296	-0.720744	0.0604296	-0.677829	0.0604296	-0.646834	0.0604296	-0.6249	0.0604296	-0.600576	0.0604296	-0.578165	0.0604296	-0.563383	0.0604296	-0.551939	0.0604296	-0.545263	0.0604296	-0.533819	0.0604296	-0.530481	0.0604296	-0.524759	0.0604296	-0.523686	0.0604296	-0.520945	0.0604296	-0.516176	0.0604296	-0.515699	0.0604296	-0.511408	0.0604296	-0.515223	0.0604296	-0.516176	0.0604296	-0.513315	0.0604296	-0.509501
0.0554304	-0.958686	0.0554304	-0.899558	0.0554304	-0.820403	0.0554304	-0.757461	0.0554304	-0.708346	0.0554304	-0.669246	0.0554304	-0.635867	0.0554304	-0.613451	0.0554304	-0.595331	0.0554304	-0.576735	0.0554304	-0.563383	0.0554304	-0.557184	0.0554304	-0.545263	0.0554304	-0.537634	0.0554304	-0.529051	0.0554304	-0.529528	0.0554304	-0.52762	0.0554304	-0.524282	0.0554304	-0.519514	0.0554304	-0.519037	0.0554304	-0.517607	0.0554304	-0.516653	0.0554304	-0.51856	0.0554304	-0.517607	0.0554304	-0.518084
0.0504303	-0.957255	0.0504303	-0.888114	0.0504303	-0.800376	0.0504303	-0.73648	0.0504303	-0.68975	0.0504303	-0.654464	0.0504303	-0.625377	0.0504303	-0.598192	0.0504303	-0.576735	0.0504303	-0.564337	0.0504303	-0.556231	0.0504303	-0.551939	0.0504303	-0.539064	0.0504303	-0.53668	0.0504303	-0.522852	0.0504303	-0.524759	0.0504303	-0.52762	0.0504303	-0.522852	0.0504303	-0.518084	0.0504303	-0.520945	0.0504303	-0.51856	0.0504303	-0.51713	0.0504303	-0.523329	0.0504303	-0.520468	0.0504303	-0.522375
0.045352	-0.958686	0.045352	-0.871902	0.045352	-0.77558	0.045352	-0.716929	0.045352	-0.672584	0.045352	-0.638251	0.045352	-0.605822	0.045352	-0.593424	0.045352	-0.571012	0.045352	-0.556231	0.045352	-0.547171	0.045352	-0.546217	0.045352	-0.537157	0.045352	-0.529051	0.045352	-0.526667	0.045352	-0.530481	0.045352	-0.522852	0.045352	-0.520468	0.045352	-0.519633	0.045352	-0.515699	0.045352	-0.518322	0.045352	-0.518084	0.045352	-0.519514	0.045352	-0.519514	0.045352	-0.522375
0.0403519	-0.951056	0.0403519	-0.850444	0.0403519	-0.755553	0.0403519	-0.689273	0.0403519	-0.648265	0.0403519	-0.615358	0.0403519	-0.587702	0.0403519	-0.570536	0.0403519	-0.558615	0.0403519	-0.549078	0.0403519	-0.541925	0.0403519	-0.532389	0.0403519	-0.529051	0.0403519	-0.526667	0.0403519	-0.521421	0.0403519	-0.519991	0.0403519	-0.518084	0.0403519	-0.519991	0.0403519	-0.520468	0.0403519	-0.519514	0.0403519	-0.518084	0.0403519	-0.519991	0.0403519	-0.521898	0.0403519	-0.523806	0.0403519	-0.52762
0.0352736	-0.936275	0.0352736	-0.830417	0.0352736	-0.726943	0.0352736	-0.667338	0.0352736	-0.623941	0.0352736	-0.596762	0.0352736	-0.568151	0.0352736	-0.559568	0.0352736	-0.543356	0.0352736	-0.536203	0.0352736	-0.52762	0.0352736	-0.521898	0.0352736	-0.521421	0.0352736	-0.518084	0.0352736	-0.513792	0.0352736	-0.515223	0.0352736	-0.512838	0.0352736	-0.514746	0.0352736	-0.514179	0.0352736	-0.512838	0.0352736	-0.519037	0.0352736	-0.522852	0.0352736	-0.51713	0.0352736	-0.525236	0.0352736	-0.528097
0.0302734	-0.923877	0.0302734	-0.80276	0.0302734	-0.703101	0.0302734	-0.642066	0.0302734	-0.599146	0.0302734	-0.569105	0.0302734	-0.5548	0.0302734	-0.539064	0.0302734	-0.523806	0.0302734	-0.522375	0.0302734	-0.51713	0.0302734	-0.50807	0.0302734	-0.506639	0.0302734	-0.506639	0.0302734	-0.50807	0.0302734	-0.506163	0.0302734	-0.505209	0.0302734	-0.506163	0.0302734	-0.509501	0.0302734	-0.514269	0.0302734	-0.51713	0.0302734	-0.51856	0.0302734	-0.519514	0.0302734	-0.519991	0.0302734	-0.519991
0.0251951	-0.907187	0.0251951	-0.780349	0.0251951	-0.677829	0.0251951	-0.615835	0.0251951	-0.578642	0.0251951	-0.55337	0.0251951	-0.536203	0.0251951	-0.520945	0.0251951	-0.516653	0.0251951	-0.502825	0.0251951	-0.499964	0.0251951	-0.495672	0.0251951	-0.491858	0.0251951	-0.494242	0.0251951	-0.491381	0.0251951	-0.498533	0.0251951	-0.498533	0.0251951	-0.505686	0.0251951	-0.507116	0.0251951	-0.507116	0.0251951	-0.507116	0.0251951	-0.512838	0.0251951	-0.514746	0.0251951	-0.524282	0.0251951	-0.518084
0.020195	-0.88573	0.020195	-0.750308	0.020195	-0.654941	0.020195	-0.598192	0.020195	-0.553846	0.020195	-0.530481	0.020195	-0.512838	0.020195	-0.506639	0.020195	-0.495672	0.020195	-0.493288	0.020195	-0.489473	0.020195	-0.478029	0.020195	-0.48995	0.020195	-0.478983	0.020195	-0.483751	0.020195	-0.484705	0.020195	-0.48852	0.020195	-0.492334	0.020195	-0.494242	0.020195	-0.49758	0.020195	-0.501871	0.020195	-0.506639	0.020195	-0.510454	0.020195	-0.514269	0.020195	-0.517607
0.0151176	-0.865703	0.0151176	-0.722651	0.0151176	-0.634913	0.0151176	-0.576735	0.0151176	-0.546694	0.0151176	-0.522375	0.0151176	-0.501394	0.0151176	-0.494242	0.0151176	-0.481844	0.0151176	-0.479937	0.0151176	-0.476599	0.0151176	-0.472307	0.0151176	-0.477552	0.0151176	-0.472784	0.0151176	-0.472784	0.0151176	-0.47946	0.0151176	-0.476599	0.0151176	-0.481844	0.0151176	-0.483751	0.0151176	-0.488997	0.0151176	-0.489473	0.0151176	-0.493288	0.0151176	-0.500441	0.0151176	-0.504732	0.0151176	-0.507593
0.0101175	-0.842814	0.0101175	-0.708346	0.0101175	-0.616312	0.0101175	-0.570536	0.0101175	-0.530005	0.0101175	-0.50807	0.0101175	-0.497103	0.0101175	-0.487089	0.0101175	-0.478029	0.0101175	-0.471354	0.0101175	-0.4704	0.0101175	-0.467062	0.0101175	-0.457525	0.0101175	-0.460863	0.0101175	-0.464201	0.0101175	-0.468493	0.0101175	-0.4704	0.0101175	-0.475168	0.0101175	-0.474691	0.0101175	-0.480413	0.0101175	-0.486135	0.0101175	-0.493288	0.0101175	-0.48995	0.0101175	-0.493288	0.0101175	-0.499964
0.00503922	-0.818496	0.00503922	-0.694518	0.00503922	-0.614405	0.00503922	-0.560045	0.00503922	-0.529528	0.00503922	-0.504732	0.00503922	-0.495195	0.00503922	-0.486612	0.00503922	-0.473261	0.00503922	-0.465155	0.00503922	-0.464201	0.00503922	-0.458002	0.00503922	-0.458956	0.00503922	-0.458479	0.00503922	-0.458956	0.00503922	-0.458956	0.00503922	-0.457048	0.00503922	-0.465631	0.00503922	-0.465155	0.00503922	-0.473261	0.00503922	-0.472784	0.00503922	-0.481844	0.00503922	-0.482798	0.00503922	-0.487089	0.00503922	-0.491381
[truncated: 250 more columns]

## Sheet: Current vs Time
Electrode 1
CV scan1 vs time		CV scan2 vs time		CV scan3 vs time		CV scan4 vs time		CV scan5 vs time		CV scan6 vs time		CV scan7 vs time		CV scan8 vs time		CV scan9 vs time		CV scan10 vs time		CV scan11 vs time		CV scan12 vs time		CV scan13 vs time		CV scan14 vs time		CV scan15 vs time		CV scan16 vs time		CV scan17 vs time		CV scan18 vs time		CV scan19 vs time		CV scan20 vs time		CV scan21 vs time		CV scan22 vs time		CV scan23 vs time		CV scan24 vs time		CV scan25 vs time
s	µA	s	µA	s	µA	s	µA	s	µA	s	µA	s	µA	s	µA	s	µA	s	µA	s	µA	s	µA	s	µA	s	µA	s	µA	s	µA	s	µA	s	µA	s	µA	s	µA	s	µA	s	µA	s	µA	s	µA	s	µA
0	-0.111341	0	-0.807528	0	-0.68212	0	-0.605822	0	-0.561953	0	-0.530005	0	-0.509977	0	-0.496626	0	-0.484228	0	-0.478029	0	-0.47183	0	-0.463724	0	-0.461817	0	-0.457048	0	-0.455141	0	-0.456095	0	-0.460386	0	-0.457048	0	-0.458956	0	-0.46277	0	-0.463247	0	-0.468493	0	-0.474215	0	-0.473738	0	-0.475645
0.05	-0.0884533	0.05	-0.632052	0.05	-0.526667	0.05	-0.467062	0.05	-0.427961	0.05	-0.398874	0.05	-0.379801	0.05	-0.36788	0.05	-0.357866	0.05	-0.349283	0.05	-0.349283	0.05	-0.338316	0.05	-0.33927	0.05	-0.341177	0.05	-0.338793	0.05	-0.337362	0.05	-0.338316	0.05	-0.344992	0.05	-0.343561	0.05	-0.347376	0.05	-0.347376	0.05	-0.347853	0.05	-0.353098	0.05	-0.35882	0.05	-0.359774
0.1	-0.074625	0.1	-0.532389	0.1	-0.44179	0.1	-0.391245	0.1	-0.355005	0.1	-0.326872	0.1	-0.314951	0.1	-0.303984	0.1	-0.294924	0.1	-0.288248	0.1	-0.284433	0.1	-0.279188	0.1	-0.275373	0.1	-0.277281	0.1	-0.274897	0.1	-0.276327	0.1	-0.28491	0.1	-0.278234	0.1	-0.284433	0.1	-0.291109	0.1	-0.28491	0.1	-0.293493	0.1	-0.298262	0.1	-0.297785	0.1	-0.303507
0.15	-0.0617504	0.15	-0.457048	0.15	-0.386953	0.15	-0.337839	0.15	-0.302076	0.15	-0.281096	0.15	-0.271559	0.15	-0.258207	0.15	-0.248671	0.15	-0.247717	0.15	-0.239611	0.15	-0.235319	0.15	-0.234365	0.15	-0.234365	0.15	-0.238657	0.15	-0.234365	0.15	-0.237703	0.15	-0.242949	0.15	-0.242472	0.15	-0.251532	0.15	-0.246286	0.15	-0.252485	0.15	-0.254393	0.15	-0.263453	0.15	-0.257254
0.2	-0.0550747	0.2	-0.402689	0.2	-0.344038	0.2	-0.299692	0.2	-0.267267	0.2	-0.246286	0.2	-0.237226	0.2	-0.223875	0.2	-0.220537	0.2	-0.211	0.2	-0.208616	0.2	-0.205278	0.2	-0.208616	0.2	-0.207663	0.2	-0.205278	0.2	-0.20957	0.2	-0.212431	0.2	-0.212908	0.2	-0.213385	0.2	-0.216246	0.2	-0.217199	0.2	-0.220537	0.2	-0.225782	0.2	-0.224352	0.2	-0.227213
0.25	-0.0460148	0.25	-0.356913	0.25	-0.306845	0.25	-0.260592	0.25	-0.236273	0.25	-0.220537	0.25	-0.206232	0.25	-0.197172	0.25	-0.197649	0.25	-0.192404	0.25	-0.184774	0.25	-0.18239	0.25	-0.184298	0.25	-0.187635	0.25	-0.185251	0.25	-0.181437	0.25	-0.186205	0.25	-0.186205	0.25	-0.184298	0.25	-0.193834	0.25	-0.193357	0.25	-0.19908	0.25	-0.200987	0.25	-0.202894	0.25	-0.203848
0.3	-0.0374317	0.3	-0.321627	0.3	-0.273943	0.3	-0.238657	0.3	-0.210047	0.3	-0.199556	0.3	-0.184774	0.3	-0.177145	0.3	-0.173807	0.3	-0.169516	0.3	-0.166655	0.3	-0.165701	0.3	-0.168085	0.3	-0.165224	0.3	-0.160456	0.3	-0.159502	0.3	-0.161886	0.3	-0.159025	0.3	-0.167131	0.3	-0.170469	0.3	-0.169516	0.3	-0.177145	0.3	-0.176191	0.3	-0.177622	0.3	-0.175714
0.35	-0.0302792	0.35	-0.292063	0.35	-0.240564	0.35	-0.217199	0.35	-0.190496	0.35	-0.177622	0.35	-0.165224	0.35	-0.157118	0.35	-0.149965	0.35	-0.148535	0.35	-0.150442	0.35	-0.149488	0.35	-0.143766	0.35	-0.142813	0.35	-0.145674	0.35	-0.140429	0.35	-0.14472	0.35	-0.146627	0.35	-0.14472	0.35	-0.148535	0.35	-0.146627	0.35	-0.148058	0.35	-0.152349	0.35	-0.153303	0.35	-0.157595
0.4	-0.0226498	0.4	-0.25773	0.4	-0.221491	0.4	-0.192881	0.4	-0.171423	0.4	-0.153303	0.4	-0.146151	0.4	-0.141382	0.4	-0.136614	0.4	-0.132322	0.4	-0.131369	0.4	-0.129938	0.4	-0.122786	0.4	-0.12517	0.4	-0.131369	0.4	-0.125647	0.4	-0.131369	0.4	-0.13566	0.4	-0.131369	0.4	-0.133753	0.4	-0.135183	0.4	-0.138998	0.4	-0.136137	0.4	-0.141859	0.4	-0.138521
0.45	-0.0164509	0.45	-0.235319	0.45	-0.197649	0.45	-0.170946	0.45	-0.149488	0.45	-0.144243	0.45	-0.128984	0.45	-0.124693	0.45	-0.122786	0.45	-0.119925	0.45	-0.116587	0.45	-0.113249	0.45	-0.112772	0.45	-0.111341	0.45	-0.112295	0.45	-0.113726	0.45	-0.116587	0.45	-0.109911	0.45	-0.112295	0.45	-0.118017	0.45	-0.11611	0.45	-0.121832	0.45	-0.123262	0.45	-0.126123	0.45	-0.123262
0.5	-0.0107288	0.5	-0.210524	0.5	-0.178576	0.5	-0.155687	0.5	-0.136137	0.5	-0.118971	0.5	-0.118017	0.5	-0.111341	0.5	-0.105619	0.5	-0.100374	0.5	-0.100374	0.5	-0.0994205	0.5	-0.101805	0.5	-0.095129	0.5	-0.102282	0.5	-0.0946522	0.5	-0.0946522	0.5	-0.103235	0.5	-0.102282	0.5	-0.104666	0.5	-0.103235	0.5	-0.104666	0.5	-0.109434	0.5	-0.108957	0.5	-0.108004
0.55	-0.00405312	0.55	-0.192881	0.55	-0.163317	0.55	-0.142336	0.55	-0.124216	0.55	-0.10848	0.55	-0.103712	0.55	-0.101328	0.55	-0.0946522	0.55	-0.0879765	0.55	-0.0841618	0.55	-0.0879765	0.55	-0.0855923	0.55	-0.0898838	0.55	-0.0851154	0.55	-0.0793934	0.55	-0.089407	0.55	-0.0836849	0.55	-0.0784397	0.55	-0.0913143	0.55	-0.0903606	0.55	-0.0927448	0.55	-0.0946522	0.55	-0.0984669	0.55	-0.100851
0.6	0.00214577	0.6	-0.171423	0.6	-0.146627	0.6	-0.126123	0.6	-0.111341	0.6	-0.0932217	0.6	-0.0898838	0.6	-0.0860691	0.6	-0.0793934	0.6	-0.077486	0.6	-0.0703335	0.6	-0.0650883	0.6	-0.0646114	0.6	-0.0684261	0.6	-0.0679493	0.6	-0.0731945	0.6	-0.0674725	0.6	-0.0727177	0.6	-0.0693798	0.6	-0.077486	0.6	-0.0789165	0.6	-0.0789165	0.6	-0.0760555	0.6	-0.0832081	0.6	-0.0822544
0.65	0.00739098	0.65	-0.151396	0.65	-0.130415	0.65	-0.111818	0.65	-0.0946522	0.65	-0.0855923	0.65	-0.0741482	0.65	-0.0703335	0.65	-0.0698566	0.65	-0.0617504	0.65	-0.0593662	0.65	-0.0593662	0.65	-0.0636578	0.65	-0.0555515	0.65	-0.0522137	0.65	-0.0536442	0.65	-0.0636578	0.65	-0.0574589	0.65	-0.0607967	0.65	-0.0650883	0.65	-0.0631809	0.65	-0.0641346	0.65	-0.0660419	0.65	-0.071764	0.65	-0.0765324
0.7	0.0140667	0.7	-0.136137	0.7	-0.113249	0.7	-0.0932217	0.7	-0.0865459	0.7	-0.068903	0.7	-0.0603199	0.7	-0.0565052	0.7	-0.05126	0.7	-0.0526905	0.7	-0.0469685	0.7	-0.0431538	0.7	-0.0393391	0.7	-0.0474453	0.7	-0.0455379	0.7	-0.0498295	0.7	-0.0450611	0.7	-0.0507832	0.7	-0.0498295	0.7	-0.0455379	0.7	-0.0565052	0.7	-0.0526905	0.7	-0.0531673	0.7	-0.0588894	0.7	-0.0612736
0.75	0.0207424	0.75	-0.119925	0.75	-0.0984669	0.75	-0.0841618	0.75	-0.0703335	0.75	-0.0550747	0.75	-0.0522137	0.75	-0.0450611	0.75	-0.0350475	0.75	-0.0393391	0.75	-0.0360012	0.75	-0.0331402	0.75	-0.0331402	0.75	-0.0355244	0.75	-0.0331402	0.75	-0.0331402	0.75	-0.036478	0.75	-0.036478	0.75	-0.0369549	0.75	-0.0412464	0.75	-0.0422001	0.75	-0.0445843	0.75	-0.0526905	0.75	-0.0460148	0.75	-0.0531673
0.8	0.0264645	0.8	-0.107527	0.8	-0.0832081	0.8	-0.0722408	0.8	-0.0588894	0.8	-0.0426769	0.8	-0.0388622	0.8	-0.0369549	0.8	-0.0331402	0.8	-0.0269413	0.8	-0.0283718	0.8	-0.0231266	0.8	-0.0202656	0.8	-0.0188351	0.8	-0.0169277	0.8	-0.0216961	0.8	-0.0221729	0.8	-0.0236034	0.8	-0.027895	0.8	-0.0255108	0.8	-0.0283718	0.8	-0.0345707	0.8	-0.0312328	0.8	-0.0331402	0.8	-0.0374317
0.85	0.0340939	0.85	-0.0917912	0.85	-0.0698566	0.85	-0.0555515	0.85	-0.0441074	0.85	-0.0321865	0.85	-0.0255108	0.85	-0.0226498	0.85	-0.0164509	0.85	-0.0135899	0.85	-0.0126362	0.85	-0.0116825	0.85	-0.00977516	0.85	-0.00691414	0.85	-0.00739098	0.85	-0.0126362	0.85	-0.0150204	0.85	-0.013113	0.85	-0.0145435	0.85	-0.0178814	0.85	-0.0216961	0.85	-0.0245571	0.85	-0.0283718	0.85	-0.0255108	0.85	-0.0236034
0.9	0.0398159	0.9	-0.0793934	0.9	-0.0574589	0.9	-0.0412464	0.9	-0.0326633	0.9	-0.0197887	0.9	-0.0150204	0.9	-0.00882149	0.9	-0.0064373	0.9	-0.000238419	0.9	0.000238419	0.9	0.00452995	0.9	0.00500679	0.9	-0.00214577	0.9	0.00405312	0.9	-0.00166893	0.9	-0.000715256	0.9	-0.00452995	0.9	-0.00786781	0.9	-0.00214577	0.9	-0.00929832	0.9	-0.00977516	0.9	-0.013113	0.9	-0.0145435	0.9	-0.0116825
0.95	0.0455379	0.95	-0.0674725	0.95	-0.0445843	0.95	-0.0345707	0.95	-0.0216961	0.95	-0.00929832	0.95	0.00166893	0.95	-0.00214577	0.95	0.00357628	0.95	0.00405312	0.95	0.0126362	0.95	0.00977516	0.95	0.00834465	0.95	0.00929832	0.95	0.0112057	0.95	0.00405312	0.95	0.00977516	0.95	0.0064373	0.95	0.00834465	0.95	-0.000715256	0.95	-0.000715256	0.95	-0.000715256	0.95	-0.00166893	0.95	-0.0064373	0.95	-0.00977516
1	0.0536442	1	-0.0474453	1	-0.0355244	1	-0.0202656	1	-0.0116825	1	0.00977516	1	0.0126362	1	0.0121593	1	0.0145435	1	0.0178814	1	0.0207424	1	0.0216961	1	0.0212193	1	0.025034	1	0.027895	1	0.0188351	1	0.0183582	1	0.0154972	1	0.0145435	1	0.0197887	1	0.0178814	1	0.00977516	1	0.0107288	1	0.00596046	1	0.00309944
1.05	0.0593662	1.05	-0.0379086	1.05	-0.0188351	1.05	-0.0121593	1.05	0.00834465	1.05	0.013113	1.05	0.0231266	1.05	0.0269413	1.05	0.025034	1.05	0.0331402	1.05	0.030756	1.05	0.0288486	1.05	0.0302792	1.05	0.0345707	1.05	0.030756	1.05	0.0312328	1.05	0.0317097	1.05	0.0298023	1.05	0.0216961	1.05	0.0240803	1.05	0.0202656	1.05	0.0207424	1.05	0.0183582	1.05	0.010252	1.05	0.0164509
1.1	0.0655651	1.1	-0.0226498	1.1	-0.00882149	1.1	0.00596046	1.1	0.0121593	1.1	0.0264645	1.1	0.0355244	1.1	0.0379086	1.1	0.0340939	1.1	0.0383854	1.1	0.0417233	1.1	0.0398159	1.1	0.0441074	1.1	0.0436306	1.1	0.0402927	1.1	0.0379086	1.1	0.0445843	1.1	0.0355244	1.1	0.0379086	1.1	0.036478	1.1	0.0288486	1.1	0.0255108	1.1	0.0288486	1.1	0.0240803	1.1	0.0240803
1.15	0.0727177	1.15	-0.013113	1.15	0.00357628	1.15	0.0150204	1.15	0.0264645	1.15	0.0398159	1.15	0.0436306	1.15	0.0474453	1.15	0.0503063	1.15	0.05126	1.15	0.056982	1.15	0.0517368	1.15	0.0517368	1.15	0.0488758	1.15	0.0522137	1.15	0.0493526	1.15	0.05126	1.15	0.0507832	1.15	0.048399	1.15	0.0460148	1.15	0.0402927	1.15	0.0488758	1.15	0.0350475	1.15	0.0407696	1.15	0.0355244
1.2	0.0803471	1.2	0.00596046	1.2	0.015974	1.2	0.025034	1.2	0.0374317	1.2	0.0517368	1.2	0.0579357	1.2	0.0574589	1.2	0.0612736	1.2	0.0622272	1.2	0.0636578	1.2	0.0660419	1.2	0.0617504	1.2	0.0646114	1.2	0.0669956	1.2	0.0646114	1.2	0.0584126	1.2	0.0588894	1.2	0.0550747	1.2	0.0545979	1.2	0.05126	1.2	0.0441074	1.2	0.0503063	1.2	0.0450611	1.2	0.0445843
1.25	0.0860691	1.25	0.0140667	1.25	0.0317097	1.25	0.0393391	1.25	0.0493526	1.25	0.0627041	1.25	0.0655651	1.25	0.0698566	1.25	0.0693798	1.25	0.0741482	1.25	0.0741482	1.25	0.0770092	1.25	0.0736713	1.25	0.0741482	1.25	0.0760555	1.25	0.0655651	1.25	0.068903	1.25	0.0665188	1.25	0.0703335	1.25	0.0579357	1.25	0.0627041	1.25	0.0560284	1.25	0.0560284	1.25	0.0598431	1.25	0.0503063
1.3	0.0932217	1.3	0.0259876	1.3	0.0407696	1.3	0.0474453	1.3	0.0603199	1.3	0.0751019	1.3	0.0765324	1.3	0.0813007	1.3	0.0836849	1.3	0.0860691	1.3	0.0784397	1.3	0.0846386	1.3	0.0822544	1.3	0.0784397	1.3	0.0808239	1.3	0.0741482	1.3	0.0822544	1.3	0.0727177	1.3	0.0684261	1.3	0.0684261	1.3	0.0679493	1.3	0.0631809	1.3	0.0655651	1.3	0.0550747	1.3	0.0588894
1.35	0.101805	1.35	0.0441074	1.35	0.0522137	1.35	0.0593662	1.35	0.0674725	1.35	0.0803471	1.35	0.0832081	1.35	0.0913143	1.35	0.0936985	1.35	0.0932217	1.35	0.0941753	1.35	0.095129	1.35	0.0917912	1.35	0.0927448	1.35	0.0913143	1.35	0.089407	1.35	0.089407	1.35	0.0832081	1.35	0.0846386	1.35	0.0760555	1.35	0.0770092	1.35	0.0765324	1.35	0.0722408	1.35	0.0684261	1.35	0.0617504
1.4	0.107527	1.4	0.0526905	1.4	0.0669956	1.4	0.0731945	1.4	0.0793934	1.4	0.0936985	1.4	0.09799	1.4	0.0960827	1.4	0.100374	1.4	0.102282	1.4	0.100851	1.4	0.0984669	1.4	0.106573	1.4	0.101328	1.4	0.102282	1.4	0.0984669	1.4	0.0946522	1.4	0.0884533	1.4	0.0865459	1.4	0.0855923	1.4	0.0841618	1.4	0.0817776	1.4	0.0784397	1.4	0.0822544	1.4	0.0755787
1.45	0.115633	1.45	0.0631809	1.45	0.077486	1.45	0.0851154	1.45	0.0908375	1.45	0.0998974	1.45	0.109434	1.45	0.110388	1.45	0.110388	1.45	0.112772	1.45	0.112295	1.45	0.111818	1.45	0.111341	1.45	0.11611	1.45	0.108004	1.45	0.102758	1.45	0.0998974	1.45	0.100374	1.45	0.0989437	1.45	0.0917912	1.45	0.095129	1.45	0.0932217	1.45	0.0851154	1.45	0.0884533	1.45	0.0851154
1.5	0.122786	1.5	0.0798702	1.5	0.0898838	1.5	0.0936985	1.5	0.101328	1.5	0.109911	1.5	0.11611	1.5	0.118971	1.5	0.120878	1.5	0.118494	1.5	0.11754	1.5	0.120401	1.5	0.114679	1.5	0.11611	1.5	0.11611	1.5	0.111818	1.5	0.108957	1.5	0.103712	1.5	0.101805	1.5	0.0970364	1.5	0.0932217	1.5	0.0898838	1.5	0.0903606	1.5	0.0889301	1.5	0.0884533
1.55	0.128984	1.55	0.0917912	1.55	0.0970364	1.55	0.101328	1.55	0.107527	1.55	0.120401	1.55	0.121355	1.55	0.130415	1.55	0.128508	1.55	0.126123	1.55	0.12517	1.55	0.126123	1.55	0.129461	1.55	0.123262	1.55	0.119925	1.55	0.115156	1.55	0.115156	1.55	0.112295	1.55	0.106096	1.55	0.105619	1.55	0.09799	1.55	0.0956059	1.55	0.095129	1.55	0.0898838	1.55	0.0908375
1.6	0.136137	1.6	0.101328	1.6	0.112295	1.6	0.111818	1.6	0.11611	1.6	0.127077	1.6	0.131845	1.6	0.136614	1.6	0.138044	1.6	0.130892	1.6	0.130892	1.6	0.132799	1.6	0.127554	1.6	0.12517	1.6	0.1266	1.6	0.119925	1.6	0.118494	1.6	0.114679	1.6	0.111818	1.6	0.102758	1.6	0.105143	1.6	0.0989437	1.6	0.0975132	1.6	0.092268	1.6	0.0903606
1.65	0.144243	1.65	0.111818	1.65	0.115633	1.65	0.118971	1.65	0.118494	1.65	0.127554	1.65	0.135183	1.65	0.133753	1.65	0.135183	1.65	0.137568	1.65	0.138521	1.65	0.134706	1.65	0.13423	1.65	0.127554	1.65	0.128984	1.65	0.126123	1.65	0.121355	1.65	0.109911	1.65	0.110865	1.65	0.101805	1.65	0.101805	1.65	0.100374	1.65	0.0998974	1.65	0.09799	1.65	0.0970364
1.7	0.152349	1.7	0.123739	1.7	0.129938	1.7	0.126123	1.7	0.12517	1.7	0.136137	1.7	0.142813	1.7	0.14329	1.7	0.137091	1.7	0.141382	1.7	0.141859	1.7	0.138521	1.7	0.139475	1.7	0.132322	1.7	0.128508	1.7	0.132322	1.7	0.127077	1.7	0.117064	1.7	0.114679	1.7	0.108957	1.7	0.105143	1.7	0.104666	1.7	0.100851	1.7	0.0970364	1.7	0.0936985
1.75	0.159502	1.75	0.135183	1.75	0.135183	1.75	0.129938	1.75	0.132799	1.75	0.142336	1.75	0.142336	1.75	0.149012	1.75	0.151396	1.75	0.146151	1.75	0.145674	1.75	0.149488	1.75	0.142336	1.75	0.130415	1.75	0.132799	1.75	0.127077	1.75	0.126123	1.75	0.124693	1.75	0.120878	1.75	0.115633	1.75	0.103235	1.75	0.101805	1.75	0.100851	1.75	0.0994205	1.75	0.0903606
1.8	0.167608	1.8	0.139952	1.8	0.142336	1.8	0.138521	1.8	0.141382	1.8	0.148058	1.8	0.149012	1.8	0.149012	1.8	0.151396	1.8	0.150919	1.8	0.147104	1.8	0.148058	1.8	0.145197	1.8	0.143766	1.8	0.130415	1.8	0.128984	1.8	0.124693	1.8	0.118971	1.8	0.11754	1.8	0.117064	1.8	0.115633	1.8	0.105619	1.8	0.105143	1.8	0.0984669	1.8	0.0946522
1.85	0.176668	1.85	0.152349	1.85	0.147104	1.85	0.140905	1.85	0.14329	1.85	0.145674	1.85	0.146627	1.85	0.148535	1.85	0.154734	1.85	0.151873	1.85	0.148535	1.85	0.141859	1.85	0.150919	1.85	0.13566	1.85	0.140429	1.85	0.129938	1.85	0.125647	1.85	0.123262	1.85	0.115156	1.85	0.115156	1.85	0.114202	1.85	0.107527	1.85	0.112295	1.85	0.102758	1.85	0.0998974
1.9	0.185251	1.9	0.157595	1.9	0.153303	1.9	0.148058	1.9	0.145674	1.9	0.151396	1.9	0.157595	1.9	0.154257	1.9	0.156164	1.9	0.155687	1.9	0.150919	1.9	0.149012	1.9	0.146627	1.9	0.138998	1.9	0.140905	1.9	0.132799	1.9	0.129461	1.9	0.125647	1.9	0.121832	1.9	0.118971	1.9	0.117064	1.9	0.111818	1.9	0.105619	1.9	0.101328	1.9	0.0989437
1.95	0.195265	1.95	0.167131	1.95	0.162363	1.95	0.149965	1.95	0.148058	1.95	0.149965	1.95	0.159502	1.95	0.156164	1.95	0.149965	1.95	0.152826	1.95	0.155687	1.95	0.148535	1.95	0.149488	1.95	0.151396	1.95	0.140905	1.95	0.137091	1.95	0.132322	1.95	0.129461	1.95	0.122786	1.95	0.115633	1.95	0.115156	1.95	0.106573	1.95	0.112772	1.95	0.101328	1.95	0.103712
2	0.206232	2	0.175714	2	0.177622	2	0.15521	2	0.154257	2	0.160933	2	0.163794	2	0.159502	2	0.157118	2	0.161886	2	0.159979	2	0.152826	2	0.149012	2	0.14329	2	0.138998	2	0.138521	2	0.134706	2	0.130415	2	0.123739	2	0.12517	2	0.11754	2	0.110865	2	0.108004	2	0.102758	2	0.0970364
2.05	0.218153	2.05	0.190496	2.05	0.184298	2.05	0.157595	2.05	0.152349	2.05	0.159979	2.05	0.161886	2.05	0.159979	2.05	0.158072	2.05	0.16284	2.05	0.156164	2.05	0.159025	2.05	0.148058	2.05	0.147581	2.05	0.145674	2.05	0.138521	2.05	0.135183	2.05	0.128031	2.05	0.127077	2.05	0.114679	2.05	0.114679	2.05	0.108004	2.05	0.108957	2.05	0.112295	2.05	0.0984669
2.1	0.230074	2.1	0.208139	2.1	0.210524	2.1	0.165701	2.1	0.157595	2.1	0.162363	2.1	0.162363	2.1	0.167608	2.1	0.163317	2.1	0.161409	2.1	0.163794	2.1	0.159502	2.1	0.149965	2.1	0.148535	2.1	0.14472	2.1	0.133753	2.1	0.136614	2.1	0.129461	2.1	0.12517	2.1	0.120401	2.1	0.121355	2.1	0.107527	2.1	0.109434	2.1	0.105619	2.1	0.104666
2.15	0.244379	2.15	0.267744	2.15	0.239134	2.15	0.167608	2.15	0.160933	2.15	0.16284	2.15	0.166655	2.15	0.16284	2.15	0.165224	2.15	0.158548	2.15	0.160456	2.15	0.157595	2.15	0.154734	2.15	0.151396	2.15	0.14472	2.15	0.14329	2.15	0.137091	2.15	0.136137	2.15	0.126123	2.15	0.124693	2.15	0.119448	2.15	0.114679	2.15	0.115633	2.15	0.112295	2.15	0.101328
2.2	0.258207	2.2	0.305414	2.2	0.288725	2.2	0.173807	2.2	0.16284	2.2	0.160933	2.2	0.169516	2.2	0.167608	2.2	0.167608	2.2	0.163794	2.2	0.157118	2.2	0.158548	2.2	0.159025	2.2	0.151873	2.2	0.14329	2.2	0.145197	2.2	0.138044	2.2	0.133753	2.2	0.129938	2.2	0.124693	2.2	0.118494	2.2	0.120401	2.2	0.110388	2.2	0.111341	2.2	0.104666
2.25	0.31209	2.25	0.338793	2.25	0.310183	2.25	0.192881	2.25	0.168085	2.25	0.164747	2.25	0.166178	2.25	0.169516	2.25	0.169039	2.25	0.168085	2.25	0.158548	2.25	0.159502	2.25	0.156164	2.25	0.15521	2.25	0.143766	2.25	0.143766	2.25	0.137091	2.25	0.136137	2.25	0.130892	2.25	0.127077	2.25	0.120401	2.25	0.121832	2.25	0.119448	2.25	0.10848	2.25	0.109434
2.3	0.392199	2.3	0.36788	2.3	0.278711	2.3	0.20051	2.3	0.165224	2.3	0.169516	2.3	0.166178	2.3	0.172377	2.3	0.174284	2.3	0.167131	2.3	0.164747	2.3	0.160456	2.3	0.159979	2.3	0.150919	2.3	0.143766	2.3	0.140905	2.3	0.143766	2.3	0.128984	2.3	0.131845	2.3	0.1266	2.3	0.125647	2.3	0.122309	2.3	0.113726	2.3	0.113249	2.3	0.105143
2.35	0.432253	2.35	0.391245	2.35	0.288248	2.35	0.206709	2.35	0.169516	2.35	0.165701	2.35	0.17333	2.35	0.170946	2.35	0.163317	2.35	0.166655	2.35	0.164747	2.35	0.162363	2.35	0.159025	2.35	0.152349	2.35	0.145674	2.35	0.145197	2.35	0.13566	2.35	0.133753	2.35	0.129938	2.35	0.127554	2.35	0.124693	2.35	0.118017	2.35	0.11754	2.35	0.108957	2.35	0.110865
2.4	0.454664	2.4	0.398874	2.4	0.288725	2.4	0.188112	2.4	0.170469	2.4	0.174284	2.4	0.172853	2.4	0.168085	2.4	0.168562	2.4	0.165224	2.4	0.165701	2.4	0.160456	2.4	0.158548	2.4	0.149012	2.4	0.141382	2.4	0.142336	2.4	0.136614	2.4	0.135183	2.4	0.128508	2.4	0.129938	2.4	0.121832	2.4	0.118971	2.4	0.111341	2.4	0.111818	2.4	0.109434
2.45	0.479937	2.45	0.409842	2.45	0.278711	2.45	0.172377	2.45	0.169992	2.45	0.17333	2.45	0.173807	2.45	0.169516	2.45	0.168562	2.45	0.167608	2.45	0.164747	2.45	0.16284	2.45	0.159025	2.45	0.152826	2.45	0.148058	2.45	0.141382	2.45	0.138521	2.45	0.130415	2.45	0.128984	2.45	0.123739	2.45	0.123739	2.45	0.120401	2.45	0.115633	2.45	0.10848	2.45	0.108004
2.5	0.479937	2.5	0.407457	2.5	0.263453	2.5	0.174284	2.5	0.1719	2.5	0.174284	2.5	0.175714	2.5	0.174284	2.5	0.169992	2.5	0.1719	2.5	0.165224	2.5	0.16427	2.5	0.159025	2.5	0.156164	2.5	0.149488	2.5	0.148058	2.5	0.138998	2.5	0.135183	2.5	0.132799	2.5	0.128031	2.5	0.1266	2.5	0.119448	2.5	0.115633	2.5	0.117064	2.5	0.10848
2.55	0.469446	2.55	0.398874	2.55	0.23818	2.55	0.177145	2.55	0.168562	2.55	0.180006	2.55	0.176668	2.55	0.175238	2.55	0.174761	2.55	0.16427	2.55	0.162363	2.55	0.160933	2.55	0.161409	2.55	0.152826	2.55	0.14329	2.55	0.149488	2.55	0.140429	2.55	0.136137	2.55	0.132322	2.55	0.127077	2.55	0.119448	2.55	0.115156	2.55	0.120401	2.55	0.109911	2.55	0.112772
2.6	0.439405	2.6	0.380278	2.6	0.206709	2.6	0.174761	2.6	0.173807	2.6	0.175714	2.6	0.174284	2.6	0.166178	2.6	0.167131	2.6	0.166178	2.6	0.166178	2.6	0.161886	2.6	0.159502	2.6	0.146627	2.6	0.147581	2.6	0.145197	2.6	0.137091	2.6	0.134706	2.6	0.132322	2.6	0.125647	2.6	0.118971	2.6	0.118017	2.6	0.115156	2.6	0.110865	2.6	0.110388
2.65	0.407934	2.65	0.35882	2.65	0.19908	2.65	0.176668	2.65	0.171423	2.65	0.172377	2.65	0.169992	2.65	0.170469	2.65	0.166655	2.65	0.162363	2.65	0.164747	2.65	0.15521	2.65	0.156641	2.65	0.151396	2.65	0.148535	2.65	0.141382	2.65	0.136614	2.65	0.134706	2.65	0.13423	2.65	0.128031	2.65	0.119448	2.65	0.11754	2.65	0.114679	2.65	0.113726	2.65	0.108004
2.7	0.394106	2.7	0.310659	2.7	0.190496	2.7	0.183344	2.7	0.173807	2.7	0.174284	2.7	0.169516	2.7	0.166178	2.7	0.173807	2.7	0.165224	2.7	0.158548	2.7	0.161409	2.7	0.151396	2.7	0.156164	2.7	0.148535	2.7	0.142336	2.7	0.135183	2.7	0.136137	2.7	0.131845	2.7	0.124693	2.7	0.121355	2.7	0.118494	2.7	0.112772	2.7	0.109434	2.7	0.10705
2.75	0.371695	2.75	0.273466	2.75	0.190973	2.75	0.176668	2.75	0.169039	2.75	0.171423	2.75	0.169516	2.75	0.165224	2.75	0.160933	2.75	0.166655	2.75	0.153303	2.75	0.156641	2.75	0.154257	2.75	0.148058	2.75	0.144243	2.75	0.137568	2.75	0.13423	2.75	0.134706	2.75	0.1266	2.75	0.125647	2.75	0.118971	2.75	0.11754	2.75	0.113249	2.75	0.10848	2.75	0.105619
2.8	0.356913	2.8	0.244856	2.8	0.185251	2.8	0.176668	2.8	0.170946	2.8	0.169992	2.8	0.170469	2.8	0.167608	2.8	0.16284	2.8	0.163317	2.8	0.156641	2.8	0.159979	2.8	0.156164	2.8	0.148535	2.8	0.140905	2.8	0.13423	2.8	0.134706	2.8	0.128984	2.8	0.1266	2.8	0.11611	2.8	0.118494	2.8	0.11611	2.8	0.10848	2.8	0.113726	2.8	0.107527
2.85	0.355482	2.85	0.239134	2.85	0.189543	2.85	0.176191	2.85	0.170469	2.85	0.168562	2.85	0.169516	2.85	0.165701	2.85	0.163794	2.85	0.159502	2.85	0.155687	2.85	0.150919	2.85	0.148058	2.85	0.148535	2.85	0.140429	2.85	0.138521	2.85	0.130892	2.85	0.127077	2.85	0.122786	2.85	0.123739	2.85	0.114679	2.85	0.109434	2.85	0.115633	2.85	0.106573	2.85	0.108957
2.9	0.36025	2.9	0.23675	2.9	0.186682	2.9	0.175238	2.9	0.168562	2.9	0.169039	2.9	0.168562	2.9	0.165224	2.9	0.16427	2.9	0.160933	2.9	0.157118	2.9	0.150919	2.9	0.147581	2.9	0.14329	2.9	0.138998	2.9	0.13566	2.9	0.132799	2.9	0.125647	2.9	0.120878	2.9	0.115633	2.9	0.114679	2.9	0.114679	2.9	0.113726	2.9	0.108004	2.9	0.103235
2.95	0.372648	2.95	0.228167	2.95	0.187159	2.95	0.177145	2.95	0.167131	2.95	0.16284	2.95	0.166178	2.95	0.163317	2.95	0.158548	2.95	0.160456	2.95	0.152826	2.95	0.15378	2.95	0.147581	2.95	0.145197	2.95	0.138044	2.95	0.130892	2.95	0.127077	2.95	0.1266	2.95	0.122309	2.95	0.118017	2.95	0.109434	2.95	0.110388	2.95	0.106573	2.95	0.102758	2.95	0.102282
3	0.386	3	0.231028	3	0.184774	3	0.174761	3	0.165701	3	0.169516	3	0.161409	3	0.16427	3	0.158548	3	0.156641	3	0.151396	3	0.145674	3	0.144243	3	0.139475	3	0.13566	3	0.135183	3	0.130415	3	0.12517	3	0.118017	3	0.11611	3	0.110388	3	0.10848	3	0.104666	3	0.103712	3	0.105619
3.05	0.398874	3.05	0.221014	3.05	0.184774	3.05	0.173807	3.05	0.159502	3.05	0.166178	3.05	0.163317	3.05	0.156641	3.05	0.156164	3.05	0.151873	3.05	0.152826	3.05	0.15378	3.05	0.143766	3.05	0.139952	3.05	0.130415	3.05	0.128984	3.05	0.128508	3.05	0.125647	3.05	0.122786	3.05	0.114679	3.05	0.113249	3.05	0.109911	3.05	0.106573	3.05	0.100851	3.05	0.0998974
3.1	0.414133	3.1	0.225306	3.1	0.181437	3.1	0.176668	3.1	0.162363	3.1	0.16284	3.1	0.16284	3.1	0.156164	3.1	0.159025	3.1	0.151873	3.1	0.148058	3.1	0.142813	3.1	0.138521	3.1	0.137091	3.1	0.127554	3.1	0.125647	3.1	0.127554	3.1	0.119448	3.1	0.113726	3.1	0.11754	3.1	0.10705	3.1	0.110388	3.1	0.103235	3.1	0.104189	3.1	0.101328
3.15	0.426054	3.15	0.22769	3.15	0.178576	3.15	0.175714	3.15	0.160933	3.15	0.159502	3.15	0.159025	3.15	0.152826	3.15	0.156641	3.15	0.15378	3.15	0.150442	3.15	0.138998	3.15	0.138521	3.15	0.137568	3.15	0.130892	3.15	0.120401	3.15	0.121832	3.15	0.121355	3.15	0.11611	3.15	0.114202	3.15	0.110865	3.15	0.103235	3.15	0.103712	3.15	0.100374	3.15	0.0936985
3.2	0.439882	3.2	0.222445	3.2	0.181437	3.2	0.168562	3.2	0.160456	3.2	0.160456	3.2	0.159025	3.2	0.152826	3.2	0.15378	3.2	0.152349	3.2	0.141859	3.2	0.142336	3.2	0.138044	3.2	0.138998	3.2	0.129461	3.2	0.121832	3.2	0.115633	3.2	0.113249	3.2	0.113726	3.2	0.106096	3.2	0.106573	3.2	0.101805	3.2	0.0994205	3.2	0.0994205	3.2	0.0998974
3.25	0.455618	3.25	0.225782	3.25	0.178099	3.25	0.168562	3.25	0.160456	3.25	0.159979	3.25	0.152826	3.25	0.15378	3.25	0.151396	3.25	0.14472	3.25	0.145197	3.25	0.13566	3.25	0.135183	3.25	0.131845	3.25	0.123262	3.25	0.126123	3.25	0.11611	3.25	0.115156	3.25	0.110865	3.25	0.111341	3.25	0.10705	3.25	0.09799	3.25	0.100851	3.25	0.0965595	3.25	0.0936985
3.3	0.47183	3.3	0.226736	3.3	0.176668	3.3	0.167131	3.3	0.15521	3.3	0.15378	3.3	0.153303	3.3	0.146627	3.3	0.149012	3.3	0.144243	3.3	0.142813	3.3	0.139952	3.3	0.13423	3.3	0.133276	3.3	0.123262	3.3	0.121832	3.3	0.118494	3.3	0.113249	3.3	0.114202	3.3	0.105143	3.3	0.0960827	3.3	0.100374	3.3	0.0946522	3.3	0.0889301	3.3	0.0936985
3.35	0.486135	3.35	0.228167	3.35	0.180483	3.35	0.169992	3.35	0.157595	3.35	0.15521	3.35	0.152349	3.35	0.150442	3.35	0.149965	3.35	0.147581	3.35	0.140905	3.35	0.137568	3.35	0.133753	3.35	0.129938	3.35	0.128984	3.35	0.118017	3.35	0.115633	3.35	0.114679	3.35	0.107527	3.35	0.106096	3.35	0.101805	3.35	0.0946522	3.35	0.09799	3.35	0.0898838	3.35	0.0946522
3.4	0.500917	3.4	0.231028	3.4	0.181913	3.4	0.167608	3.4	0.157118	3.4	0.150919	3.4	0.156641	3.4	0.149012	3.4	0.144243	3.4	0.14329	3.4	0.13566	3.4	0.133276	3.4	0.129938	3.4	0.126123	3.4	0.128031	3.4	0.116587	3.4	0.111818	3.4	0.109434	3.4	0.108004	3.4	0.100851	3.4	0.101328	3.4	0.0984669	3.4	0.0956059	3.4	0.0898838	3.4	0.0889301
3.45	0.514269	3.45	0.231028	3.45	0.181913	3.45	0.164747	3.45	0.155687	3.45	0.150442	3.45	0.145197	3.45	0.142336	3.45	0.138998	3.45	0.140905	3.45	0.133276	3.45	0.128508	3.45	0.127077	3.45	0.120401	3.45	0.118494	3.45	0.118971	3.45	0.117064	3.45	0.110865	3.45	0.105143	3.45	0.103235	3.45	0.101328	3.45	0.0956059	3.45	0.0970364	3.45	0.0908375	3.45	0.089407
3.5	0.526667	3.5	0.232458	3.5	0.174761	3.5	0.169039	3.5	0.15378	3.5	0.149012	3.5	0.149012	3.5	0.141382	3.5	0.140429	3.5	0.133276	3.5	0.131845	3.5	0.129938	3.5	0.127077	3.5	0.122309	3.5	0.118017	3.5	0.112772	3.5	0.113249	3.5	0.106096	3.5	0.104189	3.5	0.0998974	3.5	0.0908375	3.5	0.0975132	3.5	0.0865459	3.5	0.0898838	3.5	0.0798702
3.55	0.539541	3.55	0.233412	3.55	0.179052	3.55	0.168085	3.55	0.152349	3.55	0.148535	3.55	0.142336	3.55	0.140429	3.55	0.145674	3.55	0.133276	3.55	0.131845	3.55	0.1266	3.55	0.1266	3.55	0.125647	3.55	0.115156	3.55	0.112295	3.55	0.110388	3.55	0.103712	3.55	0.0998974	3.55	0.095129	3.55	0.0917912	3.55	0.0917912	3.55	0.0889301	3.55	0.0889301	3.55	0.0836849
3.6	0.554323	3.6	0.238657	3.6	0.179529	3.6	0.169516	3.6	0.149965	3.6	0.146151	3.6	0.139475	3.6	0.141382	3.6	0.138998	3.6	0.131845	3.6	0.132799	3.6	0.128984	3.6	0.121355	3.6	0.115633	3.6	0.116587	3.6	0.108004	3.6	0.108004	3.6	0.10705	3.6	0.0998974	3.6	0.0932217	3.6	0.0936985	3.6	0.0946522	3.6	0.0898838	3.6	0.0870228	3.6	0.0846386
3.65	0.568628	3.65	0.241518	3.65	0.180483	3.65	0.166655	3.65	0.152826	3.65	0.145674	3.65	0.140429	3.65	0.141382	3.65	0.138044	3.65	0.133276	3.65	0.126123	3.65	0.12517	3.65	0.124216	3.65	0.118971	3.65	0.115156	3.65	0.111818	3.65	0.10705	3.65	0.0998974	3.65	0.095129	3.65	0.0941753	3.65	0.092268	3.65	0.0913143	3.65	0.0846386	3.65	0.0860691	3.65	0.0846386
3.7	0.584364	3.7	0.243425	3.7	0.180006	3.7	0.163317	3.7	0.147104	3.7	0.147581	3.7	0.14329	3.7	0.138044	3.7	0.138521	3.7	0.129938	3.7	0.12517	3.7	0.125647	3.7	0.124693	3.7	0.116587	3.7	0.111341	3.7	0.105619	3.7	0.107527	3.7	0.102758	3.7	0.0975132	3.7	0.095129	3.7	0.089407	3.7	0.0898838	3.7	0.0889301	3.7	0.0813007	3.7	0.0813007
3.75	0.596285	3.75	0.251055	3.75	0.18239	3.75	0.164747	3.75	0.149488	3.75	0.142336	3.75	0.142813	3.75	0.133276	3.75	0.129461	3.75	0.126123	3.75	0.124693	3.75	0.124216	3.75	0.120878	3.75	0.117064	3.75	0.117064	3.75	0.109911	3.75	0.110388	3.75	0.0998974	3.75	0.0927448	3.75	0.0932217	3.75	0.0932217	3.75	0.0870228	3.75	0.0851154	3.75	0.0832081	3.75	0.0817776
3.8	0.611067	3.8	0.251055	3.8	0.183344	3.8	0.167131	3.8	0.150919	3.8	0.138521	3.8	0.137091	3.8	0.138044	3.8	0.136137	3.8	0.129461	3.8	0.123739	3.8	0.119925	3.8	0.121832	3.8	0.114202	3.8	0.111341	3.8	0.105619	3.8	0.0989437	3.8	0.09799	3.8	0.0965595	3.8	0.0932217	3.8	0.0913143	3.8	0.0855923	3.8	0.0865459	3.8	0.0889301	3.8	0.0827312
3.85	0.622511	3.85	0.251532	3.85	0.184298	3.85	0.167131	3.85	0.147581	3.85	0.141382	3.85	0.13566	3.85	0.136614	3.85	0.128984	3.85	0.128031	3.85	0.127554	3.85	0.119925	3.85	0.118494	3.85	0.114679	3.85	0.108004	3.85	0.109911	3.85	0.100851	3.85	0.0936985	3.85	0.0917912	3.85	0.092268	3.85	0.0927448	3.85	0.0874996	3.85	0.092268	3.85	0.0822544	3.85	0.0832081
3.9	0.63539	3.9	0.259638	3.9	0.185251	3.9	0.166178	3.9	0.147581	3.9	0.142336	3.9	0.136137	3.9	0.132799	3.9	0.127554	3.9	0.123739	3.9	0.125647	3.9	0.11754	3.9	0.118017	3.9	0.110865	3.9	0.112772	3.9	0.106096	3.9	0.0998974	3.9	0.0994205	3.9	0.0932217	3.9	0.0917912	3.9	0.0884533	3.9	0.0851154	3.9	0.0827312	3.9	0.0841618	3.9	0.0770092
3.95	0.648265	3.95	0.264406	3.95	0.186205	3.95	0.167131	3.95	0.148058	3.95	0.14329	3.95	0.13566	3.95	0.132322	3.95	0.124216	3.95	0.122309	3.95	0.119925	3.95	0.122309	3.95	0.116587	3.95	0.116587	3.95	0.10848	3.95	0.105619	3.95	0.102758	3.95	0.100374	3.95	0.0932217	3.95	0.089407	3.95	0.0870228	3.95	0.0865459	3.95	0.0813007	3.95	0.0789165	3.95	0.0822544
4	0.658755	4	0.271559	4	0.190496	4	0.169516	4	0.148058	4	0.142336	4	0.132799	4	0.128031	4	0.132799	4	0.124216	4	0.126123	4	0.119925	4	0.116587	4	0.113249	4	0.106573	4	0.103712	4	0.0998974	4	0.0984669	4	0.0956059	4	0.0917912	4	0.0874996	4	0.0884533	4	0.0851154	4	0.0793934	4	0.0832081
4.05	0.673537	4.05	0.277281	4.05	0.191927	4.05	0.169992	4.05	0.14472	4.05	0.140429	4.05	0.13566	4.05	0.134706	4.05	0.129461	4.05	0.127554	4.05	0.119925	4.05	0.118494	4.05	0.114202	4.05	0.114679	4.05	0.10848	4.05	0.104666	4.05	0.0989437	4.05	0.095129	4.05	0.0936985	4.05	0.0879765	4.05	0.0865459	4.05	0.0874996	4.05	0.0808239	4.05	0.0841618	4.05	0.0846386
4.1	0.687842	4.1	0.281096	4.1	0.195742	4.1	0.17333	4.1	0.14329	4.1	0.138521	4.1	0.134706	4.1	0.133276	4.1	0.127554	4.1	0.123262	4.1	0.121355	4.1	0.117064	4.1	0.114679	4.1	0.107527	4.1	0.110865	4.1	0.105619	4.1	0.0998974	4.1	0.0984669	4.1	0.092268	4.1	0.0941753	4.1	0.0889301	4.1	0.0898838	4.1	0.0841618	4.1	0.0865459	4.1	0.0808239
4.15	0.699763	4.15	0.289679	4.15	0.197172	4.15	0.174284	4.15	0.148058	4.15	0.139952	4.15	0.132322	4.15	0.131845	4.15	0.125647	4.15	0.123739	4.15	0.121832	4.15	0.11754	4.15	0.11754	4.15	0.108004	4.15	0.104666	4.15	0.104189	4.15	0.101328	4.15	0.0975132	4.15	0.09799	4.15	0.0908375	4.15	0.0898838	4.15	0.0879765	4.15	0.0874996	4.15	0.0851154	4.15	0.0808239
4.2	0.708823	4.2	0.293016	4.2	0.20051	4.2	0.17333	4.2	0.147581	4.2	0.139952	4.2	0.133753	4.2	0.128984	4.2	0.128031	4.2	0.124216	4.2	0.118971	4.2	0.120878	4.2	0.115633	4.2	0.110865	4.2	0.106573	4.2	0.10705	4.2	0.0965595	4.2	0.100851	4.2	0.0941753	4.2	0.092268	4.2	0.0889301	4.2	0.0908375	4.2	0.0822544	4.2	0.0874996	4.2	0.0841618
4.25	0.720744	4.25	0.297308	4.25	0.204325	4.25	0.178576	4.25	0.149012	4.25	0.140905	4.25	0.137568	4.25	0.132799	4.25	0.125647	4.25	0.120401	4.25	0.121832	4.25	0.116587	4.25	0.117064	4.25	0.10848	4.25	0.109911	4.25	0.0994205	4.25	0.0984669	4.25	0.09799	4.25	0.0975132	4.25	0.0917912	4.25	0.089407	4.25	0.0898838	4.25	0.0841618	4.25	0.0879765	4.25	0.0870228
4.3	0.731711	4.3	0.308275	4.3	0.207186	4.3	0.180006	4.3	0.149965	4.3	0.139952	4.3	0.132799	4.3	0.132799	4.3	0.129938	4.3	0.124216	4.3	0.120401	4.3	0.11611	4.3	0.111818	4.3	0.115156	4.3	0.109434	4.3	0.10705	4.3	0.102758	4.3	0.101805	4.3	0.0960827	4.3	0.0956059	4.3	0.0941753	4.3	0.0898838	4.3	0.0898838	4.3	0.0889301	4.3	0.0879765
4.35	0.743155	4.35	0.315428	4.35	0.209093	4.35	0.178576	4.35	0.153303	4.35	0.137091	4.35	0.140905	4.35	0.128508	4.35	0.12517	4.35	0.124216	4.35	0.122309	4.35	0.11754	4.35	0.118017	4.35	0.111818	4.35	0.10848	4.35	0.102758	4.35	0.102282	4.35	0.100851	4.35	0.0960827	4.35	0.0965595	4.35	0.0960827	4.35	0.095129	4.35	0.0879765	4.35	0.0936985	4.35	0.0917912
4.4	0.755553	4.4	0.323057	4.4	0.21863	4.4	0.187635	4.4	0.151873	4.4	0.14329	4.4	0.139952	4.4	0.129938	4.4	0.127554	4.4	0.130415	4.4	0.119448	4.4	0.115633	4.4	0.115633	4.4	0.108957	4.4	0.105143	4.4	0.106573	4.4	0.103235	4.4	0.101328	4.4	0.0984669	4.4	0.092268	4.4	0.0956059	4.4	0.0927448	4.4	0.0956059	4.4	0.0941753	4.4	0.092268
4.45	0.768905	4.45	0.328302	4.45	0.220537	4.45	0.187635	4.45	0.159979	4.45	0.142336	4.45	0.137091	4.45	0.137091	4.45	0.130415	4.45	0.126123	4.45	0.118494	4.45	0.116587	4.45	0.118494	4.45	0.110865	4.45	0.108957	4.45	0.105143	4.45	0.0970364	4.45	0.101328	4.45	0.102758	4.45	0.101805	4.45	0.0970364	4.45	0.0975132	4.45	0.0956059	4.45	0.0965595	4.45	0.0946522
4.5	0.779395	4.5	0.341654	4.5	0.229597	4.5	0.196695	4.5	0.159025	4.5	0.146151	4.5	0.138521	4.5	0.132799	4.5	0.129938	4.5	0.128031	4.5	0.123739	4.5	0.118971	4.5	0.113249	4.5	0.112772	4.5	0.104189	4.5	0.109434	4.5	0.108004	4.5	0.0998974	4.5	0.101328	4.5	0.0989437	4.5	0.100374	4.5	0.0965595	4.5	0.0970364	4.5	0.0984669	4.5	0.101328
4.55	0.79227	4.55	0.34833	4.55	0.233412	4.55	0.196695	4.55	0.16427	4.55	0.147581	4.55	0.137568	4.55	0.13566	4.55	0.130415	4.55	0.126123	4.55	0.123262	4.55	0.120878	4.55	0.115156	4.55	0.117064	4.55	0.113249	4.55	0.110865	4.55	0.105619	4.55	0.106096	4.55	0.102282	4.55	0.104189	4.55	0.102758	4.55	0.102282	4.55	0.100851	4.55	0.101805	4.55	0.102282
4.6	0.801806	4.6	0.354052	4.6	0.23675	4.6	0.201464	4.6	0.166655	4.6	0.146627	4.6	0.139952	4.6	0.133753	4.6	0.131845	4.6	0.127077	4.6	0.12517	4.6	0.12517	4.6	0.118017	4.6	0.117064	4.6	0.109911	4.6	0.110388	4.6	0.105619	4.6	0.101805	4.6	0.10705	4.6	0.106573	4.6	0.104189	4.6	0.105143	4.6	0.103712	4.6	0.104189	4.6	0.106096
4.65	0.818019	4.65	0.366926	4.65	0.246763	4.65	0.206232	4.65	0.170469	4.65	0.152826	4.65	0.146627	4.65	0.138521	4.65	0.131845	4.65	0.128984	4.65	0.124216	4.65	0.119925	4.65	0.119448	4.65	0.11611	4.65	0.109434	4.65	0.110865	4.65	0.110865	4.65	0.110388	4.65	0.10705	4.65	0.107527	4.65	0.108004	4.65	0.10848	4.65	0.107527	4.65	0.109911	4.65	0.107527
4.7	0.832801	4.7	0.377417	4.7	0.254869	4.7	0.210047	4.7	0.174284	4.7	0.157595	4.7	0.145674	4.7	0.140905	4.7	0.135183	4.7	0.130415	4.7	0.12517	4.7	0.119925	4.7	0.121355	4.7	0.121355	4.7	0.11611	4.7	0.112295	4.7	0.110865	4.7	0.111341	4.7	0.112772	4.7	0.110865	4.7	0.109911	4.7	0.111341	4.7	0.110865	4.7	0.115633	4.7	0.113249
4.75	0.843768	4.75	0.386	4.75	0.263929	4.75	0.220537	4.75	0.179529	4.75	0.158548	4.75	0.149488	4.75	0.144243	4.75	0.135183	4.75	0.135183	4.75	0.130415	4.75	0.1266	4.75	0.122786	4.75	0.124216	4.75	0.120878	4.75	0.119448	4.75	0.118017	4.75	0.112772	4.75	0.112772	4.75	0.114202	4.75	0.113249	4.75	0.120401	4.75	0.116587	4.75	0.121355	4.75	0.118971
4.8	0.85712	4.8	0.396013	4.8	0.273943	4.8	0.226736	4.8	0.181437	4.8	0.156164	4.8	0.154734	4.8	0.146151	4.8	0.143766	4.8	0.137568	4.8	0.133753	4.8	0.128508	4.8	0.127554	4.8	0.1266	4.8	0.124693	4.8	0.118971	4.8	0.122309	4.8	0.120878	4.8	0.116587	4.8	0.118494	4.8	0.119448	4.8	0.120401	4.8	0.120401	4.8	0.12517	4.8	0.127077
4.85	0.874286	4.85	0.404596	4.85	0.28348	4.85	0.234842	4.85	0.190496	4.85	0.165224	4.85	0.154257	4.85	0.151873	4.85	0.141859	4.85	0.140429	4.85	0.13566	4.85	0.134706	4.85	0.130415	4.85	0.129461	4.85	0.126123	4.85	0.123739	4.85	0.118971	4.85	0.125647	4.85	0.12517	4.85	0.125647	4.85	0.125647	4.85	0.127554	4.85	0.127554	4.85	0.129938	4.85	0.135183
4.9	0.88573	4.9	0.41604	4.9	0.292063	4.9	0.240564	4.9	0.196218	4.9	0.169992	4.9	0.159025	4.9	0.150442	4.9	0.148058	4.9	0.141382	4.9	0.139475	4.9	0.139952	4.9	0.136137	4.9	0.134706	4.9	0.124693	4.9	0.127554	4.9	0.127077	4.9	0.122786	4.9	0.128031	4.9	0.132322	4.9	0.1266	4.9	0.132799	4.9	0.136137	4.9	0.138044	4.9	0.13423
4.95	0.897651	4.95	0.428438	4.95	0.299215	4.95	0.246763	4.95	0.201464	4.95	0.172377	4.95	0.16284	4.95	0.152826	4.95	0.149965	4.95	0.142336	4.95	0.141382	4.95	0.138521	4.95	0.136137	4.95	0.133753	4.95	0.128984	4.95	0.130892	4.95	0.129938	4.95	0.131845	4.95	0.133753	4.95	0.131845	4.95	0.138044	4.95	0.136614	4.95	0.13566	4.95	0.143766	4.95	0.149488
5	0.909572	5	0.44179	5	0.307798	5	0.251055	5	0.208616	5	0.181437	5	0.167608	5	0.159979	5	0.156641	5	0.151396	5	0.149965	5	0.14472	5	0.141382	5	0.135183	5	0.133276	5	0.135183	5	0.136614	5	0.138044	5	0.138044	5	0.136614	5	0.140429	5	0.149965	5	0.14472	5	0.152826	5	0.154734
5.05	0.925307	5.05	0.454187	5.05	0.317335	5.05	0.262499	5.05	0.219107	5.05	0.187159	5.05	0.17333	5.05	0.167608	5.05	0.16284	5.05	0.151873	5.05	0.149012	5.05	0.144243	5.05	0.140429	5.05	0.138044	5.05	0.138044	5.05	0.138044	5.05	0.141859	5.05	0.14329	5.05	0.143766	5.05	0.148535	5.05	0.150919	5.05	0.151396	5.05	0.155687	5.05	0.162363	5.05	0.165701
5.1	0.943427	5.1	0.468969	5.1	0.328302	5.1	0.276327	5.1	0.223398	5.1	0.193357	5.1	0.182867	5.1	0.172853	5.1	0.161886	5.1	0.161409	5.1	0.152826	5.1	0.151873	5.1	0.150919	5.1	0.148535	5.1	0.145197	5.1	0.145674	5.1	0.149488	5.1	0.149012	5.1	0.151873	5.1	0.15521	5.1	0.155687	5.1	0.160456	5.1	0.166178	5.1	0.168562	5.1	0.170469
5.15	0.951533	5.15	0.483751	5.15	0.341177	5.15	0.28348	5.15	0.23675	5.15	0.19908	5.15	0.185728	5.15	0.179529	5.15	0.169992	5.15	0.166655	5.15	0.158072	5.15	0.161886	5.15	0.154257	5.15	0.155687	5.15	0.15378	5.15	0.152349	5.15	0.152349	5.15	0.154734	5.15	0.156641	5.15	0.160456	5.15	0.166655	5.15	0.166655	5.15	0.173807	5.15	0.182867	5.15	0.184298
5.2	0.964408	5.2	0.496626	5.2	0.357389	5.2	0.298262	5.2	0.242472	5.2	0.211477	5.2	0.194311	5.2	0.184298	5.2	0.176191	5.2	0.169992	5.2	0.167131	5.2	0.160456	5.2	0.163317	5.2	0.163317	5.2	0.15521	5.2	0.159025	5.2	0.166655	5.2	0.165701	5.2	0.166178	5.2	0.166178	5.2	0.173807	5.2	0.178576	5.2	0.183821	5.2	0.188589	5.2	0.193834
5.25	0.985389	5.25	0.514269	5.25	0.363111	5.25	0.304937	5.25	0.254869	5.25	0.217199	5.25	0.201941	5.25	0.191927	5.25	0.186205	5.25	0.176668	5.25	0.17333	5.25	0.169992	5.25	0.169039	5.25	0.168085	5.25	0.165701	5.25	0.16427	5.25	0.168085	5.25	0.174284	5.25	0.174284	5.25	0.179529	5.25	0.181913	5.25	0.188112	5.25	0.194788	5.25	0.202417	5.25	0.205278
5.3	0.99731	5.3	0.522375	5.3	0.374556	5.3	0.31352	5.3	0.262976	5.3	0.228167	5.3	0.209093	5.3	0.196695	5.3	0.190496	5.3	0.19002	5.3	0.180483	5.3	0.175238	5.3	0.177145	5.3	0.169992	5.3	0.17333	5.3	0.17333	5.3	0.17333	5.3	0.179052	5.3	0.18096	5.3	0.188112	5.3	0.19002	5.3	0.201464	5.3	0.203371	5.3	0.20957	5.3	0.22006
5.35	1.01686	5.35	0.532866	5.35	0.388861	5.35	0.326872	5.35	0.276327	5.35	0.238657	5.35	0.220537	5.35	0.20957	5.35	0.197649	5.35	0.192881	5.35	0.192404	5.35	0.184298	5.35	0.186205	5.35	0.185728	5.35	0.18096	5.35	0.179052	5.35	0.186682	5.35	0.190496	5.35	0.188589	5.35	0.200033	5.35	0.203371	5.35	0.20957	5.35	0.213385	5.35	0.224352	5.35	0.229597
5.4	1.03927	5.4	0.548124	5.4	0.398874	5.4	0.337839	5.4	0.290632	5.4	0.252008	5.4	0.231028	5.4	0.215292	5.4	0.211954	5.4	0.200987	5.4	0.201941	5.4	0.192404	5.4	0.191927	5.4	0.192404	5.4	0.192404	5.4	0.192404	5.4	0.198603	5.4	0.200987	5.4	0.200033	5.4	0.208139	5.4	0.212908	5.4	0.222445	5.4	0.22912	5.4	0.239611	5.4	0.24724
5.45	1.0593	5.45	0.559092	5.45	0.413656	5.45	0.347853	5.45	0.300646	5.45	0.269175	5.45	0.240564	5.45	0.229597	5.45	0.223398	5.45	0.20957	5.45	0.208616	5.45	0.206709	5.45	0.198126	5.45	0.198126	5.45	0.20051	5.45	0.20051	5.45	0.201464	5.45	0.214815	5.45	0.214338	5.45	0.221014	5.45	0.224829	5.45	0.231504	5.45	0.243425	5.45	0.252962	5.45	0.261068
5.5	1.07933	5.5	0.56529	5.5	0.422716	5.5	0.36025	5.5	0.312567	5.5	0.277281	5.5	0.256777	5.5	0.238657	5.5	0.231504	5.5	0.222445	5.5	0.224352	5.5	0.20957	5.5	0.212908	5.5	0.212431	5.5	0.212908	5.5	0.213385	5.5	0.215769	5.5	0.222921	5.5	0.222445	5.5	0.231981	5.5	0.235796	5.5	0.248671	5.5	0.259161	5.5	0.270605	5.5	0.278711
5.55	1.11032	5.55	0.577211	5.55	0.430822	5.55	0.371695	5.55	0.329256	5.55	0.293016	5.55	0.273943	5.55	0.256777	5.55	0.242949	5.55	0.237703	5.55	0.231504	5.55	0.22912	5.55	0.223398	5.55	0.226736	5.55	0.221014	5.55	0.225306	5.55	0.225306	5.55	0.231504	5.55	0.244379	5.55	0.248671	5.55	0.253439	5.55	0.266314	5.55	0.274897	5.55	0.287294	5.55	0.296354
5.6	1.12176	5.6	0.582933	5.6	0.442266	5.6	0.386	5.6	0.346422	5.6	0.309706	5.6	0.287771	5.6	0.271559	5.6	0.261545	5.6	0.249147	5.6	0.249147	5.6	0.236273	5.6	0.238657	5.6	0.237703	5.6	0.23818	5.6	0.239134	5.6	0.241995	5.6	0.248671	5.6	0.253439	5.6	0.266314	5.6	0.271559	5.6	0.280619	5.6	0.292063	5.6	0.300646	5.6	0.314474
5.65	1.14704	5.65	0.593901	5.65	0.453234	5.65	0.393152	5.65	0.356436	5.65	0.329256	5.65	0.304461	5.65	0.288725	5.65	0.276804	5.65	0.267744	5.65	0.261545	5.65	0.250101	5.65	0.248194	5.65	0.249147	5.65	0.250578	5.65	0.253439	5.65	0.253916	5.65	0.261545	5.65	0.271082	5.65	0.281572	5.65	0.288248	5.65	0.297785	5.65	0.308752	5.65	0.322104	5.65	0.33927
5.7	1.16992	5.7	0.597715	5.7	0.459433	5.7	0.411272	5.7	0.373125	5.7	0.342607	5.7	0.32258	5.7	0.30303	5.7	0.292063	5.7	0.28348	5.7	0.272512	5.7	0.26679	5.7	0.261545	5.7	0.262976	5.7	0.263929	5.7	0.262976	5.7	0.271559	5.7	0.278234	5.7	0.288725	5.7	0.294924	5.7	0.303984	5.7	0.317335	5.7	0.328779	5.7	0.344038	5.7	0.352144
5.75	1.20044	5.75	0.61202	5.75	0.477076	5.75	0.420809	5.75	0.390291	5.75	0.361681	5.75	0.337362	5.75	0.323534	5.75	0.309706	5.75	0.3016	5.75	0.287294	5.75	0.284433	5.75	0.284433	5.75	0.280142	5.75	0.279665	5.75	0.280142	5.75	0.289679	5.75	0.293493	5.75	0.302076	5.75	0.314474	5.75	0.325918	5.75	0.33927	5.75	0.350237	5.75	0.361681	5.75	0.376463
5.8	1.23048	5.8	0.620127	5.8	0.484705	5.8	0.439405	5.8	0.411272	5.8	0.380754	5.8	0.363111	5.8	0.338793	5.8	0.326872	5.8	0.313997	5.8	0.311136	5.8	0.298262	5.8	0.299215	5.8	0.293493	5.8	0.298738	5.8	0.302553	5.8	0.304937	5.8	0.314951	5.8	0.324965	5.8	0.332117	5.8	0.344992	5.8	0.357389	5.8	0.371695	5.8	0.385523	5.8	0.399351
5.85	1.25337	5.85	0.632529	5.85	0.499487	5.85	0.454664	5.85	0.432253	5.85	0.401735	5.85	0.380754	5.85	0.364542	5.85	0.344515	5.85	0.338316	5.85	0.328302	5.85	0.316858	5.85	0.314951	5.85	0.31209	5.85	0.316858	5.85	0.319719	5.85	0.324488	5.85	0.333548	5.85	0.341177	5.85	0.355005	5.85	0.361681	5.85	0.381708	5.85	0.388384	5.85	0.405073	5.85	0.423193
5.9	1.27578	5.9	0.636344	5.9	0.506163	5.9	0.464201	5.9	0.448942	5.9	0.427485	5.9	0.404119	5.9	0.386	5.9	0.36931	5.9	0.355482	5.9	0.348806	5.9	0.33927	5.9	0.335932	5.9	0.333071	5.9	0.330687	5.9	0.335455	5.9	0.3407	5.9	0.346422	5.9	0.36025	5.9	0.372171	5.9	0.389814	5.9	0.396013	5.9	0.416517	5.9	0.433207	5.9	0.446558
5.95	1.29915	5.95	0.65208	5.95	0.514269	5.95	0.482798	5.95	0.475168	5.95	0.447989	5.95	0.431776	5.95	0.413179	5.95	0.393152	5.95	0.377893	5.95	0.368834	5.95	0.35882	5.95	0.356436	5.95	0.350237	5.95	0.356913	5.95	0.351667	5.95	0.359297	5.95	0.371218	5.95	0.383139	5.95	0.39506	5.95	0.402689	5.95	0.42367	5.95	0.43273	5.95	0.457048	5.95	0.464678
6	1.32728	6	0.662093	6	0.534296	6	0.492811	6	0.485182	6	0.475645	6	0.458956	6	0.43416	6	0.418901	6	0.402212	6	0.390291	6	0.377893	6	0.377893	6	0.370741	6	0.375986	6	0.37694	6	0.383615	6	0.394106	6	0.406027	6	0.421762	6	0.432253	6	0.444174	6	0.46134	6	0.477552	6	0.497103
6.05	1.34635	6.05	0.674014	6.05	0.538588	6.05	0.507593	6.05	0.509501	6.05	0.501871	6.05	0.481844	6.05	0.463247	6.05	0.444174	6.05	0.424623	6.05	0.410795	6.05	0.401258	6.05	0.399828	6.05	0.394583	6.05	0.393629	6.05	0.396967	6.05	0.400782	6.05	0.411749	6.05	0.4251	6.05	0.436068	6.05	0.450373	6.05	0.467539	6.05	0.480413	6.05	0.503302	6.05	0.51856
6.1	1.36781	6.1	0.68212	6.1	0.550032	6.1	0.521421	6.1	0.52762	6.1	0.522852	6.1	0.511885	6.1	0.490904	6.1	0.468969	6.1	0.447989	6.1	0.437975	6.1	0.427961	6.1	0.418425	6.1	0.41604	6.1	0.41461	6.1	0.42367	6.1	0.428915	6.1	0.436068	6.1	0.446081	6.1	0.461817	6.1	0.472784	6.1	0.495672	6.1	0.507593	6.1	0.522852	6.1	0.543356
6.15	1.38784	6.15	0.697856	6.15	0.562429	6.15	0.530958	6.15	0.546694	6.15	0.551939	6.15	0.543833	6.15	0.519514	6.15	0.499487	6.15	0.477076	6.15	0.461817	6.15	0.447035	6.15	0.446081	6.15	0.442266	6.15	0.440836	6.15	0.442266	6.15	0.448942	6.15	0.459433	6.15	0.472307	6.15	0.482798	6.15	0.496626	6.15	0.516653	6.15	0.531435	6.15	0.551939	6.15	0.566721
6.2	1.40357	6.2	0.708346	6.2	0.569582	6.2	0.548601	6.2	0.570536	6.2	0.577688	6.2	0.57435	6.2	0.550508	6.2	0.52619	6.2	0.502825	6.2	0.487089	6.2	0.475168	6.2	0.467539	6.2	0.458002	6.2	0.465631	6.2	0.467539	6.2	0.475168	6.2	0.482321	6.2	0.492811	6.2	0.504255	6.2	0.525713	6.2	0.541925	6.2	0.560522	6.2	0.57435	6.2	0.593424
6.25	1.42599	6.25	0.721698	6.25	0.578642	6.25	0.568628	6.25	0.590563	6.25	0.602007	6.25	0.603437	6.25	0.581026	6.25	0.555754	6.25	0.534773	6.25	0.511408	6.25	0.49758	6.25	0.492811	6.25	0.482321	6.25	0.483274	6.25	0.485182	6.25	0.49758	6.25	0.502348	6.25	0.516176	6.25	0.530481	6.25	0.550508	6.25	0.561476	6.25	0.577688	6.25	0.603914	6.25	0.61965
6.3	1.44458	6.3	0.731235	6.3	0.590086	6.3	0.580072	6.3	0.611067	6.3	0.634913	6.3	0.633006	6.3	0.61202	6.3	0.583887	6.3	0.555754	6.3	0.539064	6.3	0.521898	6.3	0.519037	6.3	0.513792	6.3	0.507593	6.3	0.509501	6.3	0.51856	6.3	0.524759	6.3	0.537157	6.3	0.555754	6.3	0.565767	6.3	0.583887	6.3	0.605345	6.3	0.625377	6.3	0.640635
6.35	1.46604	6.35	0.743632	6.35	0.593424	6.35	0.596762	6.35	0.637298	6.35	0.659709	6.35	0.658755	6.35	0.641112	6.35	0.612974	6.35	0.588655	6.35	0.56529	6.35	0.549078	6.35	0.538588	6.35	0.531435	6.35	0.530005	6.35	0.530005	6.35	0.538588	6.35	0.546217	6.35	0.559092	6.35	0.581026	6.35	0.589132	6.35	0.607729	6.35	0.625854	6.35	0.649695	6.35	0.664001
6.4	1.48035	6.4	0.752692	6.4	0.605345	6.4	0.607252	6.4	0.659232	6.4	0.690703	6.4	0.691657	6.4	0.669246	6.4	0.642066	6.4	0.611067	6.4	0.590086	6.4	0.574827	6.4	0.56529	6.4	0.551939	6.4	0.550508	6.4	0.556707	6.4	0.564814	6.4	0.569105	6.4	0.579596	6.4	0.597239	6.4	0.612497	6.4	0.627284	6.4	0.647311	6.4	0.667815	6.4	0.684981
6.45	1.4999	6.45	0.768905	6.45	0.615835	6.45	0.62633	6.45	0.68069	6.45	0.716929	6.45	0.724082	6.45	0.701194	6.45	0.668769	6.45	0.639205	6.45	0.618696	6.45	0.600576	6.45	0.585318	6.45	0.579596	6.45	0.575304	6.45	0.576258	6.45	0.584364	6.45	0.586748	6.45	0.609636	6.45	0.617743	6.45	0.634437	6.45	0.65208	6.45	0.672584	6.45	0.69118	6.45	0.712161
6.5	1.52612	6.5	0.784163	6.5	0.632529	6.5	0.641589	6.5	0.704055	6.5	0.743155	6.5	0.751739	6.5	0.732188	6.5	0.69881	6.5	0.669723	6.5	0.639205	6.5	0.620127	6.5	0.609636	6.5	0.60153	6.5	0.596762	6.5	0.6001	6.5	0.603437	6.5	0.612497	6.5	0.625854	6.5	0.639205	6.5	0.654941	6.5	0.672584	6.5	0.693564	6.5	0.713592	6.5	0.739341
6.55	1.54806	6.55	0.798469	6.55	0.645881	6.55	0.663524	6.55	0.726943	6.55	0.770812	6.55	0.781779	6.55	0.758891	6.55	0.730758	6.55	0.694518	6.55	0.664477	6.55	0.647788	6.55	0.630622	6.55	0.619173	6.55	0.618696	6.55	0.622988	6.55	0.625377	6.55	0.632529	6.55	0.64302	6.55	0.660186	6.55	0.679736	6.55	0.694518	6.55	0.711684	6.55	0.739341	6.55	0.7546
6.6	1.57667	6.6	0.818973	6.6	0.660663	6.6	0.679736	6.6	0.750785	6.6	0.802283	6.6	0.812774	6.6	0.788932	6.6	0.748878	6.6	0.716929	6.6	0.693088	6.6	0.668292	6.6	0.653033	6.6	0.641112	6.6	0.637298	6.6	0.640159	6.6	0.643497	6.6	0.651126	6.6	0.664001	6.6	0.681643	6.6	0.69881	6.6	0.717883	6.6	0.732665	6.6	0.759845	6.6	0.77558
6.65	1.61291	6.65	0.839	6.65	0.674491	6.65	0.694518	6.65	0.773196	6.65	0.828509	6.65	0.839	6.65	0.814681	6.65	0.779395	6.65	0.74697	6.65	0.715976	6.65	0.693564	6.65	0.674968	6.65	0.664954	6.65	0.656371	6.65	0.657802	6.65	0.667815	6.65	0.667338	6.65	0.683551	6.65	0.703101	6.65	0.716929	6.65	0.73648	6.65	0.75603	6.65	0.779395	6.65	0.792747
6.7	1.64724	6.7	0.861411	6.7	0.694041	6.7	0.71836	6.7	0.797992	6.7	0.853305	6.7	0.866179	6.7	0.845675	6.7	0.803714	6.7	0.765567	6.7	0.733142	6.7	0.710731	6.7	0.690227	6.7	0.68212	6.7	0.676398	6.7	0.675921	6.7	0.679736	6.7	0.686889	6.7	0.70024	6.7	0.721221	6.7	0.732188	6.7	0.7546	6.7	0.772719	6.7	0.791793	6.7	0.815158
6.75	1.68396	6.75	0.884776	6.75	0.708823	6.75	0.732188	6.75	0.818496	6.75	0.876193	6.75	0.890021	6.75	0.865226	6.75	0.826602	6.75	0.787501	6.75	0.750308	6.75	0.726943	6.75	0.714068	6.75	0.696902	6.75	0.693564	6.75	0.696425	6.75	0.694518	6.75	0.709777	6.75	0.716929	6.75	0.73648	6.75	0.745063	6.75	0.777488	6.75	0.789886	6.75	0.813727	6.75	0.832324
6.8	1.72449	6.8	0.911956	6.8	0.731235	6.8	0.7546	6.8	0.842338	6.8	0.901465	6.8	0.911479	6.8	0.892882	6.8	0.845675	6.8	0.809913	6.8	0.774627	6.8	0.747924	6.8	0.728374	6.8	0.717883	6.8	0.711684	6.8	0.710731	6.8	0.711684	6.8	0.723605	6.8	0.738387	6.8	0.751739	6.8	0.768905	6.8	0.789409	6.8	0.808959	6.8	0.82231	6.8	0.847106
6.85	1.76883	6.85	0.94152	6.85	0.749354	6.85	0.778441	6.85	0.859504	6.85	0.921969	6.85	0.93389	6.85	0.911002	6.85	0.873332	6.85	0.822787	6.85	0.790839	6.85	0.765567	6.85	0.744586	6.85	0.730758	6.85	0.72742	6.85	0.724082	6.85	0.735049	6.85	0.73791	6.85	0.747924	6.85	0.770335	6.85	0.78464	6.85	0.806575	6.85	0.821834	6.85	0.846629	6.85	0.866656
6.9	1.81413	6.9	0.963454	6.9	0.769858	6.9	0.79227	6.9	0.881915	6.9	0.939612	6.9	0.952487	6.9	0.93246	6.9	0.88716	6.9	0.848536	6.9	0.807528	6.9	0.778441	6.9	0.762229	6.9	0.746017	6.9	0.743155	6.9	0.747924	6.9	0.744109	6.9	0.756507	6.9	0.769382	6.9	0.789886	6.9	0.80276	6.9	0.821834	6.9	0.839477	6.9	0.864272	6.9	0.881438
6.95	1.85848	6.95	0.993972	6.95	0.789409	6.95	0.816588	6.95	0.900035	6.95	0.959163	6.95	0.975375	6.95	0.95058	6.95	0.901942	6.95	0.858073	6.95	0.821357	6.95	0.798469	6.95	0.777488	6.95	0.762706	6.95	0.756507	6.95	0.7546	6.95	0.763183	6.95	0.770812	6.95	0.781779	6.95	0.799422	6.95	0.818973	6.95	0.839477	6.95	0.854259	6.95	0.883346	6.95	0.89479
7	1.90807	7	1.03117	7	0.812774	7	0.846629	7	0.922446	7	0.982528	7	0.993495	7	0.965838	7	0.921493	7	0.881438	7	0.841861	7	0.809436	7	0.795608	7	0.780826	7	0.769382	7	0.775104	7	0.774627	7	0.780349	7	0.797038	7	0.818496	7	0.834231	7	0.853782	7	0.872378	7	0.893836	7	0.911002
7.05	1.95957	7.05	1.0593	7.05	0.839477	7.05	0.860457	7.05	0.943904	7.05	0.99731	7.05	1.00828	7.05	0.982528	7.05	0.944381	7.05	0.897651	7.05	0.855212	7.05	0.828032	7.05	0.807052	7.05	0.799899	7.05	0.787024	7.05	0.789409	7.05	0.791316	7.05	0.799899	7.05	0.809436	7.05	0.832324	7.05	0.847583	7.05	0.868564	7.05	0.883346	7.05	0.90385	7.05	0.930076
7.1	2.02347	7.1	1.09458	7.1	0.864749	7.1	0.877147	7.1	0.962501	7.1	1.01305	7.1	1.02544	7.1	1.00112	7.1	0.954394	7.1	0.916724	7.1	0.871425	7.1	0.840907	7.1	0.82088	7.1	0.81182	7.1	0.802283	7.1	0.800853	7.1	0.806575	7.1	0.818019	7.1	0.830417	7.1	0.845199	7.1	0.863318	7.1	0.884299	7.1	0.900035	7.1	0.921969	7.1	0.945334
7.15	2.06448	7.15	1.12558	7.15	0.886207	7.15	0.894313	7.15	0.974898	7.15	1.0283	7.15	1.03927	7.15	1.01543	7.15	0.964408	7.15	0.921969	7.15	0.880961	7.15	0.856643	7.15	0.838046	7.15	0.821357	7.15	0.815158	7.15	0.814204	7.15	0.819926	7.15	0.824695	7.15	0.838523	7.15	0.860934	7.15	0.880008	7.15	0.895267	7.15	0.917678	7.15	0.936275	7.15	0.950103
7.2	2.12074	7.2	1.16277	7.2	0.915771	7.2	0.916247	7.2	0.993018	7.2	1.04547	7.2	1.05834	7.2	1.02973	7.2	0.980144	7.2	0.941043	7.2	0.897174	7.2	0.866179	7.2	0.849013	7.2	0.831847	7.2	0.830894	7.2	0.831847	7.2	0.83137	7.2	0.847583	7.2	0.854259	7.2	0.879054	7.2	0.891452	7.2	0.908141	7.2	0.930076	7.2	0.950103	7.2	0.971084
7.25	2.18798	7.25	1.19472	7.25	0.937228	7.25	0.938182	7.25	1.00875	7.25	1.06168	7.25	1.07313	7.25	1.04356	7.25	0.992541	7.25	0.952487	7.25	0.911956	7.25	0.88573	7.25	0.864749	7.25	0.849967	7.25	0.84949	7.25	0.847106	7.25	0.851398	7.25	0.85855	7.25	0.871425	7.25	0.884776	7.25	0.902896	7.25	0.925307	7.25	0.939612	7.25	0.973468	7.25	0.987296
7.3	2.25044	7.3	1.23716	7.3	0.966315	7.3	0.963454	7.3	1.02783	7.3	1.07646	7.3	1.08886	7.3	1.05834	7.3	1.01066	7.3	0.963454	7.3	0.924354	7.3	0.898128	7.3	0.879054	7.3	0.859504	7.3	0.854259	7.3	0.860934	7.3	0.864272	7.3	0.874763	7.3	0.883346	7.3	0.910048	7.3	0.92483	7.3	0.94295	7.3	0.959163	7.3	0.979667	7.3	1.00542
7.35	2.31815	7.35	1.28198	7.35	0.99874	7.35	0.981097	7.35	1.04309	7.35	1.09077	7.35	1.10269	7.35	1.07313	7.35	1.02926	7.35	0.982528	7.35	0.942473	7.35	0.910048	7.35	0.89479	7.35	0.87667	7.35	0.876193	7.35	0.874286	7.35	0.880008	7.35	0.892882	7.35	0.907664	7.35	0.925307	7.35	0.937705	7.35	0.96107	7.35	0.978713	7.35	1.00112	7.35	1.01877
7.4	2.39874	7.4	1.31917	7.4	1.02783	7.4	1.00828	7.4	1.06311	7.4	1.11175	7.4	1.11413	7.4	1.0922	7.4	1.04261	7.4	0.99731	7.4	0.950103	7.4	0.928168	7.4	0.901465	7.4	0.89622	7.4	0.884776	7.4	0.88716	7.4	0.898128	7.4	0.90528	7.4	0.921016	7.4	0.945334	7.4	0.956302	7.4	0.977759	7.4	0.99731	7.4	1.02306	7.4	1.04309
7.45	2.4674	7.45	1.35684	7.45	1.0593	7.45	1.03212	7.45	1.08552	7.45	1.12272	7.45	1.12987	7.45	1.10078	7.45	1.05167	7.45	1.00971	7.45	0.972991	7.45	0.946288	7.45	0.9234	7.45	0.915294	7.45	0.902896	7.45	0.909095	7.45	0.920539	7.45	0.929599	7.45	0.947719	7.45	0.964408	7.45	0.98062	7.45	1.00542	7.45	1.01972	7.45	1.0469	7.45	1.07599
7.5	2.54656	7.5	1.40501	7.5	1.09077	7.5	1.05167	7.5	1.10746	7.5	1.14036	7.5	1.14608	7.5	1.11795	7.5	1.0674	7.5	1.02497	7.5	0.986342	7.5	0.960593	7.5	0.941043	7.5	0.939136	7.5	0.927215	7.5	0.924354	7.5	0.940566	7.5	0.938182	7.5	0.962977	7.5	0.992064	7.5	1.00923	7.5	1.02592	7.5	1.05119	7.5	1.07742	7.5	1.10984
7.55	2.63763	7.55	1.44744	7.55	1.12558	7.55	1.086	7.55	1.12701	7.55	1.1623	7.55	1.16468	7.55	1.12892	7.55	1.08886	7.55	1.04452	7.55	1.00732	7.55	0.982528	7.55	0.965838	7.55	0.952487	7.55	0.951056	7.55	0.958686	7.55	0.972037	7.55	0.982051	7.55	0.998263	7.55	1.02592	7.55	1.04881	7.55	1.07742	7.55	1.10126	7.55	1.13321	7.55	1.16039
7.6	2.73443	7.6	1.4999	7.6	1.16182	7.6	1.11223	7.6	1.15467	7.6	1.18328	7.6	1.18471	7.6	1.15705	7.6	1.11175	7.6	1.07122	7.6	1.03355	7.6	1.00923	7.6	0.99874	7.6	0.989203	7.6	0.991111	7.6	0.999694	7.6	1.00923	7.6	1.03164	7.6	1.04928	7.6	1.08076	7.6	1.10603	7.6	1.1313	7.6	1.16563	7.6	1.19806	7.6	1.22953
7.65	2.83838	7.65	1.54901	7.65	1.2033	7.65	1.14275	7.65	1.18804	7.65	1.22047	7.65	1.21618	7.65	1.19043	7.65	1.13845	7.65	1.09888	7.65	1.06645	7.65	1.04499	7.65	1.0407	7.65	1.03498	7.65	1.03975	7.65	1.05167	7.65	1.07313	7.65	1.09172	7.65	1.11652	7.65	1.15324	7.65	1.18709	7.65	1.23048	7.65	1.26243	7.65	1.30964	7.65	1.35494
7.7	2.95759	7.7	1.60623	7.7	1.25623	7.7	1.18709	7.7	1.21522	7.7	1.24574	7.7	1.25146	7.7	1.22571	7.7	1.17994	7.7	1.14561	7.7	1.11413	7.7	1.09935	7.7	1.09792	7.7	1.10078	7.7	1.1108	7.7	1.12606	7.7	1.16182	7.7	1.18948	7.7	1.22285	7.7	1.26863	7.7	1.32013	7.7	1.36304	7.7	1.41073	7.7	1.47367	7.7	1.53852
7.75	3.09921	7.75	1.67537	7.75	1.3125	7.75	1.23859	7.75	1.27817	7.75	1.29533	7.75	1.3063	7.75	1.27817	7.75	1.24002	7.75	1.20855	7.75	1.19091	7.75	1.17136	7.75	1.18471	7.75	1.19281	7.75	1.22142	7.75	1.25003	7.75	1.2939	7.75	1.33682	7.75	1.3907	7.75	1.45793	7.75	1.52421	7.75	1.58859	7.75	1.65964	7.75	1.74118	7.75	1.83559
7.8	3.25276	7.8	1.75882	7.8	1.38784	7.8	1.31774	7.8	1.34445	7.8	1.37306	7.8	1.37735	7.8	1.35732	7.8	1.32871	7.8	1.30105	7.8	1.29343	7.8	1.29724	7.8	1.32013	7.8	1.3516	7.8	1.39165	7.8	1.44601	7.8	1.50753	7.8	1.58382	7.8	1.65821	7.8	1.75882	7.8	1.84322	7.8	1.94574	7.8	2.05112	7.8	2.17987	7.8	2.32531
7.85	3.37101	7.85	1.85705	7.85	1.48798	7.85	1.41645	7.85	1.43981	7.85	1.47892	7.85	1.49704	7.85	1.47558	7.85	1.4546	7.85	1.44601	7.85	1.45793	7.85	1.48702	7.85	1.52898	7.85	1.58668	7.85	1.66345	7.85	1.75548	7.85	1.85466	7.85	1.96339	7.85	2.08021	7.85	2.22088	7.85	2.36393	7.85	2.50841	7.85	2.6753	7.85	2.86842	7.85	3.1016
7.9	3.55317	7.9	1.99867	7.9	1.64485	7.9	1.56618	7.9	1.60003	7.9	1.64676	7.9	1.67823	7.9	1.67585	7.9	1.66631	7.9	1.683	7.9	1.72544	7.9	1.77885	7.9	1.87565	7.9	1.97912	7.9	2.09785	7.9	2.24234	7.9	2.40255	7.9	2.59043	7.9	2.77973	7.9	2.99192	7.9	3.21509	7.9	3.45065	7.9	3.70862	7.9	4.01427	7.9	4.37953
7.95	3.75725	7.95	2.18702	7.95	1.85466	7.95	1.80078	7.95	1.83893	7.95	1.90235	7.95	1.96005	7.95	1.97292	7.95	2.0063	7.95	2.05685	7.95	2.15174	7.95	2.26952	7.95	2.43355	7.95	2.60664	7.95	2.80977	7.95	3.04914	7.95	3.31904	7.95	3.60705	7.95	3.89124	7.95	4.26651	7.95	4.63464	7.95	4.9894	7.95	5.4157	7.95	5.91447	7.95	6.50766
8	3.98804	8	2.46025	8	2.17749	8	2.14029	8	2.21802	8	2.31052	8	2.41877	8	2.46883	8	2.54179	8	2.66434	8	2.836	8	3.04438	8	3.32047	8	3.61611	8	3.96039	8	4.34281	8	4.79438	8	5.26788	8	5.76379	8	6.3441	8	6.93968	8	7.53906	8	8.19663	8	8.98818	8	9.8832
8.05	4.25841	8.05	2.82742	8.05	2.65146	8.05	2.68007	8.05	2.80977	8.05	2.95378	8.05	3.13498	8.05	3.25037	8.05	3.40296	8.05	3.63757	8.05	3.94751	8.05	4.30752	8.05	4.77626	8.05	5.26835	8.05	5.84295	8.05	6.49955	8.05	7.23532	8.05	7.97155	8.05	8.74403	8.05	9.64145	8.05	10.5451	8.05	11.3991	8.05	12.2965	8.05	13.3231	8.05	14.4046
8.1	4.55548	8.1	3.33334	8.1	3.35909	8.1	3.49738	8.1	3.71911	8.1	3.96563	8.1	4.2875	8.1	4.5016	8.1	4.79009	8.1	5.19492	8.1	5.74043	8.1	6.3484	8.1	7.1452	8.1	7.9439	8.1	8.84655	8.1	9.83552	8.1	10.9022	8.1	11.915	8.1	12.9402	8.1	14.0126	8.1	15.0393	8.1	15.9567	8.1	16.8455	8.1	17.7816	8.1	18.6842
8.15	4.9093	8.15	4.03811	8.15	4.39431	8.15	4.74479	8.15	5.14915	8.15	5.55779	8.15	6.11427	8.15	6.5129	8.15	7.0236	8.15	7.71168	8.15	8.58096	8.15	9.52224	8.15	10.6919	8.15	11.7691	8.15	12.9197	8.15	14.1161	8.15	15.2553	8.15	16.2824	8.15	17.2232	8.15	18.1592	8.15	18.9298	8.15	19.5936	8.15	20.2101	8.15	20.8147	8.15	21.3645
8.2	5.30602	8.2	4.96604	8.2	5.86059	8.2	6.57775	8.2	7.26631	8.2	7.96726	8.2	8.83702	8.2	9.46883	8.2	10.2456	8.2	11.2184	8.2	12.3489	8.2	13.4953	8.2	14.7479	8.2	15.8394	8.2	16.8789	8.2	17.8889	8.2	18.75	8.2	19.461	8.2	20.0904	8.2	20.6927	8.2	21.1643	8.2	21.5295	8.2	21.8752	8.2	22.2162	8.2	22.5128
8.25	5.74615	8.25	6.1157	8.25	7.78606	8.25	9.0144	8.25	10.062	8.25	11.0867	8.25	12.2188	8.25	12.9936	8.25	13.8834	8.25	14.9129	8.25	15.9839	8.25	16.9743	8.25	17.9666	8.25	18.7457	8.25	19.4376	8.25	20.0771	8.25	20.5878	8.25	21.0131	8.25	21.3803	8.25	21.715	8.25	21.9658	8.25	22.1976	8.25	22.4088	8.25	22.5938	8.25	22.7407
8.3	6.26638	8.3	7.49996	8.3	10.0487	8.3	11.7825	8.3	13.1338	8.3	14.2911	8.3	15.4222	8.3	16.1961	8.3	16.9891	8.3	17.793	8.3	18.5807	8.3	19.2555	8.3	19.8682	8.3	20.3431	8.3	20.768	8.3	21.1533	8.3	21.4232	8.3	21.6831	8.3	21.8843	8.3	22.1041	8.3	22.2443	8.3	22.3883	8.3	22.5137	8.3	22.6038	8.3	22.6758
8.35	6.85766	8.35	8.96863	8.35	12.1768	8.35	14.1795	8.35	15.6048	8.35	16.702	8.35	17.6342	8.35	18.2727	8.35	18.8878	8.35	19.429	8.35	19.9345	8.35	20.3389	8.35	20.7294	8.35	21.004	8.35	21.2658	8.35	21.4904	8.35	21.6516	8.35	21.8118	8.35	21.9263	8.35	22.0407	8.35	22.1065	8.35	22.1985	8.35	22.2591	8.35	22.3015	8.35	22.3287
8.4	7.50616	8.4	10.329	8.4	13.8257	8.4	15.838	8.4	17.1674	8.4	18.1139	8.4	18.8511	8.4	19.3489	8.4	19.7995	8.4	20.1596	8.4	20.4871	8.4	20.7585	8.4	20.9802	8.4	21.1604	8.4	21.3111	8.4	21.4351	8.4	21.5128	8.4	21.5963	8.4	21.6559	8.4	21.7107	8.4	21.7446	8.4	21.7937	8.4	21.8042	8.4	21.8085	8.4	21.8299
8.45	8.22714	8.45	11.4992	8.45	14.9506	8.45	16.8555	8.45	18.041	8.45	18.843	8.45	19.4248	8.45	19.8181	8.45	20.1443	8.45	20.4142	8.45	20.6159	8.45	20.7885	8.45	20.9025	8.45	21.0126	8.45	21.0789	8.45	21.1337	8.45	21.169	8.45	21.2124	8.45	21.2367	8.45	21.2639	8.45	21.2873	8.45	21.3211	8.45	21.3369	8.45	21.3426	8.45	21.335
8.5	9.02298	8.5	12.44	8.5	15.7192	8.5	17.4297	8.5	18.4825	8.5	19.1491	8.5	19.6203	8.5	19.935	8.5	20.1777	8.5	20.3632	8.5	20.4857	8.5	20.5782	8.5	20.6421	8.5	20.6993	8.5	20.7356	8.5	20.7728	8.5	20.7818	8.5	20.8047	8.5	20.8228	8.5	20.8391	8.5	20.861	8.5	20.881	8.5	20.8882	8.5	20.8877	8.5	20.8877
8.55	9.88511	8.55	13.2988	8.55	16.198	8.55	17.7305	8.55	18.6361	8.55	19.2068	8.55	19.5907	8.55	19.8453	8.55	20.0289	8.55	20.1495	8.55	20.2449	8.55	20.2964	8.55	20.3365	8.55	20.3756	8.55	20.3918	8.55	20.3999	8.55	20.4137	8.55	20.4318	8.55	20.4399	8.55	20.4418	8.55	20.45	8.55	20.4619	8.55	20.4776	8.55	20.4762	8.55	20.4767
8.6	10.7773	8.6	13.963	8.6	16.4426	8.6	17.7725	8.6	18.5626	8.6	19.0428	8.6	19.3499	8.6	19.5859	8.6	19.7295	8.6	19.8296	8.6	19.8882	8.6	19.9264	8.6	19.9493	8.6	19.9698	8.6	19.9841	8.6	19.9641	8.6	19.9779	8.6	19.9917	8.6	20.0051	8.6	19.9974	8.6	20.016	8.6	20.0346	8.6	20.0394	8.6	20.0561	8.6	20.0651
8.65	11.7715	8.65	14.561	8.65	16.6653	8.65	17.8006	8.65	18.4854	8.65	18.9117	8.65	19.1863	8.65	19.3771	8.65	19.4934	8.65	19.5678	8.65	19.5974	8.65	19.6389	8.65	19.6355	8.65	19.6527	8.65	19.666	8.65	19.6584	8.65	19.6603	8.65	19.6665	8.65	19.6722	8.65	19.6865	8.65	19.6966	8.65	19.7075	8.65	19.7337	8.65	19.75	8.65	19.7638
8.7	12.852	8.7	15.1227	8.7	16.8832	8.7	17.8531	8.7	18.4358	8.7	18.8068	8.7	19.0419	8.7	19.1859	8.7	19.2827	8.7	19.3408	8.7	19.3499	8.7	19.3818	8.7	19.3842	8.7	19.3771	8.7	19.399	8.7	19.3837	8.7	19.3837	8.7	19.3995	8.7	19.4057	8.7	19.4181	8.7	19.429	8.7	19.4596	8.7	19.4863	8.7	19.5158	8.7	19.5421
8.75	14.0155	8.75	15.7006	8.75	17.104	8.75	17.9265	8.75	18.4057	8.75	18.7281	8.75	18.9164	8.75	19.0404	8.75	19.111	8.75	19.1463	8.75	19.1482	8.75	19.1725	8.75	19.1639	8.75	19.1682	8.75	19.1816	8.75	19.1768	8.75	19.182	8.75	19.1959	8.75	19.2102	8.75	19.2264	8.75	19.2588	8.75	19.2979	8.75	19.3289	8.75	19.3685	8.75	19.42
8.8	15.2543	8.8	16.2709	8.8	17.3124	8.8	17.9928	8.8	18.3919	8.8	18.6637	8.8	18.8077	8.8	18.9088	8.8	18.9451	8.8	18.9784	8.8	18.9784	8.8	18.9942	8.8	18.9966	8.8	18.9927	8.8	19.0004	8.8	19.008	8.8	19.0342	8.8	19.0533	8.8	19.0805	8.8	19.1115	8.8	19.1501	8.8	19.1973	8.8	19.2478	8.8	19.3089	8.8	19.3423
8.85	16.5671	8.85	16.8341	8.85	17.5179	8.85	18.0662	8.85	18.3771	8.85	18.5946	8.85	18.7228	8.85	18.7963	8.85	18.8206	8.85	18.8463	8.85	18.8568	8.85	18.8759	8.85	18.8673	8.85	18.8883	8.85	18.9045	8.85	18.9279	8.85	18.9627	8.85	18.9865	8.85	19.0342	8.85	19.0814	8.85	19.1305	8.85	19.1882	8.85	19.2574	8.85	19.3203	8.85	19.3842
8.9	17.9842	8.9	17.3915	8.9	17.7539	8.9	18.1525	8.9	18.4053	8.9	18.5745	8.9	18.6752	8.9	18.7243	8.9	18.751	8.9	18.7753	8.9	18.7844	8.9	18.7987	8.9	18.8239	8.9	18.8497	8.9	18.874	8.9	18.9255	8.9	18.9551	8.9	19.0013	8.9	19.0624	8.9	19.1167	8.9	19.1816	8.9	19.2502	8.9	19.3213	8.9	19.399	8.9	19.4696
8.95	19.3265	8.95	17.885	8.95	17.9613	8.95	18.2093	8.95	18.3871	8.95	18.5307	8.95	18.6151	8.95	18.6508	8.95	18.6861	8.95	18.7138	8.95	18.7228	8.95	18.7534	8.95	18.7882	8.95	18.8273	8.95	18.8587	8.95	18.9226	8.95	18.9746	8.95	19.0271	8.95	19.1	8.95	19.1615	8.95	19.225	8.95	19.2984	8.95	19.3632	8.95	19.4386	8.95	19.5058
9	20.779	9	18.3957	9	18.1874	9	18.3199	9	18.4639	9	18.5846	9	18.6489	9	18.6928	9	18.7228	9	18.7548	9	18.7686	9	18.8154	9	18.8726	9	18.9112	9	18.9646	9	19.0433	9	19.08	9	19.1301	9	19.2149	9	19.2626	9	19.3203	9	19.3804	9	19.4462	9	19.4953	9	19.5573
9.05	22.2524	9.05	18.9055	9.05	18.452	9.05	18.4544	9.05	18.5822	9.05	18.6752	9.05	18.7343	9.05	18.7748	9.05	18.7972	9.05	18.8535	9.05	18.8855	9.05	18.9331	9.05	18.9832	9.05	19.0409	9.05	19.0876	9.05	19.142	9.05	19.184	9.05	19.2331	9.05	19.2793	9.05	19.3189	9.05	19.3556	9.05	19.4095	9.05	19.4419	9.05	19.4863	9.05	19.5154
9.1	23.7082	9.1	19.3671	9.1	18.7662	9.1	18.5841	9.1	18.6966	9.1	18.7743	9.1	18.8373	9.1	18.8711	9.1	18.9079	9.1	18.9503	9.1	18.9818	9.1	19.038	9.1	19.0757	9.1	19.1124	9.1	19.1415	9.1	19.1735	9.1	19.1963	9.1	19.214	9.1	19.2555	9.1	19.2684	9.1	19.2893	9.1	19.3232	9.1	19.3423	9.1	19.3609	9.1	19.3723
9.15	25.1487	9.15	19.8067	9.15	18.9951	9.15	18.7305	9.15	18.8301	9.15	18.8959	9.15	18.9455	9.15	18.9813	9.15	19.0099	9.15	19.0414	9.15	19.0619	9.15	19.0934	9.15	19.1086	9.15	19.1263	9.15	19.1215	9.15	19.1296	9.15	19.1415	9.15	19.1325	9.15	19.1444	9.15	19.142	9.15	19.1425	9.15	19.173	9.15	19.1663	9.15	19.184	9.15	19.1882
9.2	26.5182	9.2	20.2092	9.2	19.2006	9.2	18.8869	9.2	18.9303	9.2	18.9803	9.2	19.019	9.2	19.0337	9.2	19.0371	9.2	19.0481	9.2	19.0528	9.2	19.0538	9.2	19.038	9.2	19.0299	9.2	19.0047	9.2	18.9923	9.2	18.976	9.2	18.9703	9.2	18.9641	9.2	18.9451	9.2	18.9503	9.2	18.956	9.2	18.9493	9.2	18.9479	9.2	18.9451
9.25	27.8257	9.25	20.5749	9.25	19.3814	9.25	19.0523	9.25	18.9932	9.25	19.0218	9.25	19.0399	9.25	19.0295	9.25	19.0104	9.25	18.9899	9.25	18.9713	9.25	18.9455	9.25	18.9098	9.25	18.8783	9.25	18.8444	9.25	18.8144	9.25	18.7834	9.25	18.7681	9.25	18.7481	9.25	18.7205	9.25	18.7128	9.25	18.7157	9.25	18.7042	9.25	18.6938	9.25	18.6847
9.3	29.0188	9.3	20.8753	9.3	19.5092	9.3	19.0829	9.3	18.9846	9.3	19.0075	9.3	18.988	9.3	18.9532	9.3	18.9117	9.3	18.8702	9.3	18.8268	9.3	18.7858	9.3	18.7214	9.3	18.6771	9.3	18.638	9.3	18.5888	9.3	18.5536	9.3	18.5168	9.3	18.4963	9.3	18.4692	9.3	18.4553	9.3	18.4444	9.3	18.4367	9.3	18.4239	9.3	18.4138
9.35	30.0702	9.35	21.0794	9.35	19.5611	9.35	19.1577	9.35	18.9288	9.35	18.8821	9.35	18.8392	9.35	18.7977	9.35	18.7267	9.35	18.669	9.35	18.6017	9.35	18.5402	9.35	18.4644	9.35	18.4115	9.35	18.359	9.35	18.3147	9.35	18.2679	9.35	18.2274	9.35	18.2007	9.35	18.1697	9.35	18.1525	9.35	18.1392	9.35	18.1258	9.35	18.1168	9.35	18.0996
9.4	31.0124	9.4	21.2396	9.4	19.5821	9.4	19.1425	9.4	18.8983	9.4	18.7467	9.4	18.6947	9.4	18.6399	9.4	18.535	9.4	18.4625	9.4	18.3795	9.4	18.3051	9.4	18.2298	9.4	18.1683	9.4	18.1034	9.4	18.0505	9.4	18.0085	9.4	17.9642	9.4	17.9299	9.4	17.8989	9.4	17.8774	9.4	17.8655	9.4	17.854	9.4	17.8397	9.4	17.8192
9.45	31.8517	9.45	21.375	9.45	19.5778	9.45	19.0814	9.45	18.7624	9.45	18.617	9.45	18.5064	9.45	18.4472	9.45	18.3485	9.45	18.2541	9.45	18.1611	9.45	18.0696	9.45	17.9914	9.45	17.9194	9.45	17.8483	9.45	17.804	9.45	17.7563	9.45	17.7148	9.45	17.6752	9.45	17.6509	9.45	17.6323	9.45	17.6161	9.45	17.6037	9.45	17.5951	9.45	17.577
9.5	32.513	9.5	21.4113	9.5	19.5063	9.5	18.9427	9.5	18.6628	9.5	18.4682	9.5	18.2908	9.5	18.204	9.5	18.1049	9.5	18.0014	9.5	17.9065	9.5	17.8111	9.5	17.7258	9.5	17.6647	9.5	17.5884	9.5	17.5403	9.5	17.4926	9.5	17.4468	9.5	17.4158	9.5	17.3882	9.5	17.3629	9.5	17.3596	9.5	17.3596	9.5	17.34	9.5	17.329
9.55	33.0461	9.55	21.4008	9.55	19.4071	9.55	18.7944	9.55	18.5135	9.55	18.2436	9.55	18.0968	9.55	17.9599	9.55	17.8607	9.55	17.7649	9.55	17.6614	9.55	17.5651	9.55	17.485	9.55	17.4182	9.55	17.3419	9.55	17.2966	9.55	17.2485	9.55	17.2108	9.55	17.1822	9.55	17.1569	9.55	17.1412	9.55	17.1412	9.55	17.134	9.55	17.1226	9.55	17.1169
9.6	33.4362	9.6	21.3316	9.6	19.2641	9.6	18.6136	9.6	18.3037	9.6	18.0739	9.6	17.8812	9.6	17.7296	9.6	17.5951	9.6	17.5007	9.6	17.412	9.6	17.3267	9.6	17.2361	9.6	17.1712	9.6	17.1045	9.6	17.0572	9.6	17.0191	9.6	16.9872	9.6	16.9638	9.6	16.9404	9.6	16.919	9.6	16.9233	9.6	16.9247	9.6	16.9171	9.6	16.9142
9.65	33.7027	9.65	21.2277	9.65	19.111	9.65	18.4267	9.65	18.1134	9.65	17.897	9.65	17.6514	9.65	17.5384	9.65	17.3701	9.65	17.2585	9.65	17.1745	9.65	17.1049	9.65	17.0224	9.65	16.9576	9.65	16.8994	9.65	16.8522	9.65	16.8169	9.65	16.7869	9.65	16.7707	9.65	16.7487	9.65	16.7373	9.65	16.7416	9.65	16.744	9.65	16.7444	9.65	16.7411
9.7	33.7476	9.7	21.0198	9.7	18.875	9.7	18.1759	9.7	17.8397	9.7	17.6337	9.7	17.4301	9.7	17.2418	9.7	17.1316	9.7	16.991	9.7	16.888	9.7	16.825	9.7	16.7521	9.7	16.7039	9.7	16.6529	9.7	16.6119	9.7	16.5842	9.7	16.5561	9.7	16.5466	9.7	16.5361	9.7	16.526	9.7	16.5256	9.7	16.5332	9.7	16.5256	9.7	16.526
9.75	33.7752	9.75	20.8519	9.75	18.6952	9.75	17.9742	9.75	17.6357	9.75	17.422	9.75	17.2389	9.75	17.0692	9.75	16.9213	9.75	16.8093	9.75	16.6982	9.75	16.6286	9.75	16.5561	9.75	16.5036	9.75	16.4736	9.75	16.4393	9.75	16.4188	9.75	16.3944	9.75	16.3839	9.75	16.3739	9.75	16.3615	9.75	16.3634	9.75	16.3739	9.75	16.3849	9.75	16.404
9.8	33.6918	9.8	20.6593	9.8	18.4968	9.8	17.7715	9.8	17.4363	9.8	17.2117	9.8	17.0353	9.8	16.9047	9.8	16.7387	9.8	16.6262	9.8	16.5327	9.8	16.4579	9.8	16.3792	9.8	16.3277	9.8	16.2948	9.8	16.2662	9.8	16.2419	9.8	16.2271	9.8	16.2247	9.8	16.2266	9.8	16.2361	9.8	16.2423	9.8	16.2523	9.8	16.2709	9.8	16.2924
9.85	33.5273	9.85	20.4633	9.85	18.3161	9.85	17.5865	9.85	17.2442	9.85	17.0239	9.85	16.8489	9.85	16.732	9.85	16.6028	9.85	16.4631	9.85	16.3735	9.85	16.322	9.85	16.2433	9.85	16.1956	9.85	16.1656	9.85	16.1365	9.85	16.1222	9.85	16.115	9.85	16.1184	9.85	16.1184	9.85	16.1288	9.85	16.1489	9.85	16.1608	9.85	16.1884	9.85	16.208
9.9	33.2822	9.9	20.2587	9.9	18.1254	9.9	17.4001	9.9	17.063	9.9	16.8446	9.9	16.6786	9.9	16.5527	9.9	16.4498	9.9	16.3358	9.9	16.2333	9.9	16.1703	9.9	16.1298	9.9	16.0831	9.9	16.0521	9.9	16.0301	9.9	16.0187	9.9	16.0225	9.9	16.0268	9.9	16.0301	9.9	16.0502	9.9	16.0688	9.9	16.0969	9.9	16.1222	9.9	16.136
9.95	32.9765	9.95	20.0489	9.95	17.9437	9.95	17.2218	9.95	16.8861	9.95	16.6763	9.95	16.5136	9.95	16.3983	9.95	16.2929	9.95	16.207	9.95	16.1322	9.95	16.0597	9.95	15.9977	9.95	15.9629	9.95	15.9529	9.95	15.94	9.95	15.9376	9.95	15.94	9.95	15.9448	9.95	15.9567	9.95	15.9691	9.95	15.9958	9.95	16.022	9.95	16.064	9.95	16.0936
10	32.6494	10	19.8549	10	17.7787	10	17.0568	10	16.7292	10	16.5175	10	16.3634	10	16.2585	10	16.1608	10	16.0773	10	16.0154	10	15.9701	10	15.9186	10	15.8852	10	15.8575	10	15.847	10	15.8513	10	15.8609	10	15.8723	10	15.8928	10	15.9262	10	15.9586	10	15.9834	10	16.0258	10	16.0559
10.05	32.2474	10.05	19.6451	10.05	17.5904	10.05	16.877	10.05	16.5532	10.05	16.3448	10.05	16.2056	10.05	16.0969	10.05	16.0053	10.05	15.9376	10.05	15.8842	10.05	15.8485	10.05	15.8165	10.05	15.797	10.05	15.7769	10.05	15.7684	10.05	15.7741	10.05	15.7936	10.05	15.8084	10.05	15.8299	10.05	15.8561	10.05	15.8837	10.05	15.9114	10.05	15.9443	10.05	15.9653
10.1	31.8893	10.1	19.5111	10.1	17.4602	10.1	16.754	10.1	16.4259	10.1	16.2333	10.1	16.0921	10.1	15.9958	10.1	15.9166	10.1	15.8485	10.1	15.8036	10.1	15.7703	10.1	15.755	10.1	15.7359	10.1	15.7283	10.1	15.7288	10.1	15.7345	10.1	15.7583	10.1	15.7655	10.1	15.7822	10.1	15.806	10.1	15.8318	10.1	15.8499	10.1	15.8833	10.1	15.9043
10.15	31.504	10.15	19.3599	10.15	17.3295	10.15	16.6276	10.15	16.3134	10.15	16.1179	10.15	15.9805	10.15	15.8942	10.15	15.817	10.15	15.7536	10.15	15.7102	10.15	15.684	10.15	15.6687	10.15	15.6615	10.15	15.6444	10.15	15.6539	10.15	15.6634	10.15	15.6735	10.15	15.6816	10.15	15.7006	10.15	15.7178	10.15	15.7388	10.15	15.7521	10.15	15.7803	10.15	15.7865
10.2	31.1354	10.2	19.2426	10.2	17.2203	10.2	16.5165	10.2	16.2085	10.2	16.0187	10.2	15.8861	10.2	15.7946	10.2	15.7321	10.2	15.6716	10.2	15.6291	10.2	15.6072	10.2	15.5886	10.2	15.5814	10.2	15.5695	10.2	15.5724	10.2	15.5752	10.2	15.5852	10.2	15.5886	10.2	15.5914	10.2	15.6038	10.2	15.6172	10.2	15.6186	10.2	15.632	10.2	15.6344
10.25	30.785	10.25	19.1387	10.25	17.1169	10.25	16.4135	10.25	16.1079	10.25	15.9219	10.25	15.7917	10.25	15.7049	10.25	15.6429	10.25	15.5829	10.25	15.5376	10.25	15.5166	10.25	15.4956	10.25	15.4803	10.25	15.4656	10.25	15.4608	10.25	15.4508	10.25	15.4465	10.25	15.4427	10.25	15.4307	10.25	15.4331	10.25	15.4322	10.25	15.4226	10.25	15.4102	10.25	15.3959
10.3	30.4755	10.3	19.0538	10.3	17.0258	10.3	16.3148	10.3	16.0139	10.3	15.8313	10.3	15.7064	10.3	15.6139	10.3	15.5523	10.3	15.4918	10.3	15.4427	10.3	15.4088	10.3	15.3788	10.3	15.353	10.3	15.3282	10.3	15.3034	10.3	15.2801	10.3	15.2605	10.3	15.2424	10.3	15.21	10.3	15.1928	10.3	15.1733	10.3	15.147	10.3	15.1113	10.3	15.0784
10.35	30.1622	10.35	18.9508	10.35	16.908	10.35	16.1961	10.35	15.8899	10.35	15.7116	10.35	15.5776	10.35	15.4837	10.35	15.4155	10.35	15.3449	10.35	15.2858	10.35	15.241	10.35	15.1904	10.35	15.1494	10.35	15.1089	10.35	15.0626	10.35	15.0192	10.35	14.9825	10.35	14.9415	10.35	14.8948	10.35	14.8481	10.35	14.8142	10.35	14.7722	10.35	14.7179	10.35	14.6645
10.4	29.8666	10.4	18.834	10.4	16.7711	10.4	16.0463	10.4	15.7378	10.4	15.548	10.4	15.404	10.4	15.3077	10.4	15.2271	10.4	15.1365	10.4	15.0683	10.4	14.9992	10.4	14.9291	10.4	14.8681	10.4	14.8056	10.4	14.7408	10.4	14.6731	10.4	14.6125	10.4	14.5524	10.4	14.4904	10.4	14.4275	10.4	14.3793	10.4	14.3235	10.4	14.2601	10.4	14.1943
10.45	29.6339	10.45	18.7281	10.45	16.6362	10.45	15.9019	10.45	15.5824	10.45	15.3845	10.45	15.2228	10.45	15.1084	10.45	15.0216	10.45	14.9081	10.45	14.8123	10.45	14.726	10.45	14.634	10.45	14.5481	10.45	14.4647	10.45	14.3808	10.45	14.2901	10.45	14.2167	10.45	14.1419	10.45	14.066	10.45	13.9983	10.45	13.9397	10.45	13.8839	10.45	13.8128	10.45	13.7461
10.5	29.457	10.5	18.6189	10.5	16.4817	10.5	15.7393	10.5	15.4012	10.5	15.1818	10.5	15.004	10.5	14.8709	10.5	14.7656	10.5	14.6406	10.5	14.5143	10.5	14.407	10.5	14.2963	10.5	14.1924	10.5	14.0894	10.5	13.9816	10.5	13.8972	10.5	13.8081	10.5	13.7356	10.5	13.656	10.5	13.5844	10.5	13.5272	10.5	13.4714	10.5	13.4099	10.5	13.3451
10.55	29.2672	10.55	18.4625	10.55	16.2814	10.55	15.5218	10.55	15.1709	10.55	14.9253	10.55	14.7226	10.55	14.5748	10.55	14.4466	10.55	14.303	10.55	14.1676	10.55	14.0374	10.55	13.9106	10.55	13.8	10.55	13.6874	10.55	13.5863	10.55	13.49	10.55	13.4051	10.55	13.3327	10.55	13.2616	10.55	13.1934	10.55	13.1457	10.55	13.0942	10.55	13.0418	10.55	12.9927
10.6	29.117	10.6	18.2694	10.6	16.0611	10.6	15.2834	10.6	14.9057	10.6	14.6363	10.6	14.4189	10.6	14.2553	10.6	14.1051	10.6	13.9521	10.6	13.8081	10.6	13.6698	10.6	13.5415	10.6	13.4242	10.6	13.3203	10.6	13.2168	10.6	13.1314	10.6	13.058	10.6	12.9869	10.6	12.9207	10.6	12.8673	10.6	12.8267	10.6	12.7857	10.6	12.7452	10.6	12.7047
10.65	28.9348	10.65	18.0472	10.65	15.8079	10.65	15.0173	10.65	14.6134	10.65	14.3273	10.65	14.1004	10.65	13.9211	10.65	13.7656	10.65	13.6064	10.65	13.4547	10.65	13.3246	10.65	13.2001	10.65	13.0885	10.65	12.9874	10.65	12.8973	10.65	12.8177	10.65	12.7495	10.65	12.6956	10.65	12.6403	10.65	12.5936	10.65	12.5583	10.65	12.5335	10.65	12.5006	10.65	12.4696
10.7	28.7288	10.7	17.8164	10.7	15.569	10.7	14.7551	10.7	14.3312	10.7	14.0317	10.7	13.7952	10.7	13.6192	10.7	13.4509	10.7	13.2926	10.7	13.1496	10.7	13.0208	10.7	12.9054	10.7	12.8077	10.7	12.7132	10.7	12.6331	10.7	12.564	10.7	12.5068	10.7	12.4605	10.7	12.4152	10.7	12.3775	10.7	12.3508	10.7	12.3284	10.7	12.3041	10.7	12.2836
10.75	28.4628	10.75	17.5732	10.75	15.3254	10.75	14.4981	10.75	14.056	10.75	13.7504	10.75	13.5196	10.75	13.3336	10.75	13.1705	10.75	13.0165	10.75	12.8797	10.75	12.7581	10.75	12.6489	10.75	12.5645	10.75	12.4777	10.75	12.4071	10.75	12.3485	10.75	12.3041	10.75	12.2622	10.75	12.2264	10.75	12.1959	10.75	12.1758	10.75	12.1606	10.75	12.1458	10.75	12.1282
10.8	28.1237	10.8	17.3381	10.8	15.0927	10.8	14.2553	10.8	13.8	10.8	13.4943	10.8	13.2649	10.8	13.0771	10.8	12.9183	10.8	12.7686	10.8	12.6389	10.8	12.5263	10.8	12.4305	10.8	12.3513	10.8	12.2779	10.8	12.2202	10.8	12.1634	10.8	12.1248	10.8	12.0929	10.8	12.0662	10.8	12.0399	10.8	12.0247	10.8	12.0175	10.8	12.0061	10.8	11.9951
10.85	27.748	10.85	17.1564	10.85	14.922	10.85	14.067	10.85	13.6045	10.85	13.2988	10.85	13.0709	10.85	12.8882	10.85	12.7266	10.85	12.584	10.85	12.4658	10.85	12.357	10.85	12.2703	10.85	12.2016	10.85	12.1325	10.85	12.079	10.85	12.0352	10.85	11.9985	10.85	11.9703	10.85	11.9503	10.85	11.9336	10.85	11.9255	10.85	11.9198	10.85	11.9145	10.85	11.9088
10.9	27.3489	10.9	17.0181	10.9	14.7803	10.9	13.913	10.9	13.4476	10.9	13.141	10.9	12.9121	10.9	12.7295	10.9	12.5793	10.9	12.4405	10.9	12.3241	10.9	12.2288	10.9	12.1449	10.9	12.0805	10.9	12.0147	10.9	11.9703	10.9	11.9379	10.9	11.9055	10.9	11.885	10.9	11.8683	10.9	11.8535	10.9	11.8487	10.9	11.8502	10.9	11.8473	10.9	11.8449
10.95	22.6267	10.95	13.9626	10.95	12.0175	10.95	11.2613	10.95	10.865	10.95	10.5999	10.95	10.4058	10.95	10.2523	10.95	10.124	10.95	10.0091	10.95	9.91563	10.95	9.84601	10.95	9.78307	10.95	9.733	10.95	9.68913	10.95	9.6548	10.95	9.63096	10.95	9.61474	10.95	9.60282	10.95	9.59567	10.95	9.59233	10.95	9.59376	10.95	9.59996	10.95	9.60664	10.95	9.61474
11	19.0533	11	11.7081	11	10.0038	11	9.33817	11	8.99914	11	8.76978	11	8.60528	11	8.4689	11	8.35684	11	8.25766	11	8.17994	11	8.11937	11	8.07407	11	8.03497	11	7.99683	11	7.97489	11	7.95916	11	7.94867	11	7.94867	11	7.94151	11	7.93961	11	7.94485	11	7.95439	11	7.96726	11	7.97585
11.05	16.2619	11.05	9.96713	11.05	8.47462	11.05	7.88429	11.05	7.59008	11.05	7.39172	11.05	7.24676	11.05	7.12231	11.05	7.02599	11.05	6.93872	11.05	6.87435	11.05	6.82285	11.05	6.78375	11.05	6.75323	11.05	6.72319	11.05	6.71031	11.05	6.69553	11.05	6.68933	11.05	6.68743	11.05	6.68838	11.05	6.68743	11.05	6.69887	11.05	6.70412	11.05	6.71651	11.05	6.72939
11.1	14.0265	11.1	8.57762	11.1	7.25582	11.1	6.7313	11.1	6.47333	11.1	6.30214	11.1	6.17387	11.1	6.06182	11.1	5.97408	11.1	5.90112	11.1	5.84199	11.1	5.80099	11.1	5.7657	11.1	5.739	11.1	5.7142	11.1	5.70371	11.1	5.69417	11.1	5.68893	11.1	5.69274	11.1	5.69274	11.1	5.69751	11.1	5.70514	11.1	5.7142	11.1	5.72565	11.1	5.74329
11.15	12.194	11.15	7.4437	11.15	6.26447	11.15	5.80194	11.15	5.57258	11.15	5.42523	11.15	5.31079	11.15	5.21256	11.15	5.13103	11.15	5.06713	11.15	5.01372	11.15	4.97272	11.15	4.94601	11.15	4.91979	11.15	4.90405	11.15	4.89547	11.15	4.88688	11.15	4.88784	11.15	4.8907	11.15	4.88879	11.15	4.89356	11.15	4.90214	11.15	4.91359	11.15	4.92646	11.15	4.93695
11.2	10.6843	11.2	6.50289	11.2	5.4486	11.2	5.03566	11.2	4.83872	11.2	4.70998	11.2	4.60793	11.2	4.51734	11.2	4.44676	11.2	4.3843	11.2	4.33709	11.2	4.30323	11.2	4.27462	11.2	4.25936	11.2	4.24124	11.2	4.23314	11.2	4.23171	11.2	4.2236	11.2	4.23361	11.2	4.23409	11.2	4.2379	11.2	4.24887	11.2	4.25793	11.2	4.26985	11.2	4.28225
11.25	9.40684	11.25	5.71659	11.25	4.77054	11.25	4.40337	11.25	4.2298	11.25	4.11297	11.25	4.02237	11.25	3.94131	11.25	3.87694	11.25	3.81972	11.25	3.7749	11.25	3.74819	11.25	3.7253	11.25	3.70528	11.25	3.69383	11.25	3.6862	11.25	3.68191	11.25	3.68144	11.25	3.68716	11.25	3.68859	11.25	3.69526	11.25	3.70289	11.25	3.71148	11.25	3.72626	11.25	3.74056
11.3	8.33777	11.3	5.04853	11.3	4.20119	11.3	3.86979	11.3	3.71529	11.3	3.6142	11.3	3.53743	11.3	3.45971	11.3	3.39629	11.3	3.3486	11.3	3.30807	11.3	3.27899	11.3	3.26134	11.3	3.24561	11.3	3.23369	11.3	3.22749	11.3	3.2251	11.3	3.22701	11.3	3.23225	11.3	3.2313	11.3	3.23702	11.3	3.24513	11.3	3.25657	11.3	3.26897	11.3	3.27994
11.35	7.4003	11.35	4.47156	11.35	3.70242	11.35	3.4125	11.35	3.27755	11.35	3.19029	11.35	3.11733	11.35	3.05344	11.35	2.99145	11.35	2.94901	11.35	2.90991	11.35	2.88559	11.35	2.86795	11.35	2.85555	11.35	2.84267	11.35	2.83504	11.35	2.83409	11.35	2.83314	11.35	2.83934	11.35	2.8422	11.35	2.84792	11.35	2.85841	11.35	2.86652	11.35	2.87701	11.35	2.88845
11.4	6.60589	11.4	3.97517	11.4	3.28375	11.4	3.02435	11.4	2.90562	11.4	2.82837	11.4	2.76638	11.4	2.7001	11.4	2.64765	11.4	2.60855	11.4	2.57326	11.4	2.55085	11.4	2.53798	11.4	2.52176	11.4	2.51318	11.4	2.5065	11.4	2.50555	11.4	2.50555	11.4	2.51032	11.4	2.51413	11.4	2.51986	11.4	2.52844	11.4	2.53559	11.4	2.54847	11.4	2.56182
11.45	5.91733	11.45	3.5484	11.45	2.92469	11.45	2.69152	11.45	2.58757	11.45	2.51842	11.45	2.46264	11.45	2.40541	11.45	2.35582	11.45	2.31529	11.45	2.28287	11.45	2.26141	11.45	2.24758	11.45	2.23661	11.45	2.22851	11.45	2.22422	11.45	2.22231	11.45	2.22326	11.45	2.23328	11.45	2.23328	11.45	2.23709	11.45	2.24567	11.45	2.25521	11.45	2.26332	11.45	2.27428
11.5	5.31079	11.5	3.17503	11.5	2.60998	11.5	2.39969	11.5	2.311	11.5	2.24997	11.5	2.19656	11.5	2.14363	11.5	2.09929	11.5	2.06209	11.5	2.03348	11.5	2.01155	11.5	1.9982	11.5	1.98866	11.5	1.9796	11.5	1.97912	11.5	1.97769	11.5	1.97817	11.5	1.98437	11.5	1.98866	11.5	1.99438	11.5	1.99963	11.5	2.0063	11.5	2.01918	11.5	2.03205
11.55	4.7815	11.55	2.84267	11.55	2.32626	11.55	2.1422	11.55	2.06591	11.55	2.01012	11.55	1.96672	11.55	1.91618	11.55	1.87469	11.55	1.83988	11.55	1.81413	11.55	1.79506	11.55	1.78171	11.55	1.77408	11.55	1.76311	11.55	1.76359	11.55	1.76073	11.55	1.76406	11.55	1.76788	11.55	1.76931	11.55	1.77598	11.55	1.78457	11.55	1.79267	11.55	1.80459	11.55	1.81318
11.6	4.31086	11.6	2.5499	11.6	2.08164	11.6	1.91999	11.6	1.85085	11.6	1.79983	11.6	1.76406	11.6	1.71924	11.6	1.67823	11.6	1.64485	11.6	1.62006	11.6	1.60337	11.6	1.59193	11.6	1.58144	11.6	1.57667	11.6	1.57524	11.6	1.57381	11.6	1.57619	11.6	1.58239	11.6	1.58382	11.6	1.58859	11.6	1.59526	11.6	1.60432	11.6	1.61386	11.6	1.62149
11.65	3.89315	11.65	2.29479	11.65	1.86658	11.65	1.71781	11.65	1.65868	11.65	1.61911	11.65	1.58668	11.65	1.54186	11.65	1.50705	11.65	1.47796	11.65	1.45317	11.65	1.436	11.65	1.42742	11.65	1.42074	11.65	1.4112	11.65	1.4093	11.65	1.40739	11.65	1.4093	11.65	1.41788	11.65	1.41597	11.65	1.42551	11.65	1.42837	11.65	1.43648	11.65	1.4503	11.65	1.45603
11.7	3.52599	11.7	2.06352	11.7	1.67585	11.7	1.54424	11.7	1.49704	11.7	1.45841	11.7	1.42694	11.7	1.38927	11.7	1.35446	11.7	1.3268	11.7	1.30439	11.7	1.28866	11.7	1.27912	11.7	1.27006	11.7	1.26434	11.7	1.26005	11.7	1.26148	11.7	1.26338	11.7	1.27101	11.7	1.2734	11.7	1.27721	11.7	1.2858	11.7	1.29104	11.7	1.30153	11.7	1.31011
11.75	3.19315	11.75	1.85609	11.75	1.50466	11.75	1.38784	11.75	1.34826	11.75	1.31488	11.75	1.29009	11.75	1.24908	11.75	1.22047	11.75	1.19281	11.75	1.17326	11.75	1.15848	11.75	1.15085	11.75	1.1437	11.75	1.13321	11.75	1.13702	11.75	1.13035	11.75	1.13655	11.75	1.14275	11.75	1.14275	11.75	1.14465	11.75	1.15371	11.75	1.15896	11.75	1.16849	11.75	1.18042
11.8	2.89942	11.8	1.67776	11.8	1.35589	11.8	1.25337	11.8	1.21522	11.8	1.19091	11.8	1.16802	11.8	1.13416	11.8	1.10126	11.8	1.07742	11.8	1.05834	11.8	1.04642	11.8	1.03546	11.8	1.03069	11.8	1.01972	11.8	1.02067	11.8	1.02211	11.8	1.02401	11.8	1.03117	11.8	1.0283	11.8	1.03546	11.8	1.03975	11.8	1.04833	11.8	1.05548	11.8	1.06264
11.85	2.63144	11.85	1.51086	11.85	1.21952	11.85	1.12653	11.85	1.0984	11.85	1.07646	11.85	1.05501	11.85	1.02306	11.85	0.993495	11.85	0.972037	11.85	0.951533	11.85	0.939612	11.85	0.931506	11.85	0.924354	11.85	0.919585	11.85	0.916247	11.85	0.915294	11.85	0.920539	11.85	0.925307	11.85	0.925307	11.85	0.931983	11.85	0.938659	11.85	0.944381	11.85	0.954394	11.85	0.961547
11.9	2.39302	11.9	1.36447	11.9	1.09649	11.9	1.01448	11.9	0.995402	11.9	0.974422	11.9	0.956779	11.9	0.925784	11.9	0.900989	11.9	0.877147	11.9	0.858073	11.9	0.84949	11.9	0.839953	11.9	0.832324	11.9	0.825171	11.9	0.827556	11.9	0.825171	11.9	0.829463	11.9	0.834231	11.9	0.834708	11.9	0.84043	11.9	0.843768	11.9	0.852828	11.9	0.857596	11.9	0.86904
11.95	2.18082	11.95	1.23048	11.95	0.984912	11.95	0.913863	11.95	0.900035	11.95	0.883346	11.95	0.865703	11.95	0.841384	11.95	0.814204	11.95	0.791316	11.95	0.775104	11.95	0.761752	11.95	0.758414	11.95	0.748401	11.95	0.746493	11.95	0.744109	11.95	0.742679	11.95	0.743632	11.95	0.750785	11.95	0.752215	11.95	0.755076	11.95	0.762706	11.95	0.769858	11.95	0.777488	11.95	0.785594
12	1.98246	12	1.1127	12	0.887637	12	0.826602	12	0.811343	12	0.799422	12	0.782733	12	0.758414	12	0.73791	12	0.716453	12	0.701194	12	0.687842	12	0.679736	12	0.674014	12	0.670199	12	0.67163	12	0.671153	12	0.666862	12	0.678306	12	0.681643	12	0.683551	12	0.690703	12	0.694995	12	0.700717	12	0.7093
12.05	1.80889	12.05	1.00446	12.05	0.797515	12.05	0.743155	12.05	0.735526	12.05	0.724559	12.05	0.714068	12.05	0.69118	12.05	0.665908	12.05	0.647311	12.05	0.630622	12.05	0.62108	12.05	0.612497	12.05	0.609159	12.05	0.606298	12.05	0.602961	12.05	0.60153	12.05	0.603914	12.05	0.611067	12.05	0.611544	12.05	0.618219	12.05	0.622034	12.05	0.625854	12.05	0.63539	12.05	0.638251
12.1	1.64676	12.1	0.905757	12.1	0.720267	12.1	0.667338	12.1	0.664954	12.1	0.658755	12.1	0.64445	12.1	0.622988	12.1	0.60153	12.1	0.584364	12.1	0.567198	12.1	0.556707	12.1	0.552416	12.1	0.548601	12.1	0.543356	12.1	0.539541	12.1	0.545263	12.1	0.543833	12.1	0.547647	12.1	0.550508	12.1	0.557184	12.1	0.562906	12.1	0.563383	12.1	0.573874	12.1	0.578165
12.15	1.50705	12.15	0.818496	12.15	0.64445	12.15	0.599623	12.15	0.6001	12.15	0.598192	12.15	0.588179	12.15	0.56386	12.15	0.545263	12.15	0.528097	12.15	0.514746	12.15	0.502825	12.15	0.495195	12.15	0.491381	12.15	0.48995	12.15	0.487566	12.15	0.489473	12.15	0.48995	12.15	0.495195	12.15	0.498056	12.15	0.500917	12.15	0.505209	12.15	0.513792	12.15	0.51713	12.15	0.527143
12.2	1.37258	12.2	0.726943	12.2	0.579596	12.2	0.540972	12.2	0.543356	12.2	0.538588	12.2	0.533342	12.2	0.511408	12.2	0.492811	12.2	0.474215	12.2	0.460863	12.2	0.454187	12.2	0.447989	12.2	0.440359	12.2	0.433683	12.2	0.436544	12.2	0.437975	12.2	0.437498	12.2	0.445127	12.2	0.446081	12.2	0.449896	12.2	0.454664	12.2	0.461817	12.2	0.466585	12.2	0.475645
12.25	1.25194	12.25	0.654941	12.25	0.514746	12.25	0.482798	12.25	0.487089	12.25	0.490427	12.25	0.48089	12.25	0.458956	12.25	0.442743	12.25	0.428915	12.25	0.41604	12.25	0.406504	12.25	0.398397	12.25	0.393152	12.25	0.392199	12.25	0.392675	12.25	0.391722	12.25	0.392675	12.25	0.398874	12.25	0.39649	12.25	0.399828	12.25	0.408411	12.25	0.41461	12.25	0.422239	12.25	0.427008
12.3	1.14084	12.3	0.586271	12.3	0.453711	12.3	0.428438	12.3	0.438929	12.3	0.438929	12.3	0.432253	12.3	0.415087	12.3	0.399351	12.3	0.379801	12.3	0.368357	12.3	0.360727	12.3	0.36025	12.3	0.350237	12.3	0.351191	12.3	0.346899	12.3	0.346899	12.3	0.349283	12.3	0.354528	12.3	0.353575	12.3	0.362158	12.3	0.365019	12.3	0.372171	12.3	0.374079	12.3	0.381231
12.35	1.03975	12.35	0.522375	12.35	0.404596	12.35	0.381231	12.35	0.392199	12.35	0.393152	12.35	0.388384	12.35	0.372171	12.35	0.357389	12.35	0.344515	12.35	0.328779	12.35	0.32115	12.35	0.314951	12.35	0.312567	12.35	0.309706	12.35	0.308275	12.35	0.309229	12.35	0.310183	12.35	0.316858	12.35	0.318766	12.35	0.320196	12.35	0.328302	12.35	0.329733	12.35	0.337362	12.35	0.342607
12.4	0.944858	12.4	0.462294	12.4	0.354528	12.4	0.335455	12.4	0.350237	12.4	0.350237	12.4	0.34976	12.4	0.332594	12.4	0.319242	12.4	0.302076	12.4	0.290632	12.4	0.282049	12.4	0.278234	12.4	0.27442	12.4	0.270605	12.4	0.266314	12.4	0.271082	12.4	0.27585	12.4	0.278711	12.4	0.283957	12.4	0.281572	12.4	0.290155	12.4	0.294924	12.4	0.300169	12.4	0.304461
12.45	0.85855	12.45	0.406504	12.45	0.311613	12.45	0.296354	12.45	0.310183	12.45	0.314474	12.45	0.312567	12.45	0.295401	12.45	0.281572	12.45	0.265837	12.45	0.256777	12.45	0.246286	12.45	0.244379	12.45	0.241041	12.45	0.23818	12.45	0.232458	12.45	0.235319	12.45	0.235796	12.45	0.243902	12.45	0.243902	12.45	0.249624	12.45	0.255823	12.45	0.260115	12.45	0.264406	12.45	0.269175
12.5	0.779395	12.5	0.362158	12.5	0.272512	12.5	0.260115	12.5	0.272989	12.5	0.278234	12.5	0.27585	12.5	0.263453	12.5	0.244379	12.5	0.234365	12.5	0.224352	12.5	0.217676	12.5	0.211477	12.5	0.208139	12.5	0.207663	12.5	0.205278	12.5	0.207663	12.5	0.206232	12.5	0.211	12.5	0.213861	12.5	0.214815	12.5	0.223398	12.5	0.226736	12.5	0.231028	12.5	0.238657
12.55	0.704532	12.55	0.31352	12.55	0.232458	12.55	0.220537	12.55	0.237226	12.55	0.242949	12.55	0.241041	12.55	0.229597	12.55	0.215292	12.55	0.20051	12.55	0.189066	12.55	0.182867	12.55	0.18096	12.55	0.176191	12.55	0.175714	12.55	0.172377	12.55	0.177145	12.55	0.17333	12.55	0.180483	12.55	0.186205	12.55	0.185728	12.55	0.190973	12.55	0.192881	12.55	0.201464	12.55	0.20957
12.6	0.635867	12.6	0.271559	12.6	0.198603	12.6	0.179529	12.6	0.20051	12.6	0.209093	12.6	0.208616	12.6	0.192404	12.6	0.18239	12.6	0.169992	12.6	0.161409	12.6	0.15378	12.6	0.149965	12.6	0.149488	12.6	0.146627	12.6	0.141859	12.6	0.14329	12.6	0.149012	12.6	0.15378	12.6	0.152349	12.6	0.15521	12.6	0.16427	12.6	0.167608	12.6	0.170469	12.6	0.177622
12.65	0.571012	12.65	0.226736	12.65	0.167608	12.65	0.153303	12.65	0.169516	12.65	0.176191	12.65	0.175238	12.65	0.164747	12.65	0.152349	12.65	0.139475	12.65	0.129461	12.65	0.12517	12.65	0.122786	12.65	0.118971	12.65	0.11611	12.65	0.113726	12.65	0.118017	12.65	0.118494	12.65	0.127077	12.65	0.1266	12.65	0.129461	12.65	0.13566	12.65	0.140905	12.65	0.14472	12.65	0.149488
12.7	0.512362	12.7	0.188112	12.7	0.132799	12.7	0.117064	12.7	0.135183	12.7	0.145197	12.7	0.148535	12.7	0.137091	12.7	0.12517	12.7	0.111818	12.7	0.100851	12.7	0.09799	12.7	0.0936985	12.7	0.092268	12.7	0.0917912	12.7	0.0889301	12.7	0.0932217	12.7	0.0913143	12.7	0.0970364	12.7	0.0965595	12.7	0.101328	12.7	0.105619	12.7	0.109911	12.7	0.115633	12.7	0.121355
12.75	0.455618	12.75	0.151396	12.75	0.095129	12.75	0.089407	12.75	0.10848	12.75	0.11754	12.75	0.115633	12.75	0.108004	12.75	0.0936985	12.75	0.0817776	12.75	0.0789165	12.75	0.0731945	12.75	0.0669956	12.75	0.0660419	12.75	0.0650883	12.75	0.0665188	12.75	0.0631809	12.75	0.0693798	12.75	0.0741482	12.75	0.0731945	12.75	0.0765324	12.75	0.0803471	12.75	0.0865459	12.75	0.0889301	12.75	0.0970364
12.8	0.402689	12.8	0.115633	12.8	0.0646114	12.8	0.0531673	12.8	0.077486	12.8	0.0898838	12.8	0.0884533	12.8	0.0803471	12.8	0.0684261	12.8	0.0603199	12.8	0.0522137	12.8	0.0445843	12.8	0.0455379	12.8	0.0393391	12.8	0.0407696	12.8	0.0407696	12.8	0.0398159	12.8	0.0445843	12.8	0.0493526	12.8	0.0488758	12.8	0.0545979	12.8	0.054121	12.8	0.0607967	12.8	0.0665188	12.8	0.0727177
12.85	0.348806	12.85	0.0803471	12.85	0.0340939	12.85	0.0288486	12.85	0.048399	12.85	0.0598431	12.85	0.0584126	12.85	0.0493526	12.85	0.0417233	12.85	0.030756	12.85	0.0221729	12.85	0.0197887	12.85	0.015974	12.85	0.0174046	12.85	0.0145435	12.85	0.0150204	12.85	0.0150204	12.85	0.015974	12.85	0.0245571	12.85	0.0236034	12.85	0.0293255	12.85	0.0326633	12.85	0.0383854	12.85	0.0426769	12.85	0.0474453
12.9	0.3016	12.9	0.0469685	12.9	0.00214577	12.9	0.0026226	12.9	0.0259876	12.9	0.0340939	12.9	0.0312328	12.9	0.0255108	12.9	0.0145435	12.9	0.00452995	12.9	0.00119209	12.9	-0.00500679	12.9	-0.00548363	12.9	-0.00977516	12.9	-0.00882149	12.9	-0.00929832	12.9	-0.00739098	12.9	-0.00214577	12.9	-0.000715256	12.9	-0.0026226	12.9	0.00405312	12.9	0.00834465	12.9	0.0140667	12.9	0.0202656	12.9	0.0245571
12.95	0.254869	12.95	0.0135899	12.95	-0.0274181	12.95	-0.025034	12.95	-0.00548363	12.95	0.00309944	12.95	0.0107288	12.95	-0.0026226	12.95	-0.00977516	12.95	-0.0188351	12.95	-0.0269413	12.95	-0.0302792	12.95	-0.030756	12.95	-0.0355244	12.95	-0.0350475	12.95	-0.0298023	12.95	-0.0302792	12.95	-0.0264645	12.95	-0.0221729	12.95	-0.0240803	12.95	-0.0183582	12.95	-0.0154972	12.95	-0.00882149	12.95	-0.0026226	12.95	-0.00119209
13	0.208139	13	-0.0193119	13	-0.0560284	13	-0.0545979	13	-0.036478	13	-0.0231266	13	-0.0207424	13	-0.027895	13	-0.0369549	13	-0.0450611	13	-0.0503063	13	-0.0526905	13	-0.0565052	13	-0.0574589	13	-0.0598431	13	-0.0603199	13	-0.056982	13	-0.0545979	13	-0.0450611	13	-0.0445843	13	-0.0407696	13	-0.0398159	13	-0.0340939	13	-0.0255108	13	-0.0231266
13.05	0.161409	13.05	-0.0531673	13.05	-0.0841618	13.05	-0.0855923	13.05	-0.0612736	13.05	-0.0526905	13.05	-0.0474453	13.05	-0.0550747	13.05	-0.0650883	13.05	-0.0727177	13.05	-0.0798702	13.05	-0.0793934	13.05	-0.0836849	13.05	-0.0808239	13.05	-0.0841618	13.05	-0.0855923	13.05	-0.0846386	13.05	-0.0789165	13.05	-0.0731945	13.05	-0.0722408	13.05	-0.0631809	13.05	-0.0593662	13.05	-0.0555515	13.05	-0.054121	13.05	-0.0479221
13.1	0.118494	13.1	-0.0822544	13.1	-0.115633	13.1	-0.113249	13.1	-0.092268	13.1	-0.0798702	13.1	-0.0751019	13.1	-0.0860691	13.1	-0.092268	13.1	-0.101328	13.1	-0.0998974	13.1	-0.10848	13.1	-0.105143	13.1	-0.108957	13.1	-0.110865	13.1	-0.104189	13.1	-0.103235	13.1	-0.103712	13.1	-0.095129	13.1	-0.0927448	13.1	-0.0913143	13.1	-0.0860691	13.1	-0.0808239	13.1	-0.0736713	13.1	-0.071764
13.15	0.0741482	13.15	-0.115156	13.15	-0.14329	13.15	-0.140905	13.15	-0.121355	13.15	-0.107527	13.15	-0.103712	13.15	-0.112772	13.15	-0.118494	13.15	-0.12517	13.15	-0.130892	13.15	-0.132322	13.15	-0.130892	13.15	-0.130892	13.15	-0.136137	13.15	-0.132322	13.15	-0.125647	13.15	-0.128984	13.15	-0.119448	13.15	-0.118494	13.15	-0.111341	13.15	-0.110865	13.15	-0.103712	13.15	-0.0984669	13.15	-0.095129
13.2	0.0326633	13.2	-0.148058	13.2	-0.177622	13.2	-0.172377	13.2	-0.149012	13.2	-0.137091	13.2	-0.134706	13.2	-0.138998	13.2	-0.149965	13.2	-0.15521	13.2	-0.157595	13.2	-0.160933	13.2	-0.16284	13.2	-0.157595	13.2	-0.158072	13.2	-0.15521	13.2	-0.150919	13.2	-0.149965	13.2	-0.14329	13.2	-0.139475	13.2	-0.142336	13.2	-0.137091	13.2	-0.127077	13.2	-0.123739	13.2	-0.120401
13.25	-0.0116825	13.25	-0.179529	13.25	-0.204802	13.25	-0.201464	13.25	-0.180006	13.25	-0.168562	13.25	-0.166655	13.25	-0.1719	13.25	-0.174761	13.25	-0.181437	13.25	-0.185251	13.25	-0.184774	13.25	-0.188589	13.25	-0.187635	13.25	-0.184298	13.25	-0.18239	13.25	-0.179052	13.25	-0.177622	13.25	-0.165701	13.25	-0.167131	13.25	-0.162363	13.25	-0.160456	13.25	-0.154734	13.25	-0.145197	13.25	-0.142336
13.3	-0.0579357	13.3	-0.212908	13.3	-0.236273	13.3	-0.233412	13.3	-0.211	13.3	-0.198603	13.3	-0.197649	13.3	-0.203848	13.3	-0.20957	13.3	-0.20957	13.3	-0.214815	13.3	-0.216722	13.3	-0.212908	13.3	-0.214338	13.3	-0.210047	13.3	-0.209093	13.3	-0.208139	13.3	-0.203371	13.3	-0.194311	13.3	-0.194311	13.3	-0.189066	13.3	-0.184774	13.3	-0.180006	13.3	-0.172853	13.3	-0.168085
13.35	-0.102758	13.35	-0.248671	13.35	-0.271082	13.35	-0.264883	13.35	-0.243902	13.35	-0.233889	13.35	-0.22912	13.35	-0.232458	13.35	-0.237703	13.35	-0.244379	13.35	-0.246763	13.35	-0.246286	13.35	-0.244856	13.35	-0.239611	13.35	-0.240564	13.35	-0.237226	13.35	-0.232935	13.35	-0.230074	13.35	-0.223398	13.35	-0.219584	13.35	-0.22006	13.35	-0.210047	13.35	-0.206709	13.35	-0.200033	13.35	-0.192404
13.4	-0.146151	13.4	-0.286341	13.4	-0.305414	13.4	-0.299215	13.4	-0.281096	13.4	-0.267744	13.4	-0.262022	13.4	-0.26679	13.4	-0.27442	13.4	-0.276804	13.4	-0.278711	13.4	-0.277758	13.4	-0.274897	13.4	-0.27585	13.4	-0.271559	13.4	-0.267744	13.4	-0.264883	13.4	-0.254869	13.4	-0.250578	13.4	-0.251055	13.4	-0.243902	13.4	-0.23818	13.4	-0.232458	13.4	-0.228643	13.4	-0.221968
13.45	-0.193357	13.45	-0.320673	13.45	-0.343561	13.45	-0.337362	13.45	-0.317335	13.45	-0.304937	13.45	-0.302076	13.45	-0.302553	13.45	-0.306368	13.45	-0.310659	13.45	-0.309706	13.45	-0.306368	13.45	-0.306845	13.45	-0.306368	13.45	-0.3016	13.45	-0.297785	13.45	-0.29397	13.45	-0.288248	13.45	-0.285387	13.45	-0.280142	13.45	-0.273943	13.45	-0.264406	13.45	-0.263929	13.45	-0.254393	13.45	-0.249147
13.5	-0.240564	13.5	-0.366449	13.5	-0.379324	13.5	-0.374556	13.5	-0.355482	13.5	-0.344992	13.5	-0.338793	13.5	-0.3407	13.5	-0.344992	13.5	-0.347853	13.5	-0.345945	13.5	-0.348806	13.5	-0.33927	13.5	-0.337839	13.5	-0.337362	13.5	-0.33021	13.5	-0.325918	13.5	-0.32115	13.5	-0.313997	13.5	-0.309706	13.5	-0.305414	13.5	-0.296354	13.5	-0.293493	13.5	-0.288725	13.5	-0.282049
13.55	-0.293493	13.55	-0.404596	13.55	-0.418425	13.55	-0.416517	13.55	-0.396013	13.55	-0.385523	13.55	-0.377417	13.55	-0.380278	13.55	-0.383139	13.55	-0.386	13.55	-0.382185	13.55	-0.377893	13.55	-0.378847	13.55	-0.373602	13.55	-0.373602	13.55	-0.362635	13.55	-0.359774	13.55	-0.355959	13.55	-0.344992	13.55	-0.3407	13.55	-0.335455	13.55	-0.332594	13.55	-0.324488	13.55	-0.317812	13.55	-0.31209
13.6	-0.344992	13.6	-0.45085	13.6	-0.460386	13.6	-0.453234	13.6	-0.438929	13.6	-0.424147	13.6	-0.416994	13.6	-0.422716	13.6	-0.419378	13.6	-0.422239	13.6	-0.422716	13.6	-0.418425	13.6	-0.411749	13.6	-0.409365	13.6	-0.404119	13.6	-0.39649	13.6	-0.393152	13.6	-0.389814	13.6	-0.379801	13.6	-0.376463	13.6	-0.366926	13.6	-0.363588	13.6	-0.356913	13.6	-0.34976	13.6	-0.343084
13.65	-0.403166	13.65	-0.497103	13.65	-0.510454	13.65	-0.500917	13.65	-0.481844	13.65	-0.465631	13.65	-0.46277	13.65	-0.459909	13.65	-0.462294	13.65	-0.462294	13.65	-0.464201	13.65	-0.457525	13.65	-0.456095	13.65	-0.448465	13.65	-0.444174	13.65	-0.437021	13.65	-0.428438	13.65	-0.426054	13.65	-0.416517	13.65	-0.411749	13.65	-0.405073	13.65	-0.39649	13.65	-0.391722	13.65	-0.388384	13.65	-0.378847
13.7	-0.463247	13.7	-0.54574	13.7	-0.557661	13.7	-0.545263	13.7	-0.530481	13.7	-0.519514	13.7	-0.513792	13.7	-0.510454	13.7	-0.512362	13.7	-0.510931	13.7	-0.506639	13.7	-0.500441	13.7	-0.496149	13.7	-0.491858	13.7	-0.488997	13.7	-0.478983	13.7	-0.472784	13.7	-0.465631	13.7	-0.455141	13.7	-0.451326	13.7	-0.442743	13.7	-0.439405	13.7	-0.430822	13.7	-0.422239	13.7	-0.418901
13.75	-0.52762	13.75	-0.599146	13.75	-0.606298	13.75	-0.601053	13.75	-0.584841	13.75	-0.571489	13.75	-0.562429	13.75	-0.563383	13.75	-0.562429	13.75	-0.558615	13.75	-0.557661	13.75	-0.547647	13.75	-0.541925	13.75	-0.53668	13.75	-0.530481	13.75	-0.521421	13.75	-0.516176	13.75	-0.506163	13.75	-0.49758	13.75	-0.494719	13.75	-0.486612	13.75	-0.477076	13.75	-0.469923	13.75	-0.465155	13.75	-0.453711
13.8	-0.591516	13.8	-0.653987	13.8	-0.661616	13.8	-0.654464	13.8	-0.636821	13.8	-0.623465	13.8	-0.617266	13.8	-0.616789	13.8	-0.61202	13.8	-0.612974	13.8	-0.607252	13.8	-0.60153	13.8	-0.590086	13.8	-0.588179	13.8	-0.580072	13.8	-0.567198	13.8	-0.559568	13.8	-0.551462	13.8	-0.545263	13.8	-0.537157	13.8	-0.52619	13.8	-0.519514	13.8	-0.516653	13.8	-0.507593	13.8	-0.493288
13.85	-0.665908	13.85	-0.719314	13.85	-0.720744	13.85	-0.714068	13.85	-0.698333	13.85	-0.682597	13.85	-0.67306	13.85	-0.675445	13.85	-0.67163	13.85	-0.668292	13.85	-0.661616	13.85	-0.652556	13.85	-0.647311	13.85	-0.634913	13.85	-0.629191	13.85	-0.614882	13.85	-0.607729	13.85	-0.604391	13.85	-0.588655	13.85	-0.581503	13.85	-0.574827	13.85	-0.564337	13.85	-0.558138	13.85	-0.549078	13.85	-0.541925
13.9	-0.739341	13.9	-0.780826	13.9	-0.786071	13.9	-0.778441	13.9	-0.758891	13.9	-0.74697	13.9	-0.735526	13.9	-0.737433	13.9	-0.732188	13.9	-0.730281	13.9	-0.71979	13.9	-0.708346	13.9	-0.701671	13.9	-0.690703	13.9	-0.678782	13.9	-0.671153	13.9	-0.661616	13.9	-0.653987	13.9	-0.645404	13.9	-0.634913	13.9	-0.625377	13.9	-0.616312	13.9	-0.608206	13.9	-0.598192	13.9	-0.590086
13.95	-0.822787	13.95	-0.854259	13.95	-0.848536	13.95	-0.849967	13.95	-0.833278	13.95	-0.816588	13.95	-0.808959	13.95	-0.804191	13.95	-0.797038	13.95	-0.790839	13.95	-0.787024	13.95	-0.77415	13.95	-0.760798	13.95	-0.751739	13.95	-0.740294	13.95	-0.729327	13.95	-0.71836	13.95	-0.7093	13.95	-0.696425	13.95	-0.686412	13.95	-0.680213	13.95	-0.669246	13.95	-0.661139	13.95	-0.648265	13.95	-0.638728
14	-0.910048	14	-0.925784	14	-0.9234	14	-0.920539	14	-0.901465	14	-0.888114	14	-0.874763	14	-0.877147	14	-0.870948	14	-0.861411	14	-0.851874	14	-0.841384	14	-0.824695	14	-0.813727	14	-0.801806	14	-0.786548	14	-0.777488	14	-0.764613	14	-0.753169	14	-0.743155	14	-0.734572	14	-0.725036	14	-0.711684	14	-0.698333	14	-0.691657
14.05	-1.00923	14.05	-1.014	14.05	-1.00828	14.05	-1.00208	14.05	-0.984912	14.05	-0.970607	14.05	-0.955348	14.05	-0.954871	14.05	-0.95058	14.05	-0.936751	14.05	-0.926261	14.05	-0.910048	14.05	-0.895743	14.05	-0.880008	14.05	-0.873809	14.05	-0.855689	14.05	-0.846152	14.05	-0.831847	14.05	-0.820403	14.05	-0.806575	14.05	-0.797992	14.05	-0.782733	14.05	-0.772719	14.05	-0.764613	14.05	-0.748878
14.1	-1.11413	14.1	-1.10841	14.1	-1.09792	14.1	-1.08934	14.1	-1.07694	14.1	-1.05358	14.1	-1.0469	14.1	-1.03927	14.1	-1.03546	14.1	-1.02163	14.1	-1.00589	14.1	-0.992541	14.1	-0.977283	14.1	-0.962024	14.1	-0.949149	14.1	-0.931029	14.1	-0.915294	14.1	-0.905757	14.1	-0.890021	14.1	-0.878577	14.1	-0.865703	14.1	-0.851874	14.1	-0.843768	14.1	-0.828986	14.1	-0.814204
14.15	-1.23001	14.15	-1.21093	14.15	-1.19615	14.15	-1.18566	14.15	-1.16802	14.15	-1.1518	14.15	-1.13893	14.15	-1.13512	14.15	-1.1251	14.15	-1.1108	14.15	-1.09745	14.15	-1.0798	14.15	-1.06454	14.15	-1.04261	14.15	-1.02973	14.15	-1.01352	14.15	-0.993972	14.15	-0.980144	14.15	-0.964885	14.15	-0.949626	14.15	-0.942473	14.15	-0.926738	14.15	-0.912433	14.15	-0.898604	14.15	-0.883822
14.2	-1.35446	14.2	-1.31488	14.2	-1.30487	14.2	-1.29962	14.2	-1.27674	14.2	-1.25957	14.2	-1.24288	14.2	-1.24097	14.2	-1.22667	14.2	-1.21093	14.2	-1.19424	14.2	-1.17612	14.2	-1.1499	14.2	-1.13464	14.2	-1.11366	14.2	-1.09697	14.2	-1.08123	14.2	-1.06693	14.2	-1.04928	14.2	-1.03307	14.2	-1.01924	14.2	-1.00446	14.2	-0.98968	14.2	-0.975852	14.2	-0.960116
14.25	-1.49513	14.25	-1.43695	14.25	-1.4236	14.25	-1.41788	14.25	-1.40024	14.25	-1.37544	14.25	-1.35828	14.25	-1.35112	14.25	-1.33682	14.25	-1.32299	14.25	-1.29915	14.25	-1.28103	14.25	-1.25623	14.25	-1.23287	14.25	-1.21236	14.25	-1.1952	14.25	-1.1704	14.25	-1.15753	14.25	-1.14179	14.25	-1.12224	14.25	-1.10651	14.25	-1.08934	14.25	-1.07217	14.25	-1.05644	14.25	-1.04023
14.3	-1.64199	14.3	-1.57047	14.3	-1.55139	14.3	-1.54806	14.3	-1.52421	14.3	-1.5018	14.3	-1.48273	14.3	-1.47367	14.3	-1.46175	14.3	-1.43886	14.3	-1.4174	14.3	-1.39213	14.3	-1.3702	14.3	-1.34063	14.3	-1.32061	14.3	-1.29533	14.3	-1.27292	14.3	-1.25337	14.3	-1.23334	14.3	-1.21809	14.3	-1.2033	14.3	-1.18852	14.3	-1.16563	14.3	-1.14942	14.3	-1.12844
14.35	-1.80364	14.35	-1.7078	14.35	-1.68729	14.35	-1.683	14.35	-1.65964	14.35	-1.63818	14.35	-1.61624	14.35	-1.60337	14.35	-1.59336	14.35	-1.56713	14.35	-1.54424	14.35	-1.51372	14.35	-1.48654	14.35	-1.45841	14.35	-1.42885	14.35	-1.40739	14.35	-1.38689	14.35	-1.35923	14.35	-1.33873	14.35	-1.31965	14.35	-1.30201	14.35	-1.28198	14.35	-1.26243	14.35	-1.24717	14.35	-1.21999
14.4	-1.98055	14.4	-1.86754	14.4	-1.84846	14.4	-1.83893	14.4	-1.8127	14.4	-1.78981	14.4	-1.76788	14.4	-1.75834	14.4	-1.74165	14.4	-1.71257	14.4	-1.68157	14.4	-1.6501	14.4	-1.61958	14.4	-1.5905	14.4	-1.56093	14.4	-1.53184	14.4	-1.50848	14.4	-1.48082	14.4	-1.45746	14.4	-1.43552	14.4	-1.41788	14.4	-1.39356	14.4	-1.37401	14.4	-1.35017	14.4	-1.3311
14.45	-2.18607	14.45	-2.04493	14.45	-2.02394	14.45	-2.01488	14.45	-1.99057	14.45	-1.96243	14.45	-1.94002	14.45	-1.93096	14.45	-1.90426	14.45	-1.87278	14.45	-1.84322	14.45	-1.80889	14.45	-1.77026	14.45	-1.73879	14.45	-1.70732	14.45	-1.67013	14.45	-1.63913	14.45	-1.61577	14.45	-1.59383	14.45	-1.56475	14.45	-1.5452	14.45	-1.51992	14.45	-1.49513	14.45	-1.47701	14.45	-1.45364
14.5	-2.40732	14.5	-2.24377	14.5	-2.21706	14.5	-2.20753	14.5	-2.18607	14.5	-2.15746	14.5	-2.12646	14.5	-2.11216	14.5	-2.08784	14.5	-2.05256	14.5	-2.01536	14.5	-1.97531	14.5	-1.93525	14.5	-1.89997	14.5	-1.8642	14.5	-1.82415	14.5	-1.79267	14.5	-1.76359	14.5	-1.73355	14.5	-1.70637	14.5	-1.68205	14.5	-1.65678	14.5	-1.62578	14.5	-1.60337	14.5	-1.57619
14.55	-2.65766	14.55	-2.46693	14.55	-2.43498	14.55	-2.42687	14.55	-2.40685	14.55	-2.36965	14.55	-2.33675	14.55	-2.32531	14.55	-2.29383	14.55	-2.25473	14.55	-2.20991	14.55	-2.167	14.55	-2.12217	14.55	-2.07687	14.55	-2.04254	14.55	-1.99963	14.55	-1.96339	14.55	-1.9281	14.55	-1.89663	14.55	-1.86515	14.55	-1.8375	14.55	-1.80793	14.55	-1.77932	14.55	-1.74785	14.55	-1.72306
14.6	-2.92946	14.6	-2.71011	14.6	-2.67483	14.6	-2.66911	14.6	-2.64383	14.6	-2.61093	14.6	-2.57469	14.6	-2.55896	14.6	-2.52272	14.6	-2.47837	14.6	-2.42687	14.6	-2.3768	14.6	-2.32721	14.6	-2.28048	14.6	-2.2328	14.6	-2.18559	14.6	-2.14649	14.6	-2.11025	14.6	-2.07306	14.6	-2.0392	14.6	-2.00678	14.6	-1.97292	14.6	-1.94336	14.6	-1.90855	14.6	-1.87613
14.65	-3.23798	14.65	-2.99002	14.65	-2.95044	14.65	-2.94281	14.65	-2.91849	14.65	-2.87558	14.65	-2.83791	14.65	-2.82265	14.65	-2.77973	14.65	-2.73396	14.65	-2.67054	14.65	-2.61618	14.65	-2.55896	14.65	-2.50364	14.65	-2.45548	14.65	-2.40541	14.65	-2.35725	14.65	-2.31625	14.65	-2.27142	14.65	-2.2328	14.65	-2.20276	14.65	-2.1627	14.65	-2.12885	14.65	-2.08593	14.65	-2.05637
14.7	-3.57081	14.7	-3.28471	14.7	-3.24799	14.7	-3.24131	14.7	-3.21461	14.7	-3.16741	14.7	-3.12687	14.7	-3.1035	14.7	-3.05964	14.7	-3.00432	14.7	-2.93756	14.7	-2.87844	14.7	-2.80691	14.7	-2.74635	14.7	-2.69056	14.7	-2.63144	14.7	-2.57803	14.7	-2.53464	14.7	-2.48075	14.7	-2.43641	14.7	-2.39874	14.7	-2.36059	14.7	-2.31863	14.7	-2.28239	14.7	-2.23995
14.75	-3.95037	14.75	-3.63614	14.75	-3.59608	14.75	-3.59131	14.75	-3.56366	14.75	-3.51454	14.75	-3.46543	14.75	-3.44063	14.75	-3.38341	14.75	-3.3219	14.75	-3.24608	14.75	-3.17599	14.75	-3.10255	14.75	-3.03484	14.75	-2.97047	14.75	-2.89703	14.75	-2.84267	14.75	-2.78927	14.75	-2.73491	14.75	-2.68293	14.75	-2.64336	14.75	-2.59663	14.75	-2.54847	14.75	-2.50269	14.75	-2.45548
14.8	-4.38096	14.8	-4.03143	14.8	-3.98423	14.8	-3.98375	14.8	-3.95276	14.8	-3.89935	14.8	-3.8469	14.8	-3.8159	14.8	-3.75868	14.8	-3.67953	14.8	-3.59799	14.8	-3.51836	14.8	-3.43348	14.8	-3.35146	14.8	-3.27946	14.8	-3.20651	14.8	-3.13784	14.8	-3.07537	14.8	-3.01338	14.8	-2.95712	14.8	-2.90991	14.8	-2.85555	14.8	-2.80453	14.8	-2.75208	14.8	-2.69915
14.85	-4.8702	14.85	-4.47824	14.85	-4.43818	14.85	-4.4439	14.85	-4.40766	14.85	-4.34853	14.85	-4.28988	14.85	-4.24887	14.85	-4.18021	14.85	-4.09247	14.85	-4.00139	14.85	-3.91079	14.85	-3.81352	14.85	-3.72006	14.85	-3.63471	14.85	-3.55412	14.85	-3.47306	14.85	-3.40106	14.85	-3.33048	14.85	-3.2642	14.85	-3.21032	14.85	-3.15119	14.85	-3.09492	14.85	-3.03627	14.85	-2.97571
14.9	-5.41713	14.9	-4.99084	14.9	-4.95221	14.9	-4.95698	14.9	-4.92646	14.9	-4.85732	14.9	-4.78723	14.9	-4.75146	14.9	-4.66992	14.9	-4.56645	14.9	-4.45296	14.9	-4.35378	14.9	-4.23981	14.9	-4.13348	14.9	-4.03382	14.9	-3.93845	14.9	-3.8531	14.9	-3.76822	14.9	-3.6924	14.9	-3.61706	14.9	-3.55031	14.9	-3.48259	14.9	-3.4187	14.9	-3.34717	14.9	-3.28042
14.95	-6.0437	14.95	-5.57448	14.95	-5.54301	14.95	-5.55303	14.95	-5.52299	14.95	-5.44145	14.95	-5.36658	14.95	-5.3189	14.95	-5.22735	14.95	-5.111	14.95	-4.98368	14.95	-4.86495	14.95	-4.73334	14.95	-4.60984	14.95	-4.49683	14.95	-4.38525	14.95	-4.28225	14.95	-4.18974	14.95	-4.10105	14.95	-4.01474	14.95	-3.94417	14.95	-3.86597	14.95	-3.79111	14.95	-3.70957	14.95	-3.63184
15	-6.74512	15	-6.25064	15	-6.22823	15	-6.24874	15	-6.21822	15	-6.12762	15	-6.03607	15	-5.98457	15	-5.87823	15	-5.74329	15	-5.59403	15	-5.45432	15	-5.30126	15	-5.15964	15	-5.03137	15	-4.90024	15	-4.77435	15	-4.6766	15	-4.57122	15	-4.46965	15	-4.38478	15	-4.29226	15	-4.20834	15	-4.11917	15	-4.03191
15.05	-7.55384	15.05	-7.02456	15.05	-7.02265	15.05	-7.05555	15.05	-7.02026	15.05	-6.92442	15.05	-6.82285	15.05	-6.75848	15.05	-6.63497	15.05	-6.47953	15.05	-6.305	15.05	-6.14192	15.05	-5.96502	15.05	-5.7986	15.05	-5.64506	15.05	-5.49581	15.05	-5.35895	15.05	-5.23831	15.05	-5.11815	15.05	-4.9999	15.05	-4.89451	15.05	-4.79819	15.05	-4.69472	15.05	-4.59458	15.05	-4.48491
15.1	-8.44124	15.1	-7.88906	15.1	-7.90861	15.1	-7.95963	15.1	-7.9253	15.1	-7.81706	15.1	-7.70119	15.1	-7.62871	15.1	-7.4909	15.1	-7.30637	15.1	-7.10562	15.1	-6.91298	15.1	-6.70841	15.1	-6.51815	15.1	-6.34077	15.1	-6.16148	15.1	-6.0046	15.1	-5.86202	15.1	-5.72374	15.1	-5.58402	15.1	-5.47101	15.1	-5.35132	15.1	-5.23593	15.1	-5.11815	15.1	-4.99513
15.15	-9.47074	15.15	-8.91331	15.15	-8.9629	15.15	-9.04444	15.15	-9.00916	15.15	-8.88566	15.15	-8.74833	15.15	-8.67108	15.15	-8.51086	15.15	-8.29342	15.15	-8.05643	15.15	-7.84567	15.15	-7.60248	15.15	-7.37551	15.15	-7.17333	15.15	-6.96447	15.15	-6.78184	15.15	-6.61018	15.15	-6.44996	15.15	-6.28736	15.15	-6.15432	15.15	-6.00936	15.15	-5.87823	15.15	-5.73661	15.15	-5.59785
15.2	-10.6523	15.2	-10.1045	15.2	-10.196	15.2	-10.3114	15.2	-10.2775	15.2	-10.1412	15.2	-9.9924	15.2	-9.89179	15.2	-9.70534	15.2	-9.45977	15.2	-9.17796	15.2	-8.92762	15.2	-8.64867	15.2	-8.38593	15.2	-8.1456	15.2	-7.90575	15.2	-7.68354	15.2	-7.49376	15.2	-7.29778	15.2	-7.10896	15.2	-6.95065	15.2	-6.78756	15.2	-6.62782	15.2	-6.4676	15.2	-6.30739
15.25	-11.987	15.25	-11.4792	15.25	-11.6308	15.25	-11.7829	15.25	-11.7553	15.25	-11.597	15.25	-11.4267	15.25	-11.3218	15.25	-11.1015	15.25	-10.8159	15.25	-10.4912	15.25	-10.1951	15.25	-9.86556	15.25	-9.56134	15.25	-9.27714	15.25	-8.99247	15.25	-8.73879	15.25	-8.51182	15.25	-8.29104	15.25	-8.06358	15.25	-7.88191	15.25	-7.68879	15.25	-7.50711	15.25	-7.31447	15.25	-7.12564
15.3	-13.4986	15.3	-13.068	15.3	-13.2912	15.3	-13.4914	15.3	-13.481	15.3	-13.3007	15.3	-13.1124	15.3	-12.9974	15.3	-12.7428	15.3	-12.4114	15.3	-12.0261	15.3	-11.688	15.3	-11.2961	15.3	-10.9375	15.3	-10.6113	15.3	-10.2718	15.3	-9.97809	15.3	-9.71202	15.3	-9.44594	15.3	-9.18034	15.3	-8.97244	15.3	-8.74165	15.3	-8.52183	15.3	-8.30344	15.3	-8.07789
15.35	-15.1775	15.35	-14.8748	15.35	-15.2114	15.35	-15.4722	15.35	-15.4718	15.35	-15.2805	15.35	-15.0722	15.35	-14.9425	15.35	-14.6573	15.35	-14.2696	15.35	-13.8343	15.35	-13.4285	15.35	-12.9803	15.35	-12.5616	15.35	-12.1773	15.35	-11.7653	15.35	-11.4191	15.35	-11.1015	15.35	-10.7992	15.35	-10.4902	15.35	-10.237	15.35	-9.97142	15.35	-9.71297	15.35	-9.44928	15.35	-9.19703
15.4	-17.0644	15.4	-16.9571	15.4	-17.4163	15.4	-17.7558	15.4	-17.7925	15.4	-17.5875	15.4	-17.3691	15.4	-17.2132	15.4	-16.8937	15.4	-16.4526	15.4	-15.9534	15.4	-15.4894	15.4	-14.9696	15.4	-14.4828	15.4	-14.0241	15.4	-13.5572	15.4	-13.1491	15.4	-12.7686	15.4	-12.4033	15.4	-12.0371	15.4	-11.7386	15.4	-11.4253	15.4	-11.122	15.4	-10.8145	15.4	-10.5069
15.45	-19.0628	15.45	-19.2345	15.45	-19.853	15.45	-20.285	15.45	-20.3541	15.45	-20.1429	15.45	-19.9097	15.45	-19.7409	15.45	-19.3871	15.45	-18.8912	15.45	-18.3342	15.45	-17.8083	15.45	-17.2194	15.45	-16.6629	15.45	-16.1255	15.45	-15.5972	15.45	-15.1189	15.45	-14.6869	15.45	-14.2587	15.45	-13.8286	15.45	-13.4705	15.45	-13.0961	15.45	-12.7357	15.45	-12.368	15.45	-12.0137
15.5	-21.2773	15.5	-21.8147	15.5	-22.6119	15.5	-23.1541	15.5	-23.2585	15.5	-23.0549	15.5	-22.8175	15.5	-22.6515	15.5	-22.272	15.5	-21.7307	15.5	-21.1089	15.5	-20.5224	15.5	-19.8534	15.5	-19.2188	15.5	-18.6203	15.5	-18.0114	15.5	-17.4616	15.5	-16.96	15.5	-16.4617	15.5	-15.9681	15.5	-15.55	15.5	-15.1194	15.5	-14.695	15.5	-14.2634	15.5	-13.8314
15.55	-23.5904	15.55	-24.5884	15.55	-25.5941	15.55	-26.2526	15.55	-26.4066	15.55	-26.2254	15.55	-26.0056	15.55	-25.8511	15.55	-25.4634	15.55	-24.8779	15.55	-24.2165	15.55	-23.5833	15.55	-22.8456	15.55	-22.1485	15.55	-21.4766	15.55	-20.7752	15.55	-20.1515	15.55	-19.5831	15.55	-19.007	15.55	-18.442	15.55	-17.9609	15.55	-17.4549	15.55	-16.98	15.55	-16.4765	15.55	-15.972
15.6	-25.9608	15.6	-27.4933	15.6	-28.7317	15.6	-29.5099	15.6	-29.7326	15.6	-29.6148	15.6	-29.4198	15.6	-29.2858	15.6	-28.9115	15.6	-28.3221	15.6	-27.6273	15.6	-26.9717	15.6	-26.1868	15.6	-25.4243	15.6	-24.6962	15.6	-23.9356	15.6	-23.2404	15.6	-22.6019	15.6	-21.951	15.6	-21.3087	15.6	-20.769	15.6	-20.1848	15.6	-19.6312	15.6	-19.0557	15.6	-18.4801
15.65	-28.2658	15.65	-30.4207	15.65	-31.8621	15.65	-32.7586	15.65	-33.0662	15.65	-33.0256	15.65	-32.9093	15.65	-32.8268	15.65	-32.4844	15.65	-31.9184	15.65	-31.247	15.65	-30.5895	15.65	-29.7989	15.65	-29.0011	15.65	-28.2405	15.65	-27.4318	15.65	-26.676	15.65	-25.9822	15.65	-25.2737	15.65	-24.5584	15.65	-23.9571	15.65	-23.3062	15.65	-22.6735	15.65	-22.024	15.65	-21.3765
15.7	-30.3749	15.7	-33.1682	15.7	-34.8038	15.7	-35.7989	15.7	-36.2081	15.7	-36.2987	15.7	-36.2748	15.7	-36.2619	15.7	-36.0068	15.7	-35.5252	15.7	-34.9082	15.7	-34.2997	15.7	-33.5544	15.7	-32.7781	15.7	-32.0123	15.7	-31.1898	15.7	-30.4006	15.7	-29.6844	15.7	-28.932	15.7	-28.1643	15.7	-27.51	15.7	-26.8129	15.7	-26.1115	15.7	-25.3929	15.7	-24.6719
15.75	-32.1597	15.75	-35.5448	15.75	-37.3167	15.75	-38.3896	15.75	-38.9103	15.75	-39.1273	15.75	-39.2393	15.75	-39.3352	15.75	-39.2112	15.75	-38.8669	15.75	-38.3781	15.75	-37.8961	15.75	-37.2442	15.75	-36.5285	15.75	-35.829	15.75	-35.0417	15.75	-34.2692	15.75	-33.5692	15.75	-32.8139	15.75	-32.0305	15.75	-31.3514	15.75	-30.6181	15.75	-29.8771	15.75	-29.1032	15.75	-28.3292
15.8	-33.4185	15.8	-37.2623	15.8	-39.1001	15.8	-40.2221	15.8	-40.8572	15.8	-41.2168	15.8	-41.4857	15.8	-41.7103	15.8	-41.737	15.8	-41.5763	15.8	-41.304	15.8	-40.9922	15.8	-40.5187	15.8	-39.9593	15.8	-39.3771	15.8	-38.6995	15.8	-38.0086	15.8	-37.3763	15.8	-36.651	15.8	-35.9138	15.8	-35.2525	15.8	-34.5229	15.8	-33.779	15.8	-32.9841	15.8	-32.195
15.85	-34.2335	15.85	-38.4101	15.85	-40.2388	15.85	-41.3455	15.85	-42.0889	15.85	-42.601	15.85	-43.0502	15.85	-43.4012	15.85	-43.6205	15.85	-43.6901	15.85	-43.6906	15.85	-43.6148	15.85	-43.3654	15.85	-43.0326	15.85	-42.6339	15.85	-42.1471	15.85	-41.6221	15.85	-41.1085	15.85	-40.501	15.85	-39.8444	15.85	-39.2565	15.85	-38.5717	15.85	-37.8603	15.85	-37.1212	15.85	-36.3425
15.9	-34.4285	15.9	-38.731	15.9	-40.4576	15.9	-41.521	15.9	-42.334	15.9	-43.003	15.9	-43.6057	15.9	-44.0816	15.9	-44.4969	15.9	-44.8269	15.9	-45.1173	15.9	-45.3204	15.9	-45.3719	15.9	-45.3419	15.9	-45.1779	15.9	-44.9557	15.9	-44.64	15.9	-44.3281	15.9	-43.8966	15.9	-43.4012	15.9	-42.9401	15.9	-42.3769	15.9	-41.7728	15.9	-41.1271	15.9	-40.4319
15.95	-34.0332	15.95	-38.226	15.95	-39.7662	15.95	-40.7452	15.95	-41.5787	15.95	-42.3607	15.95	-43.1108	15.95	-43.6734	15.95	-44.2828	15.95	-44.8784	15.95	-45.4549	15.95	-45.9256	15.95	-46.3242	15.95	-46.607	15.95	-46.739	15.95	-46.8215	15.95	-46.8015	15.95	-46.7281	15.95	-46.5564	15.95	-46.2875	15.95	-46.008	15.95	-45.6404	15.95	-45.1931	15.95	-44.7134	15.95	-44.1875
16	-33.0933	16	-36.9905	16	-38.2904	16	-39.1354	16	-39.9474	16	-40.7867	16	-41.6373	16	-42.2658	16	-43.014	16	-43.8318	16	-44.6605	16	-45.4134	16	-46.1339	16	-46.7171	16	-47.1739	16	-47.5859	16	-47.8677	16	-48.078	16	-48.17	16	-48.2044	16	-48.17	16	-48.0494	16	-47.8305	16	-47.595	16	-47.2669
16.05	-31.7053	16.05	-35.1542	16.05	-36.1828	16.05	-36.857	16.05	-37.6038	16.05	-38.4506	16.05	-39.3204	16.05	-40.0027	16.05	-40.8296	16.05	-41.819	16.05	-42.8518	16.05	-43.8112	16.05	-44.7964	16.05	-45.658	16.05	-46.4062	16.05	-47.1439	16.05	-47.7352	16.05	-48.2311	16.05	-48.6159	16.05	-48.952	16.05	-49.1981	16.05	-49.3421	16.05	-49.4112	16.05	-49.4675	16.05	-49.416
16.1	-29.9777	16.1	-32.8864	16.1	-33.6179	16.1	-34.1095	16.1	-34.7499	16.1	-35.5691	16.1	-36.4284	16.1	-37.084	16.1	-37.9676	16.1	-39.041	16.1	-40.1825	16.1	-41.2921	16.1	-42.4689	16.1	-43.5461	16.1	-44.527	16.1	-45.5093	16.1	-46.38	16.1	-47.1248	16.1	-47.7795	16.1	-48.4428	16.1	-48.9387	16.1	-49.3717	16.1	-49.7541	16.1	-50.0917	16.1	-50.3516
16.15	-27.975	16.15	-30.3067	16.15	-30.7711	16.15	-31.0682	16.15	-31.5956	16.15	-32.3438	16.15	-33.1382	16.15	-33.7452	16.15	-34.6083	16.15	-35.7045	16.15	-36.879	16.15	-38.041	16.15	-39.3194	16.15	-40.5225	16.15	-41.6464	16.15	-42.8104	16.15	-43.8813	16.15	-44.8098	16.15	-45.6938	16.15	-46.6065	16.15	-47.3208	16.15	-48.0308	16.15	-48.6664	16.15	-49.3743	16.15	-49.9417
16.2	-25.9465	16.2	-27.738	16.2	-27.9573	16.2	-28.1004	16.2	-28.5095	16.2	-29.1489	16.2	-29.8461	16.2	-30.3954	16.2	-31.1865	16.2	-32.2427	16.2	-33.3814	16.2	-34.5372	16.2	-35.8218	16.2	-37.0664	16.2	-38.2647	16.2	-39.5269	16.2	-40.6999	16.2	-41.7666	16.2	-42.7932	16.2	-43.8918	16.2	-44.7826	16.2	-45.6981	16.2	-46.5521	16.2	-47.4669	16.2	-48.2919
16.25	-23.8884	16.25	-25.2017	16.25	-25.2241	16.25	-25.256	16.25	-25.5574	16.25	-26.0914	16.25	-26.6789	16.25	-27.15	16.25	-27.8643	16.25	-28.8046	16.25	-29.8766	16.25	-30.9433	16.25	-32.1721	16.25	-33.3771	16.25	-34.5687	16.25	-35.838	16.25	-37.0339	16.25	-38.1493	16.25	-39.2536	16.25	-40.4309	16.25	-41.4275	16.25	-42.4761	16.25	-43.4622	16.25	-44.5535	16.25	-45.5787
16.3	-21.8862	16.3	-22.8094	16.3	-22.7068	16.3	-22.6534	16.3	-22.8647	16.3	-23.2972	16.3	-23.7878	16.3	-24.175	16.3	-24.7925	16.3	-25.6289	16.3	-26.5678	16.3	-27.532	16.3	-28.6459	16.3	-29.7555	16.3	-30.8737	16.3	-32.0696	16.3	-33.2354	16.3	-34.3293	16.3	-35.4403	16.3	-36.6143	16.3	-37.6534	16.3	-38.7467	16.3	-39.8015	16.3	-40.9628	16.3	-42.1025
16.35	-19.9679	16.35	-20.5992	16.35	-20.4147	16.35	-20.3183	16.35	-20.4495	16.35	-20.7966	16.35	-21.19	16.35	-21.5162	16.35	-22.035	16.35	-22.7593	16.35	-23.5737	16.35	-24.4039	16.35	-25.3948	16.35	-26.3766	16.35	-27.3799	16.35	-28.4718	16.35	-29.5333	16.35	-30.5432	16.35	-31.5856	16.35	-32.7138	16.35	-33.707	16.35	-34.7909	16.35	-35.8442	16.35	-37.0051	16.35	-38.1781
16.4	-18.1988	16.4	-18.6012	16.4	-18.3914	16.4	-18.2598	16.4	-18.3457	16.4	-18.617	16.4	-18.9403	16.4	-19.1982	16.4	-19.6436	16.4	-20.2521	16.4	-20.9516	16.4	-21.6659	16.4	-22.5089	16.4	-23.3596	16.4	-24.2418	16.4	-25.2102	16.4	-26.1515	16.4	-27.0618	16.4	-28.0121	16.4	-29.0216	16.4	-29.9514	16.4	-30.9423	16.4	-31.9546	16.4	-33.0521	16.4	-34.1774
16.45	-16.5561	16.45	-16.7969	16.45	-16.5837	16.45	-16.445	16.45	-16.4974	16.45	-16.7063	16.45	-16.9733	16.45	-17.185	16.45	-17.556	16.45	-18.0786	16.45	-18.6723	16.45	-19.2774	16.45	-20.0012	16.45	-20.7337	16.45	-21.4895	16.45	-22.3273	16.45	-23.1379	16.45	-23.9438	16.45	-24.7816	16.45	-25.6713	16.45	-26.5101	16.45	-27.398	16.45	-28.3164	16.45	-29.3137	16.45	-30.3436
16.5	-15.0536	16.5	-15.2009	16.5	-14.982	16.5	-14.8566	16.5	-14.8771	16.5	-15.0488	16.5	-15.2648	16.5	-15.4446	16.5	-15.7564	16.5	-16.209	16.5	-16.713	16.5	-17.2308	16.5	-17.8445	16.5	-18.4682	16.5	-19.1282	16.5	-19.8363	16.5	-20.5501	16.5	-21.2429	16.5	-21.9835	16.5	-22.7502	16.5	-23.4827	16.5	-24.2671	16.5	-25.0829	16.5	-25.9615	16.5	-26.8818
16.55	-13.6645	16.55	-13.7265	16.55	-13.531	16.55	-13.4066	16.55	-13.4094	16.55	-13.5558	16.55	-13.7399	16.55	-13.8844	16.55	-14.1581	16.55	-14.5434	16.55	-14.9778	16.55	-15.416	16.55	-15.9443	16.55	-16.486	16.55	-17.0477	16.55	-17.6585	16.55	-18.2646	16.55	-18.8673	16.55	-19.5039	16.55	-20.1767	16.55	-20.8128	16.55	-21.4938	16.55	-22.2071	16.55	-22.967	16.55	-23.7728
16.6	-12.4524	16.6	-12.4381	16.6	-12.2602	16.6	-12.1477	16.6	-12.1434	16.6	-12.2631	16.6	-12.4186	16.6	-12.5516	16.6	-12.7938	16.6	-13.1295	16.6	-13.5081	16.6	-13.8901	16.6	-14.3436	16.6	-14.8099	16.6	-15.302	16.6	-15.8308	16.6	-16.3563	16.6	-16.8799	16.6	-17.4363	16.6	-18.02	16.6	-18.5779	16.6	-19.1787	16.6	-19.7991	16.6	-20.4636	16.6	-21.1645
16.65	-11.3299	16.65	-11.2603	16.65	-11.102	16.65	-10.9985	16.65	-10.9923	16.65	-11.1049	16.65	-11.2403	16.65	-11.35	16.65	-11.5688	16.65	-11.8621	16.65	-12.2021	16.65	-12.5335	16.65	-12.935	16.65	-13.3446	16.65	-13.7704	16.65	-14.2272	16.65	-14.6897	16.65	-15.1466	16.65	-15.6415	16.65	-16.1431	16.65	-16.6319	16.65	-17.1521	16.65	-17.7091	16.65	-18.2748	16.65	-18.8948
16.7	-10.331	16.7	-10.2032	16.7	-10.0511	16.7	-9.96617	16.7	-9.9614	16.7	-10.0592	16.7	-10.1817	16.7	-10.2866	16.7	-10.4807	16.7	-10.7482	16.7	-11.0462	16.7	-11.3399	16.7	-11.6933	16.7	-12.0595	16.7	-12.4376	16.7	-12.8468	16.7	-13.2483	16.7	-13.6502	16.7	-14.088	16.7	-14.5324	16.7	-14.9615	16.7	-15.4183	16.7	-15.9028	16.7	-16.4056	16.7	-16.9445
16.75	-9.41924	16.75	-9.2347	16.75	-9.09403	16.75	-9.01154	16.75	-9.00963	16.75	-9.10071	16.75	-9.21706	16.75	-9.31672	16.75	-9.49458	16.75	-9.73729	16.75	-10.0081	16.75	-10.2709	16.75	-10.5894	16.75	-10.9146	16.75	-11.2489	16.75	-11.6117	16.75	-11.9684	16.75	-12.3365	16.75	-12.7266	16.75	-13.1124	16.75	-13.4895	16.75	-13.8963	16.75	-14.3321	16.75	-14.7796	16.75	-15.2421
16.8	-8.59622	16.8	-8.36113	16.8	-8.22333	16.8	-8.14227	16.8	-8.14322	16.8	-8.23763	16.8	-8.34301	16.8	-8.43743	16.8	-8.60337	16.8	-8.82557	16.8	-9.07162	16.8	-9.31099	16.8	-9.59996	16.8	-9.89179	16.8	-10.1974	16.8	-10.5198	16.8	-10.8445	16.8	-11.1587	16.8	-11.5073	16.8	-11.8573	16.8	-12.193	16.8	-12.5602	16.8	-12.9464	16.8	-13.3274	16.8	-13.7499
16.85	-7.84519	16.85	-7.56529	16.85	-7.42605	16.85	-7.35405	16.85	-7.35071	16.85	-7.43893	16.85	-7.54526	16.85	-7.633	16.85	-7.79083	16.85	-7.99206	16.85	-8.21618	16.85	-8.43886	16.85	-8.69778	16.85	-8.96815	16.85	-9.24138	16.85	-9.53464	16.85	-9.8236	16.85	-10.1049	16.85	-10.4278	16.85	-10.7401	16.85	-11.0386	16.85	-11.3662	16.85	-11.7133	16.85	-12.0523	16.85	-12.4257
16.9	-7.15473	16.9	-6.83239	16.9	-6.69076	16.9	-6.62735	16.9	-6.6283	16.9	-6.70793	16.9	-6.81331	16.9	-6.90248	16.9	-7.04172	16.9	-7.23007	16.9	-7.43893	16.9	-7.63968	16.9	-7.87666	16.9	-8.11651	16.9	-8.36924	16.9	-8.63436	16.9	-8.89567	16.9	-9.15316	16.9	-9.43784	16.9	-9.71631	16.9	-9.98668	16.9	-10.2799	16.9	-10.5927	16.9	-10.8974	16.9	-11.2336
16.95	-6.54294	16.95	-6.18055	16.95	-6.04274	16.95	-5.97646	16.95	-5.986	16.95	-6.06754	16.95	-6.16434	16.95	-6.24731	16.95	-6.38177	16.95	-6.55439	16.95	-6.74608	16.95	-6.92776	16.95	-7.14758	16.95	-7.36835	16.95	-7.59151	16.95	-7.83375	16.95	-8.07264	16.95	-8.30248	16.95	-8.56427	16.95	-8.8189	16.95	-9.0597	16.95	-9.32721	16.95	-9.60902	16.95	-9.87891	16.95	-10.1836
17	-5.98648	17	-5.59499	17	-5.45909	17	-5.39996	17	-5.40664	17	-5.48675	17	-5.5783	17	-5.65603	17	-5.78382	17	-5.94356	17	-6.11951	17	-6.28879	17	-6.48525	17	-6.68647	17	-6.89533	17	-7.10991	17	-7.32782	17	-7.53382	17	-7.77033	17	-7.99778	17	-8.22285	17	-8.45889	17	-8.71304	17	-8.96433	17	-9.23804
17.05	-5.48245	17.05	-5.06474	17.05	-4.93123	17.05	-4.87687	17.05	-4.89165	17.05	-4.95984	17.05	-5.04758	17.05	-5.12769	17.05	-5.25119	17.05	-5.3909	17.05	-5.55589	17.05	-5.71039	17.05	-5.88968	17.05	-6.07231	17.05	-6.26304	17.05	-6.4595	17.05	-6.64928	17.05	-6.84383	17.05	-7.0565	17.05	-7.26488	17.05	-7.46038	17.05	-7.67591	17.05	-7.9067	17.05	-8.13368	17.05	-8.37925
17.1	-5.02231	17.1	-4.59411	17.1	-4.45868	17.1	-4.40862	17.1	-4.41958	17.1	-4.49445	17.1	-4.5798	17.1	-4.65323	17.1	-4.75814	17.1	-4.89356	17.1	-5.04138	17.1	-5.1892	17.1	-5.35037	17.1	-5.52012	17.1	-5.69179	17.1	-5.87347	17.1	-6.04322	17.1	-6.21917	17.1	-6.40943	17.1	-6.59873	17.1	-6.77946	17.1	-6.97163	17.1	-7.17667	17.1	-7.38266	17.1	-7.60344
17.15	-4.61318	17.15	-4.16924	17.15	-4.03477	17.15	-3.98566	17.15	-3.99853	17.15	-4.07244	17.15	-4.14921	17.15	-4.21406	17.15	-4.31706	17.15	-4.44724	17.15	-4.58457	17.15	-4.71236	17.15	-4.86781	17.15	-5.02326	17.15	-5.17728	17.15	-5.34226	17.15	-5.49962	17.15	-5.65794	17.15	-5.82769	17.15	-5.99935	17.15	-6.16291	17.15	-6.33361	17.15	-6.52292	17.15	-6.70173	17.15	-6.90248
17.2	-4.2379	17.2	-3.78825	17.2	-3.65473	17.2	-3.60562	17.2	-3.61992	17.2	-3.68096	17.2	-3.75964	17.2	-3.82639	17.2	-3.91699	17.2	-4.0362	17.2	-4.16304	17.2	-4.28511	17.2	-4.42626	17.2	-4.56407	17.2	-4.71093	17.2	-4.86161	17.2	-5.00228	17.2	-5.14628	17.2	-5.30412	17.2	-5.46004	17.2	-5.60071	17.2	-5.76046	17.2	-5.92735	17.2	-6.09329	17.2	-6.27449
17.25	-3.8922	17.25	-3.44397	17.25	-3.30426	17.25	-3.25467	17.25	-3.26849	17.25	-3.32762	17.25	-3.39629	17.25	-3.45971	17.25	-3.54697	17.25	-3.65378	17.25	-3.77156	17.25	-3.88791	17.25	-4.0157	17.25	-4.14301	17.25	-4.27653	17.25	-4.41625	17.25	-4.54785	17.25	-4.68041	17.25	-4.81917	17.25	-4.96079	17.25	-5.08716	17.25	-5.23355	17.25	-5.38709	17.25	-5.53586	17.25	-5.69179
17.3	-3.58416	17.3	-3.13593	17.3	-3.00337	17.3	-2.94662	17.3	-2.9533	17.3	-3.0048	17.3	-3.06679	17.3	-3.12497	17.3	-3.20937	17.3	-3.30807	17.3	-3.4187	17.3	-3.51788	17.3	-3.6471	17.3	-3.76202	17.3	-3.88934	17.3	-4.01665	17.3	-4.13968	17.3	-4.25555	17.3	-4.38954	17.3	-4.51018	17.3	-4.63798	17.3	-4.761	17.3	-4.90405	17.3	-5.03757	17.3	-5.18252
17.35	-3.31809	17.35	-2.86366	17.35	-2.72156	17.35	-2.66529	17.35	-2.65909	17.35	-2.70678	17.35	-2.76495	17.35	-2.81645	17.35	-2.89608	17.35	-2.98525	17.35	-3.08777	17.35	-3.18934	17.35	-3.30092	17.35	-3.41059	17.35	-3.52456	17.35	-3.64138	17.35	-3.75344	17.35	-3.86836	17.35	-3.98709	17.35	-4.10677	17.35	-4.21788	17.35	-4.32993	17.35	-4.46059	17.35	-4.58791	17.35	-4.72333
17.4	-3.07108	17.4	-2.62381	17.4	-2.4655	17.4	-2.40017	17.4	-2.39445	17.4	-2.43355	17.4	-2.48219	17.4	-2.53321	17.4	-2.5952	17.4	-2.68436	17.4	-2.77782	17.4	-2.87367	17.4	-2.9781	17.4	-3.08062	17.4	-3.18743	17.4	-3.29663	17.4	-3.41012	17.4	-3.50644	17.4	-3.6204	17.4	-3.72578	17.4	-3.82878	17.4	-3.93702	17.4	-4.0486	17.4	-4.16924	17.4	-4.28893
17.45	-2.85316	17.45	-2.40446	17.45	-2.23709	17.45	-2.16509	17.45	-2.1484	17.45	-2.17319	17.45	-2.21611	17.45	-2.2576	17.45	-2.31863	17.45	-2.40208	17.45	-2.48648	17.45	-2.57374	17.45	-2.67292	17.45	-2.76972	17.45	-2.87271	17.45	-2.9719	17.45	-3.07203	17.45	-3.16836	17.45	-3.2704	17.45	-3.37578	17.45	-3.46781	17.45	-3.56986	17.45	-3.6781	17.45	-3.77919	17.45	-3.89172
17.5	-2.65242	17.5	-2.20324	17.5	-2.02633	17.5	-1.93859	17.5	-1.91666	17.5	-1.93478	17.5	-1.97149	17.5	-1.99867	17.5	-2.05637	17.5	-2.12933	17.5	-2.21277	17.5	-2.29002	17.5	-2.38491	17.5	-2.46836	17.5	-2.56802	17.5	-2.66863	17.5	-2.75351	17.5	-2.84506	17.5	-2.93852	17.5	-3.03913	17.5	-3.12497	17.5	-3.22224	17.5	-3.31999	17.5	-3.41679	17.5	-3.52122
17.55	-2.47932	17.55	-2.02967	17.55	-1.84131	17.55	-1.74499	17.55	-1.7016	17.55	-1.70684	17.55	-1.73307	17.55	-1.75977	17.55	-1.80126	17.55	-1.86658	17.55	-1.95004	17.55	-2.02442	17.55	-2.11025	17.55	-2.19561	17.55	-2.28048	17.55	-2.3749	17.55	-2.45739	17.55	-2.54513	17.55	-2.63477	17.55	-2.72871	17.55	-2.80548	17.55	-2.89417	17.55	-2.98334	17.55	-3.0768	17.55	-3.17408
17.6	-2.31911	17.6	-1.87135	17.6	-1.67442	17.6	-1.56427	17.6	-1.51229	17.6	-1.50609	17.6	-1.51992	17.6	-1.53423	17.6	-1.56808	17.6	-1.62721	17.6	-1.69111	17.6	-1.76454	17.6	-1.83893	17.6	-1.9219	17.6	-2.00249	17.6	-2.08832	17.6	-2.17081	17.6	-2.24997	17.6	-2.33198	17.6	-2.41877	17.6	-2.49554	17.6	-2.58232	17.6	-2.66768	17.6	-2.74874	17.6	-2.84267
17.65	-2.1689	17.65	-1.73545	17.65	-1.52994	17.65	-1.41168	17.65	-1.3454	17.65	-1.33205	17.65	-1.3311	17.65	-1.33539	17.65	-1.35971	17.65	-1.4031	17.65	-1.45841	17.65	-1.51754	17.65	-1.58239	17.65	-1.65773	17.65	-1.73212	17.65	-1.80936	17.65	-1.88709	17.65	-1.96053	17.65	-2.04206	17.65	-2.11645	17.65	-2.1875	17.65	-2.27667	17.65	-2.35296	17.65	-2.43975	17.65	-2.52033
17.7	-2.04445	17.7	-1.61386	17.7	-1.4112	17.7	-1.28913	17.7	-1.21952	17.7	-1.18661	17.7	-1.17279	17.7	-1.16706	17.7	-1.18042	17.7	-1.21904	17.7	-1.25719	17.7	-1.29772	17.7	-1.3578	17.7	-1.41502	17.7	-1.48368	17.7	-1.55521	17.7	-1.62054	17.7	-1.68872	17.7	-1.76168	17.7	-1.83321	17.7	-1.90474	17.7	-1.98198	17.7	-2.05017	17.7	-2.12646	17.7	-2.21039
17.75	-1.92572	17.75	-1.51754	17.75	-1.31202	17.75	-1.19281	17.75	-1.11747	17.75	-1.08362	17.75	-1.06121	17.75	-1.05119	17.75	-1.05119	17.75	-1.06884	17.75	-1.10031	17.75	-1.12415	17.75	-1.16516	17.75	-1.21618	17.75	-1.26625	17.75	-1.32299	17.75	-1.38164	17.75	-1.43314	17.75	-1.49799	17.75	-1.56761	17.75	-1.62578	17.75	-1.69683	17.75	-1.76406	17.75	-1.83607	17.75	-1.90807
17.8	-1.81985	17.8	-1.4298	17.8	-1.23621	17.8	-1.11604	17.8	-1.04595	17.8	-1.00112	17.8	-0.974422	17.8	-0.958686	17.8	-0.958686	17.8	-0.96107	17.8	-0.976806	17.8	-0.99874	17.8	-1.02354	17.8	-1.05787	17.8	-1.09601	17.8	-1.14131	17.8	-1.17755	17.8	-1.22238	17.8	-1.27531	17.8	-1.33157	17.8	-1.38689	17.8	-1.43934	17.8	-1.5018	17.8	-1.56427	17.8	-1.62626
17.85	-1.73069	17.85	-1.35494	17.85	-1.16373	17.85	-1.05358	17.85	-0.977759	17.85	-0.932937	17.85	-0.91434	17.85	-0.89479	17.85	-0.880008	17.85	-0.890021	17.85	-0.898128	17.85	-0.907187	17.85	-0.931506	17.85	-0.947242	17.85	-0.974422	17.85	-0.999217	17.85	-1.03689	17.85	-1.06407	17.85	-1.10317	17.85	-1.14322	17.85	-1.18185	17.85	-1.2281	17.85	-1.27912	17.85	-1.32919	17.85	-1.38259
17.9	-1.6439	17.9	-1.28675	17.9	-1.11318	17.9	-0.996356	17.9	-0.925784	17.9	-0.88716	17.9	-0.863795	17.9	-0.841384	17.9	-0.830417	17.9	-0.836616	17.9	-0.837092	17.9	-0.842338	17.9	-0.854259	17.9	-0.86761	17.9	-0.888114	17.9	-0.909095	17.9	-0.931506	17.9	-0.954871	17.9	-0.983958	17.9	-1.014	17.9	-1.03879	17.9	-1.07217	17.9	-1.10507	17.9	-1.15037	17.9	-1.18804
17.95	-1.56522	17.95	-1.22858	17.95	-1.05978	17.95	-0.951056	17.95	-0.888114	17.95	-0.846629	17.95	-0.817065	17.95	-0.800376	17.95	-0.79227	17.95	-0.791793	17.95	-0.79227	17.95	-0.791316	17.95	-0.803714	17.95	-0.811343	17.95	-0.827556	17.95	-0.848536	17.95	-0.860457	17.95	-0.87667	17.95	-0.899081	17.95	-0.925784	17.95	-0.942473	17.95	-0.966792	17.95	-0.992064	17.95	-1.01972	17.95	-1.0531
18	-1.49465	18	-1.17612	18	-1.01257	18	-0.909572	18	-0.846152	18	-0.809436	18	-0.785117	18	-0.762706	18	-0.7546	18	-0.751739	18	-0.754123	18	-0.75603	18	-0.761275	18	-0.771289	18	-0.781302	18	-0.791793	18	-0.805621	18	-0.82231	18	-0.844245	18	-0.853782	18	-0.872378	18	-0.891452	18	-0.911002	18	-0.935321	18	-0.955348
18.05	-1.43171	18.05	-1.12844	18.05	-0.970607	18.05	-0.874763	18.05	-0.812774	18.05	-0.776057	18.05	-0.747447	18.05	-0.735049	18.05	-0.725513	18.05	-0.721698	18.05	-0.721221	18.05	-0.718837	18.05	-0.724559	18.05	-0.733619	18.05	-0.74554	18.05	-0.753169	18.05	-0.771766	18.05	-0.779395	18.05	-0.793223	18.05	-0.811343	18.05	-0.823264	18.05	-0.837569	18.05	-0.861411	18.05	-0.877147	18.05	-0.889068
18.1	-1.37735	18.1	-1.08362	18.1	-0.935321	18.1	-0.842338	18.1	-0.778441	18.1	-0.740294	18.1	-0.720744	18.1	-0.707393	18.1	-0.699286	18.1	-0.694995	18.1	-0.694518	18.1	-0.700717	18.1	-0.694041	18.1	-0.703578	18.1	-0.712638	18.1	-0.724559	18.1	-0.732188	18.1	-0.748878	18.1	-0.76509	18.1	-0.777488	18.1	-0.787978	18.1	-0.797515	18.1	-0.815158	18.1	-0.828032	18.1	-0.846152
18.15	-1.32537	18.15	-1.04642	18.15	-0.900512	18.15	-0.809436	18.15	-0.757937	18.15	-0.717883	18.15	-0.699763	18.15	-0.683551	18.15	-0.67163	18.15	-0.667338	18.15	-0.666862	18.15	-0.671153	18.15	-0.674014	18.15	-0.677352	18.15	-0.686889	18.15	-0.69881	18.15	-0.707393	18.15	-0.719314	18.15	-0.725989	18.15	-0.739818	18.15	-0.752692	18.15	-0.761275	18.15	-0.781779	18.15	-0.790839	18.15	-0.808005
18.2	-1.27435	18.2	-1.00637	18.2	-0.862842	18.2	-0.785117	18.2	-0.72885	18.2	-0.696425	18.2	-0.674014	18.2	-0.659709	18.2	-0.649219	18.2	-0.649695	18.2	-0.643497	18.2	-0.646834	18.2	-0.654941	18.2	-0.660186	18.2	-0.669723	18.2	-0.672107	18.2	-0.683551	18.2	-0.696425	18.2	-0.705009	18.2	-0.716453	18.2	-0.726943	18.2	-0.741725	18.2	-0.749831	18.2	-0.760322	18.2	-0.771766
18.25	-1.22905	18.25	-0.973468	18.25	-0.838523	18.25	-0.758891	18.25	-0.699286	18.25	-0.675921	18.25	-0.648742	18.25	-0.640635	18.25	-0.629191	18.25	-0.623465	18.25	-0.627284	18.25	-0.630145	18.25	-0.627761	18.25	-0.641112	18.25	-0.648265	18.25	-0.657325	18.25	-0.662093	18.25	-0.674968	18.25	-0.684505	18.25	-0.691657	18.25	-0.699286	18.25	-0.715022	18.25	-0.725513	18.25	-0.736003	18.25	-0.748878
18.3	-1.19186	18.3	-0.941997	18.3	-0.813251	18.3	-0.731235	18.3	-0.68069	18.3	-0.651126	18.3	-0.631099	18.3	-0.616312	18.3	-0.608206	18.3	-0.606775	18.3	-0.609636	18.3	-0.61059	18.3	-0.609159	18.3	-0.614882	18.3	-0.627761	18.3	-0.633483	18.3	-0.639205	18.3	-0.650172	18.3	-0.660663	18.3	-0.674968	18.3	-0.679259	18.3	-0.693564	18.3	-0.705009	18.3	-0.713592	18.3	-0.723128
18.35	-1.15085	18.35	-0.915294	18.35	-0.787978	18.35	-0.708823	18.35	-0.660186	18.35	-0.627284	18.35	-0.609636	18.35	-0.594378	18.35	-0.590086	18.35	-0.582933	18.35	-0.585794	18.35	-0.586271	18.35	-0.591516	18.35	-0.592947	18.35	-0.606775	18.35	-0.613928	18.35	-0.622511	18.35	-0.634437	18.35	-0.645881	18.35	-0.652556	18.35	-0.661616	18.35	-0.669723	18.35	-0.683074	18.35	-0.694041	18.35	-0.702147
18.4	-1.11223	18.4	-0.883346	18.4	-0.762229	18.4	-0.688319	18.4	-0.634437	18.4	-0.604391	18.4	-0.588655	18.4	-0.57435	18.4	-0.571012	18.4	-0.567675	18.4	-0.569105	18.4	-0.567675	18.4	-0.568151	18.4	-0.576735	18.4	-0.587225	18.4	-0.593424	18.4	-0.603437	18.4	-0.608683	18.4	-0.625854	18.4	-0.632529	18.4	-0.642543	18.4	-0.655417	18.4	-0.661139	18.4	-0.669246	18.4	-0.681167
18.45	-1.08219	18.45	-0.85855	18.45	-0.738864	18.45	-0.667815	18.45	-0.617743	18.45	-0.582457	18.45	-0.569105	18.45	-0.557184	18.45	-0.546694	18.45	-0.548124	18.45	-0.54574	18.45	-0.550508	18.45	-0.555754	18.45	-0.558138	18.45	-0.566244	18.45	-0.571966	18.45	-0.587225	18.45	-0.593901	18.45	-0.602961	18.45	-0.612497	18.45	-0.62108	18.45	-0.632052	18.45	-0.647788	18.45	-0.653033	18.45	-0.663047
18.5	-1.04833	18.5	-0.838046	18.5	-0.714545	18.5	-0.645881	18.5	-0.59247	18.5	-0.567198	18.5	-0.546217	18.5	-0.53668	18.5	-0.530958	18.5	-0.528097	18.5	-0.525713	18.5	-0.525236	18.5	-0.530958	18.5	-0.543356	18.5	-0.546694	18.5	-0.550508	18.5	-0.562429	18.5	-0.571012	18.5	-0.579596	18.5	-0.595331	18.5	-0.603437	18.5	-0.613451	18.5	-0.624418	18.5	-0.634913	18.5	-0.641112
18.55	-1.02401	18.55	-0.813251	18.55	-0.694995	18.55	-0.623941	18.55	-0.571966	18.55	-0.546694	18.55	-0.529051	18.55	-0.511408	18.55	-0.507116	18.55	-0.503778	18.55	-0.506163	18.55	-0.506163	18.55	-0.512838	18.55	-0.51856	18.55	-0.521898	18.55	-0.530005	18.55	-0.540018	18.55	-0.550032	18.55	-0.565767	18.55	-0.570059	18.55	-0.580072	18.55	-0.590086	18.55	-0.604868	18.55	-0.608206	18.55	-0.622511
18.6	-0.995879	18.6	-0.786071	18.6	-0.671153	18.6	-0.604391	18.6	-0.554323	18.6	-0.530481	18.6	-0.50807	18.6	-0.494242	18.6	-0.48852	18.6	-0.484705	18.6	-0.486612	18.6	-0.483274	18.6	-0.489473	18.6	-0.499964	18.6	-0.504255	18.6	-0.508547	18.6	-0.521898	18.6	-0.526667	18.6	-0.540018	18.6	-0.548124	18.6	-0.557661	18.6	-0.566721	18.6	-0.576258	18.6	-0.58341	18.6	-0.603914
18.65	-0.97013	18.65	-0.764136	18.65	-0.655417	18.65	-0.586271	18.65	-0.537634	18.65	-0.50807	18.65	-0.492334	18.65	-0.483274	18.65	-0.474215	18.65	-0.467062	18.65	-0.468493	18.65	-0.468969	18.65	-0.471354	18.65	-0.474215	18.65	-0.483274	18.65	-0.491381	18.65	-0.498533	18.65	-0.506163	18.65	-0.516653	18.65	-0.523806	18.65	-0.533342	18.65	-0.547171	18.65	-0.5548	18.65	-0.559092	18.65	-0.575304
18.7	-0.939612	18.7	-0.750785	18.7	-0.639682	18.7	-0.570536	18.7	-0.525713	18.7	-0.495672	18.7	-0.475168	18.7	-0.467062	18.7	-0.454664	18.7	-0.449896	18.7	-0.450373	18.7	-0.448465	18.7	-0.454187	18.7	-0.454187	18.7	-0.46277	18.7	-0.467062	18.7	-0.474215	18.7	-0.482798	18.7	-0.49901	18.7	-0.498533	18.7	-0.509977	18.7	-0.523806	18.7	-0.526667	18.7	-0.541925	18.7	-0.552893
18.75	-0.925784	18.75	-0.73648	18.75	-0.630145	18.75	-0.564337	18.75	-0.515699	18.75	-0.486612	18.75	-0.463724	18.75	-0.451803	18.75	-0.44322	18.75	-0.436544	18.75	-0.433207	18.75	-0.435114	18.75	-0.430822	18.75	-0.439405	18.75	-0.445127	18.75	-0.451803	18.75	-0.460863	18.75	-0.4704	18.75	-0.472784	18.75	-0.482798	18.75	-0.488043	18.75	-0.500441	18.75	-0.512362	18.75	-0.512838	18.75	-0.525236
18.8	-0.901942	18.8	-0.714545	18.8	-0.618219	18.8	-0.549555	18.8	-0.502825	18.8	-0.476599	18.8	-0.45228	18.8	-0.444174	18.8	-0.430822	18.8	-0.430822	18.8	-0.423193	18.8	-0.425577	18.8	-0.425577	18.8	-0.426531	18.8	-0.429392	18.8	-0.435591	18.8	-0.439405	18.8	-0.446081	18.8	-0.45228	18.8	-0.458002	18.8	-0.473261	18.8	-0.474691	18.8	-0.486612	18.8	-0.490904	18.8	-0.499487
18.85	-0.886207	18.85	-0.705962	18.85	-0.609159	18.85	-0.539541	18.85	-0.494719	18.85	-0.468493	18.85	-0.448942	18.85	-0.43273	18.85	-0.424623	18.85	-0.415087	18.85	-0.415564	18.85	-0.413179	18.85	-0.413179	18.85	-0.416517	18.85	-0.418901	18.85	-0.426054	18.85	-0.427008	18.85	-0.431299	18.85	-0.444174	18.85	-0.449896	18.85	-0.453711	18.85	-0.458956	18.85	-0.465155	18.85	-0.476599	18.85	-0.485182
18.9	-0.870471	18.9	-0.696902	18.9	-0.6001	18.9	-0.529051	18.9	-0.490427	18.9	-0.455141	18.9	-0.439882	18.9	-0.425577	18.9	-0.417948	18.9	-0.411272	18.9	-0.405073	18.9	-0.399828	18.9	-0.407457	18.9	-0.40555	18.9	-0.407934	18.9	-0.411749	18.9	-0.419378	18.9	-0.416994	18.9	-0.428438	18.9	-0.433207	18.9	-0.440836	18.9	-0.445604	18.9	-0.451326	18.9	-0.46134	18.9	-0.465155
18.95	-0.854735	18.95	-0.685935	18.95	-0.586748	18.95	-0.527143	18.95	-0.482321	18.95	-0.45228	18.95	-0.431776	18.95	-0.416517	18.95	-0.409842	18.95	-0.404596	18.95	-0.398874	18.95	-0.390768	18.95	-0.396967	18.95	-0.398397	18.95	-0.400305	18.95	-0.399351	18.95	-0.404596	18.95	-0.413179	18.95	-0.416517	18.95	-0.417948	18.95	-0.428438	18.95	-0.43416	18.95	-0.436544	18.95	-0.445604	18.95	-0.45228
19	-0.840907	19	-0.673537	19	-0.586748	19	-0.519514	19	-0.473261	19	-0.450373	19	-0.427008	19	-0.411749	19	-0.406981	19	-0.39649	19	-0.394583	19	-0.393152	19	-0.388861	19	-0.391722	19	-0.387907	19	-0.395536	19	-0.408411	19	-0.398874	19	-0.408411	19	-0.416517	19	-0.415087	19	-0.42367	19	-0.428438	19	-0.433207	19	-0.437975
19.05	-0.825648	19.05	-0.667815	19.05	-0.575781	19.05	-0.509501	19.05	-0.465631	19.05	-0.439882	19.05	-0.421762	19.05	-0.410795	19.05	-0.399351	19.05	-0.390768	19.05	-0.389338	19.05	-0.386477	19.05	-0.386	19.05	-0.390291	19.05	-0.386477	19.05	-0.393152	19.05	-0.396967	19.05	-0.397921	19.05	-0.406504	19.05	-0.40555	19.05	-0.410318	19.05	-0.415087	19.05	-0.421762	19.05	-0.429392	19.05	-0.42367
19.1	-0.813251	19.1	-0.657802	19.1	-0.565767	19.1	-0.507116	19.1	-0.467539	19.1	-0.436544	19.1	-0.412226	19.1	-0.40555	19.1	-0.391245	19.1	-0.389814	19.1	-0.378847	19.1	-0.380278	19.1	-0.378847	19.1	-0.383139	19.1	-0.37837	19.1	-0.385523	19.1	-0.385523	19.1	-0.39506	19.1	-0.395536	19.1	-0.397921	19.1	-0.400782	19.1	-0.411749	19.1	-0.410795	19.1	-0.416517	19.1	-0.416517
19.15	-0.798469	19.15	-0.635867	19.15	-0.561476	19.15	-0.498533	19.15	-0.457525	19.15	-0.427961	19.15	-0.413179	19.15	-0.401735	19.15	-0.390768	19.15	-0.385523	19.15	-0.380278	19.15	-0.379324	19.15	-0.378847	19.15	-0.375986	19.15	-0.379801	19.15	-0.37837	19.15	-0.386477	19.15	-0.390768	19.15	-0.391245	19.15	-0.396967	19.15	-0.395536	19.15	-0.400782	19.15	-0.413656	19.15	-0.415087	19.15	-0.419855
19.2	-0.788455	19.2	-0.631576	19.2	-0.558138	19.2	-0.496626	19.2	-0.454664	19.2	-0.431776	19.2	-0.41604	19.2	-0.398397	19.2	-0.390768	19.2	-0.382662	19.2	-0.382662	19.2	-0.377893	19.2	-0.375509	19.2	-0.375986	19.2	-0.373602	19.2	-0.381231	19.2	-0.382185	19.2	-0.383615	19.2	-0.383615	19.2	-0.39506	19.2	-0.39506	19.2	-0.398874	19.2	-0.401258	19.2	-0.407457	19.2	-0.412703
19.25	-0.771289	19.25	-0.633006	19.25	-0.555277	19.25	-0.492811	19.25	-0.453234	19.25	-0.425577	19.25	-0.407457	19.25	-0.396013	19.25	-0.391245	19.25	-0.377893	19.25	-0.37694	19.25	-0.368357	19.25	-0.372171	19.25	-0.372171	19.25	-0.370741	19.25	-0.374556	19.25	-0.375986	19.25	-0.380278	19.25	-0.387907	19.25	-0.386477	19.25	-0.388861	19.25	-0.394583	19.25	-0.399351	19.25	-0.401735	19.25	-0.406027
19.3	-0.769858	19.3	-0.632529	19.3	-0.547647	19.3	-0.492334	19.3	-0.454187	19.3	-0.42367	19.3	-0.40555	19.3	-0.394106	19.3	-0.386477	19.3	-0.373602	19.3	-0.370264	19.3	-0.370741	19.3	-0.369787	19.3	-0.372171	19.3	-0.372648	19.3	-0.370264	19.3	-0.375032	19.3	-0.37837	19.3	-0.379801	19.3	-0.393152	19.3	-0.385523	19.3	-0.391722	19.3	-0.39649	19.3	-0.396013	19.3	-0.402689
19.35	-0.761275	19.35	-0.632052	19.35	-0.549078	19.35	-0.487566	19.35	-0.447512	19.35	-0.419378	19.35	-0.402689	19.35	-0.390768	19.35	-0.386953	19.35	-0.375509	19.35	-0.367403	19.35	-0.368357	19.35	-0.366449	19.35	-0.364065	19.35	-0.364065	19.35	-0.368357	19.35	-0.375032	19.35	-0.373125	19.35	-0.372648	19.35	-0.379801	19.35	-0.387907	19.35	-0.392675	19.35	-0.392199	19.35	-0.395536	19.35	-0.396013
19.4	-0.7546	19.4	-0.629191	19.4	-0.541449	19.4	-0.488997	19.4	-0.451326	19.4	-0.421286	19.4	-0.404596	19.4	-0.392199	19.4	-0.386477	19.4	-0.380754	19.4	-0.36931	19.4	-0.367403	19.4	-0.368357	19.4	-0.360727	19.4	-0.363588	19.4	-0.370264	19.4	-0.367403	19.4	-0.370741	19.4	-0.37837	19.4	-0.377417	19.4	-0.383139	19.4	-0.387907	19.4	-0.385523	19.4	-0.386953	19.4	-0.39649
19.45	-0.74554	19.45	-0.620604	19.45	-0.543356	19.45	-0.487566	19.45	-0.444651	19.45	-0.418901	19.45	-0.401735	19.45	-0.390291	19.45	-0.381231	19.45	-0.374556	19.45	-0.368834	19.45	-0.365496	19.45	-0.368357	19.45	-0.365019	19.45	-0.361681	19.45	-0.366926	19.45	-0.364542	19.45	-0.36788	19.45	-0.372648	19.45	-0.380754	19.45	-0.380754	19.45	-0.385046	19.45	-0.387907	19.45	-0.389814	19.45	-0.38743
19.5	-0.741248	19.5	-0.621557	19.5	-0.538588	19.5	-0.487089	19.5	-0.447035	19.5	-0.424623	19.5	-0.40555	19.5	-0.390768	19.5	-0.381708	19.5	-0.375032	19.5	-0.368834	19.5	-0.36788	19.5	-0.365019	19.5	-0.361681	19.5	-0.359774	19.5	-0.366449	19.5	-0.367403	19.5	-0.370264	19.5	-0.375986	19.5	-0.372648	19.5	-0.376463	19.5	-0.37694	19.5	-0.389814	19.5	-0.38743	19.5	-0.390291
19.55	-0.734572	19.55	-0.615358	19.55	-0.539064	19.55	-0.485659	19.55	-0.447989	19.55	-0.418425	19.55	-0.404596	19.55	-0.392199	19.55	-0.383615	19.55	-0.375032	19.55	-0.369787	19.55	-0.365019	19.55	-0.360727	19.55	-0.361204	19.55	-0.36931	19.55	-0.361204	19.55	-0.366449	19.55	-0.365973	19.55	-0.375986	19.55	-0.374556	19.55	-0.373125	19.55	-0.385046	19.55	-0.389814	19.55	-0.386953	19.55	-0.388861
19.6	-0.733619	19.6	-0.617743	19.6	-0.540495	19.6	-0.488043	19.6	-0.45228	19.6	-0.421762	19.6	-0.402689	19.6	-0.393152	19.6	-0.386953	19.6	-0.376463	19.6	-0.373602	19.6	-0.366449	19.6	-0.364065	19.6	-0.359774	19.6	-0.362158	19.6	-0.35882	19.6	-0.365019	19.6	-0.367403	19.6	-0.370741	19.6	-0.375509	19.6	-0.373125	19.6	-0.379801	19.6	-0.381708	19.6	-0.386477	19.6	-0.386953
19.65	-0.725036	19.65	-0.614405	19.65	-0.540018	19.65	-0.485182	19.65	-0.45228	19.65	-0.424147	19.65	-0.406981	19.65	-0.388384	19.65	-0.383615	19.65	-0.379324	19.65	-0.373125	19.65	-0.364065	19.65	-0.364542	19.65	-0.365496	19.65	-0.365973	19.65	-0.365496	19.65	-0.36788	19.65	-0.371218	19.65	-0.371218	19.65	-0.373125	19.65	-0.37694	19.65	-0.379324	19.65	-0.382662	19.65	-0.386477	19.65	-0.390768
19.7	-0.725989	19.7	-0.61965	19.7	-0.534773	19.7	-0.48995	19.7	-0.451803	19.7	-0.420332	19.7	-0.404596	19.7	-0.398397	19.7	-0.391245	19.7	-0.379324	19.7	-0.370264	19.7	-0.365973	19.7	-0.36931	19.7	-0.368357	19.7	-0.365019	19.7	-0.357389	19.7	-0.368357	19.7	-0.373125	19.7	-0.373602	19.7	-0.376463	19.7	-0.380278	19.7	-0.375032	19.7	-0.381231	19.7	-0.386	19.7	-0.386953
19.75	-0.725036	19.75	-0.615835	19.75	-0.541449	19.75	-0.488043	19.75	-0.45085	19.75	-0.426054	19.75	-0.413179	19.75	-0.400305	19.75	-0.384092	19.75	-0.382185	19.75	-0.369787	19.75	-0.374079	19.75	-0.366926	19.75	-0.365496	19.75	-0.365019	19.75	-0.365019	19.75	-0.365019	19.75	-0.366449	19.75	-0.371218	19.75	-0.375986	19.75	-0.374079	19.75	-0.378847	19.75	-0.37837	19.75	-0.385523	19.75	-0.384569
19.8	-0.717883	19.8	-0.621557	19.8	-0.540018	19.8	-0.491858	19.8	-0.453711	19.8	-0.425577	19.8	-0.412703	19.8	-0.391722	19.8	-0.387907	19.8	-0.379324	19.8	-0.369787	19.8	-0.373125	19.8	-0.370741	19.8	-0.368834	19.8	-0.36788	19.8	-0.365973	19.8	-0.368834	19.8	-0.373125	19.8	-0.375032	19.8	-0.37694	19.8	-0.373125	19.8	-0.381231	19.8	-0.381708	19.8	-0.390291	19.8	-0.385046
19.85	-0.71979	19.85	-0.618696	19.85	-0.537634	19.85	-0.488997	19.85	-0.453711	19.85	-0.434637	19.85	-0.412226	19.85	-0.401735	19.85	-0.393629	19.85	-0.380278	19.85	-0.37694	19.85	-0.371695	19.85	-0.36788	19.85	-0.369787	19.85	-0.373602	19.85	-0.370741	19.85	-0.367403	19.85	-0.369787	19.85	-0.375986	19.85	-0.371218	19.85	-0.374079	19.85	-0.377893	19.85	-0.382662	19.85	-0.38743	19.85	-0.391722
19.9	-0.721698	19.9	-0.623941	19.9	-0.548601	19.9	-0.49901	19.9	-0.455618	19.9	-0.431776	19.9	-0.417948	19.9	-0.401258	19.9	-0.396013	19.9	-0.391245	19.9	-0.375509	19.9	-0.372171	19.9	-0.376463	19.9	-0.375032	19.9	-0.368834	19.9	-0.373125	19.9	-0.367403	19.9	-0.371695	19.9	-0.373602	19.9	-0.374556	19.9	-0.38743	19.9	-0.383615	19.9	-0.386953	19.9	-0.386953	19.9	-0.388384
19.95	-0.72742	19.95	-0.629668	19.95	-0.548601	19.95	-0.497103	19.95	-0.458479	19.95	-0.435591	19.95	-0.42367	19.95	-0.407457	19.95	-0.394583	19.95	-0.390291	19.95	-0.386	19.95	-0.376463	19.95	-0.372648	19.95	-0.374556	19.95	-0.370741	19.95	-0.377417	19.95	-0.372648	19.95	-0.373602	19.95	-0.375032	19.95	-0.375986	19.95	-0.380278	19.95	-0.379801	19.95	-0.384569	19.95	-0.386477	19.95	-0.386477
20	-0.727897	20	-0.632052	20	-0.550508	20	-0.494719	20	-0.464678	20	-0.442266	20	-0.416994	20	-0.407934	20	-0.405073	20	-0.392675	20	-0.387907	20	-0.385046	20	-0.376463	20	-0.375986	20	-0.376463	20	-0.37694	20	-0.37694	20	-0.375509	20	-0.375986	20	-0.377893	20	-0.383615	20	-0.38743	20	-0.385046	20	-0.386477	20	-0.390768
20.05	-0.731711	20.05	-0.63396	20.05	-0.560999	20.05	-0.503778	20.05	-0.464678	20.05	-0.445604	20.05	-0.429869	20.05	-0.41604	20.05	-0.406504	20.05	-0.401258	20.05	-0.385046	20.05	-0.385523	20.05	-0.382662	20.05	-0.381708	20.05	-0.377417	20.05	-0.373602	20.05	-0.37837	20.05	-0.381708	20.05	-0.380754	20.05	-0.378847	20.05	-0.382185	20.05	-0.386477	20.05	-0.386953	20.05	-0.388861	20.05	-0.39649
20.1	-0.739818	20.1	-0.636821	20.1	-0.559568	20.1	-0.509024	20.1	-0.476599	20.1	-0.447035	20.1	-0.44179	20.1	-0.419378	20.1	-0.409842	20.1	-0.399351	20.1	-0.398874	20.1	-0.396013	20.1	-0.384092	20.1	-0.381231	20.1	-0.384569	20.1	-0.375509	20.1	-0.381231	20.1	-0.380278	20.1	-0.37694	20.1	-0.382662	20.1	-0.388384	20.1	-0.386953	20.1	-0.393152	20.1	-0.386	20.1	-0.39506
20.15	-0.751739	20.15	-0.647311	20.15	-0.566244	20.15	-0.515223	20.15	-0.477552	20.15	-0.46134	20.15	-0.443697	20.15	-0.429869	20.15	-0.419855	20.15	-0.410795	20.15	-0.402212	20.15	-0.399351	20.15	-0.389814	20.15	-0.389814	20.15	-0.387907	20.15	-0.384569	20.15	-0.379801	20.15	-0.384569	20.15	-0.393152	20.15	-0.393629	20.15	-0.38743	20.15	-0.392675	20.15	-0.397921	20.15	-0.39506	20.15	-0.398874
20.2	-0.766044	20.2	-0.651126	20.2	-0.576735	20.2	-0.521898	20.2	-0.485182	20.2	-0.46134	20.2	-0.448942	20.2	-0.43416	20.2	-0.430346	20.2	-0.413656	20.2	-0.410795	20.2	-0.406504	20.2	-0.398874	20.2	-0.391722	20.2	-0.390768	20.2	-0.386953	20.2	-0.389814	20.2	-0.387907	20.2	-0.389814	20.2	-0.387907	20.2	-0.394583	20.2	-0.391245	20.2	-0.400782	20.2	-0.398874	20.2	-0.406981
20.25	-0.791316	20.25	-0.658755	20.25	-0.587225	20.25	-0.528574	20.25	-0.496626	20.25	-0.473738	20.25	-0.456572	20.25	-0.441313	20.25	-0.435114	20.25	-0.4251	20.25	-0.420332	20.25	-0.407457	20.25	-0.409365	20.25	-0.401258	20.25	-0.404119	20.25	-0.395536	20.25	-0.392199	20.25	-0.400305	20.25	-0.396013	20.25	-0.39649	20.25	-0.394583	20.25	-0.398874	20.25	-0.406504	20.25	-0.396967	20.25	-0.409365
20.3	-0.818496	20.3	-0.675921	20.3	-0.589132	20.3	-0.543833	20.3	-0.50807	20.3	-0.484228	20.3	-0.463247	20.3	-0.455618	20.3	-0.441313	20.3	-0.433683	20.3	-0.428438	20.3	-0.417948	20.3	-0.409842	20.3	-0.412703	20.3	-0.40555	20.3	-0.402689	20.3	-0.407457	20.3	-0.402212	20.3	-0.401735	20.3	-0.404119	20.3	-0.403166	20.3	-0.404119	20.3	-0.411272	20.3	-0.411272	20.3	-0.411272
20.35	-0.853305	20.35	-0.69881	20.35	-0.597239	20.35	-0.552893	20.35	-0.516176	20.35	-0.496149	20.35	-0.472784	20.35	-0.464678	20.35	-0.453711	20.35	-0.439882	20.35	-0.435114	20.35	-0.428438	20.35	-0.420809	20.35	-0.412226	20.35	-0.41604	20.35	-0.407457	20.35	-0.409842	20.35	-0.41461	20.35	-0.410795	20.35	-0.406027	20.35	-0.408888	20.35	-0.414133	20.35	-0.410318	20.35	-0.41461	20.35	-0.415564
20.4	-0.890498	20.4	-0.734096	20.4	-0.617743	20.4	-0.570536	20.4	-0.52762	20.4	-0.505686	20.4	-0.485182	20.4	-0.47183	20.4	-0.465631	20.4	-0.449419	20.4	-0.443697	20.4	-0.445127	20.4	-0.429869	20.4	-0.420809	20.4	-0.427008	20.4	-0.421286	20.4	-0.417471	20.4	-0.413179	20.4	-0.417948	20.4	-0.412703	20.4	-0.418901	20.4	-0.420332	20.4	-0.417471	20.4	-0.420809	20.4	-0.425577
20.45	-0.92483	20.45	-0.769382	20.45	-0.631099	20.45	-0.579596	20.45	-0.540495	20.45	-0.513792	20.45	-0.49901	20.45	-0.483751	20.45	-0.474215	20.45	-0.460863	20.45	-0.45085	20.45	-0.441313	20.45	-0.44179	20.45	-0.432253	20.45	-0.427961	20.45	-0.427008	20.45	-0.429869	20.45	-0.426054	20.45	-0.427008	20.45	-0.4251	20.45	-0.420332	20.45	-0.421286	20.45	-0.426054	20.45	-0.426054	20.45	-0.428915
20.5	-0.947719	20.5	-0.802283	20.5	-0.644927	20.5	-0.595808	20.5	-0.560999	20.5	-0.530481	20.5	-0.512362	20.5	-0.499964	20.5	-0.487089	20.5	-0.4704	20.5	-0.460863	20.5	-0.457048	20.5	-0.445127	20.5	-0.447035	20.5	-0.436068	20.5	-0.436068	20.5	-0.435591	20.5	-0.431299	20.5	-0.430822	20.5	-0.431299	20.5	-0.428915	20.5	-0.432253	20.5	-0.435591	20.5	-0.43273	20.5	-0.44322
20.55	-0.964408	20.55	-0.933414	20.55	-0.659232	20.55	-0.612974	20.55	-0.571489	20.55	-0.540972	20.55	-0.523329	20.55	-0.50807	20.55	-0.494242	20.55	-0.484705	20.55	-0.468016	20.55	-0.466585	20.55	-0.458479	20.55	-0.448465	20.55	-0.445604	20.55	-0.444174	20.55	-0.440836	20.55	-0.445127	20.55	-0.439882	20.55	-0.438452	20.55	-0.441313	20.55	-0.437498	20.55	-0.434637	20.55	-0.440359	20.55	-0.436068
20.6	-0.990157	20.6	-0.931983	20.6	-0.678782	20.6	-0.631576	20.6	-0.582933	20.6	-0.560045	20.6	-0.537634	20.6	-0.519037	20.6	-0.504732	20.6	-0.488997	20.6	-0.483274	20.6	-0.4704	20.6	-0.46277	20.6	-0.464201	20.6	-0.455618	20.6	-0.449896	20.6	-0.447512	20.6	-0.442743	20.6	-0.442743	20.6	-0.445127	20.6	-0.443697	20.6	-0.44322	20.6	-0.44322	20.6	-0.446558	20.6	-0.447989
20.65	-1.01591	20.65	-0.897174	20.65	-0.695472	20.65	-0.65208	20.65	-0.606298	20.65	-0.577688	20.65	-0.557184	20.65	-0.532389	20.65	-0.516176	20.65	-0.508547	20.65	-0.492811	20.65	-0.482321	20.65	-0.477552	20.65	-0.468969	20.65	-0.463724	20.65	-0.457048	20.65	-0.453711	20.65	-0.454664	20.65	-0.456095	20.65	-0.451803	20.65	-0.450373	20.65	-0.454664	20.65	-0.454187	20.65	-0.449896	20.65	-0.451803
20.7	-0.972991	20.7	-0.825171	20.7	-0.715022	20.7	-0.665908	20.7	-0.620127	20.7	-0.593424	20.7	-0.570059	20.7	-0.543356	20.7	-0.526667	20.7	-0.513792	20.7	-0.50807	20.7	-0.493765	20.7	-0.478029	20.7	-0.481367	20.7	-0.476599	20.7	-0.467062	20.7	-0.46134	20.7	-0.466585	20.7	-0.458479	20.7	-0.46277	20.7	-0.466108	20.7	-0.464201	20.7	-0.460863	20.7	-0.459909	20.7	-0.46134
20.75	-0.926738	20.75	-0.806575	20.75	-0.736957	20.75	-0.683074	20.75	-0.642543	20.75	-0.602484	20.75	-0.577211	20.75	-0.560045	20.75	-0.541925	20.75	-0.528097	20.75	-0.519514	20.75	-0.500441	20.75	-0.492334	20.75	-0.485659	20.75	-0.482798	20.75	-0.474215	20.75	-0.470877	20.75	-0.468493	20.75	-0.475168	20.75	-0.47183	20.75	-0.468016	20.75	-0.468969	20.75	-0.474215	20.75	-0.473738	20.75	-0.465631
20.8	-0.889544	20.8	-0.814681	20.8	-0.759845	20.8	-0.705962	20.8	-0.654464	20.8	-0.62633	20.8	-0.593901	20.8	-0.571012	20.8	-0.547171	20.8	-0.532389	20.8	-0.531435	20.8	-0.510454	20.8	-0.500917	20.8	-0.493288	20.8	-0.488997	20.8	-0.484228	20.8	-0.483274	20.8	-0.475645	20.8	-0.472307	20.8	-0.473738	20.8	-0.474691	20.8	-0.474691	20.8	-0.472784	20.8	-0.477552	20.8	-0.473738
20.85	-0.874763	20.85	-0.832324	20.85	-0.780349	20.85	-0.725036	20.85	-0.676398	20.85	-0.635867	20.85	-0.607729	20.85	-0.576258	20.85	-0.559092	20.85	-0.547171	20.85	-0.530958	20.85	-0.521421	20.85	-0.509977	20.85	-0.501394	20.85	-0.497103	20.85	-0.488997	20.85	-0.487089	20.85	-0.486135	20.85	-0.483751	20.85	-0.479937	20.85	-0.480413	20.85	-0.478506	20.85	-0.486135	20.85	-0.47946	20.85	-0.483751
20.9	-0.889068	20.9	-0.853305	20.9	-0.797038	20.9	-0.740294	20.9	-0.694995	20.9	-0.65351	20.9	-0.619173	20.9	-0.593424	20.9	-0.571489	20.9	-0.554323	20.9	-0.541449	20.9	-0.523806	20.9	-0.519037	20.9	-0.505686	20.9	-0.500917	20.9	-0.494719	20.9	-0.489473	20.9	-0.487089	20.9	-0.491381	20.9	-0.486135	20.9	-0.484705	20.9	-0.484228	20.9	-0.484228	20.9	-0.484705	20.9	-0.486135
20.95	-0.896697	20.95	-0.866179	20.95	-0.813727	20.95	-0.755076	20.95	-0.7093	20.95	-0.664954	20.95	-0.630145	20.95	-0.602961	20.95	-0.582933	20.95	-0.562906	20.95	-0.546217	20.95	-0.534296	20.95	-0.520468	20.95	-0.514746	20.95	-0.511885	20.95	-0.503778	20.95	-0.499487	20.95	-0.497103	20.95	-0.492811	20.95	-0.492811	20.95	-0.495672	20.95	-0.491858	20.95	-0.494719	20.95	-0.485659	20.95	-0.490904
21	-0.91434	21	-0.881438	21	-0.825171	21	-0.768905	21	-0.715499	21	-0.670199	21	-0.641112	21	-0.609636	21	-0.592947	21	-0.569582	21	-0.5548	21	-0.542402	21	-0.534773	21	-0.519991	21	-0.516653	21	-0.507116	21	-0.501871	21	-0.505686	21	-0.499487	21	-0.49758	21	-0.496626	21	-0.499487	21	-0.499964	21	-0.499487	21	-0.494719
21.05	-0.925307	21.05	-0.89479	21.05	-0.84043	21.05	-0.777965	21.05	-0.72742	21.05	-0.683551	21.05	-0.647311	21.05	-0.618219	21.05	-0.595808	21.05	-0.576258	21.05	-0.568151	21.05	-0.542879	21.05	-0.53668	21.05	-0.526667	21.05	-0.521421	21.05	-0.515699	21.05	-0.507116	21.05	-0.504732	21.05	-0.510454	21.05	-0.49901	21.05	-0.499487	21.05	-0.498533	21.05	-0.49901	21.05	-0.496149	21.05	-0.503778
21.1	-0.934844	21.1	-0.901465	21.1	-0.84043	21.1	-0.782256	21.1	-0.732188	21.1	-0.682597	21.1	-0.652556	21.1	-0.622034	21.1	-0.599146	21.1	-0.58341	21.1	-0.569105	21.1	-0.551939	21.1	-0.539064	21.1	-0.532866	21.1	-0.526667	21.1	-0.519514	21.1	-0.519991	21.1	-0.503778	21.1	-0.509501	21.1	-0.508547	21.1	-0.503302	21.1	-0.502825	21.1	-0.502825	21.1	-0.509024	21.1	-0.509024
21.15	-0.947242	21.15	-0.910048	21.15	-0.837092	21.15	-0.783687	21.15	-0.723605	21.15	-0.678782	21.15	-0.650649	21.15	-0.622034	21.15	-0.607729	21.15	-0.58341	21.15	-0.57292	21.15	-0.555277	21.15	-0.541449	21.15	-0.534773	21.15	-0.529051	21.15	-0.529051	21.15	-0.519514	21.15	-0.51856	21.15	-0.509501	21.15	-0.513792	21.15	-0.511408	21.15	-0.513315	21.15	-0.510454	21.15	-0.510454	21.15	-0.514269
21.2	-0.95201	21.2	-0.911956	21.2	-0.829463	21.2	-0.772719	21.2	-0.720744	21.2	-0.677829	21.2	-0.646834	21.2	-0.6249	21.2	-0.600576	21.2	-0.578165	21.2	-0.563383	21.2	-0.551939	21.2	-0.545263	21.2	-0.533819	21.2	-0.530481	21.2	-0.524759	21.2	-0.528574	21.2	-0.520945	21.2	-0.516176	21.2	-0.515699	21.2	-0.511408	21.2	-0.515223	21.2	-0.516176	21.2	-0.513315	21.2	-0.509501
21.25	-0.958686	21.25	-0.899558	21.25	-0.820403	21.25	-0.757461	21.25	-0.708346	21.25	-0.669246	21.25	-0.635867	21.25	-0.613451	21.25	-0.595331	21.25	-0.576735	21.25	-0.563383	21.25	-0.557184	21.25	-0.545263	21.25	-0.537634	21.25	-0.529051	21.25	-0.529528	21.25	-0.52762	21.25	-0.524282	21.25	-0.519514	21.25	-0.519037	21.25	-0.517607	21.25	-0.516653	21.25	-0.51856	21.25	-0.517607	21.25	-0.518084
21.3	-0.957255	21.3	-0.888114	21.3	-0.800376	21.3	-0.73648	21.3	-0.68975	21.3	-0.654464	21.3	-0.625377	21.3	-0.598192	21.3	-0.576735	21.3	-0.564337	21.3	-0.556231	21.3	-0.551939	21.3	-0.539064	21.3	-0.53668	21.3	-0.522852	21.3	-0.524759	21.3	-0.52762	21.3	-0.522852	21.3	-0.518084	21.3	-0.520945	21.3	-0.51856	21.3	-0.51713	21.3	-0.523329	21.3	-0.520468	21.3	-0.522375
21.35	-0.958686	21.35	-0.871902	21.35	-0.77558	21.35	-0.716929	21.35	-0.672584	21.35	-0.638251	21.35	-0.605822	21.35	-0.593424	21.35	-0.571012	21.35	-0.556231	21.35	-0.547171	21.35	-0.546217	21.35	-0.537157	21.35	-0.529051	21.35	-0.526667	21.35	-0.530481	21.35	-0.522852	21.35	-0.520468	21.35	-0.523329	21.35	-0.515699	21.35	-0.525236	21.35	-0.518084	21.35	-0.519514	21.35	-0.519514	21.35	-0.522375
21.4	-0.951056	21.4	-0.850444	21.4	-0.755553	21.4	-0.689273	21.4	-0.648265	21.4	-0.615358	21.4	-0.587702	21.4	-0.570536	21.4	-0.558615	21.4	-0.549078	21.4	-0.541925	21.4	-0.532389	21.4	-0.529051	21.4	-0.526667	21.4	-0.521421	21.4	-0.519991	21.4	-0.518084	21.4	-0.519991	21.4	-0.520468	21.4	-0.519514	21.4	-0.518084	21.4	-0.519991	21.4	-0.521898	21.4	-0.523806	21.4	-0.52762
21.45	-0.936275	21.45	-0.830417	21.45	-0.726943	21.45	-0.667338	21.45	-0.623941	21.45	-0.596762	21.45	-0.568151	21.45	-0.559568	21.45	-0.543356	21.45	-0.536203	21.45	-0.52762	21.45	-0.521898	21.45	-0.521421	21.45	-0.518084	21.45	-0.513792	21.45	-0.515223	21.45	-0.512838	21.45	-0.514746	21.45	-0.520468	21.45	-0.512838	21.45	-0.519037	21.45	-0.522852	21.45	-0.51713	21.45	-0.525236	21.45	-0.528097
21.5	-0.923877	21.5	-0.80276	21.5	-0.703101	21.5	-0.642066	21.5	-0.599146	21.5	-0.569105	21.5	-0.5548	21.5	-0.539064	21.5	-0.523806	21.5	-0.522375	21.5	-0.51713	21.5	-0.50807	21.5	-0.506639	21.5	-0.506639	21.5	-0.50807	21.5	-0.506163	21.5	-0.505209	21.5	-0.506163	21.5	-0.509501	21.5	-0.514269	21.5	-0.51713	21.5	-0.51856	21.5	-0.519514	21.5	-0.519991	21.5	-0.519991
21.55	-0.907187	21.55	-0.780349	21.55	-0.677829	21.55	-0.615835	21.55	-0.578642	21.55	-0.55337	21.55	-0.536203	21.55	-0.520945	21.55	-0.516653	21.55	-0.502825	21.55	-0.499964	21.55	-0.495672	21.55	-0.491858	21.55	-0.494242	21.55	-0.491381	21.55	-0.498533	21.55	-0.498533	21.55	-0.505686	21.55	-0.507116	21.55	-0.507116	21.55	-0.507116	21.55	-0.512838	21.55	-0.514746	21.55	-0.524282	21.55	-0.518084
21.6	-0.88573	21.6	-0.750308	21.6	-0.654941	21.6	-0.598192	21.6	-0.553846	21.6	-0.530481	21.6	-0.512838	21.6	-0.506639	21.6	-0.495672	21.6	-0.493288	21.6	-0.489473	21.6	-0.478029	21.6	-0.48995	21.6	-0.478983	21.6	-0.483751	21.6	-0.484705	21.6	-0.48852	21.6	-0.492334	21.6	-0.494242	21.6	-0.49758	21.6	-0.501871	21.6	-0.506639	21.6	-0.510454	21.6	-0.514269	21.6	-0.517607
21.65	-0.865703	21.65	-0.722651	21.65	-0.634913	21.65	-0.576735	21.65	-0.546694	21.65	-0.522375	21.65	-0.501394	21.65	-0.494242	21.65	-0.481844	21.65	-0.479937	21.65	-0.476599	21.65	-0.472307	21.65	-0.477552	21.65	-0.472784	21.65	-0.472784	21.65	-0.47946	21.65	-0.476599	21.65	-0.481844	21.65	-0.483751	21.65	-0.488997	21.65	-0.489473	21.65	-0.493288	21.65	-0.500441	21.65	-0.504732	21.65	-0.507593
21.7	-0.842814	21.7	-0.708346	21.7	-0.616312	21.7	-0.570536	21.7	-0.530005	21.7	-0.50807	21.7	-0.497103	21.7	-0.487089	21.7	-0.478029	21.7	-0.471354	21.7	-0.4704	21.7	-0.467062	21.7	-0.457525	21.7	-0.460863	21.7	-0.464201	21.7	-0.468493	21.7	-0.4704	21.7	-0.475168	21.7	-0.474691	21.7	-0.480413	21.7	-0.486135	21.7	-0.493288	21.7	-0.48995	21.7	-0.493288	21.7	-0.499964
21.75	-0.818496	21.75	-0.694518	21.75	-0.614405	21.75	-0.560045	21.75	-0.529528	21.75	-0.504732	21.75	-0.495195	21.75	-0.486612	21.75	-0.473261	21.75	-0.465155	21.75	-0.464201	21.75	-0.458002	21.75	-0.458956	21.75	-0.458479	21.75	-0.458956	21.75	-0.458956	21.75	-0.457048	21.75	-0.465631	21.75	-0.465155	21.75	-0.473261	21.75	-0.472784	21.75	-0.481844	21.75	-0.482798	21.75	-0.487089	21.75	-0.491381
[truncated: 250 more columns]

## Sheet: Reduction Current Analysis
Electrode 1					Electrode 2					Electrode 3					Electrode 4					Electrode 5
Scan	Potential /V	Height /uA	Current change		Scan	Potential /V	Height /uA	Current change		Scan	Potential /V	Height /uA	Current change		Scan	Potential /V	Height /uA	Current change		Scan	Potential /V	Height /uA	Current change
1	0.594182	-27.5915	0		1	0.594182	-25.706	0		1	0.609339	-24.9764	0		1	0.59926	-27.1045	0		1	0.609339	-18.5944	0
2	0.594182	-31.0488	3.45728		2	0.594182	-28.8526	3.14666		2	0.609339	-28.6479	3.67155		2	0.59926	-31.3758	4.27131		2	0.60426	-21.898	3.30367
3	0.594182	-32.8801	5.28864		3	0.594182	-30.1374	4.43143		3	0.609339	-30.2153	5.23899		3	0.59926	-33.004	5.89948		3	0.60426	-23.6969	5.1025
4	0.59926	-33.9776	6.38614		4	0.594182	-31.2346	5.52861		4	0.609339	-31.4409	6.4645		4	0.59926	-34.3763	7.2718		4	0.60426	-25.0216	6.42719
5	0.594182	-34.8078	7.21635		5	0.594182	-32.0193	6.31339		5	0.609339	-32.2897	7.31333		5	0.59926	-35.436	8.33148		5	0.60426	-26.0054	7.41104
6	0.594182	-34.9593	7.36782		6	0.594182	-32.0737	6.36769		6	0.609339	-32.9293	7.95298		6	0.59926	-35.6477	8.54322		6	0.60426	-26.8804	8.28606
7	0.594182	-35.6775	8.08604		7	0.594182	-32.6276	6.92166		7	0.609339	-33.4537	8.47738		7	0.59926	-36.3607	9.25622		7	0.60426	-27.5537	8.95936
8	0.594182	-36.2103	8.61885		8	0.594182	-33.1328	7.42682		8	0.609339	-33.414	8.43765		8	0.59926	-36.953	9.84847		8	0.60426	-28.162	9.56767
9	0.594182	-36.7734	9.18197		9	0.589182	-33.6696	7.96362		9	0.609339	-33.9089	8.93254		9	0.594182	-37.6504	10.5459		9	0.60426	-28.6906	10.0963
10	0.594182	-37.2571	9.66558		10	0.589182	-33.6268	7.92085		10	0.609339	-34.3985	9.42217		10	0.594182	-37.6595	10.555		10	0.59926	-29.2446	10.6503
11	0.589182	-37.255	9.66352		11	0.589182	-34.1547	8.44877		11	0.60426	-34.2741	9.29776		11	0.594182	-38.2276	11.1231		11	0.59926	-29.274	10.6796
12	0.589182	-37.9118	10.3204		12	0.589182	-34.5774	8.87146		12	0.60426	-34.8186	9.84224		12	0.594182	-38.7748	11.6704		12	0.59926	-29.745	11.1507
13	0.589182	-37.8497	10.2582		13	0.584182	-34.5764	8.87048		13	0.60426	-35.2639	10.2876		13	0.589182	-38.7584	11.6539		13	0.59926	-30.1813	11.5869
14	0.589182	-38.3527	10.7612		14	0.584182	-35.0877	9.38169		14	0.60426	-35.6631	10.6868		14	0.589182	-39.3953	12.2909		14	0.59926	-30.5558	11.9614
15	0.584182	-38.9005	11.309		15	0.584182	-35.4968	9.79084		15	0.59926	-36.0699	11.0935		15	0.589182	-39.9328	12.8284		15	0.59926	-30.8697	12.2753
16	0.584182	-38.8109	11.2194		16	0.579103	-35.8418	10.1358		16	0.59926	-35.9754	10.999		16	0.584182	-39.6747	12.5702		16	0.594182	-30.7999	12.2055
17	0.584182	-39.3058	11.7144		17	0.579103	-35.765	10.059		17	0.59926	-36.453	11.4766		17	0.584182	-40.397	13.2925		17	0.594182	-31.2188	12.6245
18	0.584182	-39.7103	12.1188		18	0.579103	-36.1773	10.4714		18	0.59926	-36.8735	11.8971		18	0.584182	-40.9917	13.8872		18	0.594182	-31.601	13.0067
19	0.579103	-40.2235	12.6321		19	0.579103	-36.4806	10.7746		19	0.59926	-37.1024	12.126		19	0.584182	-40.7426	13.6381		19	0.594182	-31.9476	13.3533
20	0.579103	-40.044	12.4526		20	0.574103	-36.2848	10.5789		20	0.594182	-37.4275	12.4512		20	0.579103	-41.2906	14.1861		20	0.589182	-31.7081	13.1138
21	0.579103	-40.4609	12.8694		21	0.574103	-36.656	10.95		21	0.594182	-37.2184	12.242		21	0.579103	-41.8531	14.7486		21	0.589182	-32.1073	13.5129
22	0.579103	-40.7831	13.1916		22	0.574103	-36.9719	11.2659		22	0.594182	-37.6338	12.6575		22	0.579103	-42.2883	15.1839		22	0.589182	-32.4224	13.828
23	0.574103	-41.1419	13.5504		23	0.574103	-37.2071	11.5012		23	0.594182	-37.971	12.9946		23	0.579103	-41.9111	14.8067		23	0.589182	-32.7656	14.1712
24	0.574103	-40.933	13.3415		24	0.569026	-36.8733	11.1674		24	0.594182	-38.213	13.2367		24	0.574103	-42.4676	15.3632		24	0.589182	-32.9697	14.3754
25	0.574103	-41.4089	13.8174		25	0.569026	-37.2952	11.5893		25	0.589182	-37.9043	12.9279		25	0.574103	-42.2795	15.1751		25	0.584182	-32.6578	14.0634
26	0.574103	-41.7643	14.1728		26	0.569026	-36.982	11.276		26	0.589182	-38.3549	13.3785		26	0.574103	-42.8405	15.736		26	0.584182	-33.0481	14.4537
27	0.574103	-42.0559	14.4645		27	0.569026	-37.2347	11.5287		27	0.589182	-38.7473	13.7709		27	0.574103	-43.2714	16.1669		27	0.584182	-33.3784	14.784
28	0.569026	-41.7409	14.1494		28	0.564026	-37.6146	11.9087		28	0.589182	-38.4834	13.507		28	0.569026	-43.6711	16.5667		28	0.584182	-33.6542	15.0598
29	0.569026	-42.1387	14.5472		29	0.564026	-37.9684	12.2624		29	0.589182	-38.7321	13.7558		29	0.569026	-43.4395	16.3351		29	0.584182	-33.883	15.2887
30	0.569026	-42.5138	14.9224		30	0.564026	-37.5877	11.8818		30	0.584182	-39.0171	14.0408		30	0.569026	-43.9199	16.8155		30	0.579103	-33.5327	14.9383
Average
Scan	E1	E2	E3	E4	E5	Average	stdev.s
1	0	0	0	0	0	0	0	#DIV/0!
2	3.45728	3.14666	3.67155	4.27131	3.30367	3.57009	0.391151	0.109563
3	5.28864	4.43143	5.23899	5.89948	5.1025	5.19221	0.468734	0.0902764
4	6.38614	5.52861	6.4645	7.2718	6.42719	6.41565	0.551946	0.0860312
5	7.21635	6.31339	7.31333	8.33148	7.41104	7.31712	0.641154	0.0876239
6	7.36782	6.36769	7.95298	8.54322	8.28606	7.70356	0.775089	0.100614
7	8.08604	6.92166	8.47738	9.25622	8.95936	8.34013	0.81463	0.097676
8	8.61885	7.42682	8.43765	9.84847	9.56767	8.77989	0.864445	0.0984574
9	9.18197	7.96362	8.93254	10.5459	10.0963	9.34406	0.906801	0.0970457
10	9.66558	7.92085	9.42217	10.555	10.6503	9.64278	0.986045	0.102257
11	9.66352	8.44877	9.29776	11.1231	10.6796	9.84255	0.960411	0.0975774
12	10.3204	8.87146	9.84224	11.6704	11.1507	10.371	0.982551	0.0947401
13	10.2582	8.87048	10.2876	11.6539	11.5869	10.5314	1.02634	0.0974548
14	10.7612	9.38169	10.6868	12.2909	11.9614	11.0164	1.0357	0.0940148
15	11.309	9.79084	11.0935	12.8284	12.2753	11.4594	1.04694	0.0913604
16	11.2194	10.1358	10.999	12.5702	12.2055	11.426	0.872498	0.0763609
17	11.7144	10.059	11.4766	13.2925	12.6245	11.8334	1.09951	0.0929161
18	12.1188	10.4714	11.8971	13.8872	13.0067	12.2762	1.14497	0.0932671
19	12.6321	10.7746	12.126	13.6381	13.3533	12.5048	1.01564	0.0812196
20	12.4526	10.5789	12.4512	14.1861	13.1138	12.5565	1.17467	0.0935505
21	12.8694	10.95	12.242	14.7486	13.5129	12.8646	1.26674	0.0984671
22	13.1916	11.2659	12.6575	15.1839	13.828	13.2254	1.29322	0.0977831
23	13.5504	11.5012	12.9946	14.8067	14.1712	13.4048	1.12835	0.0841749
24	13.3415	11.1674	13.2367	15.3632	14.3754	13.4968	1.39808	0.103586
25	13.8174	11.5893	12.9279	15.1751	14.0634	13.5146	1.20009	0.0887999
26	14.1728	11.276	13.3785	15.736	14.4537	13.8034	1.47393	0.10678
27	14.4645	11.5287	13.7709	16.1669	14.784	14.143	1.52207	0.10762
28	14.1494	11.9087	13.507	16.5667	15.0598	14.2383	1.55345	0.109103
29	14.5472	12.2624	13.7558	16.3351	15.2887	14.4378	1.38081	0.0956381
30	14.9224	11.8818	14.0408	16.8155	14.9383	14.5197	1.59974	0.110177

## Sheet: Surface Area Calculation
To find the surface area, simply divide the charge by 3.84 C/m^2
Electrode 1						Electrode 2						Electrode 3						Electrode 4						Electrode 5
Scan	Charge (uC)	Area (m^2)	area (cm^2)	delta area		Scan	Charge (uC)	Area (m^2)	area (cm^2)	delta area		Scan	Charge (uC)	Area (m^2)	area (cm^2)	delta area		Scan	Charge (uC)	Area (m^2)	area (cm^2)	delta area		Scan	Charge (uC)	Area (m^2)	area (cm^2)	delta area
1	-39.5	0.000102865	1.02865	0		1	-37	9.63542e-05	0.963542	0		1	-37.7	9.81771e-05	0.981771	0		1	-39.9	0.000103906	1.03906	0		1	-27.1	7.05729e-05	0.705729	0
2	-41.5	0.000108073	1.08073	0.0506329		2	-39.1	0.000101823	1.01823	0.0567568		2	-39.3	0.000102344	1.02344	0.0424403		2	-42.2	0.000109896	1.09896	0.0576441		2	-29.7	7.73438e-05	0.773438	0.095941
3	-42.6	0.000110938	1.10938	0.026506		3	-40.2	0.000104688	1.04688	0.028133		3	-40.2	0.000104688	1.04688	0.0229008		3	-43.3	0.00011276	1.1276	0.0260664		3	-31.3	8.15104e-05	0.815104	0.0538721
4	-43.3	0.00011276	1.1276	0.0164319		4	-40.9	0.00010651	1.0651	0.0174129		4	-40.8	0.00010625	1.0625	0.0149254		4	-44.2	0.000115104	1.15104	0.0207852		4	-32.5	8.46354e-05	0.846354	0.0383387
5	-43.8	0.000114063	1.14062	0.0115473		5	-41.5	0.000108073	1.08073	0.0146699		5	-41.3	0.000107552	1.07552	0.0122549		5	-44.9	0.000116927	1.16927	0.0158371		5	-33.4	8.69792e-05	0.869792	0.0276923
6	-44.3	0.000115365	1.15365	0.0114155		6	-41.9	0.000109115	1.09115	0.00963855		6	-41.7	0.000108594	1.08594	0.00968523		6	-45.5	0.00011849	1.1849	0.013363		6	-34.1	8.88021e-05	0.888021	0.0209581
7	-44.7	0.000116406	1.16406	0.00902935		7	-42.3	0.000110156	1.10156	0.00954654		7	-42	0.000109375	1.09375	0.00719424		7	-46	0.000119792	1.19792	0.010989		7	-34.8	9.0625e-05	0.90625	0.0205279
8	-45.1	0.000117448	1.17448	0.00894855		8	-42.6	0.000110938	1.10938	0.0070922		8	-42.4	0.000110417	1.10417	0.00952381		8	-46.5	0.000121094	1.21094	0.0108696		8	-35.3	9.19271e-05	0.919271	0.0143678
9	-45.4	0.000118229	1.18229	0.00665188		9	-43	0.000111979	1.11979	0.00938967		9	-42.7	0.000111198	1.11198	0.00707547		9	-46.9	0.000122135	1.22135	0.00860215		9	-35.8	9.32292e-05	0.932292	0.0141643
10	-45.8	0.000119271	1.19271	0.00881057		10	-43.3	0.00011276	1.1276	0.00697674		10	-43	0.000111979	1.11979	0.00702576		10	-47.4	0.000123437	1.23437	0.010661		10	-36.3	9.45312e-05	0.945312	0.0139665
11	-46.1	0.000120052	1.20052	0.00655022		11	-43.7	0.000113802	1.13802	0.00923788		11	-43.3	0.00011276	1.1276	0.00697674		11	-47.7	0.000124219	1.24219	0.00632911		11	-36.7	9.55729e-05	0.955729	0.0110193
12	-46.5	0.000121094	1.21094	0.00867679		12	-44	0.000114583	1.14583	0.00686499		12	-43.6	0.000113542	1.13542	0.00692841		12	-48.1	0.00012526	1.2526	0.00838574		12	-37.1	9.66146e-05	0.966146	0.0108992
13	-46.9	0.000122135	1.22135	0.00860215		13	-44.2	0.000115104	1.15104	0.00454545		13	-44	0.000114583	1.14583	0.00917431		13	-48.5	0.000126302	1.26302	0.00831601		13	-37.4	9.73958e-05	0.973958	0.00808625
14	-47.2	0.000122917	1.22917	0.00639659		14	-44.5	0.000115885	1.15885	0.00678733		14	-44.2	0.000115104	1.15104	0.00454545		14	-48.9	0.000127344	1.27344	0.00824742		14	-37.8	9.84375e-05	0.984375	0.0106952
15	-47.5	0.000123698	1.23698	0.00635593		15	-44.8	0.000116667	1.16667	0.00674157		15	-44.5	0.000115885	1.15885	0.00678733		15	-49.3	0.000128385	1.28385	0.00817996		15	-38.1	9.92187e-05	0.992188	0.00793651
16	-47.9	0.00012474	1.2474	0.00842105		16	-45.1	0.000117448	1.17448	0.00669643		16	-44.8	0.000116667	1.16667	0.00674157		16	-49.6	0.000129167	1.29167	0.00608519		16	-38.4	0.0001	1	0.00787402
17	-48.2	0.000125521	1.25521	0.00626305		17	-45.3	0.000117969	1.17969	0.00443459		17	-45	0.000117187	1.17188	0.00446429		17	-50	0.000130208	1.30208	0.00806452		17	-38.7	0.000100781	1.00781	0.0078125
18	-48.5	0.000126302	1.26302	0.00622407		18	-45.6	0.00011875	1.1875	0.00662252		18	-45.3	0.000117969	1.17969	0.00666667		18	-50.4	0.00013125	1.3125	0.008		18	-39	0.000101562	1.01562	0.00775194
19	-48.7	0.000126823	1.26823	0.00412371		19	-45.8	0.000119271	1.19271	0.00438596		19	-45.5	0.00011849	1.1849	0.00441501		19	-50.7	0.000132031	1.32031	0.00595238		19	-39.3	0.000102344	1.02344	0.00769231
20	-49	0.000127604	1.27604	0.00616016		20	-46	0.000119792	1.19792	0.00436681		20	-45.8	0.000119271	1.19271	0.00659341		20	-51.1	0.000133073	1.33073	0.00788955		20	-39.6	0.000103125	1.03125	0.00763359
21	-49.3	0.000128385	1.28385	0.00612245		21	-46.2	0.000120313	1.20312	0.00434783		21	-46	0.000119792	1.19792	0.00436681		21	-51.4	0.000133854	1.33854	0.00587084		21	-39.9	0.000103906	1.03906	0.00757576
22	-49.6	0.000129167	1.29167	0.00608519		22	-46.4	0.000120833	1.20833	0.004329		22	-46.2	0.000120313	1.20312	0.00434783		22	-51.7	0.000134635	1.34635	0.00583658		22	-40.1	0.000104427	1.04427	0.00501253
23	-49.8	0.000129688	1.29688	0.00403226		23	-46.7	0.000121615	1.21615	0.00646552		23	-46.4	0.000120833	1.20833	0.004329		23	-52	0.000135417	1.35417	0.00580271		23	-40.3	0.000104948	1.04948	0.00498753
24	-50.1	0.000130469	1.30469	0.0060241		24	-46.9	0.000122135	1.22135	0.00428266		24	-46.6	0.000121354	1.21354	0.00431034		24	-52.3	0.000136198	1.36198	0.00576923		24	-40.6	0.000105729	1.05729	0.00744417
25	-50.3	0.00013099	1.3099	0.00399202		25	-47.1	0.000122656	1.22656	0.00426439		25	-46.8	0.000121875	1.21875	0.00429185		25	-52.6	0.000136979	1.36979	0.00573614		25	-40.8	0.00010625	1.0625	0.00492611
26	-50.6	0.000131771	1.31771	0.00596421		26	-47.3	0.000123177	1.23177	0.00424628		26	-47	0.000122396	1.22396	0.0042735		26	-52.9	0.00013776	1.3776	0.00570342		26	-41.1	0.000107031	1.07031	0.00735294
27	-50.9	0.000132552	1.32552	0.00592885		27	-47.5	0.000123698	1.23698	0.00422833		27	-47.2	0.000122917	1.22917	0.00425532		27	-53.2	0.000138542	1.38542	0.00567108		27	-41.3	0.000107552	1.07552	0.00486618
28	-51.1	0.000133073	1.33073	0.00392927		28	-47.7	0.000124219	1.24219	0.00421053		28	-47.4	0.000123437	1.23437	0.00423729		28	-53.5	0.000139323	1.39323	0.0056391		28	-41.5	0.000108073	1.08073	0.00484262
29	-51.3	0.000133594	1.33594	0.00391389		29	-47.9	0.00012474	1.2474	0.00419287		29	-47.6	0.000123958	1.23958	0.00421941		29	-53.8	0.000140104	1.40104	0.00560748		29	-41.7	0.000108594	1.08594	0.00481928
30	-51.5	0.000134115	1.34115	0.00389864		30	-48.1	0.00012526	1.2526	0.00417537		30	-47.7	0.000124219	1.24219	0.00210084		30	-54.1	0.000140885	1.40885	0.00557621		30	-41.9	0.000109115	1.09115	0.00479616
Average
Scan	E1	E2	E3	E4	E5	Average	stdev.s
1	0	0	0	0	0	0	0
2	0.0506329	0.0567568	0.0424403	0.0576441	0.095941	0.060683	0.0184476
3	0.026506	0.028133	0.0229008	0.0260664	0.0538721	0.0314956	0.011316
4	0.0164319	0.0174129	0.0149254	0.0207852	0.0383387	0.0215788	0.00859809
5	0.0115473	0.0146699	0.0122549	0.0158371	0.0276923	0.0164003	0.00585758
6	0.0114155	0.00963855	0.00968523	0.013363	0.0209581	0.0130121	0.00420142
7	0.00902935	0.00954654	0.00719424	0.010989	0.0205279	0.0114574	0.00469497
8	0.00894855	0.0070922	0.00952381	0.0108696	0.0143678	0.0101604	0.0024287
9	0.00665188	0.00938967	0.00707547	0.00860215	0.0141643	0.0091767	0.00268483
10	0.00881057	0.00697674	0.00702576	0.010661	0.0139665	0.00948811	0.00261766
11	0.00655022	0.00923788	0.00697674	0.00632911	0.0110193	0.00802265	0.00182135
12	0.00867679	0.00686499	0.00692841	0.00838574	0.0108992	0.00835102	0.00147191
13	0.00860215	0.00454545	0.00917431	0.00831601	0.00808625	0.00774484	0.00164056
14	0.00639659	0.00678733	0.00454545	0.00824742	0.0106952	0.0073344	0.00205356
15	0.00635593	0.00674157	0.00678733	0.00817996	0.00793651	0.00720026	0.000720509
16	0.00842105	0.00669643	0.00674157	0.00608519	0.00787402	0.00716365	0.000853838
17	0.00626305	0.00443459	0.00446429	0.00806452	0.0078125	0.00620779	0.00156267
18	0.00622407	0.00662252	0.00666667	0.008	0.00775194	0.00705304	0.000693833
19	0.00412371	0.00438596	0.00441501	0.00595238	0.00769231	0.00531388	0.00135278
20	0.00616016	0.00436681	0.00659341	0.00788955	0.00763359	0.0065287	0.0012559
21	0.00612245	0.00434783	0.00436681	0.00587084	0.00757576	0.00565674	0.00121017
22	0.00608519	0.004329	0.00434783	0.00583658	0.00501253	0.00512223	0.000731919
23	0.00403226	0.00646552	0.004329	0.00580271	0.00498753	0.0051234	0.000905854
24	0.0060241	0.00428266	0.00431034	0.00576923	0.00744417	0.0055661	0.00118341
25	0.00399202	0.00426439	0.00429185	0.00573614	0.00492611	0.0046421	0.000626982
26	0.00596421	0.00424628	0.0042735	0.00570342	0.00735294	0.00550807	0.00116327
27	0.00592885	0.00422833	0.00425532	0.00567108	0.00486618	0.00498995	0.00070435
28	0.00392927	0.00421053	0.00423729	0.0056391	0.00484262	0.00457176	0.000611183
29	0.00391389	0.00419287	0.00421941	0.00560748	0.00481928	0.00455059	0.000605347
30	0.00389864	0.00417537	0.00210084	0.00557621	0.00479616	0.00410944	0.00115812
