# Supplementary material for: Surface analysis of Metrohm BT220 screen-printed electrodes through electrochemical techniques: importance of pretreatment
Source: Front Chem. 2025 Sep 17;13:1602365. doi: 10.3389/fchem.2025.1602365 (PMC12484216; doi:10.3389/fchem.2025.1602365)
Supplement: Supplementary file 2 [file DataSheet1.zip › Raw data file/Electrochemical_experiments/CV-Alc30.xlsx]

## Sheet: CV raw data
Electrode 1													Electrode 2									Electrode 3
CV i vs E Scan 1		CV i vs E Scan 2		CV i vs E Scan 3		CV i vs E Scan 4		CV i vs E Scan 5		CV i vs E Scan 6			CV i vs E Scan 1		CV i vs E Scan 2		CV i vs E Scan 3		CV i vs E Scan 4			CV i vs E Scan 1		CV i vs E Scan 2		CV i vs E Scan 3		CV i vs E Scan 4		CV i vs E Scan 5		CV i vs E Scan 6		CV i vs E Scan 7		CV i vs E Scan 8		CV i vs E Scan 9		CV i vs E Scan 10		CV i vs E Scan 11		CV i vs E Scan 12		CV i vs E Scan 13		CV i vs E Scan 14
V	µA	V	µA	V	µA	V	µA	V	µA	V	µA		V	µA	V	µA	V	µA	V	µA		V	µA	V	µA	V	µA	V	µA	V	µA	V	µA	V	µA	V	µA	V	µA	V	µA	V	µA	V	µA	V	µA	V	µA
3.91006e-05	-0.092268	3.91006e-05	-0.46134	3.91006e-05	-0.435114	3.91006e-05	-0.409842	3.91006e-05	-0.392199	3.91006e-05	-0.384092		3.91006e-05	-0.0998974	3.91006e-05	-0.495195	3.91006e-05	-0.484228	3.91006e-05	-0.458002		3.91006e-05	-0.0822544	3.91006e-05	-0.362635	3.91006e-05	-0.372171	3.91006e-05	-0.361681	3.91006e-05	-0.351667	3.91006e-05	-0.344515	3.91006e-05	-0.338793	3.91006e-05	-0.334978	3.91006e-05	-0.332117	3.91006e-05	-0.329733	3.91006e-05	-0.324965	3.91006e-05	-0.324965	3.91006e-05	-0.32258	3.91006e-05	-0.320673
0.00503922	-0.0736713	0.00503922	-0.365496	0.00503922	-0.345469	0.00503922	-0.321627	0.00503922	-0.304937	0.00503922	-0.296831		0.00503922	-0.0803471	0.00503922	-0.394106	0.00503922	-0.383139	0.00503922	-0.35882		0.00503922	-0.068903	0.00503922	-0.288725	0.00503922	-0.297308	0.00503922	-0.287294	0.00503922	-0.279188	0.00503922	-0.272512	0.00503922	-0.267744	0.00503922	-0.264406	0.00503922	-0.260592	0.00503922	-0.260592	0.00503922	-0.255346	0.00503922	-0.254393	0.00503922	-0.253916	0.00503922	-0.252962
0.0101175	-0.0622272	0.0101175	-0.308275	0.0101175	-0.292063	0.0101175	-0.272512	0.0101175	-0.259638	0.0101175	-0.248671		0.0101175	-0.0674725	0.0101175	-0.33021	0.0101175	-0.324011	0.0101175	-0.30303		0.0101175	-0.0593662	0.0101175	-0.244379	0.0101175	-0.252962	0.0101175	-0.242472	0.0101175	-0.235796	0.0101175	-0.232935	0.0101175	-0.226736	0.0101175	-0.226259	0.0101175	-0.219584	0.0101175	-0.219584	0.0101175	-0.215769	0.0101175	-0.217199	0.0101175	-0.214815	0.0101175	-0.21863
0.0151176	-0.0531673	0.0151176	-0.26536	0.0151176	-0.253439	0.0151176	-0.236273	0.0151176	-0.227213	0.0151176	-0.215769		0.0151176	-0.0565052	0.0151176	-0.285387	0.0151176	-0.279665	0.0151176	-0.261068		0.0151176	-0.0517368	0.0151176	-0.211	0.0151176	-0.219584	0.0151176	-0.211	0.0151176	-0.203371	0.0151176	-0.20051	0.0151176	-0.198603	0.0151176	-0.196695	0.0151176	-0.194311	0.0151176	-0.193834	0.0151176	-0.190973	0.0151176	-0.19002	0.0151176	-0.19145	0.0151176	-0.185728
0.020195	-0.0455379	0.020195	-0.232935	0.020195	-0.224829	0.020195	-0.210047	0.020195	-0.200987	0.020195	-0.19145		0.020195	-0.0488758	0.020195	-0.248671	0.020195	-0.243425	0.020195	-0.228643		0.020195	-0.0464916	0.020195	-0.185251	0.020195	-0.191927	0.020195	-0.186682	0.020195	-0.182867	0.020195	-0.177145	0.020195	-0.176191	0.020195	-0.17333	0.020195	-0.172853	0.020195	-0.173807	0.020195	-0.171423	0.020195	-0.1719	0.020195	-0.170469	0.020195	-0.169992
0.0251951	-0.0388622	0.0251951	-0.206232	0.0251951	-0.197649	0.0251951	-0.185728	0.0251951	-0.179052	0.0251951	-0.170946		0.0251951	-0.0422001	0.0251951	-0.21863	0.0251951	-0.217199	0.0251951	-0.204325		0.0251951	-0.0407696	0.0251951	-0.16427	0.0251951	-0.172853	0.0251951	-0.165701	0.0251951	-0.162363	0.0251951	-0.159502	0.0251951	-0.157118	0.0251951	-0.154734	0.0251951	-0.155687	0.0251951	-0.156641	0.0251951	-0.153303	0.0251951	-0.15378	0.0251951	-0.152826	0.0251951	-0.152826
0.0302734	-0.0340939	0.0302734	-0.18239	0.0302734	-0.177145	0.0302734	-0.169039	0.0302734	-0.161886	0.0302734	-0.154257		0.0302734	-0.0360012	0.0302734	-0.195265	0.0302734	-0.194311	0.0302734	-0.181913		0.0302734	-0.036478	0.0302734	-0.147104	0.0302734	-0.153303	0.0302734	-0.147581	0.0302734	-0.147104	0.0302734	-0.14329	0.0302734	-0.140905	0.0302734	-0.14472	0.0302734	-0.141382	0.0302734	-0.140905	0.0302734	-0.137091	0.0302734	-0.141382	0.0302734	-0.139475	0.0302734	-0.14329
0.0352736	-0.0288486	0.0352736	-0.16284	0.0352736	-0.161409	0.0352736	-0.152349	0.0352736	-0.14472	0.0352736	-0.14329		0.0352736	-0.0302792	0.0352736	-0.172853	0.0352736	-0.17333	0.0352736	-0.163317		0.0352736	-0.0321865	0.0352736	-0.130892	0.0352736	-0.138044	0.0352736	-0.133276	0.0352736	-0.130892	0.0352736	-0.130892	0.0352736	-0.127554	0.0352736	-0.1266	0.0352736	-0.129461	0.0352736	-0.128508	0.0352736	-0.1266	0.0352736	-0.129461	0.0352736	-0.127554	0.0352736	-0.128984
0.0403519	-0.0236034	0.0403519	-0.145197	0.0403519	-0.14472	0.0403519	-0.138521	0.0403519	-0.130415	0.0403519	-0.125647		0.0403519	-0.0259876	0.0403519	-0.152826	0.0403519	-0.15521	0.0403519	-0.14329		0.0403519	-0.0283718	0.0403519	-0.116587	0.0403519	-0.124216	0.0403519	-0.120401	0.0403519	-0.118494	0.0403519	-0.117064	0.0403519	-0.11611	0.0403519	-0.113726	0.0403519	-0.114679	0.0403519	-0.114202	0.0403519	-0.114679	0.0403519	-0.113249	0.0403519	-0.115633	0.0403519	-0.118017
0.045352	-0.0197887	0.045352	-0.130892	0.045352	-0.128984	0.045352	-0.124216	0.045352	-0.118494	0.045352	-0.11754		0.045352	-0.0212193	0.045352	-0.137091	0.045352	-0.138998	0.045352	-0.130892		0.045352	-0.025034	0.045352	-0.104189	0.045352	-0.110865	0.045352	-0.108957	0.045352	-0.104666	0.045352	-0.104666	0.045352	-0.104189	0.045352	-0.108004	0.045352	-0.10705	0.045352	-0.105143	0.045352	-0.105143	0.045352	-0.106573	0.045352	-0.104666	0.045352	-0.107527
0.0504303	-0.0164509	0.0504303	-0.117064	0.0504303	-0.114679	0.0504303	-0.109911	0.0504303	-0.107527	0.0504303	-0.101805		0.0504303	-0.0174046	0.0504303	-0.121832	0.0504303	-0.123739	0.0504303	-0.118494		0.0504303	-0.0216961	0.0504303	-0.0932217	0.0504303	-0.0998974	0.0504303	-0.0975132	0.0504303	-0.0956059	0.0504303	-0.0946522	0.0504303	-0.0956059	0.0504303	-0.0946522	0.0504303	-0.095129	0.0504303	-0.09799	0.0504303	-0.0970364	0.0504303	-0.095129	0.0504303	-0.095129	0.0504303	-0.0970364
0.0554304	-0.0126362	0.0554304	-0.105143	0.0554304	-0.105143	0.0554304	-0.102282	0.0554304	-0.0956059	0.0554304	-0.0965595		0.0554304	-0.0135899	0.0554304	-0.110865	0.0554304	-0.111341	0.0554304	-0.104666		0.0554304	-0.0193119	0.0554304	-0.0836849	0.0554304	-0.0908375	0.0554304	-0.0865459	0.0554304	-0.0860691	0.0554304	-0.0865459	0.0554304	-0.0865459	0.0554304	-0.0884533	0.0554304	-0.0851154	0.0554304	-0.0889301	0.0554304	-0.0884533	0.0554304	-0.0865459	0.0554304	-0.0870228	0.0554304	-0.0851154
0.0604296	-0.00977516	0.0604296	-0.0927448	0.0604296	-0.092268	0.0604296	-0.0884533	0.0604296	-0.0865459	0.0604296	-0.0851154		0.0604296	-0.0107288	0.0604296	-0.0970364	0.0604296	-0.0970364	0.0604296	-0.0898838		0.0604296	-0.0164509	0.0604296	-0.0741482	0.0604296	-0.0803471	0.0604296	-0.0784397	0.0604296	-0.0760555	0.0604296	-0.0755787	0.0604296	-0.0765324	0.0604296	-0.0755787	0.0604296	-0.0784397	0.0604296	-0.0755787	0.0604296	-0.0770092	0.0604296	-0.0784397	0.0604296	-0.0765324	0.0604296	-0.0784397
0.0655079	-0.0064373	0.0655079	-0.0836849	0.0655079	-0.0827312	0.0655079	-0.0779629	0.0655079	-0.077486	0.0655079	-0.0765324		0.0655079	-0.0064373	0.0655079	-0.0841618	0.0655079	-0.0851154	0.0655079	-0.0779629		0.0655079	-0.0140667	0.0655079	-0.0660419	0.0655079	-0.0708103	0.0655079	-0.068903	0.0655079	-0.0679493	0.0655079	-0.0665188	0.0655079	-0.0684261	0.0655079	-0.0708103	0.0655079	-0.0684261	0.0655079	-0.0674725	0.0655079	-0.0708103	0.0655079	-0.0684261	0.0655079	-0.0693798	0.0655079	-0.0708103
0.070508	-0.00357628	0.070508	-0.0712872	0.070508	-0.0731945	0.070508	-0.0712872	0.070508	-0.0698566	0.070508	-0.0679493		0.070508	-0.00309944	0.070508	-0.0741482	0.070508	-0.0741482	0.070508	-0.0698566		0.070508	-0.0116825	0.070508	-0.0584126	0.070508	-0.0622272	0.070508	-0.0603199	0.070508	-0.0584126	0.070508	-0.0598431	0.070508	-0.0598431	0.070508	-0.0598431	0.070508	-0.0593662	0.070508	-0.0584126	0.070508	-0.0612736	0.070508	-0.0584126	0.070508	-0.0598431	0.070508	-0.0607967
0.0755863	-0.000715256	0.0755863	-0.0627041	0.0755863	-0.0612736	0.0755863	-0.0598431	0.0755863	-0.0588894	0.0755863	-0.0584126		0.0755863	-0.000238419	0.0755863	-0.0636578	0.0755863	-0.0631809	0.0755863	-0.0584126		0.0755863	-0.00929832	0.0755863	-0.05126	0.0755863	-0.0545979	0.0755863	-0.0522137	0.0755863	-0.05126	0.0755863	-0.0503063	0.0755863	-0.0507832	0.0755863	-0.0503063	0.0755863	-0.0507832	0.0755863	-0.0493526	0.0755863	-0.05126	0.0755863	-0.0545979	0.0755863	-0.0507832	0.0755863	-0.0503063
0.0805864	0.00214577	0.0805864	-0.0545979	0.0805864	-0.0517368	0.0805864	-0.05126	0.0805864	-0.0517368	0.0805864	-0.0450611		0.0805864	0.0026226	0.0805864	-0.0536442	0.0805864	-0.0536442	0.0805864	-0.0474453		0.0805864	-0.00739098	0.0805864	-0.0455379	0.0805864	-0.0460148	0.0805864	-0.0450611	0.0805864	-0.0412464	0.0805864	-0.0412464	0.0805864	-0.0407696	0.0805864	-0.0431538	0.0805864	-0.0436306	0.0805864	-0.0441074	0.0805864	-0.0402927	0.0805864	-0.0407696	0.0805864	-0.0402927	0.0805864	-0.0393391
0.0856647	0.00452995	0.0856647	-0.0450611	0.0856647	-0.0436306	0.0856647	-0.0407696	0.0856647	-0.0402927	0.0856647	-0.0393391		0.0856647	0.00452995	0.0856647	-0.0422001	0.0856647	-0.0436306	0.0856647	-0.0388622		0.0856647	-0.00500679	0.0856647	-0.0388622	0.0856647	-0.0383854	0.0856647	-0.0360012	0.0856647	-0.033617	0.0856647	-0.0317097	0.0856647	-0.0331402	0.0856647	-0.0326633	0.0856647	-0.0345707	0.0856647	-0.0312328	0.0856647	-0.0321865	0.0856647	-0.0326633	0.0856647	-0.0345707	0.0856647	-0.0326633
0.0906649	0.00691414	0.0906649	-0.0369549	0.0906649	-0.0350475	0.0906649	-0.0326633	0.0906649	-0.030756	0.0906649	-0.0264645		0.0906649	0.00739098	0.0906649	-0.0345707	0.0906649	-0.0321865	0.0906649	-0.0288486		0.0906649	-0.00309944	0.0906649	-0.030756	0.0906649	-0.0312328	0.0906649	-0.0283718	0.0906649	-0.0259876	0.0906649	-0.0221729	0.0906649	-0.0240803	0.0906649	-0.0221729	0.0906649	-0.0240803	0.0906649	-0.025034	0.0906649	-0.0216961	0.0906649	-0.0226498	0.0906649	-0.0216961	0.0906649	-0.0221729
0.0957422	0.00929832	0.0957422	-0.0293255	0.0957422	-0.0264645	0.0957422	-0.0245571	0.0957422	-0.0216961	0.0957422	-0.0178814		0.0957422	0.00929832	0.0957422	-0.0274181	0.0957422	-0.0240803	0.0957422	-0.0188351		0.0957422	-0.000715256	0.0957422	-0.0255108	0.0957422	-0.0231266	0.0957422	-0.0188351	0.0957422	-0.015974	0.0957422	-0.0169277	0.0957422	-0.0140667	0.0957422	-0.0169277	0.0957422	-0.0145435	0.0957422	-0.0145435	0.0957422	-0.0135899	0.0957422	-0.0154972	0.0957422	-0.0150204	0.0957422	-0.0164509
0.100742	0.0116825	0.100742	-0.0197887	0.100742	-0.0164509	0.100742	-0.0135899	0.100742	-0.010252	0.100742	-0.0107288		0.100742	0.0121593	0.100742	-0.0183582	0.100742	-0.0135899	0.100742	-0.00691414		0.100742	0.000715256	0.100742	-0.0193119	0.100742	-0.0154972	0.100742	-0.0116825	0.100742	-0.00834465	0.100742	-0.0064373	0.100742	-0.0064373	0.100742	-0.00691414	0.100742	-0.00739098	0.100742	-0.00786781	0.100742	-0.00739098	0.100742	-0.00548363	0.100742	-0.00548363	0.100742	-0.00500679
0.105821	0.013113	0.105821	-0.0121593	0.105821	-0.00834465	0.105821	-0.00166893	0.105821	-0.00214577	0.105821	0.00214577		0.105821	0.0145435	0.105821	-0.00882149	0.105821	-0.00214577	0.105821	0.00452995		0.105821	0.00309944	0.105821	-0.013113	0.105821	-0.00834465	0.105821	-0.00166893	0.105821	0.000238419	0.105821	0.00214577	0.105821	0.00166893	0.105821	0.00214577	0.105821	0.00166893	0.105821	0.00214577	0.105821	0.00119209	0.105821	0.00214577	0.105821	0.00309944	0.105821	0.00309944
0.110821	0.0169277	0.110821	-0.00214577	0.110821	0.00166893	0.110821	0.00739098	0.110821	0.00834465	0.110821	0.010252		0.110821	0.0169277	0.110821	-0.000238419	0.110821	0.00691414	0.110821	0.010252		0.110821	0.00500679	0.110821	-0.00786781	0.110821	-0.000715256	0.110821	0.0064373	0.110821	0.00834465	0.110821	0.00977516	0.110821	0.0107288	0.110821	0.010252	0.110821	0.0121593	0.110821	0.00929832	0.110821	0.0121593	0.110821	0.00977516	0.110821	0.00929832	0.110821	0.00882149
0.115821	0.0183582	0.115821	0.00405312	0.115821	0.010252	0.115821	0.015974	0.115821	0.015974	0.115821	0.0207424		0.115821	0.0188351	0.115821	0.00977516	0.115821	0.0164509	0.115821	0.0221729		0.115821	0.0064373	0.115821	-0.000715256	0.115821	0.00739098	0.115821	0.0135899	0.115821	0.0183582	0.115821	0.0197887	0.115821	0.0188351	0.115821	0.0183582	0.115821	0.0212193	0.115821	0.0193119	0.115821	0.0178814	0.115821	0.0202656	0.115821	0.0174046	0.115821	0.0150204
0.120899	0.0212193	0.120899	0.0140667	0.120899	0.0193119	0.120899	0.0231266	0.120899	0.0245571	0.120899	0.0269413		0.120899	0.0216961	0.120899	0.0178814	0.120899	0.027895	0.120899	0.0331402		0.120899	0.00882149	0.120899	0.00357628	0.120899	0.0154972	0.120899	0.0212193	0.120899	0.0255108	0.120899	0.0293255	0.120899	0.030756	0.120899	0.0288486	0.120899	0.0255108	0.120899	0.0302792	0.120899	0.0298023	0.120899	0.0255108	0.120899	0.0274181	0.120899	0.0255108
0.125899	0.0231266	0.125899	0.0216961	0.125899	0.0283718	0.125899	0.0345707	0.125899	0.0355244	0.125899	0.033617		0.125899	0.0236034	0.125899	0.025034	0.125899	0.0360012	0.125899	0.0417233		0.125899	0.0107288	0.125899	0.0107288	0.125899	0.0236034	0.125899	0.0298023	0.125899	0.036478	0.125899	0.0374317	0.125899	0.0383854	0.125899	0.0383854	0.125899	0.0360012	0.125899	0.0374317	0.125899	0.0340939	0.125899	0.0350475	0.125899	0.0340939	0.125899	0.0321865
0.130977	0.0245571	0.130977	0.030756	0.130977	0.0402927	0.130977	0.0426769	0.130977	0.0426769	0.130977	0.0460148		0.130977	0.0259876	0.130977	0.0331402	0.130977	0.0474453	0.130977	0.0545979		0.130977	0.0121593	0.130977	0.0169277	0.130977	0.030756	0.130977	0.0374317	0.130977	0.0422001	0.130977	0.0431538	0.130977	0.0445843	0.130977	0.0455379	0.130977	0.0450611	0.130977	0.0445843	0.130977	0.0445843	0.130977	0.0412464	0.130977	0.0436306	0.130977	0.0422001
0.135977	0.0274181	0.135977	0.0379086	0.135977	0.0474453	0.135977	0.0507832	0.135977	0.0536442	0.135977	0.0531673		0.135977	0.027895	0.135977	0.0450611	0.135977	0.0545979	0.135977	0.0641346		0.135977	0.0145435	0.135977	0.025034	0.135977	0.0379086	0.135977	0.0460148	0.135977	0.0498295	0.135977	0.0526905	0.135977	0.0526905	0.135977	0.0498295	0.135977	0.0522137	0.135977	0.0526905	0.135977	0.0526905	0.135977	0.0488758	0.135977	0.0479221	0.135977	0.0469685
0.141055	0.0293255	0.141055	0.0479221	0.141055	0.0565052	0.141055	0.0607967	0.141055	0.0631809	0.141055	0.0617504		0.141055	0.0298023	0.141055	0.0545979	0.141055	0.0650883	0.141055	0.077486		0.141055	0.015974	0.141055	0.0321865	0.141055	0.0445843	0.141055	0.0531673	0.141055	0.0588894	0.141055	0.0607967	0.141055	0.0598431	0.141055	0.0607967	0.141055	0.0588894	0.141055	0.0593662	0.141055	0.0598431	0.141055	0.0560284	0.141055	0.0584126	0.141055	0.0536442
0.146055	0.0321865	0.146055	0.056982	0.146055	0.0650883	0.146055	0.0703335	0.146055	0.0708103	0.146055	0.0703335		0.146055	0.0317097	0.146055	0.0622272	0.146055	0.074625	0.146055	0.0855923		0.146055	0.0178814	0.146055	0.0379086	0.146055	0.054121	0.146055	0.0612736	0.146055	0.0665188	0.146055	0.068903	0.146055	0.0698566	0.146055	0.0679493	0.146055	0.0665188	0.146055	0.0674725	0.146055	0.0650883	0.146055	0.0622272	0.146055	0.0622272	0.146055	0.0603199
0.151134	0.033617	0.151134	0.0650883	0.151134	0.0731945	0.151134	0.0779629	0.151134	0.0803471	0.151134	0.0793934		0.151134	0.0340939	0.151134	0.0727177	0.151134	0.0855923	0.151134	0.0917912		0.151134	0.0202656	0.151134	0.0450611	0.151134	0.0612736	0.151134	0.0698566	0.151134	0.0765324	0.151134	0.0755787	0.151134	0.0751019	0.151134	0.0741482	0.151134	0.0727177	0.151134	0.0712872	0.151134	0.0698566	0.151134	0.0712872	0.151134	0.0665188	0.151134	0.0674725
0.156134	0.0355244	0.156134	0.0727177	0.156134	0.0827312	0.156134	0.0841618	0.156134	0.0855923	0.156134	0.0855923		0.156134	0.0360012	0.156134	0.0798702	0.156134	0.0946522	0.156134	0.0994205		0.156134	0.0221729	0.156134	0.0526905	0.156134	0.068903	0.156134	0.0770092	0.156134	0.0808239	0.156134	0.0803471	0.156134	0.0803471	0.156134	0.0793934	0.156134	0.0779629	0.156134	0.0765324	0.156134	0.0770092	0.156134	0.0784397	0.156134	0.0755787	0.156134	0.0708103
0.161212	0.0379086	0.161212	0.0808239	0.161212	0.089407	0.161212	0.0917912	0.161212	0.0917912	0.161212	0.0917912		0.161212	0.0379086	0.161212	0.0889301	0.161212	0.103235	0.161212	0.109911		0.161212	0.0245571	0.161212	0.0584126	0.161212	0.0760555	0.161212	0.0846386	0.161212	0.0870228	0.161212	0.0884533	0.161212	0.0855923	0.161212	0.0841618	0.161212	0.0846386	0.161212	0.0822544	0.161212	0.0817776	0.161212	0.077486	0.161212	0.0789165	0.161212	0.0770092
0.166212	0.0402927	0.166212	0.0860691	0.166212	0.0960827	0.166212	0.0989437	0.166212	0.0960827	0.166212	0.0965595		0.166212	0.0402927	0.166212	0.0956059	0.166212	0.109911	0.166212	0.115633		0.166212	0.0264645	0.166212	0.0650883	0.166212	0.0808239	0.166212	0.0889301	0.166212	0.0913143	0.166212	0.0932217	0.166212	0.0936985	0.166212	0.0889301	0.166212	0.0865459	0.166212	0.0865459	0.166212	0.0817776	0.166212	0.0817776	0.166212	0.0822544	0.166212	0.0789165
0.171211	0.0422001	0.171211	0.0946522	0.171211	0.101328	0.171211	0.104189	0.171211	0.103235	0.171211	0.0998974		0.171211	0.0422001	0.171211	0.102282	0.171211	0.114202	0.171211	0.121355		0.171211	0.0288486	0.171211	0.0708103	0.171211	0.0870228	0.171211	0.0941753	0.171211	0.0960827	0.171211	0.0956059	0.171211	0.0946522	0.171211	0.092268	0.171211	0.0913143	0.171211	0.0908375	0.171211	0.0870228	0.171211	0.0846386	0.171211	0.0865459	0.171211	0.0789165
0.17629	0.0445843	0.17629	0.0998974	0.17629	0.105619	0.17629	0.108957	0.17629	0.10848	0.17629	0.104666		0.17629	0.0445843	0.17629	0.108957	0.17629	0.122786	0.17629	0.127554		0.17629	0.0312328	0.17629	0.0760555	0.17629	0.0908375	0.17629	0.0965595	0.17629	0.09799	0.17629	0.0989437	0.17629	0.0960827	0.17629	0.0965595	0.17629	0.0941753	0.17629	0.0903606	0.17629	0.0879765	0.17629	0.0884533	0.17629	0.0855923	0.17629	0.0836849
0.18129	0.0469685	0.18129	0.105143	0.18129	0.109434	0.18129	0.109434	0.18129	0.112772	0.18129	0.108004		0.18129	0.0474453	0.18129	0.115156	0.18129	0.126123	0.18129	0.129938		0.18129	0.0331402	0.18129	0.0822544	0.18129	0.0970364	0.18129	0.101805	0.18129	0.104189	0.18129	0.104666	0.18129	0.100374	0.18129	0.0965595	0.18129	0.095129	0.18129	0.0917912	0.18129	0.0917912	0.18129	0.0889301	0.18129	0.089407	0.18129	0.0822544
0.186368	0.0493526	0.186368	0.111818	0.186368	0.114202	0.186368	0.114202	0.186368	0.114202	0.186368	0.10705		0.186368	0.0498295	0.186368	0.119448	0.186368	0.129461	0.186368	0.136137		0.186368	0.0355244	0.186368	0.0879765	0.186368	0.102282	0.186368	0.105143	0.186368	0.106096	0.186368	0.105619	0.186368	0.104189	0.186368	0.0984669	0.186368	0.0989437	0.186368	0.0946522	0.186368	0.089407	0.186368	0.0917912	0.186368	0.0865459	0.186368	0.0860691
0.191368	0.0517368	0.191368	0.11754	0.191368	0.117064	0.191368	0.113726	0.191368	0.113726	0.191368	0.112772		0.191368	0.0517368	0.191368	0.124693	0.191368	0.13423	0.191368	0.138998		0.191368	0.0379086	0.191368	0.0908375	0.191368	0.105143	0.191368	0.108004	0.191368	0.108004	0.191368	0.107527	0.191368	0.104666	0.191368	0.100851	0.191368	0.0998974	0.191368	0.0965595	0.191368	0.0927448	0.191368	0.092268	0.191368	0.0917912	0.191368	0.0865459
0.196446	0.0545979	0.196446	0.119448	0.196446	0.120401	0.196446	0.119448	0.196446	0.115156	0.196446	0.113726		0.196446	0.0545979	0.196446	0.131845	0.196446	0.139952	0.196446	0.143766		0.196446	0.0407696	0.196446	0.0956059	0.196446	0.10848	0.196446	0.111341	0.196446	0.110865	0.196446	0.10848	0.196446	0.105619	0.196446	0.100851	0.196446	0.100851	0.196446	0.0960827	0.196446	0.0960827	0.196446	0.089407	0.196446	0.0903606	0.196446	0.0874996
0.201447	0.0560284	0.201447	0.122786	0.201447	0.121355	0.201447	0.120401	0.201447	0.118971	0.201447	0.112772		0.201447	0.056982	0.201447	0.135183	0.201447	0.145197	0.201447	0.145674		0.201447	0.0431538	0.201447	0.100851	0.201447	0.110865	0.201447	0.111818	0.201447	0.109434	0.201447	0.108004	0.201447	0.105619	0.201447	0.101924	0.201447	0.100851	0.201447	0.0956059	0.201447	0.0956059	0.201447	0.0913143	0.201447	0.0903606	0.201447	0.0865459
0.206524	0.0588894	0.206524	0.128031	0.206524	0.1266	0.206524	0.122309	0.206524	0.120401	0.206524	0.115633		0.206524	0.0593662	0.206524	0.138521	0.206524	0.147104	0.206524	0.147581		0.206524	0.0450611	0.206524	0.102758	0.206524	0.113726	0.206524	0.115156	0.206524	0.113726	0.206524	0.110388	0.206524	0.107527	0.206524	0.102282	0.206524	0.102043	0.206524	0.0965595	0.206524	0.0956059	0.206524	0.0932217	0.206524	0.0889301	0.206524	0.0841618
0.211524	0.0607967	0.211524	0.128508	0.211524	0.127077	0.211524	0.123739	0.211524	0.119925	0.211524	0.118017		0.211524	0.0617504	0.211524	0.143766	0.211524	0.149965	0.211524	0.147581		0.211524	0.0474453	0.211524	0.108004	0.211524	0.116587	0.211524	0.117064	0.211524	0.113726	0.211524	0.112295	0.211524	0.10705	0.211524	0.103712	0.211524	0.102282	0.211524	0.0984669	0.211524	0.0959635	0.211524	0.0932217	0.211524	0.0927448	0.211524	0.0870228
0.216524	0.0641346	0.216524	0.131845	0.216524	0.130415	0.216524	0.124216	0.216524	0.120878	0.216524	0.118017		0.216524	0.0636578	0.216524	0.146151	0.216524	0.150442	0.216524	0.152826		0.216524	0.0498295	0.216524	0.110865	0.216524	0.116587	0.216524	0.119448	0.216524	0.115156	0.216524	0.113249	0.216524	0.108719	0.216524	0.105619	0.216524	0.104189	0.216524	0.100851	0.216524	0.0965595	0.216524	0.0932217	0.216524	0.0908375	0.216524	0.0889301
0.221602	0.0665188	0.221602	0.13423	0.221602	0.131369	0.221602	0.128031	0.221602	0.122786	0.221602	0.118494		0.221602	0.0665188	0.221602	0.151396	0.221602	0.154257	0.221602	0.15378		0.221602	0.0522137	0.221602	0.113726	0.221602	0.120401	0.221602	0.120401	0.221602	0.118494	0.221602	0.113726	0.221602	0.110388	0.221602	0.105619	0.221602	0.103712	0.221602	0.0975132	0.221602	0.0960827	0.221602	0.092268	0.221602	0.0903606	0.221602	0.0879765
0.226603	0.068903	0.226603	0.138998	0.226603	0.134706	0.226603	0.128508	0.226603	0.123739	0.226603	0.118494		0.226603	0.0698566	0.226603	0.15378	0.226603	0.157118	0.226603	0.156164		0.226603	0.0545979	0.226603	0.117064	0.226603	0.123739	0.226603	0.120878	0.226603	0.11754	0.226603	0.115633	0.226603	0.109911	0.226603	0.105143	0.226603	0.102282	0.226603	0.0994205	0.226603	0.0946522	0.226603	0.092268	0.226603	0.0917912	0.226603	0.0874996
0.231681	0.0712872	0.231681	0.139475	0.231681	0.135183	0.231681	0.128508	0.231681	0.125647	0.231681	0.119686		0.231681	0.0722408	0.231681	0.158548	0.231681	0.161409	0.231681	0.159025		0.231681	0.056982	0.231681	0.119925	0.231681	0.123262	0.231681	0.122309	0.231681	0.118971	0.231681	0.114679	0.231681	0.109911	0.231681	0.104666	0.231681	0.103235	0.231681	0.0994205	0.231681	0.0956059	0.231681	0.0932217	0.231681	0.0898838	0.231681	0.089407
0.236681	0.074625	0.236681	0.141382	0.236681	0.138998	0.236681	0.130892	0.236681	0.123262	0.236681	0.120401		0.236681	0.0751019	0.236681	0.161409	0.236681	0.16284	0.236681	0.154257		0.236681	0.0593662	0.236681	0.122309	0.236681	0.127554	0.236681	0.124693	0.236681	0.120401	0.236681	0.117064	0.236681	0.112295	0.236681	0.104666	0.236681	0.102878	0.236681	0.09799	0.236681	0.0960827	0.236681	0.0941753	0.236681	0.0927448	0.236681	0.0870228
0.241758	0.0765324	0.241758	0.145197	0.241758	0.136137	0.241758	0.134706	0.241758	0.1266	0.241758	0.121355		0.241758	0.077486	0.241758	0.162363	0.241758	0.161409	0.241758	0.159979		0.241758	0.0612736	0.241758	0.123262	0.241758	0.127554	0.241758	0.125647	0.241758	0.119925	0.241758	0.115633	0.241758	0.111818	0.241758	0.10705	0.241758	0.102758	0.241758	0.102282	0.241758	0.0941753	0.241758	0.0932217	0.241758	0.0908375	0.241758	0.0884533
0.246758	0.0793934	0.246758	0.146627	0.246758	0.139475	0.246758	0.132799	0.246758	0.127554	0.246758	0.122309		0.246758	0.0803471	0.246758	0.166655	0.246758	0.166178	0.246758	0.16284		0.246758	0.0641346	0.246758	0.124693	0.246758	0.129938	0.246758	0.125647	0.246758	0.122547	0.246758	0.11754	0.246758	0.112057	0.246758	0.108004	0.246758	0.103235	0.246758	0.0998974	0.246758	0.0956059	0.246758	0.0929832	0.246758	0.089407	0.246758	0.0865459
0.251837	0.0817776	0.251837	0.149965	0.251837	0.138521	0.251837	0.138044	0.251837	0.129461	0.251837	0.122428		0.251837	0.0832081	0.251837	0.168562	0.251837	0.168085	0.251837	0.164747		0.251837	0.0660419	0.251837	0.126123	0.251837	0.130415	0.251837	0.128031	0.251837	0.124693	0.251837	0.118971	0.251837	0.111818	0.251837	0.107527	0.251837	0.104189	0.251837	0.101328	0.251837	0.09799	0.251837	0.092268	0.251837	0.095129	0.251837	0.0860691
0.256837	0.0846386	0.256837	0.151396	0.256837	0.141621	0.256837	0.135183	0.256837	0.128031	0.256837	0.122786		0.256837	0.0860691	0.256837	0.169992	0.256837	0.171423	0.256837	0.167608		0.256837	0.0679493	0.256837	0.128508	0.256837	0.131369	0.256837	0.129461	0.256837	0.12517	0.256837	0.116587	0.256837	0.111878	0.256837	0.105619	0.256837	0.103712	0.256837	0.0998974	0.256837	0.0965595	0.256837	0.092268	0.256837	0.0917912	0.256837	0.0851154
0.261915	0.0865459	0.261915	0.152826	0.261915	0.144243	0.261915	0.136137	0.261915	0.128984	0.261915	0.123262		0.261915	0.089407	0.261915	0.172853	0.261915	0.170469	0.261915	0.168085		0.261915	0.0703335	0.261915	0.128031	0.261915	0.131845	0.261915	0.128508	0.261915	0.124693	0.261915	0.11754	0.261915	0.111818	0.261915	0.107527	0.261915	0.102282	0.261915	0.0994205	0.261915	0.0960827	0.261915	0.0932217	0.261915	0.0932217	0.261915	0.0884533
0.266915	0.0884533	0.266915	0.154734	0.266915	0.144243	0.266915	0.137568	0.266915	0.129461	0.266915	0.123024		0.266915	0.0913143	0.266915	0.172853	0.266915	0.173807	0.266915	0.167966		0.266915	0.0722408	0.266915	0.131369	0.266915	0.13566	0.266915	0.128508	0.266915	0.124216	0.266915	0.118494	0.266915	0.111818	0.266915	0.109434	0.266915	0.103712	0.266915	0.0994205	0.266915	0.0965595	0.266915	0.0936985	0.266915	0.0917912	0.266915	0.0865459
0.271915	0.0913143	0.271915	0.155687	0.271915	0.146627	0.271915	0.13566	0.271915	0.128984	0.271915	0.123262		0.271915	0.0936985	0.271915	0.176191	0.271915	0.1719	0.271915	0.168085		0.271915	0.0741482	0.271915	0.131845	0.271915	0.136137	0.271915	0.129938	0.271915	0.124693	0.271915	0.116587	0.271915	0.112295	0.271915	0.10848	0.271915	0.106573	0.271915	0.0994205	0.271915	0.0970364	0.271915	0.0934601	0.271915	0.0932217	0.271915	0.0903606
0.276994	0.0932217	0.276994	0.157118	0.276994	0.148535	0.276994	0.139475	0.276994	0.128984	0.276994	0.122786		0.276994	0.0965595	0.276994	0.177145	0.276994	0.173807	0.276994	0.168085		0.276994	0.0765324	0.276994	0.131845	0.276994	0.135303	0.276994	0.130892	0.276994	0.12517	0.276994	0.119448	0.276994	0.111341	0.276994	0.108004	0.276994	0.103712	0.276994	0.0989437	0.276994	0.0956059	0.276994	0.0927448	0.276994	0.0917912	0.276994	0.0855923
0.281993	0.0960827	0.281993	0.159025	0.281993	0.147104	0.281993	0.138044	0.281993	0.128508	0.281993	0.122786		0.281993	0.0989437	0.281993	0.179052	0.281993	0.175238	0.281993	0.169516		0.281993	0.0784397	0.281993	0.132799	0.281993	0.134706	0.281993	0.131845	0.281993	0.123262	0.281993	0.118494	0.281993	0.113249	0.281993	0.107646	0.281993	0.105143	0.281993	0.09799	0.281993	0.095129	0.281993	0.0941753	0.281993	0.0903606	0.281993	0.0874996
0.287071	0.0984669	0.287071	0.157595	0.287071	0.150919	0.287071	0.137568	0.287071	0.130415	0.287071	0.123262		0.287071	0.102282	0.287071	0.180006	0.287071	0.177622	0.287071	0.169039		0.287071	0.0808239	0.287071	0.13423	0.287071	0.134706	0.287071	0.132322	0.287071	0.127077	0.287071	0.118971	0.287071	0.111341	0.287071	0.10705	0.287071	0.103235	0.287071	0.09799	0.287071	0.0960827	0.287071	0.092268	0.287071	0.0889301	0.287071	0.0832081
0.292071	0.100851	0.292071	0.159979	0.292071	0.147104	0.292071	0.136137	0.292071	0.129461	0.292071	0.122547		0.292071	0.105143	0.292071	0.178099	0.292071	0.177145	0.292071	0.168681		0.292071	0.0827312	0.292071	0.133753	0.292071	0.134706	0.292071	0.132322	0.292071	0.124216	0.292071	0.118256	0.292071	0.10848	0.292071	0.10705	0.292071	0.100374	0.292071	0.0984669	0.292071	0.0941753	0.292071	0.0913143	0.292071	0.0874996	0.292071	0.0851154
0.29715	0.103235	0.29715	0.157118	0.29715	0.148535	0.29715	0.138521	0.29715	0.128984	0.29715	0.121355		0.29715	0.108004	0.29715	0.180483	0.29715	0.177145	0.29715	0.168562		0.29715	0.0846386	0.29715	0.133753	0.29715	0.133753	0.29715	0.129938	0.29715	0.125647	0.29715	0.118017	0.29715	0.111818	0.29715	0.10705	0.29715	0.103235	0.29715	0.0989437	0.29715	0.0936985	0.29715	0.0908375	0.29715	0.0874996	0.29715	0.0846386
0.30215	0.105143	0.30215	0.159979	0.30215	0.147104	0.30215	0.135183	0.30215	0.128984	0.30215	0.122786		0.30215	0.109911	0.30215	0.178576	0.30215	0.173807	0.30215	0.167608		0.30215	0.0870228	0.30215	0.132799	0.30215	0.133753	0.30215	0.130415	0.30215	0.123262	0.30215	0.11754	0.30215	0.10848	0.30215	0.104666	0.30215	0.100851	0.30215	0.095129	0.30215	0.0898838	0.30215	0.0865459	0.30215	0.0865459	0.30215	0.0822544
0.307228	0.107527	0.307228	0.159979	0.307228	0.14472	0.307228	0.13423	0.307228	0.128508	0.307228	0.121355		0.307228	0.112295	0.307228	0.18096	0.307228	0.17333	0.307228	0.165701		0.307228	0.0889301	0.307228	0.133753	0.307228	0.132918	0.307228	0.128508	0.307228	0.123262	0.307228	0.115633	0.307228	0.113249	0.307228	0.104666	0.307228	0.0998974	0.307228	0.0975132	0.307228	0.0903606	0.307228	0.0917912	0.307228	0.0851154	0.307228	0.0822544
0.312228	0.110388	0.312228	0.159025	0.312228	0.14472	0.312228	0.133276	0.312228	0.124693	0.312228	0.119448		0.312228	0.115156	0.312228	0.179529	0.312228	0.1719	0.312228	0.16427		0.312228	0.0908375	0.312228	0.133991	0.312228	0.132799	0.312228	0.128508	0.312228	0.121355	0.312228	0.114679	0.312228	0.110388	0.312228	0.102282	0.312228	0.09799	0.312228	0.0956059	0.312228	0.0917912	0.312228	0.089407	0.312228	0.0860691	0.312228	0.0808239
0.317306	0.111818	0.317306	0.158072	0.317306	0.142813	0.317306	0.133753	0.317306	0.122309	0.317306	0.116587		0.317306	0.11754	0.317306	0.178099	0.317306	0.170946	0.317306	0.164747		0.317306	0.0927448	0.317306	0.134706	0.317306	0.131369	0.317306	0.128508	0.317306	0.121355	0.317306	0.114679	0.317306	0.107527	0.317306	0.101328	0.317306	0.0994205	0.317306	0.0927448	0.317306	0.0903606	0.317306	0.0884533	0.317306	0.0813007	0.317306	0.0793934
0.322306	0.114679	0.322306	0.157595	0.322306	0.141382	0.322306	0.132322	0.322306	0.124693	0.322306	0.115633		0.322306	0.120401	0.322306	0.177145	0.322306	0.169516	0.322306	0.160933		0.322306	0.0946522	0.322306	0.133574	0.322306	0.130415	0.322306	0.1266	0.322306	0.119448	0.322306	0.113726	0.322306	0.109434	0.322306	0.0998974	0.322306	0.0956059	0.322306	0.0932217	0.322306	0.0908375	0.322306	0.0851154	0.322306	0.0827312	0.322306	0.0793934
0.327306	0.117064	0.327306	0.158072	0.327306	0.142813	0.327306	0.130415	0.327306	0.122309	0.327306	0.116587		0.327306	0.124216	0.327306	0.178576	0.327306	0.167131	0.327306	0.161886		0.327306	0.0965595	0.327306	0.132799	0.327306	0.130892	0.327306	0.124693	0.327306	0.118971	0.327306	0.112772	0.327306	0.105143	0.327306	0.0998974	0.327306	0.0965595	0.327306	0.0936985	0.327306	0.0903606	0.327306	0.0855923	0.327306	0.0803471	0.327306	0.0779629
0.332384	0.120401	0.332384	0.157595	0.332384	0.140905	0.332384	0.130415	0.332384	0.121832	0.332384	0.114679		0.332384	0.127077	0.332384	0.179052	0.332384	0.167131	0.332384	0.160456		0.332384	0.0989437	0.332384	0.132799	0.332384	0.128984	0.332384	0.126123	0.332384	0.118256	0.332384	0.112772	0.332384	0.106096	0.332384	0.0993013	0.332384	0.095129	0.332384	0.092268	0.332384	0.0860691	0.332384	0.0841618	0.332384	0.0813007	0.332384	0.0793934
0.337384	0.122786	0.337384	0.156641	0.337384	0.138998	0.337384	0.127554	0.337384	0.120401	0.337384	0.113249		0.337384	0.129938	0.337384	0.178099	0.337384	0.166178	0.337384	0.158072		0.337384	0.101328	0.337384	0.132561	0.337384	0.129938	0.337384	0.123262	0.337384	0.11754	0.337384	0.109911	0.337384	0.105143	0.337384	0.0989437	0.337384	0.0946522	0.337384	0.0917912	0.337384	0.0855923	0.337384	0.0832081	0.337384	0.0803471	0.337384	0.0765324
0.342463	0.12517	0.342463	0.157595	0.342463	0.138521	0.342463	0.129938	0.342463	0.119448	0.342463	0.110865		0.342463	0.132799	0.342463	0.180006	0.342463	0.164747	0.342463	0.157118		0.342463	0.103235	0.342463	0.132322	0.342463	0.128508	0.342463	0.122786	0.342463	0.117064	0.342463	0.108957	0.342463	0.105143	0.342463	0.0984669	0.342463	0.092268	0.342463	0.0903606	0.342463	0.0860691	0.342463	0.0827312	0.342463	0.0817776	0.342463	0.0751019
0.347463	0.127554	0.347463	0.156641	0.347463	0.137091	0.347463	0.1266	0.347463	0.117064	0.347463	0.112295		0.347463	0.13566	0.347463	0.176668	0.347463	0.164747	0.347463	0.158072		0.347463	0.106096	0.347463	0.132859	0.347463	0.127077	0.347463	0.122309	0.347463	0.117064	0.347463	0.109911	0.347463	0.103712	0.347463	0.0975132	0.347463	0.0908375	0.347463	0.0908375	0.347463	0.0860691	0.347463	0.0827312	0.347463	0.0803471	0.347463	0.0751019
0.35254	0.130415	0.35254	0.156641	0.35254	0.135183	0.35254	0.124693	0.35254	0.115633	0.35254	0.111818		0.35254	0.138521	0.35254	0.175714	0.35254	0.16284	0.35254	0.155687		0.35254	0.107527	0.35254	0.133276	0.35254	0.12517	0.35254	0.121832	0.35254	0.115156	0.35254	0.107527	0.35254	0.101328	0.35254	0.0969172	0.35254	0.0903606	0.35254	0.0874996	0.35254	0.0854731	0.35254	0.0813007	0.35254	0.0813007	0.35254	0.0760555
0.35754	0.132799	0.35754	0.156641	0.35754	0.13566	0.35754	0.124216	0.35754	0.116587	0.35754	0.110865		0.35754	0.141382	0.35754	0.176668	0.35754	0.163317	0.35754	0.15378		0.35754	0.109911	0.35754	0.133276	0.35754	0.124216	0.35754	0.118494	0.35754	0.113726	0.35754	0.105619	0.35754	0.0998974	0.35754	0.0960827	0.35754	0.0905991	0.35754	0.0870228	0.35754	0.0855923	0.35754	0.0817776	0.35754	0.0784397	0.35754	0.0760555
0.362618	0.136137	0.362618	0.157118	0.362618	0.133514	0.362618	0.122786	0.362618	0.117064	0.362618	0.110388		0.362618	0.145674	0.362618	0.176668	0.362618	0.161409	0.362618	0.148535		0.362618	0.113249	0.362618	0.133276	0.362618	0.12517	0.362618	0.117064	0.362618	0.111818	0.362618	0.105619	0.362618	0.0984669	0.362618	0.0956059	0.362618	0.0904202	0.362618	0.0865459	0.362618	0.0841618	0.362618	0.0779629	0.362618	0.0784397	0.362618	0.0736713
0.367619	0.139475	0.367619	0.156045	0.367619	0.131845	0.367619	0.121355	0.367619	0.115275	0.367619	0.109076		0.367619	0.149488	0.367619	0.176191	0.367619	0.160933	0.367619	0.153303		0.367619	0.115633	0.367619	0.133276	0.367619	0.124693	0.367619	0.118494	0.367619	0.111818	0.367619	0.106096	0.367619	0.0989437	0.367619	0.0952482	0.367619	0.0903606	0.367619	0.0855923	0.367619	0.0817776	0.367619	0.0817776	0.367619	0.0767708	0.367619	0.0727177
0.372697	0.14329	0.372697	0.15521	0.372697	0.131369	0.372697	0.120401	0.372697	0.114202	0.372697	0.107527		0.372697	0.152826	0.372697	0.176191	0.372697	0.157595	0.372697	0.151396		0.372697	0.118494	0.372697	0.133753	0.372697	0.123739	0.372697	0.118494	0.372697	0.111341	0.372697	0.105143	0.372697	0.09799	0.372697	0.0941753	0.372697	0.0903606	0.372697	0.0855923	0.372697	0.0803471	0.372697	0.0798702	0.372697	0.074625	0.372697	0.0741482
0.377697	0.145674	0.377697	0.15521	0.377697	0.131369	0.377697	0.123262	0.377697	0.113249	0.377697	0.107527		0.377697	0.156641	0.377697	0.175714	0.377697	0.158548	0.377697	0.148535		0.377697	0.120878	0.377697	0.133753	0.377697	0.124693	0.377697	0.118494	0.377697	0.109911	0.377697	0.104189	0.377697	0.0984669	0.377697	0.0932515	0.377697	0.089407	0.377697	0.0851154	0.377697	0.0851154	0.377697	0.0784397	0.377697	0.0755787	0.377697	0.0731945
0.382697	0.149965	0.382697	0.15521	0.382697	0.130296	0.382697	0.120878	0.382697	0.112295	0.382697	0.105143		0.382697	0.160933	0.382697	0.174284	0.382697	0.157118	0.382697	0.146627		0.382697	0.124216	0.382697	0.133753	0.382697	0.123262	0.382697	0.117183	0.382697	0.109434	0.382697	0.101328	0.382697	0.09799	0.382697	0.0917912	0.382697	0.0870228	0.382697	0.0855923	0.382697	0.0808239	0.382697	0.0779629	0.382697	0.0770092	0.382697	0.0722408
0.387775	0.153303	0.387775	0.154853	0.387775	0.129938	0.387775	0.119925	0.387775	0.110865	0.387775	0.106096		0.387775	0.165224	0.387775	0.174284	0.387775	0.156164	0.387775	0.146627		0.387775	0.127077	0.387775	0.133753	0.387775	0.121832	0.387775	0.115633	0.387775	0.110388	0.387775	0.103712	0.387775	0.0972748	0.387775	0.0917912	0.387775	0.089407	0.387775	0.0844002	0.387775	0.0789165	0.387775	0.0779629	0.387775	0.0751019	0.387775	0.0724792
0.392775	0.158072	0.392775	0.154883	0.392775	0.128508	0.392775	0.119448	0.392775	0.110388	0.392775	0.104666		0.392775	0.169516	0.392775	0.173807	0.392775	0.154734	0.392775	0.148058		0.392775	0.130892	0.392775	0.13566	0.392775	0.121832	0.392775	0.11611	0.392775	0.107527	0.392775	0.100851	0.392775	0.0960827	0.392775	0.0917912	0.392775	0.0870228	0.392775	0.0836849	0.392775	0.0798702	0.392775	0.0765324	0.392775	0.0755787	0.392775	0.0722408
0.397853	0.16284	0.397853	0.154734	0.397853	0.129104	0.397853	0.118971	0.397853	0.109911	0.397853	0.105619		0.397853	0.174761	0.397853	0.174046	0.397853	0.154734	0.397853	0.145674		0.397853	0.13423	0.397853	0.136137	0.397853	0.122309	0.397853	0.115633	0.397853	0.108957	0.397853	0.101805	0.397853	0.0965595	0.397853	0.0908375	0.397853	0.0884533	0.397853	0.0832081	0.397853	0.0808239	0.397853	0.0765324	0.397853	0.074625	0.397853	0.0722408
0.402853	0.167131	0.402853	0.154734	0.402853	0.128984	0.402853	0.11754	0.402853	0.109911	0.402853	0.102758		0.402853	0.180483	0.402853	0.174284	0.402853	0.154734	0.402853	0.144243		0.402853	0.138044	0.402853	0.13566	0.402853	0.121355	0.402853	0.115156	0.402853	0.109434	0.402853	0.100374	0.402853	0.0966787	0.402853	0.0913143	0.402853	0.0878572	0.402853	0.0822544	0.402853	0.0803471	0.402853	0.0784397	0.402853	0.0770092	0.402853	0.0725985
0.407931	0.171423	0.407931	0.15521	0.407931	0.128984	0.407931	0.119925	0.407931	0.10848	0.407931	0.101805		0.407931	0.185251	0.407931	0.173807	0.407931	0.15378	0.407931	0.143766		0.407931	0.141859	0.407931	0.138044	0.407931	0.121832	0.407931	0.114202	0.407931	0.10705	0.407931	0.101328	0.407931	0.0970364	0.407931	0.0914335	0.407931	0.0879765	0.407931	0.0827312	0.407931	0.0798702	0.407931	0.0779629	0.407931	0.0760555	0.407931	0.0727177
0.412931	0.176668	0.412931	0.156164	0.412931	0.129342	0.412931	0.11754	0.412931	0.10705	0.412931	0.103235		0.412931	0.190496	0.412931	0.174761	0.412931	0.155687	0.412931	0.143766		0.412931	0.146151	0.412931	0.138521	0.412931	0.122309	0.412931	0.113726	0.412931	0.107527	0.412931	0.103235	0.412931	0.0970364	0.412931	0.0913441	0.412931	0.0872314	0.412931	0.0832081	0.412931	0.0803471	0.412931	0.0778437	0.412931	0.0755787	0.412931	0.0731945
0.41801	0.181913	0.41801	0.157118	0.41801	0.129938	0.41801	0.116587	0.41801	0.110388	0.41801	0.102758		0.41801	0.196218	0.41801	0.176191	0.41801	0.15378	0.41801	0.142336		0.41801	0.150919	0.41801	0.139475	0.41801	0.122786	0.41801	0.114083	0.41801	0.105619	0.41801	0.103235	0.41801	0.0956059	0.41801	0.0913143	0.41801	0.0865459	0.41801	0.0836849	0.41801	0.0809431	0.41801	0.077486	0.41801	0.0770092	0.41801	0.0727177
0.42301	0.187635	0.42301	0.157118	0.42301	0.129461	0.42301	0.118494	0.42301	0.10848	0.42301	0.105143		0.42301	0.202417	0.42301	0.174761	0.42301	0.152349	0.42301	0.142813		0.42301	0.154734	0.42301	0.140905	0.42301	0.123739	0.42301	0.114202	0.42301	0.10705	0.42301	0.102997	0.42301	0.0960827	0.42301	0.0913143	0.42301	0.0865459	0.42301	0.0846386	0.42301	0.0813007	0.42301	0.077486	0.42301	0.0789165	0.42301	0.0722408
0.428087	0.192404	0.428087	0.159025	0.428087	0.130892	0.428087	0.116587	0.428087	0.107527	0.428087	0.102758		0.428087	0.208139	0.428087	0.176668	0.428087	0.15521	0.428087	0.145197		0.428087	0.159979	0.428087	0.141382	0.428087	0.124216	0.428087	0.114202	0.428087	0.10848	0.428087	0.103235	0.428087	0.09799	0.428087	0.092268	0.428087	0.0865459	0.428087	0.0841618	0.428087	0.0822544	0.428087	0.0784397	0.428087	0.0784397	0.428087	0.0730753
0.433087	0.199556	0.433087	0.160456	0.433087	0.129938	0.433087	0.118017	0.433087	0.109911	0.433087	0.100374		0.433087	0.215769	0.433087	0.178576	0.433087	0.152826	0.433087	0.14329		0.433087	0.164747	0.433087	0.143766	0.433087	0.124693	0.433087	0.115633	0.433087	0.109434	0.433087	0.102282	0.433087	0.095129	0.433087	0.0946522	0.433087	0.0889301	0.433087	0.0851154	0.433087	0.0827312	0.433087	0.0789165	0.433087	0.0765324	0.433087	0.0736713
0.438087	0.205755	0.438087	0.161409	0.438087	0.130892	0.438087	0.118017	0.438087	0.110865	0.438087	0.104666		0.438087	0.222921	0.438087	0.177622	0.438087	0.156164	0.438087	0.14472		0.438087	0.169992	0.438087	0.145197	0.438087	0.125647	0.438087	0.11611	0.438087	0.109434	0.438087	0.103235	0.438087	0.0965595	0.438087	0.0936985	0.438087	0.0898838	0.438087	0.0860691	0.438087	0.0822544	0.438087	0.0789165	0.438087	0.0789165	0.438087	0.0736713
0.443166	0.212431	0.443166	0.16284	0.443166	0.132322	0.443166	0.118494	0.443166	0.111341	0.443166	0.101328		0.443166	0.230074	0.443166	0.180006	0.443166	0.15521	0.443166	0.14329		0.443166	0.175714	0.443166	0.148535	0.443166	0.1266	0.443166	0.117064	0.443166	0.109434	0.443166	0.103712	0.443166	0.0984669	0.443166	0.0941753	0.443166	0.0889301	0.443166	0.0855923	0.443166	0.0822544	0.443166	0.0803471	0.443166	0.0765324	0.443166	0.0741482
0.448166	0.21863	0.448166	0.165224	0.448166	0.13423	0.448166	0.11909	0.448166	0.111699	0.448166	0.103235		0.448166	0.237226	0.448166	0.182867	0.448166	0.157118	0.448166	0.145674		0.448166	0.18096	0.448166	0.149965	0.448166	0.128508	0.448166	0.118494	0.448166	0.111341	0.448166	0.103712	0.448166	0.09799	0.448166	0.0950098	0.448166	0.0913143	0.448166	0.0874996	0.448166	0.0827312	0.448166	0.0789165	0.448166	0.0789165	0.448166	0.074625
0.453244	0.226736	0.453244	0.168085	0.453244	0.134706	0.453244	0.120401	0.453244	0.112295	0.453244	0.105619		0.453244	0.245333	0.453244	0.186682	0.453244	0.157595	0.453244	0.142813		0.453244	0.187159	0.453244	0.15378	0.453244	0.130415	0.453244	0.118971	0.453244	0.111341	0.453244	0.105143	0.453244	0.0994205	0.453244	0.0960827	0.453244	0.0908375	0.453244	0.0889301	0.453244	0.0839233	0.453244	0.0822544	0.453244	0.0803471	0.453244	0.0770092
0.458244	0.233889	0.458244	0.170946	0.458244	0.135183	0.458244	0.119448	0.458244	0.112295	0.458244	0.106096		0.458244	0.254869	0.458244	0.186682	0.458244	0.157595	0.458244	0.145674		0.458244	0.193357	0.458244	0.156641	0.458244	0.132799	0.458244	0.120401	0.458244	0.113487	0.458244	0.10705	0.458244	0.0975132	0.458244	0.0960827	0.458244	0.0927448	0.458244	0.0898838	0.458244	0.0851154	0.458244	0.0832081	0.458244	0.0817776	0.458244	0.077486
0.463322	0.241041	0.463322	0.17333	0.463322	0.136137	0.463322	0.121832	0.463322	0.112295	0.463322	0.106096		0.463322	0.262499	0.463322	0.189066	0.463322	0.159979	0.463322	0.148058		0.463322	0.19908	0.463322	0.159979	0.463322	0.133276	0.463322	0.122786	0.463322	0.115633	0.463322	0.103712	0.463322	0.100851	0.463322	0.0946522	0.463322	0.0946522	0.463322	0.0898838	0.463322	0.0855923	0.463322	0.0836849	0.463322	0.0813007	0.463322	0.0798702
0.468322	0.248671	0.468322	0.177145	0.468322	0.138998	0.468322	0.122309	0.468322	0.115633	0.468322	0.107884		0.468322	0.271559	0.468322	0.192404	0.468322	0.161409	0.468322	0.149012		0.468322	0.206232	0.468322	0.161886	0.468322	0.13423	0.468322	0.123739	0.468322	0.115633	0.468322	0.107527	0.468322	0.101805	0.468322	0.0975132	0.468322	0.0913143	0.468322	0.0913143	0.468322	0.0874996	0.468322	0.0841618	0.468322	0.0832081	0.468322	0.0817776
0.4734	0.257254	0.4734	0.180006	0.4734	0.142336	0.4734	0.124693	0.4734	0.11611	0.4734	0.109434		0.4734	0.281572	0.4734	0.196695	0.4734	0.161409	0.4734	0.150442		0.4734	0.213861	0.4734	0.166655	0.4734	0.138521	0.4734	0.12517	0.4734	0.11611	0.4734	0.106096	0.4734	0.104666	0.4734	0.0994205	0.4734	0.0936985	0.4734	0.0908375	0.4734	0.0903606	0.4734	0.0860691	0.4734	0.0855923	0.4734	0.0822544
0.4784	0.265837	0.4784	0.183821	0.4784	0.145197	0.4784	0.128031	0.4784	0.116587	0.4784	0.109911		0.4784	0.290632	0.4784	0.20051	0.4784	0.165701	0.4784	0.150442		0.4784	0.221014	0.4784	0.170469	0.4784	0.141859	0.4784	0.127554	0.4784	0.116587	0.4784	0.109911	0.4784	0.106096	0.4784	0.100374	0.4784	0.0965595	0.4784	0.0927448	0.4784	0.089407	0.4784	0.089407	0.4784	0.0836849	0.4784	0.0822544
0.483479	0.274897	0.483479	0.188112	0.483479	0.145674	0.483479	0.128984	0.483479	0.118494	0.483479	0.109911		0.483479	0.300646	0.483479	0.204802	0.483479	0.165701	0.483479	0.151873		0.483479	0.22912	0.483479	0.175238	0.483479	0.14472	0.483479	0.129938	0.483479	0.119448	0.483479	0.112772	0.483479	0.106096	0.483479	0.102282	0.483479	0.09799	0.483479	0.0960827	0.483479	0.0913143	0.483479	0.0889301	0.483479	0.0865459	0.483479	0.0841618
0.488479	0.28348	0.488479	0.193834	0.488479	0.149012	0.488479	0.130892	0.488479	0.122309	0.488479	0.111818		0.488479	0.311136	0.488479	0.209093	0.488479	0.168562	0.488479	0.153303		0.488479	0.23675	0.488479	0.178099	0.488479	0.148535	0.488479	0.130892	0.488479	0.118971	0.488479	0.113249	0.488479	0.10848	0.488479	0.104189	0.488479	0.101805	0.488479	0.0946522	0.488479	0.0932217	0.488479	0.0917912	0.488479	0.089407	0.488479	0.0851154
0.493479	0.293016	0.493479	0.197649	0.493479	0.154734	0.493479	0.132799	0.493479	0.121832	0.493479	0.115633		0.493479	0.320673	0.493479	0.214338	0.493479	0.173807	0.493479	0.157595		0.493479	0.244379	0.493479	0.184774	0.493479	0.152826	0.493479	0.13566	0.493479	0.122786	0.493479	0.115633	0.493479	0.110865	0.493479	0.104666	0.493479	0.100851	0.493479	0.0970364	0.493479	0.0927448	0.493479	0.092268	0.493479	0.0932217	0.493479	0.0879765
0.498557	0.300646	0.498557	0.202417	0.498557	0.15521	0.498557	0.136614	0.498557	0.123262	0.498557	0.116587		0.498557	0.331163	0.498557	0.21863	0.498557	0.176668	0.498557	0.158548		0.498557	0.252485	0.498557	0.189543	0.498557	0.156641	0.498557	0.137091	0.498557	0.124693	0.498557	0.118494	0.498557	0.108957	0.498557	0.107527	0.498557	0.101805	0.498557	0.09799	0.498557	0.0975132	0.498557	0.0932217	0.498557	0.0917912	0.498557	0.0884533
0.503556	0.310183	0.503556	0.207663	0.503556	0.161409	0.503556	0.139952	0.503556	0.125647	0.503556	0.118017		0.503556	0.342131	0.503556	0.225782	0.503556	0.180483	0.503556	0.159502		0.503556	0.260592	0.503556	0.194788	0.503556	0.160456	0.503556	0.141859	0.503556	0.128031	0.503556	0.120878	0.503556	0.114679	0.503556	0.10848	0.503556	0.10705	0.503556	0.102282	0.503556	0.0998974	0.503556	0.0970364	0.503556	0.095129	0.503556	0.092268
0.508635	0.320196	0.508635	0.214338	0.508635	0.163317	0.508635	0.139475	0.508635	0.127554	0.508635	0.118017		0.508635	0.353575	0.508635	0.232935	0.508635	0.185251	0.508635	0.163317		0.508635	0.270128	0.508635	0.20051	0.508635	0.163794	0.508635	0.143766	0.508635	0.131845	0.508635	0.122309	0.508635	0.11611	0.508635	0.109911	0.508635	0.108957	0.508635	0.103235	0.508635	0.102758	0.508635	0.0994205	0.508635	0.0975132	0.508635	0.0946522
0.513635	0.33021	0.513635	0.219107	0.513635	0.169992	0.513635	0.143766	0.513635	0.129461	0.513635	0.122309		0.513635	0.365973	0.513635	0.239611	0.513635	0.188112	0.513635	0.167608		0.513635	0.279665	0.513635	0.206232	0.513635	0.169992	0.513635	0.148058	0.513635	0.134706	0.513635	0.125647	0.513635	0.119925	0.513635	0.113726	0.513635	0.112295	0.513635	0.105619	0.513635	0.106096	0.513635	0.102282	0.513635	0.0998974	0.513635	0.0975132
0.518713	0.340223	0.518713	0.225782	0.518713	0.173807	0.518713	0.147581	0.518713	0.133753	0.518713	0.122309		0.518713	0.37694	0.518713	0.246286	0.518713	0.191927	0.518713	0.1719		0.518713	0.287771	0.518713	0.212908	0.518713	0.175714	0.518713	0.151873	0.518713	0.137091	0.518713	0.128984	0.518713	0.121355	0.518713	0.11611	0.518713	0.113726	0.518713	0.108957	0.518713	0.105619	0.518713	0.104666	0.518713	0.102758	0.518713	0.0998974
0.523713	0.349283	0.523713	0.232935	0.523713	0.176191	0.523713	0.150919	0.523713	0.134706	0.523713	0.129938		0.523713	0.389338	0.523713	0.252485	0.523713	0.195265	0.523713	0.174284		0.523713	0.296831	0.523713	0.219584	0.523713	0.180006	0.523713	0.155687	0.523713	0.141382	0.523713	0.131369	0.523713	0.123739	0.523713	0.121832	0.523713	0.11611	0.523713	0.113726	0.523713	0.108004	0.523713	0.108957	0.523713	0.10705	0.523713	0.102758
0.528791	0.36025	0.528791	0.240088	0.528791	0.183821	0.528791	0.153303	0.528791	0.140429	0.528791	0.129461		0.528791	0.401735	0.528791	0.261545	0.528791	0.201941	0.528791	0.177622		0.528791	0.306845	0.528791	0.226259	0.528791	0.185728	0.528791	0.159025	0.528791	0.145197	0.528791	0.135183	0.528791	0.128508	0.528791	0.122786	0.528791	0.120401	0.528791	0.114679	0.528791	0.113726	0.528791	0.112295	0.528791	0.109434	0.528791	0.106573
0.533792	0.36931	0.533792	0.24581	0.533792	0.188589	0.533792	0.158548	0.533792	0.143766	0.533792	0.131845		0.533792	0.412703	0.533792	0.270605	0.533792	0.207186	0.533792	0.182867		0.533792	0.314474	0.533792	0.231981	0.533792	0.19002	0.533792	0.162363	0.533792	0.148535	0.533792	0.138044	0.533792	0.131845	0.533792	0.128031	0.533792	0.121832	0.533792	0.119448	0.533792	0.115156	0.533792	0.112772	0.533792	0.109911	0.533792	0.111341
0.538791	0.379801	0.538791	0.254869	0.538791	0.193357	0.538791	0.163794	0.538791	0.147104	0.538791	0.137091		0.538791	0.425577	0.538791	0.277281	0.538791	0.213861	0.538791	0.184774		0.538791	0.324965	0.538791	0.239134	0.538791	0.193834	0.538791	0.168562	0.538791	0.152826	0.538791	0.141382	0.538791	0.134706	0.538791	0.131369	0.538791	0.12517	0.538791	0.122786	0.538791	0.118971	0.538791	0.119448	0.538791	0.118494	0.538791	0.113726
0.543869	0.390768	0.543869	0.263929	0.543869	0.198603	0.543869	0.165701	0.543869	0.151396	0.543869	0.138521		0.543869	0.438929	0.543869	0.287294	0.543869	0.21863	0.543869	0.19002		0.543869	0.334501	0.543869	0.246286	0.543869	0.199556	0.543869	0.17333	0.543869	0.159025	0.543869	0.145674	0.543869	0.139952	0.543869	0.135183	0.543869	0.130892	0.543869	0.128508	0.543869	0.124693	0.543869	0.121832	0.543869	0.119448	0.543869	0.11754
0.548869	0.401258	0.548869	0.270605	0.548869	0.206709	0.548869	0.173807	0.548869	0.15521	0.548869	0.142813		0.548869	0.45228	0.548869	0.294447	0.548869	0.224829	0.548869	0.197172		0.548869	0.344515	0.548869	0.252962	0.548869	0.204802	0.548869	0.178576	0.548869	0.160933	0.548869	0.150442	0.548869	0.142813	0.548869	0.140429	0.548869	0.13423	0.548869	0.130415	0.548869	0.128508	0.548869	0.122786	0.548869	0.122309	0.548869	0.120401
0.553947	0.412226	0.553947	0.279665	0.553947	0.211	0.553947	0.177145	0.553947	0.160456	0.553947	0.145197		0.553947	0.464678	0.553947	0.302076	0.553947	0.231504	0.553947	0.20051		0.553947	0.354052	0.553947	0.259161	0.553947	0.20957	0.553947	0.183344	0.553947	0.166178	0.553947	0.157118	0.553947	0.147581	0.553947	0.14329	0.553947	0.139475	0.553947	0.133276	0.553947	0.131369	0.553947	0.130892	0.553947	0.128031	0.553947	0.124216
0.558948	0.423193	0.558948	0.286818	0.558948	0.21863	0.558948	0.183344	0.558948	0.166655	0.558948	0.152349		0.558948	0.480413	0.558948	0.310183	0.558948	0.23675	0.558948	0.207186		0.558948	0.364065	0.558948	0.26679	0.558948	0.215292	0.558948	0.190496	0.558948	0.17333	0.558948	0.162363	0.558948	0.153303	0.558948	0.149012	0.558948	0.145197	0.558948	0.140905	0.558948	0.138521	0.558948	0.13423	0.558948	0.132322	0.558948	0.129461
0.564026	0.43416	0.564026	0.295401	0.564026	0.223398	0.564026	0.190973	0.564026	0.173807	0.564026	0.159979		0.564026	0.492811	0.564026	0.318289	0.564026	0.246286	0.564026	0.215292		0.564026	0.374556	0.564026	0.272512	0.564026	0.219584	0.564026	0.193834	0.564026	0.178576	0.564026	0.169039	0.564026	0.160456	0.564026	0.15378	0.564026	0.150442	0.564026	0.144243	0.564026	0.141859	0.564026	0.138998	0.564026	0.13566	0.564026	0.13566
0.569026	0.445604	0.569026	0.301123	0.569026	0.230551	0.569026	0.196218	0.569026	0.178099	0.569026	0.164747		0.569026	0.507116	0.569026	0.326872	0.569026	0.254869	0.569026	0.219107		0.569026	0.384569	0.569026	0.277281	0.569026	0.226736	0.569026	0.199556	0.569026	0.185251	0.569026	0.173807	0.569026	0.164747	0.569026	0.159025	0.569026	0.156164	0.569026	0.149012	0.569026	0.147104	0.569026	0.145674	0.569026	0.14329	0.569026	0.138998
0.574103	0.456572	0.574103	0.309706	0.574103	0.239611	0.574103	0.203848	0.574103	0.185728	0.574103	0.168562		0.574103	0.520468	0.574103	0.334501	0.574103	0.261545	0.574103	0.226259		0.574103	0.392675	0.574103	0.283003	0.574103	0.231504	0.574103	0.205755	0.574103	0.19002	0.574103	0.178099	0.574103	0.169039	0.574103	0.163794	0.574103	0.159979	0.574103	0.15521	0.574103	0.153303	0.574103	0.149012	0.574103	0.148535	0.574103	0.146627
0.579103	0.467062	0.579103	0.314474	0.579103	0.24581	0.579103	0.211	0.579103	0.192881	0.579103	0.174761		0.579103	0.533342	0.579103	0.342131	0.579103	0.269175	0.579103	0.23675		0.579103	0.404119	0.579103	0.289202	0.579103	0.23818	0.579103	0.211477	0.579103	0.197649	0.579103	0.187159	0.579103	0.179529	0.579103	0.170946	0.579103	0.167131	0.579103	0.162363	0.579103	0.160456	0.579103	0.157118	0.579103	0.154257	0.579103	0.149488
0.584182	0.479937	0.584182	0.324965	0.584182	0.256777	0.584182	0.22006	0.584182	0.199556	0.584182	0.184298		0.584182	0.549078	0.584182	0.351667	0.584182	0.279665	0.584182	0.243425		0.584182	0.415564	0.584182	0.294924	0.584182	0.242949	0.584182	0.219584	0.584182	0.203371	0.584182	0.194311	0.584182	0.185728	0.584182	0.179052	0.584182	0.173807	0.584182	0.169992	0.584182	0.168562	0.584182	0.163794	0.584182	0.159025	0.584182	0.158548
0.589182	0.492334	0.589182	0.333071	0.589182	0.263929	0.589182	0.228643	0.589182	0.207663	0.589182	0.194311		0.589182	0.563383	0.589182	0.358343	0.589182	0.288725	0.589182	0.252962		0.589182	0.426531	0.589182	0.301123	0.589182	0.249147	0.589182	0.225306	0.589182	0.212908	0.589182	0.201941	0.589182	0.192404	0.589182	0.184774	0.589182	0.18096	0.589182	0.179052	0.589182	0.170946	0.589182	0.168562	0.589182	0.169039	0.589182	0.165224
0.594182	0.504732	0.594182	0.3407	0.594182	0.271082	0.594182	0.237226	0.594182	0.21863	0.594182	0.20051		0.594182	0.580072	0.594182	0.36931	0.594182	0.296831	0.594182	0.262499		0.594182	0.437498	0.594182	0.306845	0.594182	0.2563	0.594182	0.234365	0.594182	0.218153	0.594182	0.210047	0.594182	0.201464	0.594182	0.194788	0.594182	0.189066	0.594182	0.186682	0.594182	0.180483	0.594182	0.178576	0.594182	0.174761	0.594182	0.17333
0.59926	0.516653	0.59926	0.346422	0.59926	0.280142	0.59926	0.246286	0.59926	0.225782	0.59926	0.211954		0.59926	0.594378	0.59926	0.378847	0.59926	0.306368	0.59926	0.273466		0.59926	0.448465	0.59926	0.313044	0.59926	0.263929	0.59926	0.239134	0.59926	0.227213	0.59926	0.217676	0.59926	0.211	0.59926	0.203848	0.59926	0.198603	0.59926	0.196218	0.59926	0.187159	0.59926	0.184774	0.59926	0.182867	0.59926	0.181913
0.60426	0.530005	0.60426	0.355959	0.60426	0.291586	0.60426	0.255823	0.60426	0.238657	0.60426	0.223398		0.60426	0.609636	0.60426	0.391245	0.60426	0.317812	0.60426	0.279188		0.60426	0.460863	0.60426	0.320196	0.60426	0.270605	0.60426	0.248671	0.60426	0.234365	0.60426	0.226259	0.60426	0.219584	0.60426	0.212908	0.60426	0.207663	0.60426	0.201941	0.60426	0.199556	0.60426	0.195265	0.60426	0.190973	0.60426	0.190973
0.609339	0.541925	0.609339	0.362158	0.609339	0.297308	0.609339	0.263929	0.609339	0.248194	0.609339	0.232458		0.609339	0.623465	0.609339	0.397444	0.609339	0.324011	0.609339	0.288248		0.609339	0.4704	0.609339	0.324011	0.609339	0.276327	0.609339	0.253439	0.609339	0.242472	0.609339	0.233412	0.609339	0.228643	0.609339	0.221014	0.609339	0.215292	0.609339	0.211	0.609339	0.206232	0.609339	0.202417	0.609339	0.200033	0.609339	0.199556
0.614338	0.555277	0.614338	0.369787	0.614338	0.305891	0.614338	0.27585	0.614338	0.258684	0.614338	0.243902		0.614338	0.640159	0.614338	0.406504	0.614338	0.333071	0.614338	0.299215		0.614338	0.481844	0.614338	0.33021	0.614338	0.281572	0.614338	0.260115	0.614338	0.252485	0.614338	0.24581	0.614338	0.237703	0.614338	0.233889	0.614338	0.226259	0.614338	0.220537	0.614338	0.214338	0.614338	0.212908	0.614338	0.20957	0.614338	0.206709
0.619416	0.569105	0.619416	0.379324	0.619416	0.314474	0.619416	0.287294	0.619416	0.272036	0.619416	0.257254		0.619416	0.655417	0.619416	0.415564	0.619416	0.344992	0.619416	0.309229		0.619416	0.493765	0.619416	0.334978	0.619416	0.288725	0.619416	0.266314	0.619416	0.259638	0.619416	0.25773	0.619416	0.250101	0.619416	0.243425	0.619416	0.23675	0.619416	0.230551	0.619416	0.226736	0.619416	0.220537	0.619416	0.217199	0.619416	0.218153
0.624416	0.58198	0.624416	0.386477	0.624416	0.324965	0.624416	0.293493	0.624416	0.28348	0.624416	0.269651		0.624416	0.672107	0.624416	0.425577	0.624416	0.351191	0.624416	0.32258		0.624416	0.503778	0.624416	0.341177	0.624416	0.295877	0.624416	0.276327	0.624416	0.272512	0.624416	0.269175	0.624416	0.261545	0.624416	0.255346	0.624416	0.248194	0.624416	0.242472	0.624416	0.239611	0.624416	0.232458	0.624416	0.230074	0.624416	0.227213
0.629495	0.596285	0.629495	0.393629	0.629495	0.330687	0.629495	0.306845	0.629495	0.297308	0.629495	0.28491		0.629495	0.686889	0.629495	0.435114	0.629495	0.359774	0.629495	0.332594		0.629495	0.512362	0.629495	0.346422	0.629495	0.301123	0.629495	0.283957	0.629495	0.280619	0.629495	0.278234	0.629495	0.274897	0.629495	0.267744	0.629495	0.262022	0.629495	0.253439	0.629495	0.250578	0.629495	0.244379	0.629495	0.243902	0.629495	0.23675
0.634495	0.609159	0.634495	0.401735	0.634495	0.339746	0.634495	0.316858	0.634495	0.31209	0.634495	0.300646		0.634495	0.699286	0.634495	0.444651	0.634495	0.36788	0.634495	0.344515		0.634495	0.519514	0.634495	0.351191	0.634495	0.306845	0.634495	0.292063	0.634495	0.291109	0.634495	0.289679	0.634495	0.285864	0.634495	0.280619	0.634495	0.272989	0.634495	0.264406	0.634495	0.260592	0.634495	0.256777	0.634495	0.253916	0.634495	0.248671
0.639573	0.61965	0.639573	0.407457	0.639573	0.34833	0.639573	0.329733	0.639573	0.326395	0.639573	0.315428		0.639573	0.713115	0.639573	0.45085	0.639573	0.378847	0.639573	0.355005		0.639573	0.521898	0.639573	0.356436	0.639573	0.313044	0.639573	0.300169	0.639573	0.302076	0.639573	0.303984	0.639573	0.300646	0.639573	0.293016	0.639573	0.286818	0.639573	0.280619	0.639573	0.27442	0.639573	0.269175	0.639573	0.263453	0.639573	0.261068
0.644573	0.628238	0.644573	0.412703	0.644573	0.355482	0.644573	0.341654	0.644573	0.341177	0.644573	0.33021		0.644573	0.719314	0.644573	0.458956	0.644573	0.386953	0.644573	0.366449		0.644573	0.520468	0.644573	0.361681	0.644573	0.319719	0.644573	0.308275	0.644573	0.313044	0.644573	0.315428	0.644573	0.314474	0.644573	0.307798	0.644573	0.298262	0.644573	0.29254	0.644573	0.28491	0.644573	0.279665	0.644573	0.276327	0.644573	0.272512
0.649572	0.637298	0.649572	0.418901	0.649572	0.362635	0.649572	0.354052	0.649572	0.357866	0.649572	0.350714		0.649572	0.723605	0.649572	0.467539	0.649572	0.396967	0.649572	0.377893		0.649572	0.515699	0.649572	0.36788	0.649572	0.325918	0.649572	0.315905	0.649572	0.324011	0.649572	0.33021	0.649572	0.327826	0.649572	0.32258	0.649572	0.313044	0.649572	0.306845	0.649572	0.300169	0.649572	0.296354	0.649572	0.293016	0.649572	0.288248
0.654651	0.641112	0.654651	0.429392	0.654651	0.373125	0.654651	0.364542	0.654651	0.374556	0.654651	0.368357		0.654651	0.721221	0.654651	0.478506	0.654651	0.408888	0.654651	0.392199		0.654651	0.506163	0.654651	0.373602	0.654651	0.333548	0.654651	0.326872	0.654651	0.336885	0.654651	0.344515	0.654651	0.344515	0.654651	0.337362	0.654651	0.329256	0.654651	0.320673	0.654651	0.314951	0.654651	0.310659	0.654651	0.302076	0.654651	0.300169
0.659651	0.639205	0.659651	0.436068	0.659651	0.383615	0.659651	0.379801	0.659651	0.393629	0.659651	0.388384		0.659651	0.716453	0.659651	0.48995	0.659651	0.421762	0.659651	0.406504		0.659651	0.497103	0.659651	0.379801	0.659651	0.33927	0.659651	0.335932	0.659651	0.349283	0.659651	0.357866	0.659651	0.361681	0.659651	0.354052	0.659651	0.345469	0.659651	0.336885	0.659651	0.328779	0.659651	0.323534	0.659651	0.315905	0.659651	0.315428
0.664729	0.638251	0.664729	0.445604	0.664729	0.394106	0.664729	0.395536	0.664729	0.412703	0.664729	0.410318		0.664729	0.7093	0.664729	0.500441	0.664729	0.431776	0.664729	0.421762		0.664729	0.489473	0.664729	0.386477	0.664729	0.34833	0.664729	0.344515	0.664729	0.363588	0.664729	0.376463	0.664729	0.37837	0.664729	0.372171	0.664729	0.362158	0.664729	0.353098	0.664729	0.344992	0.664729	0.337839	0.664729	0.333548	0.664729	0.326395
0.669729	0.636344	0.669729	0.455618	0.669729	0.406981	0.669729	0.411272	0.669729	0.434637	0.669729	0.43273		0.669729	0.706439	0.669729	0.514269	0.669729	0.443697	0.669729	0.435114		0.669729	0.484705	0.669729	0.394583	0.669729	0.357389	0.669729	0.358343	0.669729	0.37694	0.669729	0.394106	0.669729	0.396967	0.669729	0.392675	0.669729	0.380754	0.669729	0.370741	0.669729	0.360727	0.669729	0.354052	0.669729	0.352144	0.669729	0.342607
0.674808	0.637298	0.674808	0.465631	0.674808	0.415564	0.674808	0.425577	0.674808	0.454187	0.674808	0.455618		0.674808	0.705009	0.674808	0.523806	0.674808	0.457048	0.674808	0.452757		0.674808	0.482321	0.674808	0.400782	0.674808	0.365019	0.674808	0.368834	0.674808	0.392199	0.674808	0.411749	0.674808	0.415087	0.674808	0.413656	0.674808	0.398397	0.674808	0.38743	0.674808	0.37837	0.674808	0.369787	0.674808	0.364065	0.674808	0.357389
0.679808	0.640159	0.679808	0.473738	0.679808	0.425577	0.679808	0.442743	0.679808	0.472784	0.679808	0.477552		0.679808	0.705962	0.679808	0.535727	0.679808	0.468016	0.679808	0.463247		0.679808	0.47946	0.679808	0.409365	0.679808	0.375032	0.679808	0.380278	0.679808	0.405073	0.679808	0.429392	0.679808	0.433207	0.679808	0.428438	0.679808	0.415087	0.679808	0.404119	0.679808	0.39506	0.679808	0.386	0.679808	0.380278	0.679808	0.375509
0.684885	0.646834	0.684885	0.486612	0.684885	0.439405	0.684885	0.458002	0.684885	0.497103	0.684885	0.500441		0.684885	0.711684	0.684885	0.548124	0.684885	0.48089	0.684885	0.485182		0.684885	0.48089	0.684885	0.417471	0.684885	0.383615	0.684885	0.391245	0.684885	0.423193	0.684885	0.448465	0.684885	0.452757	0.684885	0.448942	0.684885	0.436068	0.684885	0.42367	0.684885	0.413656	0.684885	0.402212	0.684885	0.396967	0.684885	0.390768
0.689885	0.654941	0.689885	0.496626	0.689885	0.452757	0.689885	0.476599	0.689885	0.51856	0.689885	0.526667		0.689885	0.717406	0.689885	0.564337	0.689885	0.495672	0.689885	0.500441		0.689885	0.481844	0.689885	0.427485	0.689885	0.392199	0.689885	0.405073	0.689885	0.440836	0.689885	0.467062	0.689885	0.474691	0.689885	0.467539	0.689885	0.454664	0.689885	0.442266	0.689885	0.432253	0.689885	0.420809	0.689885	0.415087	0.689885	0.406981
0.694963	0.664477	0.694963	0.510931	0.694963	0.463724	0.694963	0.494242	0.694963	0.540018	0.694963	0.550508		0.694963	0.726466	0.694963	0.576735	0.694963	0.508547	0.694963	0.519037		0.694963	0.485659	0.694963	0.437498	0.694963	0.404596	0.694963	0.417948	0.694963	0.457048	0.694963	0.488043	0.694963	0.496626	0.694963	0.490904	0.694963	0.472784	0.694963	0.46277	0.694963	0.45085	0.694963	0.440359	0.694963	0.430822	0.694963	0.421762
0.699964	0.674491	0.699964	0.519991	0.699964	0.477076	0.699964	0.509024	0.699964	0.564337	0.699964	0.574827		0.699964	0.736003	0.699964	0.591993	0.699964	0.523806	0.699964	0.538588		0.699964	0.488043	0.699964	0.446081	0.699964	0.411749	0.699964	0.431776	0.699964	0.472784	0.699964	0.50807	0.699964	0.516653	0.699964	0.510931	0.699964	0.494242	0.699964	0.480413	0.699964	0.468969	0.699964	0.458956	0.699964	0.448465	0.699964	0.441313
0.704964	0.685935	0.704964	0.533819	0.704964	0.489473	0.704964	0.530958	0.704964	0.583887	0.704964	0.600576		0.704964	0.746493	0.704964	0.605345	0.704964	0.538588	0.704964	0.556231		0.704964	0.493288	0.704964	0.455618	0.704964	0.42367	0.704964	0.445127	0.704964	0.491858	0.704964	0.528574	0.704964	0.537634	0.704964	0.531912	0.704964	0.515223	0.704964	0.501871	0.704964	0.488043	0.704964	0.475168	0.704964	0.467062	0.704964	0.458479
0.710042	0.698333	0.710042	0.548601	0.710042	0.503778	0.710042	0.547171	0.710042	0.611544	0.710042	0.62633		0.710042	0.757461	0.710042	0.617743	0.710042	0.552416	0.710042	0.57435		0.710042	0.497103	0.710042	0.46277	0.710042	0.43273	0.710042	0.456095	0.710042	0.510454	0.710042	0.548601	0.710042	0.560045	0.710042	0.55337	0.710042	0.537157	0.710042	0.521421	0.710042	0.507593	0.710042	0.494242	0.710042	0.485182	0.710042	0.473738
0.715042	0.709777	0.715042	0.562906	0.715042	0.516176	0.715042	0.56529	0.715042	0.631576	0.715042	0.651603		0.715042	0.770335	0.715042	0.634437	0.715042	0.569582	0.715042	0.59247		0.715042	0.502825	0.715042	0.473261	0.715042	0.44322	0.715042	0.470877	0.715042	0.52762	0.715042	0.568628	0.715042	0.58198	0.715042	0.573874	0.715042	0.558615	0.715042	0.540018	0.715042	0.525236	0.715042	0.513792	0.715042	0.503778	0.715042	0.493765
0.72012	0.721221	0.72012	0.572443	0.72012	0.529528	0.72012	0.581503	0.72012	0.652556	0.72012	0.674014		0.72012	0.779872	0.72012	0.647311	0.72012	0.580549	0.72012	0.610113		0.72012	0.507116	0.72012	0.479937	0.72012	0.45228	0.72012	0.484228	0.72012	0.543833	0.72012	0.588179	0.72012	0.598192	0.72012	0.596285	0.72012	0.575781	0.72012	0.558138	0.72012	0.542402	0.72012	0.528574	0.72012	0.520945	0.72012	0.50807
0.72512	0.734572	0.72512	0.588655	0.72512	0.545263	0.72512	0.6001	0.72512	0.674968	0.72512	0.695949		0.72512	0.794654	0.72512	0.662093	0.72512	0.596285	0.72512	0.629668		0.72512	0.513315	0.72512	0.48852	0.72512	0.463724	0.72512	0.49758	0.72512	0.562429	0.72512	0.608206	0.72512	0.622034	0.72512	0.614882	0.72512	0.593424	0.72512	0.577688	0.72512	0.560045	0.72512	0.548124	0.72512	0.536203	0.72512	0.525236
0.730198	0.749354	0.730198	0.602484	0.730198	0.558138	0.730198	0.615358	0.730198	0.695472	0.730198	0.719314		0.730198	0.807052	0.730198	0.682597	0.730198	0.612974	0.730198	0.644927		0.730198	0.519991	0.730198	0.49758	0.730198	0.472784	0.730198	0.513315	0.730198	0.578165	0.730198	0.627761	0.730198	0.642543	0.730198	0.637298	0.730198	0.614405	0.730198	0.594854	0.730198	0.577688	0.730198	0.563383	0.730198	0.552893	0.730198	0.540972
0.735198	0.763183	0.735198	0.616789	0.735198	0.57292	0.735198	0.632529	0.735198	0.714545	0.735198	0.739818		0.735198	0.82231	0.735198	0.694995	0.735198	0.62633	0.735198	0.665431		0.735198	0.52619	0.735198	0.505209	0.735198	0.483751	0.735198	0.524759	0.735198	0.594854	0.735198	0.646834	0.735198	0.662093	0.735198	0.65351	0.735198	0.632529	0.735198	0.612974	0.735198	0.596762	0.735198	0.580549	0.735198	0.568628	0.735198	0.556707
0.740276	0.778441	0.740276	0.628238	0.740276	0.585794	0.740276	0.65208	0.740276	0.733142	0.740276	0.760322		0.740276	0.836616	0.740276	0.713115	0.740276	0.641589	0.740276	0.684505		0.740276	0.533342	0.740276	0.511885	0.740276	0.490904	0.740276	0.538111	0.740276	0.61202	0.740276	0.662093	0.740276	0.678306	0.740276	0.670199	0.740276	0.647788	0.740276	0.629191	0.740276	0.610113	0.740276	0.59247	0.740276	0.58198	0.740276	0.570059
0.745276	0.794177	0.745276	0.64445	0.745276	0.6001	0.745276	0.666862	0.745276	0.755076	0.745276	0.781302		0.745276	0.851874	0.745276	0.736957	0.745276	0.655417	0.745276	0.700717		0.745276	0.540972	0.745276	0.519991	0.745276	0.500441	0.745276	0.549078	0.745276	0.62633	0.745276	0.679736	0.745276	0.695949	0.745276	0.684028	0.745276	0.665908	0.745276	0.642543	0.745276	0.625377	0.745276	0.607729	0.745276	0.595808	0.745276	0.58341
0.750355	0.810866	0.750355	0.655894	0.750355	0.61202	0.750355	0.68212	0.750355	0.773196	0.750355	0.799422		0.750355	0.86761	0.750355	0.743155	0.750355	0.668292	0.750355	0.71836		0.750355	0.547647	0.750355	0.527143	0.750355	0.507593	0.750355	0.559568	0.750355	0.640159	0.750355	0.696902	0.750355	0.711207	0.750355	0.702624	0.750355	0.678782	0.750355	0.657802	0.750355	0.638728	0.750355	0.62108	0.750355	0.608683	0.750355	0.594854
0.755355	0.825648	0.755355	0.669246	0.755355	0.624418	0.755355	0.697856	0.755355	0.787978	0.755355	0.813727		0.755355	0.881915	0.755355	0.753169	0.755355	0.682597	0.755355	0.732665		0.755355	0.555277	0.755355	0.532866	0.755355	0.514269	0.755355	0.567675	0.755355	0.65208	0.755355	0.706916	0.755355	0.725989	0.755355	0.715022	0.755355	0.688796	0.755355	0.667338	0.755355	0.649219	0.755355	0.629668	0.755355	0.616789	0.755355	0.605345
0.760354	0.844722	0.760354	0.683551	0.760354	0.636344	0.760354	0.710731	0.760354	0.799899	0.760354	0.83137		0.760354	0.899558	0.760354	0.768905	0.760354	0.695949	0.760354	0.749831		0.760354	0.564337	0.760354	0.540972	0.760354	0.522852	0.760354	0.577211	0.760354	0.661616	0.760354	0.721221	0.760354	0.735049	0.760354	0.729327	0.760354	0.701194	0.760354	0.679259	0.760354	0.656848	0.760354	0.640159	0.760354	0.626807	0.760354	0.613928
0.765432	0.865226	0.765432	0.698333	0.765432	0.652556	0.765432	0.726943	0.765432	0.817542	0.765432	0.843291		0.765432	0.919585	0.765432	0.80276	0.765432	0.710254	0.765432	0.765567		0.765432	0.573874	0.765432	0.548124	0.765432	0.529528	0.765432	0.587702	0.765432	0.67306	0.765432	0.732188	0.765432	0.747447	0.765432	0.73791	0.765432	0.711684	0.765432	0.686889	0.765432	0.667815	0.765432	0.647788	0.765432	0.634913	0.765432	0.622511
0.770432	0.886207	0.770432	0.711207	0.770432	0.663047	0.770432	0.738864	0.770432	0.83137	0.770432	0.857596		0.770432	0.938659	0.770432	0.796561	0.770432	0.725989	0.770432	0.779872		0.770432	0.584364	0.770432	0.555277	0.770432	0.537634	0.770432	0.594378	0.770432	0.681643	0.770432	0.741248	0.770432	0.757461	0.770432	0.750785	0.770432	0.719314	0.770432	0.694041	0.770432	0.674014	0.770432	0.65351	0.770432	0.640635	0.770432	0.628238
0.775511	0.909572	0.775511	0.72742	0.775511	0.680213	0.775511	0.753646	0.775511	0.844245	0.775511	0.868564		0.775511	0.96107	0.775511	0.803237	0.775511	0.738387	0.775511	0.795608		0.775511	0.596285	0.775511	0.562906	0.775511	0.544786	0.775511	0.605345	0.775511	0.69118	0.775511	0.751262	0.775511	0.766044	0.775511	0.753646	0.775511	0.726943	0.775511	0.70024	0.775511	0.677352	0.775511	0.663047	0.775511	0.646358	0.775511	0.633483
0.780511	0.934844	0.780511	0.746017	0.780511	0.693564	0.780511	0.765567	0.780511	0.855689	0.780511	0.882392		0.780511	0.984912	0.780511	0.824218	0.780511	0.750785	0.780511	0.809436		0.780511	0.607729	0.780511	0.571489	0.780511	0.552893	0.780511	0.612497	0.780511	0.701671	0.780511	0.759368	0.780511	0.771289	0.780511	0.760798	0.780511	0.733142	0.780511	0.705962	0.780511	0.684505	0.780511	0.666862	0.780511	0.65208	0.780511	0.641589
0.785589	0.962501	0.785589	0.763659	0.785589	0.708346	0.785589	0.777488	0.785589	0.86761	0.785589	0.890975		0.785589	1.01018	0.785589	0.841384	0.785589	0.768905	0.785589	0.827079		0.785589	0.621557	0.785589	0.580549	0.785589	0.560999	0.785589	0.620604	0.785589	0.7093	0.785589	0.767951	0.785589	0.779395	0.785589	0.766044	0.785589	0.735526	0.785589	0.710254	0.785589	0.68975	0.785589	0.674014	0.785589	0.654941	0.785589	0.646834
0.790589	0.990634	0.790589	0.781779	0.790589	0.723128	0.790589	0.791316	0.790589	0.875716	0.790589	0.897651		0.790589	1.03689	0.790589	0.863318	0.790589	0.785117	0.790589	0.839477		0.790589	0.635867	0.790589	0.589609	0.790589	0.569105	0.790589	0.629668	0.790589	0.71836	0.790589	0.772243	0.790589	0.785117	0.790589	0.770812	0.790589	0.743155	0.790589	0.715022	0.790589	0.693088	0.790589	0.676398	0.790589	0.664001	0.790589	0.655417
0.795667	1.02401	0.795667	0.803714	0.795667	0.745063	0.795667	0.809913	0.795667	0.891929	0.795667	0.913863		0.795667	1.06836	0.795667	0.882392	0.795667	0.804667	0.795667	0.860934		0.795667	0.652556	0.795667	0.603437	0.795667	0.582933	0.795667	0.644927	0.795667	0.730758	0.795667	0.785117	0.795667	0.797038	0.795667	0.779872	0.795667	0.750785	0.795667	0.727897	0.795667	0.70787	0.795667	0.690703	0.795667	0.681167	0.795667	0.668769
0.800667	1.06359	0.800667	0.83137	0.800667	0.766521	0.800667	0.82994	0.800667	0.911002	0.800667	0.928168		0.800667	1.10317	0.800667	0.909572	0.800667	0.832801	0.800667	0.886683		0.800667	0.671153	0.800667	0.620127	0.800667	0.597715	0.800667	0.659709	0.800667	0.748878	0.800667	0.800853	0.800667	0.813251	0.800667	0.797038	0.800667	0.767474	0.800667	0.746017	0.800667	0.72742	0.800667	0.712638	0.800667	0.702624	0.800667	0.701671
0.805745	1.1046	0.805745	0.864272	0.805745	0.800376	0.805745	0.859027	0.805745	0.936275	0.805745	0.951056		0.805745	1.14322	0.805745	0.951056	0.805745	0.86761	0.805745	0.921493		0.805745	0.692134	0.805745	0.640635	0.805745	0.620604	0.805745	0.684028	0.805745	0.773196	0.805745	0.828032	0.805745	0.834708	0.805745	0.822787	0.805745	0.797992	0.805745	0.777965	0.805745	0.763183	0.805745	0.752215	0.805745	0.750785	0.805745	0.752215
0.810745	1.1518	0.810745	0.908141	0.810745	0.841861	0.810745	0.899081	0.810745	0.973468	0.810745	0.988727		0.810745	1.18566	0.810745	0.995402	0.810745	0.916247	0.810745	0.972514		0.810745	0.715976	0.810745	0.665431	0.810745	0.651126	0.810745	0.717883	0.810745	0.809436	0.810745	0.869994	0.810745	0.880485	0.810745	0.873332	0.810745	0.846629	0.810745	0.834231	0.810745	0.828032	0.810745	0.823264	0.810745	0.833755	0.810745	0.839
0.815745	1.20521	0.815745	0.963931	0.815745	0.901942	0.815745	0.959163	0.815745	1.03546	0.815745	1.04833		0.815745	1.23621	0.815745	1.0593	0.815745	0.985389	0.815745	1.0531		0.815745	0.742202	0.815745	0.701194	0.815745	0.692611	0.815745	0.768428	0.815745	0.870471	0.815745	0.931506	0.815745	0.948672	0.815745	0.951056	0.815745	0.93246	0.815745	0.931983	0.815745	0.931506	0.815745	0.944381	0.815745	0.974422	0.815745	1.00255
0.820824	1.26577	0.820824	1.03736	0.820824	0.990157	0.820824	1.05072	0.820824	1.12653	0.820824	1.14799		0.820824	1.29104	0.820824	1.13845	0.820824	1.08934	0.820824	1.17183		0.820824	0.771766	0.820824	0.74554	0.820824	0.754123	0.820824	0.846629	0.820824	0.963931	0.820824	1.04213	0.820824	1.0674	0.820824	1.08266	0.820824	1.08219	0.820824	1.10269	0.820824	1.12701	0.820824	1.16086	0.820824	1.22476	0.820824	1.28818
0.825824	1.33348	0.825824	1.13273	0.825824	1.11938	0.825824	1.19472	0.825824	1.27912	0.825824	1.3063		0.825824	1.35494	0.825824	1.24527	0.825824	1.24002	0.825824	1.35255		0.825824	0.806098	0.825824	0.806575	0.825824	0.842338	0.825824	0.963931	0.825824	1.11175	0.825824	1.21332	0.825824	1.26386	0.825824	1.31011	0.825824	1.33873	0.825824	1.39499	0.825824	1.46127	0.825824	1.54186	0.825824	1.66774	0.825824	1.78266
0.830902	1.40691	0.830902	1.261	0.830902	1.30582	0.830902	1.40882	0.830902	1.52088	0.830902	1.56427		0.830902	1.42217	0.830902	1.39213	0.830902	1.46175	0.830902	1.64342		0.830902	0.842338	0.830902	0.88573	0.830902	0.968699	0.830902	1.14322	0.830902	1.34492	0.830902	1.4937	0.830902	1.58525	0.830902	1.68872	0.830902	1.7736	0.830902	1.88423	0.830902	2.02347	0.830902	2.17796	0.830902	2.39016	0.830902	2.60283
0.835901	1.4937	0.835901	1.44363	0.835901	1.59431	0.835901	1.76549	0.835901	1.91618	0.835901	2.01775		0.835901	1.50276	0.835901	1.59765	0.835901	1.79983	0.835901	2.10882		0.835901	0.883822	0.835901	0.994925	0.835901	1.16039	0.835901	1.42408	0.835901	1.71924	0.835901	1.95862	0.835901	2.13028	0.835901	2.32531	0.835901	2.49744	0.835901	2.71965	0.835901	2.95807	0.835901	3.22129	0.835901	3.55174	0.835901	3.86311
0.84098	1.5924	0.84098	1.68539	0.84098	2.01632	0.84098	2.32244	0.84098	2.57326	0.84098	2.75589		0.84098	1.59479	0.84098	1.86706	0.84098	2.2986	0.84098	2.83028		0.84098	0.93246	0.84098	1.13702	0.84098	1.43028	0.84098	1.83988	0.84098	2.29336	0.84098	2.68198	0.84098	2.97047	0.84098	3.3014	0.84098	3.59847	0.84098	3.93893	0.84098	4.29513	0.84098	4.66086	0.84098	5.10957	0.84098	5.49104
0.84598	1.70446	0.84598	2.00201	0.84598	2.61379	0.84598	3.14023	0.84598	3.57033	0.84598	3.9065		0.84598	1.69969	0.84598	2.20657	0.84598	2.96188	0.84598	3.80732		0.84598	0.987296	0.84598	1.32013	0.84598	1.79887	0.84598	2.414	0.84598	3.08491	0.84598	3.6533	0.84598	4.09342	0.84598	4.57313	0.84598	4.98559	0.84598	5.41617	0.84598	5.84199	0.84598	6.24349	0.84598	6.70078	0.84598	7.07319
0.851058	1.83177	0.851058	2.3954	0.851058	3.37006	0.851058	4.20214	0.851058	4.8721	0.851058	5.40616		0.851058	1.8189	0.851058	2.62476	0.851058	3.75487	0.851058	4.91979		0.851058	1.04928	0.851058	1.5452	0.851058	2.25664	0.851058	3.11161	0.851058	3.9909	0.851058	4.71141	0.851058	5.27884	0.851058	5.83723	0.851058	6.30548	0.851058	6.74655	0.851058	7.15998	0.851058	7.52762	0.851058	7.92149	0.851058	8.20569
0.856058	1.97912	0.856058	2.85316	0.856058	4.21645	0.856058	5.34226	0.856058	6.24349	0.856058	6.9392		0.856058	1.95719	0.856058	3.09254	0.856058	4.57217	0.856058	5.986		0.856058	1.12081	0.856058	1.80746	0.856058	2.76257	0.856058	3.81352	0.856058	4.82585	0.856058	5.62646	0.856058	6.24635	0.856058	6.80473	0.856058	7.25916	0.856058	7.65398	0.856058	8.00827	0.856058	8.31536	0.856058	8.61863	0.856058	8.83416
0.861058	2.14602	0.861058	3.35099	0.861058	5.02421	0.861058	6.35793	0.861058	7.39315	0.861058	8.17278		0.861058	2.11264	0.861058	3.57892	0.861058	5.31651	0.861058	6.85003		0.861058	1.2014	0.861058	2.09404	0.861058	3.24751	0.861058	4.42817	0.861058	5.46958	0.861058	6.27306	0.861058	6.87817	0.861058	7.3922	0.861058	7.80085	0.861058	8.14036	0.861058	8.43361	0.861058	8.67346	0.861058	8.90044	0.861058	9.05016
0.866137	2.33007	0.866137	3.84308	0.866137	5.69561	0.866137	7.0956	0.866137	8.15323	0.866137	8.92523		0.866137	2.28525	0.866137	4.03573	0.866137	5.914	0.866137	7.45323		0.866137	1.28913	0.866137	2.38396	0.866137	3.66618	0.866137	4.8702	0.866137	5.87776	0.866137	6.6283	0.866137	7.18191	0.866137	7.63395	0.866137	7.98729	0.866137	8.27006	0.866137	8.50705	0.866137	8.69826	0.866137	8.87755	0.866137	8.99628
0.871136	2.5437	0.871136	4.33232	0.871136	6.24111	0.871136	7.63491	0.871136	8.63913	0.871136	9.34533		0.871136	2.48695	0.871136	4.49111	0.871136	6.40275	0.871136	7.88477		0.871136	1.39308	0.871136	2.67387	0.871136	4.02333	0.871136	5.20923	0.871136	6.14574	0.871136	6.83	0.871136	7.33641	0.871136	7.72694	0.871136	8.02496	0.871136	8.26386	0.871136	8.46461	0.871136	8.62816	0.871136	8.75977	0.871136	8.87421
0.876214	2.78498	0.876214	4.79533	0.876214	6.67026	0.876214	7.98681	0.876214	8.91474	0.876214	9.54894		0.876214	2.71345	0.876214	4.91931	0.876214	6.79901	0.876214	8.18995		0.876214	1.51039	0.876214	2.95664	0.876214	4.32755	0.876214	5.46052	0.876214	6.33028	0.876214	6.94826	0.876214	7.40412	0.876214	7.74649	0.876214	8.00827	0.876214	8.21236	0.876214	8.38736	0.876214	8.53137	0.876214	8.64581	0.876214	8.74451
0.881214	3.06154	0.881214	5.23307	0.881214	7.01693	0.881214	8.24097	0.881214	9.0783	0.881214	9.63286		0.881214	2.97333	0.881214	5.33034	0.881214	7.14853	0.881214	8.43934		0.881214	1.64438	0.881214	3.23178	0.881214	4.58791	0.881214	5.66556	0.881214	6.47905	0.881214	7.04697	0.881214	7.45228	0.881214	7.75984	0.881214	7.99349	0.881214	8.17564	0.881214	8.32108	0.881214	8.44553	0.881214	8.54805	0.881214	8.64533
0.886292	3.37054	0.886292	5.64697	0.886292	7.32401	0.886292	8.44077	0.886292	9.20084	0.886292	9.69199		0.886292	3.26277	0.886292	5.74043	0.886292	7.46468	0.886292	8.66726		0.886292	1.79601	0.886292	3.50167	0.886292	4.82871	0.886292	5.85964	0.886292	6.61352	0.886292	7.14043	0.886292	7.50568	0.886292	7.78368	0.886292	7.98967	0.886292	8.15037	0.886292	8.27912	0.886292	8.39308	0.886292	8.48511	0.886292	8.56284
0.891293	3.71815	0.891293	6.04942	0.891293	7.61154	0.891293	8.63389	0.891293	9.31529	0.891293	9.7454		0.891293	3.59179	0.891293	6.15575	0.891293	7.7689	0.891293	8.89519		0.891293	1.96577	0.891293	3.76917	0.891293	5.06141	0.891293	6.04084	0.891293	6.75704	0.891293	7.2377	0.891293	7.57053	0.891293	7.82278	0.891293	8.00684	0.891293	8.1518	0.891293	8.2691	0.891293	8.36686	0.891293	8.45221	0.891293	8.52612
0.896371	4.10439	0.896371	6.45044	0.896371	7.89145	0.896371	8.82128	0.896371	9.43688	0.896371	9.81072		0.896371	3.95466	0.896371	6.5644	0.896371	8.06978	0.896371	9.1174		0.896371	2.15651	0.896371	4.04192	0.896371	5.28838	0.896371	6.21727	0.896371	6.89009	0.896371	7.34118	0.896371	7.64301	0.896371	7.87237	0.896371	8.03831	0.896371	8.16563	0.896371	8.27435	0.896371	8.36066	0.896371	8.44315	0.896371	8.51038
0.901371	4.51924	0.901371	6.82952	0.901371	8.13178	0.901371	8.97435	0.901371	9.52748	0.901371	9.85507		0.901371	4.34948	0.901371	6.94492	0.901371	8.34254	0.901371	9.3005		0.901371	2.36584	0.901371	4.30132	0.901371	5.51106	0.901371	6.37224	0.901371	7.00024	0.901371	7.42176	0.901371	7.69356	0.901371	7.90051	0.901371	8.06025	0.901371	8.16897	0.901371	8.26481	0.901371	8.35207	0.901371	8.42694	0.901371	8.48559
0.906448	4.98416	0.906448	7.21958	0.906448	8.42598	0.906448	9.14315	0.906448	9.64002	0.906448	9.93232		0.906448	4.79247	0.906448	7.3488	0.906448	8.6191	0.906448	9.49601		0.906448	2.60283	0.906448	4.57885	0.906448	5.74138	0.906448	6.53579	0.906448	7.1204	0.906448	7.51474	0.906448	7.76842	0.906448	7.96011	0.906448	8.10316	0.906448	8.20426	0.906448	8.29772	0.906448	8.38068	0.906448	8.45269	0.906448	8.50895
0.911448	5.49581	0.911448	7.61011	0.911448	8.69778	0.911448	9.31099	0.911448	9.75446	0.911448	10.0148		0.911448	5.28123	0.911448	7.74553	0.911448	8.89042	0.911448	9.68007		0.911448	2.86747	0.911448	4.85589	0.911448	5.95548	0.911448	6.6941	0.911448	7.23532	0.911448	7.60725	0.911448	7.84615	0.911448	8.01971	0.911448	8.16134	0.911448	8.25957	0.911448	8.35064	0.911448	8.42837	0.911448	8.50657	0.911448	8.56427
0.916449	6.04513	0.916449	7.98634	0.916449	8.92428	0.916449	9.46216	0.916449	9.85316	0.916449	10.0878		0.916449	5.81148	0.916449	8.1313	0.916449	9.13552	0.916449	9.84839		0.916449	3.15835	0.916449	5.1234	0.916449	6.15146	0.916449	6.83763	0.916449	7.34118	0.916449	7.69213	0.916449	7.92101	0.916449	8.08456	0.916449	8.21808	0.916449	8.31822	0.916449	8.405	0.916449	8.4875	0.916449	8.56999	0.916449	8.63436
0.921527	6.64117	0.921527	8.35398	0.921527	9.14744	0.921527	9.61856	0.921527	9.95234	0.921527	10.1655		0.921527	6.38702	0.921527	8.51563	0.921527	9.41209	0.921527	10.0253		0.921527	3.48021	0.921527	5.39519	0.921527	6.34458	0.921527	6.98164	0.921527	7.45943	0.921527	7.78082	0.921527	8.00827	0.921527	8.16754	0.921527	8.29772	0.921527	8.40071	0.921527	8.49703	0.921527	8.57714	0.921527	8.66011	0.921527	8.73927
0.926527	7.27871	0.926527	8.71018	0.926527	9.35486	0.926527	9.74397	0.926527	10.0506	0.926527	10.2489		0.926527	7.00214	0.926527	8.88661	0.926527	9.67387	0.926527	10.1951		0.926527	3.83259	0.926527	5.66175	0.926527	6.52769	0.926527	7.14949	0.926527	7.57626	0.926527	7.87142	0.926527	8.09458	0.926527	8.25861	0.926527	8.39308	0.926527	8.49656	0.926527	8.59622	0.926527	8.68348	0.926527	8.77694	0.926527	8.86038
0.931605	7.95916	0.931605	9.05541	0.931605	9.55752	0.931605	9.92278	0.931605	10.1674	0.931605	10.3491		0.931605	7.64206	0.931605	9.25616	0.931605	9.91515	0.931605	10.3801		0.931605	4.21502	0.931605	5.92496	0.931605	6.71175	0.931605	7.30017	0.931605	7.69785	0.931605	7.98443	0.931605	8.20044	0.931605	8.36781	0.931605	8.50466	0.931605	8.61481	0.931605	8.72019	0.931605	8.81651	0.931605	8.91474	0.931605	9.0063
0.936605	8.67728	0.936605	9.38157	0.936605	9.75493	0.936605	10.0882	0.936605	10.2952	0.936605	10.4392		0.936605	8.34111	0.936605	9.60521	0.936605	10.1488	0.936605	10.5427		0.936605	4.62701	0.936605	6.18246	0.936605	6.89295	0.936605	7.44465	0.936605	7.8223	0.936605	8.10602	0.936605	8.30391	0.936605	8.4813	0.936605	8.61672	0.936605	8.73545	0.936605	8.85037	0.936605	8.95003	0.936605	9.05064	0.936605	9.14458
0.941684	9.4078	0.941684	9.67912	0.941684	9.92993	0.941684	10.2127	0.941684	10.3882	0.941684	10.535		0.941684	9.06256	0.941684	9.92803	0.941684	10.3534	0.941684	10.7229		0.941684	5.06188	0.941684	6.42231	0.941684	7.05746	0.941684	7.5753	0.941684	7.96583	0.941684	8.21618	0.941684	8.40357	0.941684	8.57762	0.941684	8.71686	0.941684	8.83702	0.941684	8.95527	0.941684	9.05303	0.941684	9.15078	0.941684	9.24948
0.946683	10.1765	0.946683	9.97714	0.946683	10.1149	0.946683	10.3577	0.946683	10.5212	0.946683	10.6523		0.946683	9.82694	0.946683	10.2575	0.946683	10.5694	0.946683	10.928		0.946683	5.52966	0.946683	6.67121	0.946683	7.23484	0.946683	7.72074	0.946683	8.10125	0.946683	8.32442	0.946683	8.51897	0.946683	8.67251	0.946683	8.82271	0.946683	8.94431	0.946683	9.05779	0.946683	9.14839	0.946683	9.24853	0.946683	9.34294
0.951761	10.9723	0.951761	10.268	0.951761	10.2971	0.951761	10.5002	0.951761	10.681	0.951761	10.7801		0.951761	10.6218	0.951761	10.5803	0.951761	10.7863	0.951761	11.0949		0.951761	6.02939	0.951761	6.91679	0.951761	7.41747	0.951761	7.86665	0.951761	8.22571	0.951761	8.46556	0.951761	8.62912	0.951761	8.77169	0.951761	8.90473	0.951761	9.033	0.951761	9.13695	0.951761	9.22945	0.951761	9.32625	0.951761	9.41447
0.956761	11.7624	0.956761	10.5265	0.956761	10.4592	0.956761	10.6199	0.956761	10.7859	0.956761	10.8421		0.956761	11.4248	0.956761	10.8746	0.956761	10.9742	0.956761	11.2298		0.956761	6.54581	0.956761	7.1533	0.956761	7.58722	0.956761	7.99587	0.956761	8.33109	0.956761	8.57285	0.956761	8.69874	0.956761	8.84942	0.956761	8.95766	0.956761	9.08307	0.956761	9.18272	0.956761	9.27046	0.956761	9.36011	0.956761	9.44499
0.96184	12.5545	0.96184	10.7744	0.96184	10.6161	0.96184	10.7263	0.96184	10.865	0.96184	10.9427		0.96184	12.2459	0.96184	11.1602	0.96184	11.1535	0.96184	11.3538		0.96184	7.09131	0.96184	7.386	0.96184	7.74506	0.96184	8.11508	0.96184	8.42837	0.96184	8.65296	0.96184	8.79696	0.96184	8.90807	0.96184	9.00677	0.96184	9.10786	0.96184	9.2099	0.96184	9.29526	0.96184	9.3768	0.96184	9.455
0.96684	13.3369	0.96684	10.999	0.96684	10.7429	0.96684	10.814	0.96684	10.9227	0.96684	11.0066		0.96684	13.0651	0.96684	11.4153	0.96684	11.3075	0.96684	11.4563		0.96684	7.64969	0.96684	7.60296	0.96684	7.89335	0.96684	8.22476	0.96684	8.50419	0.96684	8.71352	0.96684	8.85752	0.96684	8.9362	0.96684	9.04063	0.96684	9.11549	0.96684	9.20847	0.96684	9.29335	0.96684	9.3706	0.96684	9.44356
0.97184	14.1161	0.97184	11.2021	0.97184	10.8612	0.97184	10.885	0.97184	10.9642	0.97184	11.0329		0.97184	13.8853	0.97184	11.6561	0.97184	11.4482	0.97184	11.5469		0.97184	8.22047	0.97184	7.81801	0.97184	8.03593	0.97184	8.32156	0.97184	8.57237	0.97184	8.7612	0.97184	8.89424	0.97184	8.98961	0.97184	9.05398	0.97184	9.12694	0.97184	9.19846	0.97184	9.28048	0.97184	9.34914	0.97184	9.42306
0.976918	14.8204	0.976918	11.3495	0.976918	10.9208	0.976918	10.8998	0.976918	10.9508	0.976918	11.0047		0.976918	14.6521	0.976918	11.8368	0.976918	11.5273	0.976918	11.575		0.976918	8.77455	0.976918	7.99635	0.976918	8.13464	0.976918	8.38259	0.976918	8.60098	0.976918	8.7674	0.976918	8.88709	0.976918	8.97912	0.976918	9.03204	0.976918	9.09737	0.976918	9.15459	0.976918	9.21753	0.976918	9.28954	0.976918	9.36106
0.981917	15.5318	0.981917	11.5078	0.981917	10.9961	0.981917	10.9318	0.981917	10.9594	0.981917	10.9952		0.981917	15.425	0.981917	12.0357	0.981917	11.626	0.981917	11.6303		0.981917	9.35677	0.981917	8.1847	0.981917	8.24479	0.981917	8.45221	0.981917	8.64533	0.981917	8.79172	0.981917	8.89472	0.981917	8.97912	0.981917	9.05159	0.981917	9.07591	0.981917	9.14696	0.981917	9.19417	0.981917	9.25044	0.981917	9.31767
0.986996	16.2042	0.986996	11.6413	0.986996	11.0481	0.986996	10.9475	0.986996	10.9508	0.986996	10.9699		0.986996	16.1594	0.986996	12.2035	0.986996	11.7062	0.986996	11.6594		0.986996	9.92946	0.986996	8.35875	0.986996	8.34111	0.986996	8.51038	0.986996	8.67489	0.986996	8.80126	0.986996	8.89472	0.986996	8.96815	0.986996	9.03872	0.986996	9.07877	0.986996	9.10977	0.986996	9.1708	0.986996	9.21801	0.986996	9.27523
0.991996	16.8236	0.991996	11.7543	0.991996	11.091	0.991996	10.9494	0.991996	10.9351	0.991996	10.9356		0.991996	16.8617	0.991996	12.3575	0.991996	11.7686	0.991996	11.678		0.991996	10.5007	0.991996	8.52231	0.991996	8.42932	0.991996	8.55998	0.991996	8.7016	0.991996	8.80984	0.991996	8.8909	0.991996	8.95766	0.991996	9.01917	0.991996	9.07162	0.991996	9.10023	0.991996	9.14458	0.991996	9.19465	0.991996	9.24376
0.997074	17.3867	0.997074	11.8449	0.997074	11.1182	0.997074	10.9413	0.997074	10.9036	0.997074	10.8946		0.997074	17.5179	0.997074	12.4867	0.997074	11.8168	0.997074	11.6837		0.997074	11.0467	0.997074	8.67346	0.997074	8.50657	0.997074	8.5986	0.997074	8.71733	0.997074	8.81079	0.997074	8.88184	0.997074	8.94097	0.997074	8.99676	0.997074	9.04683	0.997074	9.09499	0.997074	9.11931	0.997074	9.16556	0.997074	9.21849
1.00207	17.8831	1.00207	11.925	1.00207	11.132	1.00207	10.9241	1.00207	10.8669	1.00207	10.8483		1.00207	18.1163	1.00207	12.594	1.00207	11.8516	1.00207	11.6833		1.00207	11.5741	1.00207	8.81318	1.00207	8.57619	1.00207	8.63627	1.00207	8.73164	1.00207	8.81318	1.00207	8.8704	1.00207	8.9238	1.00207	8.97578	1.00207	9.02489	1.00207	9.07448	1.00207	9.11358	1.00207	9.14362	1.00207	9.18749
1.00715	18.3237	1.00715	11.987	1.00715	11.1373	1.00715	10.9022	1.00715	10.8312	1.00715	10.7983		1.00715	18.658	1.00715	12.6908	1.00715	11.8788	1.00715	11.6756		1.00715	12.0752	1.00715	8.94049	1.00715	8.63627	1.00715	8.66583	1.00715	8.74499	1.00715	8.81032	1.00715	8.86372	1.00715	8.90902	1.00715	8.95718	1.00715	9.002	1.00715	9.04969	1.00715	9.09689	1.00715	9.14267	1.00715	9.17367
1.01215	18.6828	1.01215	12.0161	1.01215	11.1163	1.01215	10.8588	1.01215	10.7758	1.01215	10.7329		1.01215	19.1139	1.01215	12.7514	1.01215	11.8802	1.01215	11.6461		1.01215	12.5297	1.01215	9.04635	1.01215	8.67918	1.01215	8.68014	1.01215	8.73593	1.01215	8.80602	1.01215	8.83749	1.01215	8.87707	1.01215	8.92428	1.01215	8.96672	1.01215	9.01345	1.01215	9.0659	1.01215	9.11501	1.01215	9.16127
1.01723	19.019	1.01723	12.0676	1.01723	11.1187	1.01723	10.8407	1.01723	10.7458	1.01723	10.701		1.01723	19.5387	1.01723	12.8367	1.01723	11.9093	1.01723	11.6446		1.01723	12.9741	1.01723	9.1689	1.01723	8.74165	1.01723	8.72258	1.01723	8.75309	1.01723	8.80078	1.01723	8.84179	1.01723	8.87707	1.01723	8.91856	1.01723	8.96243	1.01723	9.00868	1.01723	9.06018	1.01723	9.10882	1.01723	9.16079
1.02223	19.2645	1.02223	12.1024	1.02223	11.112	1.02223	10.8211	1.02223	10.7167	1.02223	10.6566		1.02223	19.8954	1.02223	12.9054	1.02223	11.9279	1.02223	11.6365		1.02223	13.376	1.02223	9.27857	1.02223	8.79649	1.02223	8.75071	1.02223	8.76597	1.02223	8.79982	1.02223	8.83559	1.02223	8.87183	1.02223	8.91045	1.02223	8.95003	1.02223	8.99628	1.02223	9.05016	1.02223	9.10166	1.02223	9.15268
1.02723	19.4758	1.02723	12.1401	1.02723	11.1125	1.02723	10.8021	1.02723	10.6872	1.02723	10.6266		1.02723	20.2206	1.02723	12.9793	1.02723	11.9503	1.02723	11.6308		1.02723	13.7389	1.02723	9.39015	1.02723	8.85371	1.02723	8.77741	1.02723	8.77932	1.02723	8.81032	1.02723	8.84322	1.02723	8.8723	1.02723	8.91188	1.02723	8.94955	1.02723	8.99819	1.02723	9.05112	1.02723	9.10119	1.02723	9.15555
1.03231	19.6436	1.03231	12.1749	1.03231	11.1163	1.03231	10.7882	1.03231	10.6605	1.03231	10.5966		1.03231	20.4776	1.03231	13.0466	1.03231	11.9751	1.03231	11.6241		1.03231	14.0684	1.03231	9.50269	1.03231	8.91045	1.03231	8.80507	1.03231	8.79649	1.03231	8.82128	1.03231	8.85085	1.03231	8.87755	1.03231	8.91379	1.03231	8.9548	1.03231	9.002	1.03231	9.05636	1.03231	9.10929	1.03231	9.16317
1.03731	19.791	1.03731	12.2197	1.03731	11.1282	1.03731	10.7792	1.03731	10.6447	1.03731	10.5765		1.03731	20.6993	1.03731	13.1228	1.03731	12.0037	1.03731	11.6294		1.03731	14.3698	1.03731	9.62047	1.03731	8.97196	1.03731	8.83988	1.03731	8.82033	1.03731	8.83749	1.03731	8.86372	1.03731	8.88852	1.03731	8.92905	1.03731	8.96672	1.03731	9.01488	1.03731	9.07019	1.03731	9.12121	1.03731	9.18082
1.04239	19.8696	1.04239	12.2507	1.04239	11.1311	1.04239	10.7611	1.04239	10.6166	1.04239	10.5465		1.04239	20.8648	1.04239	13.1829	1.04239	12.0214	1.04239	11.6198		1.04239	14.6273	1.04239	9.72966	1.04239	9.02871	1.04239	8.86611	1.04239	8.83416	1.04239	8.84465	1.04239	8.8642	1.04239	8.89042	1.04239	8.92952	1.04239	8.97292	1.04239	9.01726	1.04239	9.07067	1.04239	9.13313	1.04239	9.18749
1.04739	19.9011	1.04739	12.276	1.04739	11.1225	1.04739	10.7334	1.04739	10.5842	1.04739	10.5107		1.04739	20.9873	1.04739	13.2435	1.04739	12.0275	1.04739	11.6055		1.04739	14.8385	1.04739	9.82551	1.04739	9.08164	1.04739	8.88566	1.04739	8.84083	1.04739	8.84322	1.04739	8.86789	1.04739	8.88279	1.04739	8.9275	1.04739	8.96576	1.04739	9.00963	1.04739	9.06638	1.04739	9.12312	1.04739	9.18177
1.05247	19.9507	1.05247	12.3303	1.05247	11.1392	1.05247	10.7325	1.05247	10.5698	1.05247	10.4936		1.05247	21.1147	1.05247	13.3293	1.05247	12.0609	1.05247	11.6098		1.05247	15.0641	1.05247	9.9471	1.05247	9.15221	1.05247	8.91903	1.05247	8.86181	1.05247	8.85514	1.05247	8.86992	1.05247	8.88947	1.05247	8.92666	1.05247	8.96672	1.05247	9.01154	1.05247	9.06542	1.05247	9.1255	1.05247	9.17843
1.05746	19.986	1.05746	12.4052	1.05746	11.1649	1.05746	10.7391	1.05746	10.5613	1.05746	10.4845		1.05746	21.2448	1.05746	13.4347	1.05746	12.1019	1.05746	11.616		1.05746	15.2648	1.05746	10.0825	1.05746	9.22516	1.05746	8.95289	1.05746	8.87993	1.05746	8.86324	1.05746	8.87373	1.05746	8.88709	1.05746	8.92476	1.05746	8.96433	1.05746	9.00677	1.05746	9.05684	1.05746	9.10643	1.05746	9.16031
1.06254	20.0003	1.06254	12.482	1.06254	11.1783	1.06254	10.7182	1.06254	10.5355	1.06254	10.4559		1.06254	21.3474	1.06254	13.5353	1.06254	12.121	1.06254	11.5998		1.06254	15.4541	1.06254	10.2113	1.06254	9.28048	1.06254	8.97196	1.06254	8.87993	1.06254	8.85466	1.06254	8.85418	1.06254	8.86229	1.06254	8.88947	1.06254	8.92857	1.06254	8.95909	1.06254	9.0063	1.06254	9.04778	1.06254	9.09308
1.06754	20.0246	1.06754	12.5645	1.06754	11.1816	1.06754	10.6924	1.06754	10.5031	1.06754	10.413		1.06754	21.4575	1.06754	13.644	1.06754	12.1348	1.06754	11.5726		1.06754	15.641	1.06754	10.3476	1.06754	9.32768	1.06754	8.97673	1.06754	8.86229	1.06754	8.82033	1.06754	8.80984	1.06754	8.80841	1.06754	8.82557	1.06754	8.85418	1.06754	8.87469	1.06754	8.9114	1.06754	8.9362	1.06754	8.97864
1.07262	20.0461	1.07262	12.636	1.07262	11.164	1.07262	10.6409	1.07262	10.4392	1.07262	10.3448		1.07262	21.5586	1.07262	13.7466	1.07262	12.1162	1.07262	11.5097		1.07262	15.8165	1.07262	10.4664	1.07262	9.34723	1.07262	8.95003	1.07262	8.80841	1.07262	8.74928	1.07262	8.72115	1.07262	8.70541	1.07262	8.7078	1.07262	8.72305	1.07262	8.73164	1.07262	8.75023	1.07262	8.76072	1.07262	8.78743
1.07762	20.0847	1.07762	12.7075	1.07762	11.1187	1.07762	10.5594	1.07762	10.35	1.07762	10.2384		1.07762	21.6649	1.07762	13.8286	1.07762	12.0686	1.07762	11.4172		1.07762	15.9915	1.07762	10.5803	1.07762	9.34008	1.07762	8.89472	1.07762	8.71924	1.07762	8.63913	1.07762	8.58477	1.07762	8.55378	1.07762	8.53613	1.07762	8.53423	1.07762	8.52707	1.07762	8.53423	1.07762	8.52564	1.07762	8.53613
1.08262	20.1085	1.08262	12.7547	1.08262	11.0276	1.08262	10.4344	1.08262	10.2141	1.08262	10.083		1.08262	21.7527	1.08262	13.8715	1.08262	11.9675	1.08262	11.2765		1.08262	16.1555	1.08262	10.6595	1.08262	9.28668	1.08262	8.79124	1.08262	8.58572	1.08262	8.47796	1.08262	8.40214	1.08262	8.34874	1.08262	8.31393	1.08262	8.29485	1.08262	8.27244	1.08262	8.26577	1.08262	8.2424	1.08262	8.24097
1.0877	20.1071	1.0877	12.7361	1.0877	10.8803	1.0877	10.2599	1.0877	10.0186	1.0877	9.87319		1.0877	21.8056	1.0877	13.8476	1.0877	11.8125	1.0877	11.0839		1.0877	16.2886	1.0877	10.6771	1.0877	9.18416	1.0877	8.64676	1.0877	8.40882	1.0877	8.27006	1.0877	8.17374	1.0877	8.10125	1.0877	8.05023	1.0877	8.02258	1.0877	7.98824	1.0877	7.97155	1.0877	7.9439	1.0877	7.93436
1.0927	20.1248	1.0927	12.6822	1.0927	10.7162	1.0927	10.0754	1.0927	9.81454	1.0927	9.64669		1.0927	21.8681	1.0927	13.779	1.0927	11.6399	1.0927	10.8884		1.0927	16.424	1.0927	10.6566	1.0927	9.06352	1.0927	8.49322	1.0927	8.22524	1.0927	8.06025	1.0927	7.94771	1.0927	7.8614	1.0927	7.80132	1.0927	7.76127	1.0927	7.72741	1.0927	7.70357	1.0927	7.67258	1.0927	7.66066
1.09778	20.1243	1.09778	12.5678	1.09778	10.5279	1.09778	9.87367	1.09778	9.59376	1.09778	9.40637		1.09778	21.9291	1.09778	13.655	1.09778	11.4539	1.09778	10.6848		1.09778	16.5346	1.09778	10.5904	1.09778	8.92714	1.09778	8.33252	1.09778	8.04213	1.09778	7.85616	1.09778	7.73027	1.09778	7.63348	1.09778	7.57244	1.09778	7.52476	1.09778	7.49138	1.09778	7.46611	1.09778	7.4394	1.09778	7.42844
1.0927	16.7683	1.0927	10.1483	1.0927	8.41168	1.0927	7.83804	1.0927	7.57864	1.0927	7.39887		1.0927	18.348	1.0927	11.0867	1.0927	9.20371	1.0927	8.53566		1.0927	13.9111	1.0927	8.64199	1.0927	7.19955	1.0927	6.67837	1.0927	6.41706	1.0927	6.24254	1.0927	6.12094	1.0927	6.03416	1.0927	5.9736	1.0927	5.92973	1.0927	5.90065	1.0927	5.87537	1.0927	5.8563	1.0927	5.84915
1.0877	14.1681	1.0877	8.38641	1.0877	6.9063	1.0877	6.40275	1.0877	6.16863	1.0877	6.00364		1.0877	15.5595	1.0877	9.20752	1.0877	7.59485	1.0877	7.00787		1.0877	11.8516	1.0877	7.21434	1.0877	5.96216	1.0877	5.50344	1.0877	5.27026	1.0877	5.11338	1.0877	5.00133	1.0877	4.91883	1.0877	4.86161	1.0877	4.82108	1.0877	4.79295	1.0877	4.77101	1.0877	4.75575	1.0877	4.74669
1.08262	12.1301	1.08262	7.06366	1.08262	5.78382	1.08262	5.34465	1.08262	5.13436	1.08262	4.98178		1.08262	13.3584	1.08262	7.79131	1.08262	6.38893	1.08262	5.8768		1.08262	10.2132	1.08262	6.12857	1.08262	5.0328	1.08262	4.6313	1.08262	4.4234	1.08262	4.2813	1.08262	4.17639	1.08262	4.10201	1.08262	4.0486	1.08262	4.00855	1.08262	3.98089	1.08262	3.95991	1.08262	3.94465	1.08262	3.93845
1.07762	10.4664	1.07762	6.02272	1.07762	4.91073	1.07762	4.52353	1.07762	4.3347	1.07762	4.19785		1.07762	11.5622	1.07762	6.66835	1.07762	5.4424	1.07762	4.99274		1.07762	8.87087	1.07762	5.26692	1.07762	4.30037	1.07762	3.94513	1.07762	3.76011	1.07762	3.63423	1.07762	3.53934	1.07762	3.46972	1.07762	3.41822	1.07762	3.38151	1.07762	3.35433	1.07762	3.33477	1.07762	3.31952	1.07762	3.31379
1.07262	9.10643	1.07262	5.18825	1.07262	4.21263	1.07262	3.86883	1.07262	3.70385	1.07262	3.57892		1.07262	10.0801	1.07262	5.76284	1.07262	4.68375	1.07262	4.28893		1.07262	7.76031	1.07262	4.56979	1.07262	3.71338	1.07262	3.39819	1.07262	3.23559	1.07262	3.12067	1.07262	3.03341	1.07262	2.96999	1.07262	2.91992	1.07262	2.88559	1.07262	2.85841	1.07262	2.83934	1.07262	2.82694	1.07262	2.81979
1.06754	7.97441	1.06754	4.50923	1.06754	3.64615	1.06754	3.34383	1.06754	3.19649	1.06754	3.08205		1.06754	8.84799	1.06754	5.02088	1.06754	4.06815	1.06754	3.71529		1.06754	6.82857	1.06754	3.99043	1.06754	3.23464	1.06754	2.95378	1.06754	2.80787	1.06754	2.7063	1.06754	2.62476	1.06754	2.56611	1.06754	2.52081	1.06754	2.48648	1.06754	2.46216	1.06754	2.44165	1.06754	2.43069	1.06754	2.42306
1.06254	7.02169	1.06254	3.94465	1.06254	3.17742	1.06254	2.91039	1.06254	2.77782	1.06254	2.67673		1.06254	7.80848	1.06254	4.40337	1.06254	3.55555	1.06254	3.24418		1.06254	6.03845	1.06254	3.50834	1.06254	2.83218	1.06254	2.58518	1.06254	2.45739	1.06254	2.36441	1.06254	2.28907	1.06254	2.23518	1.06254	2.19131	1.06254	2.15794	1.06254	2.13314	1.06254	2.11645	1.06254	2.10453	1.06254	2.09738
1.05746	6.2144	1.05746	3.46877	1.05746	2.78593	1.05746	2.5499	1.05746	2.43307	1.05746	2.33961		1.05746	6.92537	1.05746	3.88123	1.05746	3.12305	1.05746	2.84792		1.05746	5.36563	1.05746	3.10207	1.05746	2.49744	1.05746	2.27571	1.05746	2.1627	1.05746	2.07926	1.05746	2.01298	1.05746	1.96196	1.05746	1.91856	1.05746	1.889	1.05746	1.8642	1.05746	1.84846	1.05746	1.83607	1.05746	1.82748
1.05247	5.51822	1.05247	3.06345	1.05247	2.45548	1.05247	2.24615	1.05247	2.14125	1.05247	2.05685		1.05247	6.16052	1.05247	3.43491	1.05247	2.75923	1.05247	2.51223		1.05247	4.78341	1.05247	2.75303	1.05247	2.208	1.05247	2.0125	1.05247	1.91236	1.05247	1.83607	1.05247	1.77551	1.05247	1.72782	1.05247	1.68825	1.05247	1.65964	1.05247	1.63866	1.05247	1.61958	1.05247	1.61005	1.05247	1.60003
1.04739	4.92455	1.04739	2.71584	1.04739	2.17319	1.04739	1.98627	1.04739	1.89472	1.04739	1.8189		1.04739	5.50248	1.04739	3.05487	1.04739	2.44785	1.04739	2.22803		1.04739	4.27844	1.04739	2.45167	1.04739	1.96291	1.04739	1.786	1.04739	1.69826	1.04739	1.63198	1.04739	1.57667	1.04739	1.53137	1.04739	1.49322	1.04739	1.46604	1.04739	1.44744	1.04739	1.42932	1.04739	1.41883	1.04739	1.41073
1.04239	4.40814	1.04239	2.4221	1.04239	1.93144	1.04239	1.76645	1.04239	1.68443	1.04239	1.61624		1.04239	4.93266	1.04239	2.72537	1.04239	2.17892	1.04239	1.98341		1.04239	3.84213	1.04239	2.19275	1.04239	1.75262	1.04239	1.59574	1.04239	1.51754	1.04239	1.45746	1.04239	1.40691	1.04239	1.36304	1.04239	1.32967	1.04239	1.30153	1.04239	1.2815	1.04239	1.26577	1.04239	1.25576	1.04239	1.2467
1.03731	3.95419	1.03731	2.16223	1.03731	1.71924	1.03731	1.57285	1.03731	1.50371	1.03731	1.43981		1.03731	4.43055	1.03731	2.43879	1.03731	1.94574	1.03731	1.77217		1.03731	3.45589	1.03731	1.96529	1.03731	1.56665	1.03731	1.42694	1.03731	1.35923	1.03731	1.30582	1.03731	1.25671	1.03731	1.21761	1.03731	1.18566	1.03731	1.15896	1.03731	1.14131	1.03731	1.1251	1.03731	1.11509	1.03731	1.10746
1.03231	3.55555	1.03231	1.9343	1.03231	1.53566	1.03231	1.40644	1.03231	1.34492	1.03231	1.28818		1.03231	3.98375	1.03231	2.18464	1.03231	1.73784	1.03231	1.58716		1.03231	3.11304	1.03231	1.76311	1.03231	1.4031	1.03231	1.27864	1.03231	1.21904	1.03231	1.17231	1.03231	1.12701	1.03231	1.09029	1.03231	1.05978	1.03231	1.03641	1.03231	1.01781	1.03231	1.00255	1.03231	0.993018	1.03231	0.984435
1.02723	3.20269	1.02723	1.73307	1.02723	1.37258	1.02723	1.25862	1.02723	1.20426	1.02723	1.15228		1.02723	3.5937	1.02723	1.96148	1.02723	1.55616	1.02723	1.42122		1.02723	2.80834	1.02723	1.58668	1.02723	1.25909	1.02723	1.14847	1.02723	1.09554	1.02723	1.05691	1.02723	1.01591	1.02723	0.980144	1.02723	0.951056	1.02723	0.928168	1.02723	0.910048	1.02723	0.896697	1.02723	0.88716	1.02723	0.8781
1.02223	2.88893	1.02223	1.55712	1.02223	1.23191	1.02223	1.1313	1.02223	1.08457	1.02223	1.03641		1.02223	3.24513	1.02223	1.76549	1.02223	1.39785	1.02223	1.27864		1.02223	2.53845	1.02223	1.43075	1.02223	1.13273	1.02223	1.03593	1.02223	0.990157	1.02223	0.953918	1.02223	0.915771	1.02223	0.883822	1.02223	0.856643	1.02223	0.832801	1.02223	0.815635	1.02223	0.803237	1.02223	0.792747	1.02223	0.785117
1.01723	2.61284	1.01723	1.39881	1.01723	1.10651	1.01723	1.01734	1.01723	0.976806	1.01723	0.934367		1.01723	2.93566	1.01723	1.5905	1.01723	1.25766	1.01723	1.15085		1.01723	2.2986	1.01723	1.29009	1.01723	1.02067	1.01723	0.93389	1.01723	0.895267	1.01723	0.863318	1.01723	0.828509	1.01723	0.797038	1.01723	0.771766	1.01723	0.750785	1.01723	0.734096	1.01723	0.720267	1.01723	0.713115	1.01723	0.703101
1.01215	2.36536	1.01215	1.26148	1.01215	0.995402	1.01215	0.916724	1.01215	0.881915	1.01215	0.846152		1.01215	2.65862	1.01215	1.43409	1.01215	1.13178	1.01215	1.03832		1.01215	2.08403	1.01215	1.16516	1.01215	0.919585	1.01215	0.844245	1.01215	0.81039	1.01215	0.781302	1.01215	0.749831	1.01215	0.720744	1.01215	0.695949	1.01215	0.676398	1.01215	0.662093	1.01215	0.647311	1.01215	0.639205	1.01215	0.631099
1.00715	2.14458	1.00715	1.13845	1.00715	0.89622	1.00715	0.82994	1.00715	0.798945	1.00715	0.763183		1.00715	2.41495	1.00715	1.29581	1.00715	1.02258	1.00715	0.941997		1.00715	1.89472	1.00715	1.05501	1.00715	0.830894	1.00715	0.764136	1.00715	0.73648	1.00715	0.710254	1.00715	0.681167	1.00715	0.654464	1.00715	0.629668	1.00715	0.61059	1.00715	0.595808	1.00715	0.582933	1.00715	0.575304	1.00715	0.570536
1.00207	1.9467	1.00207	1.02783	1.00207	0.807528	1.00207	0.748878	1.00207	0.724082	1.00207	0.694041		1.00207	2.19275	1.00207	1.17136	1.00207	0.922923	1.00207	0.850921		1.00207	1.72067	1.00207	0.953441	1.00207	0.751262	1.00207	0.693088	1.00207	0.668292	1.00207	0.646358	1.00207	0.618696	1.00207	0.592947	1.00207	0.571012	1.00207	0.553846	1.00207	0.537634	1.00207	0.52762	1.00207	0.519514	1.00207	0.511885
0.997074	1.76883	0.997074	0.927691	0.997074	0.72742	0.997074	0.678782	0.997074	0.657802	0.997074	0.627761		0.997074	1.99295	0.997074	1.06073	0.997074	0.832801	0.997074	0.771766		0.997074	1.56379	0.997074	0.864749	0.997074	0.680213	0.997074	0.627761	0.997074	0.606298	0.997074	0.588179	0.997074	0.562429	0.997074	0.540495	0.997074	0.519037	0.997074	0.500441	0.997074	0.487566	0.997074	0.474215	0.997074	0.469446	0.997074	0.460863
0.991996	1.60909	0.991996	0.838523	0.991996	0.655894	0.991996	0.615358	0.991996	0.595808	0.991996	0.571012		0.991996	1.81222	0.991996	0.95964	0.991996	0.752692	0.991996	0.696902		0.991996	1.42313	0.991996	0.78321	0.991996	0.614882	0.991996	0.570536	0.991996	0.554323	0.991996	0.536203	0.991996	0.513792	0.991996	0.493288	0.991996	0.469446	0.991996	0.453234	0.991996	0.439882	0.991996	0.428915	0.991996	0.422239	0.991996	0.41604
0.986996	1.46175	0.986996	0.756984	0.986996	0.59104	0.986996	0.555277	0.986996	0.540495	0.986996	0.518084		0.986996	1.65105	0.986996	0.866656	0.986996	0.678782	0.986996	0.632052		0.986996	1.29676	0.986996	0.708823	0.986996	0.556707	0.986996	0.517607	0.986996	0.502825	0.986996	0.48852	0.986996	0.467539	0.986996	0.446558	0.986996	0.427485	0.986996	0.410795	0.986996	0.398874	0.986996	0.388861	0.986996	0.380754	0.986996	0.373602
0.981917	1.33157	0.981917	0.683074	0.981917	0.53525	0.981917	0.503302	0.981917	0.493288	0.981917	0.470877		0.981917	1.50371	0.981917	0.785117	0.981917	0.612497	0.981917	0.57435		0.981917	1.18042	0.981917	0.643973	0.981917	0.502348	0.981917	0.469446	0.981917	0.459433	0.981917	0.445604	0.981917	0.426054	0.981917	0.406504	0.981917	0.387907	0.981917	0.374079	0.981917	0.359774	0.981917	0.350237	0.981917	0.341654	0.981917	0.337839
0.976918	1.21236	0.976918	0.616789	0.976918	0.480413	0.976918	0.455618	0.976918	0.446558	0.976918	0.428915		0.976918	1.3702	0.976918	0.710731	0.976918	0.55337	0.976918	0.519037		0.976918	1.07599	0.976918	0.582933	0.976918	0.455141	0.976918	0.4251	0.976918	0.417948	0.976918	0.406981	0.976918	0.388861	0.976918	0.370741	0.976918	0.352621	0.976918	0.338316	0.976918	0.325918	0.976918	0.315905	0.976918	0.309706	0.976918	0.303507
0.97184	1.10698	0.97184	0.557184	0.97184	0.43273	0.97184	0.412703	0.97184	0.408411	0.97184	0.388861		0.97184	1.25099	0.97184	0.642066	0.97184	0.500917	0.97184	0.470877		0.97184	0.981574	0.97184	0.529051	0.97184	0.411272	0.97184	0.386477	0.97184	0.381231	0.97184	0.372648	0.97184	0.355482	0.97184	0.338316	0.97184	0.320673	0.97184	0.306845	0.97184	0.294924	0.97184	0.285864	0.97184	0.280142	0.97184	0.27442
0.96684	1.00685	0.96684	0.501394	0.96684	0.389338	0.96684	0.371695	0.96684	0.368357	0.96684	0.353098		0.96684	1.14084	0.96684	0.581503	0.96684	0.449896	0.96684	0.4251		0.96684	0.895743	0.96684	0.47946	0.96684	0.372648	0.96684	0.34976	0.96684	0.347376	0.96684	0.339746	0.96684	0.323534	0.96684	0.306845	0.96684	0.291109	0.96684	0.278234	0.96684	0.26536	0.96684	0.257254	0.96684	0.249147	0.96684	0.244379
0.96184	0.917201	0.96184	0.45228	0.96184	0.347376	0.96184	0.336409	0.96184	0.334501	0.96184	0.318289		0.96184	1.03927	0.96184	0.523806	0.96184	0.404119	0.96184	0.385046		0.96184	0.816588	0.96184	0.433207	0.96184	0.334501	0.96184	0.315428	0.96184	0.315905	0.96184	0.308275	0.96184	0.295877	0.96184	0.277758	0.96184	0.262976	0.96184	0.250578	0.96184	0.240088	0.96184	0.22912	0.96184	0.223398	0.96184	0.217199
0.956761	0.835185	0.956761	0.406027	0.956761	0.313044	0.956761	0.302076	0.956761	0.303507	0.956761	0.290155		0.956761	0.947719	0.956761	0.471354	0.956761	0.360727	0.956761	0.346422		0.956761	0.745063	0.956761	0.391722	0.956761	0.3016	0.956761	0.286818	0.956761	0.286341	0.956761	0.280619	0.956761	0.266314	0.956761	0.251055	0.956761	0.235796	0.956761	0.225306	0.956761	0.212431	0.956761	0.204802	0.956761	0.198603	0.956761	0.193357
0.951761	0.760322	0.951761	0.364065	0.951761	0.277281	0.951761	0.270128	0.951761	0.272989	0.951761	0.258684		0.951761	0.865226	0.951761	0.426054	0.951761	0.322104	0.951761	0.309706		0.951761	0.679259	0.951761	0.353098	0.951761	0.269651	0.951761	0.256777	0.951761	0.259638	0.951761	0.254869	0.951761	0.241995	0.951761	0.226736	0.951761	0.213385	0.951761	0.200987	0.951761	0.19145	0.951761	0.181913	0.951761	0.177145	0.951761	0.1719
0.946683	0.693564	0.946683	0.323534	0.946683	0.246286	0.946683	0.241995	0.946683	0.244379	0.946683	0.231504		0.946683	0.786071	0.946683	0.380754	0.946683	0.288725	0.946683	0.278711		0.946683	0.618696	0.946683	0.317335	0.946683	0.241041	0.946683	0.230551	0.946683	0.232458	0.946683	0.230074	0.946683	0.21863	0.946683	0.205755	0.946683	0.19002	0.946683	0.179052	0.946683	0.168562	0.946683	0.160933	0.946683	0.155687	0.946683	0.150919
0.941684	0.629191	0.941684	0.289679	0.941684	0.214815	0.941684	0.212431	0.941684	0.218153	0.941684	0.204325		0.941684	0.716929	0.941684	0.339746	0.941684	0.253439	0.941684	0.247717		0.941684	0.562906	0.941684	0.28491	0.941684	0.215292	0.941684	0.205278	0.941684	0.20957	0.941684	0.207663	0.941684	0.195742	0.941684	0.182867	0.941684	0.170946	0.941684	0.157595	0.941684	0.149012	0.941684	0.141382	0.941684	0.134706	0.941684	0.132322
0.936605	0.571489	0.936605	0.256777	0.936605	0.188112	0.936605	0.187159	0.936605	0.192404	0.936605	0.181437		0.936605	0.652556	0.936605	0.30303	0.936605	0.222445	0.936605	0.217676		0.936605	0.513792	0.936605	0.255346	0.936605	0.190496	0.936605	0.183821	0.936605	0.188589	0.936605	0.187159	0.936605	0.175714	0.936605	0.163317	0.936605	0.149965	0.936605	0.139475	0.936605	0.129461	0.936605	0.121832	0.936605	0.115633	0.936605	0.111341
0.931605	0.519037	0.931605	0.224829	0.931605	0.163317	0.931605	0.161886	0.931605	0.169039	0.931605	0.157118		0.931605	0.59104	0.931605	0.266314	0.931605	0.195265	0.931605	0.189066		0.931605	0.466585	0.931605	0.225782	0.931605	0.165224	0.931605	0.161886	0.931605	0.167608	0.931605	0.166178	0.931605	0.15521	0.931605	0.144243	0.931605	0.130892	0.931605	0.120878	0.931605	0.111341	0.931605	0.104666	0.931605	0.0989437	0.931605	0.0946522
0.926527	0.467539	0.926527	0.193357	0.926527	0.137091	0.926527	0.140905	0.926527	0.147581	0.926527	0.137091		0.926527	0.534773	0.926527	0.233412	0.926527	0.166655	0.926527	0.165701		0.926527	0.423193	0.926527	0.199556	0.926527	0.144243	0.926527	0.139952	0.926527	0.146151	0.926527	0.145197	0.926527	0.137091	0.926527	0.124216	0.926527	0.112295	0.926527	0.102282	0.926527	0.0936985	0.926527	0.0879765	0.926527	0.0827312	0.926527	0.0765324
0.921527	0.421762	0.921527	0.164747	0.921527	0.114202	0.921527	0.11611	0.921527	0.124216	0.921527	0.113726		0.921527	0.484228	0.921527	0.200033	0.921527	0.138998	0.921527	0.141859		0.921527	0.382662	0.921527	0.174761	0.921527	0.123739	0.921527	0.120401	0.921527	0.128031	0.921527	0.127554	0.921527	0.119448	0.921527	0.106096	0.921527	0.0956059	0.921527	0.0855923	0.921527	0.0755787	0.921527	0.0693798	0.921527	0.0655651	0.921527	0.0603199
0.916449	0.377893	0.916449	0.139952	0.916449	0.0913143	0.916449	0.0956059	0.916449	0.101805	0.916449	0.0927448		0.916449	0.436544	0.916449	0.172853	0.916449	0.115633	0.916449	0.11754		0.916449	0.345469	0.916449	0.151396	0.916449	0.104666	0.916449	0.102758	0.916449	0.109911	0.916449	0.110388	0.916449	0.0994205	0.916449	0.0889301	0.916449	0.0784397	0.916449	0.0679493	0.916449	0.0607967	0.916449	0.0522137	0.916449	0.0488758	0.916449	0.0436306
0.911448	0.337839	0.911448	0.114679	0.911448	0.0693798	0.911448	0.0736713	0.911448	0.0808239	0.911448	0.0741482		0.911448	0.391245	0.911448	0.145197	0.911448	0.0917912	0.911448	0.0936985		0.911448	0.310659	0.911448	0.129938	0.911448	0.0855923	0.911448	0.0832081	0.911448	0.0903606	0.911448	0.0908375	0.911448	0.0827312	0.911448	0.0722408	0.911448	0.0622272	0.911448	0.0522137	0.911448	0.0436306	0.911448	0.0374317	0.911448	0.0321865	0.911448	0.0283718
0.906448	0.298738	0.906448	0.0903606	0.906448	0.0493526	0.906448	0.0545979	0.906448	0.0588894	0.906448	0.0531673		0.906448	0.34833	0.906448	0.118494	0.906448	0.0684261	0.906448	0.0727177		0.906448	0.278234	0.906448	0.109911	0.906448	0.0669956	0.906448	0.0669956	0.906448	0.0751019	0.906448	0.0731945	0.906448	0.0669956	0.906448	0.0550747	0.906448	0.0431538	0.906448	0.0360012	0.906448	0.0274181	0.906448	0.0221729	0.906448	0.0178814	0.906448	0.013113
0.901371	0.262022	0.901371	0.0679493	0.901371	0.0288486	0.901371	0.0317097	0.901371	0.0412464	0.901371	0.0312328		0.901371	0.307798	0.901371	0.0927448	0.901371	0.0460148	0.901371	0.0507832		0.901371	0.246286	0.901371	0.089407	0.901371	0.0488758	0.901371	0.0507832	0.901371	0.0579357	0.901371	0.0565052	0.901371	0.0493526	0.901371	0.0388622	0.901371	0.0288486	0.901371	0.0202656	0.901371	0.0126362	0.901371	0.00500679	0.901371	0.00166893	0.901371	-0.00166893
0.896371	0.226736	0.896371	0.0450611	0.896371	0.00929832	0.896371	0.0164509	0.896371	0.0207424	0.896371	0.0135899		0.896371	0.269651	0.896371	0.0693798	0.896371	0.025034	0.896371	0.0288486		0.896371	0.217676	0.896371	0.0703335	0.896371	0.033617	0.896371	0.0340939	0.896371	0.0398159	0.896371	0.0422001	0.896371	0.0340939	0.896371	0.0221729	0.896371	0.0126362	0.896371	0.00405312	0.896371	-0.00405312	0.896371	-0.00882149	0.896371	-0.013113	0.896371	-0.0169277
0.891293	0.192881	0.891293	0.0231266	0.891293	-0.0107288	0.891293	-0.0064373	0.891293	0.00119209	0.891293	-0.00548363		0.891293	0.231028	0.891293	0.0431538	0.891293	0.00309944	0.891293	0.00739098		0.891293	0.190496	0.891293	0.0517368	0.891293	0.0154972	0.891293	0.0174046	0.891293	0.0231266	0.891293	0.0245571	0.891293	0.0169277	0.891293	0.00739098	0.891293	-0.00357628	0.891293	-0.00977516	0.891293	-0.0178814	0.891293	-0.0240803	0.891293	-0.027895	0.891293	-0.0321865
0.886292	0.160456	0.886292	0.000715256	0.886292	-0.0317097	0.886292	-0.0240803	0.886292	-0.0212193	0.886292	-0.0259876		0.886292	0.196695	0.886292	0.0202656	0.886292	-0.0188351	0.886292	-0.0126362		0.886292	0.161886	0.886292	0.0321865	0.886292	0.000238419	0.886292	-0.000238419	0.886292	0.00691414	0.886292	0.00739098	0.886292	-0.000238419	0.886292	-0.00977516	0.886292	-0.0202656	0.886292	-0.027895	0.886292	-0.033617	0.886292	-0.0402927	0.886292	-0.0455379	0.886292	-0.0503063
0.881214	0.128984	0.881214	-0.0207424	0.881214	-0.05126	0.881214	-0.0464916	0.881214	-0.0398159	0.881214	-0.0474453		0.881214	0.163317	0.881214	-0.00309944	0.881214	-0.0412464	0.881214	-0.0374317		0.881214	0.137568	0.881214	0.0135899	0.881214	-0.0169277	0.881214	-0.0150204	0.881214	-0.00929832	0.881214	-0.00786781	0.881214	-0.0174046	0.881214	-0.0264645	0.881214	-0.0350475	0.881214	-0.0431538	0.881214	-0.0507832	0.881214	-0.056982	0.881214	-0.0598431	0.881214	-0.0655651
0.876214	0.09799	0.876214	-0.0441074	0.876214	-0.0708103	0.876214	-0.0650883	0.876214	-0.0617504	0.876214	-0.0669956		0.876214	0.130415	0.876214	-0.025034	0.876214	-0.0617504	0.876214	-0.054121		0.876214	0.112295	0.876214	-0.00214577	0.876214	-0.0326633	0.876214	-0.0312328	0.876214	-0.0264645	0.876214	-0.0274181	0.876214	-0.0340939	0.876214	-0.0431538	0.876214	-0.0526905	0.876214	-0.0603199	0.876214	-0.0660419	0.876214	-0.0727177	0.876214	-0.0760555	0.876214	-0.0808239
0.871136	0.0684261	0.871136	-0.0655651	0.871136	-0.0903606	0.871136	-0.0870228	0.871136	-0.0813007	0.871136	-0.0913143		0.871136	0.0970364	0.871136	-0.0498295	0.871136	-0.0822544	0.871136	-0.0779629		0.871136	0.0865459	0.871136	-0.0207424	0.871136	-0.048399	0.871136	-0.048399	0.871136	-0.0436306	0.871136	-0.0431538	0.871136	-0.0498295	0.871136	-0.0598431	0.871136	-0.0674725	0.871136	-0.0765324	0.871136	-0.0827312	0.871136	-0.089407	0.871136	-0.0917912	0.871136	-0.0975132
0.866137	0.0388622	0.866137	-0.0860691	0.866137	-0.113249	0.866137	-0.108004	0.866137	-0.104666	0.866137	-0.112772		0.866137	0.0665188	0.866137	-0.074625	0.866137	-0.106096	0.866137	-0.100851		0.866137	0.0631809	0.866137	-0.0388622	0.866137	-0.0641346	0.866137	-0.0650883	0.866137	-0.0607967	0.866137	-0.0607967	0.866137	-0.0703335	0.866137	-0.0784397	0.866137	-0.0874996	0.866137	-0.092268	0.866137	-0.102758	0.866137	-0.10705	0.866137	-0.10848	0.866137	-0.114679
0.861058	0.00977516	0.861058	-0.107527	0.861058	-0.133753	0.861058	-0.130892	0.861058	-0.127554	0.861058	-0.13423		0.861058	0.0345707	0.861058	-0.0965595	0.861058	-0.127554	0.861058	-0.123262		0.861058	0.0402927	0.861058	-0.0550747	0.861058	-0.0822544	0.861058	-0.0817776	0.861058	-0.0779629	0.861058	-0.0798702	0.861058	-0.0860691	0.861058	-0.0960827	0.861058	-0.106096	0.861058	-0.110865	0.861058	-0.120401	0.861058	-0.124693	0.861058	-0.127554	0.861058	-0.131369
0.856058	-0.0212193	0.856058	-0.131369	0.856058	-0.156164	0.856058	-0.153303	0.856058	-0.150919	0.856058	-0.159979		0.856058	0.00214577	0.856058	-0.122786	0.856058	-0.152349	0.856058	-0.147581		0.856058	0.0164509	0.856058	-0.0741482	0.856058	-0.0994205	0.856058	-0.09799	0.856058	-0.0975132	0.856058	-0.0994205	0.856058	-0.103712	0.856058	-0.115633	0.856058	-0.123262	0.856058	-0.130415	0.856058	-0.138998	0.856058	-0.143766	0.856058	-0.148058	0.856058	-0.150442
0.851058	-0.0522137	0.851058	-0.155687	0.851058	-0.178576	0.851058	-0.175238	0.851058	-0.176668	0.851058	-0.183821		0.851058	-0.0302792	0.851058	-0.146627	0.851058	-0.174761	0.851058	-0.172377		0.851058	-0.00834465	0.851058	-0.0932217	0.851058	-0.117064	0.851058	-0.118971	0.851058	-0.114679	0.851058	-0.11754	0.851058	-0.125647	0.851058	-0.13566	0.851058	-0.144243	0.851058	-0.149965	0.851058	-0.159979	0.851058	-0.163794	0.851058	-0.165701	0.851058	-0.169992
0.84598	-0.0851154	0.84598	-0.18096	0.84598	-0.202417	0.84598	-0.202894	0.84598	-0.200033	0.84598	-0.208139		0.84598	-0.0641346	0.84598	-0.17333	0.84598	-0.20051	0.84598	-0.196695		0.84598	-0.0317097	0.84598	-0.112772	0.84598	-0.136137	0.84598	-0.138044	0.84598	-0.136137	0.84598	-0.137568	0.84598	-0.146151	0.84598	-0.156164	0.84598	-0.163794	0.84598	-0.170946	0.84598	-0.178576	0.84598	-0.183344	0.84598	-0.187159	0.84598	-0.190496
0.84098	-0.118017	0.84098	-0.205278	0.84098	-0.228167	0.84098	-0.22769	0.84098	-0.227213	0.84098	-0.239611		0.84098	-0.0960827	0.84098	-0.198603	0.84098	-0.226259	0.84098	-0.223875		0.84098	-0.0560284	0.84098	-0.130892	0.84098	-0.156641	0.84098	-0.157118	0.84098	-0.157595	0.84098	-0.160456	0.84098	-0.167131	0.84098	-0.175714	0.84098	-0.186205	0.84098	-0.192881	0.84098	-0.19908	0.84098	-0.205755	0.84098	-0.208139	0.84098	-0.211954
0.835901	-0.149965	0.835901	-0.234365	0.835901	-0.255823	0.835901	-0.256777	0.835901	-0.258684	0.835901	-0.269175		0.835901	-0.132799	0.835901	-0.226259	0.835901	-0.253439	0.835901	-0.251532		0.835901	-0.0827312	0.835901	-0.153303	0.835901	-0.175714	0.835901	-0.179052	0.835901	-0.177145	0.835901	-0.18096	0.835901	-0.189543	0.835901	-0.201941	0.835901	-0.209093	0.835901	-0.216722	0.835901	-0.222445	0.835901	-0.22769	0.835901	-0.231028	0.835901	-0.235796
0.830902	-0.183821	0.830902	-0.263453	0.830902	-0.28348	0.830902	-0.285387	0.830902	-0.287771	0.830902	-0.299215		0.830902	-0.166655	0.830902	-0.258684	0.830902	-0.283003	0.830902	-0.28348		0.830902	-0.108004	0.830902	-0.175238	0.830902	-0.197649	0.830902	-0.201464	0.830902	-0.199556	0.830902	-0.204802	0.830902	-0.211954	0.830902	-0.225782	0.830902	-0.231504	0.830902	-0.239134	0.830902	-0.24581	0.830902	-0.251055	0.830902	-0.255823	0.830902	-0.259161
0.825824	-0.219107	0.825824	-0.293493	0.825824	-0.314474	0.825824	-0.316858	0.825824	-0.318766	0.825824	-0.332117		0.825824	-0.201464	0.825824	-0.288248	0.825824	-0.312567	0.825824	-0.31352		0.825824	-0.133276	0.825824	-0.196218	0.825824	-0.22006	0.825824	-0.223398	0.825824	-0.222921	0.825824	-0.227213	0.825824	-0.238657	0.825824	-0.248194	0.825824	-0.2563	0.825824	-0.26536	0.825824	-0.271082	0.825824	-0.27585	0.825824	-0.280142	0.825824	-0.28348
0.820824	-0.258207	0.820824	-0.324011	0.820824	-0.344515	0.820824	-0.34833	0.820824	-0.354052	0.820824	-0.365496		0.820824	-0.241041	0.820824	-0.32115	0.820824	-0.344515	0.820824	-0.346899		0.820824	-0.161409	0.820824	-0.219584	0.820824	-0.244856	0.820824	-0.249624	0.820824	-0.249147	0.820824	-0.256777	0.820824	-0.264883	0.820824	-0.275373	0.820824	-0.284433	0.820824	-0.29254	0.820824	-0.300646	0.820824	-0.305891	0.820824	-0.307322	0.820824	-0.310183
0.815745	-0.297785	0.815745	-0.359297	0.815745	-0.378847	0.815745	-0.384569	0.815745	-0.390768	0.815745	-0.403166		0.815745	-0.283003	0.815745	-0.356436	0.815745	-0.380754	0.815745	-0.381708		0.815745	-0.190973	0.815745	-0.245333	0.815745	-0.270128	0.815745	-0.274897	0.815745	-0.277281	0.815745	-0.28348	0.815745	-0.295401	0.815745	-0.303984	0.815745	-0.314951	0.815745	-0.321627	0.815745	-0.328779	0.815745	-0.334501	0.815745	-0.334501	0.815745	-0.341177
0.810745	-0.3407	0.810745	-0.39506	0.810745	-0.413179	0.810745	-0.422716	0.810745	-0.430346	0.810745	-0.441313		0.810745	-0.326395	0.810745	-0.393629	0.810745	-0.417948	0.810745	-0.419855		0.810745	-0.222921	0.810745	-0.273466	0.810745	-0.296354	0.810745	-0.303507	0.810745	-0.306845	0.810745	-0.314951	0.810745	-0.324011	0.810745	-0.335932	0.810745	-0.345945	0.810745	-0.350714	0.810745	-0.359297	0.810745	-0.366926	0.810745	-0.366449	0.810745	-0.372171
0.805745	-0.386477	0.805745	-0.433683	0.805745	-0.453234	0.805745	-0.462294	0.805745	-0.473261	0.805745	-0.486135		0.805745	-0.373602	0.805745	-0.43416	0.805745	-0.457525	0.805745	-0.459433		0.805745	-0.254869	0.805745	-0.302553	0.805745	-0.326395	0.805745	-0.333071	0.805745	-0.337362	0.805745	-0.345945	0.805745	-0.357389	0.805745	-0.366926	0.805745	-0.37837	0.805745	-0.386953	0.805745	-0.392199	0.805745	-0.399828	0.805745	-0.398874	0.805745	-0.405073
0.800667	-0.435591	0.800667	-0.476122	0.800667	-0.498056	0.800667	-0.508547	0.800667	-0.516176	0.800667	-0.530005		0.800667	-0.420332	0.800667	-0.473261	0.800667	-0.499964	0.800667	-0.504255		0.800667	-0.290632	0.800667	-0.333548	0.800667	-0.356436	0.800667	-0.366449	0.800667	-0.371695	0.800667	-0.379801	0.800667	-0.392199	0.800667	-0.404119	0.800667	-0.41461	0.800667	-0.421762	0.800667	-0.428915	0.800667	-0.435591	0.800667	-0.437975	0.800667	-0.442266
0.795667	-0.485182	0.795667	-0.520945	0.795667	-0.541925	0.795667	-0.555277	0.795667	-0.568151	0.795667	-0.581026		0.795667	-0.4704	0.795667	-0.521421	0.795667	-0.54574	0.795667	-0.549555		0.795667	-0.328302	0.795667	-0.365973	0.795667	-0.390291	0.795667	-0.400782	0.795667	-0.407457	0.795667	-0.417471	0.795667	-0.430346	0.795667	-0.443697	0.795667	-0.451803	0.795667	-0.461817	0.795667	-0.467062	0.795667	-0.476122	0.795667	-0.476122	0.795667	-0.48089
0.790589	-0.540972	0.790589	-0.569105	0.790589	-0.59247	0.790589	-0.605345	0.790589	-0.620604	0.790589	-0.63396		0.790589	-0.52762	0.790589	-0.570059	0.790589	-0.595331	0.790589	-0.602007		0.790589	-0.368357	0.790589	-0.402212	0.790589	-0.427485	0.790589	-0.438929	0.790589	-0.446081	0.790589	-0.456095	0.790589	-0.4704	0.790589	-0.483751	0.790589	-0.494242	0.790589	-0.504255	0.790589	-0.511408	0.790589	-0.518084	0.790589	-0.517607	0.790589	-0.524759
0.785589	-0.601053	0.785589	-0.618696	0.785589	-0.642543	0.785589	-0.657325	0.785589	-0.674014	0.785589	-0.689273		0.785589	-0.584364	0.785589	-0.621557	0.785589	-0.64302	0.785589	-0.651603		0.785589	-0.409842	0.785589	-0.438929	0.785589	-0.463724	0.785589	-0.477076	0.785589	-0.486135	0.785589	-0.496149	0.785589	-0.512362	0.785589	-0.527143	0.785589	-0.536203	0.785589	-0.546694	0.785589	-0.554323	0.785589	-0.562906	0.785589	-0.562906	0.785589	-0.567198
0.780511	-0.664001	0.780511	-0.674968	0.780511	-0.70024	0.780511	-0.71836	0.780511	-0.737433	0.780511	-0.754123		0.780511	-0.649695	0.780511	-0.678306	0.780511	-0.705485	0.780511	-0.712638		0.780511	-0.454664	0.780511	-0.479937	0.780511	-0.507593	0.780511	-0.520945	0.780511	-0.530958	0.780511	-0.54431	0.780511	-0.560999	0.780511	-0.574827	0.780511	-0.587702	0.780511	-0.596285	0.780511	-0.604391	0.780511	-0.61059	0.780511	-0.612497	0.780511	-0.617266
0.775511	-0.732665	0.775511	-0.738864	0.775511	-0.762706	0.775511	-0.782256	0.775511	-0.802283	0.775511	-0.823741		0.775511	-0.720267	0.775511	-0.740771	0.775511	-0.768428	0.775511	-0.778918		0.775511	-0.504255	0.775511	-0.52619	0.775511	-0.552416	0.775511	-0.568628	0.775511	-0.581026	0.775511	-0.594378	0.775511	-0.613928	0.775511	-0.627761	0.775511	-0.641589	0.775511	-0.650649	0.775511	-0.657325	0.775511	-0.665431	0.775511	-0.665908	0.775511	-0.672107
0.770432	-0.81039	0.770432	-0.805621	0.770432	-0.832324	0.770432	-0.855212	0.770432	-0.880961	0.770432	-0.900035		0.770432	-0.796561	0.770432	-0.809436	0.770432	-0.838046	0.770432	-0.849013		0.770432	-0.559092	0.770432	-0.573874	0.770432	-0.603914	0.770432	-0.620127	0.770432	-0.634913	0.770432	-0.650172	0.770432	-0.670199	0.770432	-0.686889	0.770432	-0.698333	0.770432	-0.7093	0.770432	-0.717406	0.770432	-0.725989	0.770432	-0.725989	0.770432	-0.732188
0.765432	-0.893359	0.765432	-0.878577	0.765432	-0.907664	0.765432	-0.934844	0.765432	-0.959163	0.765432	-0.983481		0.765432	-0.876193	0.765432	-0.883822	0.765432	-0.912433	0.765432	-0.925784		0.765432	-0.618219	0.765432	-0.626807	0.765432	-0.660186	0.765432	-0.676875	0.765432	-0.692134	0.765432	-0.709777	0.765432	-0.730758	0.765432	-0.750308	0.765432	-0.762229	0.765432	-0.773196	0.765432	-0.782256	0.765432	-0.790362	0.765432	-0.791793	0.765432	-0.796084
0.760354	-0.983005	0.760354	-0.960116	0.760354	-0.990634	0.760354	-1.02067	0.760354	-1.04881	0.760354	-1.07456		0.760354	-0.966315	0.760354	-0.965362	0.760354	-0.993972	0.760354	-1.0078		0.760354	-0.679736	0.760354	-0.685458	0.760354	-0.71836	0.760354	-0.739818	0.760354	-0.755553	0.760354	-0.776534	0.760354	-0.799422	0.760354	-0.817542	0.760354	-0.831847	0.760354	-0.844722	0.760354	-0.853305	0.760354	-0.862365	0.760354	-0.860934	0.760354	-0.86761
0.755355	-1.08076	0.755355	-1.0469	0.755355	-1.08076	0.755355	-1.11413	0.755355	-1.14799	0.755355	-1.17469		0.755355	-1.06264	0.755355	-1.05215	0.755355	-1.08314	0.755355	-1.10174		0.755355	-0.749831	0.755355	-0.750785	0.755355	-0.784163	0.755355	-0.808482	0.755355	-0.827079	0.755355	-0.848536	0.755355	-0.872855	0.755355	-0.894313	0.755355	-0.909095	0.755355	-0.921016	0.755355	-0.930552	0.755355	-0.941043	0.755355	-0.940089	0.755355	-0.947242
0.750355	-1.18471	0.750355	-1.14179	0.750355	-1.17612	0.750355	-1.21475	0.750355	-1.2486	0.750355	-1.28055		0.750355	-1.16134	0.750355	-1.14656	0.750355	-1.17708	0.750355	-1.19663		0.750355	-0.82231	0.750355	-0.817065	0.750355	-0.854735	0.750355	-0.879531	0.750355	-0.901942	0.750355	-0.925307	0.750355	-0.951533	0.750355	-0.974422	0.750355	-0.988727	0.750355	-1.00399	0.750355	-1.01352	0.750355	-1.02258	0.750355	-1.02258	0.750355	-1.02878
0.745276	-1.30392	0.745276	-1.24908	0.745276	-1.28675	0.745276	-1.32728	0.745276	-1.36877	0.745276	-1.40167		0.745276	-1.27912	0.745276	-1.25242	0.745276	-1.28437	0.745276	-1.31059		0.745276	-0.906234	0.745276	-0.893836	0.745276	-0.933414	0.745276	-0.962024	0.745276	-0.986342	0.745276	-1.01305	0.745276	-1.04261	0.745276	-1.0674	0.745276	-1.08171	0.745276	-1.09554	0.745276	-1.10746	0.745276	-1.11795	0.745276	-1.1189	0.745276	-1.12463
0.740276	-1.43457	0.740276	-1.36734	0.740276	-1.40691	0.740276	-1.45841	0.740276	-1.50085	0.740276	-1.53804		0.740276	-1.40596	0.740276	-1.36972	0.740276	-1.41073	0.740276	-1.43457		0.740276	-0.99731	0.740276	-0.97919	0.740276	-1.02163	0.740276	-1.05405	0.740276	-1.07933	0.740276	-1.10937	0.740276	-1.14227	0.740276	-1.16706	0.740276	-1.18471	0.740276	-1.20187	0.740276	-1.21236	0.740276	-1.22571	0.740276	-1.22428	0.740276	-1.23382
0.735198	-1.57524	0.735198	-1.49656	0.735198	-1.54138	0.735198	-1.60003	0.735198	-1.64676	0.735198	-1.68682		0.735198	-1.54233	0.735198	-1.49513	0.735198	-1.539	0.735198	-1.57142		0.735198	-1.09554	0.735198	-1.07074	0.735198	-1.11843	0.735198	-1.15371	0.735198	-1.18375	0.735198	-1.21665	0.735198	-1.25146	0.735198	-1.2796	0.735198	-1.29915	0.735198	-1.31536	0.735198	-1.3268	0.735198	-1.34254	0.735198	-1.33777	0.735198	-1.34683
0.730198	-1.73355	0.730198	-1.63866	0.730198	-1.69349	0.730198	-1.75596	0.730198	-1.80889	0.730198	-1.85609		0.730198	-1.69778	0.730198	-1.64152	0.730198	-1.69015	0.730198	-1.71924		0.730198	-1.20426	0.730198	-1.17422	0.730198	-1.22571	0.730198	-1.26625	0.730198	-1.30105	0.730198	-1.33539	0.730198	-1.37592	0.730198	-1.40739	0.730198	-1.42742	0.730198	-1.44554	0.730198	-1.45746	0.730198	-1.47462	0.730198	-1.47033	0.730198	-1.47844
0.72512	-1.90807	0.72512	-1.7984	0.72512	-1.85705	0.72512	-1.92905	0.72512	-1.99104	0.72512	-2.04254		0.72512	-1.86468	0.72512	-1.7984	0.72512	-1.85276	0.72512	-1.88709		0.72512	-1.3249	0.72512	-1.28866	0.72512	-1.34778	0.72512	-1.38975	0.72512	-1.43028	0.72512	-1.46652	0.72512	-1.5142	0.72512	-1.54567	0.72512	-1.56999	0.72512	-1.58954	0.72512	-1.60289	0.72512	-1.61815	0.72512	-1.61291	0.72512	-1.62244
0.72012	-2.09976	0.72012	-1.97769	0.72012	-2.0454	0.72012	-2.12503	0.72012	-2.19465	0.72012	-2.25283		0.72012	-2.05351	0.72012	-1.97674	0.72012	-2.03682	0.72012	-2.07926		0.72012	-1.45936	0.72012	-1.41597	0.72012	-1.47892	0.72012	-1.53184	0.72012	-1.57476	0.72012	-1.61863	0.72012	-1.66679	0.72012	-1.70398	0.72012	-1.7283	0.72012	-1.75024	0.72012	-1.76836	0.72012	-1.7798	0.72012	-1.77837	0.72012	-1.78648
0.715042	-2.30146	0.715042	-2.16938	0.715042	-2.24472	0.715042	-2.33389	0.715042	-2.41447	0.715042	-2.47932		0.715042	-2.24901	0.715042	-2.16366	0.715042	-2.23089	0.715042	-2.28382		0.715042	-1.60146	0.715042	-1.54949	0.715042	-1.62387	0.715042	-1.67871	0.715042	-1.72782	0.715042	-1.77837	0.715042	-1.83177	0.715042	-1.87421	0.715042	-1.89949	0.715042	-1.92333	0.715042	-1.93716	0.715042	-1.9591	0.715042	-1.95051	0.715042	-1.96434
0.710042	-2.53845	0.710042	-2.39063	0.710042	-2.47837	0.710042	-2.58375	0.710042	-2.67292	0.710042	-2.74254		0.710042	-2.4798	0.710042	-2.3811	0.710042	-2.46216	0.710042	-2.52033		0.710042	-1.76359	0.710042	-1.7078	0.710042	-1.78981	0.710042	-1.85609	0.710042	-1.91189	0.710042	-1.96529	0.710042	-2.0249	0.710042	-2.07163	0.710042	-2.10215	0.710042	-2.1236	0.710042	-2.14029	0.710042	-2.1608	0.710042	-2.15508	0.710042	-2.167
0.704964	-2.79881	0.704964	-2.63906	0.704964	-2.74206	0.704964	-2.85746	0.704964	-2.96045	0.704964	-3.04199		0.704964	-2.72919	0.704964	-2.62476	0.704964	-2.71679	0.704964	-2.78641		0.704964	-1.94288	0.704964	-1.8828	0.704964	-1.97483	0.704964	-2.05303	0.704964	-2.1155	0.704964	-2.1751	0.704964	-2.24281	0.704964	-2.29288	0.704964	-2.32578	0.704964	-2.35201	0.704964	-2.37013	0.704964	-2.3954	0.704964	-2.38634	0.704964	-2.39683
0.699964	-3.08825	0.699964	-2.91754	0.699964	-3.03913	0.699964	-3.17647	0.699964	-3.28995	0.699964	-3.3796		0.699964	-3.01052	0.699964	-2.89894	0.699964	-3.00909	0.699964	-3.08777		0.699964	-2.14077	0.699964	-2.0783	0.699964	-2.1875	0.699964	-2.27285	0.699964	-2.34676	0.699964	-2.414	0.699964	-2.48934	0.699964	-2.54847	0.699964	-2.58327	0.699964	-2.61236	0.699964	-2.63287	0.699964	-2.65718	0.699964	-2.64574	0.699964	-2.66005
0.694963	-3.40964	0.694963	-3.23178	0.694963	-3.37292	0.694963	-3.52932	0.694963	-3.65998	0.694963	-3.7625		0.694963	-3.32047	0.694963	-3.20508	0.694963	-3.33239	0.694963	-3.42585		0.694963	-2.36107	0.694963	-2.29908	0.694963	-2.42544	0.694963	-2.52462	0.694963	-2.60616	0.694963	-2.68436	0.694963	-2.76781	0.694963	-2.83314	0.694963	-2.87224	0.694963	-2.90419	0.694963	-2.92707	0.694963	-2.95521	0.694963	-2.94138	0.694963	-2.95616
0.689885	-3.76774	0.689885	-3.58368	0.689885	-3.75058	0.689885	-3.93559	0.689885	-4.08389	0.689885	-4.20119		0.689885	-3.66618	0.689885	-3.55221	0.689885	-3.70337	0.689885	-3.81447		0.689885	-2.60569	0.689885	-2.54608	0.689885	-2.69438	0.689885	-2.80977	0.689885	-2.90466	0.689885	-2.9924	0.689885	-3.08729	0.689885	-3.15978	0.689885	-3.20317	0.689885	-3.23893	0.689885	-3.26087	0.689885	-3.29234	0.689885	-3.27803	0.689885	-3.29377
0.684885	-4.16638	0.684885	-3.98089	0.684885	-4.18355	0.684885	-4.3967	0.684885	-4.5655	0.684885	-4.70235		0.684885	-4.04908	0.684885	-3.94227	0.684885	-4.12442	0.684885	-4.2565		0.684885	-2.87605	0.684885	-2.82503	0.684885	-3.00146	0.684885	-3.13641	0.684885	-3.24418	0.684885	-3.34479	0.684885	-3.45351	0.684885	-3.53266	0.684885	-3.58416	0.684885	-3.62088	0.684885	-3.64806	0.684885	-3.6843	0.684885	-3.66522	0.684885	-3.68382
0.679808	-4.60603	0.679808	-4.42769	0.679808	-4.67374	0.679808	-4.92312	0.679808	-5.11386	0.679808	-5.26883		0.679808	-4.47537	0.679808	-4.38191	0.679808	-4.59792	0.679808	-4.75718		0.679808	-3.17503	0.679808	-3.13975	0.679808	-3.34908	0.679808	-3.50691	0.679808	-3.63423	0.679808	-3.74581	0.679808	-3.86693	0.679808	-3.96134	0.679808	-4.01713	0.679808	-4.06195	0.679808	-4.08961	0.679808	-4.12871	0.679808	-4.10677	0.679808	-4.12489
0.674808	-5.07524	0.674808	-4.91979	0.674808	-5.20875	0.674808	-5.49676	0.674808	-5.72088	0.674808	-5.89302		0.674808	-4.92932	0.674808	-4.86352	0.674808	-5.12626	0.674808	-5.31032		0.674808	-3.49308	0.674808	-3.48355	0.674808	-3.73007	0.674808	-3.91699	0.674808	-4.06052	0.674808	-4.18831	0.674808	-4.32803	0.674808	-4.43198	0.674808	-4.49779	0.674808	-4.54356	0.674808	-4.5736	0.674808	-4.62176	0.674808	-4.59506	0.674808	-4.61556
0.669729	-5.60596	0.669729	-5.4815	0.669729	-5.83246	0.669729	-6.16767	0.669729	-6.42612	0.669729	-6.62305		0.669729	-5.44478	0.669729	-5.4176	0.669729	-5.73661	0.669729	-5.95739		0.669729	-3.85214	0.669729	-3.87885	0.669729	-4.16972	0.669729	-4.39145	0.669729	-4.56025	0.669729	-4.70521	0.669729	-4.86304	0.669729	-4.98511	0.669729	-5.05616	0.669729	-5.11243	0.669729	-5.14485	0.669729	-5.19588	0.669729	-5.16583	0.669729	-5.19063
0.664729	-6.19056	0.664729	-6.11475	0.664729	-6.54104	0.664729	-6.93348	0.664729	-7.22912	0.664729	-7.45657		0.664729	-6.01127	0.664729	-6.04513	0.664729	-6.43327	0.664729	-6.69553		0.664729	-4.24553	0.664729	-4.32564	0.664729	-4.67517	0.664729	-4.93743	0.664729	-5.13103	0.664729	-5.29983	0.664729	-5.48341	0.664729	-5.61978	0.664729	-5.70514	0.664729	-5.76284	0.664729	-5.80051	0.664729	-5.85773	0.664729	-5.82149	0.664729	-5.8501
0.659651	-6.82476	0.659651	-6.82857	0.659651	-7.33498	0.659651	-7.78749	0.659651	-8.12701	0.659651	-8.38688		0.659651	-6.63021	0.659651	-6.74655	0.659651	-7.21243	0.659651	-7.52619		0.659651	-4.6704	0.659651	-4.82156	0.659651	-5.24117	0.659651	-5.54921	0.659651	-5.78048	0.659651	-5.97312	0.659651	-6.18293	0.659651	-6.33361	0.659651	-6.4347	0.659651	-6.50671	0.659651	-6.54962	0.659651	-6.61113	0.659651	-6.57203	0.659651	-6.6035
0.654651	-7.50473	0.654651	-7.61393	0.654651	-8.2219	0.654651	-8.75023	0.654651	-9.13933	0.654651	-9.43259		0.654651	-7.30303	0.654651	-7.52333	0.654651	-8.09458	0.654651	-8.4751		0.654651	-5.12912	0.654651	-5.3723	0.654651	-5.87442	0.654651	-6.24444	0.654651	-6.51243	0.654651	-6.73606	0.654651	-6.97687	0.654651	-7.14806	0.654651	-7.26631	0.654651	-7.34928	0.654651	-7.39792	0.654651	-7.46611	0.654651	-7.42319	0.654651	-7.46563
0.649572	-8.22142	0.649572	-8.47414	0.649572	-9.19417	0.649572	-9.80309	0.649572	-10.2485	0.649572	-10.5799		0.649572	-8.01256	0.649572	-8.37878	0.649572	-9.07019	0.649572	-9.52271		0.649572	-5.60548	0.649572	-5.97789	0.649572	-6.57775	0.649572	-7.01311	0.649572	-7.32925	0.649572	-7.58579	0.649572	-7.86188	0.649572	-8.06263	0.649572	-8.19472	0.649572	-8.28961	0.649572	-8.34349	0.649572	-8.42503	0.649572	-8.3783	0.649572	-8.42694
0.644573	-8.97673	0.644573	-9.4159	0.644573	-10.2666	0.644573	-10.9556	0.644573	-11.4625	0.644573	-11.8397		0.644573	-8.76883	0.644573	-9.32005	0.644573	-10.1574	0.644573	-10.6881		0.644573	-6.10521	0.644573	-6.63831	0.644573	-7.35023	0.644573	-7.8676	0.644573	-8.23668	0.644573	-8.52946	0.644573	-8.84989	0.644573	-9.07639	0.644573	-9.22755	0.644573	-9.34056	0.644573	-9.40637	0.644573	-9.49649	0.644573	-9.45119	0.644573	-9.51079
0.639573	-9.72156	0.639573	-10.3839	0.639573	-11.3776	0.639573	-12.1415	0.639573	-12.7104	0.639573	-13.1357		0.639573	-9.52891	0.639573	-10.3076	0.639573	-11.2966	0.639573	-11.915		0.639573	-6.59063	0.639573	-7.32401	0.639573	-8.15943	0.639573	-8.76168	0.639573	-9.19512	0.639573	-9.52796	0.639573	-9.8894	0.639573	-10.1531	0.639573	-10.3238	0.639573	-10.4621	0.639573	-10.5374	0.639573	-10.6423	0.639573	-10.5999	0.639573	-10.67
0.634495	-10.4859	0.634495	-11.4239	0.634495	-12.5626	0.634495	-13.4085	0.634495	-14.0436	0.634495	-14.5124		0.634495	-10.3248	0.634495	-11.379	0.634495	-12.5363	0.634495	-13.2597		0.634495	-7.09131	0.634495	-8.06358	0.634495	-9.03681	0.634495	-9.73443	0.634495	-10.2351	0.634495	-10.6161	0.634495	-11.0333	0.634495	-11.3295	0.634495	-11.5321	0.634495	-11.689	0.634495	-11.7872	0.634495	-11.9045	0.634495	-11.8802	0.634495	-11.9608
0.629495	-11.2169	0.629495	-12.4619	0.629495	-13.7551	0.629495	-14.6745	0.629495	-15.3659	0.629495	-15.879		0.629495	-11.1058	0.629495	-12.4829	0.629495	-13.8128	0.629495	-14.6359		0.629495	-7.57292	0.629495	-8.80841	0.629495	-9.92946	0.629495	-10.7263	0.629495	-11.3075	0.629495	-11.74	0.629495	-12.2016	0.629495	-12.5454	0.629495	-12.779	0.629495	-12.9636	0.629495	-13.0828	0.629495	-13.2254	0.629495	-13.2173	0.629495	-13.316
0.624416	-11.9017	0.624416	-13.4843	0.624416	-14.9062	0.624416	-15.9014	0.624416	-16.631	0.624416	-17.1874		0.624416	-11.8545	0.624416	-13.5844	0.624416	-15.0817	0.624416	-16.0192		0.624416	-8.01733	0.624416	-9.5437	0.624416	-10.8064	0.624416	-11.7076	0.624416	-12.3723	0.624416	-12.8615	0.624416	-13.3699	0.624416	-13.7566	0.624416	-14.0317	0.624416	-14.2487	0.624416	-14.3984	0.624416	-14.5643	0.624416	-14.5915	0.624416	-14.7136
0.619416	-12.4867	0.619416	-14.4156	0.619416	-15.9486	0.619416	-16.9986	0.619416	-17.7563	0.619416	-18.3423		0.619416	-12.5301	0.619416	-14.6278	0.619416	-16.2752	0.619416	-17.3143		0.619416	-8.40119	0.619416	-10.2232	0.619416	-11.6203	0.619416	-12.6155	0.619416	-13.3703	0.619416	-13.9163	0.619416	-14.4685	0.619416	-14.8976	0.619416	-15.2147	0.619416	-15.4665	0.619416	-15.6558	0.619416	-15.8451	0.619416	-15.9166	0.619416	-16.0731
0.614338	-12.9455	0.614338	-15.2023	0.614338	-16.8141	0.614338	-17.8908	0.614338	-18.6632	0.614338	-19.2784		0.614338	-13.0947	0.614338	-15.5528	0.614338	-17.3176	0.614338	-18.4425		0.614338	-8.69826	0.614338	-10.8126	0.614338	-12.3089	0.614338	-13.4008	0.614338	-14.2358	0.614338	-14.8361	0.614338	-15.4226	0.614338	-15.8952	0.614338	-16.2581	0.614338	-16.548	0.614338	-16.7778	0.614338	-17.0053	0.614338	-17.1273	0.614338	-17.3147
0.609339	-13.2492	0.609339	-15.7936	0.609339	-17.443	0.609339	-18.5059	0.609339	-19.2807	0.609339	-19.9059		0.609339	-13.5167	0.609339	-16.2986	0.609339	-18.132	0.609339	-19.326		0.609339	-8.88756	0.609339	-11.2546	0.609339	-12.8263	0.609339	-13.9921	0.609339	-14.891	0.609339	-15.5533	0.609339	-16.1617	0.609339	-16.6734	0.609339	-17.0739	0.609339	-17.4063	0.609339	-17.6824	0.609339	-17.9461	0.609339	-18.1244	0.609339	-18.3523
0.60426	-13.3532	0.60426	-16.1098	0.60426	-17.7391	0.60426	-18.7629	0.60426	-19.5168	0.60426	-20.1453		0.60426	-13.7375	0.60426	-16.7583	0.60426	-18.6198	0.60426	-19.8506		0.60426	-8.94097	0.60426	-11.493	0.60426	-13.1033	0.60426	-14.3064	0.60426	-15.2619	0.60426	-15.9705	0.60426	-16.598	0.60426	-17.1254	0.60426	-17.5698	0.60426	-17.9499	0.60426	-18.2617	0.60426	-18.5564	0.60426	-18.8063	0.60426	-19.0714
0.59926	-13.3274	0.59926	-16.218	0.59926	-17.7782	0.59926	-18.7619	0.59926	-19.4801	0.59926	-20.0918		0.59926	-13.8271	0.59926	-17.0172	0.59926	-18.8492	0.59926	-20.1014		0.59926	-8.90473	0.59926	-11.5836	0.59926	-13.1867	0.59926	-14.4137	0.59926	-15.3998	0.59926	-16.1436	0.59926	-16.774	0.59926	-17.3286	0.59926	-17.7925	0.59926	-18.216	0.59926	-18.5765	0.59926	-18.9017	0.59926	-19.2235	0.59926	-19.5139
0.594182	-13.129	0.594182	-16.0502	0.594182	-17.5174	0.594182	-18.4229	0.594182	-19.1053	0.594182	-19.6842		0.594182	-13.7289	0.594182	-16.9838	0.594182	-18.7381	0.594182	-19.9693		0.594182	-8.75309	0.594182	-11.4773	0.594182	-13.0327	0.594182	-14.2453	0.594182	-15.2429	0.594182	-16.003	0.594182	-16.62	0.594182	-17.185	0.594182	-17.6733	0.594182	-18.1244	0.594182	-18.5297	0.594182	-18.8792	0.594182	-19.2631	0.594182	-19.585
0.589182	-12.7752	0.589182	-15.6406	0.589182	-16.9833	0.589182	-17.7992	0.589182	-18.4196	0.589182	-18.9541		0.589182	-13.4576	0.589182	-16.6696	0.589182	-18.3027	0.589182	-19.4929		0.589182	-8.49131	0.589182	-11.1793	0.589182	-12.6551	0.589182	-13.8252	0.589182	-14.8075	0.589182	-15.5647	0.589182	-16.1622	0.589182	-16.7196	0.589182	-17.2156	0.589182	-17.6914	0.589182	-18.1211	0.589182	-18.4854	0.589182	-18.9217	0.589182	-19.2693
0.584182	-12.2989	0.584182	-15.0307	0.584182	-16.2275	0.584182	-16.9476	0.584182	-17.4969	0.584182	-17.9876		0.584182	-13.037	0.584182	-16.1212	0.584182	-17.6018	0.584182	-18.7233		0.584182	-8.1437	0.584182	-10.7325	0.584182	-12.1034	0.584182	-13.2034	0.584182	-14.1433	0.584182	-14.879	0.584182	-15.4417	0.584182	-15.9786	0.584182	-16.4788	0.584182	-16.9585	0.584182	-17.3939	0.584182	-17.763	0.584182	-18.247	0.584182	-18.6079
0.579103	-11.7224	0.579103	-14.2682	0.579103	-15.3125	0.579103	-15.9233	0.579103	-16.4111	0.579103	-16.846		0.579103	-12.5025	0.579103	-15.3831	0.579103	-16.7063	0.579103	-17.7282		0.579103	-7.73886	0.579103	-10.1684	0.579103	-11.4172	0.579103	-12.4333	0.579103	-13.3107	0.579103	-14.0017	0.579103	-14.5157	0.579103	-15.0197	0.579103	-15.5151	0.579103	-15.9763	0.579103	-16.413	0.579103	-16.7778	0.579103	-17.2733	0.579103	-17.6361
0.574103	-11.0867	0.574103	-13.4066	0.574103	-14.2997	0.574103	-14.8104	0.574103	-15.2186	0.574103	-15.5967		0.574103	-11.8702	0.574103	-14.5138	0.574103	-15.6677	0.574103	-16.5866		0.574103	-7.29397	0.574103	-9.52796	0.574103	-10.6461	0.574103	-11.5669	0.574103	-12.3618	0.574103	-13.0013	0.574103	-13.4638	0.574103	-13.922	0.574103	-14.3908	0.574103	-14.8252	0.574103	-15.2486	0.574103	-15.5981	0.574103	-16.0969	0.574103	-16.4402
0.569026	-10.3901	0.569026	-12.4701	0.569026	-13.2201	0.569026	-13.635	0.569026	-13.9726	0.569026	-14.2887		0.569026	-11.1688	0.569026	-13.5449	0.569026	-14.529	0.569026	-15.3292		0.569026	-6.8176	0.569026	-8.84131	0.569026	-9.82789	0.569026	-10.6371	0.569026	-11.3481	0.569026	-11.9217	0.569026	-12.3237	0.569026	-12.7333	0.569026	-13.1615	0.569026	-13.5563	0.569026	-13.954	0.569026	-14.2839	0.569026	-14.7598	0.569026	-15.0779
0.564026	-9.71774	0.564026	-11.5664	0.564026	-12.1778	0.564026	-12.5077	0.564026	-12.78	0.564026	-13.0399		0.564026	-10.4702	0.564026	-12.5902	0.564026	-13.4209	0.564026	-14.1085		0.564026	-6.35698	0.564026	-8.17803	0.564026	-9.03872	0.564026	-9.74778	0.564026	-10.3696	0.564026	-10.8741	0.564026	-11.2141	0.564026	-11.5736	0.564026	-11.9546	0.564026	-12.3137	0.564026	-12.6713	0.564026	-12.9736	0.564026	-13.4218	0.564026	-13.706
0.558948	-9.0535	0.558948	-10.6843	0.558948	-11.1807	0.558948	-11.4305	0.558948	-11.6446	0.558948	-11.8549		0.558948	-9.77258	0.558948	-11.648	0.558948	-12.3384	0.558948	-12.9211		0.558948	-5.90684	0.558948	-7.53477	0.558948	-8.28055	0.558948	-8.89281	0.558948	-9.42592	0.558948	-9.86842	0.558948	-10.1536	0.558948	-10.4611	0.558948	-10.7968	0.558948	-11.1106	0.558948	-11.4315	0.558948	-11.7	0.558948	-12.1058	0.558948	-12.358
0.553947	-8.42026	0.553947	-9.84935	0.553947	-10.2442	0.553947	-10.4297	0.553947	-10.5913	0.553947	-10.7639		0.553947	-9.10071	0.553947	-10.7525	0.553947	-11.3237	0.553947	-11.8063		0.553947	-5.47721	0.553947	-6.93443	0.553947	-7.58245	0.553947	-8.10411	0.553947	-8.55378	0.553947	-8.93572	0.553947	-9.17605	0.553947	-9.43402	0.553947	-9.72203	0.553947	-9.99574	0.553947	-10.2795	0.553947	-10.5164	0.553947	-10.8722	0.553947	-11.0949
0.548869	-7.81467	0.548869	-9.06685	0.548869	-9.37871	0.548869	-9.51556	0.548869	-9.63096	0.548869	-9.76256		0.548869	-8.45841	0.548869	-9.90848	0.548869	-10.3777	0.548869	-10.7716		0.548869	-5.07953	0.548869	-6.37414	0.548869	-6.93777	0.548869	-7.3798	0.548869	-7.75888	0.548869	-8.0879	0.548869	-8.28484	0.548869	-8.49989	0.548869	-8.7469	0.548869	-8.97912	0.548869	-9.22755	0.548869	-9.43116	0.548869	-9.74492	0.548869	-9.93232
0.543869	-7.2563	0.543869	-8.34969	0.543869	-8.59669	0.543869	-8.69158	0.543869	-8.77598	0.543869	-8.87612		0.543869	-7.8595	0.543869	-9.13266	0.543869	-9.51795	0.543869	-9.8379		0.543869	-4.71475	0.543869	-5.8706	0.543869	-6.35746	0.543869	-6.73559	0.543869	-7.05984	0.543869	-7.33212	0.543869	-7.49233	0.543869	-7.67258	0.543869	-7.88382	0.543869	-8.0798	0.543869	-8.29199	0.543869	-8.4689	0.543869	-8.74022	0.543869	-8.90378
0.538791	-6.72748	0.538791	-7.69356	0.538791	-7.88715	0.538791	-7.94533	0.538791	-8.00589	0.538791	-8.08075		0.538791	-7.30112	0.538791	-8.41835	0.538791	-8.72973	0.538791	-8.99962		0.538791	-4.3781	0.538791	-5.40759	0.538791	-5.83389	0.538791	-6.15432	0.538791	-6.43327	0.538791	-6.66072	0.538791	-6.79233	0.538791	-6.94397	0.538791	-7.11849	0.538791	-7.28825	0.538791	-7.4704	0.538791	-7.61583	0.538791	-7.85139	0.538791	-7.99206
0.533792	-6.24254	0.533792	-7.0937	0.533792	-7.24962	0.533792	-7.28872	0.533792	-7.32449	0.533792	-7.37932		0.533792	-6.78136	0.533792	-7.77176	0.533792	-8.03116	0.533792	-8.24383		0.533792	-4.07101	0.533792	-4.99227	0.533792	-5.36515	0.533792	-5.64363	0.533792	-5.87776	0.533792	-6.07374	0.533792	-6.17912	0.533792	-6.30357	0.533792	-6.45187	0.533792	-6.59635	0.533792	-6.75323	0.533792	-6.87721	0.533792	-7.0751	0.533792	-7.19526
0.528791	-5.78001	0.528791	-6.53245	0.528791	-6.65786	0.528791	-6.67884	0.528791	-6.70125	0.528791	-6.73797		0.528791	-6.28688	0.528791	-7.15902	0.528791	-7.3736	0.528791	-7.54717		0.528791	-3.77871	0.528791	-4.60555	0.528791	-4.93409	0.528791	-5.17585	0.528791	-5.37278	0.528791	-5.53777	0.528791	-5.62455	0.528791	-5.73089	0.528791	-5.8563	0.528791	-5.97694	0.528791	-6.1095	0.528791	-6.21774	0.528791	-6.3875	0.528791	-6.48954
0.523713	-5.36706	0.523713	-6.03845	0.523713	-6.13716	0.523713	-6.14622	0.523713	-6.15623	0.523713	-6.18389		0.523713	-5.84724	0.523713	-6.62162	0.523713	-6.79805	0.523713	-6.94302		0.523713	-3.5217	0.523713	-4.26604	0.523713	-4.55739	0.523713	-4.7672	0.523713	-4.93552	0.523713	-5.08	0.523713	-5.15439	0.523713	-5.24022	0.523713	-5.34894	0.523713	-5.45194	0.523713	-5.56542	0.523713	-5.65937	0.523713	-5.80528	0.523713	-5.89015
0.518713	-4.97987	0.518713	-5.57687	0.518713	-5.65603	0.518713	-5.64935	0.518713	-5.65841	0.518713	-5.67796		0.518713	-5.43429	0.518713	-6.11379	0.518713	-6.26161	0.518713	-6.38273		0.518713	-3.27899	0.518713	-3.95133	0.518713	-4.21025	0.518713	-4.39479	0.518713	-4.54404	0.518713	-4.66802	0.518713	-4.73048	0.518713	-4.80678	0.518713	-4.89881	0.518713	-4.98845	0.518713	-5.08477	0.518713	-5.1644	0.518713	-5.28934	0.518713	-5.36468
0.513635	-4.62319	0.513635	-5.1501	0.513635	-5.2159	0.513635	-5.20255	0.513635	-5.20827	0.513635	-5.22162		0.513635	-5.04949	0.513635	-5.64983	0.513635	-5.76904	0.513635	-5.87204		0.513635	-3.0582	0.513635	-3.66141	0.513635	-3.89554	0.513635	-4.05718	0.513635	-4.19213	0.513635	-4.30037	0.513635	-4.35759	0.513635	-4.42101	0.513635	-4.5016	0.513635	-4.58362	0.513635	-4.66516	0.513635	-4.73334	0.513635	-4.8454	0.513635	-4.91073
0.508635	-4.28511	0.508635	-4.75051	0.508635	-4.79772	0.508635	-4.78436	0.508635	-4.78723	0.508635	-4.80248		0.508635	-4.69329	0.508635	-5.21209	0.508635	-5.30793	0.508635	-5.3971		0.508635	-2.84983	0.508635	-3.39247	0.508635	-3.59704	0.508635	-3.7439	0.508635	-3.86549	0.508635	-3.96563	0.508635	-4.0157	0.508635	-4.07578	0.508635	-4.14635	0.508635	-4.21692	0.508635	-4.29322	0.508635	-4.35091	0.508635	-4.45249	0.508635	-4.50923
0.503556	-3.96897	0.503556	-4.37237	0.503556	-4.40957	0.503556	-4.39431	0.503556	-4.3986	0.503556	-4.41529		0.503556	-4.35378	0.503556	-4.79962	0.503556	-4.87449	0.503556	-4.95317		0.503556	-2.65432	0.503556	-3.13975	0.503556	-3.31999	0.503556	-3.45208	0.503556	-3.56223	0.503556	-3.65998	0.503556	-3.70671	0.503556	-3.76107	0.503556	-3.82639	0.503556	-3.8941	0.503556	-3.96182	0.503556	-4.01427	0.503556	-4.10344	0.503556	-4.15541
0.498557	-3.6719	0.498557	-4.01474	0.498557	-4.04145	0.498557	-4.02905	0.498557	-4.04002	0.498557	-4.05575		0.498557	-4.0362	0.498557	-4.40385	0.498557	-4.46488	0.498557	-4.53975		0.498557	-2.47217	0.498557	-2.90037	0.498557	-3.05725	0.498557	-3.17837	0.498557	-3.28423	0.498557	-3.37292	0.498557	-3.41965	0.498557	-3.47353	0.498557	-3.53743	0.498557	-3.59847	0.498557	-3.66045	0.498557	-3.71195	0.498557	-3.79063	0.498557	-3.83688
0.493479	-3.38627	0.493479	-3.67476	0.493479	-3.68811	0.493479	-3.68334	0.493479	-3.69336	0.493479	-3.72054		0.493479	-3.72674	0.493479	-4.0281	0.493479	-4.07435	0.493479	-4.14063		0.493479	-2.29383	0.493479	-2.66815	0.493479	-2.80453	0.493479	-2.91801	0.493479	-3.01815	0.493479	-3.10541	0.493479	-3.15167	0.493479	-3.20508	0.493479	-3.26706	0.493479	-3.32428	0.493479	-3.38341	0.493479	-3.43396	0.493479	-3.50644	0.493479	-3.54887
0.488479	-3.12735	0.488479	-3.35814	0.488479	-3.36482	0.488479	-3.36339	0.488479	-3.38246	0.488479	-3.4125		0.488479	-3.44492	0.488479	-3.68287	0.488479	-3.71529	0.488479	-3.78109		0.488479	-2.13314	0.488479	-2.45453	0.488479	-2.57135	0.488479	-2.67817	0.488479	-2.77449	0.488479	-2.85889	0.488479	-2.90514	0.488479	-2.96331	0.488479	-3.02483	0.488479	-3.083	0.488479	-3.13879	0.488479	-3.186	0.488479	-3.2561	0.488479	-3.29472
0.483479	-2.88321	0.483479	-3.06488	0.483479	-3.06536	0.483479	-3.0687	0.483479	-3.09111	0.483479	-3.12687		0.483479	-3.18028	0.483479	-3.35814	0.483479	-3.37674	0.483479	-3.44588		0.483479	-1.98151	0.483479	-2.2514	0.483479	-2.35249	0.483479	-2.44881	0.483479	-2.54704	0.483479	-2.63287	0.483479	-2.6796	0.483479	-2.73586	0.483479	-2.79928	0.483479	-2.85412	0.483479	-2.91229	0.483479	-2.96093	0.483479	-3.02721	0.483479	-3.06679
0.4784	-2.65671	0.4784	-2.79022	0.4784	-2.78688	0.4784	-2.7969	0.4784	-2.82169	0.4784	-2.86366		0.4784	-2.92946	0.4784	-3.05344	0.4784	-3.06536	0.4784	-3.13164		0.4784	-1.83607	0.4784	-2.06161	0.4784	-2.14745	0.4784	-2.24043	0.4784	-2.33246	0.4784	-2.41829	0.4784	-2.47074	0.4784	-2.52987	0.4784	-2.59186	0.4784	-2.64812	0.4784	-2.70535	0.4784	-2.75303	0.4784	-2.81502	0.4784	-2.85507
0.4734	-2.44738	0.4734	-2.53607	0.4734	-2.52605	0.4734	-2.54465	0.4734	-2.57421	0.4734	-2.62047		0.4734	-2.69867	0.4734	-2.77258	0.4734	-2.77925	0.4734	-2.84458		0.4734	-1.70398	0.4734	-1.88519	0.4734	-1.95766	0.4734	-2.04588	0.4734	-2.13648	0.4734	-2.21849	0.4734	-2.27285	0.4734	-2.33246	0.4734	-2.39683	0.4734	-2.45262	0.4734	-2.51223	0.4734	-2.55657	0.4734	-2.62142	0.4734	-2.66243
0.468322	-2.25235	0.468322	-2.30242	0.468322	-2.29193	0.468322	-2.31005	0.468322	-2.34772	0.468322	-2.39731		0.468322	-2.48314	0.468322	-2.51938	0.468322	-2.51795	0.468322	-2.57946		0.468322	-1.57953	0.468322	-1.72067	0.468322	-1.78028	0.468322	-1.8642	0.468322	-1.95099	0.468322	-2.03253	0.468322	-2.08784	0.468322	-2.1484	0.468322	-2.21516	0.468322	-2.27238	0.468322	-2.33198	0.468322	-2.37394	0.468322	-2.4407	0.468322	-2.48028
0.463322	-2.07354	0.463322	-2.09166	0.463322	-2.07735	0.463322	-2.09738	0.463322	-2.13552	0.463322	-2.18702		0.463322	-2.28621	0.463322	-2.28621	0.463322	-2.28144	0.463322	-2.33913		0.463322	-1.46461	0.463322	-1.57047	0.463322	-1.61863	0.463322	-1.6954	0.463322	-1.78028	0.463322	-1.86229	0.463322	-1.92095	0.463322	-1.98389	0.463322	-2.04588	0.463322	-2.10453	0.463322	-2.16318	0.463322	-2.20991	0.463322	-2.27333	0.463322	-2.31005
0.458244	-1.90712	0.458244	-1.89615	0.458244	-1.87994	0.458244	-1.90426	0.458244	-1.93716	0.458244	-1.98723		0.458244	-2.10215	0.458244	-2.07258	0.458244	-2.05923	0.458244	-2.11454		0.458244	-1.35494	0.458244	-1.43028	0.458244	-1.47081	0.458244	-1.54043	0.458244	-1.62006	0.458244	-1.70017	0.458244	-1.75977	0.458244	-1.81747	0.458244	-1.88566	0.458244	-1.94145	0.458244	-2.0001	0.458244	-2.04731	0.458244	-2.11264	0.458244	-2.14745
0.453244	-1.75977	0.453244	-1.72163	0.453244	-1.70255	0.453244	-1.72258	0.453244	-1.76025	0.453244	-1.80936		0.453244	-1.93954	0.453244	-1.88328	0.453244	-1.86706	0.453244	-1.91523		0.453244	-1.25909	0.453244	-1.30535	0.453244	-1.33682	0.453244	-1.40071	0.453244	-1.47653	0.453244	-1.55473	0.453244	-1.61005	0.453244	-1.66965	0.453244	-1.73498	0.453244	-1.7922	0.453244	-1.84989	0.453244	-1.90044	0.453244	-1.95957	0.453244	-1.99915
0.448166	-1.62626	0.448166	-1.57094	0.448166	-1.54233	0.448166	-1.5595	0.448166	-1.59765	0.448166	-1.63913		0.448166	-1.79029	0.448166	-1.71686	0.448166	-1.69254	0.448166	-1.73498		0.448166	-1.17088	0.448166	-1.1971	0.448166	-1.21713	0.448166	-1.27721	0.448166	-1.34683	0.448166	-1.41693	0.448166	-1.47224	0.448166	-1.53232	0.448166	-1.59479	0.448166	-1.65296	0.448166	-1.70637	0.448166	-1.75596	0.448166	-1.81652	0.448166	-1.85466
0.443166	-1.508	0.443166	-1.43314	0.443166	-1.40214	0.443166	-1.41359	0.443166	-1.4422	0.443166	-1.48464		0.443166	-1.65725	0.443166	-1.56761	0.443166	-1.53804	0.443166	-1.5719		0.443166	-1.09172	0.443166	-1.09935	0.443166	-1.11175	0.443166	-1.1623	0.443166	-1.22524	0.443166	-1.292	0.443166	-1.34111	0.443166	-1.39833	0.443166	-1.4608	0.443166	-1.51611	0.443166	-1.56951	0.443166	-1.61767	0.443166	-1.67633	0.443166	-1.71781
0.438087	-1.39976	0.438087	-1.31155	0.438087	-1.27483	0.438087	-1.28198	0.438087	-1.30153	0.438087	-1.33682		0.438087	-1.53566	0.438087	-1.43886	0.438087	-1.4031	0.438087	-1.42503		0.438087	-1.02067	0.438087	-1.01161	0.438087	-1.01591	0.438087	-1.0593	0.438087	-1.11461	0.438087	-1.17422	0.438087	-1.22238	0.438087	-1.27531	0.438087	-1.3311	0.438087	-1.38546	0.438087	-1.43552	0.438087	-1.48607	0.438087	-1.54329	0.438087	-1.58287
0.433087	-1.3001	0.433087	-1.20569	0.433087	-1.1642	0.433087	-1.16039	0.433087	-1.17612	0.433087	-1.20187		0.433087	-1.43028	0.433087	-1.31917	0.433087	-1.27864	0.433087	-1.29343		0.433087	-0.955348	0.433087	-0.932937	0.433087	-0.93246	0.433087	-0.963931	0.433087	-1.01209	0.433087	-1.06454	0.433087	-1.10698	0.433087	-1.15324	0.433087	-1.20855	0.433087	-1.25909	0.433087	-1.30821	0.433087	-1.35065	0.433087	-1.40739	0.433087	-1.44649
0.428087	-1.21618	0.428087	-1.10841	0.428087	-1.06311	0.428087	-1.05072	0.428087	-1.05548	0.428087	-1.07503		0.428087	-1.33539	0.428087	-1.21665	0.428087	-1.17231	0.428087	-1.17469		0.428087	-0.898128	0.428087	-0.866179	0.428087	-0.85855	0.428087	-0.881915	0.428087	-0.920062	0.428087	-0.963454	0.428087	-1.00017	0.428087	-1.04213	0.428087	-1.09029	0.428087	-1.13559	0.428087	-1.18232	0.428087	-1.22238	0.428087	-1.27483	0.428087	-1.31298
0.42301	-1.13893	0.42301	-1.02783	0.42301	-0.974898	0.42301	-0.95058	0.42301	-0.950103	0.42301	-0.963931		0.42301	-1.25099	0.42301	-1.12796	0.42301	-1.07408	0.42301	-1.06979		0.42301	-0.847106	0.42301	-0.807052	0.42301	-0.790362	0.42301	-0.803714	0.42301	-0.833278	0.42301	-0.869517	0.42301	-0.900989	0.42301	-0.930552	0.42301	-0.975375	0.42301	-1.01448	0.42301	-1.05644	0.42301	-1.09411	0.42301	-1.14465	0.42301	-1.17565
0.41801	-1.06884	0.41801	-0.951533	0.41801	-0.888591	0.41801	-0.863795	0.41801	-0.850921	0.41801	-0.851874		0.41801	-1.17517	0.41801	-1.04928	0.41801	-0.98825	0.41801	-0.973945		0.41801	-0.799422	0.41801	-0.750785	0.41801	-0.72885	0.41801	-0.732665	0.41801	-0.753646	0.41801	-0.781779	0.41801	-0.800376	0.41801	-0.82994	0.41801	-0.863318	0.41801	-0.896697	0.41801	-0.93246	0.41801	-0.965838	0.41801	-1.00685	0.41801	-1.0407
0.412931	-1.00923	0.412931	-0.885253	0.412931	-0.818019	0.412931	-0.785594	0.412931	-0.766044	0.412931	-0.762229		0.412931	-1.10746	0.412931	-0.982051	0.412931	-0.91434	0.412931	-0.890021		0.412931	-0.756984	0.412931	-0.702624	0.412931	-0.674014	0.412931	-0.671153	0.412931	-0.682597	0.412931	-0.69881	0.412931	-0.715499	0.412931	-0.733142	0.412931	-0.761275	0.412931	-0.788455	0.412931	-0.818019	0.412931	-0.843768	0.412931	-0.880485	0.412931	-0.904803
0.407931	-0.951533	0.407931	-0.827079	0.407931	-0.757461	0.407931	-0.718837	0.407931	-0.694995	0.407931	-0.685458		0.407931	-1.04833	0.407931	-0.916247	0.407931	-0.849013	0.407931	-0.818019		0.407931	-0.718837	0.407931	-0.660663	0.407931	-0.62633	0.407931	-0.617743	0.407931	-0.62108	0.407931	-0.630622	0.407931	-0.638728	0.407931	-0.651603	0.407931	-0.665908	0.407931	-0.685458	0.407931	-0.708823	0.407931	-0.726466	0.407931	-0.759845	0.407931	-0.77415
0.402853	-0.903373	0.402853	-0.776534	0.402853	-0.705009	0.402853	-0.665908	0.402853	-0.637298	0.402853	-0.625377		0.402853	-0.993972	0.402853	-0.865703	0.402853	-0.790362	0.402853	-0.755553		0.402853	-0.685458	0.402853	-0.623465	0.402853	-0.585794	0.402853	-0.571966	0.402853	-0.567198	0.402853	-0.570059	0.402853	-0.57435	0.402853	-0.579119	0.402853	-0.591993	0.402853	-0.602961	0.402853	-0.620604	0.402853	-0.633006	0.402853	-0.656371	0.402853	-0.668292
0.397853	-0.85712	0.397853	-0.732665	0.397853	-0.661616	0.397853	-0.618696	0.397853	-0.591993	0.397853	-0.578165		0.397853	-0.948672	0.397853	-0.817542	0.397853	-0.741248	0.397853	-0.703101		0.397853	-0.654464	0.397853	-0.59104	0.397853	-0.549555	0.397853	-0.53525	0.397853	-0.52619	0.397853	-0.527143	0.397853	-0.527143	0.397853	-0.530005	0.397853	-0.533342	0.397853	-0.543833	0.397853	-0.552893	0.397853	-0.560522	0.397853	-0.579596	0.397853	-0.591516
0.392775	-0.819449	0.392775	-0.691657	0.392775	-0.627284	0.392775	-0.58341	0.392775	-0.558615	0.392775	-0.54431		0.392775	-0.904803	0.392775	-0.774627	0.392775	-0.701671	0.392775	-0.662093		0.392775	-0.626807	0.392775	-0.561953	0.392775	-0.523329	0.392775	-0.504732	0.392775	-0.495195	0.392775	-0.493288	0.392775	-0.490427	0.392775	-0.491858	0.392775	-0.497103	0.392775	-0.501394	0.392775	-0.50807	0.392775	-0.514269	0.392775	-0.523806	0.392775	-0.534296
0.387775	-0.780349	0.387775	-0.661139	0.387775	-0.59247	0.387775	-0.5548	0.387775	-0.530481	0.387775	-0.519037		0.387775	-0.865226	0.387775	-0.73648	0.387775	-0.667338	0.387775	-0.630622		0.387775	-0.60153	0.387775	-0.537634	0.387775	-0.499964	0.387775	-0.478983	0.387775	-0.470877	0.387775	-0.467062	0.387775	-0.46277	0.387775	-0.46277	0.387775	-0.466585	0.387775	-0.469923	0.387775	-0.477552	0.387775	-0.478506	0.387775	-0.488043	0.387775	-0.495672
0.382697	-0.748401	0.382697	-0.631099	0.382697	-0.565767	0.382697	-0.530958	0.382697	-0.509501	0.382697	-0.495195		0.382697	-0.827079	0.382697	-0.705009	0.382697	-0.637298	0.382697	-0.598192		0.382697	-0.580072	0.382697	-0.514269	0.382697	-0.475645	0.382697	-0.458002	0.382697	-0.449896	0.382697	-0.445604	0.382697	-0.442266	0.382697	-0.442266	0.382697	-0.442266	0.382697	-0.449419	0.382697	-0.455141	0.382697	-0.458002	0.382697	-0.464201	0.382697	-0.4704
0.377697	-0.71979	0.377697	-0.604391	0.377697	-0.545263	0.377697	-0.509977	0.377697	-0.488043	0.377697	-0.476122		0.377697	-0.796561	0.377697	-0.678306	0.377697	-0.611544	0.377697	-0.577211		0.377697	-0.560522	0.377697	-0.495195	0.377697	-0.461817	0.377697	-0.440836	0.377697	-0.43273	0.377697	-0.430346	0.377697	-0.424147	0.377697	-0.426054	0.377697	-0.426054	0.377697	-0.432253	0.377697	-0.434637	0.377697	-0.440359	0.377697	-0.444174	0.377697	-0.448465
0.372697	-0.694041	0.372697	-0.582933	0.372697	-0.524759	0.372697	-0.48995	0.372697	-0.471354	0.372697	-0.46134		0.372697	-0.769382	0.372697	-0.654941	0.372697	-0.590563	0.372697	-0.557661		0.372697	-0.542879	0.372697	-0.479937	0.372697	-0.445127	0.372697	-0.427008	0.372697	-0.418425	0.372697	-0.413656	0.372697	-0.412703	0.372697	-0.408888	0.372697	-0.411272	0.372697	-0.415087	0.372697	-0.420332	0.372697	-0.422239	0.372697	-0.430346	0.372697	-0.434637
0.367619	-0.670676	0.367619	-0.564337	0.367619	-0.507593	0.367619	-0.474215	0.367619	-0.454187	0.367619	-0.445604		0.367619	-0.742679	0.367619	-0.629668	0.367619	-0.568628	0.367619	-0.53668		0.367619	-0.523806	0.367619	-0.465155	0.367619	-0.429392	0.367619	-0.411272	0.367619	-0.404596	0.367619	-0.400305	0.367619	-0.398397	0.367619	-0.399351	0.367619	-0.401258	0.367619	-0.402212	0.367619	-0.410318	0.367619	-0.410795	0.367619	-0.417948	0.367619	-0.42367
0.362618	-0.650172	0.362618	-0.541925	0.362618	-0.490904	0.362618	-0.460863	0.362618	-0.438929	0.362618	-0.431299		0.362618	-0.720744	0.362618	-0.606775	0.362618	-0.552416	0.362618	-0.519991		0.362618	-0.509977	0.362618	-0.45085	0.362618	-0.41604	0.362618	-0.401258	0.362618	-0.392675	0.362618	-0.390291	0.362618	-0.387907	0.362618	-0.387907	0.362618	-0.389814	0.362618	-0.393629	0.362618	-0.397444	0.362618	-0.402212	0.362618	-0.406504	0.362618	-0.409842
0.35754	-0.630622	0.35754	-0.529051	0.35754	-0.477552	0.35754	-0.445604	0.35754	-0.433207	0.35754	-0.423193		0.35754	-0.698333	0.35754	-0.589609	0.35754	-0.537157	0.35754	-0.505209		0.35754	-0.496149	0.35754	-0.437975	0.35754	-0.404596	0.35754	-0.388384	0.35754	-0.383615	0.35754	-0.378847	0.35754	-0.37694	0.35754	-0.37837	0.35754	-0.375986	0.35754	-0.385046	0.35754	-0.387907	0.35754	-0.392199	0.35754	-0.396013	0.35754	-0.400782
0.35254	-0.61059	0.35254	-0.512838	0.35254	-0.463724	0.35254	-0.435114	0.35254	-0.422239	0.35254	-0.413179		0.35254	-0.678306	0.35254	-0.574827	0.35254	-0.520945	0.35254	-0.490904		0.35254	-0.484228	0.35254	-0.423193	0.35254	-0.393629	0.35254	-0.37837	0.35254	-0.371218	0.35254	-0.368357	0.35254	-0.364542	0.35254	-0.366926	0.35254	-0.369787	0.35254	-0.374079	0.35254	-0.375986	0.35254	-0.380754	0.35254	-0.385523	0.35254	-0.390768
0.347463	-0.593424	0.347463	-0.498533	0.347463	-0.448465	0.347463	-0.422716	0.347463	-0.407457	0.347463	-0.401258		0.347463	-0.660663	0.347463	-0.559568	0.347463	-0.506163	0.347463	-0.474691		0.347463	-0.472307	0.347463	-0.41461	0.347463	-0.384092	0.347463	-0.368357	0.347463	-0.361681	0.347463	-0.356913	0.347463	-0.356913	0.347463	-0.356436	0.347463	-0.361681	0.347463	-0.365019	0.347463	-0.367403	0.347463	-0.371218	0.347463	-0.374556	0.347463	-0.382662
0.342463	-0.578642	0.342463	-0.485659	0.342463	-0.438452	0.342463	-0.412226	0.342463	-0.395536	0.342463	-0.388861		0.342463	-0.641112	0.342463	-0.54431	0.342463	-0.493288	0.342463	-0.463247		0.342463	-0.46134	0.342463	-0.404596	0.342463	-0.373602	0.342463	-0.357866	0.342463	-0.353098	0.342463	-0.34833	0.342463	-0.34833	0.342463	-0.34976	0.342463	-0.352144	0.342463	-0.356436	0.342463	-0.35882	0.342463	-0.362158	0.342463	-0.366926	0.342463	-0.372171
0.337384	-0.561953	0.337384	-0.472784	0.337384	-0.4251	0.337384	-0.399828	0.337384	-0.383139	0.337384	-0.37694		0.337384	-0.627284	0.337384	-0.530958	0.337384	-0.481844	0.337384	-0.45228		0.337384	-0.45085	0.337384	-0.396967	0.337384	-0.366449	0.337384	-0.352144	0.337384	-0.345469	0.337384	-0.3407	0.337384	-0.339746	0.337384	-0.3407	0.337384	-0.341654	0.337384	-0.346422	0.337384	-0.34976	0.337384	-0.355959	0.337384	-0.359297	0.337384	-0.360727
0.332384	-0.550508	0.332384	-0.460386	0.332384	-0.415564	0.332384	-0.390768	0.332384	-0.375986	0.332384	-0.364542		0.332384	-0.61202	0.332384	-0.518084	0.332384	-0.467062	0.332384	-0.44322		0.332384	-0.441313	0.332384	-0.386953	0.332384	-0.357866	0.332384	-0.342607	0.332384	-0.335455	0.332384	-0.332117	0.332384	-0.329256	0.332384	-0.332594	0.332384	-0.334501	0.332384	-0.336885	0.332384	-0.341177	0.332384	-0.342607	0.332384	-0.347853	0.332384	-0.354528
0.327306	-0.537634	0.327306	-0.448942	0.327306	-0.40555	0.327306	-0.380278	0.327306	-0.364065	0.327306	-0.356436		0.327306	-0.598669	0.327306	-0.507116	0.327306	-0.458002	0.327306	-0.430822		0.327306	-0.43273	0.327306	-0.380278	0.327306	-0.34976	0.327306	-0.334501	0.327306	-0.326395	0.327306	-0.325441	0.327306	-0.324488	0.327306	-0.323534	0.327306	-0.325918	0.327306	-0.327826	0.327306	-0.333071	0.327306	-0.335932	0.327306	-0.337839	0.327306	-0.345469
0.322306	-0.52762	0.322306	-0.440359	0.322306	-0.395536	0.322306	-0.370264	0.322306	-0.35882	0.322306	-0.345945		0.322306	-0.587702	0.322306	-0.497103	0.322306	-0.448942	0.322306	-0.421762		0.322306	-0.422716	0.322306	-0.373125	0.322306	-0.341654	0.322306	-0.326872	0.322306	-0.320673	0.322306	-0.317812	0.322306	-0.316858	0.322306	-0.314474	0.322306	-0.314474	0.322306	-0.320673	0.322306	-0.324011	0.322306	-0.324011	0.322306	-0.33021	0.322306	-0.335455
0.317306	-0.516176	0.317306	-0.428915	0.317306	-0.386477	0.317306	-0.363588	0.317306	-0.348806	0.317306	-0.338316		0.317306	-0.57435	0.317306	-0.486135	0.317306	-0.437021	0.317306	-0.409842		0.317306	-0.415564	0.317306	-0.365973	0.317306	-0.337362	0.317306	-0.32115	0.317306	-0.31352	0.317306	-0.310183	0.317306	-0.307798	0.317306	-0.310183	0.317306	-0.308275	0.317306	-0.31209	0.317306	-0.314474	0.317306	-0.318289	0.317306	-0.319719	0.317306	-0.325441
0.312228	-0.505686	0.312228	-0.420809	0.312228	-0.379324	0.312228	-0.352621	0.312228	-0.3407	0.312228	-0.327349		0.312228	-0.564337	0.312228	-0.476122	0.312228	-0.431776	0.312228	-0.400305		0.312228	-0.408411	0.312228	-0.361204	0.312228	-0.330687	0.312228	-0.316381	0.312228	-0.306368	0.312228	-0.303984	0.312228	-0.30303	0.312228	-0.300169	0.312228	-0.3016	0.312228	-0.304461	0.312228	-0.305891	0.312228	-0.307798	0.312228	-0.311613	0.312228	-0.31352
0.307228	-0.494719	0.307228	-0.413656	0.307228	-0.375032	0.307228	-0.346899	0.307228	-0.333071	0.307228	-0.324488		0.307228	-0.550032	0.307228	-0.467062	0.307228	-0.42367	0.307228	-0.393152		0.307228	-0.402689	0.307228	-0.355482	0.307228	-0.326395	0.307228	-0.310659	0.307228	-0.302553	0.307228	-0.297308	0.307228	-0.294447	0.307228	-0.293016	0.307228	-0.291586	0.307228	-0.295877	0.307228	-0.296831	0.307228	-0.296354	0.307228	-0.302553	0.307228	-0.304461
0.30215	-0.486135	0.30215	-0.407457	0.30215	-0.365019	0.30215	-0.342131	0.30215	-0.326872	0.30215	-0.315905		0.30215	-0.544786	0.30215	-0.459909	0.30215	-0.418901	0.30215	-0.389814		0.30215	-0.397444	0.30215	-0.349283	0.30215	-0.321627	0.30215	-0.304461	0.30215	-0.298738	0.30215	-0.292063	0.30215	-0.289679	0.30215	-0.287294	0.30215	-0.286818	0.30215	-0.287294	0.30215	-0.288725	0.30215	-0.290155	0.30215	-0.293493	0.30215	-0.294924
0.29715	-0.478983	0.29715	-0.400782	0.29715	-0.364065	0.29715	-0.336409	0.29715	-0.320196	0.29715	-0.313044		0.29715	-0.536203	0.29715	-0.457048	0.29715	-0.410318	0.29715	-0.384569		0.29715	-0.393152	0.29715	-0.345469	0.29715	-0.317335	0.29715	-0.303984	0.29715	-0.291586	0.29715	-0.288248	0.29715	-0.28348	0.29715	-0.282526	0.29715	-0.283957	0.29715	-0.282526	0.29715	-0.283003	0.29715	-0.283003	0.29715	-0.289202	0.29715	-0.288725
0.292071	-0.472307	0.292071	-0.400305	0.292071	-0.357389	0.292071	-0.334978	0.292071	-0.318289	0.292071	-0.307798		0.292071	-0.528574	0.292071	-0.449896	0.292071	-0.407934	0.292071	-0.381231		0.292071	-0.386953	0.292071	-0.342131	0.292071	-0.313997	0.292071	-0.298262	0.292071	-0.291109	0.292071	-0.28348	0.292071	-0.280619	0.292071	-0.279188	0.292071	-0.277281	0.292071	-0.276327	0.292071	-0.277281	0.292071	-0.279188	0.292071	-0.28348	0.292071	-0.280142
0.287071	-0.465155	0.287071	-0.392675	0.287071	-0.354528	0.287071	-0.329256	0.287071	-0.316381	0.287071	-0.305891		0.287071	-0.519991	0.287071	-0.444651	0.287071	-0.406027	0.287071	-0.377893		0.287071	-0.382185	0.287071	-0.337362	0.287071	-0.311136	0.287071	-0.296831	0.287071	-0.287294	0.287071	-0.281096	0.287071	-0.277281	0.287071	-0.270128	0.287071	-0.272036	0.287071	-0.272989	0.287071	-0.274897	0.287071	-0.273466	0.287071	-0.277281	0.287071	-0.276804
0.281993	-0.460386	0.281993	-0.388861	0.281993	-0.34976	0.281993	-0.328779	0.281993	-0.314474	0.281993	-0.298738		0.281993	-0.516176	0.281993	-0.441313	0.281993	-0.398397	0.281993	-0.371695		0.281993	-0.378847	0.281993	-0.336885	0.281993	-0.310183	0.281993	-0.29254	0.281993	-0.282526	0.281993	-0.278234	0.281993	-0.27442	0.281993	-0.270128	0.281993	-0.270128	0.281993	-0.269651	0.281993	-0.271559	0.281993	-0.271082	0.281993	-0.268221	0.281993	-0.27442
0.276994	-0.455618	0.276994	-0.385523	0.276994	-0.347853	0.276994	-0.324488	0.276994	-0.309706	0.276994	-0.296831		0.276994	-0.511885	0.276994	-0.437975	0.276994	-0.398397	0.276994	-0.370264		0.276994	-0.375986	0.276994	-0.333548	0.276994	-0.308752	0.276994	-0.293493	0.276994	-0.283003	0.276994	-0.27585	0.276994	-0.271559	0.276994	-0.26679	0.276994	-0.26679	0.276994	-0.266314	0.276994	-0.26679	0.276994	-0.265837	0.276994	-0.270128	0.276994	-0.271559
0.271915	-0.449419	0.271915	-0.381708	0.271915	-0.344992	0.271915	-0.323057	0.271915	-0.307322	0.271915	-0.298738		0.271915	-0.505686	0.271915	-0.436068	0.271915	-0.394106	0.271915	-0.367403		0.271915	-0.372171	0.271915	-0.332594	0.271915	-0.306845	0.271915	-0.291586	0.271915	-0.278234	0.271915	-0.27585	0.271915	-0.270605	0.271915	-0.265837	0.271915	-0.26536	0.271915	-0.261068	0.271915	-0.262022	0.271915	-0.262022	0.271915	-0.264883	0.271915	-0.26536
0.266915	-0.445604	0.266915	-0.379324	0.266915	-0.3407	0.266915	-0.319719	0.266915	-0.303984	0.266915	-0.295401		0.266915	-0.49901	0.266915	-0.430346	0.266915	-0.392199	0.266915	-0.364542		0.266915	-0.368834	0.266915	-0.332594	0.266915	-0.304937	0.266915	-0.286818	0.266915	-0.276804	0.266915	-0.272036	0.266915	-0.268459	0.266915	-0.263929	0.266915	-0.262022	0.266915	-0.261068	0.266915	-0.262976	0.266915	-0.261545	0.266915	-0.262022	0.266915	-0.262499
0.261915	-0.441313	0.261915	-0.379324	0.261915	-0.341177	0.261915	-0.318766	0.261915	-0.30303	0.261915	-0.289679		0.261915	-0.498533	0.261915	-0.433683	0.261915	-0.387907	0.261915	-0.363111		0.261915	-0.368357	0.261915	-0.329733	0.261915	-0.305891	0.261915	-0.286818	0.261915	-0.277758	0.261915	-0.272036	0.261915	-0.266314	0.261915	-0.262499	0.261915	-0.259638	0.261915	-0.258446	0.261915	-0.260115	0.261915	-0.25773	0.261915	-0.257254	0.261915	-0.260592
0.256837	-0.439405	0.256837	-0.37694	0.256837	-0.338912	0.256837	-0.316381	0.256837	-0.300646	0.256837	-0.288248		0.256837	-0.491381	0.256837	-0.427008	0.256837	-0.38743	0.256837	-0.361204		0.256837	-0.367403	0.256837	-0.328779	0.256837	-0.304461	0.256837	-0.287294	0.256837	-0.279188	0.256837	-0.269175	0.256837	-0.26536	0.256837	-0.261068	0.256837	-0.259638	0.256837	-0.255823	0.256837	-0.256777	0.256837	-0.257254	0.256837	-0.2563	0.256837	-0.255823
0.251837	-0.437498	0.251837	-0.375032	0.251837	-0.336885	0.251837	-0.313044	0.251837	-0.30303	0.251837	-0.288725		0.251837	-0.493288	0.251837	-0.426531	0.251837	-0.386477	0.251837	-0.361681		0.251837	-0.364065	0.251837	-0.328302	0.251837	-0.30303	0.251837	-0.287294	0.251837	-0.276923	0.251837	-0.265837	0.251837	-0.264406	0.251837	-0.25773	0.251837	-0.257254	0.251837	-0.255823	0.251837	-0.255823	0.251837	-0.254869	0.251837	-0.256777	0.251837	-0.256777
0.246758	-0.433207	0.246758	-0.370264	0.246758	-0.336885	0.246758	-0.31352	0.246758	-0.300646	0.246758	-0.291109		0.246758	-0.48852	0.246758	-0.426531	0.246758	-0.38743	0.246758	-0.359774		0.246758	-0.364542	0.246758	-0.328302	0.246758	-0.301123	0.246758	-0.286341	0.246758	-0.275373	0.246758	-0.26679	0.246758	-0.261068	0.246758	-0.257254	0.246758	-0.259638	0.246758	-0.256777	0.246758	-0.255346	0.246758	-0.253439	0.246758	-0.255823	0.246758	-0.253916
0.241758	-0.431776	0.241758	-0.373602	0.241758	-0.334978	0.241758	-0.312567	0.241758	-0.297785	0.241758	-0.287771		0.241758	-0.485182	0.241758	-0.424147	0.241758	-0.388384	0.241758	-0.359774		0.241758	-0.362158	0.241758	-0.326395	0.241758	-0.302553	0.241758	-0.285864	0.241758	-0.275373	0.241758	-0.264883	0.241758	-0.258684	0.241758	-0.25773	0.241758	-0.252485	0.241758	-0.253916	0.241758	-0.252485	0.241758	-0.252008	0.241758	-0.254393	0.241758	-0.254869
0.236681	-0.427485	0.236681	-0.372171	0.236681	-0.334024	0.236681	-0.31209	0.236681	-0.302553	0.236681	-0.285387		0.236681	-0.481844	0.236681	-0.422239	0.236681	-0.387907	0.236681	-0.359774		0.236681	-0.361681	0.236681	-0.324965	0.236681	-0.301123	0.236681	-0.283957	0.236681	-0.272036	0.236681	-0.26679	0.236681	-0.262499	0.236681	-0.258207	0.236681	-0.252962	0.236681	-0.252008	0.236681	-0.252485	0.236681	-0.251055	0.236681	-0.251055	0.236681	-0.252008
0.231681	-0.427485	0.231681	-0.369787	0.231681	-0.335932	0.231681	-0.311613	0.231681	-0.297308	0.231681	-0.286341		0.231681	-0.481367	0.231681	-0.421286	0.231681	-0.386238	0.231681	-0.359654		0.231681	-0.36025	0.231681	-0.325441	0.231681	-0.301123	0.231681	-0.282049	0.231681	-0.271082	0.231681	-0.263453	0.231681	-0.260115	0.231681	-0.256777	0.231681	-0.254869	0.231681	-0.254869	0.231681	-0.252008	0.231681	-0.249624	0.231681	-0.248671	0.231681	-0.253439
0.226603	-0.427008	0.226603	-0.370741	0.226603	-0.336885	0.226603	-0.31352	0.226603	-0.294447	0.226603	-0.288248		0.226603	-0.478983	0.226603	-0.422359	0.226603	-0.384569	0.226603	-0.359774		0.226603	-0.35882	0.226603	-0.324488	0.226603	-0.300646	0.226603	-0.282526	0.226603	-0.272989	0.226603	-0.264406	0.226603	-0.258684	0.226603	-0.256777	0.226603	-0.253439	0.226603	-0.254393	0.226603	-0.250578	0.226603	-0.250101	0.226603	-0.250578	0.226603	-0.249624
0.221602	-0.424623	0.221602	-0.368834	0.221602	-0.337362	0.221602	-0.314474	0.221602	-0.299215	0.221602	-0.288248		0.221602	-0.478506	0.221602	-0.422716	0.221602	-0.384092	0.221602	-0.36034		0.221602	-0.358343	0.221602	-0.326872	0.221602	-0.300646	0.221602	-0.28348	0.221602	-0.271559	0.221602	-0.267744	0.221602	-0.259638	0.221602	-0.256896	0.221602	-0.2563	0.221602	-0.251055	0.221602	-0.251174	0.221602	-0.250101	0.221602	-0.250101	0.221602	-0.247717
0.216524	-0.422716	0.216524	-0.368834	0.216524	-0.337362	0.216524	-0.313997	0.216524	-0.298738	0.216524	-0.28789		0.216524	-0.476122	0.216524	-0.423193	0.216524	-0.384927	0.216524	-0.361204		0.216524	-0.358343	0.216524	-0.326395	0.216524	-0.300646	0.216524	-0.284433	0.216524	-0.271559	0.216524	-0.264883	0.216524	-0.260115	0.216524	-0.257254	0.216524	-0.252962	0.216524	-0.252008	0.216524	-0.250578	0.216524	-0.249624	0.216524	-0.249147	0.216524	-0.249147
0.211524	-0.421286	0.211524	-0.372648	0.211524	-0.336885	0.211524	-0.315905	0.211524	-0.298738	0.211524	-0.287771		0.211524	-0.473261	0.211524	-0.424266	0.211524	-0.385523	0.211524	-0.360727		0.211524	-0.357389	0.211524	-0.327826	0.211524	-0.301123	0.211524	-0.286818	0.211524	-0.273943	0.211524	-0.270605	0.211524	-0.259638	0.211524	-0.258595	0.211524	-0.254869	0.211524	-0.253439	0.211524	-0.251532	0.211524	-0.251532	0.211524	-0.250816	0.211524	-0.249624
0.206524	-0.424147	0.206524	-0.372648	0.206524	-0.338316	0.206524	-0.316381	0.206524	-0.299692	0.206524	-0.287294		0.206524	-0.472307	0.206524	-0.425577	0.206524	-0.385523	0.206524	-0.361681		0.206524	-0.355482	0.206524	-0.326395	0.206524	-0.3016	0.206524	-0.285864	0.206524	-0.274897	0.206524	-0.266314	0.206524	-0.262022	0.206524	-0.260115	0.206524	-0.255346	0.206524	-0.255346	0.206524	-0.251532	0.206524	-0.249147	0.206524	-0.252008	0.206524	-0.251532
0.201447	-0.420809	0.201447	-0.374079	0.201447	-0.337362	0.201447	-0.317335	0.201447	-0.300169	0.201447	-0.289679		0.201447	-0.473261	0.201447	-0.425577	0.201447	-0.387907	0.201447	-0.363588		0.201447	-0.354528	0.201447	-0.328779	0.201447	-0.303984	0.201447	-0.287771	0.201447	-0.276804	0.201447	-0.267744	0.201447	-0.264883	0.201447	-0.260115	0.201447	-0.257254	0.201447	-0.252485	0.201447	-0.253916	0.201447	-0.250101	0.201447	-0.252008	0.201447	-0.249147
0.196446	-0.419855	0.196446	-0.374079	0.196446	-0.341654	0.196446	-0.318766	0.196446	-0.304461	0.196446	-0.292063		0.196446	-0.474215	0.196446	-0.426531	0.196446	-0.391245	0.196446	-0.366449		0.196446	-0.355482	0.196446	-0.328779	0.196446	-0.308752	0.196446	-0.289202	0.196446	-0.27442	0.196446	-0.269175	0.196446	-0.264406	0.196446	-0.260592	0.196446	-0.25773	0.196446	-0.2563	0.196446	-0.255346	0.196446	-0.254869	0.196446	-0.250101	0.196446	-0.250101
0.191368	-0.420809	0.191368	-0.381231	0.191368	-0.345945	0.191368	-0.322104	0.191368	-0.305414	0.191368	-0.299215		0.191368	-0.472307	0.191368	-0.432253	0.191368	-0.393629	0.191368	-0.365973		0.191368	-0.355482	0.191368	-0.33164	0.191368	-0.307322	0.191368	-0.291109	0.191368	-0.279665	0.191368	-0.272512	0.191368	-0.267267	0.191368	-0.264406	0.191368	-0.259161	0.191368	-0.259638	0.191368	-0.258684	0.191368	-0.256777	0.191368	-0.2563	0.191368	-0.258207
0.186368	-0.422716	0.186368	-0.380278	0.186368	-0.350714	0.186368	-0.324488	0.186368	-0.309706	0.186368	-0.297308		0.186368	-0.471354	0.186368	-0.431776	0.186368	-0.397921	0.186368	-0.366926		0.186368	-0.355959	0.186368	-0.335455	0.186368	-0.311136	0.186368	-0.297785	0.186368	-0.28348	0.186368	-0.273943	0.186368	-0.267267	0.186368	-0.263929	0.186368	-0.260592	0.186368	-0.262022	0.186368	-0.260115	0.186368	-0.255346	0.186368	-0.260115	0.186368	-0.256777
0.18129	-0.426531	0.18129	-0.385046	0.18129	-0.353098	0.18129	-0.330687	0.18129	-0.31352	0.18129	-0.305414		0.18129	-0.474215	0.18129	-0.436068	0.18129	-0.403643	0.18129	-0.374556		0.18129	-0.355959	0.18129	-0.336409	0.18129	-0.314474	0.18129	-0.300646	0.18129	-0.288725	0.18129	-0.280142	0.18129	-0.271559	0.18129	-0.26679	0.18129	-0.262976	0.18129	-0.264883	0.18129	-0.261545	0.18129	-0.259161	0.18129	-0.260592	0.18129	-0.261545
0.17629	-0.42367	0.17629	-0.388384	0.17629	-0.355959	0.17629	-0.333548	0.17629	-0.320673	0.17629	-0.311136		0.17629	-0.476599	0.17629	-0.437975	0.17629	-0.40555	0.17629	-0.385046		0.17629	-0.35882	0.17629	-0.338316	0.17629	-0.320196	0.17629	-0.303507	0.17629	-0.29254	0.17629	-0.281096	0.17629	-0.279665	0.17629	-0.273466	0.17629	-0.273466	0.17629	-0.268221	0.17629	-0.265837	0.17629	-0.263929	0.17629	-0.262499	0.17629	-0.259161
0.171211	-0.427961	0.171211	-0.392675	0.171211	-0.363588	0.171211	-0.338793	0.171211	-0.328302	0.171211	-0.31352		0.171211	-0.478506	0.171211	-0.444651	0.171211	-0.412226	0.171211	-0.388384		0.171211	-0.358343	0.171211	-0.342131	0.171211	-0.323057	0.171211	-0.305414	0.171211	-0.296831	0.171211	-0.286818	0.171211	-0.28491	0.171211	-0.276327	0.171211	-0.274897	0.171211	-0.273943	0.171211	-0.270128	0.171211	-0.271559	0.171211	-0.271559	0.171211	-0.268221
0.166212	-0.434637	0.166212	-0.399828	0.166212	-0.368357	0.166212	-0.346899	0.166212	-0.33164	0.166212	-0.324011		0.166212	-0.483751	0.166212	-0.448942	0.166212	-0.417471	0.166212	-0.396967		0.166212	-0.361681	0.166212	-0.346422	0.166212	-0.326872	0.166212	-0.312567	0.166212	-0.301123	0.166212	-0.295401	0.166212	-0.284433	0.166212	-0.283957	0.166212	-0.279665	0.166212	-0.277281	0.166212	-0.277758	0.166212	-0.272989	0.166212	-0.271559	0.166212	-0.272989
0.161212	-0.433683	0.161212	-0.403166	0.161212	-0.373602	0.161212	-0.355482	0.161212	-0.339746	0.161212	-0.329256		0.161212	-0.484705	0.161212	-0.454187	0.161212	-0.426531	0.161212	-0.402212		0.161212	-0.362635	0.161212	-0.350237	0.161212	-0.331163	0.161212	-0.318289	0.161212	-0.306368	0.161212	-0.298738	0.161212	-0.293493	0.161212	-0.289679	0.161212	-0.285864	0.161212	-0.284433	0.161212	-0.279188	0.161212	-0.282049	0.161212	-0.273943	0.161212	-0.27442
0.156134	-0.437021	0.156134	-0.410318	0.156134	-0.385523	0.156134	-0.363111	0.156134	-0.34833	0.156134	-0.336409		0.156134	-0.487089	0.156134	-0.462294	0.156134	-0.430346	0.156134	-0.414133		0.156134	-0.361204	0.156134	-0.357389	0.156134	-0.33927	0.156134	-0.323534	0.156134	-0.313044	0.156134	-0.306368	0.156134	-0.298738	0.156134	-0.296831	0.156134	-0.29254	0.156134	-0.286818	0.156134	-0.285864	0.156134	-0.285864	0.156134	-0.281572	0.156134	-0.280619
0.151134	-0.440359	0.151134	-0.414133	0.151134	-0.392199	0.151134	-0.371695	0.151134	-0.356913	0.151134	-0.343561		0.151134	-0.488997	0.151134	-0.469446	0.151134	-0.440836	0.151134	-0.424147		0.151134	-0.365496	0.151134	-0.360727	0.151134	-0.345469	0.151134	-0.334024	0.151134	-0.320673	0.151134	-0.312567	0.151134	-0.309229	0.151134	-0.302553	0.151134	-0.298738	0.151134	-0.294924	0.151134	-0.29254	0.151134	-0.290155	0.151134	-0.289202	0.151134	-0.287771
0.146055	-0.444651	0.146055	-0.425577	0.146055	-0.402689	0.146055	-0.384092	0.146055	-0.367403	0.146055	-0.358343		0.146055	-0.491381	0.146055	-0.475645	0.146055	-0.451326	0.146055	-0.431299		0.146055	-0.366926	0.146055	-0.364542	0.146055	-0.350237	0.146055	-0.340223	0.146055	-0.327349	0.146055	-0.32115	0.146055	-0.316381	0.146055	-0.310659	0.146055	-0.306845	0.146055	-0.302076	0.146055	-0.3016	0.146055	-0.300169	0.146055	-0.29397	0.146055	-0.294924
0.141055	-0.450373	0.141055	-0.434637	0.141055	-0.411749	0.141055	-0.391245	0.141055	-0.380754	0.141055	-0.367403		0.141055	-0.495672	0.141055	-0.484705	0.141055	-0.46134	0.141055	-0.440836		0.141055	-0.368357	0.141055	-0.369787	0.141055	-0.359297	0.141055	-0.347853	0.141055	-0.337362	0.141055	-0.324488	0.141055	-0.323057	0.141055	-0.314951	0.141055	-0.313997	0.141055	-0.307322	0.141055	-0.306368	0.141055	-0.305891	0.141055	-0.301123	0.141055	-0.300169
0.135977	-0.454664	0.135977	-0.44179	0.135977	-0.420332	0.135977	-0.401735	0.135977	-0.388384	0.135977	-0.373602		0.135977	-0.49901	0.135977	-0.496626	0.135977	-0.473261	0.135977	-0.451803		0.135977	-0.370264	0.135977	-0.375986	0.135977	-0.364065	0.135977	-0.354528	0.135977	-0.347853	0.135977	-0.334024	0.135977	-0.33021	0.135977	-0.322104	0.135977	-0.320196	0.135977	-0.317335	0.135977	-0.312567	0.135977	-0.312567	0.135977	-0.308275	0.135977	-0.304461
0.130977	-0.456572	0.130977	-0.449419	0.130977	-0.433207	0.130977	-0.41461	0.130977	-0.398397	0.130977	-0.383615		0.130977	-0.500917	0.130977	-0.501394	0.130977	-0.486135	0.130977	-0.464201		0.130977	-0.370741	0.130977	-0.379801	0.130977	-0.371218	0.130977	-0.361681	0.130977	-0.352144	0.130977	-0.344038	0.130977	-0.336409	0.130977	-0.330687	0.130977	-0.324965	0.130977	-0.323057	0.130977	-0.319242	0.130977	-0.316381	0.130977	-0.31209	0.130977	-0.310659
0.125899	-0.460386	0.125899	-0.458002	0.125899	-0.441313	0.125899	-0.424623	0.125899	-0.408888	0.125899	-0.393629		0.125899	-0.502348	0.125899	-0.509024	0.125899	-0.494719	0.125899	-0.475168		0.125899	-0.370741	0.125899	-0.383139	0.125899	-0.37694	0.125899	-0.36788	0.125899	-0.36025	0.125899	-0.350714	0.125899	-0.344038	0.125899	-0.336885	0.125899	-0.33164	0.125899	-0.327349	0.125899	-0.324965	0.125899	-0.324488	0.125899	-0.318289	0.125899	-0.319719
0.120899	-0.464678	0.120899	-0.466585	0.120899	-0.45228	0.120899	-0.438452	0.120899	-0.416517	0.120899	-0.406504		0.120899	-0.505686	0.120899	-0.516176	0.120899	-0.507116	0.120899	-0.490904		0.120899	-0.370264	0.120899	-0.387907	0.120899	-0.382185	0.120899	-0.374079	0.120899	-0.364542	0.120899	-0.359774	0.120899	-0.350237	0.120899	-0.342607	0.120899	-0.338793	0.120899	-0.334024	0.120899	-0.332117	0.120899	-0.326872	0.120899	-0.326395	0.120899	-0.326872
0.115821	-0.466108	0.115821	-0.475645	0.115821	-0.465631	0.115821	-0.444651	0.115821	-0.429392	0.115821	-0.416517		0.115821	-0.50807	0.115821	-0.529051	0.115821	-0.51856	0.115821	-0.498056		0.115821	-0.368834	0.115821	-0.390768	0.115821	-0.390291	0.115821	-0.380754	0.115821	-0.373602	0.115821	-0.363588	0.115821	-0.358343	0.115821	-0.34833	0.115821	-0.347376	0.115821	-0.341177	0.115821	-0.337839	0.115821	-0.335932	0.115821	-0.33164	0.115821	-0.328302
0.110821	-0.468969	0.110821	-0.485659	0.110821	-0.475645	0.110821	-0.458956	0.110821	-0.438929	0.110821	-0.430346		0.110821	-0.509501	0.110821	-0.533342	0.110821	-0.530005	0.110821	-0.509977		0.110821	-0.36788	0.110821	-0.394106	0.110821	-0.39649	0.110821	-0.388861	0.110821	-0.377893	0.110821	-0.371218	0.110821	-0.366926	0.110821	-0.35882	0.110821	-0.351667	0.110821	-0.350237	0.110821	-0.342131	0.110821	-0.338793	0.110821	-0.335455	0.110821	-0.332117
0.105821	-0.472784	0.105821	-0.494242	0.105821	-0.486135	0.105821	-0.469923	0.105821	-0.453711	0.105821	-0.433207		0.105821	-0.509977	0.105821	-0.542402	0.105821	-0.539541	0.105821	-0.521898		0.105821	-0.36788	0.105821	-0.39649	0.105821	-0.400782	0.105821	-0.39506	0.105821	-0.387907	0.105821	-0.37694	0.105821	-0.370741	0.105821	-0.364065	0.105821	-0.35882	0.105821	-0.351667	0.105821	-0.34976	0.105821	-0.345945	0.105821	-0.343561	0.105821	-0.337362
0.100742	-0.472784	0.100742	-0.504255	0.100742	-0.495672	0.100742	-0.481367	0.100742	-0.46134	0.100742	-0.447035		0.100742	-0.509977	0.100742	-0.550985	0.100742	-0.54574	0.100742	-0.529528		0.100742	-0.365019	0.100742	-0.398397	0.100742	-0.403643	0.100742	-0.396967	0.100742	-0.390768	0.100742	-0.385046	0.100742	-0.377417	0.100742	-0.371218	0.100742	-0.362158	0.100742	-0.361681	0.100742	-0.354052	0.100742	-0.348806	0.100742	-0.344992	0.100742	-0.341654
0.0957422	-0.474215	0.0957422	-0.509977	0.0957422	-0.501394	0.0957422	-0.487089	0.0957422	-0.467539	0.0957422	-0.453234		0.0957422	-0.509977	0.0957422	-0.556231	0.0957422	-0.555277	0.0957422	-0.539064		0.0957422	-0.362635	0.0957422	-0.399351	0.0957422	-0.406027	0.0957422	-0.405073	0.0957422	-0.397921	0.0957422	-0.390291	0.0957422	-0.380754	0.0957422	-0.374556	0.0957422	-0.36788	0.0957422	-0.366449	0.0957422	-0.357866	0.0957422	-0.352144	0.0957422	-0.34833	0.0957422	-0.346422
0.0906649	-0.474215	0.0906649	-0.513315	0.0906649	-0.511408	0.0906649	-0.495195	0.0906649	-0.474215	0.0906649	-0.457525		0.0906649	-0.508904	0.0906649	-0.561476	0.0906649	-0.559568	0.0906649	-0.54431		0.0906649	-0.360727	0.0906649	-0.398874	0.0906649	-0.407934	0.0906649	-0.40555	0.0906649	-0.398874	0.0906649	-0.392199	0.0906649	-0.383615	0.0906649	-0.374556	0.0906649	-0.372171	0.0906649	-0.366449	0.0906649	-0.360727	0.0906649	-0.356436	0.0906649	-0.354528	0.0906649	-0.350237
0.0856647	-0.473976	0.0856647	-0.519514	0.0856647	-0.515699	0.0856647	-0.500441	0.0856647	-0.478029	0.0856647	-0.459909		0.0856647	-0.50807	0.0856647	-0.56529	0.0856647	-0.56529	0.0856647	-0.546694		0.0856647	-0.35882	0.0856647	-0.397921	0.0856647	-0.407457	0.0856647	-0.404477	0.0856647	-0.400305	0.0856647	-0.395536	0.0856647	-0.388861	0.0856647	-0.375986	0.0856647	-0.374556	0.0856647	-0.367284	0.0856647	-0.365019	0.0856647	-0.357866	0.0856647	-0.355482	0.0856647	-0.353098
0.0805864	-0.474215	0.0805864	-0.521898	0.0805864	-0.517607	0.0805864	-0.493765	0.0805864	-0.478983	0.0805864	-0.455141		0.0805864	-0.507593	0.0805864	-0.567198	0.0805864	-0.566721	0.0805864	-0.547647		0.0805864	-0.355959	0.0805864	-0.397921	0.0805864	-0.407457	0.0805864	-0.403643	0.0805864	-0.399351	0.0805864	-0.390768	0.0805864	-0.385046	0.0805864	-0.377417	0.0805864	-0.374556	0.0805864	-0.36788	0.0805864	-0.365019	0.0805864	-0.359297	0.0805864	-0.359297	0.0805864	-0.355482
0.0755863	-0.473261	0.0755863	-0.521421	0.0755863	-0.512838	0.0755863	-0.494719	0.0755863	-0.472784	0.0755863	-0.454664		0.0755863	-0.506163	0.0755863	-0.565767	0.0755863	-0.563383	0.0755863	-0.544786		0.0755863	-0.354528	0.0755863	-0.395536	0.0755863	-0.402689	0.0755863	-0.403643	0.0755863	-0.396967	0.0755863	-0.387907	0.0755863	-0.382662	0.0755863	-0.377417	0.0755863	-0.372171	0.0755863	-0.368357	0.0755863	-0.363111	0.0755863	-0.359774	0.0755863	-0.358343	0.0755863	-0.356436
0.070508	-0.47183	0.070508	-0.517607	0.070508	-0.510931	0.070508	-0.488997	0.070508	-0.467062	0.070508	-0.448465		0.070508	-0.505209	0.070508	-0.562906	0.070508	-0.561476	0.070508	-0.538588		0.070508	-0.352621	0.070508	-0.391245	0.070508	-0.399351	0.070508	-0.398874	0.070508	-0.391245	0.070508	-0.385046	0.070508	-0.380278	0.070508	-0.374079	0.070508	-0.369787	0.070508	-0.366449	0.070508	-0.361681	0.070508	-0.35584	0.070508	-0.355005	0.070508	-0.358343
0.0655079	-0.470877	0.0655079	-0.515223	0.0655079	-0.506163	0.0655079	-0.482321	0.0655079	-0.459909	0.0655079	-0.444174		0.0655079	-0.503778	0.0655079	-0.562906	0.0655079	-0.556707	0.0655079	-0.532866		0.0655079	-0.349283	0.0655079	-0.388861	0.0655079	-0.39506	0.0655079	-0.391722	0.0655079	-0.386953	0.0655079	-0.380278	0.0655079	-0.374079	0.0655079	-0.36931	0.0655079	-0.365019	0.0655079	-0.361204	0.0655079	-0.359297	0.0655079	-0.353575	0.0655079	-0.354528	0.0655079	-0.355005
0.0604296	-0.469446	0.0604296	-0.510931	0.0604296	-0.496626	0.0604296	-0.476599	0.0604296	-0.455141	0.0604296	-0.43416		0.0604296	-0.501394	0.0604296	-0.557661	0.0604296	-0.549555	0.0604296	-0.52619		0.0604296	-0.349283	0.0604296	-0.385523	0.0604296	-0.392675	0.0604296	-0.388384	0.0604296	-0.379801	0.0604296	-0.373602	0.0604296	-0.36788	0.0604296	-0.362158	0.0604296	-0.359774	0.0604296	-0.356436	0.0604296	-0.353575	0.0604296	-0.350714	0.0604296	-0.352144	0.0604296	-0.349283
0.0554304	-0.469923	0.0554304	-0.506639	0.0554304	-0.48995	0.0554304	-0.467062	0.0554304	-0.447512	0.0554304	-0.425577		0.0554304	-0.501394	0.0554304	-0.5548	0.0554304	-0.54431	0.0554304	-0.520468		0.0554304	-0.348806	0.0554304	-0.383615	0.0554304	-0.388384	0.0554304	-0.385046	0.0554304	-0.375032	0.0554304	-0.371218	0.0554304	-0.362158	0.0554304	-0.354528	0.0554304	-0.354528	0.0554304	-0.347853	0.0554304	-0.347376	0.0554304	-0.346422	0.0554304	-0.342607	0.0554304	-0.345469
0.0504303	-0.466108	0.0504303	-0.498056	0.0504303	-0.48089	0.0504303	-0.459433	0.0504303	-0.437021	0.0504303	-0.419378		0.0504303	-0.499487	0.0504303	-0.546694	0.0504303	-0.53525	0.0504303	-0.510931		0.0504303	-0.348687	0.0504303	-0.380754	0.0504303	-0.385523	0.0504303	-0.379801	0.0504303	-0.370741	0.0504303	-0.364065	0.0504303	-0.35882	0.0504303	-0.352621	0.0504303	-0.34976	0.0504303	-0.346899	0.0504303	-0.341654	0.0504303	-0.341177	0.0504303	-0.339746	0.0504303	-0.3407
0.045352	-0.465631	0.045352	-0.493288	0.045352	-0.473261	0.045352	-0.447989	0.045352	-0.430346	0.045352	-0.412226		0.045352	-0.497103	0.045352	-0.540018	0.045352	-0.52762	0.045352	-0.502825		0.045352	-0.34833	0.045352	-0.380278	0.045352	-0.381708	0.045352	-0.376463	0.045352	-0.367403	0.045352	-0.360727	0.045352	-0.354528	0.045352	-0.34976	0.045352	-0.344992	0.045352	-0.3407	0.045352	-0.339746	0.045352	-0.335455	0.045352	-0.334024	0.045352	-0.334978
0.0403519	-0.465631	0.0403519	-0.485659	0.0403519	-0.463247	0.0403519	-0.437975	0.0403519	-0.421286	0.0403519	-0.406504		0.0403519	-0.49901	0.0403519	-0.537157	0.0403519	-0.517607	0.0403519	-0.493765		0.0403519	-0.34833	0.0403519	-0.379801	0.0403519	-0.381231	0.0403519	-0.373602	0.0403519	-0.363588	0.0403519	-0.356436	0.0403519	-0.34976	0.0403519	-0.345469	0.0403519	-0.3407	0.0403519	-0.336885	0.0403519	-0.334978	0.0403519	-0.333071	0.0403519	-0.33164	0.0403519	-0.33021
0.0352736	-0.465631	0.0352736	-0.482321	0.0352736	-0.455618	0.0352736	-0.429869	0.0352736	-0.411749	0.0352736	-0.398397		0.0352736	-0.496626	0.0352736	-0.528097	0.0352736	-0.507116	0.0352736	-0.484228		0.0352736	-0.350237	0.0352736	-0.37837	0.0352736	-0.377417	0.0352736	-0.370741	0.0352736	-0.361204	0.0352736	-0.353098	0.0352736	-0.347853	0.0352736	-0.343084	0.0352736	-0.33927	0.0352736	-0.333071	0.0352736	-0.331163	0.0352736	-0.329256	0.0352736	-0.326395	0.0352736	-0.326872
0.0302734	-0.464678	0.0302734	-0.473738	0.0302734	-0.446081	0.0302734	-0.420809	0.0302734	-0.403166	0.0302734	-0.391722		0.0302734	-0.49758	0.0302734	-0.521898	0.0302734	-0.497103	0.0302734	-0.47183		0.0302734	-0.350714	0.0302734	-0.377417	0.0302734	-0.376463	0.0302734	-0.364542	0.0302734	-0.35882	0.0302734	-0.350237	0.0302734	-0.343084	0.0302734	-0.33927	0.0302734	-0.334978	0.0302734	-0.332117	0.0302734	-0.328302	0.0302734	-0.324965	0.0302734	-0.323534	0.0302734	-0.323534
0.0251951	-0.46277	0.0251951	-0.464201	0.0251951	-0.437975	0.0251951	-0.412226	0.0251951	-0.396967	0.0251951	-0.383139		0.0251951	-0.498533	0.0251951	-0.515699	0.0251951	-0.48852	0.0251951	-0.464678		0.0251951	-0.352621	0.0251951	-0.377417	0.0251951	-0.372648	0.0251951	-0.363111	0.0251951	-0.355959	0.0251951	-0.350714	0.0251951	-0.341177	0.0251951	-0.336885	0.0251951	-0.329733	0.0251951	-0.33021	0.0251951	-0.327349	0.0251951	-0.324965	0.0251951	-0.323534	0.0251951	-0.317335
0.020195	-0.461817	0.020195	-0.457525	0.020195	-0.428915	0.020195	-0.406981	0.020195	-0.391245	0.020195	-0.376463		0.020195	-0.497103	0.020195	-0.506639	0.020195	-0.480413	0.020195	-0.456572		0.020195	-0.354528	0.020195	-0.375986	0.020195	-0.370264	0.020195	-0.356913	0.020195	-0.350714	0.020195	-0.344992	0.020195	-0.338793	0.020195	-0.333548	0.020195	-0.332117	0.020195	-0.328302	0.020195	-0.32258	0.020195	-0.320196	0.020195	-0.321746	0.020195	-0.317812
0.0151176	-0.46134	0.0151176	-0.45085	0.0151176	-0.418901	0.0151176	-0.400305	0.0151176	-0.384569	0.0151176	-0.372171		0.0151176	-0.494719	0.0151176	-0.501871	0.0151176	-0.4704	0.0151176	-0.449419		0.0151176	-0.355959	0.0151176	-0.373125	0.0151176	-0.365973	0.0151176	-0.357866	0.0151176	-0.346899	0.0151176	-0.342607	0.0151176	-0.336885	0.0151176	-0.331163	0.0151176	-0.328779	0.0151176	-0.324488	0.0151176	-0.319242	0.0151176	-0.318766	0.0151176	-0.319242	0.0151176	-0.316858
0.0101175	-0.460863	0.0101175	-0.445604	0.0101175	-0.417471	0.0101175	-0.396013	0.0101175	-0.382185	0.0101175	-0.370264		0.0101175	-0.498056	0.0101175	-0.495672	0.0101175	-0.464678	0.0101175	-0.444651		0.0101175	-0.358343	0.0101175	-0.374079	0.0101175	-0.364542	0.0101175	-0.354052	0.0101175	-0.346899	0.0101175	-0.337839	0.0101175	-0.336409	0.0101175	-0.329733	0.0101175	-0.326872	0.0101175	-0.325441	0.0101175	-0.321627	0.0101175	-0.318289	0.0101175	-0.320673	0.0101175	-0.318766
0.00503922	-0.460863	0.00503922	-0.440359	0.00503922	-0.412703	0.00503922	-0.391722	0.00503922	-0.380278	0.00503922	-0.36788		0.00503922	-0.496626	0.00503922	-0.489473	0.00503922	-0.460386	0.00503922	-0.436068		0.00503922	-0.36025	0.00503922	-0.371695	0.00503922	-0.363588	0.00503922	-0.352621	0.00503922	-0.344038	0.00503922	-0.339746	0.00503922	-0.333071	0.00503922	-0.330687	0.00503922	-0.326872	0.00503922	-0.322104	0.00503922	-0.323534	0.00503922	-0.318289	0.00503922	-0.318289	0.00503922	-0.317812
[truncated: 54 more columns]

## Sheet: Current vs time of last scan
Electrode 1			Electrode 2			Electrode 3			Electrode 4			Electrode 5
CV scan6 vs time			CV scan4 vs time			CV scan15 vs time			CV scan1 vs time			CV scan25 vs time
s	µA		s	µA		s	µA		s	µA		s	µA
0	-0.384092		0	-0.458002		0	-0.319719		0	-0.127554		0	-0.310659
0.05	-0.296831		0.05	-0.35882		0.05	-0.251532		0.05	-0.0965595		0.05	-0.250101
0.1	-0.248671		0.1	-0.30303		0.1	-0.216246		0.1	-0.077486		0.1	-0.213861
0.15	-0.215769		0.15	-0.261068		0.15	-0.187635		0.15	-0.0622272		0.15	-0.189066
0.2	-0.19145		0.2	-0.228643		0.2	-0.169992		0.2	-0.05126		0.2	-0.172853
0.25	-0.170946		0.25	-0.204325		0.25	-0.153303		0.25	-0.0398159		0.25	-0.156641
0.3	-0.154257		0.3	-0.181913		0.3	-0.141859		0.3	-0.0317097		0.3	-0.142813
0.35	-0.14329		0.35	-0.163317		0.35	-0.128031		0.35	-0.0240803		0.35	-0.131845
0.4	-0.125647		0.4	-0.14329		0.4	-0.11754		0.4	-0.015974		0.4	-0.119448
0.45	-0.11754		0.45	-0.130892		0.45	-0.10705		0.45	-0.010252		0.45	-0.112295
0.5	-0.101805		0.5	-0.118494		0.5	-0.0941753		0.5	-0.00405312		0.5	-0.101328
0.55	-0.0965595		0.55	-0.104666		0.55	-0.0889301		0.55	0.000715256		0.55	-0.0946522
0.6	-0.0851154		0.6	-0.0898838		0.6	-0.0798702		0.6	0.00596046		0.6	-0.0851154
0.65	-0.0765324		0.65	-0.0779629		0.65	-0.068903		0.65	0.0112057		0.65	-0.0765324
0.7	-0.0679493		0.7	-0.0698566		0.7	-0.0603199		0.7	0.0145435		0.7	-0.0674725
0.75	-0.0584126		0.75	-0.0584126		0.75	-0.0488758		0.75	0.0212193		0.75	-0.0607967
0.8	-0.0450611		0.8	-0.0474453		0.8	-0.0426769		0.8	0.0255108		0.8	-0.0536442
0.85	-0.0393391		0.85	-0.0388622		0.85	-0.0355244		0.85	0.0302792		0.85	-0.0460148
0.9	-0.0264645		0.9	-0.0288486		0.9	-0.025034		0.9	0.033617		0.9	-0.0374317
0.95	-0.0178814		0.95	-0.0188351		0.95	-0.0154972		0.95	0.0355244		0.95	-0.0293255
1	-0.0107288		1	-0.00691414		1	-0.0107288		1	0.0393391		1	-0.0212193
1.05	0.00214577		1.05	0.00452995		1.05	-0.00119209		1.05	0.0469685		1.05	-0.0135899
1.1	0.010252		1.1	0.010252		1.1	0.00739098		1.1	0.0550747		1.1	-0.00452995
1.15	0.0207424		1.15	0.0221729		1.15	0.0164509		1.15	0.0622272		1.15	0.00357628
1.2	0.0269413		1.2	0.0331402		1.2	0.0231266		1.2	0.0703335		1.2	0.00882149
1.25	0.033617		1.25	0.0417233		1.25	0.0331402		1.25	0.0731945		1.25	0.0169277
1.3	0.0460148		1.3	0.0545979		1.3	0.0369549		1.3	0.0760555		1.3	0.0245571
1.35	0.0531673		1.35	0.0641346		1.35	0.0474453		1.35	0.0879765		1.35	0.0326633
1.4	0.0617504		1.4	0.077486		1.4	0.0536442		1.4	0.0941753		1.4	0.0388622
1.45	0.0703335		1.45	0.0855923		1.45	0.0584126		1.45	0.0994205		1.45	0.0445843
1.5	0.0793934		1.5	0.0917912		1.5	0.0660419		1.5	0.105619		1.5	0.0488758
1.55	0.0855923		1.55	0.0994205		1.55	0.0693798		1.55	0.11611		1.55	0.0522137
1.6	0.0917912		1.6	0.109911		1.6	0.0736713		1.6	0.125647		1.6	0.0574589
1.65	0.0965595		1.65	0.115633		1.65	0.0751019		1.65	0.143766		1.65	0.056982
1.7	0.0998974		1.7	0.121355		1.7	0.0808239		1.7	0.149488		1.7	0.0612736
1.75	0.104666		1.75	0.127554		1.75	0.0808239		1.75	0.154257		1.75	0.0607967
1.8	0.108004		1.8	0.129938		1.8	0.0822544		1.8	0.157595		1.8	0.0631809
1.85	0.10705		1.85	0.136137		1.85	0.0832081		1.85	0.158548		1.85	0.0650883
1.9	0.112772		1.9	0.138998		1.9	0.0860691		1.9	0.165224		1.9	0.0622272
1.95	0.113726		1.95	0.143766		1.95	0.0889301		1.95	0.1719		1.95	0.0622272
2	0.112772		2	0.145674		2	0.0851154		2	0.12517		2	0.0641346
2.05	0.115633		2.05	0.147581		2.05	0.0884533		2.05	0.114202		2.05	0.0627041
2.1	0.118017		2.1	0.147581		2.1	0.0846386		2.1	0.118494		2.1	0.0655651
2.15	0.118017		2.15	0.152826		2.15	0.0884533		2.15	0.121355		2.15	0.0588894
2.2	0.118494		2.2	0.15378		2.2	0.0860691		2.2	0.124693		2.2	0.0646114
2.25	0.118494		2.25	0.156164		2.25	0.0889301		2.25	0.128031		2.25	0.0622272
2.3	0.118017		2.3	0.159025		2.3	0.0855923		2.3	0.129938		2.3	0.0603199
2.35	0.120401		2.35	0.154257		2.35	0.0874996		2.35	0.133276		2.35	0.0641346
2.4	0.121355		2.4	0.159979		2.4	0.0870228		2.4	0.134706		2.4	0.0579357
2.45	0.122309		2.45	0.16284		2.45	0.0870228		2.45	0.136614		2.45	0.0622272
2.5	0.12517		2.5	0.164747		2.5	0.0860691		2.5	0.139475		2.5	0.0579357
2.55	0.122786		2.55	0.167608		2.55	0.0851154		2.55	0.141859		2.55	0.0593662
2.6	0.123262		2.6	0.168085		2.6	0.0860691		2.6	0.14329		2.6	0.0593662
2.65	0.125647		2.65	0.169992		2.65	0.0832081		2.65	0.146627		2.65	0.0560284
2.7	0.123262		2.7	0.168085		2.7	0.0860691		2.7	0.148535		2.7	0.0565052
2.75	0.122786		2.75	0.168085		2.75	0.0822544		2.75	0.149965		2.75	0.0550747
2.8	0.122786		2.8	0.169516		2.8	0.0808239		2.8	0.153303		2.8	0.0531673
2.85	0.123262		2.85	0.169039		2.85	0.0798702		2.85	0.154734		2.85	0.0522137
2.9	0.118971		2.9	0.170946		2.9	0.0808239		2.9	0.156164		2.9	0.05126
2.95	0.121355		2.95	0.168562		2.95	0.0803471		2.95	0.159502		2.95	0.0545979
3	0.122786		3	0.167608		3	0.0803471		3	0.161886		3	0.0531673
3.05	0.121355		3.05	0.165701		3.05	0.0817776		3.05	0.165224		3.05	0.05126
3.1	0.119448		3.1	0.16427		3.1	0.077486		3.1	0.167608		3.1	0.0493526
3.15	0.116587		3.15	0.164747		3.15	0.0770092		3.15	0.170469		3.15	0.0493526
3.2	0.115633		3.2	0.160933		3.2	0.0784397		3.2	0.172853		3.2	0.0474453
3.25	0.116587		3.25	0.161886		3.25	0.074625		3.25	0.176668		3.25	0.0464916
3.3	0.114679		3.3	0.160456		3.3	0.0779629		3.3	0.179052		3.3	0.0460148
3.35	0.113249		3.35	0.158072		3.35	0.0755787		3.35	0.18239		3.35	0.0464916
3.4	0.110865		3.4	0.157118		3.4	0.0731945		3.4	0.185728		3.4	0.0450611
3.45	0.112295		3.45	0.158072		3.45	0.0727177		3.45	0.189066		3.45	0.0445843
3.5	0.111818		3.5	0.155687		3.5	0.0708103		3.5	0.192404		3.5	0.0441074
3.55	0.110865		3.55	0.15378		3.55	0.0722408		3.55	0.196695		3.55	0.0436306
3.6	0.110388		3.6	0.148535		3.6	0.0722408		3.6	0.20051		3.6	0.0426769
3.65	0.106573		3.65	0.153303		3.65	0.0708103		3.65	0.205278		3.65	0.0441074
3.7	0.107527		3.7	0.151396		3.7	0.0712872		3.7	0.209093		3.7	0.0441074
3.75	0.107527		3.75	0.148535		3.75	0.0679493		3.75	0.215769		3.75	0.0431538
3.8	0.105143		3.8	0.146627		3.8	0.0708103		3.8	0.219584		3.8	0.0445843
3.85	0.106096		3.85	0.146627		3.85	0.0698566		3.85	0.224829		3.85	0.0431538
3.9	0.104666		3.9	0.148058		3.9	0.0679493		3.9	0.231504		3.9	0.0455379
3.95	0.105619		3.95	0.149012		3.95	0.0669956		3.95	0.237226		3.95	0.0422001
4	0.102758		4	0.144243		4	0.071764		4	0.243902		4	0.0445843
4.05	0.101805		4.05	0.143766		4.05	0.0679493		4.05	0.250578		4.05	0.0436306
4.1	0.103235		4.1	0.143766		4.1	0.0722408		4.1	0.257254		4.1	0.0460148
4.15	0.102758		4.15	0.142336		4.15	0.0708103		4.15	0.264406		4.15	0.0445843
4.2	0.105143		4.2	0.142813		4.2	0.0698566		4.2	0.272036		4.2	0.0450611
4.25	0.102758		4.25	0.145197		4.25	0.0708103		4.25	0.280142		4.25	0.0445843
4.3	0.100374		4.3	0.14329		4.3	0.071764		4.3	0.288725		4.3	0.0498295
4.35	0.104666		4.35	0.14472		4.35	0.0736713		4.35	0.298262		4.35	0.0498295
4.4	0.101328		4.4	0.14329		4.4	0.0722408		4.4	0.306368		4.4	0.048399
4.45	0.103235		4.45	0.145674		4.45	0.074625		4.45	0.316381		4.45	0.0507832
4.5	0.105619		4.5	0.142813		4.5	0.0731945		4.5	0.326872		4.5	0.0522137
4.55	0.106096		4.55	0.145674		4.55	0.0751019		4.55	0.337362		4.55	0.0545979
4.6	0.106096		4.6	0.148058		4.6	0.0779629		4.6	0.346422		4.6	0.0545979
4.65	0.105143		4.65	0.149012		4.65	0.0793934		4.65	0.359774		4.65	0.0560284
4.7	0.109434		4.7	0.150442		4.7	0.0789165		4.7	0.369787		4.7	0.0584126
4.75	0.109911		4.75	0.150442		4.75	0.0803471		4.75	0.380754		4.75	0.0617504
4.8	0.109911		4.8	0.151873		4.8	0.0817776		4.8	0.392199		4.8	0.0631809
4.85	0.111818		4.85	0.153303		4.85	0.0836849		4.85	0.404596		4.85	0.0674725
4.9	0.115633		4.9	0.157595		4.9	0.0870228		4.9	0.416994		4.9	0.0693798
4.95	0.116587		4.95	0.158548		4.95	0.0879765		4.95	0.428915		4.95	0.0727177
5	0.118017		5	0.159502		5	0.0870228		5	0.442266		5	0.0765324
5.05	0.118017		5.05	0.163317		5.05	0.0946522		5.05	0.455141		5.05	0.077486
5.1	0.122309		5.1	0.167608		5.1	0.095129		5.1	0.469923		5.1	0.0836849
5.15	0.122309		5.15	0.1719		5.15	0.0994205		5.15	0.483274		5.15	0.0879765
5.2	0.129938		5.2	0.174284		5.2	0.102282		5.2	0.496626		5.2	0.0898838
5.25	0.129461		5.25	0.177622		5.25	0.10705		5.25	0.513792		5.25	0.0946522
5.3	0.131845		5.3	0.182867		5.3	0.10848		5.3	0.526667		5.3	0.101328
5.35	0.137091		5.35	0.184774		5.35	0.111818		5.35	0.54431		5.35	0.105143
5.4	0.138521		5.4	0.19002		5.4	0.115156		5.4	0.558615		5.4	0.110388
5.45	0.142813		5.45	0.197172		5.45	0.118017		5.45	0.575304		5.45	0.115156
5.5	0.145197		5.5	0.20051		5.5	0.124216		5.5	0.590563		5.5	0.121355
5.55	0.152349		5.55	0.207186		5.55	0.128508		5.55	0.606775		5.55	0.128984
5.6	0.159979		5.6	0.215292		5.6	0.133753		5.6	0.622034		5.6	0.133276
5.65	0.164747		5.65	0.219107		5.65	0.137091		5.65	0.640159		5.65	0.140429
5.7	0.168562		5.7	0.226259		5.7	0.141382		5.7	0.654464		5.7	0.148058
5.75	0.174761		5.75	0.23675		5.75	0.149965		5.75	0.674491		5.75	0.15521
5.8	0.184298		5.8	0.243425		5.8	0.157595		5.8	0.69118		5.8	0.164747
5.85	0.194311		5.85	0.252962		5.85	0.16427		5.85	0.708823		5.85	0.17333
5.9	0.20051		5.9	0.262499		5.9	0.169039		5.9	0.72742		5.9	0.183344
5.95	0.211954		5.95	0.273466		5.95	0.180006		5.95	0.74697		5.95	0.195742
6	0.223398		6	0.279188		6	0.188112		6	0.766044		6	0.202417
6.05	0.232458		6.05	0.288248		6.05	0.195742		6.05	0.78464		6.05	0.211477
6.1	0.243902		6.1	0.299215		6.1	0.203371		6.1	0.804667		6.1	0.219107
6.15	0.257254		6.15	0.309229		6.15	0.216246		6.15	0.824218		6.15	0.232935
6.2	0.269651		6.2	0.32258		6.2	0.225782		6.2	0.845199		6.2	0.239611
6.25	0.28491		6.25	0.332594		6.25	0.23675		6.25	0.863318		6.25	0.252485
6.3	0.300646		6.3	0.344515		6.3	0.246286		6.3	0.884299		6.3	0.262499
6.35	0.315428		6.35	0.355005		6.35	0.259638		6.35	0.900989		6.35	0.273466
6.4	0.33021		6.4	0.366449		6.4	0.269651		6.4	0.913863		6.4	0.28491
6.45	0.350714		6.45	0.377893		6.45	0.283957		6.45	0.926261		6.45	0.294447
6.5	0.368357		6.5	0.392199		6.5	0.298262		6.5	0.936751		6.5	0.311613
6.55	0.388384		6.55	0.406504		6.55	0.308275		6.55	0.94295		6.55	0.322104
6.6	0.410318		6.6	0.421762		6.6	0.324011		6.6	0.949149		6.6	0.335455
6.65	0.43273		6.65	0.435114		6.65	0.340223		6.65	0.957732		6.65	0.354052
6.7	0.455618		6.7	0.452757		6.7	0.354528		6.7	0.967746		6.7	0.364542
6.75	0.477552		6.75	0.463247		6.75	0.369787		6.75	0.975852		6.75	0.380754
6.8	0.500441		6.8	0.485182		6.8	0.386		6.8	0.990157		6.8	0.396967
6.85	0.526667		6.85	0.500441		6.85	0.400305		6.85	1.00637		6.85	0.415564
6.9	0.550508		6.9	0.519037		6.9	0.418901		6.9	1.02544		6.9	0.431299
6.95	0.574827		6.95	0.538588		6.95	0.435591		6.95	1.04499		6.95	0.446081
7	0.600576		7	0.556231		7	0.45228		7	1.0655		7	0.462294
7.05	0.62633		7.05	0.57435		7.05	0.469446		7.05	1.08648		7.05	0.481367
7.1	0.651603		7.1	0.59247		7.1	0.486135		7.1	1.11032		7.1	0.499487
7.15	0.674014		7.15	0.610113		7.15	0.501394		7.15	1.13082		7.15	0.513792
7.2	0.695949		7.2	0.629668		7.2	0.518084		7.2	1.15514		7.2	0.528097
7.25	0.719314		7.25	0.644927		7.25	0.533342		7.25	1.18185		7.25	0.541925
7.3	0.739818		7.3	0.665431		7.3	0.547647		7.3	1.20807		7.3	0.558138
7.35	0.760322		7.35	0.684505		7.35	0.56386		7.35	1.23287		7.35	0.57292
7.4	0.781302		7.4	0.700717		7.4	0.57435		7.4	1.261		7.4	0.585318
7.45	0.799422		7.45	0.71836		7.45	0.588179		7.45	1.28866		7.45	0.595331
7.5	0.813727		7.5	0.732665		7.5	0.595808		7.5	1.31536		7.5	0.604868
7.55	0.83137		7.55	0.749831		7.55	0.606775		7.55	1.34683		7.55	0.616789
7.6	0.843291		7.6	0.765567		7.6	0.612497		7.6	1.38021		7.6	0.624895
7.65	0.857596		7.65	0.779872		7.65	0.622034		7.65	1.41502		7.65	0.635867
7.7	0.868564		7.7	0.795608		7.7	0.625854		7.7	1.4546		7.7	0.642543
7.75	0.882392		7.75	0.809436		7.75	0.632529		7.75	1.49465		7.75	0.650649
7.8	0.890975		7.8	0.827079		7.8	0.637774		7.8	1.53947		7.8	0.663524
7.85	0.897651		7.85	0.839477		7.85	0.650172		7.85	1.5862		7.85	0.684505
7.9	0.913863		7.9	0.860934		7.9	0.664477		7.9	1.64104		7.9	0.71979
7.95	0.928168		7.95	0.886683		7.95	0.69881		7.95	1.70208		7.95	0.788455
8	0.951056		8	0.921493		8	0.750308		8	1.77074		8	0.899081
8.05	0.988727		8.05	0.972514		8.05	0.851874		8.05	1.8456		8.05	1.09125
8.1	1.04833		8.1	1.0531		8.1	1.02735		8.1	1.93239		8.1	1.42456
8.15	1.14799		8.15	1.17183		8.15	1.33873		8.15	2.033		8.15	1.98008
8.2	1.3063		8.2	1.35255		8.2	1.88948		8.2	2.14458		8.2	2.8112
8.25	1.56427		8.25	1.64342		8.25	2.77353		8.25	2.26379		8.25	3.91318
8.3	2.01775		8.3	2.10882		8.3	4.1268		8.3	2.40923		8.3	5.19158
8.35	2.75589		8.35	2.83028		8.35	5.8048		8.35	2.57421		8.35	6.40848
8.4	3.9065		8.4	3.80732		8.4	7.36502		8.4	2.76257		8.4	7.32973
8.45	5.40616		8.45	4.91979		8.45	8.45173		8.45	2.97762		8.45	7.91004
8.5	6.9392		8.5	5.986		8.5	9.01726		8.5	3.22367		8.5	8.20044
8.55	8.17278		8.55	6.85003		8.55	9.20228		8.55	3.50501		8.55	8.26624
8.6	8.92523		8.6	7.45323		8.6	9.12121		8.6	3.81352		8.6	8.16372
8.65	9.34533		8.65	7.88477		8.65	8.97673		8.65	4.17258		8.65	8.0364
8.7	9.54894		8.7	8.18995		8.7	8.83034		8.7	4.57789		8.7	7.90623
8.75	9.63286		8.75	8.43934		8.75	8.71829		8.75	5.03232		8.75	7.80085
8.8	9.69199		8.8	8.66726		8.8	8.63675		8.8	5.54015		8.8	7.72598
8.85	9.7454		8.85	8.89519		8.85	8.59192		8.85	6.10425		8.85	7.67782
8.9	9.81072		8.9	9.1174		8.9	8.56856		8.9	6.72367		8.9	7.66638
8.95	9.85507		8.95	9.3005		8.95	8.54805		8.95	7.38647		8.95	7.67258
9	9.93232		9	9.49601		9	8.57523		9	8.12176		9	7.7317
9.05	10.0148		9.05	9.68007		9.05	8.62483		9.05	8.91617		9.05	7.83184
9.1	10.0878		9.1	9.84839		9.1	8.70112		9.1	9.75923		9.1	7.96249
9.15	10.1655		9.15	10.0253		9.15	8.81127		9.15	10.67		9.15	8.12796
9.2	10.2489		9.2	10.1951		9.2	8.94097		9.2	11.6179		9.2	8.30534
9.25	10.3491		9.25	10.3801		9.25	9.09117		9.25	12.6155		9.25	8.48464
9.3	10.4392		9.3	10.5427		9.3	9.22993		9.3	13.6526		9.3	8.64056
9.35	10.535		9.35	10.7229		9.35	9.33341		9.35	14.6797		9.35	8.74547
9.4	10.6523		9.4	10.928		9.4	9.42115		9.4	15.7378		9.4	8.83273
9.45	10.7801		9.45	11.0949		9.45	9.48743		9.45	16.8102		9.45	8.89996
9.5	10.8421		9.5	11.2298		9.5	9.51127		9.5	17.8483		9.5	8.9219
9.55	10.9427		9.55	11.3538		9.55	9.5189		9.55	18.874		9.55	8.93286
9.6	11.0066		9.6	11.4563		9.6	9.49792		9.6	19.8515		9.6	8.9219
9.65	11.0329		9.65	11.5469		9.65	9.47551		9.65	20.789		9.65	8.90807
9.7	11.0047		9.7	11.575		9.7	9.41257		9.7	21.6096		9.7	8.86038
9.75	10.9952		9.75	11.6303		9.75	9.37776		9.75	22.4083		9.75	8.83511
9.8	10.9699		9.8	11.6594		9.8	9.32387		9.8	23.1284		9.8	8.79839
9.85	10.9356		9.85	11.678		9.85	9.29097		9.85	23.7626		9.85	8.78504
9.9	10.8946		9.9	11.6837		9.9	9.26188		9.9	24.3042		9.9	8.77121
9.95	10.8483		9.95	11.6833		9.95	9.23947		9.95	24.7606		9.95	8.76025
10	10.7983		10	11.6756		10	9.21372		10	25.1263		10	8.75071
10.05	10.7329		10.05	11.6461		10.05	9.19894		10.05	25.3638		10.05	8.74833
10.1	10.701		10.1	11.6446		10.1	9.20943		10.1	25.5793		10.1	8.76883
10.15	10.6566		10.15	11.6365		10.15	9.20561		10.15	25.7085		10.15	8.77837
10.2	10.6266		10.2	11.6308		10.2	9.21181		10.2	25.791		10.2	8.79696
10.25	10.5966		10.25	11.6241		10.25	9.22135		10.25	25.8153		10.25	8.82271
10.3	10.5765		10.3	11.6294		10.3	9.23995		10.3	25.8101		10.3	8.85085
10.35	10.5465		10.35	11.6198		10.35	9.24805		10.35	25.7457		10.35	8.86944
10.4	10.5107		10.4	11.6055		10.4	9.24328		10.4	25.6456		10.4	8.87183
10.45	10.4936		10.45	11.6098		10.45	9.24138		10.45	25.5621		10.45	8.86754
10.5	10.4845		10.5	11.616		10.5	9.2223		10.5	25.4944		10.5	8.82748
10.55	10.4559		10.55	11.5998		10.55	9.14792		10.55	25.4096		10.55	8.71495
10.6	10.413		10.6	11.5726		10.6	9.01774		10.6	25.3356		10.6	8.52993
10.65	10.3448		10.65	11.5097		10.65	8.81461		10.65	25.2675		10.65	8.26624
10.7	10.2384		10.7	11.4172		10.7	8.55139		10.7	25.2212		10.7	7.96726
10.75	10.083		10.75	11.2765		10.75	8.25051		10.75	25.1668		10.75	7.65541
10.8	9.87319		10.8	11.0839		10.8	7.93913		10.8	25.0834		10.8	7.36406
10.85	9.64669		10.85	10.8884		10.85	7.6659		10.85	25.0247		10.85	7.12898
10.9	9.40637		10.9	10.6848		10.9	7.43416		10.9	24.9408		10.9	6.93634
10.95	7.39887		10.95	8.53566		10.95	5.85248		10.95	20.6822		10.95	5.49438
11	6.00364		11	7.00787		11	4.74956		11	17.412		11	4.47013
11.05	4.98178		11.05	5.8768		11.05	3.94036		11.05	14.8538		11.05	3.71434
11.1	4.19785		11.1	4.99274		11.1	3.31284		11.1	12.7795		11.1	3.1264
11.15	3.57892		11.15	4.28893		11.15	2.81931		11.15	11.0882		11.15	2.65814
11.2	3.08205		11.2	3.71529		11.2	2.41924		11.2	9.68675		11.2	2.28287
11.25	2.67673		11.25	3.24418		11.25	2.09356		11.25	8.50657		11.25	1.97531
11.3	2.33961		11.3	2.84792		11.3	1.82415		11.3	7.51617		11.3	1.72115
11.35	2.05685		11.35	2.51223		11.35	1.59717		11.35	6.66168		11.35	1.50562
11.4	1.8189		11.4	2.22803		11.4	1.40501		11.4	5.92973		11.4	1.32442
11.45	1.61624		11.45	1.98341		11.45	1.24431		11.45	5.29983		11.45	1.17183
11.5	1.43981		11.5	1.77217		11.5	1.10221		11.5	4.74765		11.5	1.03975
11.55	1.28818		11.55	1.58716		11.55	0.97919		11.55	4.26175		11.55	0.922923
11.6	1.15228		11.6	1.42122		11.6	0.874763		11.6	3.83545		11.6	0.824218
11.65	1.03641		11.65	1.27864		11.65	0.781302		11.65	3.45351		11.65	0.734572
11.7	0.934367		11.7	1.15085		11.7	0.699763		11.7	3.11924		11.7	0.659232
11.75	0.846152		11.75	1.03832		11.75	0.628715		11.75	2.81931		11.75	0.591516
11.8	0.763183		11.8	0.941997		11.8	0.56386		11.8	2.55466		11.8	0.532389
11.85	0.694041		11.85	0.850921		11.85	0.509024		11.85	2.31434		11.85	0.479937
11.9	0.627761		11.9	0.771766		11.9	0.458002		11.9	2.10024		11.9	0.431299
11.95	0.571012		11.95	0.696902		11.95	0.411272		11.95	1.90617		11.95	0.390291
12	0.518084		12	0.632052		12	0.371218		12	1.73069		12	0.352144
12.05	0.470877		12.05	0.57435		12.05	0.332594		12.05	1.57285		12.05	0.315428
12.1	0.428915		12.1	0.519037		12.1	0.300646		12.1	1.43123		12.1	0.285864
12.15	0.388861		12.15	0.470877		12.15	0.270128		12.15	1.30249		12.15	0.255823
12.2	0.353098		12.2	0.4251		12.2	0.239134		12.2	1.18518		12.2	0.228643
12.25	0.318289		12.25	0.385046		12.25	0.213861		12.25	1.07742		12.25	0.205755
12.3	0.290155		12.3	0.346422		12.3	0.19002		12.3	0.981097		12.3	0.183821
12.35	0.258684		12.35	0.309706		12.35	0.168562		12.35	0.892406		12.35	0.163317
12.4	0.231504		12.4	0.278711		12.4	0.146151		12.4	0.809436		12.4	0.142336
12.45	0.204325		12.45	0.247717		12.45	0.126123		12.45	0.733142		12.45	0.12517
12.5	0.181437		12.5	0.217676		12.5	0.109434		12.5	0.663047		12.5	0.107527
12.55	0.157118		12.55	0.189066		12.55	0.0898838		12.55	0.599623		12.55	0.089407
12.6	0.137091		12.6	0.165701		12.6	0.0736713		12.6	0.539541		12.6	0.0751019
12.65	0.113726		12.65	0.141859		12.65	0.0560284		12.65	0.483274		12.65	0.0593662
12.7	0.0927448		12.7	0.11754		12.7	0.0426769		12.7	0.429392		12.7	0.0436306
12.75	0.0741482		12.75	0.0936985		12.75	0.0255108		12.75	0.380754		12.75	0.0312328
12.8	0.0531673		12.8	0.0727177		12.8	0.00977516		12.8	0.332594		12.8	0.015974
12.85	0.0312328		12.85	0.0507832		12.85	-0.0064373		12.85	0.29254		12.85	-0.000715256
12.9	0.0135899		12.9	0.0288486		12.9	-0.0207424		12.9	0.249624		12.9	-0.013113
12.95	-0.00548363		12.95	0.00739098		12.95	-0.0369549		12.95	0.206232		12.95	-0.0255108
13	-0.0259876		13	-0.0126362		13	-0.05126		13	0.167608		13	-0.0426769
13.05	-0.0474453		13.05	-0.0374317		13.05	-0.0665188		13.05	0.127077		13.05	-0.0555515
13.1	-0.0669956		13.1	-0.054121		13.1	-0.0841618		13.1	0.0884533		13.1	-0.0712872
13.15	-0.0913143		13.15	-0.0779629		13.15	-0.101328		13.15	0.0517368		13.15	-0.0879765
13.2	-0.112772		13.2	-0.100851		13.2	-0.118017		13.2	0.0116825		13.2	-0.101328
13.25	-0.13423		13.25	-0.123262		13.25	-0.13423		13.25	-0.0245571		13.25	-0.118971
13.3	-0.159979		13.3	-0.147581		13.3	-0.15378		13.3	-0.0636578		13.3	-0.13566
13.35	-0.183821		13.35	-0.172377		13.35	-0.172377		13.35	-0.101328		13.35	-0.155687
13.4	-0.208139		13.4	-0.196695		13.4	-0.192404		13.4	-0.142813		13.4	-0.174284
13.45	-0.239611		13.45	-0.223875		13.45	-0.214815		13.45	-0.182867		13.45	-0.195265
13.5	-0.269175		13.5	-0.251532		13.5	-0.235796		13.5	-0.226259		13.5	-0.215292
13.55	-0.299215		13.55	-0.28348		13.55	-0.261545		13.55	-0.272512		13.55	-0.238657
13.6	-0.332117		13.6	-0.31352		13.6	-0.287771		13.6	-0.316858		13.6	-0.262022
13.65	-0.365496		13.65	-0.346899		13.65	-0.313044		13.65	-0.363588		13.65	-0.288248
13.7	-0.403166		13.7	-0.381708		13.7	-0.343561		13.7	-0.41461		13.7	-0.314474
13.75	-0.441313		13.75	-0.419855		13.75	-0.375509		13.75	-0.4704		13.75	-0.344038
13.8	-0.486135		13.8	-0.459433		13.8	-0.407457		13.8	-0.529528		13.8	-0.374556
13.85	-0.530005		13.85	-0.504255		13.85	-0.444174		13.85	-0.591516		13.85	-0.408411
13.9	-0.581026		13.9	-0.549555		13.9	-0.484705		13.9	-0.656848		13.9	-0.445127
13.95	-0.63396		13.95	-0.602007		13.95	-0.52619		13.95	-0.729804		13.95	-0.484228
14	-0.689273		14	-0.651603		14	-0.572443		14	-0.80276		14	-0.524282
14.05	-0.754123		14.05	-0.712638		14.05	-0.621557		14.05	-0.886207		14.05	-0.571012
14.1	-0.823741		14.1	-0.778918		14.1	-0.676398		14.1	-0.978236		14.1	-0.62108
14.15	-0.900035		14.15	-0.849013		14.15	-0.736003		14.15	-1.07456		14.15	-0.676875
14.2	-0.983481		14.2	-0.925784		14.2	-0.801806		14.2	-1.17755		14.2	-0.738864
14.25	-1.07456		14.25	-1.0078		14.25	-0.873332		14.25	-1.2939		14.25	-0.803237
14.3	-1.17469		14.3	-1.10174		14.3	-0.951056		14.3	-1.41931		14.3	-0.875239
14.35	-1.28055		14.35	-1.19663		14.35	-1.03736		14.35	-1.55235		14.35	-0.95201
14.4	-1.40167		14.4	-1.31059		14.4	-1.13035		14.4	-1.70112		14.4	-1.03832
14.45	-1.53804		14.45	-1.43457		14.45	-1.23764		14.45	-1.86658		14.45	-1.13655
14.5	-1.68682		14.5	-1.57142		14.5	-1.35446		14.5	-2.04731		14.5	-1.24193
14.55	-1.85609		14.55	-1.71924		14.55	-1.48654		14.55	-2.2514		14.55	-1.36257
14.6	-2.04254		14.6	-1.88709		14.6	-1.63198		14.6	-2.46883		14.6	-1.49179
14.65	-2.25283		14.65	-2.07926		14.65	-1.79649		14.65	-2.71107		14.65	-1.63913
14.7	-2.47932		14.7	-2.28382		14.7	-1.97245		14.7	-2.96951		14.7	-1.79744
14.75	-2.74254		14.75	-2.52033		14.75	-2.17987		14.75	-3.26706		14.75	-1.98246
14.8	-3.04199		14.8	-2.78641		14.8	-2.41018		14.8	-3.59847		14.8	-2.18655
14.85	-3.3796		14.85	-3.08777		14.85	-2.67292		14.85	-3.9642		14.85	-2.4202
14.9	-3.7625		14.9	-3.42585		14.9	-2.96999		14.9	-4.37237		14.9	-2.68007
14.95	-4.20119		14.95	-3.81447		14.95	-3.31141		14.95	-4.82394		14.95	-2.98096
15	-4.70235		15	-4.2565		15	-3.70003		15	-5.32557		15	-3.31713
15.05	-5.26883		15.05	-4.75718		15.05	-4.14683		15.05	-5.88825		15.05	-3.70862
15.1	-5.89302		15.1	-5.31032		15.1	-4.63798		15.1	-6.48763		15.1	-4.13491
15.15	-6.62305		15.15	-5.95739		15.15	-5.21447		15.15	-7.17428		15.15	-4.63464
15.2	-7.45657		15.2	-6.69553		15.2	-5.87823		15.2	-7.93055		15.2	-5.2097
15.25	-8.38688		15.25	-7.52619		15.25	-6.63736		15.25	-8.76072		15.25	-5.86154
15.3	-9.43259		15.3	-8.4751		15.3	-7.49901		15.3	-9.67149		15.3	-6.60875
15.35	-10.5799		15.35	-9.52271		15.35	-8.46652		15.35	-10.6409		15.35	-7.44465
15.4	-11.8397		15.4	-10.6881		15.4	-9.55371		15.4	-11.6871		15.4	-8.39261
15.45	-13.1357		15.45	-11.915		15.45	-10.7201		15.45	-12.7337		15.45	-9.414
15.5	-14.5124		15.5	-13.2597		15.5	-12.0275		15.5	-13.8505		15.5	-10.5675
15.55	-15.879		15.55	-14.6359		15.55	-13.408		15.55	-14.9577		15.55	-11.812
15.6	-17.1874		15.6	-16.0192		15.6	-14.8242		15.6	-16.044		15.6	-13.1252
15.65	-18.3423		15.65	-17.3143		15.65	-16.2023		15.65	-17.0482		15.65	-14.4623
15.7	-19.2784		15.7	-18.4425		15.7	-17.4797		15.7	-17.9175		15.7	-15.755
15.75	-19.9059		15.75	-19.326		15.75	-18.5478		15.75	-18.6065		15.75	-16.9213
15.8	-20.1453		15.8	-19.8506		15.8	-19.3022		15.8	-19.0418		15.8	-17.8302
15.85	-20.0918		15.85	-20.1014		15.85	-19.7805		15.85	-19.295		15.85	-18.5221
15.9	-19.6842		15.9	-19.9693		15.9	-19.8792		15.9	-19.2841		15.9	-18.8773
15.95	-18.9541		15.95	-19.4929		15.95	-19.5764		15.95	-19.0304		15.95	-18.8516
16	-17.9876		16	-18.7233		16	-18.9136		16	-18.5574		16	-18.4563
16.05	-16.846		16.05	-17.7282		16.05	-17.9384		16.05	-17.9041		16.05	-17.7181
16.1	-15.5967		16.1	-16.5866		16.1	-16.7354		16.1	-17.0959		16.1	-16.6858
16.15	-14.2887		16.15	-15.3292		16.15	-15.3568		16.15	-16.1579		16.15	-15.416
16.2	-13.0399		16.2	-14.1085		16.2	-13.9664		16.2	-15.2047		16.2	-14.0698
16.25	-11.8549		16.25	-12.9211		16.25	-12.5883		16.25	-14.2344		16.25	-12.6818
16.3	-10.7639		16.3	-11.8063		16.3	-11.2951		16.3	-13.284		16.3	-11.3438
16.35	-9.76256		16.35	-10.7716		16.35	-10.103		16.35	-12.3628		16.35	-10.0949
16.4	-8.87612		16.4	-9.8379		16.4	-9.04921		16.4	-11.482		16.4	-8.97912
16.45	-8.08075		16.45	-8.99962		16.45	-8.11508		16.45	-10.6523		16.45	-7.99063
16.5	-7.37932		16.5	-8.24383		16.5	-7.30112		16.5	-9.8813		16.5	-7.1409
16.55	-6.73797		16.55	-7.54717		16.55	-6.57775		16.55	-9.13123		16.55	-6.39751
16.6	-6.18389		16.6	-6.94302		16.6	-5.9674		16.6	-8.45984		16.6	-5.77476
16.65	-5.67796		16.65	-6.38273		16.65	-5.43191		16.65	-7.83041		16.65	-5.23974
16.7	-5.22162		16.7	-5.87204		16.7	-4.96604		16.7	-7.2501		16.7	-4.78246
16.75	-4.80248		16.75	-5.3971		16.75	-4.55787		16.75	-6.70936		16.75	-4.38764
16.8	-4.41529		16.8	-4.95317		16.8	-4.1988		16.8	-6.20582		16.8	-4.04431
16.85	-4.05575		16.85	-4.53975		16.85	-3.87646		16.85	-5.73423		16.85	-3.74247
16.9	-3.72054		16.9	-4.14063		16.9	-3.58559		16.9	-5.28695		16.9	-3.47687
16.95	-3.4125		16.95	-3.78109		16.95	-3.33144		16.95	-4.87973		16.95	-3.24847
17	-3.12687		17	-3.44588		17	-3.10112		17	-4.50208		17	-3.04342
17.05	-2.86366		17.05	-3.13164		17.05	-2.8894		17.05	-4.14969		17.05	-2.86032
17.1	-2.62047		17.1	-2.84458		17.1	-2.69485		17.1	-3.82496		17.1	-2.69247
17.15	-2.39731		17.15	-2.57946		17.15	-2.51986		17.15	-3.52408		17.15	-2.54417
17.2	-2.18702		17.2	-2.33913		17.2	-2.34819		17.2	-3.24608		17.2	-2.40208
17.25	-1.98723		17.25	-2.11454		17.25	-2.18702		17.25	-2.98763		17.25	-2.26761
17.3	-1.80936		17.3	-1.91523		17.3	-2.03873		17.3	-2.75541		17.3	-2.14029
17.35	-1.63913		17.35	-1.73498		17.35	-1.8952		17.35	-2.54799		17.35	-2.01632
17.4	-1.48464		17.4	-1.5719		17.4	-1.7593		17.4	-2.35392		17.4	-1.89663
17.45	-1.33682		17.45	-1.42503		17.45	-1.62054		17.45	-2.18369		17.45	-1.77789
17.5	-1.20187		17.5	-1.29343		17.5	-1.48416		17.5	-2.02728		17.5	-1.65344
17.55	-1.07503		17.55	-1.17469		17.55	-1.34778		17.55	-1.89091		17.55	-1.53041
17.6	-0.963931		17.6	-1.06979		17.6	-1.20998		17.6	-1.76311		17.6	-1.39452
17.65	-0.851874		17.65	-0.973945		17.65	-1.06693		17.65	-1.65201		17.65	-1.25337
17.7	-0.762229		17.7	-0.890021		17.7	-0.927215		17.7	-1.5533		17.7	-1.10603
17.75	-0.685458		17.75	-0.818019		17.75	-0.796561		17.75	-1.46556		17.75	-0.960116
17.8	-0.625377		17.8	-0.755553		17.8	-0.683074		17.8	-1.38212		17.8	-0.818496
17.85	-0.578165		17.85	-0.703101		17.85	-0.597715		17.85	-1.30868		17.85	-0.705962
17.9	-0.54431		17.9	-0.662093		17.9	-0.541449		17.9	-1.2467		17.9	-0.62108
17.95	-0.519037		17.95	-0.630622		17.95	-0.500441		17.95	-1.18804		17.95	-0.562906
18	-0.495195		18	-0.598192		18	-0.475168		18	-1.1313		18	-0.524282
18.05	-0.476122		18.05	-0.577211		18.05	-0.455141		18.05	-1.08696		18.05	-0.495672
18.1	-0.46134		18.1	-0.557661		18.1	-0.437021		18.1	-1.0407		18.1	-0.477076
18.15	-0.445604		18.15	-0.53668		18.15	-0.426531		18.15	-1.00208		18.15	-0.457048
18.2	-0.431299		18.2	-0.519991		18.2	-0.41461		18.2	-0.963931		18.2	-0.446081
18.25	-0.423193		18.25	-0.505209		18.25	-0.40555		18.25	-0.934367		18.25	-0.430346
18.3	-0.413179		18.3	-0.490904		18.3	-0.39649		18.3	-0.907187		18.3	-0.419378
18.35	-0.401258		18.35	-0.474691		18.35	-0.383615		18.35	-0.876193		18.35	-0.407934
18.4	-0.388861		18.4	-0.463247		18.4	-0.37694		18.4	-0.850444		18.4	-0.399828
18.45	-0.37694		18.45	-0.45228		18.45	-0.364065		18.45	-0.826602		18.45	-0.389338
18.5	-0.364542		18.5	-0.44322		18.5	-0.360727		18.5	-0.801806		18.5	-0.381231
18.55	-0.356436		18.55	-0.430822		18.55	-0.347376		18.55	-0.782733		18.55	-0.369787
18.6	-0.345945		18.6	-0.421762		18.6	-0.336885		18.6	-0.765567		18.6	-0.362158
18.65	-0.338316		18.65	-0.409842		18.65	-0.328302		18.65	-0.746017		18.65	-0.350237
18.7	-0.327349		18.7	-0.400305		18.7	-0.316381		18.7	-0.731711		18.7	-0.343084
18.75	-0.324488		18.75	-0.393152		18.75	-0.309229		18.75	-0.715499		18.75	-0.333548
18.8	-0.315905		18.8	-0.389814		18.8	-0.300169		18.8	-0.699286		18.8	-0.320196
18.85	-0.313044		18.85	-0.384569		18.85	-0.289679		18.85	-0.688319		18.85	-0.311613
18.9	-0.307798		18.9	-0.381231		18.9	-0.283003		18.9	-0.675921		18.9	-0.303984
18.95	-0.305891		18.95	-0.377893		18.95	-0.281096		18.95	-0.664477		18.95	-0.294924
19	-0.298738		19	-0.371695		19	-0.276327		19	-0.658755		19	-0.288725
19.05	-0.296831		19.05	-0.370264		19.05	-0.271559		19.05	-0.647311		19.05	-0.282049
19.1	-0.298738		19.1	-0.367403		19.1	-0.265837		19.1	-0.636344		19.1	-0.276327
19.15	-0.295401		19.15	-0.364542		19.15	-0.264883		19.15	-0.626807		19.15	-0.27442
19.2	-0.289679		19.2	-0.363111		19.2	-0.261068		19.2	-0.623941		19.2	-0.270128
19.25	-0.288248		19.25	-0.361204		19.25	-0.25773		19.25	-0.616789		19.25	-0.269651
19.3	-0.288725		19.3	-0.361681		19.3	-0.258207		19.3	-0.614405		19.3	-0.266314
19.35	-0.291109		19.35	-0.359774		19.35	-0.258207		19.35	-0.609159		19.35	-0.263453
19.4	-0.287771		19.4	-0.359774		19.4	-0.255346		19.4	-0.603437		19.4	-0.260115
19.45	-0.285387		19.45	-0.359774		19.45	-0.250101		19.45	-0.599146		19.45	-0.258684
19.5	-0.286341		19.5	-0.354528		19.5	-0.252962		19.5	-0.594378		19.5	-0.25773
19.55	-0.288248		19.55	-0.359774		19.55	-0.252008		19.55	-0.59104		19.55	-0.257254
19.6	-0.288248		19.6	-0.359297		19.6	-0.250101		19.6	-0.588179		19.6	-0.254869
19.65	-0.291109		19.65	-0.361204		19.65	-0.247717		19.65	-0.586271		19.65	-0.254393
19.7	-0.287771		19.7	-0.360727		19.7	-0.248671		19.7	-0.584841		19.7	-0.253439
19.75	-0.287294		19.75	-0.361681		19.75	-0.249147		19.75	-0.582933		19.75	-0.257254
19.8	-0.289679		19.8	-0.363588		19.8	-0.250101		19.8	-0.581026		19.8	-0.253916
19.85	-0.292063		19.85	-0.366449		19.85	-0.253916		19.85	-0.582933		19.85	-0.255346
19.9	-0.299215		19.9	-0.365973		19.9	-0.252485		19.9	-0.579596		19.9	-0.258684
19.95	-0.297308		19.95	-0.366926		19.95	-0.254869		19.95	-0.582933		19.95	-0.255346
20	-0.305414		20	-0.374556		20	-0.256777		20	-0.583887		20	-0.259638
20.05	-0.311136		20.05	-0.385046		20.05	-0.262499		20.05	-0.585318		20.05	-0.262022
20.1	-0.31352		20.1	-0.388384		20.1	-0.264406		20.1	-0.587225		20.1	-0.263453
20.15	-0.324011		20.15	-0.396967		20.15	-0.272512		20.15	-0.590086		20.15	-0.265837
20.2	-0.329256		20.2	-0.402212		20.2	-0.277281		20.2	-0.591516		20.2	-0.271082
20.25	-0.336409		20.25	-0.414133		20.25	-0.281096		20.25	-0.602484		20.25	-0.27585
20.3	-0.343561		20.3	-0.424147		20.3	-0.287771		20.3	-0.605822		20.3	-0.277758
20.35	-0.358343		20.35	-0.431299		20.35	-0.293016		20.35	-0.61059		20.35	-0.288725
20.4	-0.367403		20.4	-0.440836		20.4	-0.296831		20.4	-0.616312		20.4	-0.291586
20.45	-0.373602		20.45	-0.451803		20.45	-0.304937		20.45	-0.621557		20.45	-0.294924
20.5	-0.383615		20.5	-0.464201		20.5	-0.31209		20.5	-0.630145		20.5	-0.298262
20.55	-0.393629		20.55	-0.475168		20.55	-0.315428		20.55	-0.631099		20.55	-0.30303
20.6	-0.406504		20.6	-0.490904		20.6	-0.324011		20.6	-0.641589		20.6	-0.307798
20.65	-0.416517		20.65	-0.498056		20.65	-0.326872		20.65	-0.646358		20.65	-0.315905
20.7	-0.430346		20.7	-0.509977		20.7	-0.332117		20.7	-0.650649		20.7	-0.316381
20.75	-0.433207		20.75	-0.521898		20.75	-0.336885		20.75	-0.654464		20.75	-0.321627
20.8	-0.447035		20.8	-0.529528		20.8	-0.341177		20.8	-0.663524		20.8	-0.32115
20.85	-0.453234		20.85	-0.539064		20.85	-0.345469		20.85	-0.665908		20.85	-0.326872
20.9	-0.457525		20.9	-0.54431		20.9	-0.346422		20.9	-0.668292		20.9	-0.324488
20.95	-0.459909		20.95	-0.546694		20.95	-0.352621		20.95	-0.67163		20.95	-0.330687
21	-0.455141		21	-0.547647		21	-0.351191		21	-0.676875		21	-0.327826
21.05	-0.454664		21.05	-0.544786		21.05	-0.354528		21.05	-0.676875		21.05	-0.331163
21.1	-0.448465		21.1	-0.538588		21.1	-0.354528		21.1	-0.676398		21.1	-0.329256
21.15	-0.444174		21.15	-0.532866		21.15	-0.353098		21.15	-0.676398		21.15	-0.329733
21.2	-0.43416		21.2	-0.52619		21.2	-0.349283		21.2	-0.677829		21.2	-0.330687
21.25	-0.425577		21.25	-0.520468		21.25	-0.343084		21.25	-0.676398		21.25	-0.329733
21.3	-0.419378		21.3	-0.510931		21.3	-0.33927		21.3	-0.674491		21.3	-0.327826
21.35	-0.412226		21.35	-0.502825		21.35	-0.334501		21.35	-0.672107		21.35	-0.325441
21.4	-0.406504		21.4	-0.493765		21.4	-0.33021		21.4	-0.672584		21.4	-0.324488
21.45	-0.398397		21.45	-0.484228		21.45	-0.326872		21.45	-0.674014		21.45	-0.32258
21.5	-0.391722		21.5	-0.47183		21.5	-0.323534		21.5	-0.67163		21.5	-0.319242
21.55	-0.383139		21.55	-0.464678		21.55	-0.320673		21.55	-0.668769		21.55	-0.318766
21.6	-0.376463		21.6	-0.456572		21.6	-0.318289		21.6	-0.667815		21.6	-0.315428
21.65	-0.372171		21.65	-0.449419		21.65	-0.317335		21.65	-0.663524		21.65	-0.315428
21.7	-0.370264		21.7	-0.444651		21.7	-0.314951		21.7	-0.662093		21.7	-0.311136
21.75	-0.36788		21.75	-0.436068		21.75	-0.314474		21.75	-0.658755		21.75	-0.31209

## Sheet: Surface Area Calculation
Integration was carried out from 14s to 18s of the current vs time data, and inserting the values of the current (I) of the corresponding time
Example for electrode 1 is shown below:													Electrode 1			Electrode	Charge/ uC	absolute	surface area
													Integral = -2.33E+001 uC			1	-23.3	23.3	0.0606771
													Integral = -2.33E+001 µAs			2	-23.3	23.3	0.0606771
																3	-22.1	22.1	0.0575521
													Electrode 2			4	-24.8	24.8	0.0645833
													Integral = -2.33E+001 uC			5	-20.9	20.9	0.0544271
													Integral = -2.33E+001 µAs					avg	0.0595833
																		stdev.s	0.00381135
													Electrode 3					error%	0.0639667
													Integral = -2.21E+001 uC
													Integral = -2.21E+001 µAs
													Electrode 4
													Integral = -2.48E+001 uC
													Integral = -2.48E+001 µAs
													Electrode 5
													Integral = -2.09E+001 uC
													Integral = -2.09E+001 µAs
