# Supplementary material for: Surface analysis of Metrohm BT220 screen-printed electrodes through electrochemical techniques: importance of pretreatment
Source: Front Chem. 2025 Sep 17;13:1602365. doi: 10.3389/fchem.2025.1602365 (PMC12484216; doi:10.3389/fchem.2025.1602365)
Supplement: Supplementary file 2 [file DataSheet1.zip › Raw data file/Electrochemical_experiments/CV-Alc60.xlsx]

## Sheet: CV raw data
Electrode 1																																													Electrode 2			Electrode 3
CV i vs E Scan 1		CV i vs E Scan 2		CV i vs E Scan 3		CV i vs E Scan 4		CV i vs E Scan 5		CV i vs E Scan 6		CV i vs E Scan 7		CV i vs E Scan 8		CV i vs E Scan 9		CV i vs E Scan 10		CV i vs E Scan 11		CV i vs E Scan 12		CV i vs E Scan 13		CV i vs E Scan 14		CV i vs E Scan 15		CV i vs E Scan 16		CV i vs E Scan 17		CV i vs E Scan 18		CV i vs E Scan 19		CV i vs E Scan 20		CV i vs E Scan 21		CV i vs E Scan 22			CV i vs E Scan 1			CV i vs E Scan 1
V	µA	V	µA	V	µA	V	µA	V	µA	V	µA	V	µA	V	µA	V	µA	V	µA	V	µA	V	µA	V	µA	V	µA	V	µA	V	µA	V	µA	V	µA	V	µA	V	µA	V	µA	V	µA		V	µA		V	µA
3.91006e-05	-0.0903606	3.91006e-05	-0.334024	3.91006e-05	-0.333548	3.91006e-05	-0.319719	3.91006e-05	-0.307798	3.91006e-05	-0.298738	3.91006e-05	-0.293016	3.91006e-05	-0.287771	3.91006e-05	-0.284433	3.91006e-05	-0.280142	3.91006e-05	-0.279665	3.91006e-05	-0.278711	3.91006e-05	-0.278234	3.91006e-05	-0.277758	3.91006e-05	-0.279665	3.91006e-05	-0.281096	3.91006e-05	-0.280619	3.91006e-05	-0.283003	3.91006e-05	-0.285387	3.91006e-05	-0.287294	3.91006e-05	-0.289679	3.91006e-05	-0.290632		3.91006e-05	-0.0941753		3.91006e-05	-0.118017
0.00503922	-0.0779629	0.00503922	-0.270605	0.00503922	-0.271082	0.00503922	-0.258684	0.00503922	-0.248194	0.00503922	-0.239611	0.00503922	-0.235796	0.00503922	-0.231504	0.00503922	-0.22769	0.00503922	-0.226259	0.00503922	-0.223875	0.00503922	-0.223875	0.00503922	-0.224352	0.00503922	-0.223875	0.00503922	-0.225306	0.00503922	-0.226736	0.00503922	-0.226736	0.00503922	-0.228643	0.00503922	-0.231981	0.00503922	-0.231981	0.00503922	-0.233412	0.00503922	-0.23675		0.00503922	-0.071764		0.00503922	-0.095129
0.0101175	-0.068903	0.0101175	-0.230551	0.0101175	-0.231504	0.0101175	-0.221014	0.0101175	-0.213385	0.0101175	-0.206232	0.0101175	-0.200987	0.0101175	-0.197172	0.0101175	-0.194788	0.0101175	-0.194311	0.0101175	-0.193357	0.0101175	-0.193357	0.0101175	-0.192881	0.0101175	-0.193834	0.0101175	-0.194311	0.0101175	-0.195265	0.0101175	-0.196695	0.0101175	-0.19908	0.0101175	-0.200033	0.0101175	-0.200987	0.0101175	-0.203848	0.0101175	-0.206232		0.0101175	-0.0565052		0.0101175	-0.0808239
0.0151176	-0.0622272	0.0151176	-0.201464	0.0151176	-0.203371	0.0151176	-0.194311	0.0151176	-0.187159	0.0151176	-0.181437	0.0151176	-0.178099	0.0151176	-0.174284	0.0151176	-0.1719	0.0151176	-0.171423	0.0151176	-0.172377	0.0151176	-0.1719	0.0151176	-0.172853	0.0151176	-0.1719	0.0151176	-0.174284	0.0151176	-0.17333	0.0151176	-0.175714	0.0151176	-0.176191	0.0151176	-0.18096	0.0151176	-0.179052	0.0151176	-0.18239	0.0151176	-0.184298		0.0151176	-0.0460148		0.0151176	-0.0693798
0.020195	-0.0565052	0.020195	-0.178576	0.020195	-0.180483	0.020195	-0.173807	0.020195	-0.167608	0.020195	-0.16284	0.020195	-0.159979	0.020195	-0.157118	0.020195	-0.156641	0.020195	-0.15521	0.020195	-0.15521	0.020195	-0.154734	0.020195	-0.15521	0.020195	-0.158072	0.020195	-0.157595	0.020195	-0.159979	0.020195	-0.159979	0.020195	-0.161409	0.020195	-0.164747	0.020195	-0.165701	0.020195	-0.166655	0.020195	-0.167131		0.020195	-0.036478		0.020195	-0.0603199
0.0251951	-0.0517368	0.0251951	-0.159502	0.0251951	-0.162363	0.0251951	-0.156641	0.0251951	-0.150919	0.0251951	-0.146151	0.0251951	-0.14472	0.0251951	-0.141859	0.0251951	-0.141859	0.0251951	-0.142813	0.0251951	-0.140429	0.0251951	-0.140429	0.0251951	-0.142813	0.0251951	-0.142813	0.0251951	-0.14329	0.0251951	-0.144243	0.0251951	-0.145674	0.0251951	-0.148535	0.0251951	-0.149965	0.0251951	-0.151396	0.0251951	-0.152349	0.0251951	-0.154257		0.0251951	-0.0283718		0.0251951	-0.0522137
0.0302734	-0.0469685	0.0302734	-0.14329	0.0302734	-0.146627	0.0302734	-0.142336	0.0302734	-0.136137	0.0302734	-0.133276	0.0302734	-0.131845	0.0302734	-0.128984	0.0302734	-0.127077	0.0302734	-0.128508	0.0302734	-0.128031	0.0302734	-0.129461	0.0302734	-0.130892	0.0302734	-0.130892	0.0302734	-0.133276	0.0302734	-0.133276	0.0302734	-0.134706	0.0302734	-0.137091	0.0302734	-0.138521	0.0302734	-0.141382	0.0302734	-0.139952	0.0302734	-0.141382		0.0302734	-0.0216961		0.0302734	-0.0450611
0.0352736	-0.0431538	0.0352736	-0.129461	0.0352736	-0.132322	0.0352736	-0.128984	0.0352736	-0.12517	0.0352736	-0.122309	0.0352736	-0.120878	0.0352736	-0.118494	0.0352736	-0.11754	0.0352736	-0.116587	0.0352736	-0.118971	0.0352736	-0.11754	0.0352736	-0.119448	0.0352736	-0.120878	0.0352736	-0.121355	0.0352736	-0.122786	0.0352736	-0.124216	0.0352736	-0.12517	0.0352736	-0.128031	0.0352736	-0.127554	0.0352736	-0.130892	0.0352736	-0.132799		0.0352736	-0.0164509		0.0352736	-0.0388622
0.0403519	-0.0393391	0.0403519	-0.116587	0.0403519	-0.120878	0.0403519	-0.116587	0.0403519	-0.113249	0.0403519	-0.111341	0.0403519	-0.109911	0.0403519	-0.109434	0.0403519	-0.107527	0.0403519	-0.108004	0.0403519	-0.10848	0.0403519	-0.109434	0.0403519	-0.110865	0.0403519	-0.112772	0.0403519	-0.112295	0.0403519	-0.113249	0.0403519	-0.113726	0.0403519	-0.116587	0.0403519	-0.118494	0.0403519	-0.119448	0.0403519	-0.120401	0.0403519	-0.123262		0.0403519	-0.0107288		0.0403519	-0.0326633
0.045352	-0.036478	0.045352	-0.106096	0.045352	-0.109434	0.045352	-0.106573	0.045352	-0.103235	0.045352	-0.102282	0.045352	-0.0998974	0.045352	-0.0984669	0.045352	-0.0998974	0.045352	-0.0994205	0.045352	-0.100374	0.045352	-0.100851	0.045352	-0.100374	0.045352	-0.103235	0.045352	-0.102758	0.045352	-0.103235	0.045352	-0.105619	0.045352	-0.106573	0.045352	-0.10705	0.045352	-0.109911	0.045352	-0.109911	0.045352	-0.113249		0.045352	-0.00596046		0.045352	-0.0274181
0.0504303	-0.0331402	0.0504303	-0.0960827	0.0504303	-0.100374	0.0504303	-0.0970364	0.0504303	-0.0946522	0.0504303	-0.0927448	0.0504303	-0.092268	0.0504303	-0.0908375	0.0504303	-0.0889301	0.0504303	-0.0908375	0.0504303	-0.0903606	0.0504303	-0.0913143	0.0504303	-0.0932217	0.0504303	-0.095129	0.0504303	-0.095129	0.0504303	-0.0970364	0.0504303	-0.0965595	0.0504303	-0.0994205	0.0504303	-0.102282	0.0504303	-0.102282	0.0504303	-0.104189	0.0504303	-0.105143		0.0504303	-0.00166893		0.0504303	-0.0226498
0.0554304	-0.0302792	0.0554304	-0.0865459	0.0554304	-0.0908375	0.0554304	-0.0884533	0.0554304	-0.0855923	0.0554304	-0.0855923	0.0554304	-0.0836849	0.0554304	-0.0836849	0.0554304	-0.0832081	0.0554304	-0.0827312	0.0554304	-0.0832081	0.0554304	-0.0841618	0.0554304	-0.0846386	0.0554304	-0.0855923	0.0554304	-0.0870228	0.0554304	-0.0884533	0.0554304	-0.089407	0.0554304	-0.0908375	0.0554304	-0.0936985	0.0554304	-0.095129	0.0554304	-0.095129	0.0554304	-0.0975132		0.0554304	0.00309944		0.0554304	-0.0183582
0.0604296	-0.027895	0.0604296	-0.0793934	0.0604296	-0.0817776	0.0604296	-0.0813007	0.0604296	-0.0789165	0.0604296	-0.077486	0.0604296	-0.0760555	0.0604296	-0.0741482	0.0604296	-0.0731945	0.0604296	-0.0760555	0.0604296	-0.0736713	0.0604296	-0.0770092	0.0604296	-0.077486	0.0604296	-0.0789165	0.0604296	-0.0789165	0.0604296	-0.0808239	0.0604296	-0.0822544	0.0604296	-0.0846386	0.0604296	-0.0855923	0.0604296	-0.0860691	0.0604296	-0.0884533	0.0604296	-0.0903606		0.0604296	0.00691414		0.0604296	-0.0140667
0.0655079	-0.025034	0.0655079	-0.0712872	0.0655079	-0.0741482	0.0655079	-0.0727177	0.0655079	-0.0703335	0.0655079	-0.068903	0.0655079	-0.0684261	0.0655079	-0.0660419	0.0655079	-0.0655651	0.0655079	-0.0660419	0.0655079	-0.0669956	0.0655079	-0.0679493	0.0655079	-0.068903	0.0655079	-0.0712872	0.0655079	-0.0708103	0.0655079	-0.0731945	0.0655079	-0.0741482	0.0655079	-0.0765324	0.0655079	-0.0755787	0.0655079	-0.0784397	0.0655079	-0.077486	0.0655079	-0.0813007		0.0655079	0.0107288		0.0655079	-0.00977516
0.070508	-0.0231266	0.070508	-0.0636578	0.070508	-0.0660419	0.070508	-0.0650883	0.070508	-0.0617504	0.070508	-0.0607967	0.070508	-0.0598431	0.070508	-0.0598431	0.070508	-0.0603199	0.070508	-0.0584126	0.070508	-0.0584126	0.070508	-0.0617504	0.070508	-0.0617504	0.070508	-0.0636578	0.070508	-0.0631809	0.070508	-0.0669956	0.070508	-0.0669956	0.070508	-0.0693798	0.070508	-0.0698566	0.070508	-0.0722408	0.070508	-0.0736713	0.070508	-0.0760555		0.070508	0.0140667		0.070508	-0.00691414
0.0755863	-0.0207424	0.0755863	-0.056982	0.0755863	-0.056982	0.0755863	-0.0565052	0.0755863	-0.0550747	0.0755863	-0.0531673	0.0755863	-0.0522137	0.0755863	-0.0517368	0.0755863	-0.0493526	0.0755863	-0.0503063	0.0755863	-0.05126	0.0755863	-0.0526905	0.0755863	-0.0545979	0.0755863	-0.0555515	0.0755863	-0.0560284	0.0755863	-0.0588894	0.0755863	-0.0603199	0.0755863	-0.0617504	0.0755863	-0.0631809	0.0755863	-0.0646114	0.0755863	-0.0650883	0.0755863	-0.0674725		0.0755863	0.0174046		0.0755863	-0.0026226
0.0805864	-0.0183582	0.0805864	-0.0507832	0.0805864	-0.0517368	0.0805864	-0.0498295	0.0805864	-0.0474453	0.0805864	-0.0464916	0.0805864	-0.0450611	0.0805864	-0.0436306	0.0805864	-0.0441074	0.0805864	-0.0436306	0.0805864	-0.0436306	0.0805864	-0.0464916	0.0805864	-0.0469685	0.0805864	-0.0493526	0.0805864	-0.0507832	0.0805864	-0.05126	0.0805864	-0.0531673	0.0805864	-0.054121	0.0805864	-0.0555515	0.0805864	-0.0574589	0.0805864	-0.0593662	0.0805864	-0.0607967		0.0805864	0.0202656		0.0805864	-0.000238419
0.0856647	-0.0164509	0.0856647	-0.0445843	0.0856647	-0.0436306	0.0856647	-0.0412464	0.0856647	-0.0398159	0.0856647	-0.0388622	0.0856647	-0.036478	0.0856647	-0.0360012	0.0856647	-0.036478	0.0856647	-0.0350475	0.0856647	-0.036478	0.0856647	-0.0388622	0.0856647	-0.0388622	0.0856647	-0.0407696	0.0856647	-0.0431538	0.0856647	-0.0436306	0.0856647	-0.0464916	0.0856647	-0.0464916	0.0856647	-0.0488758	0.0856647	-0.0498295	0.0856647	-0.05126	0.0856647	-0.0536442		0.0856647	0.0236034		0.0856647	0.00357628
0.0906649	-0.0140667	0.0906649	-0.0383854	0.0906649	-0.0383854	0.0906649	-0.0355244	0.0906649	-0.033617	0.0906649	-0.0312328	0.0906649	-0.0317097	0.0906649	-0.0288486	0.0906649	-0.0298023	0.0906649	-0.0293255	0.0906649	-0.030756	0.0906649	-0.0326633	0.0906649	-0.0321865	0.0906649	-0.0345707	0.0906649	-0.0350475	0.0906649	-0.0379086	0.0906649	-0.0383854	0.0906649	-0.0407696	0.0906649	-0.0412464	0.0906649	-0.0441074	0.0906649	-0.0445843	0.0906649	-0.0460148		0.0906649	0.0259876		0.0906649	0.00596046
0.0957422	-0.0121593	0.0957422	-0.0321865	0.0957422	-0.0312328	0.0957422	-0.027895	0.0957422	-0.0255108	0.0957422	-0.0245571	0.0957422	-0.0226498	0.0957422	-0.0221729	0.0957422	-0.0212193	0.0957422	-0.0216961	0.0957422	-0.0231266	0.0957422	-0.0236034	0.0957422	-0.0259876	0.0957422	-0.0264645	0.0957422	-0.0288486	0.0957422	-0.0293255	0.0957422	-0.0317097	0.0957422	-0.033617	0.0957422	-0.033617	0.0957422	-0.0350475	0.0957422	-0.0369549	0.0957422	-0.0388622		0.0957422	0.0283718		0.0957422	0.00977516
0.100742	-0.0107288	0.100742	-0.0274181	0.100742	-0.0240803	0.100742	-0.0212193	0.100742	-0.0183582	0.100742	-0.0164509	0.100742	-0.0164509	0.100742	-0.0150204	0.100742	-0.0145435	0.100742	-0.0154972	0.100742	-0.015974	0.100742	-0.0169277	0.100742	-0.0193119	0.100742	-0.0202656	0.100742	-0.0216961	0.100742	-0.0245571	0.100742	-0.0240803	0.100742	-0.0259876	0.100742	-0.0283718	0.100742	-0.0283718	0.100742	-0.0293255	0.100742	-0.0317097		0.100742	0.0312328		0.100742	0.0116825
0.105821	-0.00882149	0.105821	-0.0207424	0.105821	-0.0178814	0.105821	-0.0126362	0.105821	-0.00977516	0.105821	-0.00929832	0.105821	-0.00739098	0.105821	-0.0064373	0.105821	-0.0064373	0.105821	-0.00691414	0.105821	-0.00977516	0.105821	-0.00882149	0.105821	-0.0112057	0.105821	-0.0112057	0.105821	-0.0140667	0.105821	-0.015974	0.105821	-0.0164509	0.105821	-0.0178814	0.105821	-0.0197887	0.105821	-0.0197887	0.105821	-0.0212193	0.105821	-0.0236034		0.105821	0.0340939		0.105821	0.0150204
0.110821	-0.0064373	0.110821	-0.0154972	0.110821	-0.00929832	0.110821	-0.00548363	0.110821	-0.0026226	0.110821	-0.00166893	0.110821	-0.000238419	0.110821	0.00119209	0.110821	0.00166893	0.110821	0.000715256	0.110821	-0.000715256	0.110821	-0.00166893	0.110821	-0.00405312	0.110821	-0.0064373	0.110821	-0.00548363	0.110821	-0.0107288	0.110821	-0.00882149	0.110821	-0.0112057	0.110821	-0.0116825	0.110821	-0.013113	0.110821	-0.0164509	0.110821	-0.0154972		0.110821	0.0369549		0.110821	0.0169277
0.115821	-0.00452995	0.115821	-0.00882149	0.115821	-0.00214577	0.115821	0.00214577	0.115821	0.00596046	0.115821	0.00739098	0.115821	0.00786781	0.115821	0.00786781	0.115821	0.00882149	0.115821	0.00786781	0.115821	0.00739098	0.115821	0.00548363	0.115821	0.00357628	0.115821	0.00309944	0.115821	0.000715256	0.115821	0.000238419	0.115821	-0.000715256	0.115821	-0.0026226	0.115821	-0.00405312	0.115821	-0.0064373	0.115821	-0.00500679	0.115821	-0.00834465		0.115821	0.0388622		0.115821	0.0202656
0.120899	-0.0026226	0.120899	-0.00309944	0.120899	0.00405312	0.120899	0.00977516	0.120899	0.0116825	0.120899	0.0135899	0.120899	0.015974	0.120899	0.0150204	0.120899	0.0154972	0.120899	0.015974	0.120899	0.0145435	0.120899	0.013113	0.120899	0.0112057	0.120899	0.00882149	0.120899	0.00739098	0.120899	0.00691414	0.120899	0.00548363	0.120899	0.00405312	0.120899	0.00309944	0.120899	0.00214577	0.120899	0.00119209	0.120899	-0.00166893		0.120899	0.0412464		0.120899	0.0226498
0.125899	-0.000238419	0.125899	0.00309944	0.125899	0.0116825	0.125899	0.0174046	0.125899	0.0197887	0.125899	0.0216961	0.125899	0.0236034	0.125899	0.0231266	0.125899	0.0236034	0.125899	0.0221729	0.125899	0.0226498	0.125899	0.0197887	0.125899	0.0178814	0.125899	0.0174046	0.125899	0.0164509	0.125899	0.0145435	0.125899	0.0126362	0.125899	0.0107288	0.125899	0.0107288	0.125899	0.00882149	0.125899	0.00786781	0.125899	0.00596046		0.125899	0.0441074		0.125899	0.025034
0.130977	0.00166893	0.130977	0.00929832	0.130977	0.0193119	0.130977	0.025034	0.130977	0.027895	0.130977	0.0302792	0.130977	0.0317097	0.130977	0.0312328	0.130977	0.030756	0.130977	0.0288486	0.130977	0.027895	0.130977	0.0255108	0.130977	0.025034	0.130977	0.0236034	0.130977	0.0231266	0.130977	0.0207424	0.130977	0.0202656	0.130977	0.0197887	0.130977	0.0164509	0.130977	0.0154972	0.130977	0.015974	0.130977	0.0145435		0.130977	0.0464916		0.130977	0.027895
0.135977	0.00405312	0.135977	0.0154972	0.135977	0.0259876	0.135977	0.0317097	0.135977	0.0360012	0.135977	0.0369549	0.135977	0.0374317	0.135977	0.0379086	0.135977	0.0374317	0.135977	0.036478	0.135977	0.0345707	0.135977	0.033617	0.135977	0.0321865	0.135977	0.030756	0.135977	0.0293255	0.135977	0.0269413	0.135977	0.025034	0.135977	0.0236034	0.135977	0.0236034	0.135977	0.0226498	0.135977	0.0212193	0.135977	0.0178814		0.135977	0.048399		0.135977	0.0298023
0.141055	0.00548363	0.141055	0.0226498	0.141055	0.0340939	0.141055	0.0388622	0.141055	0.0426769	0.141055	0.0436306	0.141055	0.0441074	0.141055	0.0436306	0.141055	0.0431538	0.141055	0.0431538	0.141055	0.0402927	0.141055	0.0407696	0.141055	0.0393391	0.141055	0.036478	0.141055	0.0360012	0.141055	0.0326633	0.141055	0.0312328	0.141055	0.0298023	0.141055	0.0293255	0.141055	0.027895	0.141055	0.0264645	0.141055	0.0240803		0.141055	0.0507832		0.141055	0.0321865
0.146055	0.00834465	0.146055	0.0283718	0.146055	0.0417233	0.146055	0.0469685	0.146055	0.0493526	0.146055	0.0507832	0.146055	0.05126	0.146055	0.0503063	0.146055	0.05126	0.146055	0.0488758	0.146055	0.0488758	0.146055	0.0464916	0.146055	0.0445843	0.146055	0.0417233	0.146055	0.0412464	0.146055	0.0360012	0.146055	0.0369549	0.146055	0.0355244	0.146055	0.0340939	0.146055	0.033617	0.146055	0.030756	0.146055	0.0288486		0.146055	0.0531673		0.146055	0.0350475
0.151134	0.0107288	0.151134	0.0355244	0.151134	0.048399	0.151134	0.0536442	0.151134	0.0560284	0.151134	0.0588894	0.151134	0.0565052	0.151134	0.056982	0.151134	0.0550747	0.151134	0.0545979	0.151134	0.054121	0.151134	0.0517368	0.151134	0.0479221	0.151134	0.048399	0.151134	0.0464916	0.151134	0.0436306	0.151134	0.0412464	0.151134	0.0398159	0.151134	0.0388622	0.151134	0.0369549	0.151134	0.0350475	0.151134	0.0350475		0.151134	0.0565052		0.151134	0.0379086
0.156134	0.013113	0.156134	0.0412464	0.156134	0.054121	0.156134	0.0588894	0.156134	0.0603199	0.156134	0.0622272	0.156134	0.0622272	0.156134	0.0598431	0.156134	0.0603199	0.156134	0.0565052	0.156134	0.0565052	0.156134	0.0550747	0.156134	0.0531673	0.156134	0.0517368	0.156134	0.048399	0.156134	0.0474453	0.156134	0.0450611	0.156134	0.0422001	0.156134	0.0417233	0.156134	0.0402927	0.156134	0.0383854	0.156134	0.0360012		0.156134	0.0579357		0.156134	0.0402927
0.161212	0.0150204	0.161212	0.0464916	0.161212	0.0593662	0.161212	0.0646114	0.161212	0.0660419	0.161212	0.0669956	0.161212	0.0665188	0.161212	0.0655651	0.161212	0.0650883	0.161212	0.0631809	0.161212	0.0598431	0.161212	0.0593662	0.161212	0.0560284	0.161212	0.054121	0.161212	0.0507832	0.161212	0.0503063	0.161212	0.0474453	0.161212	0.0464916	0.161212	0.0445843	0.161212	0.0431538	0.161212	0.0412464	0.161212	0.0383854		0.161212	0.0603199		0.161212	0.0426769
0.166212	0.0174046	0.166212	0.0507832	0.166212	0.0631809	0.166212	0.0684261	0.166212	0.068903	0.166212	0.0698566	0.166212	0.0679493	0.166212	0.0693798	0.166212	0.0669956	0.166212	0.0646114	0.166212	0.0627041	0.166212	0.0603199	0.166212	0.0584126	0.166212	0.0545979	0.166212	0.0531673	0.166212	0.0507832	0.166212	0.0493526	0.166212	0.0474453	0.166212	0.0460148	0.166212	0.0445843	0.166212	0.0402927	0.166212	0.0393391		0.166212	0.0627041		0.166212	0.0441074
0.171211	0.0202656	0.171211	0.0574589	0.171211	0.0698566	0.171211	0.071764	0.171211	0.0727177	0.171211	0.0722408	0.171211	0.0708103	0.171211	0.0703335	0.171211	0.0698566	0.171211	0.0665188	0.171211	0.0655651	0.171211	0.0622272	0.171211	0.0607967	0.171211	0.0574589	0.171211	0.0550747	0.171211	0.0536442	0.171211	0.0503063	0.171211	0.0498295	0.171211	0.0469685	0.171211	0.0460148	0.171211	0.0412464	0.171211	0.0402927		0.171211	0.0650883		0.171211	0.0469685
0.17629	0.0226498	0.17629	0.0627041	0.17629	0.0727177	0.17629	0.0755787	0.17629	0.0770092	0.17629	0.0755787	0.17629	0.074625	0.17629	0.0731945	0.17629	0.0703335	0.17629	0.0698566	0.17629	0.0665188	0.17629	0.0641346	0.17629	0.0617504	0.17629	0.0607967	0.17629	0.0565052	0.17629	0.0545979	0.17629	0.0526905	0.17629	0.05126	0.17629	0.0464916	0.17629	0.0460148	0.17629	0.0436306	0.17629	0.0393391		0.17629	0.0669956		0.17629	0.0498295
0.18129	0.025034	0.18129	0.0665188	0.18129	0.0770092	0.18129	0.0789165	0.18129	0.0789165	0.18129	0.077486	0.18129	0.0765324	0.18129	0.0741482	0.18129	0.071764	0.18129	0.0703335	0.18129	0.0665188	0.18129	0.0650883	0.18129	0.0631809	0.18129	0.0607967	0.18129	0.0560284	0.18129	0.0550747	0.18129	0.0536442	0.18129	0.0517368	0.18129	0.0474453	0.18129	0.0460148	0.18129	0.0431538	0.18129	0.0412464		0.18129	0.0693798		0.18129	0.0522137
0.186368	0.027895	0.186368	0.0698566	0.186368	0.0784397	0.186368	0.0817776	0.186368	0.0813007	0.186368	0.0798702	0.186368	0.0779629	0.186368	0.0751019	0.186368	0.0751019	0.186368	0.0703335	0.186368	0.0679493	0.186368	0.0679493	0.186368	0.0627041	0.186368	0.0617504	0.186368	0.0584126	0.186368	0.0565052	0.186368	0.054121	0.186368	0.0514984	0.186368	0.0488758	0.186368	0.0474453	0.186368	0.0426769	0.186368	0.0398159		0.186368	0.0722408		0.186368	0.0550747
0.191368	0.0302792	0.191368	0.074625	0.191368	0.0832081	0.191368	0.0832081	0.191368	0.0813007	0.191368	0.0817776	0.191368	0.0779629	0.191368	0.077486	0.191368	0.074625	0.191368	0.0712872	0.191368	0.0684261	0.191368	0.0684261	0.191368	0.0636578	0.191368	0.0627041	0.191368	0.0593662	0.191368	0.0574589	0.191368	0.0531673	0.191368	0.0516772	0.191368	0.0493526	0.191368	0.0464916	0.191368	0.0445843	0.191368	0.0417233		0.191368	0.0751019		0.191368	0.0574589
0.196446	0.0331402	0.196446	0.0784397	0.196446	0.0846386	0.196446	0.0855923	0.196446	0.0832081	0.196446	0.0822544	0.196446	0.0803471	0.196446	0.0779629	0.196446	0.0760555	0.196446	0.0722408	0.196446	0.0703335	0.196446	0.0684261	0.196446	0.0655651	0.196446	0.0612736	0.196446	0.0598431	0.196446	0.0579357	0.196446	0.0536442	0.196446	0.0517368	0.196446	0.048995	0.196446	0.048399	0.196446	0.0455379	0.196446	0.0412464		0.196446	0.0765324		0.196446	0.0607967
0.201447	0.0355244	0.201447	0.0813007	0.201447	0.0870228	0.201447	0.0860691	0.201447	0.0836849	0.201447	0.0841618	0.201447	0.0803471	0.201447	0.0784397	0.201447	0.0755787	0.201447	0.0722408	0.201447	0.071764	0.201447	0.0684261	0.201447	0.0646114	0.201447	0.0631809	0.201447	0.0593662	0.201447	0.056982	0.201447	0.0531673	0.201447	0.0517368	0.201447	0.0488758	0.201447	0.0455379	0.201447	0.0445843	0.201447	0.0426769		0.201447	0.0798702		0.201447	0.0631809
0.206524	0.0379086	0.206524	0.0841618	0.206524	0.0884533	0.206524	0.0874996	0.206524	0.0855923	0.206524	0.0827312	0.206524	0.0817776	0.206524	0.0779629	0.206524	0.0770092	0.206524	0.0727177	0.206524	0.071764	0.206524	0.0684261	0.206524	0.0641346	0.206524	0.0617504	0.206524	0.0598431	0.206524	0.0560284	0.206524	0.054121	0.206524	0.05126	0.206524	0.049144	0.206524	0.0464916	0.206524	0.0445843	0.206524	0.0407696		0.206524	0.0822544		0.206524	0.0660419
0.211524	0.0407696	0.211524	0.0874996	0.211524	0.0898838	0.211524	0.0903606	0.211524	0.0879765	0.211524	0.0841618	0.211524	0.0808239	0.211524	0.077486	0.211524	0.074625	0.211524	0.0731945	0.211524	0.0709295	0.211524	0.0684261	0.211524	0.0650883	0.211524	0.0627041	0.211524	0.0598431	0.211524	0.0555515	0.211524	0.0536442	0.211524	0.0507832	0.211524	0.0493526	0.211524	0.0479221	0.211524	0.0431538	0.211524	0.0417233		0.211524	0.0846386		0.211524	0.0684261
0.216524	0.0441074	0.216524	0.089407	0.216524	0.0927448	0.216524	0.0908375	0.216524	0.0898838	0.216524	0.0855923	0.216524	0.0822544	0.216524	0.0779629	0.216524	0.077486	0.216524	0.0727177	0.216524	0.0703335	0.216524	0.0693798	0.216524	0.0665188	0.216524	0.0627041	0.216524	0.0593662	0.216524	0.0555515	0.216524	0.0536442	0.216524	0.0507832	0.216524	0.0493526	0.216524	0.0460148	0.216524	0.0431538	0.216524	0.0412464		0.216524	0.0879765		0.216524	0.071764
0.221602	0.0469685	0.221602	0.0917912	0.221602	0.0946522	0.221602	0.0903606	0.221602	0.0884533	0.221602	0.0855923	0.221602	0.0813007	0.221602	0.0789165	0.221602	0.0765324	0.221602	0.0736713	0.221602	0.0698566	0.221602	0.068903	0.221602	0.0636578	0.221602	0.0607967	0.221602	0.0598431	0.221602	0.0560284	0.221602	0.0517368	0.221602	0.0503063	0.221602	0.0487566	0.221602	0.0450611	0.221602	0.0426769	0.221602	0.0398159		0.221602	0.089407		0.221602	0.074625
0.226603	0.0493526	0.226603	0.0927448	0.226603	0.095129	0.226603	0.092268	0.226603	0.0884533	0.226603	0.0851154	0.226603	0.0822544	0.226603	0.0803471	0.226603	0.0760555	0.226603	0.074625	0.226603	0.0698566	0.226603	0.0674725	0.226603	0.0650883	0.226603	0.0622272	0.226603	0.0588894	0.226603	0.0560284	0.226603	0.0545979	0.226603	0.0507832	0.226603	0.048399	0.226603	0.0464916	0.226603	0.0436306	0.226603	0.0398159		0.226603	0.0927448		0.226603	0.0779629
0.231681	0.0522137	0.231681	0.095129	0.231681	0.0960827	0.231681	0.0941753	0.231681	0.0884533	0.231681	0.0865459	0.231681	0.0832081	0.231681	0.0822544	0.231681	0.0755787	0.231681	0.0731945	0.231681	0.0698566	0.231681	0.068903	0.231681	0.0650883	0.231681	0.0646114	0.231681	0.0584126	0.231681	0.0560284	0.231681	0.0531673	0.231681	0.0503063	0.231681	0.0479221	0.231681	0.0455379	0.231681	0.0431538	0.231681	0.0398159		0.231681	0.095129		0.231681	0.0808239
0.236681	0.0550747	0.236681	0.0970364	0.236681	0.0970364	0.236681	0.0956059	0.236681	0.0898838	0.236681	0.0846386	0.236681	0.0827312	0.236681	0.0793934	0.236681	0.0755787	0.236681	0.0731945	0.236681	0.0693798	0.236681	0.0665188	0.236681	0.0641346	0.236681	0.0627041	0.236681	0.0579357	0.236681	0.0555515	0.236681	0.05126	0.236681	0.0507832	0.236681	0.048399	0.236681	0.0445843	0.236681	0.0426769	0.236681	0.0398159		0.236681	0.09799		0.236681	0.0846386
0.241758	0.056982	0.241758	0.0970364	0.241758	0.0970364	0.241758	0.0946522	0.241758	0.0884533	0.241758	0.0855923	0.241758	0.0813007	0.241758	0.077486	0.241758	0.0754595	0.241758	0.0727177	0.241758	0.0693798	0.241758	0.0660419	0.241758	0.0622272	0.241758	0.0603199	0.241758	0.0580549	0.241758	0.0555515	0.241758	0.0503063	0.241758	0.0479221	0.241758	0.0473261	0.241758	0.0445843	0.241758	0.0402927	0.241758	0.0398159		0.241758	0.0994205		0.241758	0.0870228
0.246758	0.0598431	0.246758	0.0989437	0.246758	0.0989437	0.246758	0.0936985	0.246758	0.0898838	0.246758	0.0870228	0.246758	0.0822544	0.246758	0.0784397	0.246758	0.0755787	0.246758	0.0727177	0.246758	0.068903	0.246758	0.0660419	0.246758	0.0636578	0.246758	0.0584126	0.246758	0.0579357	0.246758	0.0536442	0.246758	0.0517368	0.246758	0.0488758	0.246758	0.0464916	0.246758	0.0431538	0.246758	0.0402927	0.246758	0.0388622		0.246758	0.102758		0.246758	0.0908375
0.251837	0.0627041	0.251837	0.100851	0.251837	0.0998974	0.251837	0.095129	0.251837	0.0908375	0.251837	0.0874996	0.251837	0.0817776	0.251837	0.0779629	0.251837	0.0755489	0.251837	0.071764	0.251837	0.0693798	0.251837	0.0650883	0.251837	0.0622272	0.251837	0.0593662	0.251837	0.0579357	0.251837	0.0536442	0.251837	0.0522137	0.251837	0.0479221	0.251837	0.0464916	0.251837	0.0431538	0.251837	0.0407696	0.251837	0.0369549		0.251837	0.105619		0.251837	0.0941753
0.256837	0.0655651	0.256837	0.101328	0.256837	0.100374	0.256837	0.0965595	0.256837	0.0903606	0.256837	0.0855923	0.256837	0.0817776	0.256837	0.0793934	0.256837	0.0755787	0.256837	0.0712872	0.256837	0.068903	0.256837	0.0650883	0.256837	0.0622272	0.256837	0.0584126	0.256837	0.0550747	0.256837	0.0531673	0.256837	0.0503063	0.256837	0.0474453	0.256837	0.0460148	0.256837	0.0417233	0.256837	0.0412464	0.256837	0.0374317		0.256837	0.108004		0.256837	0.0970364
0.261915	0.0679493	0.261915	0.102758	0.261915	0.100374	0.261915	0.0960827	0.261915	0.0903606	0.261915	0.0860691	0.261915	0.0827312	0.261915	0.0784397	0.261915	0.0747368	0.261915	0.0722408	0.261915	0.0679493	0.261915	0.0641346	0.261915	0.0617504	0.261915	0.0593662	0.261915	0.0565052	0.261915	0.0525713	0.261915	0.0503063	0.261915	0.0464916	0.261915	0.0450611	0.261915	0.0412464	0.261915	0.0398159	0.261915	0.036478		0.261915	0.111341		0.261915	0.100374
0.266915	0.0703335	0.266915	0.103235	0.266915	0.101805	0.266915	0.0965595	0.266915	0.0908375	0.266915	0.0855923	0.266915	0.0817776	0.266915	0.077486	0.266915	0.0741482	0.266915	0.0703335	0.266915	0.0669956	0.266915	0.0636578	0.266915	0.0617504	0.266915	0.0574589	0.266915	0.0531673	0.266915	0.0517368	0.266915	0.0474453	0.266915	0.0455379	0.266915	0.0422001	0.266915	0.0412464	0.266915	0.0388622	0.266915	0.0355244		0.266915	0.113726		0.266915	0.103235
0.271915	0.0731945	0.271915	0.102758	0.271915	0.101805	0.271915	0.0965595	0.271915	0.0903606	0.271915	0.0865459	0.271915	0.0808239	0.271915	0.0779629	0.271915	0.0736713	0.271915	0.0698566	0.271915	0.0669956	0.271915	0.0627041	0.271915	0.0607967	0.271915	0.0574589	0.271915	0.0545979	0.271915	0.0517368	0.271915	0.0474453	0.271915	0.0450611	0.271915	0.0436306	0.271915	0.0407696	0.271915	0.0374317	0.271915	0.0350475		0.271915	0.117064		0.271915	0.107527
0.276994	0.0751019	0.276994	0.103235	0.276994	0.101686	0.276994	0.0956059	0.276994	0.089407	0.276994	0.0860691	0.276994	0.0803471	0.276994	0.0755787	0.276994	0.0722408	0.276994	0.068903	0.276994	0.0646114	0.276994	0.0627041	0.276994	0.0598431	0.276994	0.0565052	0.276994	0.0531673	0.276994	0.0507832	0.276994	0.0463724	0.276994	0.0436306	0.276994	0.0422001	0.276994	0.0398159	0.276994	0.0374317	0.276994	0.0345707		0.276994	0.118494		0.276994	0.109434
0.281993	0.0784397	0.281993	0.104666	0.281993	0.101328	0.281993	0.0960827	0.281993	0.0908375	0.281993	0.0841618	0.281993	0.0813007	0.281993	0.0765324	0.281993	0.0727177	0.281993	0.0679493	0.281993	0.0655651	0.281993	0.0622272	0.281993	0.0584126	0.281993	0.054121	0.281993	0.0526905	0.281993	0.0498295	0.281993	0.0450611	0.281993	0.0436306	0.281993	0.0422001	0.281993	0.0383854	0.281993	0.036478	0.281993	0.033617		0.281993	0.122786		0.281993	0.114202
0.287071	0.0803471	0.287071	0.103712	0.287071	0.101805	0.287071	0.0946522	0.287071	0.0889301	0.287071	0.0841618	0.287071	0.0789165	0.287071	0.074625	0.287071	0.0722408	0.287071	0.0684261	0.287071	0.0646114	0.287071	0.0617504	0.287071	0.056982	0.287071	0.0526905	0.287071	0.0498295	0.287071	0.0479221	0.287071	0.0455379	0.287071	0.0436306	0.287071	0.0412464	0.287071	0.0379086	0.287071	0.0369549	0.287071	0.0317097		0.287071	0.124693		0.287071	0.117064
0.292071	0.0832081	0.292071	0.105143	0.292071	0.100851	0.292071	0.0956059	0.292071	0.0889301	0.292071	0.0841618	0.292071	0.0808239	0.292071	0.0755787	0.292071	0.0708103	0.292071	0.0674725	0.292071	0.0641346	0.292071	0.0622272	0.292071	0.0565052	0.292071	0.054121	0.292071	0.0517368	0.292071	0.0474453	0.292071	0.0450611	0.292071	0.0422001	0.292071	0.0402927	0.292071	0.0360012	0.292071	0.033617	0.292071	0.0326633		0.292071	0.128031		0.292071	0.120878
0.29715	0.0851154	0.29715	0.104666	0.29715	0.0994205	0.29715	0.0936985	0.29715	0.0883341	0.29715	0.0832081	0.29715	0.0789165	0.29715	0.0731945	0.29715	0.0708103	0.29715	0.0660419	0.29715	0.0646114	0.29715	0.0607967	0.29715	0.0560284	0.29715	0.0526905	0.29715	0.0493526	0.29715	0.0460148	0.29715	0.0436306	0.29715	0.0402927	0.29715	0.0393391	0.29715	0.0369549	0.29715	0.033617	0.29715	0.0312328		0.29715	0.130892		0.29715	0.124216
0.30215	0.0884533	0.30215	0.105143	0.30215	0.0998974	0.30215	0.0941753	0.30215	0.0879765	0.30215	0.0832081	0.30215	0.0784397	0.30215	0.0731945	0.30215	0.0698566	0.30215	0.0684261	0.30215	0.0627041	0.30215	0.0612736	0.30215	0.0550747	0.30215	0.054121	0.30215	0.0498295	0.30215	0.0464916	0.30215	0.0436306	0.30215	0.0407696	0.30215	0.0379086	0.30215	0.0355244	0.30215	0.0345707	0.30215	0.0317097		0.30215	0.13423		0.30215	0.128508
0.307228	0.0903606	0.307228	0.104666	0.307228	0.0994205	0.307228	0.0927448	0.307228	0.0874996	0.307228	0.0808239	0.307228	0.077486	0.307228	0.0727177	0.307228	0.0669956	0.307228	0.0655651	0.307228	0.0612736	0.307228	0.0584126	0.307228	0.054121	0.307228	0.0517368	0.307228	0.048399	0.307228	0.0460148	0.307228	0.0436306	0.307228	0.0399351	0.307228	0.0374317	0.307228	0.0355244	0.307228	0.0317097	0.307228	0.030756		0.307228	0.137568		0.307228	0.131369
0.312228	0.0932217	0.312228	0.104547	0.312228	0.0989437	0.312228	0.0927448	0.312228	0.0870228	0.312228	0.0813007	0.312228	0.0770092	0.312228	0.0712872	0.312228	0.0679493	0.312228	0.0650883	0.312228	0.0612736	0.312228	0.0574589	0.312228	0.0531673	0.312228	0.0503063	0.312228	0.048399	0.312228	0.0455379	0.312228	0.0436306	0.312228	0.0398159	0.312228	0.0388622	0.312228	0.0350475	0.312228	0.0331402	0.312228	0.0312328		0.312228	0.140905		0.312228	0.134706
0.317306	0.0946522	0.317306	0.104189	0.317306	0.0970364	0.317306	0.0913143	0.317306	0.0841618	0.317306	0.0798702	0.317306	0.074625	0.317306	0.0708103	0.317306	0.0669956	0.317306	0.0617504	0.317306	0.0607967	0.317306	0.0560284	0.317306	0.0536442	0.317306	0.0503063	0.317306	0.0469685	0.317306	0.0445843	0.317306	0.0402927	0.317306	0.0388622	0.317306	0.0379086	0.317306	0.0350475	0.317306	0.0302792	0.317306	0.0298023		0.317306	0.142813		0.317306	0.137091
0.322306	0.0975132	0.322306	0.104189	0.322306	0.0975132	0.322306	0.0913143	0.322306	0.0836849	0.322306	0.0784397	0.322306	0.0741482	0.322306	0.0712872	0.322306	0.0660419	0.322306	0.0641346	0.322306	0.0593662	0.322306	0.0560284	0.322306	0.0536442	0.322306	0.0493526	0.322306	0.0460148	0.322306	0.0436306	0.322306	0.0407696	0.322306	0.0388622	0.322306	0.0360012	0.322306	0.0345707	0.322306	0.0321865	0.322306	0.0288486		0.322306	0.148058		0.322306	0.141382
0.327306	0.0994205	0.327306	0.104189	0.327306	0.0960827	0.327306	0.0903606	0.327306	0.0851154	0.327306	0.0784397	0.327306	0.0731945	0.327306	0.0698566	0.327306	0.0655651	0.327306	0.0622272	0.327306	0.0593662	0.327306	0.0550747	0.327306	0.0526905	0.327306	0.0493526	0.327306	0.0464916	0.327306	0.0426769	0.327306	0.0398159	0.327306	0.0388622	0.327306	0.0355244	0.327306	0.033617	0.327306	0.0302792	0.327306	0.0288486		0.327306	0.151396		0.327306	0.145197
0.332384	0.101805	0.332384	0.104547	0.332384	0.0956059	0.332384	0.089407	0.332384	0.0841618	0.332384	0.0780821	0.332384	0.0736713	0.332384	0.0693798	0.332384	0.0660419	0.332384	0.0612736	0.332384	0.0588894	0.332384	0.0550747	0.332384	0.0522137	0.332384	0.0488758	0.332384	0.0454187	0.332384	0.0436306	0.332384	0.0407696	0.332384	0.0374317	0.332384	0.0350475	0.332384	0.033617	0.332384	0.030756	0.332384	0.0288486		0.332384	0.15521		0.332384	0.149012
0.337384	0.105143	0.337384	0.104666	0.337384	0.0956059	0.337384	0.0879765	0.337384	0.0822544	0.337384	0.0779629	0.337384	0.0731945	0.337384	0.0684261	0.337384	0.0660419	0.337384	0.0607967	0.337384	0.0585318	0.337384	0.054121	0.337384	0.0517368	0.337384	0.0479221	0.337384	0.0445843	0.337384	0.0422001	0.337384	0.0402927	0.337384	0.0388622	0.337384	0.0355244	0.337384	0.033021	0.337384	0.030756	0.337384	0.0288486		0.337384	0.160456		0.337384	0.152826
0.342463	0.107527	0.342463	0.105143	0.342463	0.0946522	0.342463	0.0879765	0.342463	0.0817776	0.342463	0.077486	0.342463	0.071764	0.342463	0.0684261	0.342463	0.0650883	0.342463	0.0593662	0.342463	0.0579357	0.342463	0.0536442	0.342463	0.05126	0.342463	0.048399	0.342463	0.0445843	0.342463	0.0417233	0.342463	0.0407696	0.342463	0.0374317	0.342463	0.0355244	0.342463	0.0321865	0.342463	0.030756	0.342463	0.0288486		0.342463	0.163794		0.342463	0.157118
0.347463	0.109911	0.347463	0.105619	0.347463	0.0946522	0.347463	0.0870228	0.347463	0.0817776	0.347463	0.0770092	0.347463	0.0712872	0.347463	0.0684261	0.347463	0.0641346	0.347463	0.0598431	0.347463	0.0579357	0.347463	0.0526905	0.347463	0.0507832	0.347463	0.0464916	0.347463	0.0444651	0.347463	0.0407696	0.347463	0.0388622	0.347463	0.0369549	0.347463	0.0340939	0.347463	0.0326633	0.347463	0.030756	0.347463	0.0283718		0.347463	0.168085		0.347463	0.161886
0.35254	0.112295	0.35254	0.104666	0.35254	0.0932217	0.35254	0.0860691	0.35254	0.0808239	0.35254	0.0755787	0.35254	0.0708103	0.35254	0.0669956	0.35254	0.0631809	0.35254	0.0603199	0.35254	0.056982	0.35254	0.0526905	0.35254	0.0488758	0.35254	0.0474453	0.35254	0.0445843	0.35254	0.0422001	0.35254	0.0398159	0.35254	0.0360012	0.35254	0.0355244	0.35254	0.0302792	0.35254	0.0302792	0.35254	0.027895		0.35254	0.172853		0.35254	0.164747
0.35754	0.115156	0.35754	0.105143	0.35754	0.0927448	0.35754	0.0860691	0.35754	0.0803471	0.35754	0.074625	0.35754	0.0703335	0.35754	0.0669956	0.35754	0.0631809	0.35754	0.0598431	0.35754	0.0560284	0.35754	0.0522137	0.35754	0.048399	0.35754	0.0469685	0.35754	0.0441074	0.35754	0.0417233	0.35754	0.0383854	0.35754	0.0369549	0.35754	0.033617	0.35754	0.030756	0.35754	0.0293255	0.35754	0.027895		0.35754	0.178099		0.35754	0.169516
0.362618	0.118017	0.362618	0.106096	0.362618	0.092268	0.362618	0.0855923	0.362618	0.0798702	0.362618	0.0736713	0.362618	0.0693798	0.362618	0.0655651	0.362618	0.0617504	0.362618	0.0593662	0.362618	0.0545979	0.362618	0.05126	0.362618	0.0493526	0.362618	0.0455379	0.362618	0.0433922	0.362618	0.0402927	0.362618	0.0379086	0.362618	0.0355244	0.362618	0.0326633	0.362618	0.0317097	0.362618	0.0298023	0.362618	0.0269413		0.362618	0.18239		0.362618	0.174284
0.367619	0.120878	0.367619	0.10705	0.367619	0.0927448	0.367619	0.0841618	0.367619	0.0779629	0.367619	0.0741482	0.367619	0.0693798	0.367619	0.0655651	0.367619	0.0612736	0.367619	0.0584126	0.367619	0.0555515	0.367619	0.0522137	0.367619	0.0493526	0.367619	0.0460148	0.367619	0.0426769	0.367619	0.0402927	0.367619	0.0383854	0.367619	0.036478	0.367619	0.0331402	0.367619	0.0331402	0.367619	0.0302792	0.367619	0.0264645		0.367619	0.189066		0.367619	0.179052
0.372697	0.123739	0.372697	0.106096	0.372697	0.0917912	0.372697	0.0855923	0.372697	0.0779629	0.372697	0.074625	0.372697	0.0684261	0.372697	0.0646114	0.372697	0.0609159	0.372697	0.0579357	0.372697	0.0545979	0.372697	0.05126	0.372697	0.0479221	0.372697	0.0445843	0.372697	0.0422001	0.372697	0.0398159	0.372697	0.0383854	0.372697	0.036478	0.372697	0.0345707	0.372697	0.0312328	0.372697	0.0288486	0.372697	0.0274181		0.372697	0.193834		0.372697	0.183344
0.377697	0.127077	0.377697	0.108004	0.377697	0.0917912	0.377697	0.0836849	0.377697	0.0779629	0.377697	0.0736713	0.377697	0.0684261	0.377697	0.0650883	0.377697	0.0603199	0.377697	0.0584126	0.377697	0.0550747	0.377697	0.0526905	0.377697	0.0493526	0.377697	0.0464916	0.377697	0.0417233	0.377697	0.0388622	0.377697	0.0383854	0.377697	0.0350475	0.377697	0.033617	0.377697	0.0317097	0.377697	0.0283718	0.377697	0.0274181		0.377697	0.200987		0.377697	0.189543
0.382697	0.130415	0.382697	0.108004	0.382697	0.0913143	0.382697	0.0832081	0.382697	0.0779629	0.382697	0.0727177	0.382697	0.0693798	0.382697	0.0641346	0.382697	0.0603199	0.382697	0.0579357	0.382697	0.0531673	0.382697	0.0507832	0.382697	0.048399	0.382697	0.0455379	0.382697	0.0412464	0.382697	0.0412464	0.382697	0.0385046	0.382697	0.0360012	0.382697	0.0340939	0.382697	0.0331402	0.382697	0.0302792	0.382697	0.0281334		0.382697	0.206709		0.382697	0.194788
0.387775	0.133753	0.387775	0.10848	0.387775	0.0927448	0.387775	0.0827312	0.387775	0.0773668	0.387775	0.071764	0.387775	0.0669956	0.387775	0.0636578	0.387775	0.0602007	0.387775	0.0565052	0.387775	0.0531673	0.387775	0.0522137	0.387775	0.0479221	0.387775	0.0450611	0.387775	0.0426769	0.387775	0.0402927	0.387775	0.0383854	0.387775	0.0350475	0.387775	0.0326633	0.387775	0.0321865	0.387775	0.0293255	0.387775	0.0283718		0.387775	0.213861		0.387775	0.199556
0.392775	0.137568	0.392775	0.109434	0.392775	0.0917912	0.392775	0.0836849	0.392775	0.0765324	0.392775	0.0727177	0.392775	0.0679493	0.392775	0.0627041	0.392775	0.0598431	0.392775	0.0565052	0.392775	0.0530481	0.392775	0.05126	0.392775	0.0488758	0.392775	0.0454187	0.392775	0.0417233	0.392775	0.0402927	0.392775	0.0388622	0.392775	0.0360012	0.392775	0.0321865	0.392775	0.0312328	0.392775	0.0298023	0.392775	0.0293255		0.392775	0.220537		0.392775	0.206232
0.397853	0.140429	0.397853	0.110865	0.397853	0.0908375	0.397853	0.0827312	0.397853	0.0770092	0.397853	0.071764	0.397853	0.0669956	0.397853	0.0631809	0.397853	0.0603199	0.397853	0.0565052	0.397853	0.0531673	0.397853	0.05126	0.397853	0.0493526	0.397853	0.0455379	0.397853	0.0431538	0.397853	0.0407696	0.397853	0.0393391	0.397853	0.036478	0.397853	0.033617	0.397853	0.0326633	0.397853	0.0298023	0.397853	0.027895		0.397853	0.22769		0.397853	0.212431
0.402853	0.14472	0.402853	0.111341	0.402853	0.092268	0.402853	0.0817776	0.402853	0.0772476	0.402853	0.0712872	0.402853	0.0665188	0.402853	0.0636578	0.402853	0.0607967	0.402853	0.0574589	0.402853	0.0536144	0.402853	0.0519753	0.402853	0.0479221	0.402853	0.0455379	0.402853	0.0431538	0.402853	0.0412464	0.402853	0.0388622	0.402853	0.036478	0.402853	0.0345707	0.402853	0.0340939	0.402853	0.030756	0.402853	0.0302792		0.402853	0.236273		0.402853	0.219107
0.407931	0.149012	0.407931	0.114202	0.407931	0.0932217	0.407931	0.0832081	0.407931	0.0779629	0.407931	0.0727177	0.407931	0.0684261	0.407931	0.0646114	0.407931	0.0622272	0.407931	0.0579357	0.407931	0.054121	0.407931	0.0526905	0.407931	0.0479221	0.407931	0.0455379	0.407931	0.0431538	0.407931	0.0422001	0.407931	0.0393391	0.407931	0.0369549	0.407931	0.0350475	0.407931	0.0340939	0.407931	0.0321865	0.407931	0.0288486		0.407931	0.244379		0.407931	0.226259
0.412931	0.153303	0.412931	0.115633	0.412931	0.0936985	0.412931	0.0832081	0.412931	0.077486	0.412931	0.071764	0.412931	0.0674725	0.412931	0.0650883	0.412931	0.0598431	0.412931	0.0579357	0.412931	0.054121	0.412931	0.0526905	0.412931	0.0493526	0.412931	0.0474453	0.412931	0.0426769	0.412931	0.0412464	0.412931	0.0398159	0.412931	0.0383854	0.412931	0.0360012	0.412931	0.0340939	0.412931	0.0340939	0.412931	0.0317097		0.412931	0.252485		0.412931	0.232935
0.41801	0.157595	0.41801	0.11754	0.41801	0.0946522	0.41801	0.0841618	0.41801	0.0765324	0.41801	0.0722408	0.41801	0.0684261	0.41801	0.0641346	0.41801	0.0627041	0.41801	0.0588894	0.41801	0.0549555	0.41801	0.0531673	0.41801	0.0488758	0.41801	0.0479221	0.41801	0.0431538	0.41801	0.0431538	0.41801	0.0393391	0.41801	0.0383854	0.41801	0.0355244	0.41801	0.0350475	0.41801	0.033617	0.41801	0.0331402		0.41801	0.262022		0.41801	0.241041
0.42301	0.162363	0.42301	0.119448	0.42301	0.095129	0.42301	0.0841618	0.42301	0.0793934	0.42301	0.074625	0.42301	0.0679493	0.42301	0.0655651	0.42301	0.0622272	0.42301	0.0574589	0.42301	0.0555515	0.42301	0.0526905	0.42301	0.0503063	0.42301	0.0479221	0.42301	0.0450611	0.42301	0.0412464	0.42301	0.0422001	0.42301	0.0398159	0.42301	0.0379086	0.42301	0.036478	0.42301	0.0360012	0.42301	0.0345707		0.42301	0.271082		0.42301	0.248671
0.428087	0.167131	0.428087	0.122309	0.428087	0.0960827	0.428087	0.0846386	0.428087	0.0784397	0.428087	0.0727177	0.428087	0.0684261	0.428087	0.0646114	0.428087	0.0641346	0.428087	0.0593662	0.428087	0.0560284	0.428087	0.0531673	0.428087	0.0498295	0.428087	0.0493526	0.428087	0.0460148	0.428087	0.0436306	0.428087	0.0445843	0.428087	0.0402927	0.428087	0.0398159	0.428087	0.0388622	0.428087	0.036478	0.428087	0.0340939		0.428087	0.280142		0.428087	0.25773
0.433087	0.172377	0.433087	0.124693	0.433087	0.09799	0.433087	0.0865459	0.433087	0.0789165	0.433087	0.0741482	0.433087	0.0703335	0.433087	0.0665188	0.433087	0.0617504	0.433087	0.0588894	0.433087	0.0574589	0.433087	0.0522137	0.433087	0.05126	0.433087	0.048399	0.433087	0.0474453	0.433087	0.0455379	0.433087	0.0436306	0.433087	0.0426769	0.433087	0.0407696	0.433087	0.0388622	0.433087	0.0388622	0.433087	0.036478		0.433087	0.290155		0.433087	0.26679
0.438087	0.177145	0.438087	0.127554	0.438087	0.0989437	0.438087	0.0870228	0.438087	0.0793934	0.438087	0.0755787	0.438087	0.0698566	0.438087	0.0669956	0.438087	0.0631809	0.438087	0.0598431	0.438087	0.0560284	0.438087	0.0545979	0.438087	0.0517368	0.438087	0.0503063	0.438087	0.0460148	0.438087	0.0469685	0.438087	0.0441074	0.438087	0.0426769	0.438087	0.0412464	0.438087	0.0393391	0.438087	0.0393391	0.438087	0.0374317		0.438087	0.300646		0.438087	0.275373
0.443166	0.182867	0.443166	0.130415	0.443166	0.100851	0.443166	0.0874996	0.443166	0.0808239	0.443166	0.0751019	0.443166	0.0703335	0.443166	0.0669956	0.443166	0.0641346	0.443166	0.0603199	0.443166	0.0598431	0.443166	0.0560284	0.443166	0.0526905	0.443166	0.0517368	0.443166	0.048399	0.443166	0.0460148	0.443166	0.0455379	0.443166	0.0445843	0.443166	0.0422001	0.443166	0.0407696	0.443166	0.0407696	0.443166	0.0398159		0.443166	0.310183		0.443166	0.28491
0.448166	0.188589	0.448166	0.133753	0.448166	0.103235	0.448166	0.0903606	0.448166	0.0813007	0.448166	0.077486	0.448166	0.071764	0.448166	0.0665188	0.448166	0.0646114	0.448166	0.0617504	0.448166	0.0593662	0.448166	0.0565052	0.448166	0.0545979	0.448166	0.0526905	0.448166	0.0503063	0.448166	0.048399	0.448166	0.0460148	0.448166	0.0445843	0.448166	0.0455379	0.448166	0.0426769	0.448166	0.0412464	0.448166	0.0402927		0.448166	0.320196		0.448166	0.295401
0.453244	0.194788	0.453244	0.137568	0.453244	0.105619	0.453244	0.0913143	0.453244	0.0822544	0.453244	0.077486	0.453244	0.0722408	0.453244	0.0674725	0.453244	0.0665188	0.453244	0.0631809	0.453244	0.0607967	0.453244	0.0565052	0.453244	0.0565052	0.453244	0.0536442	0.453244	0.05126	0.453244	0.0493526	0.453244	0.0498295	0.453244	0.0460148	0.453244	0.0460148	0.453244	0.0455379	0.453244	0.0436306	0.453244	0.0431538		0.453244	0.33164		0.453244	0.305414
0.458244	0.200987	0.458244	0.141382	0.458244	0.10848	0.458244	0.0927448	0.458244	0.0846386	0.458244	0.0789165	0.458244	0.0741482	0.458244	0.0693798	0.458244	0.0660419	0.458244	0.0636578	0.458244	0.0593662	0.458244	0.0598431	0.458244	0.0565052	0.458244	0.0545979	0.458244	0.0526905	0.458244	0.0526905	0.458244	0.0498295	0.458244	0.048399	0.458244	0.0488758	0.458244	0.0474453	0.458244	0.0455379	0.458244	0.0450611		0.458244	0.342131		0.458244	0.316381
0.463322	0.206709	0.463322	0.14472	0.463322	0.110865	0.463322	0.0946522	0.463322	0.0855923	0.463322	0.0789165	0.463322	0.0751019	0.463322	0.0693798	0.463322	0.0674725	0.463322	0.0636578	0.463322	0.0603199	0.463322	0.0598431	0.463322	0.0565052	0.463322	0.0560284	0.463322	0.0536442	0.463322	0.0526905	0.463322	0.05126	0.463322	0.0507832	0.463322	0.0488758	0.463322	0.0498295	0.463322	0.0488758	0.463322	0.0469685		0.463322	0.352621		0.463322	0.326872
0.468322	0.214338	0.468322	0.149965	0.468322	0.115156	0.468322	0.0970364	0.468322	0.0870228	0.468322	0.0808239	0.468322	0.0770092	0.468322	0.0731945	0.468322	0.0698566	0.468322	0.0655651	0.468322	0.0627041	0.468322	0.0617504	0.468322	0.0588894	0.468322	0.0574589	0.468322	0.0565052	0.468322	0.0545979	0.468322	0.0536442	0.468322	0.0531673	0.468322	0.0517368	0.468322	0.0531673	0.468322	0.05126	0.468322	0.0498295		0.468322	0.364542		0.468322	0.338316
0.4734	0.221014	0.4734	0.154734	0.4734	0.117064	0.4734	0.0994205	0.4734	0.0898838	0.4734	0.0827312	0.4734	0.0770092	0.4734	0.0736713	0.4734	0.071764	0.4734	0.0684261	0.4734	0.0655651	0.4734	0.0631809	0.4734	0.0612736	0.4734	0.0593662	0.4734	0.0574589	0.4734	0.0579357	0.4734	0.0565052	0.4734	0.0550747	0.4734	0.0531673	0.4734	0.0536442	0.4734	0.0531673	0.4734	0.0522137		0.4734	0.375986		0.4734	0.350714
0.4784	0.228643	0.4784	0.158072	0.4784	0.120878	0.4784	0.102758	0.4784	0.092268	0.4784	0.0846386	0.4784	0.0789165	0.4784	0.0770092	0.4784	0.071764	0.4784	0.068903	0.4784	0.0669956	0.4784	0.0641346	0.4784	0.0612736	0.4784	0.0607967	0.4784	0.0607967	0.4784	0.0593662	0.4784	0.056982	0.4784	0.0574589	0.4784	0.056982	0.4784	0.0545979	0.4784	0.0550747	0.4784	0.0560284		0.4784	0.388384		0.4784	0.363111
0.483479	0.235796	0.483479	0.16427	0.483479	0.125647	0.483479	0.105619	0.483479	0.095129	0.483479	0.0865459	0.483479	0.0822544	0.483479	0.077486	0.483479	0.0736713	0.483479	0.0712872	0.483479	0.0679493	0.483479	0.0660419	0.483479	0.0636578	0.483479	0.0636578	0.483479	0.0612736	0.483479	0.0617504	0.483479	0.0612736	0.483479	0.0607967	0.483479	0.0598431	0.483479	0.0598431	0.483479	0.0588894	0.483479	0.0593662		0.483479	0.399351		0.483479	0.375032
0.488479	0.243902	0.488479	0.169992	0.488479	0.130415	0.488479	0.108004	0.488479	0.09799	0.488479	0.089407	0.488479	0.0841618	0.488479	0.0808239	0.488479	0.0760555	0.488479	0.0736713	0.488479	0.0712872	0.488479	0.068903	0.488479	0.0665188	0.488479	0.0669956	0.488479	0.0650883	0.488479	0.0636578	0.488479	0.0631809	0.488479	0.0617504	0.488479	0.0631809	0.488479	0.0617504	0.488479	0.0622272	0.488479	0.0631809		0.488479	0.411749		0.488479	0.389338
0.493479	0.252485	0.493479	0.175238	0.493479	0.13566	0.493479	0.112772	0.493479	0.0998974	0.493479	0.0917912	0.493479	0.0865459	0.493479	0.0813007	0.493479	0.0779629	0.493479	0.0755787	0.493479	0.0722408	0.493479	0.0712872	0.493479	0.0708103	0.493479	0.0684261	0.493479	0.0669956	0.493479	0.0669956	0.493479	0.0665188	0.493479	0.0674725	0.493479	0.0665188	0.493479	0.0665188	0.493479	0.0665188	0.493479	0.0660419		0.493479	0.424623		0.493479	0.403166
0.498557	0.260592	0.498557	0.181437	0.498557	0.140429	0.498557	0.117064	0.498557	0.103235	0.498557	0.0956059	0.498557	0.089407	0.498557	0.0841618	0.498557	0.0793934	0.498557	0.077486	0.498557	0.0741482	0.498557	0.0736713	0.498557	0.0731945	0.498557	0.0703335	0.498557	0.0693798	0.498557	0.0708103	0.498557	0.0693798	0.498557	0.0698566	0.498557	0.068903	0.498557	0.0693798	0.498557	0.0698566	0.498557	0.0712872		0.498557	0.437021		0.498557	0.416994
0.503556	0.268221	0.503556	0.187159	0.503556	0.145674	0.503556	0.119448	0.503556	0.106573	0.503556	0.09799	0.503556	0.0908375	0.503556	0.0860691	0.503556	0.0827312	0.503556	0.0803471	0.503556	0.0784397	0.503556	0.0751019	0.503556	0.0760555	0.503556	0.074625	0.503556	0.0731945	0.503556	0.0727177	0.503556	0.0731945	0.503556	0.0741482	0.503556	0.074625	0.503556	0.074625	0.503556	0.0751019	0.503556	0.0760555		0.503556	0.448942		0.503556	0.430346
0.508635	0.278234	0.508635	0.195265	0.508635	0.153303	0.508635	0.124216	0.508635	0.110388	0.508635	0.100851	0.508635	0.0960827	0.508635	0.089407	0.508635	0.0851154	0.508635	0.0836849	0.508635	0.0813007	0.508635	0.0789165	0.508635	0.077486	0.508635	0.077486	0.508635	0.0765324	0.508635	0.0770092	0.508635	0.077486	0.508635	0.0779629	0.508635	0.077486	0.508635	0.0779629	0.508635	0.0789165	0.508635	0.0793934		0.508635	0.463724		0.508635	0.446081
0.513635	0.286341	0.513635	0.201464	0.513635	0.157118	0.513635	0.128984	0.513635	0.113726	0.513635	0.105619	0.513635	0.0975132	0.513635	0.092268	0.513635	0.089407	0.513635	0.0855923	0.513635	0.0832081	0.513635	0.0827312	0.513635	0.0808239	0.513635	0.0808239	0.513635	0.0808239	0.513635	0.0803471	0.513635	0.0813007	0.513635	0.0817776	0.513635	0.0827312	0.513635	0.0832081	0.513635	0.0832081	0.513635	0.0855923		0.513635	0.475645		0.513635	0.460863
0.518713	0.296354	0.518713	0.20957	0.518713	0.163317	0.518713	0.134706	0.518713	0.118017	0.518713	0.108957	0.518713	0.101328	0.518713	0.0956059	0.518713	0.0932217	0.518713	0.0898838	0.518713	0.0865459	0.518713	0.0865459	0.518713	0.0841618	0.518713	0.0851154	0.518713	0.0836849	0.518713	0.0855923	0.518713	0.0841618	0.518713	0.0879765	0.518713	0.0884533	0.518713	0.089407	0.518713	0.0889301	0.518713	0.0898838		0.518713	0.491381		0.518713	0.478029
0.523713	0.304461	0.523713	0.216246	0.523713	0.169039	0.523713	0.138998	0.523713	0.122309	0.523713	0.113249	0.523713	0.105143	0.523713	0.100374	0.523713	0.095129	0.523713	0.0913143	0.523713	0.0903606	0.523713	0.0879765	0.523713	0.0879765	0.523713	0.0884533	0.523713	0.0889301	0.523713	0.0889301	0.523713	0.0898838	0.523713	0.0903606	0.523713	0.0927448	0.523713	0.0927448	0.523713	0.0941753	0.523713	0.0941753		0.523713	0.503778		0.523713	0.490904
0.528791	0.31352	0.528791	0.224352	0.528791	0.173807	0.528791	0.14472	0.528791	0.128031	0.528791	0.11754	0.528791	0.108957	0.528791	0.103712	0.528791	0.0994205	0.528791	0.0970364	0.528791	0.0936985	0.528791	0.0936985	0.528791	0.0927448	0.528791	0.092268	0.528791	0.092268	0.528791	0.0932217	0.528791	0.0941753	0.528791	0.0960827	0.528791	0.0975132	0.528791	0.0994205	0.528791	0.100374	0.528791	0.102282		0.528791	0.518084		0.528791	0.508547
0.533792	0.322104	0.533792	0.230551	0.533792	0.180006	0.533792	0.149965	0.533792	0.131845	0.533792	0.121355	0.533792	0.114202	0.533792	0.108004	0.533792	0.103235	0.533792	0.100851	0.533792	0.0984669	0.533792	0.0970364	0.533792	0.09799	0.533792	0.0960827	0.533792	0.0965595	0.533792	0.0984669	0.533792	0.0984669	0.533792	0.101805	0.533792	0.102758	0.533792	0.105143	0.533792	0.104189	0.533792	0.107527		0.533792	0.532389		0.533792	0.523329
0.538791	0.330687	0.538791	0.237703	0.538791	0.184774	0.538791	0.155687	0.538791	0.137568	0.538791	0.1266	0.538791	0.118494	0.538791	0.111818	0.538791	0.108004	0.538791	0.106096	0.538791	0.100851	0.538791	0.101805	0.538791	0.0998974	0.538791	0.100851	0.538791	0.101328	0.538791	0.102758	0.538791	0.104189	0.538791	0.10705	0.538791	0.109434	0.538791	0.110865	0.538791	0.111341	0.538791	0.114679		0.538791	0.54574		0.538791	0.539064
0.543869	0.3407	0.543869	0.246286	0.543869	0.191927	0.543869	0.161409	0.543869	0.144243	0.543869	0.132322	0.543869	0.123739	0.543869	0.117064	0.543869	0.112772	0.543869	0.109434	0.543869	0.107527	0.543869	0.106096	0.543869	0.105619	0.543869	0.106573	0.543869	0.108004	0.543869	0.10705	0.543869	0.109434	0.543869	0.112772	0.543869	0.114202	0.543869	0.114202	0.543869	0.118017	0.543869	0.120401		0.543869	0.561953		0.543869	0.556231
0.548869	0.34976	0.548869	0.252962	0.548869	0.197649	0.548869	0.166178	0.548869	0.149488	0.548869	0.138044	0.548869	0.129461	0.548869	0.122786	0.548869	0.11754	0.548869	0.114679	0.548869	0.111818	0.548869	0.110865	0.548869	0.110865	0.548869	0.110865	0.548869	0.113726	0.548869	0.112772	0.548869	0.114679	0.548869	0.118494	0.548869	0.119925	0.548869	0.122786	0.548869	0.123739	0.548869	0.126123		0.548869	0.576258		0.548869	0.57292
0.553947	0.359297	0.553947	0.259638	0.553947	0.201941	0.553947	0.172377	0.553947	0.156164	0.553947	0.14329	0.553947	0.13423	0.553947	0.127554	0.553947	0.122786	0.553947	0.119448	0.553947	0.116587	0.553947	0.115633	0.553947	0.11611	0.553947	0.116587	0.553947	0.11611	0.553947	0.118971	0.553947	0.120878	0.553947	0.124216	0.553947	0.127077	0.553947	0.129938	0.553947	0.130415	0.553947	0.132799		0.553947	0.592947		0.553947	0.590086
0.558948	0.36931	0.558948	0.266314	0.558948	0.209093	0.558948	0.180006	0.558948	0.16284	0.558948	0.151396	0.558948	0.140429	0.558948	0.133276	0.558948	0.128508	0.558948	0.125647	0.558948	0.123262	0.558948	0.122309	0.558948	0.121355	0.558948	0.122786	0.558948	0.122786	0.558948	0.124693	0.558948	0.128508	0.558948	0.130892	0.558948	0.13566	0.558948	0.136137	0.558948	0.138044	0.558948	0.140429		0.558948	0.609159		0.558948	0.607252
0.564026	0.378847	0.564026	0.272036	0.564026	0.215769	0.564026	0.186205	0.564026	0.169039	0.564026	0.156641	0.564026	0.148058	0.564026	0.140905	0.564026	0.134706	0.564026	0.130415	0.564026	0.128508	0.564026	0.127077	0.564026	0.128508	0.564026	0.128031	0.564026	0.128984	0.564026	0.131845	0.564026	0.13423	0.564026	0.137568	0.564026	0.140905	0.564026	0.142813	0.564026	0.144243	0.564026	0.148058		0.564026	0.625377		0.564026	0.624895
0.569026	0.386953	0.569026	0.278234	0.569026	0.220537	0.569026	0.192404	0.569026	0.177145	0.569026	0.16427	0.569026	0.152826	0.569026	0.146627	0.569026	0.141859	0.569026	0.137568	0.569026	0.132799	0.569026	0.133753	0.569026	0.13423	0.569026	0.133753	0.569026	0.136614	0.569026	0.137568	0.569026	0.141859	0.569026	0.145674	0.569026	0.149012	0.569026	0.151873	0.569026	0.15378	0.569026	0.15521		0.569026	0.641112		0.569026	0.640159
0.574103	0.39649	0.574103	0.28348	0.574103	0.22769	0.574103	0.20051	0.574103	0.183821	0.574103	0.1719	0.574103	0.161409	0.574103	0.152349	0.574103	0.148535	0.574103	0.144243	0.574103	0.140429	0.574103	0.138521	0.574103	0.140429	0.574103	0.141382	0.574103	0.141859	0.574103	0.145674	0.574103	0.148535	0.574103	0.151873	0.574103	0.157118	0.574103	0.159025	0.574103	0.161409	0.574103	0.164747		0.574103	0.657802		0.574103	0.659232
0.579103	0.406027	0.579103	0.289202	0.579103	0.235319	0.579103	0.208616	0.579103	0.19145	0.579103	0.180006	0.579103	0.168562	0.579103	0.160933	0.579103	0.154257	0.579103	0.150919	0.579103	0.147104	0.579103	0.146151	0.579103	0.147104	0.579103	0.149488	0.579103	0.149965	0.579103	0.152349	0.579103	0.156641	0.579103	0.160933	0.579103	0.164747	0.579103	0.167131	0.579103	0.168085	0.579103	0.175238		0.579103	0.674968		0.579103	0.674968
0.584182	0.417471	0.584182	0.297308	0.584182	0.243902	0.584182	0.216722	0.584182	0.201464	0.584182	0.189066	0.584182	0.178576	0.584182	0.169516	0.584182	0.163317	0.584182	0.159025	0.584182	0.155687	0.584182	0.15378	0.584182	0.15521	0.584182	0.156641	0.584182	0.157595	0.584182	0.161886	0.584182	0.164747	0.584182	0.169992	0.584182	0.174761	0.584182	0.176668	0.584182	0.180483	0.584182	0.184774		0.584182	0.694995		0.584182	0.696902
0.589182	0.424623	0.589182	0.301123	0.589182	0.249624	0.589182	0.223875	0.589182	0.209093	0.589182	0.196695	0.589182	0.185251	0.589182	0.176668	0.589182	0.170469	0.589182	0.165701	0.589182	0.16284	0.589182	0.160456	0.589182	0.161409	0.589182	0.16284	0.589182	0.165701	0.589182	0.169039	0.589182	0.17333	0.589182	0.178576	0.589182	0.181437	0.589182	0.186682	0.589182	0.187635	0.589182	0.193357		0.589182	0.710731		0.589182	0.712161
0.594182	0.436068	0.594182	0.308752	0.594182	0.257254	0.594182	0.232458	0.594182	0.217676	0.594182	0.205755	0.594182	0.194311	0.594182	0.185251	0.594182	0.178576	0.594182	0.175238	0.594182	0.169516	0.594182	0.169516	0.594182	0.169039	0.594182	0.171423	0.594182	0.174284	0.594182	0.178099	0.594182	0.18239	0.594182	0.188589	0.594182	0.193357	0.594182	0.197172	0.594182	0.19908	0.594182	0.204325		0.594182	0.730281		0.594182	0.732665
0.59926	0.445127	0.59926	0.313997	0.59926	0.26536	0.59926	0.240088	0.59926	0.227213	0.59926	0.214338	0.59926	0.203848	0.59926	0.194311	0.59926	0.187635	0.59926	0.182867	0.59926	0.178576	0.59926	0.177622	0.59926	0.178099	0.59926	0.179052	0.59926	0.183344	0.59926	0.187159	0.59926	0.189066	0.59926	0.194788	0.59926	0.20051	0.59926	0.207186	0.59926	0.208616	0.59926	0.215292		0.59926	0.747447		0.59926	0.749831
0.60426	0.457048	0.60426	0.322104	0.60426	0.27442	0.60426	0.249624	0.60426	0.237226	0.60426	0.225306	0.60426	0.214338	0.60426	0.203848	0.60426	0.196695	0.60426	0.191927	0.60426	0.188112	0.60426	0.187159	0.60426	0.188112	0.60426	0.19002	0.60426	0.19145	0.60426	0.197649	0.60426	0.202894	0.60426	0.209093	0.60426	0.211477	0.60426	0.217676	0.60426	0.221014	0.60426	0.226736		0.60426	0.770335		0.60426	0.772719
0.609339	0.461817	0.609339	0.325441	0.609339	0.277758	0.609339	0.255346	0.609339	0.244856	0.609339	0.233412	0.609339	0.221968	0.609339	0.211954	0.609339	0.202894	0.609339	0.19908	0.609339	0.194311	0.609339	0.192881	0.609339	0.193834	0.609339	0.196218	0.609339	0.19908	0.609339	0.202417	0.609339	0.207663	0.609339	0.213861	0.609339	0.219584	0.609339	0.223875	0.609339	0.22769	0.609339	0.233889		0.609339	0.782256		0.609339	0.783687
0.614338	0.47183	0.614338	0.332594	0.614338	0.285387	0.614338	0.263929	0.614338	0.253916	0.614338	0.243425	0.614338	0.231504	0.614338	0.221491	0.614338	0.213385	0.614338	0.20957	0.614338	0.204325	0.614338	0.201941	0.614338	0.202417	0.614338	0.205755	0.614338	0.207663	0.614338	0.211477	0.614338	0.218153	0.614338	0.223398	0.614338	0.230074	0.614338	0.235796	0.614338	0.239134	0.614338	0.244856		0.614338	0.802283		0.614338	0.80276
0.619416	0.47946	0.619416	0.337839	0.619416	0.292063	0.619416	0.271559	0.619416	0.263453	0.619416	0.254393	0.619416	0.243425	0.619416	0.231028	0.619416	0.222445	0.619416	0.218153	0.619416	0.212908	0.619416	0.211477	0.619416	0.213385	0.619416	0.213861	0.619416	0.218153	0.619416	0.221968	0.619416	0.225782	0.619416	0.233412	0.619416	0.241518	0.619416	0.24581	0.619416	0.250101	0.619416	0.255346		0.619416	0.819926		0.619416	0.819926
0.624416	0.487566	0.624416	0.344992	0.624416	0.298738	0.624416	0.281096	0.624416	0.275373	0.624416	0.266314	0.624416	0.253439	0.624416	0.243425	0.624416	0.233889	0.624416	0.228167	0.624416	0.222921	0.624416	0.221491	0.624416	0.222445	0.624416	0.223875	0.624416	0.226736	0.624416	0.231981	0.624416	0.237226	0.624416	0.245333	0.624416	0.252008	0.624416	0.25773	0.624416	0.261068	0.624416	0.267744		0.624416	0.841861		0.624416	0.840907
0.629495	0.490427	0.629495	0.34833	0.629495	0.304461	0.629495	0.288725	0.629495	0.285387	0.629495	0.275373	0.629495	0.266314	0.629495	0.253439	0.629495	0.242949	0.629495	0.23675	0.629495	0.231028	0.629495	0.231028	0.629495	0.230551	0.629495	0.232458	0.629495	0.237226	0.629495	0.240088	0.629495	0.24724	0.629495	0.253916	0.629495	0.262022	0.629495	0.26679	0.629495	0.271082	0.629495	0.276804		0.629495	0.85712		0.629495	0.853305
0.634495	0.491858	0.634495	0.353575	0.634495	0.310183	0.634495	0.296831	0.634495	0.295877	0.634495	0.288725	0.634495	0.277281	0.634495	0.263929	0.634495	0.253916	0.634495	0.24724	0.634495	0.241518	0.634495	0.240088	0.634495	0.240088	0.634495	0.241518	0.634495	0.245333	0.634495	0.248194	0.634495	0.258684	0.634495	0.263453	0.634495	0.272036	0.634495	0.279665	0.634495	0.282526	0.634495	0.289202		0.634495	0.874763		0.634495	0.866179
0.639573	0.488043	0.639573	0.359774	0.639573	0.317335	0.639573	0.306845	0.639573	0.306845	0.639573	0.3016	0.639573	0.290632	0.639573	0.277758	0.639573	0.265837	0.639573	0.259161	0.639573	0.253439	0.639573	0.250101	0.639573	0.250101	0.639573	0.252485	0.639573	0.256777	0.639573	0.261068	0.639573	0.267744	0.639573	0.275373	0.639573	0.284433	0.639573	0.289202	0.639573	0.294447	0.639573	0.303984		0.639573	0.890975		0.639573	0.875716
0.644573	0.48089	0.644573	0.367403	0.644573	0.325918	0.644573	0.317335	0.644573	0.320196	0.644573	0.315905	0.644573	0.303507	0.644573	0.292063	0.644573	0.278234	0.644573	0.269651	0.644573	0.263453	0.644573	0.262499	0.644573	0.262499	0.644573	0.263453	0.644573	0.267744	0.644573	0.271559	0.644573	0.279665	0.644573	0.287294	0.644573	0.296831	0.644573	0.302076	0.644573	0.307322	0.644573	0.314951		0.644573	0.908141		0.644573	0.881915
0.649572	0.469923	0.649572	0.372648	0.649572	0.333071	0.649572	0.326872	0.649572	0.33164	0.649572	0.328302	0.649572	0.316381	0.649572	0.303507	0.649572	0.289202	0.649572	0.282049	0.649572	0.276327	0.649572	0.271559	0.649572	0.272036	0.649572	0.27442	0.649572	0.276804	0.649572	0.282526	0.649572	0.289679	0.649572	0.298738	0.649572	0.307322	0.649572	0.313997	0.649572	0.319242	0.649572	0.328302		0.649572	0.920062		0.649572	0.877624
0.654651	0.460386	0.654651	0.379324	0.654651	0.340223	0.654651	0.335932	0.654651	0.344515	0.654651	0.342607	0.654651	0.33164	0.654651	0.316381	0.654651	0.302553	0.654651	0.29397	0.654651	0.286818	0.654651	0.283003	0.654651	0.282526	0.654651	0.283003	0.654651	0.287294	0.654651	0.293493	0.654651	0.300169	0.654651	0.309229	0.654651	0.318289	0.654651	0.325918	0.654651	0.332117	0.654651	0.339746		0.654651	0.931029		0.654651	0.868564
0.659651	0.456095	0.659651	0.38743	0.659651	0.34976	0.659651	0.347853	0.659651	0.358343	0.659651	0.357866	0.659651	0.345945	0.659651	0.329733	0.659651	0.315428	0.659651	0.307798	0.659651	0.299215	0.659651	0.296831	0.659651	0.294924	0.659651	0.297785	0.659651	0.300169	0.659651	0.304937	0.659651	0.31352	0.659651	0.323534	0.659651	0.333071	0.659651	0.3407	0.659651	0.345469	0.659651	0.354052		0.659651	0.944381		0.659651	0.859504
0.664729	0.453711	0.664729	0.39649	0.664729	0.35882	0.664729	0.36025	0.664729	0.375509	0.664729	0.373602	0.664729	0.361681	0.664729	0.344515	0.664729	0.329256	0.664729	0.320673	0.664729	0.31209	0.664729	0.308752	0.664729	0.308275	0.664729	0.309229	0.664729	0.311136	0.664729	0.317812	0.664729	0.329256	0.664729	0.336885	0.664729	0.345945	0.664729	0.355005	0.664729	0.36025	0.664729	0.369787		0.664729	0.953441		0.664729	0.851874
0.669729	0.453234	0.669729	0.40555	0.669729	0.368834	0.669729	0.371695	0.669729	0.390291	0.669729	0.389814	0.669729	0.377893	0.669729	0.359774	0.669729	0.345469	0.669729	0.334978	0.669729	0.325441	0.669729	0.32115	0.669729	0.320196	0.669729	0.32115	0.669729	0.325441	0.669729	0.33164	0.669729	0.33927	0.669729	0.34976	0.669729	0.362158	0.669729	0.370264	0.669729	0.375986	0.669729	0.386		0.669729	0.964885		0.669729	0.849013
0.674808	0.453711	0.674808	0.413656	0.674808	0.377893	0.674808	0.383139	0.674808	0.404119	0.674808	0.406504	0.674808	0.392675	0.674808	0.375032	0.674808	0.358343	0.674808	0.346899	0.674808	0.338316	0.674808	0.333071	0.674808	0.333071	0.674808	0.333071	0.674808	0.336409	0.674808	0.344992	0.674808	0.353575	0.674808	0.364065	0.674808	0.375032	0.674808	0.385523	0.674808	0.392199	0.674808	0.400782		0.674808	0.974898		0.674808	0.847583
0.679808	0.456095	0.679808	0.424147	0.679808	0.388384	0.679808	0.39649	0.679808	0.420332	0.679808	0.42367	0.679808	0.410318	0.679808	0.390768	0.679808	0.374079	0.679808	0.363588	0.679808	0.353098	0.679808	0.347376	0.679808	0.347376	0.679808	0.347376	0.679808	0.350714	0.679808	0.359774	0.679808	0.368357	0.679808	0.378847	0.679808	0.391722	0.679808	0.401735	0.679808	0.407934	0.679808	0.417948		0.679808	0.990634		0.679808	0.852351
0.684885	0.458002	0.684885	0.430346	0.684885	0.396967	0.684885	0.407934	0.684885	0.436068	0.684885	0.439405	0.684885	0.428438	0.684885	0.406027	0.684885	0.387907	0.684885	0.376463	0.684885	0.365973	0.684885	0.361204	0.684885	0.359297	0.684885	0.360727	0.684885	0.363588	0.684885	0.372648	0.684885	0.380278	0.684885	0.392675	0.684885	0.406027	0.684885	0.41604	0.684885	0.424147	0.684885	0.433683		0.684885	1.00303		0.684885	0.856166
0.689885	0.462294	0.689885	0.442266	0.689885	0.408411	0.689885	0.421762	0.689885	0.453234	0.689885	0.458479	0.689885	0.445604	0.689885	0.424623	0.689885	0.404596	0.689885	0.394106	0.689885	0.381708	0.689885	0.375509	0.689885	0.375032	0.689885	0.375032	0.689885	0.379801	0.689885	0.384569	0.689885	0.397921	0.689885	0.409365	0.689885	0.421286	0.689885	0.43416	0.689885	0.440359	0.689885	0.451326		0.689885	1.02258		0.689885	0.866179
0.694963	0.467062	0.694963	0.451803	0.694963	0.418901	0.694963	0.436544	0.694963	0.4704	0.694963	0.478506	0.694963	0.464201	0.694963	0.442743	0.694963	0.420809	0.694963	0.408888	0.694963	0.39649	0.694963	0.391722	0.694963	0.389338	0.694963	0.390291	0.694963	0.394583	0.694963	0.402212	0.694963	0.41461	0.694963	0.424623	0.694963	0.440359	0.694963	0.45085	0.694963	0.459433	0.694963	0.468016		0.694963	1.04166		0.694963	0.876193
0.699964	0.472784	0.699964	0.461817	0.699964	0.428438	0.699964	0.448465	0.699964	0.486612	0.699964	0.496626	0.699964	0.482321	0.699964	0.458479	0.699964	0.436544	0.699964	0.42367	0.699964	0.412703	0.699964	0.406504	0.699964	0.404119	0.699964	0.406504	0.699964	0.409842	0.699964	0.415564	0.699964	0.428438	0.699964	0.441313	0.699964	0.455618	0.699964	0.468969	0.699964	0.474215	0.699964	0.485659		0.699964	1.06216		0.699964	0.888591
0.704964	0.478506	0.704964	0.47183	0.704964	0.438929	0.704964	0.463247	0.704964	0.503302	0.704964	0.515223	0.704964	0.49901	0.704964	0.475168	0.704964	0.453711	0.704964	0.439882	0.704964	0.427485	0.704964	0.421762	0.704964	0.418425	0.704964	0.419855	0.704964	0.422716	0.704964	0.430822	0.704964	0.444174	0.704964	0.457048	0.704964	0.472307	0.704964	0.484228	0.704964	0.492334	0.704964	0.504732		0.704964	1.08409		0.704964	0.900512
0.710042	0.484228	0.710042	0.479937	0.710042	0.449419	0.710042	0.474691	0.710042	0.520945	0.710042	0.533342	0.710042	0.517607	0.710042	0.492811	0.710042	0.469923	0.710042	0.453711	0.710042	0.439882	0.710042	0.435591	0.710042	0.432253	0.710042	0.433207	0.710042	0.437975	0.710042	0.446081	0.710042	0.459909	0.710042	0.47183	0.710042	0.487089	0.710042	0.499487	0.710042	0.50807	0.710042	0.521421		0.710042	1.10746		0.710042	0.91434
0.715042	0.490427	0.715042	0.489473	0.715042	0.459433	0.715042	0.489473	0.715042	0.536203	0.715042	0.549078	0.715042	0.534296	0.715042	0.509501	0.715042	0.485659	0.715042	0.470877	0.715042	0.454187	0.715042	0.45085	0.715042	0.447512	0.715042	0.449896	0.715042	0.452757	0.715042	0.461817	0.715042	0.473738	0.715042	0.487089	0.715042	0.503302	0.715042	0.515699	0.715042	0.525713	0.715042	0.537634		0.715042	1.13082		0.715042	0.928645
0.72012	0.497103	0.72012	0.498056	0.72012	0.468016	0.72012	0.501871	0.72012	0.552416	0.72012	0.566721	0.72012	0.552416	0.72012	0.524282	0.72012	0.500917	0.72012	0.484228	0.72012	0.468969	0.72012	0.464678	0.72012	0.460386	0.72012	0.460863	0.72012	0.465155	0.72012	0.473738	0.72012	0.488043	0.72012	0.501871	0.72012	0.519037	0.72012	0.531912	0.72012	0.539064	0.72012	0.551462		0.72012	1.15419		0.72012	0.941997
0.72512	0.504255	0.72512	0.506639	0.72512	0.478506	0.72512	0.514746	0.72512	0.567675	0.72512	0.584364	0.72512	0.568151	0.72512	0.540018	0.72512	0.515699	0.72512	0.499487	0.72512	0.484228	0.72512	0.478983	0.72512	0.475168	0.72512	0.476599	0.72512	0.480413	0.72512	0.488997	0.72512	0.501871	0.72512	0.518084	0.72512	0.533342	0.72512	0.546694	0.72512	0.557184	0.72512	0.570536		0.72512	1.18089		0.72512	0.958686
0.730198	0.511885	0.730198	0.515223	0.730198	0.487566	0.730198	0.52762	0.730198	0.584841	0.730198	0.60153	0.730198	0.585318	0.730198	0.556231	0.730198	0.528574	0.730198	0.512362	0.730198	0.498533	0.730198	0.490427	0.730198	0.487089	0.730198	0.488043	0.730198	0.492334	0.730198	0.502348	0.730198	0.516176	0.730198	0.530958	0.730198	0.546694	0.730198	0.563383	0.730198	0.570536	0.730198	0.584364		0.730198	1.20807		0.730198	0.975375
0.735198	0.521421	0.735198	0.524759	0.735198	0.49901	0.735198	0.540495	0.735198	0.6001	0.735198	0.617266	0.735198	0.601053	0.735198	0.570536	0.735198	0.54431	0.735198	0.528574	0.735198	0.511885	0.735198	0.505686	0.735198	0.501871	0.735198	0.502825	0.735198	0.507116	0.735198	0.51713	0.735198	0.528574	0.735198	0.543356	0.735198	0.562429	0.735198	0.577688	0.735198	0.588179	0.735198	0.599623		0.735198	1.23859		0.735198	0.995402
0.740276	0.529051	0.740276	0.531912	0.740276	0.505686	0.740276	0.551462	0.740276	0.613451	0.740276	0.630145	0.740276	0.613928	0.740276	0.584364	0.740276	0.556231	0.740276	0.538111	0.740276	0.522375	0.740276	0.515223	0.740276	0.513315	0.740276	0.513315	0.740276	0.516653	0.740276	0.52619	0.740276	0.540972	0.740276	0.557184	0.740276	0.573397	0.740276	0.587702	0.740276	0.599623	0.740276	0.610113		0.740276	1.2672		0.740276	1.01114
0.745276	0.538588	0.745276	0.539541	0.745276	0.514746	0.745276	0.563383	0.745276	0.626807	0.745276	0.644927	0.745276	0.627761	0.745276	0.595331	0.745276	0.566721	0.745276	0.548601	0.745276	0.534296	0.745276	0.526667	0.745276	0.522375	0.745276	0.524282	0.745276	0.52762	0.745276	0.538111	0.745276	0.551939	0.745276	0.568151	0.745276	0.584364	0.745276	0.6001	0.745276	0.611544	0.745276	0.625377		0.745276	1.29724		0.745276	1.02878
0.750355	0.547647	0.750355	0.546217	0.750355	0.523329	0.750355	0.57292	0.750355	0.639205	0.750355	0.655417	0.750355	0.638728	0.750355	0.605822	0.750355	0.577688	0.750355	0.560045	0.750355	0.541925	0.750355	0.537157	0.750355	0.533342	0.750355	0.532866	0.750355	0.537157	0.750355	0.546694	0.750355	0.562906	0.750355	0.579596	0.750355	0.595331	0.750355	0.610113	0.750355	0.620604	0.750355	0.633483		0.750355	1.32919		0.750355	1.04881
0.755355	0.559092	0.755355	0.555277	0.755355	0.530481	0.755355	0.584364	0.755355	0.651126	0.755355	0.668292	0.755355	0.651603	0.755355	0.615835	0.755355	0.587702	0.755355	0.570059	0.755355	0.551462	0.755355	0.546694	0.755355	0.540972	0.755355	0.543356	0.755355	0.547647	0.755355	0.557184	0.755355	0.573397	0.755355	0.587702	0.755355	0.607252	0.755355	0.621557	0.755355	0.632052	0.755355	0.644927		0.755355	1.3659		0.755355	1.06931
0.760354	0.568628	0.760354	0.560522	0.760354	0.537634	0.760354	0.59104	0.760354	0.659709	0.760354	0.676398	0.760354	0.658755	0.760354	0.623941	0.760354	0.594854	0.760354	0.574827	0.760354	0.559568	0.760354	0.55337	0.760354	0.548124	0.760354	0.549555	0.760354	0.555277	0.760354	0.56529	0.760354	0.58198	0.760354	0.594378	0.760354	0.615358	0.760354	0.628238	0.760354	0.640159	0.760354	0.65351		0.760354	1.39833		0.760354	1.08791
0.765432	0.580549	0.765432	0.569582	0.765432	0.54431	0.765432	0.599146	0.765432	0.671153	0.765432	0.685935	0.765432	0.664954	0.765432	0.633006	0.765432	0.602007	0.765432	0.582933	0.765432	0.567675	0.765432	0.560045	0.765432	0.556707	0.765432	0.556707	0.765432	0.562429	0.765432	0.57292	0.765432	0.587702	0.765432	0.603914	0.765432	0.623465	0.765432	0.639205	0.765432	0.648742	0.765432	0.664954		0.765432	1.436		0.765432	1.11127
0.770432	0.595331	0.770432	0.577211	0.770432	0.553846	0.770432	0.609636	0.770432	0.681167	0.770432	0.696902	0.770432	0.675445	0.770432	0.641112	0.770432	0.61059	0.770432	0.592947	0.770432	0.576735	0.770432	0.570059	0.770432	0.566244	0.770432	0.568151	0.770432	0.572443	0.770432	0.583887	0.770432	0.6001	0.770432	0.615835	0.770432	0.634437	0.770432	0.651603	0.770432	0.66257	0.770432	0.675921		0.770432	1.47987		0.770432	1.13845
0.775511	0.61059	0.775511	0.586748	0.775511	0.562429	0.775511	0.618696	0.775511	0.69118	0.775511	0.705009	0.775511	0.684981	0.775511	0.650172	0.775511	0.620604	0.775511	0.602961	0.775511	0.587225	0.775511	0.579596	0.775511	0.577211	0.775511	0.578642	0.775511	0.583887	0.775511	0.596285	0.775511	0.612974	0.775511	0.628238	0.775511	0.649219	0.775511	0.667338	0.775511	0.677352	0.775511	0.692134		0.775511	1.52612		0.775511	1.16754
0.780511	0.627761	0.780511	0.597239	0.780511	0.571966	0.780511	0.629191	0.780511	0.701671	0.780511	0.715976	0.780511	0.695949	0.780511	0.660186	0.780511	0.631576	0.780511	0.614882	0.780511	0.597239	0.780511	0.591516	0.780511	0.588179	0.780511	0.59104	0.780511	0.599146	0.780511	0.611544	0.780511	0.627761	0.780511	0.646358	0.780511	0.667815	0.780511	0.683551	0.780511	0.698333	0.780511	0.715499		0.780511	1.5781		0.780511	1.19997
0.785589	0.643973	0.785589	0.604391	0.785589	0.580549	0.785589	0.638251	0.785589	0.709777	0.785589	0.725989	0.785589	0.704055	0.785589	0.670676	0.785589	0.642066	0.785589	0.624895	0.785589	0.610113	0.785589	0.605345	0.785589	0.603437	0.785589	0.606298	0.785589	0.614405	0.785589	0.627761	0.785589	0.645881	0.785589	0.667338	0.785589	0.690227	0.785589	0.710731	0.785589	0.724082	0.785589	0.741248		0.785589	1.62435		0.785589	1.23001
0.790589	0.664001	0.790589	0.61965	0.790589	0.594378	0.790589	0.653033	0.790589	0.725989	0.790589	0.741725	0.790589	0.721221	0.790589	0.688319	0.790589	0.663047	0.790589	0.646834	0.790589	0.633483	0.790589	0.630622	0.790589	0.630145	0.790589	0.637298	0.790589	0.646358	0.790589	0.660663	0.790589	0.68212	0.790589	0.704055	0.790589	0.730281	0.790589	0.756507	0.790589	0.773673	0.790589	0.792747		0.790589	1.683		0.790589	1.26768
0.795667	0.685458	0.795667	0.63396	0.795667	0.610113	0.795667	0.670676	0.795667	0.744586	0.795667	0.761752	0.795667	0.74697	0.795667	0.714545	0.795667	0.692611	0.795667	0.677352	0.795667	0.665908	0.795667	0.666862	0.795667	0.669723	0.795667	0.678782	0.795667	0.692611	0.795667	0.710731	0.795667	0.732188	0.795667	0.759845	0.795667	0.790839	0.795667	0.823741	0.795667	0.845675	0.795667	0.869994		0.795667	1.74213		0.795667	1.30678
0.800667	0.713115	0.800667	0.658278	0.800667	0.639205	0.800667	0.704055	0.800667	0.780826	0.800667	0.80276	0.800667	0.788455	0.800667	0.761275	0.800667	0.744109	0.800667	0.733619	0.800667	0.726466	0.800667	0.731235	0.800667	0.735049	0.800667	0.752215	0.800667	0.769382	0.800667	0.793223	0.800667	0.823264	0.800667	0.854735	0.800667	0.898604	0.800667	0.943427	0.800667	0.974898	0.800667	1.00732		0.800667	1.81795		0.800667	1.35732
0.805745	0.739818	0.805745	0.684981	0.805745	0.67306	0.805745	0.742679	0.805745	0.826125	0.805745	0.852828	0.805745	0.847106	0.805745	0.827079	0.805745	0.816112	0.805745	0.813727	0.805745	0.81182	0.805745	0.823741	0.805745	0.835185	0.805745	0.861888	0.805745	0.883822	0.805745	0.916724	0.805745	0.955825	0.805745	0.99874	0.805745	1.05787	0.805745	1.12081	0.805745	1.17136	0.805745	1.21427		0.805745	1.89091		0.805745	1.40691
0.810745	0.773196	0.810745	0.726943	0.810745	0.727897	0.810745	0.809436	0.810745	0.902419	0.810745	0.940566	0.810745	0.947242	0.810745	0.939136	0.810745	0.939136	0.810745	0.948672	0.810745	0.955348	0.810745	0.978713	0.810745	1.00446	0.810745	1.04309	0.810745	1.0779	0.810745	1.12796	0.810745	1.18137	0.810745	1.24145	0.810745	1.32633	0.810745	1.41979	0.810745	1.49465	0.810745	1.56332		0.810745	1.98103		0.810745	1.46938
0.815745	0.808959	0.815745	0.779395	0.815745	0.806098	0.815745	0.903373	0.815745	1.01448	0.815745	1.07122	0.815745	1.09697	0.815745	1.10507	0.815745	1.12939	0.815745	1.15037	0.815745	1.17851	0.815745	1.22285	0.815745	1.26005	0.815745	1.32776	0.815745	1.37926	0.815745	1.45221	0.815745	1.53232	0.815745	1.62483	0.815745	1.74976	0.815745	1.89138	0.815745	2.00726	0.815745	2.10215		0.815745	2.07592		0.815745	1.53709
0.820824	0.853305	0.820824	0.854735	0.820824	0.921016	0.820824	1.04976	0.820824	1.18948	0.820824	1.28103	0.820824	1.33586	0.820824	1.37258	0.820824	1.43552	0.820824	1.48273	0.820824	1.53852	0.820824	1.61195	0.820824	1.68586	0.820824	1.79315	0.820824	1.87135	0.820824	1.98151	0.820824	2.0969	0.820824	2.23185	0.820824	2.41972	0.820824	2.63334	0.820824	2.79356	0.820824	2.92803		0.820824	2.19179		0.820824	1.61815
0.825824	0.897174	0.825824	0.946765	0.825824	1.07265	0.825824	1.24956	0.825824	1.43648	0.825824	1.57333	0.825824	1.683	0.825824	1.7674	0.825824	1.88423	0.825824	1.97102	0.825824	2.06686	0.825824	2.18988	0.825824	2.30385	0.825824	2.46931	0.825824	2.58232	0.825824	2.73872	0.825824	2.89799	0.825824	3.08252	0.825824	3.33668	0.825824	3.61325	0.825824	3.82782	0.825824	3.98757		0.825824	2.30719		0.825824	1.69969
0.830902	0.947242	0.830902	1.06931	0.830902	1.28627	0.830902	1.53947	0.830902	1.80078	0.830902	2.01632	0.830902	2.20753	0.830902	2.35964	0.830902	2.55896	0.830902	2.70058	0.830902	2.85078	0.830902	3.03484	0.830902	3.20174	0.830902	3.42919	0.830902	3.57224	0.830902	3.77585	0.830902	3.97088	0.830902	4.19022	0.830902	4.48443	0.830902	4.79342	0.830902	5.02803	0.830902	5.20017		0.830902	2.43784		0.830902	1.79554
0.835901	1.00685	0.835901	1.23525	0.835901	1.58525	0.835901	1.95671	0.835901	2.33341	0.835901	2.67387	0.835901	2.96713	0.835901	3.217	0.835901	3.5112	0.835901	3.71529	0.835901	3.92272	0.835901	4.15398	0.835901	4.36379	0.835901	4.62415	0.835901	4.78818	0.835901	5.01372	0.835901	5.21543	0.835901	5.43382	0.835901	5.71897	0.835901	6.0127	0.835901	6.21345	0.835901	6.3689		0.835901	2.59329		0.835901	1.90712
0.84098	1.07503	0.84098	1.44697	0.84098	1.9858	0.84098	2.52415	0.84098	3.05725	0.84098	3.536	0.84098	3.95371	0.84098	4.28368	0.84098	4.64322	0.84098	4.88832	0.84098	5.12149	0.84098	5.3723	0.84098	5.58068	0.84098	5.83436	0.84098	5.98648	0.84098	6.19295	0.84098	6.36556	0.84098	6.54438	0.84098	6.77421	0.84098	6.99738	0.84098	7.14329	0.84098	7.26488		0.84098	2.77163		0.84098	2.03968
0.84598	1.1518	0.84598	1.69921	0.84598	2.45739	0.84598	3.18886	0.84598	3.87503	0.84598	4.47585	0.84598	4.94792	0.84598	5.3251	0.84598	5.68368	0.84598	5.93021	0.84598	6.15003	0.84598	6.37033	0.84598	6.55105	0.84598	6.75466	0.84598	6.87769	0.84598	7.03695	0.84598	7.16856	0.84598	7.30112	0.84598	7.46229	0.84598	7.61202	0.84598	7.70929	0.84598	7.79655		0.84598	2.9719		0.84598	2.18655
0.851058	1.23954	0.851058	1.99009	0.851058	2.96808	0.851058	3.87026	0.851058	4.658	0.851058	5.29792	0.851058	5.77428	0.851058	6.13143	0.851058	6.45282	0.851058	6.66931	0.851058	6.85766	0.851058	7.03505	0.851058	7.17667	0.851058	7.32878	0.851058	7.42653	0.851058	7.54431	0.851058	7.63729	0.851058	7.72741	0.851058	7.83709	0.851058	7.92721	0.851058	7.99063	0.851058	8.05309		0.851058	3.20078		0.851058	2.35678
0.856058	1.34016	0.856058	2.30385	0.856058	3.45875	0.856058	4.46107	0.856058	5.27455	0.856058	5.8954	0.856058	6.32503	0.856058	6.64356	0.856058	6.90201	0.856058	7.08607	0.856058	7.24056	0.856058	7.38075	0.856058	7.49662	0.856058	7.60153	0.856058	7.68307	0.856058	7.76699	0.856058	7.83804	0.856058	7.90194	0.856058	7.97108	0.856058	8.02401	0.856058	8.06311	0.856058	8.10411		0.856058	3.46209		0.856058	2.55323
0.861058	1.4546	0.861058	2.61999	0.861058	3.88028	0.861058	4.90834	0.861058	5.69084	0.861058	6.25064	0.861058	6.63068	0.861058	6.89486	0.861058	7.10133	0.861058	7.26202	0.861058	7.38504	0.861058	7.49519	0.861058	7.59056	0.861058	7.66256	0.861058	7.73218	0.861058	7.79608	0.861058	7.85091	0.861058	7.89955	0.861058	7.94294	0.861058	7.98109	0.861058	7.99683	0.861058	8.03259		0.861058	3.76059		0.861058	2.77687
0.866137	1.58382	0.866137	2.91468	0.866137	4.20357	0.866137	5.19683	0.866137	5.92163	0.866137	6.42231	0.866137	6.7313	0.866137	6.95684	0.866137	7.12135	0.866137	7.25439	0.866137	7.35882	0.866137	7.44942	0.866137	7.53143	0.866137	7.58389	0.866137	7.64254	0.866137	7.69594	0.866137	7.74172	0.866137	7.77987	0.866137	7.81372	0.866137	7.84281	0.866137	7.85139	0.866137	7.88048		0.866137	4.0877		0.866137	3.02483
0.871136	1.72592	0.871136	3.18409	0.871136	4.44486	0.871136	5.37707	0.871136	6.03607	0.871136	6.48	0.871136	6.73845	0.871136	6.93539	0.871136	7.06556	0.871136	7.18191	0.871136	7.2687	0.871136	7.34261	0.871136	7.40984	0.871136	7.45752	0.871136	7.50616	0.871136	7.55098	0.871136	7.59295	0.871136	7.6268	0.871136	7.65446	0.871136	7.68259	0.871136	7.68974	0.871136	7.71597		0.871136	4.45249		0.871136	3.30283
0.876214	1.89138	0.876214	3.45255	0.876214	4.66849	0.876214	5.533	0.876214	6.13763	0.876214	6.53293	0.876214	6.75752	0.876214	6.92966	0.876214	7.04029	0.876214	7.13852	0.876214	7.21434	0.876214	7.27776	0.876214	7.33259	0.876214	7.37026	0.876214	7.41747	0.876214	7.45371	0.876214	7.49233	0.876214	7.52476	0.876214	7.55098	0.876214	7.57816	0.876214	7.58627	0.876214	7.61297		0.876214	4.87401		0.876214	3.62851
0.881214	2.07497	0.881214	3.70432	0.881214	4.85255	0.881214	5.65889	0.881214	6.20677	0.881214	6.55916	0.881214	6.76181	0.881214	6.91345	0.881214	7.00691	0.881214	7.09322	0.881214	7.15378	0.881214	7.20671	0.881214	7.25439	0.881214	7.29301	0.881214	7.32925	0.881214	7.36549	0.881214	7.40126	0.881214	7.42605	0.881214	7.45466	0.881214	7.48518	0.881214	7.49376	0.881214	7.52237		0.881214	5.34036		0.881214	3.989
0.886292	2.28621	0.886292	3.96611	0.886292	5.05378	0.886292	5.79383	0.886292	6.30596	0.886292	6.62067	0.886292	6.80521	0.886292	6.93825	0.886292	7.0174	0.886292	7.0875	0.886292	7.13995	0.886292	7.18525	0.886292	7.23007	0.886292	7.2625	0.886292	7.2954	0.886292	7.33307	0.886292	7.36263	0.886292	7.38886	0.886292	7.41652	0.886292	7.44799	0.886292	7.46181	0.886292	7.4909		0.886292	5.8768		0.886292	4.40242
0.891293	2.51604	0.891293	4.21168	0.891293	5.24022	0.891293	5.90589	0.891293	6.37891	0.891293	6.66025	0.891293	6.82809	0.891293	6.95303	0.891293	7.01216	0.891293	7.0751	0.891293	7.1204	0.891293	7.16284	0.891293	7.20051	0.891293	7.22483	0.891293	7.25439	0.891293	7.2892	0.891293	7.32353	0.891293	7.34833	0.891293	7.38028	0.891293	7.40841	0.891293	7.42987	0.891293	7.45848		0.891293	6.45282		0.891293	4.84921
0.896371	2.78116	0.896371	4.48396	0.896371	5.44526	0.896371	6.05133	0.896371	6.48906	0.896371	6.74417	0.896371	6.89438	0.896371	7.01359	0.896371	7.05698	0.896371	7.11515	0.896371	7.15092	0.896371	7.19383	0.896371	7.22864	0.896371	7.24724	0.896371	7.27633	0.896371	7.30923	0.896371	7.34404	0.896371	7.37074	0.896371	7.40746	0.896371	7.43893	0.896371	7.46086	0.896371	7.49519		0.896371	7.11515		0.896371	5.3642
0.901371	3.06536	0.901371	4.72953	0.901371	5.61215	0.901371	6.16624	0.901371	6.56774	0.901371	6.80187	0.901371	6.93729	0.901371	7.0546	0.901371	7.08559	0.901371	7.13709	0.901371	7.17619	0.901371	7.21386	0.901371	7.24295	0.901371	7.26202	0.901371	7.29158	0.901371	7.32878	0.901371	7.36311	0.901371	7.39363	0.901371	7.43177	0.901371	7.46944	0.901371	7.4971	0.901371	7.53239		0.901371	7.81754		0.901371	5.91257
0.906448	3.37435	0.906448	4.96604	0.906448	5.76475	0.906448	6.27162	0.906448	6.6364	0.906448	6.85575	0.906448	6.97926	0.906448	7.08845	0.906448	7.1204	0.906448	7.16427	0.906448	7.20766	0.906448	7.24009	0.906448	7.26679	0.906448	7.29397	0.906448	7.3221	0.906448	7.35786	0.906448	7.39649	0.906448	7.43225	0.906448	7.47612	0.906448	7.52285	0.906448	7.55384	0.906448	7.59438		0.906448	8.56999		0.906448	6.50194
0.911448	3.72149	0.911448	5.21733	0.911448	5.9345	0.911448	6.39656	0.911448	6.72891	0.911448	6.93682	0.911448	7.05221	0.911448	7.15712	0.911448	7.19288	0.911448	7.23389	0.911448	7.28062	0.911448	7.31209	0.911448	7.33927	0.911448	7.37217	0.911448	7.40364	0.911448	7.44703	0.911448	7.48709	0.911448	7.52523	0.911448	7.57864	0.911448	7.63205	0.911448	7.66829	0.911448	7.71263		0.911448	9.40255		0.911448	7.15712
0.916449	4.10153	0.916449	5.47101	0.916449	6.10521	0.916449	6.52864	0.916449	6.83572	0.916449	7.03171	0.916449	7.1452	0.916449	7.24819	0.916449	7.28443	0.916449	7.32925	0.916449	7.37598	0.916449	7.41175	0.916449	7.44513	0.916449	7.48423	0.916449	7.5238	0.916449	7.56767	0.916449	7.61393	0.916449	7.65589	0.916449	7.71597	0.916449	7.77462	0.916449	7.81897	0.916449	7.86331		0.916449	10.3047		0.916449	7.87285
0.921527	4.50875	0.921527	5.71086	0.921527	6.26733	0.921527	6.67694	0.921527	6.93777	0.921527	7.11945	0.921527	7.23866	0.921527	7.34165	0.921527	7.38075	0.921527	7.4313	0.921527	7.4847	0.921527	7.5238	0.921527	7.56243	0.921527	7.60725	0.921527	7.65303	0.921527	7.6988	0.921527	7.74744	0.921527	7.79799	0.921527	7.8614	0.921527	7.92292	0.921527	7.97012	0.921527	8.01733		0.921527	11.2513		0.921527	8.6315
0.926527	4.95412	0.926527	5.95977	0.926527	6.44424	0.926527	6.82523	0.926527	7.06556	0.926527	7.23103	0.926527	7.35739	0.926527	7.4642	0.926527	7.50902	0.926527	7.56624	0.926527	7.62203	0.926527	7.66781	0.926527	7.71072	0.926527	7.76508	0.926527	7.81086	0.926527	7.8614	0.926527	7.91243	0.926527	7.96583	0.926527	8.0302	0.926527	8.09362	0.926527	8.1375	0.926527	8.18566		0.926527	12.2784		0.926527	9.45643
0.931605	5.4238	0.931605	6.19676	0.931605	6.60589	0.931605	6.95208	0.931605	7.17857	0.931605	7.34547	0.931605	7.47231	0.931605	7.57769	0.931605	7.63062	0.931605	7.69403	0.931605	7.75316	0.931605	7.80371	0.931605	7.84948	0.931605	7.9048	0.931605	7.95296	0.931605	8.00446	0.931605	8.05691	0.931605	8.11127	0.931605	8.17135	0.931605	8.23143	0.931605	8.2734	0.931605	8.31917		0.931605	13.3374		0.931605	10.3181
0.936605	5.93069	0.936605	6.43756	0.936605	6.77516	0.936605	7.09751	0.936605	7.32115	0.936605	7.4766	0.936605	7.59247	0.936605	7.70452	0.936605	7.76604	0.936605	7.83184	0.936605	7.89049	0.936605	7.93865	0.936605	7.98872	0.936605	8.04594	0.936605	8.09029	0.936605	8.14131	0.936605	8.19186	0.936605	8.24336	0.936605	8.3001	0.936605	8.35684	0.936605	8.39261	0.936605	8.43457		0.936605	14.4575		0.936605	11.2389
0.941684	6.43804	0.941684	6.63831	0.941684	6.90582	0.941684	7.19669	0.941684	7.4332	0.941684	7.56195	0.941684	7.66304	0.941684	7.77271	0.941684	7.83756	0.941684	7.90623	0.941684	7.96249	0.941684	8.0097	0.941684	8.05834	0.941684	8.11079	0.941684	8.15562	0.941684	8.20807	0.941684	8.25099	0.941684	8.3001	0.941684	8.35112	0.941684	8.3988	0.941684	8.43314	0.941684	8.47319		0.941684	15.5361		0.941684	12.1425
0.946683	6.97735	0.946683	6.8486	0.946683	7.04935	0.946683	7.31113	0.946683	7.53859	0.946683	7.64301	0.946683	7.74792	0.946683	7.84615	0.946683	7.90766	0.946683	7.97966	0.946683	8.03164	0.946683	8.0755	0.946683	8.1208	0.946683	8.17231	0.946683	8.21236	0.946683	8.261	0.946683	8.30487	0.946683	8.34731	0.946683	8.39404	0.946683	8.43838	0.946683	8.4689	0.946683	8.50609		0.946683	16.6581		0.946683	13.0938
0.951761	7.54145	0.951761	7.0565	0.951761	7.19383	0.951761	7.4251	0.951761	7.63681	0.951761	7.74982	0.951761	7.83184	0.951761	7.911	0.951761	7.96774	0.951761	8.03593	0.951761	8.08409	0.951761	8.12558	0.951761	8.16849	0.951761	8.21379	0.951761	8.25623	0.951761	8.29724	0.951761	8.34063	0.951761	8.38355	0.951761	8.42551	0.951761	8.4627	0.951761	8.49322	0.951761	8.52517		0.951761	17.8054		0.951761	14.0827
0.956761	8.09792	0.956761	7.23007	0.956761	7.30255	0.956761	7.50187	0.956761	7.69308	0.956761	7.80943	0.956761	7.86331	0.956761	7.93436	0.956761	7.97632	0.956761	8.04499	0.956761	8.09029	0.956761	8.12891	0.956761	8.16802	0.956761	8.20902	0.956761	8.25337	0.956761	8.2877	0.956761	8.32871	0.956761	8.36686	0.956761	8.40834	0.956761	8.44077	0.956761	8.46938	0.956761	8.50276		0.956761	18.8878		0.956761	15.0388
0.96184	8.64771	0.96184	7.39124	0.96184	7.39744	0.96184	7.56672	0.96184	7.7317	0.96184	7.83804	0.96184	7.87714	0.96184	7.93818	0.96184	7.96297	0.96184	8.0364	0.96184	8.08027	0.96184	8.11365	0.96184	8.14703	0.96184	8.18661	0.96184	8.23048	0.96184	8.26243	0.96184	8.30296	0.96184	8.33968	0.96184	8.37735	0.96184	8.40739	0.96184	8.43791	0.96184	8.46652		0.96184	19.9364		0.96184	15.9906
0.96684	9.20418	0.96684	7.54669	0.96684	7.48852	0.96684	7.62871	0.96684	7.77319	0.96684	7.85902	0.96684	7.91386	0.96684	7.93818	0.96684	7.9582	0.96684	8.02067	0.96684	8.06644	0.96684	8.09505	0.96684	8.12987	0.96684	8.16563	0.96684	8.20759	0.96684	8.23859	0.96684	8.27721	0.96684	8.31154	0.96684	8.35303	0.96684	8.37878	0.96684	8.40739	0.96684	8.43504		0.96684	20.9654		0.96684	16.9299
0.97184	9.76352	0.97184	7.69737	0.97184	7.57578	0.97184	7.68307	0.97184	7.80466	0.97184	7.87619	0.97184	7.92578	0.97184	7.93102	0.97184	7.95916	0.97184	8.00541	0.97184	8.04928	0.97184	8.07884	0.97184	8.11079	0.97184	8.14608	0.97184	8.18852	0.97184	8.21522	0.97184	8.25814	0.97184	8.28961	0.97184	8.32966	0.97184	8.35303	0.97184	8.3845	0.97184	8.41168		0.97184	21.9673		0.97184	17.8669
0.976918	10.2942	0.976918	7.82373	0.976918	7.6392	0.976918	7.71168	0.976918	7.81181	0.976918	7.86999	0.976918	7.91195	0.976918	7.9315	0.976918	7.93818	0.976918	7.97632	0.976918	8.01161	0.976918	8.03974	0.976918	8.07312	0.976918	8.10793	0.976918	8.15276	0.976918	8.17612	0.976918	8.21713	0.976918	8.24908	0.976918	8.28818	0.976918	8.30725	0.976918	8.34254	0.976918	8.37019		0.976918	22.8732		0.976918	18.7333
0.981917	10.7644	0.981917	7.90051	0.981917	7.65827	0.981917	7.69833	0.981917	7.79477	0.981917	7.82516	0.981917	7.85616	0.981917	7.87905	0.981917	7.87285	0.981917	7.91338	0.981917	7.94485	0.981917	7.96297	0.981917	7.99253	0.981917	8.02639	0.981917	8.07074	0.981917	8.09505	0.981917	8.1375	0.981917	8.16992	0.981917	8.20902	0.981917	8.23334	0.981917	8.27101	0.981917	8.29056		0.981917	23.6162		0.981917	19.4839
0.986996	11.256	0.986996	8.01018	0.986996	7.70977	0.986996	7.7236	0.986996	7.78177	0.986996	7.8204	0.986996	7.84185	0.986996	7.8595	0.986996	7.87619	0.986996	7.88811	0.986996	7.92768	0.986996	7.94294	0.986996	7.97203	0.986996	8.00159	0.986996	8.04594	0.986996	8.07217	0.986996	8.11699	0.986996	8.14894	0.986996	8.18947	0.986996	8.21665	0.986996	8.25289	0.986996	8.27435		0.986996	24.3882		0.986996	20.2649
0.991996	11.7128	0.991996	8.10411	0.991996	7.75173	0.991996	7.73695	0.991996	7.78082	0.991996	7.80991	0.991996	7.82373	0.991996	7.83709	0.991996	7.86283	0.991996	7.87237	0.991996	7.90527	0.991996	7.92482	0.991996	7.95296	0.991996	7.98109	0.991996	8.0221	0.991996	8.05357	0.991996	8.09935	0.991996	8.13225	0.991996	8.17564	0.991996	8.20092	0.991996	8.23811	0.991996	8.26291		0.991996	25.0667		0.991996	20.9802
0.997074	12.1396	0.997074	8.19186	0.997074	7.78988	0.997074	7.74887	0.997074	7.7813	0.997074	7.80037	0.997074	7.80848	0.997074	7.81992	0.997074	7.84615	0.997074	7.87285	0.997074	7.88191	0.997074	7.911	0.997074	7.94056	0.997074	7.96965	0.997074	8.01161	0.997074	8.04451	0.997074	8.09124	0.997074	8.12462	0.997074	8.16563	0.997074	8.18995	0.997074	8.22953	0.997074	8.25861		0.997074	25.6704		0.997074	21.6297
1.00207	12.5006	1.00207	8.25194	1.00207	7.80323	1.00207	7.73886	1.00207	7.76079	1.00207	7.77033	1.00207	7.77319	1.00207	7.78463	1.00207	7.80991	1.00207	7.84042	1.00207	7.86427	1.00207	7.87666	1.00207	7.9048	1.00207	7.93627	1.00207	7.97871	1.00207	8.01256	1.00207	8.08576	1.00207	8.12176	1.00207	8.14656	1.00207	8.17374	1.00207	8.21141	1.00207	8.25933		1.00207	26.1281		1.00207	22.1594
1.00715	12.8396	1.00715	8.32299	1.00715	7.82946	1.00715	7.74553	1.00715	7.75602	1.00715	7.75793	1.00715	7.75888	1.00715	7.76747	1.00715	7.79322	1.00715	7.82516	1.00715	7.85664	1.00715	7.88239	1.00715	7.90527	1.00715	7.93818	1.00715	7.97918	1.00715	8.02114	1.00715	8.08415	1.00715	8.12092	1.00715	8.15753	1.00715	8.18661	1.00715	8.22428	1.00715	8.25385		1.00715	26.5354		1.00715	22.6525
1.01215	13.1453	1.01215	8.38879	1.01215	7.85616	1.01215	7.75316	1.01215	7.75364	1.01215	7.7503	1.01215	7.74935	1.01215	7.75602	1.01215	7.78082	1.01215	7.81706	1.01215	7.84805	1.01215	7.88	1.01215	7.91386	1.01215	7.94867	1.01215	7.99063	1.01215	8.03164	1.01215	8.0798	1.01215	8.11747	1.01215	8.16134	1.01215	8.19138	1.01215	8.23048	1.01215	8.26195		1.01215	26.8658		1.01215	23.085
1.01723	13.4008	1.01723	8.44935	1.01723	7.87809	1.01723	7.75698	1.01723	7.74601	1.01723	7.73838	1.01723	7.74363	1.01723	7.7441	1.01723	7.76747	1.01723	7.80895	1.01723	7.83613	1.01723	7.87237	1.01723	7.911	1.01723	7.94724	1.01723	7.98872	1.01723	8.03164	1.01723	8.0798	1.01723	8.11985	1.01723	8.16277	1.01723	8.19472	1.01723	8.23477	1.01723	8.26767		1.01723	27.1038		1.01723	23.435
1.02223	13.5911	1.02223	8.48464	1.02223	7.87905	1.02223	7.75507	1.02223	7.72026	1.02223	7.71072	1.02223	7.71406	1.02223	7.71072	1.02223	7.73838	1.02223	7.77987	1.02223	7.82695	1.02223	7.86367	1.02223	7.90325	1.02223	7.94223	1.02223	7.98491	1.02223	8.02937	1.02223	8.07848	1.02223	8.11913	1.02223	8.16563	1.02223	8.18137	1.02223	8.22094	1.02223	8.25432		1.02223	27.2044		1.02223	23.6567
1.02723	13.7809	1.02723	8.54853	1.02723	7.90861	1.02723	7.75316	1.02723	7.72408	1.02723	7.7112	1.02723	7.7112	1.02723	7.71168	1.02723	7.74029	1.02723	7.7813	1.02723	7.81181	1.02723	7.85139	1.02723	7.8924	1.02723	7.93341	1.02723	7.97728	1.02723	8.02448	1.02723	8.07312	1.02723	8.11508	1.02723	8.1642	1.02723	8.20139	1.02723	8.23954	1.02723	8.27435		1.02723	27.3059		1.02723	23.8751
1.03231	13.9206	1.03231	8.60575	1.03231	7.93198	1.03231	7.75698	1.03231	7.71931	1.03231	7.70596	1.03231	7.70357	1.03231	7.70643	1.03231	7.73504	1.03231	7.77843	1.03231	7.81181	1.03231	7.85091	1.03231	7.89574	1.03231	7.93961	1.03231	7.983	1.03231	8.02973	1.03231	8.08123	1.03231	8.12414	1.03231	8.17421	1.03231	8.21332	1.03231	8.25194	1.03231	8.28818		1.03231	27.3369		1.03231	24.0324
1.03731	14.0636	1.03731	8.68348	1.03731	7.97489	1.03731	7.78177	1.03731	7.71978	1.03731	7.70286	1.03731	7.71597	1.03731	7.70607	1.03731	7.73182	1.03731	7.7739	1.03731	7.80991	1.03731	7.85079	1.03731	7.89478	1.03731	7.94092	1.03731	7.98455	1.03731	8.03235	1.03731	8.08194	1.03731	8.15228	1.03731	8.20235	1.03731	8.24193	1.03731	8.28246	1.03731	8.31488		1.03731	27.3713		1.03731	24.1955
1.04239	14.1347	1.04239	8.72878	1.04239	7.98443	1.04239	7.77081	1.04239	7.7174	1.04239	7.69833	1.04239	7.69213	1.04239	7.70405	1.04239	7.72789	1.04239	7.77128	1.04239	7.81038	1.04239	7.85282	1.04239	7.89764	1.04239	7.94771	1.04239	7.99158	1.04239	8.04022	1.04239	8.09076	1.04239	8.13607	1.04239	8.18661	1.04239	8.22285	1.04239	8.26195	1.04239	8.29485		1.04239	27.2649		1.04239	24.2394
1.04739	14.2277	1.04739	8.79982	1.04739	8.01542	1.04739	7.78082	1.04739	7.71835	1.04739	7.69594	1.04739	7.68784	1.04739	7.70214	1.04739	7.72408	1.04739	7.76461	1.04739	7.80561	1.04739	7.84805	1.04739	7.89335	1.04739	7.94294	1.04739	7.98634	1.04739	8.03497	1.04739	8.08266	1.04739	8.12605	1.04739	8.17612	1.04739	8.20616	1.04739	8.24097	1.04739	8.27197		1.04739	27.1939		1.04739	24.3023
1.05247	14.2711	1.05247	8.8518	1.05247	8.02162	1.05247	7.76556	1.05247	7.69117	1.05247	7.66209	1.05247	7.64921	1.05247	7.66161	1.05247	7.68021	1.05247	7.71883	1.05247	7.75698	1.05247	7.8018	1.05247	7.84424	1.05247	7.88954	1.05247	7.93341	1.05247	7.97775	1.05247	8.02353	1.05247	8.06358	1.05247	8.10507	1.05247	8.12558	1.05247	8.15419	1.05247	8.18137		1.05247	27.038		1.05247	24.2899
1.05746	14.3393	1.05746	8.92857	1.05746	8.04213	1.05746	7.76079	1.05746	7.67353	1.05746	7.63586	1.05746	7.61488	1.05746	7.62156	1.05746	7.63681	1.05746	7.66924	1.05746	7.705	1.05746	7.74744	1.05746	7.78606	1.05746	7.82612	1.05746	7.8657	1.05746	7.90289	1.05746	7.94247	1.05746	7.97728	1.05746	8.00684	1.05746	8.01781	1.05746	8.03307	1.05746	8.05262		1.05746	26.9402		1.05746	24.3276
1.06254	14.4013	1.06254	8.99962	1.06254	8.04451	1.06254	7.73695	1.06254	7.633	1.06254	7.5815	1.06254	7.55098	1.06254	7.54478	1.06254	7.55337	1.06254	7.57816	1.06254	7.60868	1.06254	7.64874	1.06254	7.67544	1.06254	7.70643	1.06254	7.74029	1.06254	7.77128	1.06254	7.80371	1.06254	7.82803	1.06254	7.84328	1.06254	7.83899	1.06254	7.84424	1.06254	7.85521		1.06254	26.8291		1.06254	24.3524
1.06754	14.4528	1.06754	9.05779	1.06754	8.02353	1.06754	7.68545	1.06754	7.56433	1.06754	7.49615	1.06754	7.44942	1.06754	7.42796	1.06754	7.42796	1.06754	7.44274	1.06754	7.46658	1.06754	7.49519	1.06754	7.51141	1.06754	7.53239	1.06754	7.55957	1.06754	7.57864	1.06754	7.6001	1.06754	7.61774	1.06754	7.61726	1.06754	7.60439	1.06754	7.59914	1.06754	7.60153		1.06754	26.7233		1.06754	24.3782
1.07262	14.5095	1.07262	9.10929	1.07262	7.98634	1.07262	7.61536	1.07262	7.47374	1.07262	7.38171	1.07262	7.31781	1.07262	7.28014	1.07262	7.26631	1.07262	7.26965	1.07262	7.28539	1.07262	7.30303	1.07262	7.31066	1.07262	7.31829	1.07262	7.34022	1.07262	7.34928	1.07262	7.36502	1.07262	7.37408	1.07262	7.36311	1.07262	7.34356	1.07262	7.33164	1.07262	7.33164		1.07262	26.6594		1.07262	24.432
1.07762	14.5553	1.07762	9.12503	1.07762	7.911	1.07762	7.51188	1.07762	7.34451	1.07762	7.23103	1.07762	7.1471	1.07762	7.09179	1.07762	7.06747	1.07762	7.05889	1.07762	7.0689	1.07762	7.07272	1.07762	7.07605	1.07762	7.07605	1.07762	7.09179	1.07762	7.0956	1.07762	7.10752	1.07762	7.1142	1.07762	7.09799	1.07762	7.07748	1.07762	7.06652	1.07762	7.06556		1.07762	26.5897		1.07762	24.4759
1.08262	14.5934	1.08262	9.09976	1.08262	7.808	1.08262	7.38457	1.08262	7.19145	1.08262	7.05603	1.08262	6.95732	1.08262	6.88913	1.08262	6.85384	1.08262	6.83668	1.08262	6.84001	1.08262	6.83763	1.08262	6.83715	1.08262	6.83334	1.08262	6.84907	1.08262	6.85003	1.08262	6.85956	1.08262	6.86767	1.08262	6.85384	1.08262	6.83668	1.08262	6.82809	1.08262	6.83		1.08262	26.5287		1.08262	24.5174
1.0877	14.6101	1.0877	9.03061	1.0877	7.67925	1.0877	7.23579	1.0877	7.02217	1.0877	6.8691	1.0877	6.75895	1.0877	6.68361	1.0877	6.64308	1.0877	6.61972	1.0877	6.61829	1.0877	6.61304	1.0877	6.61352	1.0877	6.6097	1.0877	6.62639	1.0877	6.62735	1.0877	6.63688	1.0877	6.64785	1.0877	6.63927	1.0877	6.6283	1.0877	6.62258	1.0877	6.62735		1.0877	26.4495		1.0877	24.5355
1.0927	14.6216	1.0927	8.93763	1.0927	7.55432	1.0927	7.09465	1.0927	6.86386	1.0927	6.69744	1.0927	6.58252	1.0927	6.50241	1.0927	6.45998	1.0927	6.43566	1.0927	6.43041	1.0927	6.42564	1.0927	6.42612	1.0927	6.42517	1.0927	6.44233	1.0927	6.44424	1.0927	6.45616	1.0927	6.46904	1.0927	6.46617	1.0927	6.46093	1.0927	6.45854	1.0927	6.4676		1.0927	26.3861		1.0927	24.5465
1.09778	14.5767	1.09778	8.81556	1.09778	7.42414	1.09778	6.94969	1.09778	6.7065	1.09778	6.53341	1.09778	6.41515	1.09778	6.33504	1.09778	6.29165	1.09778	6.26495	1.09778	6.26161	1.09778	6.25637	1.09778	6.25875	1.09778	6.26066	1.09778	6.27639	1.09778	6.28116	1.09778	6.29547	1.09778	6.31025	1.09778	6.31454	1.09778	6.31502	1.09778	6.31502	1.09778	6.32598		1.09778	26.266		1.09778	24.4697
1.0927	12.2388	1.0927	7.21195	1.0927	6.01461	1.0927	5.59308	1.0927	5.37612	1.0927	5.2221	1.0927	5.11672	1.0927	5.04376	1.0927	5.00466	1.0927	4.97987	1.0927	4.97462	1.0927	4.96795	1.0927	4.96842	1.0927	4.97319	1.0927	4.9875	1.0927	4.99322	1.0927	5.008	1.0927	5.02278	1.0927	5.03137	1.0927	5.03709	1.0927	5.04043	1.0927	5.0533		1.0927	21.8256		1.0927	20.4309
1.0877	10.3991	1.0877	6.02605	1.0877	4.98845	1.0877	4.6127	1.0877	4.42197	1.0877	4.28559	1.0877	4.1907	1.0877	4.12346	1.0877	4.08627	1.0877	4.061	1.0877	4.05432	1.0877	4.04669	1.0877	4.04812	1.0877	4.05194	1.0877	4.06338	1.0877	4.0691	1.0877	4.08389	1.0877	4.09724	1.0877	4.1082	1.0877	4.11488	1.0877	4.1206	1.0877	4.133		1.0877	18.3757		1.0877	17.2685
1.08262	8.94049	1.08262	5.12197	1.08262	4.21406	1.08262	3.88123	1.08262	3.71148	1.08262	3.58988	1.08262	3.50071	1.08262	3.44016	1.08262	3.40296	1.08262	3.38055	1.08262	3.37149	1.08262	3.36434	1.08262	3.36482	1.08262	3.36625	1.08262	3.37721	1.08262	3.38103	1.08262	3.39343	1.08262	3.40582	1.08262	3.4187	1.08262	3.4268	1.08262	3.43205	1.08262	3.44397		1.08262	15.6716		1.08262	14.7803
1.07762	7.75745	1.07762	4.40433	1.07762	3.60323	1.07762	3.30664	1.07762	3.15644	1.07762	3.04724	1.07762	2.96665	1.07762	2.91039	1.07762	2.87558	1.07762	2.85173	1.07762	2.84315	1.07762	2.83409	1.07762	2.83266	1.07762	2.83457	1.07762	2.84315	1.07762	2.84887	1.07762	2.85889	1.07762	2.86985	1.07762	2.88177	1.07762	2.89083	1.07762	2.8956	1.07762	2.90562		1.07762	13.4924		1.07762	12.7671
1.07262	6.77898	1.07262	3.82306	1.07262	3.11161	1.07262	2.8484	1.07262	2.71488	1.07262	2.61618	1.07262	2.54179	1.07262	2.48886	1.07262	2.45501	1.07262	2.43259	1.07262	2.42401	1.07262	2.41352	1.07262	2.41161	1.07262	2.41304	1.07262	2.42067	1.07262	2.42449	1.07262	2.4345	1.07262	2.44452	1.07262	2.45596	1.07262	2.46454	1.07262	2.46883	1.07262	2.47837		1.07262	11.7085		1.07262	11.1134
1.06754	5.9593	1.06754	3.34193	1.06754	2.70868	1.06754	2.4736	1.06754	2.35535	1.06754	2.26618	1.06754	2.19656	1.06754	2.14792	1.06754	2.1155	1.06754	2.09213	1.06754	2.08307	1.06754	2.07354	1.06754	2.0702	1.06754	2.07258	1.06754	2.07735	1.06754	2.08069	1.06754	2.0907	1.06754	2.09929	1.06754	2.11025	1.06754	2.11836	1.06754	2.12313	1.06754	2.13123		1.06754	10.226		1.06754	9.74254
1.06254	5.27312	1.06254	2.94281	1.06254	2.37537	1.06254	2.16557	1.06254	2.05971	1.06254	1.97769	1.06254	1.91427	1.06254	1.86801	1.06254	1.8375	1.06254	1.81604	1.06254	1.80746	1.06254	1.79697	1.06254	1.79267	1.06254	1.79458	1.06254	1.7984	1.06254	1.80221	1.06254	1.80936	1.06254	1.81842	1.06254	1.82796	1.06254	1.83511	1.06254	1.84036	1.06254	1.84751		1.06254	8.9939		1.06254	8.58954
1.05746	4.68566	1.05746	2.60378	1.05746	2.09309	1.05746	1.90521	1.05746	1.81127	1.05746	1.73736	1.05746	1.67966	1.05746	1.63675	1.05746	1.60623	1.05746	1.58573	1.05746	1.57667	1.05746	1.5657	1.05746	1.56188	1.05746	1.56475	1.05746	1.56618	1.05746	1.56904	1.05746	1.57571	1.05746	1.5843	1.05746	1.59288	1.05746	1.60051	1.05746	1.6048	1.05746	1.61195		1.05746	7.94628		1.05746	7.61059
1.05247	4.17973	1.05247	2.31195	1.05247	1.85276	1.05247	1.68539	1.05247	1.60146	1.05247	1.53471	1.05247	1.48035	1.05247	1.43981	1.05247	1.41073	1.05247	1.39022	1.05247	1.38116	1.05247	1.37067	1.05247	1.36781	1.05247	1.36829	1.05247	1.3702	1.05247	1.37306	1.05247	1.38116	1.05247	1.38689	1.05247	1.39595	1.05247	1.4031	1.05247	1.40644	1.05247	1.41263		1.05247	7.05126		1.05247	6.77087
1.04739	3.74676	1.04739	2.06448	1.04739	1.64915	1.04739	1.4999	1.04739	1.42599	1.04739	1.36257	1.04739	1.3125	1.04739	1.27483	1.04739	1.2467	1.04739	1.22905	1.04739	1.21904	1.04739	1.2095	1.04739	1.20378	1.04739	1.20426	1.04739	1.20759	1.04739	1.2095	1.04739	1.2157	1.04739	1.22285	1.04739	1.23144	1.04739	1.23716	1.04739	1.24097	1.04739	1.2467		1.04739	6.28593		1.04739	6.05419
1.04239	3.36148	1.04239	1.8456	1.04239	1.46938	1.04239	1.33586	1.04239	1.27054	1.04239	1.21284	1.04239	1.16659	1.04239	1.13082	1.04239	1.10412	1.04239	1.08696	1.04239	1.07694	1.04239	1.06788	1.04239	1.06311	1.04239	1.06311	1.04239	1.06454	1.04239	1.0674	1.04239	1.0736	1.04239	1.07933	1.04239	1.08696	1.04239	1.09315	1.04239	1.09649	1.04239	1.10126		1.04239	5.61358		1.04239	5.41808
1.03731	3.02864	1.03731	1.6563	1.03731	1.31488	1.03731	1.1971	1.03731	1.13893	1.03731	1.08552	1.03731	1.04261	1.03731	1.0078	1.03731	0.983481	1.03731	0.967269	1.03731	0.957255	1.03731	0.947719	1.03731	0.94295	1.03731	0.94295	1.03731	0.943904	1.03731	0.947242	1.03731	0.952487	1.03731	0.957732	1.03731	0.965362	1.03731	0.970607	1.03731	0.973468	1.03731	0.978713		1.03731	5.03423		1.03731	4.87115
1.03231	2.72871	1.03231	1.48654	1.03231	1.17708	1.03231	1.07122	1.03231	1.02067	1.03231	0.971084	1.03231	0.931506	1.03231	0.899081	1.03231	0.875239	1.03231	0.859504	1.03231	0.84949	1.03231	0.840907	1.03231	0.836616	1.03231	0.836139	1.03231	0.838046	1.03231	0.839477	1.03231	0.844245	1.03231	0.850444	1.03231	0.85712	1.03231	0.861888	1.03231	0.864749	1.03231	0.869517		1.03231	4.51209		1.03231	4.3781
1.02723	2.4655	1.02723	1.33825	1.02723	1.05691	1.02723	0.962501	1.02723	0.918632	1.02723	0.874286	1.02723	0.835185	1.02723	0.805144	1.02723	0.782256	1.02723	0.767951	1.02723	0.758414	1.02723	0.749354	1.02723	0.744586	1.02723	0.744109	1.02723	0.745063	1.02723	0.747924	1.02723	0.751739	1.02723	0.758414	1.02723	0.764613	1.02723	0.770335	1.02723	0.772243	1.02723	0.77558		1.02723	4.06052		1.02723	3.94989
1.02223	2.23042	1.02223	1.20616	1.02223	0.95058	1.02223	0.866656	1.02223	0.829463	1.02223	0.787024	1.02223	0.751739	1.02223	0.722651	1.02223	0.70024	1.02223	0.685458	1.02223	0.678306	1.02223	0.668769	1.02223	0.664477	1.02223	0.663524	1.02223	0.664477	1.02223	0.665908	1.02223	0.670676	1.02223	0.675445	1.02223	0.681167	1.02223	0.688319	1.02223	0.68975	1.02223	0.693088		1.02223	3.65569		1.02223	3.56556
1.01723	2.02347	1.01723	1.09077	1.01723	0.857596	1.01723	0.78321	1.01723	0.750785	1.01723	0.711207	1.01723	0.678782	1.01723	0.651126	1.01723	0.631099	1.01723	0.617266	1.01723	0.608683	1.01723	0.599623	1.01723	0.594378	1.01723	0.593424	1.01723	0.594378	1.01723	0.596762	1.01723	0.601053	1.01723	0.606298	1.01723	0.612974	1.01723	0.616312	1.01723	0.618219	1.01723	0.622511		1.01723	3.30616		1.01723	3.2313
1.01215	1.83607	1.01215	0.985389	1.01215	0.773673	1.01215	0.70787	1.01215	0.679259	1.01215	0.644927	1.01215	0.612497	1.01215	0.586271	1.01215	0.567198	1.01215	0.55337	1.01215	0.54574	1.01215	0.53668	1.01215	0.532866	1.01215	0.531912	1.01215	0.533342	1.01215	0.534296	1.01215	0.538588	1.01215	0.542879	1.01215	0.549078	1.01215	0.55337	1.01215	0.555754	1.01215	0.559092		1.01215	2.98763		1.01215	2.9266
1.00715	1.66727	1.00715	0.890975	1.00715	0.697856	1.00715	0.639205	1.00715	0.615358	1.00715	0.582933	1.00715	0.553846	1.00715	0.528574	1.00715	0.510454	1.00715	0.49758	1.00715	0.489473	1.00715	0.48089	1.00715	0.477552	1.00715	0.476122	1.00715	0.476599	1.00715	0.478983	1.00715	0.481844	1.00715	0.487089	1.00715	0.493288	1.00715	0.497103	1.00715	0.498533	1.00715	0.502825		1.00715	2.70391		1.00715	2.65575
1.00207	1.51706	1.00207	0.806575	1.00207	0.630145	1.00207	0.580549	1.00207	0.558615	1.00207	0.528574	1.00207	0.501394	1.00207	0.477552	1.00207	0.459909	1.00207	0.447989	1.00207	0.439882	1.00207	0.43273	1.00207	0.428438	1.00207	0.426531	1.00207	0.427485	1.00207	0.428438	1.00207	0.433207	1.00207	0.437498	1.00207	0.442266	1.00207	0.447035	1.00207	0.450373	1.00207	0.452757		1.00207	2.44928		1.00207	2.41114
0.997074	1.38259	0.997074	0.731711	0.997074	0.571489	0.997074	0.526667	0.997074	0.509024	0.997074	0.481367	0.997074	0.456095	0.997074	0.433207	0.997074	0.41604	0.997074	0.404119	0.997074	0.396013	0.997074	0.389338	0.997074	0.385046	0.997074	0.384092	0.997074	0.384092	0.997074	0.385523	0.997074	0.389814	0.997074	0.394583	0.997074	0.398874	0.997074	0.403166	0.997074	0.404596	0.997074	0.408411		0.997074	2.22326		0.997074	2.19322
0.991996	1.25909	0.991996	0.66257	0.991996	0.516176	0.991996	0.477552	0.991996	0.462294	0.991996	0.437021	0.991996	0.413179	0.991996	0.391245	0.991996	0.375032	0.991996	0.363588	0.991996	0.356436	0.991996	0.349283	0.991996	0.345469	0.991996	0.344038	0.991996	0.344038	0.991996	0.346422	0.991996	0.350714	0.991996	0.354528	0.991996	0.359297	0.991996	0.362158	0.991996	0.365496	0.991996	0.36788		0.991996	2.01918		0.991996	1.99629
0.986996	1.14799	0.986996	0.600576	0.986996	0.466585	0.986996	0.43273	0.986996	0.421286	0.986996	0.396967	0.986996	0.374556	0.986996	0.354052	0.986996	0.338793	0.986996	0.327349	0.986996	0.32115	0.986996	0.313997	0.986996	0.310659	0.986996	0.308752	0.986996	0.309229	0.986996	0.311136	0.986996	0.314474	0.986996	0.318289	0.986996	0.32258	0.986996	0.327349	0.986996	0.329256	0.986996	0.33164		0.986996	1.83464		0.986996	1.81604
0.981917	1.0469	0.981917	0.545263	0.981917	0.422239	0.981917	0.393152	0.981917	0.382662	0.981917	0.361204	0.981917	0.340223	0.981917	0.320196	0.981917	0.305414	0.981917	0.294924	0.981917	0.288248	0.981917	0.282049	0.981917	0.278234	0.981917	0.276804	0.981917	0.278711	0.981917	0.278711	0.981917	0.282049	0.981917	0.286341	0.981917	0.291109	0.981917	0.294924	0.981917	0.295401	0.981917	0.299215		0.981917	1.66679		0.981917	1.65534
0.976918	0.958209	0.976918	0.495672	0.976918	0.383139	0.976918	0.357866	0.976918	0.34976	0.976918	0.33021	0.976918	0.310659	0.976918	0.291109	0.976918	0.277281	0.976918	0.267267	0.976918	0.260592	0.976918	0.254393	0.976918	0.250578	0.976918	0.249147	0.976918	0.249147	0.976918	0.251532	0.976918	0.253439	0.976918	0.258684	0.976918	0.262976	0.976918	0.266314	0.976918	0.267744	0.976918	0.271082		0.976918	1.52135		0.976918	1.5142
0.97184	0.875716	0.97184	0.448942	0.97184	0.345945	0.97184	0.324488	0.97184	0.317812	0.97184	0.300646	0.97184	0.281572	0.97184	0.263453	0.97184	0.250101	0.97184	0.239611	0.97184	0.233412	0.97184	0.227213	0.97184	0.223398	0.97184	0.221968	0.97184	0.222921	0.97184	0.225306	0.97184	0.227213	0.97184	0.231504	0.97184	0.235319	0.97184	0.238657	0.97184	0.240564	0.97184	0.243425		0.97184	1.38355		0.97184	1.38069
0.96684	0.799422	0.96684	0.406504	0.96684	0.311613	0.96684	0.29397	0.96684	0.289679	0.96684	0.273466	0.96684	0.254393	0.96684	0.236273	0.96684	0.224352	0.96684	0.214815	0.96684	0.209093	0.96684	0.202417	0.96684	0.199556	0.96684	0.197649	0.96684	0.197649	0.96684	0.200033	0.96684	0.203371	0.96684	0.205755	0.96684	0.20957	0.96684	0.213861	0.96684	0.215292	0.96684	0.219107		0.96684	1.25766		0.96684	1.25909
0.96184	0.730281	0.96184	0.368357	0.96184	0.281572	0.96184	0.266314	0.96184	0.262976	0.96184	0.24724	0.96184	0.231028	0.96184	0.213861	0.96184	0.200987	0.96184	0.192404	0.96184	0.186205	0.96184	0.180006	0.96184	0.177622	0.96184	0.175238	0.96184	0.177145	0.96184	0.178099	0.96184	0.18096	0.96184	0.183821	0.96184	0.188112	0.96184	0.190973	0.96184	0.192404	0.96184	0.195742		0.96184	1.14608		0.96184	1.14847
0.956761	0.667815	0.956761	0.332117	0.956761	0.252962	0.956761	0.240564	0.956761	0.238657	0.956761	0.224352	0.956761	0.207663	0.956761	0.192404	0.956761	0.180006	0.956761	0.171423	0.956761	0.165224	0.956761	0.160933	0.956761	0.157118	0.956761	0.15521	0.956761	0.155687	0.956761	0.157118	0.956761	0.160456	0.956761	0.163317	0.956761	0.167608	0.956761	0.169992	0.956761	0.171423	0.956761	0.174761		0.956761	1.04356		0.956761	1.04833
0.951761	0.610113	0.951761	0.299692	0.951761	0.226736	0.951761	0.217199	0.951761	0.215292	0.951761	0.203371	0.951761	0.187159	0.951761	0.172377	0.951761	0.159979	0.951761	0.151873	0.951761	0.146151	0.951761	0.142813	0.951761	0.138521	0.951761	0.137091	0.951761	0.137568	0.951761	0.138521	0.951761	0.141382	0.951761	0.14472	0.951761	0.147581	0.951761	0.152349	0.951761	0.152349	0.951761	0.155687		0.951761	0.948672		0.951761	0.957255
0.946683	0.556707	0.946683	0.270128	0.946683	0.201941	0.946683	0.194311	0.946683	0.194788	0.946683	0.181913	0.946683	0.167608	0.946683	0.152826	0.946683	0.141382	0.946683	0.132799	0.946683	0.127554	0.946683	0.122786	0.946683	0.119448	0.946683	0.118017	0.946683	0.118971	0.946683	0.119925	0.946683	0.123262	0.946683	0.126123	0.946683	0.130415	0.946683	0.131845	0.946683	0.132799	0.946683	0.137091		0.946683	0.859981		0.946683	0.870948
0.941684	0.507593	0.941684	0.241518	0.941684	0.180006	0.941684	0.174284	0.941684	0.173807	0.941684	0.163317	0.941684	0.148058	0.941684	0.135183	0.941684	0.124216	0.941684	0.117064	0.941684	0.110388	0.941684	0.106096	0.941684	0.103235	0.941684	0.101805	0.941684	0.101805	0.941684	0.103712	0.941684	0.106573	0.941684	0.110388	0.941684	0.112772	0.941684	0.115633	0.941684	0.116587	0.941684	0.119925		0.941684	0.779872		0.941684	0.793223
0.936605	0.464201	0.936605	0.216246	0.936605	0.159979	0.936605	0.15521	0.936605	0.156164	0.936605	0.145674	0.936605	0.132799	0.936605	0.118494	0.936605	0.108004	0.936605	0.100374	0.936605	0.0956059	0.936605	0.0908375	0.936605	0.0874996	0.936605	0.0870228	0.936605	0.0870228	0.936605	0.0879765	0.936605	0.0898838	0.936605	0.0941753	0.936605	0.0970364	0.936605	0.0994205	0.936605	0.101328	0.936605	0.103712		0.936605	0.70787		0.936605	0.722175
0.931605	0.421762	0.931605	0.192404	0.931605	0.138998	0.931605	0.13566	0.931605	0.138044	0.931605	0.127077	0.931605	0.114202	0.931605	0.101805	0.931605	0.0917912	0.931605	0.0841618	0.931605	0.0789165	0.931605	0.074625	0.931605	0.0712872	0.931605	0.071764	0.931605	0.0712872	0.931605	0.0727177	0.931605	0.074625	0.931605	0.0779629	0.931605	0.0808239	0.931605	0.0836849	0.931605	0.0841618	0.931605	0.0870228		0.931605	0.635867		0.931605	0.65351
0.926527	0.383615	0.926527	0.169516	0.926527	0.120401	0.926527	0.118971	0.926527	0.120401	0.926527	0.111818	0.926527	0.0989437	0.926527	0.0870228	0.926527	0.0770092	0.926527	0.0693798	0.926527	0.0641346	0.926527	0.0603199	0.926527	0.0574589	0.926527	0.056982	0.926527	0.0565052	0.926527	0.0584126	0.926527	0.0607967	0.926527	0.0636578	0.926527	0.0665188	0.926527	0.0693798	0.926527	0.0703335	0.926527	0.0727177		0.926527	0.573397		0.926527	0.591516
0.921527	0.347376	0.921527	0.147581	0.921527	0.103235	0.921527	0.101328	0.921527	0.104666	0.921527	0.0956059	0.921527	0.0841618	0.921527	0.071764	0.921527	0.0622272	0.921527	0.0550747	0.921527	0.0503063	0.921527	0.0455379	0.921527	0.0436306	0.921527	0.0426769	0.921527	0.0417233	0.921527	0.0436306	0.921527	0.0464916	0.921527	0.0488758	0.921527	0.0522137	0.921527	0.054121	0.921527	0.0555515	0.921527	0.0579357		0.921527	0.513315		0.921527	0.533342
0.916449	0.314474	0.916449	0.128984	0.916449	0.0865459	0.916449	0.0860691	0.916449	0.089407	0.916449	0.0808239	0.916449	0.0693798	0.916449	0.0579357	0.916449	0.048399	0.916449	0.0422001	0.916449	0.0360012	0.916449	0.0317097	0.916449	0.0298023	0.916449	0.0293255	0.916449	0.0293255	0.916449	0.0312328	0.916449	0.0321865	0.916449	0.0350475	0.916449	0.0379086	0.916449	0.0412464	0.916449	0.0417233	0.916449	0.0445843		0.916449	0.456095		0.916449	0.47946
0.911448	0.283957	0.911448	0.109911	0.911448	0.0703335	0.911448	0.0703335	0.911448	0.0736713	0.911448	0.0660419	0.911448	0.0550747	0.911448	0.0441074	0.911448	0.0350475	0.911448	0.027895	0.911448	0.0240803	0.911448	0.0197887	0.911448	0.0164509	0.911448	0.0154972	0.911448	0.0164509	0.911448	0.0174046	0.911448	0.0193119	0.911448	0.0212193	0.911448	0.0245571	0.911448	0.027895	0.911448	0.0293255	0.911448	0.0312328		0.911448	0.402689		0.911448	0.429392
0.906448	0.254393	0.906448	0.0917912	0.906448	0.0550747	0.906448	0.0560284	0.906448	0.0593662	0.906448	0.0517368	0.906448	0.0412464	0.906448	0.0298023	0.906448	0.0216961	0.906448	0.0150204	0.906448	0.010252	0.906448	0.00691414	0.906448	0.00500679	0.906448	0.0026226	0.906448	0.00309944	0.906448	0.00405312	0.906448	0.00691414	0.906448	0.00882149	0.906448	0.0112057	0.906448	0.0140667	0.906448	0.0150204	0.906448	0.0169277		0.906448	0.352621		0.906448	0.381231
0.901371	0.227213	0.901371	0.0751019	0.901371	0.0407696	0.901371	0.0426769	0.901371	0.0450611	0.901371	0.0388622	0.901371	0.0274181	0.901371	0.0174046	0.901371	0.00977516	0.901371	0.00214577	0.901371	-0.00214577	0.901371	-0.0064373	0.901371	-0.00882149	0.901371	-0.00929832	0.901371	-0.00929832	0.901371	-0.00786781	0.901371	-0.00596046	0.901371	-0.00357628	0.901371	-0.00119209	0.901371	0.00119209	0.901371	0.00214577	0.901371	0.00500679		0.901371	0.308275		0.901371	0.337362
0.896371	0.200987	0.896371	0.0593662	0.896371	0.0269413	0.896371	0.027895	0.896371	0.0312328	0.896371	0.0245571	0.896371	0.0135899	0.896371	0.00405312	0.896371	-0.00309944	0.896371	-0.010252	0.896371	-0.0150204	0.896371	-0.0183582	0.896371	-0.0212193	0.896371	-0.0226498	0.896371	-0.0221729	0.896371	-0.0207424	0.896371	-0.0188351	0.896371	-0.0164509	0.896371	-0.013113	0.896371	-0.0107288	0.896371	-0.0112057	0.896371	-0.00786781		0.896371	0.260592		0.896371	0.29397
0.891293	0.175238	0.891293	0.0422001	0.891293	0.0121593	0.891293	0.013113	0.891293	0.015974	0.891293	0.00929832	0.891293	0.000715256	0.891293	-0.00929832	0.891293	-0.0178814	0.891293	-0.0240803	0.891293	-0.0288486	0.891293	-0.0321865	0.891293	-0.0340939	0.891293	-0.0350475	0.891293	-0.0355244	0.891293	-0.0340939	0.891293	-0.0317097	0.891293	-0.0298023	0.891293	-0.0274181	0.891293	-0.0245571	0.891293	-0.0236034	0.891293	-0.0216961		0.891293	0.216246		0.891293	0.251532
0.886292	0.152349	0.886292	0.0264645	0.886292	-0.00214577	0.886292	-0.00119209	0.886292	0.00214577	0.886292	-0.00357628	0.886292	-0.013113	0.886292	-0.0236034	0.886292	-0.0302792	0.886292	-0.0369549	0.886292	-0.0412464	0.886292	-0.0441074	0.886292	-0.0464916	0.886292	-0.0479221	0.886292	-0.0479221	0.886292	-0.0460148	0.886292	-0.0450611	0.886292	-0.0426769	0.886292	-0.0393391	0.886292	-0.0383854	0.886292	-0.036478	0.886292	-0.0345707		0.886292	0.17333		0.886292	0.212431
0.881214	0.129461	0.881214	0.0107288	0.881214	-0.0169277	0.881214	-0.0150204	0.881214	-0.0126362	0.881214	-0.0183582	0.881214	-0.0269413	0.881214	-0.036478	0.881214	-0.0441074	0.881214	-0.0507832	0.881214	-0.0550747	0.881214	-0.0584126	0.881214	-0.0607967	0.881214	-0.0612736	0.881214	-0.0617504	0.881214	-0.0598431	0.881214	-0.0584126	0.881214	-0.0555515	0.881214	-0.054121	0.881214	-0.0507832	0.881214	-0.0498295	0.881214	-0.048399		0.881214	0.130892		0.881214	0.174284
0.876214	0.10705	0.876214	-0.00405312	0.876214	-0.030756	0.876214	-0.0298023	0.876214	-0.0269413	0.876214	-0.0331402	0.876214	-0.0412464	0.876214	-0.0507832	0.876214	-0.0574589	0.876214	-0.0631809	0.876214	-0.0674725	0.876214	-0.071764	0.876214	-0.0741482	0.876214	-0.0741482	0.876214	-0.0741482	0.876214	-0.0731945	0.876214	-0.071764	0.876214	-0.0693798	0.876214	-0.0665188	0.876214	-0.0636578	0.876214	-0.0631809	0.876214	-0.0617504		0.876214	0.0903606		0.876214	0.137568
0.871136	0.0851154	0.871136	-0.0207424	0.871136	-0.0445843	0.871136	-0.0436306	0.871136	-0.0407696	0.871136	-0.0479221	0.871136	-0.0560284	0.871136	-0.0650883	0.871136	-0.071764	0.871136	-0.077486	0.871136	-0.0822544	0.871136	-0.0855923	0.871136	-0.0884533	0.871136	-0.0884533	0.871136	-0.089407	0.871136	-0.0870228	0.871136	-0.0870228	0.871136	-0.0836849	0.871136	-0.0808239	0.871136	-0.0779629	0.871136	-0.0779629	0.871136	-0.0755787		0.871136	0.0488758		0.871136	0.0994205
0.866137	0.0636578	0.866137	-0.0345707	0.866137	-0.0588894	0.866137	-0.0574589	0.866137	-0.0560284	0.866137	-0.0617504	0.866137	-0.0693798	0.866137	-0.0789165	0.866137	-0.0846386	0.866137	-0.0908375	0.866137	-0.0956059	0.866137	-0.0994205	0.866137	-0.101328	0.866137	-0.102282	0.866137	-0.102758	0.866137	-0.100851	0.866137	-0.0994205	0.866137	-0.0970364	0.866137	-0.095129	0.866137	-0.0917912	0.866137	-0.0908375	0.866137	-0.089407		0.866137	0.00929832		0.866137	0.0641346
0.861058	0.0431538	0.861058	-0.0507832	0.861058	-0.0731945	0.861058	-0.0727177	0.861058	-0.0712872	0.861058	-0.0765324	0.861058	-0.0851154	0.861058	-0.0941753	0.861058	-0.100374	0.861058	-0.105143	0.861058	-0.109434	0.861058	-0.113249	0.861058	-0.11611	0.861058	-0.11611	0.861058	-0.116587	0.861058	-0.115156	0.861058	-0.114202	0.861058	-0.112295	0.861058	-0.109911	0.861058	-0.10705	0.861058	-0.106096	0.861058	-0.103712		0.861058	-0.0317097		0.861058	0.0283718
0.856058	0.0207424	0.856058	-0.0665188	0.856058	-0.0884533	0.856058	-0.089407	0.856058	-0.0865459	0.856058	-0.0932217	0.856058	-0.101805	0.856058	-0.109434	0.856058	-0.116587	0.856058	-0.122309	0.856058	-0.1266	0.856058	-0.129461	0.856058	-0.131845	0.856058	-0.132322	0.856058	-0.133276	0.856058	-0.130892	0.856058	-0.129938	0.856058	-0.128508	0.856058	-0.126123	0.856058	-0.122786	0.856058	-0.122309	0.856058	-0.120401		0.856058	-0.0751019		0.856058	-0.0107288
0.851058	-0.000715256	0.851058	-0.0836849	0.851058	-0.104666	0.851058	-0.105619	0.851058	-0.104189	0.851058	-0.109911	0.851058	-0.118017	0.851058	-0.1266	0.851058	-0.132322	0.851058	-0.138998	0.851058	-0.142336	0.851058	-0.145197	0.851058	-0.148535	0.851058	-0.149012	0.851058	-0.148535	0.851058	-0.148535	0.851058	-0.147104	0.851058	-0.14472	0.851058	-0.141859	0.851058	-0.138998	0.851058	-0.138521	0.851058	-0.13566		0.851058	-0.118971		0.851058	-0.0469685
0.84598	-0.0231266	0.84598	-0.100374	0.84598	-0.121832	0.84598	-0.122786	0.84598	-0.121355	0.84598	-0.128031	0.84598	-0.13566	0.84598	-0.143766	0.84598	-0.149965	0.84598	-0.15521	0.84598	-0.158548	0.84598	-0.16284	0.84598	-0.165224	0.84598	-0.165224	0.84598	-0.166655	0.84598	-0.164747	0.84598	-0.164747	0.84598	-0.162363	0.84598	-0.159502	0.84598	-0.156164	0.84598	-0.15521	0.84598	-0.15378		0.84598	-0.16284		0.84598	-0.0855923
0.84098	-0.0445843	0.84098	-0.118017	0.84098	-0.138521	0.84098	-0.139475	0.84098	-0.138521	0.84098	-0.145197	0.84098	-0.152826	0.84098	-0.160933	0.84098	-0.167131	0.84098	-0.172377	0.84098	-0.176191	0.84098	-0.180006	0.84098	-0.182867	0.84098	-0.183821	0.84098	-0.184298	0.84098	-0.182867	0.84098	-0.18239	0.84098	-0.179529	0.84098	-0.176668	0.84098	-0.174284	0.84098	-0.17333	0.84098	-0.170946		0.84098	-0.206709		0.84098	-0.122786
0.835901	-0.0674725	0.835901	-0.136614	0.835901	-0.156641	0.835901	-0.159025	0.835901	-0.158548	0.835901	-0.164747	0.835901	-0.172853	0.835901	-0.180483	0.835901	-0.186205	0.835901	-0.19145	0.835901	-0.196218	0.835901	-0.199556	0.835901	-0.201464	0.835901	-0.202894	0.835901	-0.203848	0.835901	-0.202417	0.835901	-0.201941	0.835901	-0.19908	0.835901	-0.195742	0.835901	-0.193357	0.835901	-0.192404	0.835901	-0.19002		0.835901	-0.2563		0.835901	-0.16427
0.830902	-0.0903606	0.830902	-0.15521	0.830902	-0.174761	0.830902	-0.176668	0.830902	-0.178099	0.830902	-0.184298	0.830902	-0.191927	0.830902	-0.20051	0.830902	-0.206709	0.830902	-0.211	0.830902	-0.215292	0.830902	-0.219107	0.830902	-0.221491	0.830902	-0.222921	0.830902	-0.223875	0.830902	-0.222445	0.830902	-0.221491	0.830902	-0.219584	0.830902	-0.216722	0.830902	-0.212908	0.830902	-0.211477	0.830902	-0.211		0.830902	-0.304461		0.830902	-0.205755
0.825824	-0.113726	0.825824	-0.173807	0.825824	-0.192881	0.825824	-0.196695	0.825824	-0.198603	0.825824	-0.203848	0.825824	-0.211954	0.825824	-0.219584	0.825824	-0.224829	0.825824	-0.231504	0.825824	-0.235319	0.825824	-0.238657	0.825824	-0.241518	0.825824	-0.242472	0.825824	-0.242472	0.825824	-0.241995	0.825824	-0.242472	0.825824	-0.239611	0.825824	-0.23675	0.825824	-0.233412	0.825824	-0.231028	0.825824	-0.22912		0.825824	-0.352144		0.825824	-0.24581
0.820824	-0.138044	0.820824	-0.193834	0.820824	-0.213385	0.820824	-0.217199	0.820824	-0.21863	0.820824	-0.224829	0.820824	-0.233412	0.820824	-0.241041	0.820824	-0.246286	0.820824	-0.252485	0.820824	-0.256777	0.820824	-0.260115	0.820824	-0.262976	0.820824	-0.263453	0.820824	-0.26536	0.820824	-0.264406	0.820824	-0.262976	0.820824	-0.262022	0.820824	-0.258207	0.820824	-0.254869	0.820824	-0.252485	0.820824	-0.252008		0.820824	-0.404119		0.820824	-0.288725
0.815745	-0.165701	0.815745	-0.218153	0.815745	-0.237703	0.815745	-0.242472	0.815745	-0.244379	0.815745	-0.251532	0.815745	-0.259161	0.815745	-0.267267	0.815745	-0.272989	0.815745	-0.279188	0.815745	-0.283003	0.815745	-0.286818	0.815745	-0.289202	0.815745	-0.290155	0.815745	-0.291586	0.815745	-0.289679	0.815745	-0.290632	0.815745	-0.288248	0.815745	-0.283957	0.815745	-0.280142	0.815745	-0.279188	0.815745	-0.276327		0.815745	-0.465155		0.815745	-0.340223
0.810745	-0.193834	0.810745	-0.241995	0.810745	-0.260592	0.810745	-0.266314	0.810745	-0.268698	0.810745	-0.276327	0.810745	-0.28491	0.810745	-0.292063	0.810745	-0.298262	0.810745	-0.303507	0.810745	-0.308752	0.810745	-0.312567	0.810745	-0.313997	0.810745	-0.316381	0.810745	-0.316381	0.810745	-0.316381	0.810745	-0.315905	0.810745	-0.314474	0.810745	-0.309706	0.810745	-0.306368	0.810745	-0.303984	0.810745	-0.302076		0.810745	-0.527143		0.810745	-0.389814
0.805745	-0.223875	0.805745	-0.268221	0.805745	-0.287771	0.805745	-0.29397	0.805745	-0.297785	0.805745	-0.303507	0.805745	-0.313044	0.805745	-0.320196	0.805745	-0.326395	0.805745	-0.33164	0.805745	-0.337362	0.805745	-0.341177	0.805745	-0.344038	0.805745	-0.344992	0.805745	-0.345469	0.805745	-0.344515	0.805745	-0.344992	0.805745	-0.342607	0.805745	-0.338316	0.805745	-0.334978	0.805745	-0.332117	0.805745	-0.331163		0.805745	-0.593901		0.805745	-0.445127
0.800667	-0.254869	0.800667	-0.294447	0.800667	-0.31352	0.800667	-0.320673	0.800667	-0.323534	0.800667	-0.331163	0.800667	-0.341654	0.800667	-0.348806	0.800667	-0.353575	0.800667	-0.359774	0.800667	-0.365973	0.800667	-0.36931	0.800667	-0.372171	0.800667	-0.373125	0.800667	-0.375509	0.800667	-0.373602	0.800667	-0.373125	0.800667	-0.371218	0.800667	-0.367403	0.800667	-0.362635	0.800667	-0.358343	0.800667	-0.359297		0.800667	-0.658755		0.800667	-0.49901
0.795667	-0.290632	0.795667	-0.324011	0.795667	-0.344038	0.795667	-0.353098	0.795667	-0.356436	0.795667	-0.365019	0.795667	-0.374556	0.795667	-0.382185	0.795667	-0.388384	0.795667	-0.393629	0.795667	-0.400305	0.795667	-0.404119	0.795667	-0.406981	0.795667	-0.406504	0.795667	-0.409842	0.795667	-0.407457	0.795667	-0.408411	0.795667	-0.40555	0.795667	-0.400305	0.795667	-0.396013	0.795667	-0.394106	0.795667	-0.392199		0.795667	-0.738864		0.795667	-0.563383
0.790589	-0.324488	0.790589	-0.354528	0.790589	-0.375509	0.790589	-0.384092	0.790589	-0.388384	0.790589	-0.397444	0.790589	-0.406504	0.790589	-0.414133	0.790589	-0.420332	0.790589	-0.427485	0.790589	-0.433207	0.790589	-0.436068	0.790589	-0.439882	0.790589	-0.440836	0.790589	-0.442266	0.790589	-0.44179	0.790589	-0.441313	0.790589	-0.438452	0.790589	-0.43273	0.790589	-0.428915	0.790589	-0.425577	0.790589	-0.4251		0.790589	-0.815158		0.790589	-0.62633
0.785589	-0.363111	0.785589	-0.388861	0.785589	-0.409842	0.785589	-0.419378	0.785589	-0.426054	0.785589	-0.434637	0.785589	-0.444174	0.785589	-0.45228	0.785589	-0.458479	0.785589	-0.465155	0.785589	-0.472307	0.785589	-0.476122	0.785589	-0.478983	0.785589	-0.47946	0.785589	-0.481367	0.785589	-0.479937	0.785589	-0.481367	0.785589	-0.477076	0.785589	-0.47183	0.785589	-0.467539	0.785589	-0.463247	0.785589	-0.463247		0.785589	-0.901942		0.785589	-0.697856
0.780511	-0.403166	0.780511	-0.42367	0.780511	-0.445127	0.780511	-0.456572	0.780511	-0.46277	0.780511	-0.472307	0.780511	-0.483274	0.780511	-0.48995	0.780511	-0.496626	0.780511	-0.503778	0.780511	-0.509977	0.780511	-0.515223	0.780511	-0.517607	0.780511	-0.518084	0.780511	-0.520945	0.780511	-0.519514	0.780511	-0.519991	0.780511	-0.516653	0.780511	-0.509977	0.780511	-0.505209	0.780511	-0.502348	0.780511	-0.499964		0.780511	-0.991111		0.780511	-0.768905
0.775511	-0.449896	0.775511	-0.466108	0.775511	-0.487566	0.775511	-0.499964	0.775511	-0.508547	0.775511	-0.51856	0.775511	-0.529051	0.775511	-0.536203	0.775511	-0.542402	0.775511	-0.550985	0.775511	-0.557661	0.775511	-0.561953	0.775511	-0.564814	0.775511	-0.56529	0.775511	-0.567675	0.775511	-0.568151	0.775511	-0.568151	0.775511	-0.56529	0.775511	-0.558138	0.775511	-0.552893	0.775511	-0.547647	0.775511	-0.546217		0.775511	-1.09697		0.775511	-0.857596
0.770432	-0.500441	0.770432	-0.511408	0.770432	-0.532866	0.770432	-0.546694	0.770432	-0.555754	0.770432	-0.566721	0.770432	-0.578165	0.770432	-0.585794	0.770432	-0.592947	0.770432	-0.601053	0.770432	-0.607729	0.770432	-0.612974	0.770432	-0.615835	0.770432	-0.616789	0.770432	-0.619173	0.770432	-0.617743	0.770432	-0.617743	0.770432	-0.615835	0.770432	-0.608683	0.770432	-0.602007	0.770432	-0.597239	0.770432	-0.595331		0.770432	-1.21093		0.770432	-0.946765
0.765432	-0.554323	0.765432	-0.559568	0.765432	-0.582933	0.765432	-0.599623	0.765432	-0.608683	0.765432	-0.61965	0.765432	-0.631099	0.765432	-0.639682	0.765432	-0.647311	0.765432	-0.655894	0.765432	-0.663524	0.765432	-0.667815	0.765432	-0.67163	0.765432	-0.67306	0.765432	-0.675445	0.765432	-0.673537	0.765432	-0.674491	0.765432	-0.67163	0.765432	-0.663524	0.765432	-0.656371	0.765432	-0.651603	0.765432	-0.649219		0.765432	-1.33491		0.765432	-1.04833
0.760354	-0.611067	0.760354	-0.609636	0.760354	-0.63539	0.760354	-0.652556	0.760354	-0.663524	0.760354	-0.674968	0.760354	-0.688319	0.760354	-0.696425	0.760354	-0.704532	0.760354	-0.713592	0.760354	-0.721698	0.760354	-0.727897	0.760354	-0.730758	0.760354	-0.732665	0.760354	-0.734096	0.760354	-0.731711	0.760354	-0.733619	0.760354	-0.730281	0.760354	-0.722175	0.760354	-0.713115	0.760354	-0.708346	0.760354	-0.706439		0.760354	-1.46509		0.760354	-1.1518
0.755355	-0.67163	0.755355	-0.663524	0.755355	-0.690703	0.755355	-0.710254	0.755355	-0.722175	0.755355	-0.735049	0.755355	-0.748401	0.755355	-0.756984	0.755355	-0.765567	0.755355	-0.776057	0.755355	-0.783687	0.755355	-0.788455	0.755355	-0.793223	0.755355	-0.793223	0.755355	-0.7937	0.755355	-0.795131	0.755355	-0.795131	0.755355	-0.791793	0.755355	-0.782256	0.755355	-0.773673	0.755355	-0.768905	0.755355	-0.76509		0.755355	-1.60099		0.755355	-1.26386
0.750355	-0.744109	0.750355	-0.728374	0.750355	-0.75603	0.750355	-0.778441	0.750355	-0.791316	0.750355	-0.804667	0.750355	-0.819926	0.750355	-0.82994	0.750355	-0.838046	0.750355	-0.84806	0.750355	-0.857596	0.750355	-0.862365	0.750355	-0.868564	0.750355	-0.86761	0.750355	-0.870471	0.750355	-0.86904	0.750355	-0.869994	0.750355	-0.865226	0.750355	-0.855689	0.750355	-0.846629	0.750355	-0.839477	0.750355	-0.837092		0.750355	-1.76311		0.750355	-1.39356
0.745276	-0.818973	0.745276	-0.796561	0.745276	-0.827556	0.745276	-0.850921	0.745276	-0.864749	0.745276	-0.880485	0.745276	-0.89622	0.745276	-0.906711	0.745276	-0.91434	0.745276	-0.925307	0.745276	-0.935321	0.745276	-0.94295	0.745276	-0.945811	0.745276	-0.946765	0.745276	-0.948672	0.745276	-0.948672	0.745276	-0.949626	0.745276	-0.944381	0.745276	-0.932937	0.745276	-0.9234	0.745276	-0.916247	0.745276	-0.911002		0.745276	-1.93525		0.745276	-1.53375
0.740276	-0.902419	0.740276	-0.871902	0.740276	-0.90385	0.740276	-0.930552	0.740276	-0.946288	0.740276	-0.962977	0.740276	-0.980144	0.740276	-0.990634	0.740276	-1.00112	0.740276	-1.01209	0.740276	-1.02258	0.740276	-1.02926	0.740276	-1.03355	0.740276	-1.03355	0.740276	-1.03689	0.740276	-1.03689	0.740276	-1.03641	0.740276	-1.03117	0.740276	-1.01924	0.740276	-1.00732	0.740276	-0.999694	0.740276	-0.994449		0.740276	-2.12599		0.740276	-1.68682
0.735198	-0.992541	0.735198	-0.954871	0.735198	-0.988727	0.735198	-1.01781	0.735198	-1.03736	0.735198	-1.05501	0.735198	-1.07265	0.735198	-1.08362	0.735198	-1.09363	0.735198	-1.10603	0.735198	-1.1189	0.735198	-1.12558	0.735198	-1.13082	0.735198	-1.13082	0.735198	-1.13464	0.735198	-1.13178	0.735198	-1.13416	0.735198	-1.12749	0.735198	-1.11461	0.735198	-1.09983	0.735198	-1.0922	0.735198	-1.08648		0.735198	-2.33389		0.735198	-1.85323
0.730198	-1.09697	0.730198	-1.04976	0.730198	-1.08791	0.730198	-1.12081	0.730198	-1.14084	0.730198	-1.16134	0.730198	-1.17946	0.730198	-1.19329	0.730198	-1.20378	0.730198	-1.21713	0.730198	-1.23001	0.730198	-1.23764	0.730198	-1.2424	0.730198	-1.24288	0.730198	-1.24717	0.730198	-1.24479	0.730198	-1.24479	0.730198	-1.23859	0.730198	-1.22333	0.730198	-1.20855	0.730198	-1.19853	0.730198	-1.19377		0.730198	-2.57326		0.730198	-2.04636
0.72512	-1.20807	0.72512	-1.15085	0.72512	-1.19329	0.72512	-1.23048	0.72512	-1.25385	0.72512	-1.27483	0.72512	-1.29533	0.72512	-1.30868	0.72512	-1.32204	0.72512	-1.33491	0.72512	-1.35065	0.72512	-1.35828	0.72512	-1.36257	0.72512	-1.36257	0.72512	-1.36781	0.72512	-1.36447	0.72512	-1.36495	0.72512	-1.3578	0.72512	-1.34111	0.72512	-1.32442	0.72512	-1.31441	0.72512	-1.3063		0.72512	-2.82885		0.72512	-2.25187
0.72012	-1.33205	0.72012	-1.26577	0.72012	-1.31202	0.72012	-1.35255	0.72012	-1.37973	0.72012	-1.40357	0.72012	-1.42456	0.72012	-1.44077	0.72012	-1.4546	0.72012	-1.46986	0.72012	-1.48559	0.72012	-1.4937	0.72012	-1.49942	0.72012	-1.49847	0.72012	-1.50276	0.72012	-1.50037	0.72012	-1.4999	0.72012	-1.49274	0.72012	-1.47319	0.72012	-1.45317	0.72012	-1.44268	0.72012	-1.43552		0.72012	-3.11543		0.72012	-2.48266
0.715042	-1.46509	0.715042	-1.39022	0.715042	-1.44077	0.715042	-1.48798	0.715042	-1.51659	0.715042	-1.54424	0.715042	-1.56808	0.715042	-1.58382	0.715042	-1.5986	0.715042	-1.61434	0.715042	-1.63389	0.715042	-1.64199	0.715042	-1.64676	0.715042	-1.64629	0.715042	-1.65201	0.715042	-1.64724	0.715042	-1.64629	0.715042	-1.63866	0.715042	-1.61624	0.715042	-1.59431	0.715042	-1.58096	0.715042	-1.57333		0.715042	-3.42442		0.715042	-2.72919
0.710042	-1.61672	0.710042	-1.52946	0.710042	-1.58763	0.710042	-1.64199	0.710042	-1.67346	0.710042	-1.70351	0.710042	-1.72925	0.710042	-1.74594	0.710042	-1.76406	0.710042	-1.7798	0.710042	-1.8003	0.710042	-1.80984	0.710042	-1.81652	0.710042	-1.81461	0.710042	-1.81938	0.710042	-1.81556	0.710042	-1.81461	0.710042	-1.80555	0.710042	-1.78123	0.710042	-1.755	0.710042	-1.74165	0.710042	-1.73069		0.710042	-3.77251		0.710042	-3.01004
0.704964	-1.78457	0.704964	-1.68586	0.704964	-1.75262	0.704964	-1.81318	0.704964	-1.85037	0.704964	-1.88328	0.704964	-1.91284	0.704964	-1.93096	0.704964	-1.9486	0.704964	-1.9672	0.704964	-1.98914	0.704964	-2.00058	0.704964	-2.00678	0.704964	-2.00583	0.704964	-2.00964	0.704964	-2.00487	0.704964	-2.00249	0.704964	-1.99247	0.704964	-1.96386	0.704964	-1.93668	0.704964	-1.91999	0.704964	-1.90807		0.704964	-4.15732		0.704964	-3.32142
0.699964	-1.97197	0.699964	-1.86277	0.699964	-1.93811	0.699964	-2.00821	0.699964	-2.05017	0.699964	-2.08689	0.699964	-2.11931	0.699964	-2.13982	0.699964	-2.15937	0.699964	-2.17892	0.699964	-2.20467	0.699964	-2.21563	0.699964	-2.22231	0.699964	-2.22088	0.699964	-2.22422	0.699964	-2.21945	0.699964	-2.21849	0.699964	-2.20419	0.699964	-2.17319	0.699964	-2.14029	0.699964	-2.1217	0.699964	-2.10644		0.699964	-4.59029		0.699964	-3.66999
0.694963	-2.18035	0.694963	-2.06114	0.694963	-2.15031	0.694963	-2.22803	0.694963	-2.27619	0.694963	-2.31815	0.694963	-2.35535	0.694963	-2.37728	0.694963	-2.39874	0.694963	-2.4202	0.694963	-2.44928	0.694963	-2.46073	0.694963	-2.46836	0.694963	-2.46359	0.694963	-2.46931	0.694963	-2.46264	0.694963	-2.46025	0.694963	-2.44404	0.694963	-2.40923	0.694963	-2.37204	0.694963	-2.34915	0.694963	-2.33341		0.694963	-5.07047		0.694963	-4.05623
0.689885	-2.41543	0.689885	-2.28907	0.689885	-2.39111	0.689885	-2.47885	0.689885	-2.53607	0.689885	-2.58232	0.689885	-2.62428	0.689885	-2.64812	0.689885	-2.67292	0.689885	-2.69772	0.689885	-2.72823	0.689885	-2.74206	0.689885	-2.74778	0.689885	-2.74349	0.689885	-2.75064	0.689885	-2.74063	0.689885	-2.73682	0.689885	-2.71774	0.689885	-2.67912	0.689885	-2.6343	0.689885	-2.6095	0.689885	-2.58995		0.689885	-5.6112		0.689885	-4.49111
0.684885	-2.67435	0.684885	-2.5437	0.684885	-2.66577	0.684885	-2.76781	0.684885	-2.83123	0.684885	-2.88607	0.684885	-2.93232	0.684885	-2.96045	0.684885	-2.98668	0.684885	-3.01338	0.684885	-3.04819	0.684885	-3.06202	0.684885	-3.06726	0.684885	-3.06393	0.684885	-3.06822	0.684885	-3.05964	0.684885	-3.05534	0.684885	-3.03007	0.684885	-2.98668	0.684885	-2.93613	0.684885	-2.90657	0.684885	-2.88559		0.684885	-6.21202		0.684885	-4.97605
0.679808	-2.94996	0.679808	-2.81693	0.679808	-2.95998	0.679808	-3.08062	0.679808	-3.15262	0.679808	-3.21414	0.679808	-3.26659	0.679808	-3.29854	0.679808	-3.3281	0.679808	-3.35623	0.679808	-3.39486	0.679808	-3.41155	0.679808	-3.41822	0.679808	-3.41012	0.679808	-3.41584	0.679808	-3.40439	0.679808	-3.39915	0.679808	-3.37197	0.679808	-3.32047	0.679808	-3.26373	0.679808	-3.22796	0.679808	-3.20364		0.679808	-6.85146		0.679808	-5.49008
0.674808	-3.27326	0.674808	-3.14309	0.674808	-3.31236	0.674808	-3.45351	0.674808	-3.53838	0.674808	-3.61039	0.674808	-3.67047	0.674808	-3.70623	0.674808	-3.73961	0.674808	-3.77203	0.674808	-3.81543	0.674808	-3.83259	0.674808	-3.83879	0.674808	-3.82973	0.674808	-3.83545	0.674808	-3.82163	0.674808	-3.81447	0.674808	-3.78396	0.674808	-3.72387	0.674808	-3.6595	0.674808	-3.61802	0.674808	-3.5875		0.674808	-7.59485		0.674808	-6.08852
0.669729	-3.61897	0.669729	-3.49976	0.669729	-3.69908	0.669729	-3.86693	0.669729	-3.96468	0.669729	-4.04669	0.669729	-4.11631	0.669729	-4.15637	0.669729	-4.19451	0.669729	-4.23075	0.669729	-4.27796	0.669729	-4.29751	0.669729	-4.30323	0.669729	-4.29369	0.669729	-4.29703	0.669729	-4.2813	0.669729	-4.27271	0.669729	-4.23647	0.669729	-4.16972	0.669729	-4.09342	0.669729	-4.04622	0.669729	-4.01188		0.669729	-8.38974		0.669729	-6.7332
0.664729	-4.00759	0.664729	-3.90984	0.664729	-4.14397	0.664729	-4.34424	0.664729	-4.46012	0.664729	-4.55596	0.664729	-4.63655	0.664729	-4.68137	0.664729	-4.72667	0.664729	-4.76481	0.664729	-4.81965	0.664729	-4.84063	0.664729	-4.84588	0.664729	-4.83491	0.664729	-4.83682	0.664729	-4.8187	0.664729	-4.80773	0.664729	-4.76529	0.664729	-4.68709	0.664729	-4.60364	0.664729	-4.54499	0.664729	-4.5078		0.664729	-9.27952		0.664729	-7.45943
0.659651	-4.42817	0.659651	-4.36808	0.659651	-4.65085	0.659651	-4.88355	0.659651	-5.02088	0.659651	-5.13055	0.659651	-5.22353	0.659651	-5.27694	0.659651	-5.32796	0.659651	-5.37135	0.659651	-5.43429	0.659651	-5.45814	0.659651	-5.46195	0.659651	-5.44812	0.659651	-5.45194	0.659651	-5.42809	0.659651	-5.41331	0.659651	-5.3642	0.659651	-5.27598	0.659651	-5.17919	0.659651	-5.11624	0.659651	-5.06951		0.659651	-10.2404		0.659651	-8.24479
0.654651	-4.88879	0.654651	-4.88355	0.654651	-5.22305	0.654651	-5.49771	0.654651	-5.65746	0.654651	-5.78668	0.654651	-5.88968	0.654651	-5.95834	0.654651	-6.01699	0.654651	-6.06945	0.654651	-6.13716	0.654651	-6.16434	0.654651	-6.17006	0.654651	-6.15289	0.654651	-6.15575	0.654651	-6.12762	0.654651	-6.11284	0.654651	-6.05371	0.654651	-5.955	0.654651	-5.84152	0.654651	-5.76904	0.654651	-5.71468		0.654651	-11.2846		0.654651	-9.10309
0.649572	-5.37135	0.649572	-5.44192	0.649572	-5.8501	0.649572	-6.17149	0.649572	-6.36032	0.649572	-6.511	0.649572	-6.62782	0.649572	-6.71318	0.649572	-6.77516	0.649572	-6.83858	0.649572	-6.91727	0.649572	-6.94826	0.649572	-6.9516	0.649572	-6.93443	0.649572	-6.93777	0.649572	-6.9063	0.649572	-6.88675	0.649572	-6.82285	0.649572	-6.71222	0.649572	-6.58348	0.649572	-6.50289	0.649572	-6.43995		0.649572	-12.3599		0.649572	-10.0015
0.644573	-5.88062	0.644573	-6.05562	0.644573	-6.54485	0.644573	-6.91822	0.644573	-7.14329	0.644573	-7.32115	0.644573	-7.45705	0.644573	-7.55432	0.644573	-7.62346	0.644573	-7.70071	0.644573	-7.79131	0.644573	-7.82469	0.644573	-7.83041	0.644573	-7.81277	0.644573	-7.8142	0.644573	-7.78034	0.644573	-7.7627	0.644573	-7.68688	0.644573	-7.56481	0.644573	-7.42367	0.644573	-7.33068	0.644573	-7.25821		0.644573	-13.4805		0.644573	-10.9508
0.639573	-6.43232	0.639573	-6.7456	0.639573	-7.32592	0.639573	-7.76461	0.639573	-8.0302	0.639573	-8.23954	0.639573	-8.40214	0.639573	-8.51515	0.639573	-8.59812	0.639573	-8.69015	0.639573	-8.79029	0.639573	-8.8313	0.639573	-8.83654	0.639573	-8.82176	0.639573	-8.82081	0.639573	-8.78886	0.639573	-8.76692	0.639573	-8.68538	0.639573	-8.55139	0.639573	-8.39499	0.639573	-8.28866	0.639573	-8.21045		0.639573	-14.6649		0.639573	-11.9737
0.634495	-6.97353	0.634495	-7.46086	0.634495	-8.1456	0.634495	-8.65391	0.634495	-8.96624	0.634495	-9.21134	0.634495	-9.40351	0.634495	-9.53845	0.634495	-9.63382	0.634495	-9.74301	0.634495	-9.85841	0.634495	-9.90609	0.634495	-9.91658	0.634495	-9.90371	0.634495	-9.90085	0.634495	-9.87271	0.634495	-9.85269	0.634495	-9.76113	0.634495	-9.62094	0.634495	-9.45119	0.634495	-9.33722	0.634495	-9.24853		0.634495	-15.8065		0.634495	-12.9741
0.629495	-7.5095	0.629495	-8.20473	0.629495	-9.00439	0.629495	-9.58613	0.629495	-9.95282	0.629495	-10.2418	0.629495	-10.4669	0.629495	-10.6266	0.629495	-10.7434	0.629495	-10.8703	0.629495	-11.0043	0.629495	-11.061	0.629495	-11.0825	0.629495	-11.0715	0.629495	-11.0729	0.629495	-11.0462	0.629495	-11.0286	0.629495	-10.9342	0.629495	-10.7925	0.629495	-10.6128	0.629495	-10.4907	0.629495	-10.392		0.629495	-16.8894		0.629495	-13.9592
0.624416	-8.00541	0.624416	-8.93668	0.624416	-9.85364	0.624416	-10.5079	0.624416	-10.9346	0.624416	-11.2718	0.624416	-11.5335	0.624416	-11.7233	0.624416	-11.8659	0.624416	-12.0166	0.624416	-12.1663	0.624416	-12.2364	0.624416	-12.2669	0.624416	-12.2741	0.624416	-12.276	0.624416	-12.2545	0.624416	-12.2455	0.624416	-12.153	0.624416	-12.0156	0.624416	-11.8325	0.624416	-11.7081	0.624416	-11.6089		0.624416	-17.8292		0.624416	-14.8533
0.619416	-8.49083	0.619416	-9.68913	0.619416	-10.7272	0.619416	-11.4563	0.619416	-11.946	0.619416	-12.3389	0.619416	-12.6465	0.619416	-12.873	0.619416	-13.0489	0.619416	-13.2182	0.619416	-13.3894	0.619416	-13.481	0.619416	-13.5291	0.619416	-13.5501	0.619416	-13.563	0.619416	-13.553	0.619416	-13.5572	0.619416	-13.4762	0.619416	-13.3503	0.619416	-13.1763	0.619416	-13.0556	0.619416	-12.9583		0.619416	-18.7152		0.619416	-15.7192
0.614338	-8.86992	0.614338	-10.331	0.614338	-11.4806	0.614338	-12.2765	0.614338	-12.8348	0.614338	-13.284	0.614338	-13.6364	0.614338	-13.9015	0.614338	-14.1099	0.614338	-14.3116	0.614338	-14.5009	0.614338	-14.6154	0.614338	-14.6835	0.614338	-14.7303	0.614338	-14.7598	0.614338	-14.7746	0.614338	-14.7913	0.614338	-14.7331	0.614338	-14.6306	0.614338	-14.4857	0.614338	-14.3765	0.614338	-14.2878		0.614338	-19.337		0.614338	-16.3844
0.609339	-9.15936	0.609339	-10.8827	0.609339	-12.1067	0.609339	-12.9693	0.609339	-13.5892	0.609339	-14.0946	0.609339	-14.4866	0.609339	-14.7994	0.609339	-15.044	0.609339	-15.2748	0.609339	-15.4861	0.609339	-15.6272	0.609339	-15.7221	0.609339	-15.8051	0.609339	-15.8475	0.609339	-15.8933	0.609339	-15.9324	0.609339	-15.9047	0.609339	-15.8451	0.609339	-15.7412	0.609339	-15.6544	0.609339	-15.5876		0.609339	-19.7357		0.609339	-16.8784
0.60426	-9.27046	0.60426	-11.2169	0.60426	-12.4729	0.60426	-13.3746	0.60426	-14.0474	0.60426	-14.5963	0.60426	-15.025	0.60426	-15.3797	0.60426	-15.6696	0.60426	-15.919	0.60426	-16.1455	0.60426	-16.3148	0.60426	-16.4431	0.60426	-16.558	0.60426	-16.6233	0.60426	-16.7053	0.60426	-16.773	0.60426	-16.785	0.60426	-16.7878	0.60426	-16.7292	0.60426	-16.6848	0.60426	-16.6462		0.60426	-19.748		0.60426	-17.0482
0.59926	-9.35915	0.59926	-11.4987	0.59926	-12.7709	0.59926	-13.6965	0.59926	-14.4141	0.59926	-15.004	0.59926	-15.4698	0.59926	-15.8675	0.59926	-16.2004	0.59926	-16.4741	0.59926	-16.7139	0.59926	-16.9171	0.59926	-17.0749	0.59926	-17.228	0.59926	-17.3209	0.59926	-17.4473	0.59926	-17.5412	0.59926	-17.6047	0.59926	-17.6743	0.59926	-17.6881	0.59926	-17.6919	0.59926	-17.6948		0.59926	-19.7175		0.59926	-17.1755
0.594182	-9.26903	0.594182	-11.5207	0.594182	-12.7714	0.594182	-13.6874	0.594182	-14.4322	0.594182	-15.0445	0.594182	-15.5309	0.594182	-15.9648	0.594182	-16.3286	0.594182	-16.619	0.594182	-16.8713	0.594182	-17.0978	0.594182	-17.2895	0.594182	-17.485	0.594182	-17.6047	0.594182	-17.7663	0.594182	-17.8941	0.594182	-18.0133	0.594182	-18.1564	0.594182	-18.2451	0.594182	-18.3104	0.594182	-18.359		0.594182	-19.3408		0.594182	-16.9771
0.589182	-9.07734	0.589182	-11.3619	0.589182	-12.5654	0.589182	-13.45	0.589182	-14.1991	0.589182	-14.8209	0.589182	-15.3187	0.589182	-15.7755	0.589182	-16.1598	0.589182	-16.4636	0.589182	-16.7177	0.589182	-16.9671	0.589182	-17.1869	0.589182	-17.4187	0.589182	-17.5708	0.589182	-17.7649	0.589182	-17.9241	0.589182	-18.0944	0.589182	-18.3123	0.589182	-18.483	0.589182	-18.6098	0.589182	-18.7085		0.589182	-18.7882		0.589182	-16.6057
0.584182	-8.73879	0.584182	-10.9733	0.584182	-12.0953	0.584182	-12.9254	0.584182	-13.6512	0.584182	-14.2654	0.584182	-14.7594	0.584182	-15.2162	0.584182	-15.6081	0.584182	-15.9157	0.584182	-16.1617	0.584182	-16.423	0.584182	-16.6662	0.584182	-16.9266	0.584182	-17.1059	0.584182	-17.3252	0.584182	-17.5102	0.584182	-17.7286	0.584182	-18.0104	0.584182	-18.2603	0.584182	-18.4415	0.584182	-18.5903		0.584182	-17.9928		0.584182	-15.9829
0.579103	-8.36543	0.579103	-10.5007	0.579103	-11.5293	0.579103	-12.2927	0.579103	-12.9822	0.579103	-13.5687	0.579103	-14.0427	0.579103	-14.4923	0.579103	-14.8786	0.579103	-15.1814	0.579103	-15.4098	0.579103	-15.6792	0.579103	-15.9376	0.579103	-16.2175	0.579103	-16.413	0.579103	-16.6524	0.579103	-16.8589	0.579103	-17.1149	0.579103	-17.4473	0.579103	-17.7706	0.579103	-17.9985	0.579103	-18.194		0.579103	-17.1688		0.579103	-15.3149
0.574103	-7.89526	0.574103	-9.87653	0.574103	-10.7959	0.574103	-11.4768	0.574103	-12.1119	0.574103	-12.6517	0.574103	-13.0914	0.574103	-13.5158	0.574103	-13.8763	0.574103	-14.1643	0.574103	-14.3793	0.574103	-14.6416	0.574103	-14.901	0.574103	-15.1823	0.574103	-15.3893	0.574103	-15.6358	0.574103	-15.8513	0.574103	-16.1322	0.574103	-16.5008	0.574103	-16.8665	0.574103	-17.135	0.574103	-17.3658		0.574103	-16.1956		0.574103	-14.4818
0.569026	-7.39315	0.569026	-9.19512	0.569026	-10.0005	0.569026	-10.5956	0.569026	-11.1659	0.569026	-11.6475	0.569026	-12.0481	0.569026	-12.4314	0.569026	-12.759	0.569026	-13.0218	0.569026	-13.2192	0.569026	-13.4609	0.569026	-13.7122	0.569026	-13.9854	0.569026	-14.1933	0.569026	-14.4394	0.569026	-14.6549	0.569026	-14.9439	0.569026	-15.3254	0.569026	-15.7202	0.569026	-16.0106	0.569026	-16.2604		0.569026	-15.1914		0.569026	-13.6002
0.564026	-6.87483	0.564026	-8.48797	0.564026	-9.18606	0.564026	-9.69581	0.564026	-10.1931	0.564026	-10.6118	0.564026	-10.9618	0.564026	-11.2999	0.564026	-11.5893	0.564026	-11.8206	0.564026	-11.9918	0.564026	-12.213	0.564026	-12.4448	0.564026	-12.7023	0.564026	-12.9025	0.564026	-13.1352	0.564026	-13.3455	0.564026	-13.625	0.564026	-14.0055	0.564026	-14.4022	0.564026	-14.6998	0.564026	-14.9577		0.564026	-14.1771		0.564026	-12.6985
0.558948	-6.37891	0.558948	-7.81038	0.558948	-8.40977	0.558948	-8.8394	0.558948	-9.26617	0.558948	-9.62333	0.558948	-9.92183	0.558948	-10.2137	0.558948	-10.464	0.558948	-10.6624	0.558948	-10.8116	0.558948	-10.9995	0.558948	-11.2102	0.558948	-11.4444	0.558948	-11.6313	0.558948	-11.8444	0.558948	-12.038	0.558948	-12.306	0.558948	-12.6646	0.558948	-13.048	0.558948	-13.3422	0.558948	-13.5954		0.558948	-13.2139		0.558948	-11.8311
0.553947	-5.89778	0.553947	-7.16141	0.553947	-7.6721	0.553947	-8.03164	0.553947	-8.38974	0.553947	-8.6892	0.553947	-8.93763	0.553947	-9.18511	0.553947	-9.39397	0.553947	-9.56038	0.553947	-9.68627	0.553947	-9.84553	0.553947	-10.0305	0.553947	-10.2384	0.553947	-10.4058	0.553947	-10.5966	0.553947	-10.773	0.553947	-11.0147	0.553947	-11.3423	0.553947	-11.6985	0.553947	-11.9775	0.553947	-12.2154		0.553947	-12.2779		0.553947	-10.9899
0.548869	-5.44383	0.548869	-6.55296	0.548869	-6.98832	0.548869	-7.28634	0.548869	-7.58484	0.548869	-7.8266	0.548869	-8.0364	0.548869	-8.23906	0.548869	-8.41073	0.548869	-8.54949	0.548869	-8.65248	0.548869	-8.78647	0.548869	-8.94431	0.548869	-9.12407	0.548869	-9.27475	0.548869	-9.43974	0.548869	-9.59424	0.548869	-9.81072	0.548869	-10.1006	0.548869	-10.4225	0.548869	-10.6762	0.548869	-10.8936		0.548869	-11.3805		0.548869	-10.186
0.543869	-5.02231	0.543869	-5.99649	0.543869	-6.36556	0.543869	-6.61066	0.543869	-6.85813	0.543869	-7.04935	0.543869	-7.22673	0.543869	-7.3922	0.543869	-7.53191	0.543869	-7.64444	0.543869	-7.72932	0.543869	-7.84233	0.543869	-7.97441	0.543869	-8.12558	0.543869	-8.25671	0.543869	-8.40024	0.543869	-8.53423	0.543869	-8.72401	0.543869	-8.9753	0.543869	-9.25854	0.543869	-9.48457	0.543869	-9.67912		0.543869	-10.5331		0.543869	-9.42639
0.538791	-4.64513	0.538791	-5.502	0.538791	-5.81625	0.538791	-6.01985	0.538791	-6.22442	0.538791	-6.37748	0.538791	-6.52483	0.538791	-6.65691	0.538791	-6.7704	0.538791	-6.85956	0.538791	-6.92776	0.538791	-7.02265	0.538791	-7.13232	0.538791	-7.26393	0.538791	-7.37741	0.538791	-7.49758	0.538791	-7.61345	0.538791	-7.77891	0.538791	-7.99492	0.538791	-8.23906	0.538791	-8.43695	0.538791	-8.61147		0.538791	-9.75493		0.538791	-8.73307
0.533792	-4.28845	0.533792	-5.04281	0.533792	-5.31079	0.533792	-5.48055	0.533792	-5.64744	0.533792	-5.77285	0.533792	-5.8892	0.533792	-5.99601	0.533792	-6.08947	0.533792	-6.16052	0.533792	-6.21345	0.533792	-6.29404	0.533792	-6.38463	0.533792	-6.49717	0.533792	-6.59492	0.533792	-6.69696	0.533792	-6.79662	0.533792	-6.9392	0.533792	-7.12374	0.533792	-7.3345	0.533792	-7.50521	0.533792	-7.65684		0.533792	-9.00391		0.533792	-8.06692
0.528791	-3.96992	0.528791	-4.6375	0.528791	-4.86876	0.528791	-5.00943	0.528791	-5.14962	0.528791	-5.25357	0.528791	-5.34322	0.528791	-5.43048	0.528791	-5.50487	0.528791	-5.56399	0.528791	-5.60596	0.528791	-5.67224	0.528791	-5.74949	0.528791	-5.84438	0.528791	-5.92878	0.528791	-6.01509	0.528791	-6.10378	0.528791	-6.22489	0.528791	-6.38368	0.528791	-6.5625	0.528791	-6.70936	0.528791	-6.84288		0.528791	-8.31965		0.528791	-7.46134
0.523713	-3.6843	0.523713	-4.27891	0.523713	-4.47776	0.523713	-4.59792	0.523713	-4.71379	0.523713	-4.79962	0.523713	-4.87115	0.523713	-4.94267	0.523713	-5.0018	0.523713	-5.04996	0.523713	-5.0843	0.523713	-5.14104	0.523713	-5.20541	0.523713	-5.28743	0.523713	-5.35991	0.523713	-5.43572	0.523713	-5.50963	0.523713	-5.6174	0.523713	-5.75235	0.523713	-5.9078	0.523713	-6.03368	0.523713	-6.15051		0.523713	-7.69165		0.523713	-6.91011
0.518713	-3.41631	0.518713	-3.9456	0.518713	-4.12013	0.518713	-4.22217	0.518713	-4.31801	0.518713	-4.39193	0.518713	-4.44819	0.518713	-4.5078	0.518713	-4.55596	0.518713	-4.59601	0.518713	-4.62367	0.518713	-4.67088	0.518713	-4.72667	0.518713	-4.79867	0.518713	-4.86066	0.518713	-4.92789	0.518713	-4.9937	0.518713	-5.08716	0.518713	-5.20207	0.518713	-5.33559	0.518713	-5.44765	0.518713	-5.54969		0.518713	-7.09608		0.518713	-6.38368
0.513635	-3.18314	0.513635	-3.65426	0.513635	-3.80589	0.513635	-3.89601	0.513635	-3.97946	0.513635	-4.04288	0.513635	-4.08961	0.513635	-4.13872	0.513635	-4.18068	0.513635	-4.21311	0.513635	-4.23934	0.513635	-4.27748	0.513635	-4.32755	0.513635	-4.38907	0.513635	-4.44057	0.513635	-4.50351	0.513635	-4.56168	0.513635	-4.64179	0.513635	-4.74288	0.513635	-4.8597	0.513635	-4.9565	0.513635	-5.0471		0.513635	-6.56536		0.513635	-5.9159
0.508635	-2.95807	0.508635	-3.37626	0.508635	-3.5093	0.508635	-3.58798	0.508635	-3.66379	0.508635	-3.71911	0.508635	-3.76011	0.508635	-3.80303	0.508635	-3.83975	0.508635	-3.8674	0.508635	-3.88934	0.508635	-3.92462	0.508635	-3.96754	0.508635	-4.02142	0.508635	-4.06958	0.508635	-4.12394	0.508635	-4.17401	0.508635	-4.24696	0.508635	-4.33375	0.508635	-4.43627	0.508635	-4.52067	0.508635	-4.60174		0.508635	-6.0518		0.508635	-5.45909
0.503556	-2.75637	0.503556	-3.12592	0.503556	-3.24275	0.503556	-3.31332	0.503556	-3.38007	0.503556	-3.433	0.503556	-3.4702	0.503556	-3.51073	0.503556	-3.54125	0.503556	-3.5689	0.503556	-3.58845	0.503556	-3.62088	0.503556	-3.6595	0.503556	-3.70814	0.503556	-3.75344	0.503556	-3.79874	0.503556	-3.84594	0.503556	-3.91032	0.503556	-3.98613	0.503556	-4.07673	0.503556	-4.15398	0.503556	-4.22503		0.503556	-5.58784		0.503556	-5.04424
0.498557	-2.56182	0.498557	-2.88511	0.498557	-2.9862	0.498557	-3.05153	0.498557	-3.11495	0.498557	-3.16693	0.498557	-3.20078	0.498557	-3.23893	0.498557	-3.26945	0.498557	-3.29424	0.498557	-3.31379	0.498557	-3.34479	0.498557	-3.38055	0.498557	-3.42537	0.498557	-3.46591	0.498557	-3.50977	0.498557	-3.55221	0.498557	-3.60896	0.498557	-3.67762	0.498557	-3.75868	0.498557	-3.82639	0.498557	-3.89029		0.498557	-5.14295		0.498557	-4.64417
0.493479	-2.38348	0.493479	-2.66386	0.493479	-2.75112	0.493479	-2.81025	0.493479	-2.87415	0.493479	-2.92469	0.493479	-2.9595	0.493479	-2.99669	0.493479	-3.02959	0.493479	-3.05296	0.493479	-3.07442	0.493479	-3.10303	0.493479	-3.13879	0.493479	-3.17933	0.493479	-3.21604	0.493479	-3.25657	0.493479	-3.29615	0.493479	-3.3467	0.493479	-3.41012	0.493479	-3.48116	0.493479	-3.54458	0.493479	-3.60085		0.493479	-4.73668		0.493479	-4.27605
0.488479	-2.21468	0.488479	-2.45501	0.488479	-2.53035	0.488479	-2.58661	0.488479	-2.65003	0.488479	-2.70248	0.488479	-2.73396	0.488479	-2.77544	0.488479	-2.80787	0.488479	-2.83457	0.488479	-2.8565	0.488479	-2.88511	0.488479	-2.91754	0.488479	-2.95712	0.488479	-2.99574	0.488479	-3.03102	0.488479	-3.0687	0.488479	-3.11447	0.488479	-3.1717	0.488479	-3.2375	0.488479	-3.29472	0.488479	-3.3467		0.488479	-4.36141		0.488479	-3.93178
0.483479	-2.05732	0.483479	-2.25807	0.483479	-2.32388	0.483479	-2.37967	0.483479	-2.44308	0.483479	-2.49554	0.483479	-2.53082	0.483479	-2.57517	0.483479	-2.60807	0.483479	-2.6362	0.483479	-2.66005	0.483479	-2.68818	0.483479	-2.72203	0.483479	-2.76161	0.483479	-2.79737	0.483479	-2.83123	0.483479	-2.86795	0.483479	-2.91182	0.483479	-2.96522	0.483479	-3.02244	0.483479	-3.07585	0.483479	-3.12305		0.483479	-4.01713		0.483479	-3.61325
0.4784	-1.90903	0.4784	-2.07163	0.4784	-2.1298	0.4784	-2.18178	0.4784	-2.2471	0.4784	-2.30099	0.4784	-2.34056	0.4784	-2.38586	0.4784	-2.4221	0.4784	-2.4531	0.4784	-2.47742	0.4784	-2.50746	0.4784	-2.54084	0.4784	-2.5766	0.4784	-2.61379	0.4784	-2.64812	0.4784	-2.6815	0.4784	-2.72299	0.4784	-2.7721	0.4784	-2.82646	0.4784	-2.87844	0.4784	-2.92183		0.4784	-3.69669		0.4784	-3.31666
0.4734	-1.77122	0.4734	-1.89997	0.4734	-1.95004	0.4734	-2.00201	0.4734	-2.06543	0.4734	-2.12408	0.4734	-2.16557	0.4734	-2.21325	0.4734	-2.25235	0.4734	-2.2843	0.4734	-2.31243	0.4734	-2.34438	0.4734	-2.37823	0.4734	-2.41495	0.4734	-2.44928	0.4734	-2.48266	0.4734	-2.51652	0.4734	-2.55753	0.4734	-2.6033	0.4734	-2.65432	0.4734	-2.70344	0.4734	-2.74254		0.4734	-3.4063		0.4734	-3.04628
0.468322	-1.64199	0.468322	-1.74022	0.468322	-1.78028	0.468322	-1.8313	0.468322	-1.89806	0.468322	-1.95671	0.468322	-2.00392	0.468322	-2.05208	0.468322	-2.09213	0.468322	-2.12599	0.468322	-2.15651	0.468322	-2.18845	0.468322	-2.22469	0.468322	-2.26189	0.468322	-2.29574	0.468322	-2.32912	0.468322	-2.3625	0.468322	-2.40065	0.468322	-2.44642	0.468322	-2.49506	0.468322	-2.53988	0.468322	-2.57755		0.468322	-3.14166		0.468322	-2.79451
0.463322	-1.52469	0.463322	-1.59431	0.463322	-1.62864	0.463322	-1.67776	0.463322	-1.74404	0.463322	-1.80459	0.463322	-1.85419	0.463322	-1.90378	0.463322	-1.94574	0.463322	-1.98246	0.463322	-2.01536	0.463322	-2.04874	0.463322	-2.08403	0.463322	-2.1217	0.463322	-2.15794	0.463322	-2.18893	0.463322	-2.22422	0.463322	-2.26284	0.463322	-2.3048	0.463322	-2.35058	0.463322	-2.3954	0.463322	-2.43212		0.463322	-2.90419		0.463322	-2.57278
0.458244	-1.41073	0.458244	-1.4546	0.458244	-1.48321	0.458244	-1.52946	0.458244	-1.59431	0.458244	-1.65582	0.458244	-1.70541	0.458244	-1.75739	0.458244	-1.80221	0.458244	-1.84036	0.458244	-1.87421	0.458244	-1.9095	0.458244	-1.94574	0.458244	-1.98246	0.458244	-2.0187	0.458244	-2.0516	0.458244	-2.08498	0.458244	-2.1217	0.458244	-2.16366	0.458244	-2.20943	0.458244	-2.2514	0.458244	-2.28621		0.458244	-2.68007		0.458244	-2.36107
0.453244	-1.30916	0.453244	-1.33014	0.453244	-1.35255	0.453244	-1.39595	0.453244	-1.4608	0.453244	-1.51802	0.453244	-1.57142	0.453244	-1.62292	0.453244	-1.6687	0.453244	-1.70923	0.453244	-1.74356	0.453244	-1.77885	0.453244	-1.81699	0.453244	-1.85419	0.453244	-1.89091	0.453244	-1.92429	0.453244	-1.95766	0.453244	-1.9939	0.453244	-2.03634	0.453244	-2.07878	0.453244	-2.12074	0.453244	-2.15508		0.453244	-2.48171		0.453244	-2.17653
0.448166	-1.21618	0.448166	-1.21856	0.448166	-1.23382	0.448166	-1.27435	0.448166	-1.33396	0.448166	-1.39308	0.448166	-1.44506	0.448166	-1.49704	0.448166	-1.54329	0.448166	-1.58382	0.448166	-1.62054	0.448166	-1.65582	0.448166	-1.69397	0.448166	-1.73259	0.448166	-1.76836	0.448166	-1.80173	0.448166	-1.83464	0.448166	-1.87135	0.448166	-1.91284	0.448166	-1.9548	0.448166	-1.99533	0.448166	-2.02919		0.448166	-2.30433		0.448166	-2.00869
0.443166	-1.13082	0.443166	-1.117	0.443166	-1.12558	0.443166	-1.16086	0.443166	-1.21618	0.443166	-1.27197	0.443166	-1.32394	0.443166	-1.37449	0.443166	-1.41979	0.443166	-1.4627	0.443166	-1.49847	0.443166	-1.53423	0.443166	-1.57428	0.443166	-1.61386	0.443166	-1.64819	0.443166	-1.68252	0.443166	-1.71495	0.443166	-1.75262	0.443166	-1.79315	0.443166	-1.83511	0.443166	-1.87469	0.443166	-1.90664		0.443166	-2.14363		0.443166	-1.86182
0.438087	-1.05262	0.438087	-1.02497	0.438087	-1.0264	0.438087	-1.05644	0.438087	-1.10698	0.438087	-1.158	0.438087	-1.20664	0.438087	-1.25671	0.438087	-1.30296	0.438087	-1.34302	0.438087	-1.3783	0.438087	-1.41502	0.438087	-1.45412	0.438087	-1.49322	0.438087	-1.52898	0.438087	-1.56141	0.438087	-1.59574	0.438087	-1.63293	0.438087	-1.67156	0.438087	-1.71543	0.438087	-1.75262	0.438087	-1.78457		0.438087	-1.99772		0.438087	-1.72782
0.433087	-0.98062	0.433087	-0.941997	0.433087	-0.937705	0.433087	-0.958686	0.433087	-1.00255	0.433087	-1.04928	0.433087	-1.09506	0.433087	-1.14131	0.433087	-1.18375	0.433087	-1.22285	0.433087	-1.25957	0.433087	-1.29676	0.433087	-1.333	0.433087	-1.37067	0.433087	-1.40596	0.433087	-1.44029	0.433087	-1.47367	0.433087	-1.50848	0.433087	-1.54996	0.433087	-1.59145	0.433087	-1.62912	0.433087	-1.66011		0.433087	-1.86325		0.433087	-1.60766
0.428087	-0.918632	0.428087	-0.869994	0.428087	-0.857596	0.428087	-0.872378	0.428087	-0.909572	0.428087	-0.950103	0.428087	-0.991111	0.428087	-1.03212	0.428087	-1.07217	0.428087	-1.11032	0.428087	-1.14465	0.428087	-1.17994	0.428087	-1.21427	0.428087	-1.25051	0.428087	-1.2858	0.428087	-1.3187	0.428087	-1.35112	0.428087	-1.38832	0.428087	-1.42742	0.428087	-1.46938	0.428087	-1.50753	0.428087	-1.53757		0.428087	-1.74737		0.428087	-1.50419
0.42301	-0.862842	0.42301	-0.806098	0.42301	-0.787978	0.42301	-0.795131	0.42301	-0.821357	0.42301	-0.855689	0.42301	-0.890498	0.42301	-0.927215	0.42301	-0.963931	0.42301	-0.998263	0.42301	-1.02878	0.42301	-1.06168	0.42301	-1.09601	0.42301	-1.12987	0.42301	-1.1623	0.42301	-1.19377	0.42301	-1.22571	0.42301	-1.26195	0.42301	-1.30105	0.42301	-1.34254	0.42301	-1.38021	0.42301	-1.41216		0.42301	-1.64104		0.42301	-1.41073
0.41801	-0.812774	0.41801	-0.748878	0.41801	-0.724082	0.41801	-0.723128	0.41801	-0.742679	0.41801	-0.767951	0.41801	-0.796084	0.41801	-0.827079	0.41801	-0.85712	0.41801	-0.88716	0.41801	-0.913863	0.41801	-0.944381	0.41801	-0.974898	0.41801	-1.00589	0.41801	-1.03593	0.41801	-1.0674	0.41801	-1.09554	0.41801	-1.13035	0.41801	-1.16802	0.41801	-1.21141	0.41801	-1.24765	0.41801	-1.27578		0.41801	-1.54615		0.41801	-1.32537
0.412931	-0.766521	0.412931	-0.696902	0.412931	-0.665431	0.412931	-0.659709	0.412931	-0.668769	0.412931	-0.686889	0.412931	-0.708823	0.412931	-0.731711	0.412931	-0.757937	0.412931	-0.781302	0.412931	-0.803237	0.412931	-0.830894	0.412931	-0.85712	0.412931	-0.884776	0.412931	-0.911479	0.412931	-0.939136	0.412931	-0.964408	0.412931	-0.99874	0.412931	-1.03498	0.412931	-1.07408	0.412931	-1.10841	0.412931	-1.13893		0.412931	-1.45984		0.412931	-1.25385
0.407931	-0.725513	0.407931	-0.65208	0.407931	-0.616312	0.407931	-0.602007	0.407931	-0.606775	0.407931	-0.615835	0.407931	-0.628715	0.407931	-0.645881	0.407931	-0.665908	0.407931	-0.684505	0.407931	-0.701194	0.407931	-0.721221	0.407931	-0.744586	0.407931	-0.766997	0.407931	-0.791316	0.407931	-0.815635	0.407931	-0.838046	0.407931	-0.867133	0.407931	-0.900512	0.407931	-0.937705	0.407931	-0.971084	0.407931	-0.998263		0.407931	-1.38212		0.407931	-1.18423
0.402853	-0.688319	0.402853	-0.612497	0.402853	-0.57292	0.402853	-0.556231	0.402853	-0.552893	0.402853	-0.556707	0.402853	-0.56529	0.402853	-0.574827	0.402853	-0.588179	0.402853	-0.602007	0.402853	-0.614405	0.402853	-0.630622	0.402853	-0.647311	0.402853	-0.665908	0.402853	-0.685458	0.402853	-0.704532	0.402853	-0.723605	0.402853	-0.750308	0.402853	-0.778918	0.402853	-0.812774	0.402853	-0.838523	0.402853	-0.862842		0.402853	-1.30964		0.402853	-1.12415
0.397853	-0.655417	0.397853	-0.577211	0.397853	-0.53668	0.397853	-0.516653	0.397853	-0.510931	0.397853	-0.509977	0.397853	-0.512838	0.397853	-0.519037	0.397853	-0.528574	0.397853	-0.53668	0.397853	-0.546217	0.397853	-0.557661	0.397853	-0.571966	0.397853	-0.586748	0.397853	-0.601053	0.397853	-0.614882	0.397853	-0.632529	0.397853	-0.65208	0.397853	-0.675445	0.397853	-0.701671	0.397853	-0.725036	0.397853	-0.74554		0.397853	-1.24717		0.397853	-1.06931
0.392775	-0.623465	0.392775	-0.546694	0.392775	-0.505686	0.392775	-0.485182	0.392775	-0.475645	0.392775	-0.473738	0.392775	-0.474215	0.392775	-0.477552	0.392775	-0.483751	0.392775	-0.489473	0.392775	-0.497103	0.392775	-0.506163	0.392775	-0.514746	0.392775	-0.528574	0.392775	-0.540495	0.392775	-0.551462	0.392775	-0.564814	0.392775	-0.581503	0.392775	-0.599146	0.392775	-0.617266	0.392775	-0.636821	0.392775	-0.654941		0.392775	-1.18661		0.392775	-1.01924
0.387775	-0.597715	0.387775	-0.520945	0.387775	-0.481367	0.387775	-0.459433	0.387775	-0.45085	0.387775	-0.447035	0.387775	-0.445604	0.387775	-0.447035	0.387775	-0.45085	0.387775	-0.455618	0.387775	-0.460863	0.387775	-0.469923	0.387775	-0.478506	0.387775	-0.48852	0.387775	-0.497103	0.387775	-0.509024	0.387775	-0.51856	0.387775	-0.532389	0.387775	-0.54574	0.387775	-0.561476	0.387775	-0.575781	0.387775	-0.588179		0.387775	-1.13512		0.387775	-0.975375
0.382697	-0.571966	0.382697	-0.497103	0.382697	-0.458956	0.382697	-0.438452	0.382697	-0.428438	0.382697	-0.4251	0.382697	-0.422239	0.382697	-0.425577	0.382697	-0.427961	0.382697	-0.430346	0.382697	-0.436068	0.382697	-0.442743	0.382697	-0.451803	0.382697	-0.459433	0.382697	-0.468493	0.382697	-0.476599	0.382697	-0.486135	0.382697	-0.498533	0.382697	-0.508547	0.382697	-0.520468	0.382697	-0.533342	0.382697	-0.54431		0.382697	-1.08696		0.382697	-0.935798
0.377697	-0.550985	0.377697	-0.477076	0.377697	-0.440359	0.377697	-0.420809	0.377697	-0.411749	0.377697	-0.407934	0.377697	-0.40555	0.377697	-0.406504	0.377697	-0.407934	0.377697	-0.413656	0.377697	-0.416994	0.377697	-0.421286	0.377697	-0.429392	0.377697	-0.438452	0.377697	-0.445604	0.377697	-0.454187	0.377697	-0.464201	0.377697	-0.47183	0.377697	-0.482321	0.377697	-0.493288	0.377697	-0.502825	0.377697	-0.514269		0.377697	-1.04452		0.377697	-0.899081
0.372697	-0.531912	0.372697	-0.459433	0.372697	-0.424147	0.372697	-0.40555	0.372697	-0.395536	0.372697	-0.393152	0.372697	-0.390768	0.372697	-0.391722	0.372697	-0.393629	0.372697	-0.398397	0.372697	-0.400782	0.372697	-0.406981	0.372697	-0.413656	0.372697	-0.420809	0.372697	-0.427485	0.372697	-0.434637	0.372697	-0.444174	0.372697	-0.45228	0.372697	-0.460863	0.372697	-0.47183	0.372697	-0.481844	0.372697	-0.488997		0.372697	-1.00589		0.372697	-0.86761
0.367619	-0.512838	0.367619	-0.44322	0.367619	-0.409842	0.367619	-0.390291	0.367619	-0.383139	0.367619	-0.378847	0.367619	-0.377893	0.367619	-0.37837	0.367619	-0.380754	0.367619	-0.384569	0.367619	-0.386953	0.367619	-0.392675	0.367619	-0.400782	0.367619	-0.407934	0.367619	-0.412703	0.367619	-0.420332	0.367619	-0.428438	0.367619	-0.435591	0.367619	-0.445127	0.367619	-0.454664	0.367619	-0.462294	0.367619	-0.471354		0.367619	-0.970607		0.367619	-0.837569
0.362618	-0.496626	0.362618	-0.428915	0.362618	-0.396013	0.362618	-0.379324	0.362618	-0.371218	0.362618	-0.368357	0.362618	-0.366449	0.362618	-0.368357	0.362618	-0.36931	0.362618	-0.371218	0.362618	-0.376463	0.362618	-0.381708	0.362618	-0.389338	0.362618	-0.39506	0.362618	-0.401258	0.362618	-0.407934	0.362618	-0.415564	0.362618	-0.424147	0.362618	-0.430822	0.362618	-0.439882	0.362618	-0.446558	0.362618	-0.454664		0.362618	-0.939136		0.362618	-0.812774
0.35754	-0.481367	0.35754	-0.414133	0.35754	-0.383615	0.35754	-0.367403	0.35754	-0.360727	0.35754	-0.356913	0.35754	-0.355482	0.35754	-0.355482	0.35754	-0.35882	0.35754	-0.360727	0.35754	-0.365019	0.35754	-0.370264	0.35754	-0.37694	0.35754	-0.383615	0.35754	-0.390768	0.35754	-0.395536	0.35754	-0.404596	0.35754	-0.412703	0.35754	-0.417948	0.35754	-0.426054	0.35754	-0.435114	0.35754	-0.44179		0.35754	-0.907664		0.35754	-0.786071
0.35254	-0.468493	0.35254	-0.402689	0.35254	-0.371695	0.35254	-0.357866	0.35254	-0.34976	0.35254	-0.347376	0.35254	-0.345469	0.35254	-0.345945	0.35254	-0.34833	0.35254	-0.351191	0.35254	-0.356436	0.35254	-0.359774	0.35254	-0.366926	0.35254	-0.374079	0.35254	-0.379801	0.35254	-0.385046	0.35254	-0.392675	0.35254	-0.398874	0.35254	-0.408411	0.35254	-0.414133	0.35254	-0.422716	0.35254	-0.430346		0.35254	-0.879054		0.35254	-0.763183
0.347463	-0.454187	0.347463	-0.392199	0.347463	-0.361204	0.347463	-0.344992	0.347463	-0.33927	0.347463	-0.334501	0.347463	-0.336409	0.347463	-0.336885	0.347463	-0.338316	0.347463	-0.341654	0.347463	-0.344992	0.347463	-0.351667	0.347463	-0.357389	0.347463	-0.363588	0.347463	-0.370264	0.347463	-0.37694	0.347463	-0.383139	0.347463	-0.389814	0.347463	-0.39649	0.347463	-0.403166	0.347463	-0.411749	0.347463	-0.416517		0.347463	-0.853782		0.347463	-0.741248
0.342463	-0.442266	0.342463	-0.381231	0.342463	-0.352144	0.342463	-0.336409	0.342463	-0.330687	0.342463	-0.326872	0.342463	-0.326872	0.342463	-0.327349	0.342463	-0.331163	0.342463	-0.333071	0.342463	-0.337362	0.342463	-0.343084	0.342463	-0.34833	0.342463	-0.355482	0.342463	-0.362635	0.342463	-0.365973	0.342463	-0.373125	0.342463	-0.381708	0.342463	-0.386477	0.342463	-0.394106	0.342463	-0.402689	0.342463	-0.406981		0.342463	-0.82994		0.342463	-0.724082
0.337384	-0.432253	0.337384	-0.372648	0.337384	-0.342131	0.337384	-0.327826	0.337384	-0.32115	0.337384	-0.319242	0.337384	-0.316858	0.337384	-0.318766	0.337384	-0.32115	0.337384	-0.325441	0.337384	-0.328302	0.337384	-0.333071	0.337384	-0.33927	0.337384	-0.346899	0.337384	-0.352621	0.337384	-0.359297	0.337384	-0.364542	0.337384	-0.371218	0.337384	-0.377893	0.337384	-0.384569	0.337384	-0.391722	0.337384	-0.399351		0.337384	-0.806575		0.337384	-0.703101
0.332384	-0.420809	0.332384	-0.362635	0.332384	-0.333548	0.332384	-0.319242	0.332384	-0.313044	0.332384	-0.308752	0.332384	-0.310183	0.332384	-0.309706	0.332384	-0.31209	0.332384	-0.316381	0.332384	-0.319719	0.332384	-0.325441	0.332384	-0.331163	0.332384	-0.335932	0.332384	-0.343561	0.332384	-0.348806	0.332384	-0.354528	0.332384	-0.362158	0.332384	-0.36788	0.332384	-0.375986	0.332384	-0.383615	0.332384	-0.388384		0.332384	-0.786071		0.332384	-0.685935
0.327306	-0.411749	0.327306	-0.354052	0.327306	-0.325441	0.327306	-0.311136	0.327306	-0.304937	0.327306	-0.3016	0.327306	-0.300169	0.327306	-0.300169	0.327306	-0.304461	0.327306	-0.305891	0.327306	-0.311613	0.327306	-0.317812	0.327306	-0.322104	0.327306	-0.327349	0.327306	-0.333071	0.327306	-0.338793	0.327306	-0.345469	0.327306	-0.352621	0.327306	-0.357866	0.327306	-0.363588	0.327306	-0.372171	0.327306	-0.378847		0.327306	-0.767951		0.327306	-0.669246
0.322306	-0.403166	0.322306	-0.345469	0.322306	-0.318766	0.322306	-0.302076	0.322306	-0.296831	0.322306	-0.293016	0.322306	-0.291586	0.322306	-0.293016	0.322306	-0.294447	0.322306	-0.297785	0.322306	-0.301123	0.322306	-0.307798	0.322306	-0.312567	0.322306	-0.318289	0.322306	-0.325441	0.322306	-0.329733	0.322306	-0.334978	0.322306	-0.344038	0.322306	-0.348806	0.322306	-0.355482	0.322306	-0.362635	0.322306	-0.36931		0.322306	-0.751262		0.322306	-0.653987
0.317306	-0.39506	0.317306	-0.338316	0.317306	-0.310659	0.317306	-0.294924	0.317306	-0.287294	0.317306	-0.284433	0.317306	-0.284433	0.317306	-0.28491	0.317306	-0.286341	0.317306	-0.288725	0.317306	-0.293016	0.317306	-0.297785	0.317306	-0.303507	0.317306	-0.309706	0.317306	-0.31352	0.317306	-0.320196	0.317306	-0.326872	0.317306	-0.331163	0.317306	-0.337839	0.317306	-0.345469	0.317306	-0.353098	0.317306	-0.35882		0.317306	-0.735049		0.317306	-0.641112
0.312228	-0.385523	0.312228	-0.330687	0.312228	-0.302553	0.312228	-0.287771	0.312228	-0.278711	0.312228	-0.278234	0.312228	-0.275373	0.312228	-0.27442	0.312228	-0.274897	0.312228	-0.280619	0.312228	-0.283957	0.312228	-0.287771	0.312228	-0.293016	0.312228	-0.296831	0.312228	-0.30303	0.312228	-0.309706	0.312228	-0.314474	0.312228	-0.322104	0.312228	-0.327349	0.312228	-0.334978	0.312228	-0.3407	0.312228	-0.345945		0.312228	-0.715022		0.312228	-0.625854
0.307228	-0.378847	0.307228	-0.324488	0.307228	-0.296354	0.307228	-0.281572	0.307228	-0.273943	0.307228	-0.268698	0.307228	-0.26679	0.307228	-0.268221	0.307228	-0.269651	0.307228	-0.271559	0.307228	-0.275373	0.307228	-0.280142	0.307228	-0.283957	0.307228	-0.290155	0.307228	-0.295401	0.307228	-0.3016	0.307228	-0.305414	0.307228	-0.310183	0.307228	-0.316858	0.307228	-0.32258	0.307228	-0.328779	0.307228	-0.335932		0.307228	-0.703578		0.307228	-0.614405
0.30215	-0.372171	0.30215	-0.319242	0.30215	-0.292063	0.30215	-0.27585	0.30215	-0.269175	0.30215	-0.263453	0.30215	-0.260592	0.30215	-0.261545	0.30215	-0.262976	0.30215	-0.264406	0.30215	-0.26679	0.30215	-0.270605	0.30215	-0.275373	0.30215	-0.280619	0.30215	-0.284433	0.30215	-0.290155	0.30215	-0.294924	0.30215	-0.300646	0.30215	-0.306845	0.30215	-0.31352	0.30215	-0.318766	0.30215	-0.324011		0.30215	-0.688319		0.30215	-0.602484
0.29715	-0.366926	0.29715	-0.314951	0.29715	-0.287771	0.29715	-0.271082	0.29715	-0.264406	0.29715	-0.258207	0.29715	-0.2563	0.29715	-0.254869	0.29715	-0.2563	0.29715	-0.25773	0.29715	-0.259638	0.29715	-0.265837	0.29715	-0.269651	0.29715	-0.272036	0.29715	-0.277281	0.29715	-0.283003	0.29715	-0.287294	0.29715	-0.293016	0.29715	-0.294447	0.29715	-0.302076	0.29715	-0.309229	0.29715	-0.314474		0.29715	-0.679736		0.29715	-0.594378
0.292071	-0.36025	0.292071	-0.310183	0.292071	-0.28348	0.292071	-0.267744	0.292071	-0.260592	0.292071	-0.252008	0.292071	-0.251055	0.292071	-0.249147	0.292071	-0.251532	0.292071	-0.252485	0.292071	-0.254393	0.292071	-0.258684	0.292071	-0.261068	0.292071	-0.264406	0.292071	-0.269651	0.292071	-0.272512	0.292071	-0.278711	0.292071	-0.28491	0.292071	-0.288725	0.292071	-0.293016	0.292071	-0.298262	0.292071	-0.303507		0.292071	-0.668769		0.292071	-0.584364
0.287071	-0.356436	0.287071	-0.306845	0.287071	-0.279188	0.287071	-0.264883	0.287071	-0.254869	0.287071	-0.251055	0.287071	-0.248194	0.287071	-0.246763	0.287071	-0.246286	0.287071	-0.24724	0.287071	-0.249147	0.287071	-0.252485	0.287071	-0.255346	0.287071	-0.258684	0.287071	-0.264406	0.287071	-0.265837	0.287071	-0.272512	0.287071	-0.27585	0.287071	-0.280619	0.287071	-0.286341	0.287071	-0.290632	0.287071	-0.295877		0.287071	-0.660186		0.287071	-0.577688
0.281993	-0.350237	0.281993	-0.3016	0.281993	-0.276804	0.281993	-0.261545	0.281993	-0.252485	0.281993	-0.24581	0.281993	-0.243902	0.281993	-0.241518	0.281993	-0.241995	0.281993	-0.242949	0.281993	-0.244379	0.281993	-0.24724	0.281993	-0.250101	0.281993	-0.254393	0.281993	-0.258207	0.281993	-0.262022	0.281993	-0.265837	0.281993	-0.269651	0.281993	-0.273943	0.281993	-0.278234	0.281993	-0.283003	0.281993	-0.287771		0.281993	-0.649219		0.281993	-0.568628
0.276994	-0.346899	0.276994	-0.301123	0.276994	-0.273943	0.276994	-0.258207	0.276994	-0.250578	0.276994	-0.243425	0.276994	-0.241518	0.276994	-0.240564	0.276994	-0.239611	0.276994	-0.240564	0.276994	-0.241518	0.276994	-0.242949	0.276994	-0.247717	0.276994	-0.249624	0.276994	-0.253916	0.276994	-0.25773	0.276994	-0.260592	0.276994	-0.264883	0.276994	-0.270128	0.276994	-0.272036	0.276994	-0.277281	0.276994	-0.281572		0.276994	-0.641589		0.276994	-0.562906
0.271915	-0.342607	0.271915	-0.297785	0.271915	-0.271559	0.271915	-0.255823	0.271915	-0.248671	0.271915	-0.240088	0.271915	-0.237703	0.271915	-0.235319	0.271915	-0.236273	0.271915	-0.236273	0.271915	-0.237703	0.271915	-0.240564	0.271915	-0.241995	0.271915	-0.24581	0.271915	-0.250101	0.271915	-0.253439	0.271915	-0.256777	0.271915	-0.259638	0.271915	-0.264406	0.271915	-0.267744	0.271915	-0.272512	0.271915	-0.27585		0.271915	-0.632052		0.271915	-0.555277
0.266915	-0.33927	0.266915	-0.295401	0.266915	-0.270128	0.266915	-0.253439	0.266915	-0.244379	0.266915	-0.239134	0.266915	-0.23675	0.266915	-0.235796	0.266915	-0.234842	0.266915	-0.232935	0.266915	-0.234842	0.266915	-0.236273	0.266915	-0.240088	0.266915	-0.241518	0.266915	-0.246286	0.266915	-0.250101	0.266915	-0.253439	0.266915	-0.255346	0.266915	-0.260592	0.266915	-0.262022	0.266915	-0.267744	0.266915	-0.272036		0.266915	-0.625377		0.266915	-0.550508
0.261915	-0.336885	0.261915	-0.293016	0.261915	-0.268698	0.261915	-0.252962	0.261915	-0.243902	0.261915	-0.237226	0.261915	-0.234365	0.261915	-0.232935	0.261915	-0.230074	0.261915	-0.230551	0.261915	-0.232458	0.261915	-0.234365	0.261915	-0.23675	0.261915	-0.238657	0.261915	-0.241518	0.261915	-0.245333	0.261915	-0.248671	0.261915	-0.254393	0.261915	-0.256777	0.261915	-0.259638	0.261915	-0.263453	0.261915	-0.267744		0.261915	-0.62108		0.261915	-0.54574
0.256837	-0.334978	0.256837	-0.291109	0.256837	-0.267267	0.256837	-0.252485	0.256837	-0.242949	0.256837	-0.235319	0.256837	-0.231504	0.256837	-0.230074	0.256837	-0.229597	0.256837	-0.230551	0.256837	-0.229597	0.256837	-0.231981	0.256837	-0.234365	0.256837	-0.23675	0.256837	-0.241518	0.256837	-0.244379	0.256837	-0.246763	0.256837	-0.249624	0.256837	-0.253916	0.256837	-0.255823	0.256837	-0.260115	0.256837	-0.263929		0.256837	-0.615358		0.256837	-0.540018
0.251837	-0.332594	0.251837	-0.291109	0.251837	-0.26679	0.251837	-0.250101	0.251837	-0.241041	0.251837	-0.234365	0.251837	-0.231028	0.251837	-0.227213	0.251837	-0.22912	0.251837	-0.228643	0.251837	-0.228643	0.251837	-0.230074	0.251837	-0.231981	0.251837	-0.236273	0.251837	-0.239134	0.251837	-0.239611	0.251837	-0.242949	0.251837	-0.24724	0.251837	-0.251055	0.251837	-0.253439	0.251837	-0.256777	0.251837	-0.260115		0.251837	-0.61059		0.251837	-0.536203
0.246758	-0.330687	0.246758	-0.289679	0.246758	-0.26679	0.246758	-0.250101	0.246758	-0.240088	0.246758	-0.234842	0.246758	-0.230074	0.246758	-0.226736	0.246758	-0.226259	0.246758	-0.226736	0.246758	-0.226259	0.246758	-0.228167	0.246758	-0.231504	0.246758	-0.232935	0.246758	-0.235796	0.246758	-0.237226	0.246758	-0.241995	0.246758	-0.245333	0.246758	-0.249147	0.246758	-0.249624	0.246758	-0.255346	0.246758	-0.256777		0.246758	-0.606298		0.246758	-0.533819
0.241758	-0.328302	0.241758	-0.289679	0.241758	-0.265718	0.241758	-0.249624	0.241758	-0.239134	0.241758	-0.232935	0.241758	-0.228643	0.241758	-0.226259	0.241758	-0.224829	0.241758	-0.224829	0.241758	-0.225306	0.241758	-0.22769	0.241758	-0.22769	0.241758	-0.232458	0.241758	-0.231981	0.241758	-0.234365	0.241758	-0.239611	0.241758	-0.242472	0.241758	-0.245333	0.241758	-0.24724	0.241758	-0.252008	0.241758	-0.255823		0.241758	-0.600576		0.241758	-0.529528
0.236681	-0.325918	0.236681	-0.287294	0.236681	-0.264406	0.236681	-0.24879	0.236681	-0.238895	0.236681	-0.231028	0.236681	-0.22769	0.236681	-0.224829	0.236681	-0.222445	0.236681	-0.224352	0.236681	-0.223875	0.236681	-0.226259	0.236681	-0.226736	0.236681	-0.22912	0.236681	-0.232935	0.236681	-0.234842	0.236681	-0.23818	0.236681	-0.241518	0.236681	-0.242949	0.236681	-0.246763	0.236681	-0.250101	0.236681	-0.253439		0.236681	-0.594854		0.236681	-0.524282
0.231681	-0.324965	0.231681	-0.287771	0.231681	-0.264883	0.231681	-0.247717	0.231681	-0.23818	0.231681	-0.231028	0.231681	-0.22769	0.231681	-0.223398	0.231681	-0.222921	0.231681	-0.223279	0.231681	-0.221968	0.231681	-0.223875	0.231681	-0.226736	0.231681	-0.22912	0.231681	-0.232458	0.231681	-0.233412	0.231681	-0.236273	0.231681	-0.238657	0.231681	-0.242949	0.231681	-0.245333	0.231681	-0.248671	0.231681	-0.250578		0.231681	-0.594378		0.231681	-0.521898
0.226603	-0.323534	0.226603	-0.286818	0.226603	-0.262499	0.226603	-0.247717	0.226603	-0.23818	0.226603	-0.230551	0.226603	-0.22769	0.226603	-0.224352	0.226603	-0.223398	0.226603	-0.221968	0.226603	-0.222445	0.226603	-0.223398	0.226603	-0.225306	0.226603	-0.22912	0.226603	-0.230551	0.226603	-0.233412	0.226603	-0.235319	0.226603	-0.238657	0.226603	-0.240564	0.226603	-0.242949	0.226603	-0.24724	0.226603	-0.249624		0.226603	-0.591516		0.226603	-0.518084
0.221602	-0.323057	0.221602	-0.288248	0.221602	-0.262976	0.221602	-0.247717	0.221602	-0.237703	0.221602	-0.231504	0.221602	-0.227094	0.221602	-0.223637	0.221602	-0.223398	0.221602	-0.221968	0.221602	-0.222445	0.221602	-0.222921	0.221602	-0.224829	0.221602	-0.227213	0.221602	-0.230074	0.221602	-0.231504	0.221602	-0.234842	0.221602	-0.23818	0.221602	-0.239134	0.221602	-0.243902	0.221602	-0.244856	0.221602	-0.250101		0.221602	-0.589132		0.221602	-0.516176
0.216524	-0.32115	0.216524	-0.286818	0.216524	-0.264406	0.216524	-0.247717	0.216524	-0.23818	0.216524	-0.230074	0.216524	-0.226736	0.216524	-0.222921	0.216524	-0.222921	0.216524	-0.221968	0.216524	-0.221968	0.216524	-0.223398	0.216524	-0.224352	0.216524	-0.226736	0.216524	-0.228167	0.216524	-0.230551	0.216524	-0.232935	0.216524	-0.237107	0.216524	-0.238657	0.216524	-0.241041	0.216524	-0.244379	0.216524	-0.24724		0.216524	-0.585794		0.216524	-0.515699
0.211524	-0.32115	0.211524	-0.288248	0.211524	-0.264406	0.211524	-0.249147	0.211524	-0.239134	0.211524	-0.230551	0.211524	-0.226259	0.211524	-0.223875	0.211524	-0.222445	0.211524	-0.221968	0.211524	-0.222445	0.211524	-0.223398	0.211524	-0.222921	0.211524	-0.227213	0.211524	-0.228643	0.211524	-0.230074	0.211524	-0.233889	0.211524	-0.236273	0.211524	-0.238657	0.211524	-0.241041	0.211524	-0.243306	0.211524	-0.247717		0.211524	-0.586748		0.211524	-0.516176
0.206524	-0.320196	0.206524	-0.287771	0.206524	-0.26536	0.206524	-0.249147	0.206524	-0.238657	0.206524	-0.231981	0.206524	-0.225782	0.206524	-0.222921	0.206524	-0.223398	0.206524	-0.221968	0.206524	-0.22006	0.206524	-0.223398	0.206524	-0.223398	0.206524	-0.226259	0.206524	-0.229597	0.206524	-0.230074	0.206524	-0.233412	0.206524	-0.235319	0.206524	-0.238657	0.206524	-0.240088	0.206524	-0.241995	0.206524	-0.246286		0.206524	-0.586271		0.206524	-0.516653
0.201447	-0.320673	0.201447	-0.289679	0.201447	-0.265837	0.201447	-0.250578	0.201447	-0.240564	0.201447	-0.232458	0.201447	-0.227213	0.201447	-0.224829	0.201447	-0.221968	0.201447	-0.221491	0.201447	-0.222921	0.201447	-0.223398	0.201447	-0.225306	0.201447	-0.226259	0.201447	-0.22769	0.201447	-0.230193	0.201447	-0.234365	0.201447	-0.236273	0.201447	-0.237703	0.201447	-0.240326	0.201447	-0.241995	0.201447	-0.24581		0.201447	-0.585914		0.201447	-0.515699
0.196446	-0.319242	0.196446	-0.289679	0.196446	-0.265837	0.196446	-0.251532	0.196446	-0.241041	0.196446	-0.232458	0.196446	-0.228167	0.196446	-0.225306	0.196446	-0.223875	0.196446	-0.222445	0.196446	-0.224352	0.196446	-0.224829	0.196446	-0.225782	0.196446	-0.226736	0.196446	-0.228643	0.196446	-0.230074	0.196446	-0.232935	0.196446	-0.235319	0.196446	-0.237703	0.196446	-0.240088	0.196446	-0.242472	0.196446	-0.244856		0.196446	-0.585318		0.196446	-0.516176
0.191368	-0.319242	0.191368	-0.291586	0.191368	-0.268221	0.191368	-0.252962	0.191368	-0.241518	0.191368	-0.235319	0.191368	-0.230551	0.191368	-0.226736	0.191368	-0.225306	0.191368	-0.223875	0.191368	-0.225306	0.191368	-0.226736	0.191368	-0.225782	0.191368	-0.228167	0.191368	-0.22912	0.191368	-0.230551	0.191368	-0.233889	0.191368	-0.236273	0.191368	-0.23818	0.191368	-0.240088	0.191368	-0.244379	0.191368	-0.246763		0.191368	-0.585318		0.191368	-0.516176
0.186368	-0.319719	0.186368	-0.29254	0.186368	-0.270605	0.186368	-0.254393	0.186368	-0.24581	0.186368	-0.237226	0.186368	-0.233412	0.186368	-0.228167	0.186368	-0.228643	0.186368	-0.226259	0.186368	-0.227213	0.186368	-0.227213	0.186368	-0.22769	0.186368	-0.231028	0.186368	-0.231504	0.186368	-0.232935	0.186368	-0.234365	0.186368	-0.237226	0.186368	-0.240088	0.186368	-0.240564	0.186368	-0.244379	0.186368	-0.248194		0.186368	-0.587225		0.186368	-0.51856
0.18129	-0.320196	0.18129	-0.295877	0.18129	-0.273943	0.18129	-0.257254	0.18129	-0.246763	0.18129	-0.239134	0.18129	-0.235796	0.18129	-0.231981	0.18129	-0.228643	0.18129	-0.228643	0.18129	-0.228167	0.18129	-0.230551	0.18129	-0.229597	0.18129	-0.22912	0.18129	-0.233412	0.18129	-0.232458	0.18129	-0.236273	0.18129	-0.237703	0.18129	-0.241041	0.18129	-0.243425	0.18129	-0.245333	0.18129	-0.247717		0.18129	-0.59104		0.18129	-0.519514
0.17629	-0.320673	0.17629	-0.297308	0.17629	-0.276804	0.17629	-0.260115	0.17629	-0.250101	0.17629	-0.241518	0.17629	-0.237703	0.17629	-0.234365	0.17629	-0.232935	0.17629	-0.230551	0.17629	-0.230551	0.17629	-0.231028	0.17629	-0.231028	0.17629	-0.231981	0.17629	-0.233889	0.17629	-0.23675	0.17629	-0.240088	0.17629	-0.238657	0.17629	-0.241995	0.17629	-0.244379	0.17629	-0.245333	0.17629	-0.248194		0.17629	-0.59104		0.17629	-0.522375
0.171211	-0.322104	0.171211	-0.300646	0.171211	-0.279188	0.171211	-0.262499	0.171211	-0.253439	0.171211	-0.246763	0.171211	-0.241041	0.171211	-0.237226	0.171211	-0.235796	0.171211	-0.234842	0.171211	-0.234365	0.171211	-0.235796	0.171211	-0.235319	0.171211	-0.235796	0.171211	-0.23818	0.171211	-0.240564	0.171211	-0.241995	0.171211	-0.242949	0.171211	-0.243425	0.171211	-0.247717	0.171211	-0.248194	0.171211	-0.252962		0.171211	-0.6001		0.171211	-0.524759
0.166212	-0.324011	0.166212	-0.303507	0.166212	-0.28348	0.166212	-0.269651	0.166212	-0.257254	0.166212	-0.251055	0.166212	-0.24581	0.166212	-0.242472	0.166212	-0.240088	0.166212	-0.23675	0.166212	-0.237703	0.166212	-0.238657	0.166212	-0.240088	0.166212	-0.239134	0.166212	-0.240564	0.166212	-0.242472	0.166212	-0.244379	0.166212	-0.24581	0.166212	-0.246286	0.166212	-0.250101	0.166212	-0.250578	0.166212	-0.253439		0.166212	-0.604391		0.166212	-0.529528
0.161212	-0.324965	0.161212	-0.305414	0.161212	-0.286818	0.161212	-0.272989	0.161212	-0.261545	0.161212	-0.254393	0.161212	-0.250578	0.161212	-0.24581	0.161212	-0.245333	0.161212	-0.241518	0.161212	-0.241995	0.161212	-0.243902	0.161212	-0.242472	0.161212	-0.243425	0.161212	-0.243902	0.161212	-0.246286	0.161212	-0.24724	0.161212	-0.247717	0.161212	-0.251055	0.161212	-0.249624	0.161212	-0.252485	0.161212	-0.254869		0.161212	-0.604868		0.161212	-0.531912
0.156134	-0.326872	0.156134	-0.311136	0.156134	-0.292063	0.156134	-0.277758	0.156134	-0.268698	0.156134	-0.261068	0.156134	-0.254869	0.156134	-0.250101	0.156134	-0.247717	0.156134	-0.246763	0.156134	-0.24581	0.156134	-0.24724	0.156134	-0.24724	0.156134	-0.24724	0.156134	-0.250101	0.156134	-0.249624	0.156134	-0.252485	0.156134	-0.254869	0.156134	-0.255346	0.156134	-0.254393	0.156134	-0.256777	0.156134	-0.259161		0.156134	-0.61202		0.156134	-0.53668
0.151134	-0.327826	0.151134	-0.315428	0.151134	-0.298262	0.151134	-0.283957	0.151134	-0.272036	0.151134	-0.26536	0.151134	-0.260592	0.151134	-0.256777	0.151134	-0.253916	0.151134	-0.252008	0.151134	-0.250101	0.151134	-0.252962	0.151134	-0.252008	0.151134	-0.252008	0.151134	-0.253439	0.151134	-0.254393	0.151134	-0.2563	0.151134	-0.255346	0.151134	-0.258207	0.151134	-0.257254	0.151134	-0.262022	0.151134	-0.262499		0.151134	-0.616789		0.151134	-0.540972
0.146055	-0.330687	0.146055	-0.320196	0.146055	-0.304461	0.146055	-0.291109	0.146055	-0.281096	0.146055	-0.271082	0.146055	-0.26679	0.146055	-0.262022	0.146055	-0.258684	0.146055	-0.25773	0.146055	-0.257254	0.146055	-0.258207	0.146055	-0.257254	0.146055	-0.259161	0.146055	-0.258207	0.146055	-0.258207	0.146055	-0.261545	0.146055	-0.262499	0.146055	-0.263929	0.146055	-0.263453	0.146055	-0.267744	0.146055	-0.265837		0.146055	-0.624418		0.146055	-0.548124
0.141055	-0.333071	0.141055	-0.324965	0.141055	-0.310183	0.141055	-0.295401	0.141055	-0.285864	0.141055	-0.278234	0.141055	-0.273943	0.141055	-0.268221	0.141055	-0.26536	0.141055	-0.261068	0.141055	-0.262022	0.141055	-0.263453	0.141055	-0.262976	0.141055	-0.262499	0.141055	-0.265837	0.141055	-0.265837	0.141055	-0.266314	0.141055	-0.267744	0.141055	-0.268698	0.141055	-0.268698	0.141055	-0.270605	0.141055	-0.272512		0.141055	-0.628715		0.141055	-0.552893
0.135977	-0.333548	0.135977	-0.329256	0.135977	-0.315428	0.135977	-0.302076	0.135977	-0.293016	0.135977	-0.283003	0.135977	-0.279665	0.135977	-0.27585	0.135977	-0.270605	0.135977	-0.267267	0.135977	-0.268221	0.135977	-0.267744	0.135977	-0.267267	0.135977	-0.267744	0.135977	-0.268221	0.135977	-0.269651	0.135977	-0.268221	0.135977	-0.271559	0.135977	-0.273466	0.135977	-0.27442	0.135977	-0.27585	0.135977	-0.278234		0.135977	-0.638251		0.135977	-0.559568
0.130977	-0.335455	0.130977	-0.333548	0.130977	-0.320673	0.130977	-0.308752	0.130977	-0.297785	0.130977	-0.290155	0.130977	-0.283957	0.130977	-0.277281	0.130977	-0.27585	0.130977	-0.272512	0.130977	-0.271559	0.130977	-0.272989	0.130977	-0.271082	0.130977	-0.272989	0.130977	-0.273466	0.130977	-0.273943	0.130977	-0.277281	0.130977	-0.276327	0.130977	-0.276327	0.130977	-0.279665	0.130977	-0.280619	0.130977	-0.283957		0.130977	-0.643497		0.130977	-0.563383
0.125899	-0.336409	0.125899	-0.337362	0.125899	-0.325918	0.125899	-0.314474	0.125899	-0.304461	0.125899	-0.296831	0.125899	-0.289679	0.125899	-0.283003	0.125899	-0.280619	0.125899	-0.278711	0.125899	-0.276804	0.125899	-0.276804	0.125899	-0.277281	0.125899	-0.277758	0.125899	-0.279188	0.125899	-0.280142	0.125899	-0.280619	0.125899	-0.280619	0.125899	-0.280619	0.125899	-0.282049	0.125899	-0.285387	0.125899	-0.285387		0.125899	-0.648265		0.125899	-0.568628
0.120899	-0.336885	0.120899	-0.341654	0.120899	-0.33164	0.120899	-0.32115	0.120899	-0.308275	0.120899	-0.300646	0.120899	-0.29397	0.120899	-0.289202	0.120899	-0.285864	0.120899	-0.285387	0.120899	-0.281572	0.120899	-0.282526	0.120899	-0.282049	0.120899	-0.282049	0.120899	-0.282526	0.120899	-0.283003	0.120899	-0.285864	0.120899	-0.287771	0.120899	-0.28491	0.120899	-0.288248	0.120899	-0.289679	0.120899	-0.289202		0.120899	-0.654941		0.120899	-0.573397
0.115821	-0.336885	0.115821	-0.344038	0.115821	-0.336409	0.115821	-0.324011	0.115821	-0.315905	0.115821	-0.307322	0.115821	-0.300169	0.115821	-0.29397	0.115821	-0.290632	0.115821	-0.287771	0.115821	-0.28491	0.115821	-0.284433	0.115821	-0.285387	0.115821	-0.28491	0.115821	-0.287294	0.115821	-0.288248	0.115821	-0.288248	0.115821	-0.287771	0.115821	-0.290632	0.115821	-0.288725	0.115821	-0.293016	0.115821	-0.29397		0.115821	-0.662093		0.115821	-0.577211
0.110821	-0.336885	0.110821	-0.347853	0.110821	-0.342131	0.110821	-0.331163	0.110821	-0.319242	0.110821	-0.312567	0.110821	-0.305414	0.110821	-0.298262	0.110821	-0.294447	0.110821	-0.291109	0.110821	-0.290155	0.110821	-0.289679	0.110821	-0.289202	0.110821	-0.290155	0.110821	-0.289679	0.110821	-0.291109	0.110821	-0.291109	0.110821	-0.293016	0.110821	-0.291586	0.110821	-0.295401	0.110821	-0.296831	0.110821	-0.298262		0.110821	-0.667815		0.110821	-0.583887
0.105821	-0.336409	0.105821	-0.34976	0.105821	-0.345945	0.105821	-0.335932	0.105821	-0.325918	0.105821	-0.316381	0.105821	-0.309229	0.105821	-0.302076	0.105821	-0.298262	0.105821	-0.295877	0.105821	-0.29397	0.105821	-0.292063	0.105821	-0.293016	0.105821	-0.292063	0.105821	-0.29254	0.105821	-0.293016	0.105821	-0.29254	0.105821	-0.295877	0.105821	-0.294447	0.105821	-0.296354	0.105821	-0.298738	0.105821	-0.302076		0.105821	-0.672584		0.105821	-0.586748
0.100742	-0.335455	0.100742	-0.352621	0.100742	-0.349283	0.100742	-0.340223	0.100742	-0.330687	0.100742	-0.321627	0.100742	-0.314474	0.100742	-0.307322	0.100742	-0.3016	0.100742	-0.298738	0.100742	-0.296831	0.100742	-0.296354	0.100742	-0.294924	0.100742	-0.29397	0.100742	-0.296354	0.100742	-0.294924	0.100742	-0.298738	0.100742	-0.298262	0.100742	-0.297785	0.100742	-0.299692	0.100742	-0.302076	0.100742	-0.303984		0.100742	-0.677352		0.100742	-0.59247
0.0957422	-0.334978	0.0957422	-0.355959	0.0957422	-0.353098	0.0957422	-0.343084	0.0957422	-0.334501	0.0957422	-0.324965	0.0957422	-0.318289	0.0957422	-0.311136	0.0957422	-0.305414	0.0957422	-0.302553	0.0957422	-0.298262	0.0957422	-0.296831	0.0957422	-0.298738	0.0957422	-0.295877	0.0957422	-0.296831	0.0957422	-0.298262	0.0957422	-0.299215	0.0957422	-0.299692	0.0957422	-0.298738	0.0957422	-0.300646	0.0957422	-0.303507	0.0957422	-0.303984		0.0957422	-0.682597		0.0957422	-0.595331
0.0906649	-0.333548	0.0906649	-0.355482	0.0906649	-0.355482	0.0906649	-0.347853	0.0906649	-0.337362	0.0906649	-0.327349	0.0906649	-0.320673	0.0906649	-0.31352	0.0906649	-0.308275	0.0906649	-0.304937	0.0906649	-0.300646	0.0906649	-0.300646	0.0906649	-0.299215	0.0906649	-0.296354	0.0906649	-0.299692	0.0906649	-0.297785	0.0906649	-0.299692	0.0906649	-0.300646	0.0906649	-0.3016	0.0906649	-0.302553	0.0906649	-0.305414	0.0906649	-0.307798		0.0906649	-0.685935		0.0906649	-0.597715
0.0856647	-0.331163	0.0856647	-0.355482	0.0856647	-0.357389	0.0856647	-0.349283	0.0856647	-0.339746	0.0856647	-0.33021	0.0856647	-0.321627	0.0856647	-0.315905	0.0856647	-0.309706	0.0856647	-0.307322	0.0856647	-0.303984	0.0856647	-0.3016	0.0856647	-0.299215	0.0856647	-0.299692	0.0856647	-0.298738	0.0856647	-0.300169	0.0856647	-0.301123	0.0856647	-0.300169	0.0856647	-0.302553	0.0856647	-0.302553	0.0856647	-0.304461	0.0856647	-0.307322		0.0856647	-0.686412		0.0856647	-0.598192
0.0805864	-0.331163	0.0805864	-0.357866	0.0805864	-0.35882	0.0805864	-0.350714	0.0805864	-0.3407	0.0805864	-0.333071	0.0805864	-0.324011	0.0805864	-0.317335	0.0805864	-0.313044	0.0805864	-0.307322	0.0805864	-0.305414	0.0805864	-0.303507	0.0805864	-0.301123	0.0805864	-0.301123	0.0805864	-0.3016	0.0805864	-0.300646	0.0805864	-0.30303	0.0805864	-0.303507	0.0805864	-0.303984	0.0805864	-0.306845	0.0805864	-0.306368	0.0805864	-0.309706		0.0805864	-0.690703		0.0805864	-0.600576
0.0755863	-0.329256	0.0755863	-0.357389	0.0755863	-0.358343	0.0755863	-0.351191	0.0755863	-0.339746	0.0755863	-0.332594	0.0755863	-0.324965	0.0755863	-0.318766	0.0755863	-0.31352	0.0755863	-0.309706	0.0755863	-0.306845	0.0755863	-0.303984	0.0755863	-0.302076	0.0755863	-0.30303	0.0755863	-0.303507	0.0755863	-0.3016	0.0755863	-0.30303	0.0755863	-0.304461	0.0755863	-0.305891	0.0755863	-0.304937	0.0755863	-0.307798	0.0755863	-0.311136		0.0755863	-0.693088		0.0755863	-0.602484
0.070508	-0.328779	0.070508	-0.355959	0.070508	-0.356913	0.070508	-0.348806	0.070508	-0.3407	0.070508	-0.33021	0.070508	-0.325441	0.070508	-0.319242	0.070508	-0.315428	0.070508	-0.309706	0.070508	-0.306845	0.070508	-0.305414	0.070508	-0.303507	0.070508	-0.303984	0.070508	-0.303984	0.070508	-0.303507	0.070508	-0.303507	0.070508	-0.303984	0.070508	-0.305414	0.070508	-0.307798	0.070508	-0.309706	0.070508	-0.311613		0.070508	-0.694995		0.070508	-0.604391
0.0655079	-0.326872	0.0655079	-0.355005	0.0655079	-0.354528	0.0655079	-0.346899	0.0655079	-0.336409	0.0655079	-0.329256	0.0655079	-0.32258	0.0655079	-0.316381	0.0655079	-0.312567	0.0655079	-0.309706	0.0655079	-0.306368	0.0655079	-0.304937	0.0655079	-0.30303	0.0655079	-0.303984	0.0655079	-0.303507	0.0655079	-0.302553	0.0655079	-0.303507	0.0655079	-0.305414	0.0655079	-0.305414	0.0655079	-0.306368	0.0655079	-0.309229	0.0655079	-0.309229		0.0655079	-0.694518		0.0655079	-0.600576
0.0604296	-0.326872	0.0604296	-0.353098	0.0604296	-0.352144	0.0604296	-0.343561	0.0604296	-0.335455	0.0604296	-0.325441	0.0604296	-0.32115	0.0604296	-0.313997	0.0604296	-0.310183	0.0604296	-0.307798	0.0604296	-0.305891	0.0604296	-0.304461	0.0604296	-0.30303	0.0604296	-0.30303	0.0604296	-0.303507	0.0604296	-0.30303	0.0604296	-0.303984	0.0604296	-0.304937	0.0604296	-0.305414	0.0604296	-0.307322	0.0604296	-0.308752	0.0604296	-0.309706		0.0604296	-0.695949		0.0604296	-0.599623
0.0554304	-0.326276	0.0554304	-0.351667	0.0554304	-0.349283	0.0554304	-0.339746	0.0554304	-0.33021	0.0554304	-0.320673	0.0554304	-0.315905	0.0554304	-0.310659	0.0554304	-0.306845	0.0554304	-0.305891	0.0554304	-0.30303	0.0554304	-0.302076	0.0554304	-0.3016	0.0554304	-0.301123	0.0554304	-0.3016	0.0554304	-0.30303	0.0554304	-0.302553	0.0554304	-0.303507	0.0554304	-0.306368	0.0554304	-0.306368	0.0554304	-0.307322	0.0554304	-0.309229		0.0554304	-0.693564		0.0554304	-0.597715
0.0504303	-0.325918	0.0504303	-0.350237	0.0504303	-0.346899	0.0504303	-0.336409	0.0504303	-0.325441	0.0504303	-0.316381	0.0504303	-0.311613	0.0504303	-0.306368	0.0504303	-0.3016	0.0504303	-0.300169	0.0504303	-0.297785	0.0504303	-0.298738	0.0504303	-0.297308	0.0504303	-0.296831	0.0504303	-0.299692	0.0504303	-0.302553	0.0504303	-0.301123	0.0504303	-0.299215	0.0504303	-0.304461	0.0504303	-0.305414	0.0504303	-0.306368	0.0504303	-0.308394		0.0504303	-0.691657		0.0504303	-0.595331
0.045352	-0.325441	0.045352	-0.347376	0.045352	-0.344038	0.045352	-0.332594	0.045352	-0.322104	0.045352	-0.31352	0.045352	-0.308275	0.045352	-0.302076	0.045352	-0.297785	0.045352	-0.295877	0.045352	-0.295877	0.045352	-0.294924	0.045352	-0.294447	0.045352	-0.296831	0.045352	-0.297308	0.045352	-0.297785	0.045352	-0.299692	0.045352	-0.301123	0.045352	-0.302076	0.045352	-0.304461	0.045352	-0.305891	0.045352	-0.307322		0.045352	-0.68975		0.045352	-0.590563
0.0403519	-0.325918	0.0403519	-0.346899	0.0403519	-0.339746	0.0403519	-0.328779	0.0403519	-0.318289	0.0403519	-0.310659	0.0403519	-0.30303	0.0403519	-0.298738	0.0403519	-0.294447	0.0403519	-0.291586	0.0403519	-0.290632	0.0403519	-0.29254	0.0403519	-0.291109	0.0403519	-0.293493	0.0403519	-0.29397	0.0403519	-0.296354	0.0403519	-0.297308	0.0403519	-0.297785	0.0403519	-0.299692	0.0403519	-0.30303	0.0403519	-0.303984	0.0403519	-0.307322		0.0403519	-0.689273		0.0403519	-0.588179
0.0352736	-0.326872	0.0352736	-0.344992	0.0352736	-0.337839	0.0352736	-0.326395	0.0352736	-0.314474	0.0352736	-0.307322	0.0352736	-0.301123	0.0352736	-0.296354	0.0352736	-0.291586	0.0352736	-0.290632	0.0352736	-0.290155	0.0352736	-0.287771	0.0352736	-0.288248	0.0352736	-0.291109	0.0352736	-0.292063	0.0352736	-0.29254	0.0352736	-0.295877	0.0352736	-0.295877	0.0352736	-0.298262	0.0352736	-0.3016	0.0352736	-0.303507	0.0352736	-0.304461		0.0352736	-0.684028		0.0352736	-0.588655
0.0302734	-0.327826	0.0302734	-0.343561	0.0302734	-0.335455	0.0302734	-0.323534	0.0302734	-0.31209	0.0302734	-0.303507	0.0302734	-0.297785	0.0302734	-0.29254	0.0302734	-0.288248	0.0302734	-0.287771	0.0302734	-0.285864	0.0302734	-0.285387	0.0302734	-0.28491	0.0302734	-0.287771	0.0302734	-0.288725	0.0302734	-0.290155	0.0302734	-0.292063	0.0302734	-0.295401	0.0302734	-0.298262	0.0302734	-0.297785	0.0302734	-0.301123	0.0302734	-0.302553		0.0302734	-0.68069		0.0302734	-0.585794
0.0251951	-0.329256	0.0251951	-0.342131	0.0251951	-0.332117	0.0251951	-0.320196	0.0251951	-0.308752	0.0251951	-0.3016	0.0251951	-0.295401	0.0251951	-0.290632	0.0251951	-0.285864	0.0251951	-0.283957	0.0251951	-0.282526	0.0251951	-0.282526	0.0251951	-0.283003	0.0251951	-0.28491	0.0251951	-0.287294	0.0251951	-0.288248	0.0251951	-0.290155	0.0251951	-0.291586	0.0251951	-0.293493	0.0251951	-0.296354	0.0251951	-0.298738	0.0251951	-0.302076		0.0251951	-0.675921		0.0251951	-0.582933
0.020195	-0.329733	0.020195	-0.340223	0.020195	-0.329256	0.020195	-0.316858	0.020195	-0.305891	0.020195	-0.297785	0.020195	-0.291109	0.020195	-0.287771	0.020195	-0.283957	0.020195	-0.28348	0.020195	-0.280619	0.020195	-0.281096	0.020195	-0.279665	0.020195	-0.282526	0.020195	-0.28348	0.020195	-0.284433	0.020195	-0.288248	0.020195	-0.287294	0.020195	-0.291586	0.020195	-0.294924	0.020195	-0.296831	0.020195	-0.298738		0.020195	-0.670676		0.020195	-0.578642
0.0151176	-0.33021	0.0151176	-0.338316	0.0151176	-0.326872	0.0151176	-0.31209	0.0151176	-0.303507	0.0151176	-0.295401	0.0151176	-0.290155	0.0151176	-0.286341	0.0151176	-0.282049	0.0151176	-0.281572	0.0151176	-0.279188	0.0151176	-0.278711	0.0151176	-0.279188	0.0151176	-0.279665	0.0151176	-0.282526	0.0151176	-0.28348	0.0151176	-0.286341	0.0151176	-0.286818	0.0151176	-0.289679	0.0151176	-0.291586	0.0151176	-0.293493	0.0151176	-0.297308		0.0151176	-0.664477		0.0151176	-0.574827
0.0101175	-0.332594	0.0101175	-0.336885	0.0101175	-0.32258	0.0101175	-0.311136	0.0101175	-0.302553	0.0101175	-0.293493	0.0101175	-0.288725	0.0101175	-0.28491	0.0101175	-0.281572	0.0101175	-0.280142	0.0101175	-0.278711	0.0101175	-0.278234	0.0101175	-0.278234	0.0101175	-0.280142	0.0101175	-0.280619	0.0101175	-0.280142	0.0101175	-0.284433	0.0101175	-0.28348	0.0101175	-0.288248	0.0101175	-0.291586	0.0101175	-0.29397	0.0101175	-0.29397		0.0101175	-0.658755		0.0101175	-0.569582
0.00503922	-0.334024	0.00503922	-0.335932	0.00503922	-0.321627	0.00503922	-0.309706	0.00503922	-0.300169	0.00503922	-0.29254	0.00503922	-0.288248	0.00503922	-0.28348	0.00503922	-0.281572	0.00503922	-0.279665	0.00503922	-0.279188	0.00503922	-0.279188	0.00503922	-0.278711	0.00503922	-0.279188	0.00503922	-0.278711	0.00503922	-0.282049	0.00503922	-0.28491	0.00503922	-0.28491	0.00503922	-0.287294	0.00503922	-0.289202	0.00503922	-0.293493	0.00503922	-0.293493		0.00503922	-0.65351		0.00503922	-0.566721
[truncated: 54 more columns]

## Sheet: Current vs time of final scan
Electrode 1			Electrode 2			Electrode 3			Electrode 4
CV scan22 vs time			CV scan1 vs time			CV scan2 vs time			CV scan26 vs time
s	µA		s	µA		s	µA		s	µA
0	-0.290632		0	-0.0941753		0	-0.560522		0	-0.332594
0.05	-0.23675		0.05	-0.071764		0.05	-0.447035		0.05	-0.263929
0.1	-0.206232		0.1	-0.0565052		0.1	-0.377417		0.1	-0.227213
0.15	-0.184298		0.15	-0.0460148		0.15	-0.327826		0.15	-0.202417
0.2	-0.167131		0.2	-0.036478		0.2	-0.287771		0.2	-0.18239
0.25	-0.154257		0.25	-0.0283718		0.25	-0.2563		0.25	-0.166178
0.3	-0.141382		0.3	-0.0216961		0.3	-0.226736		0.3	-0.151396
0.35	-0.132799		0.35	-0.0164509		0.35	-0.202417		0.35	-0.139475
0.4	-0.123262		0.4	-0.0107288		0.4	-0.181437		0.4	-0.128984
0.45	-0.113249		0.45	-0.00596046		0.45	-0.16284		0.45	-0.118971
0.5	-0.105143		0.5	-0.00166893		0.5	-0.146627		0.5	-0.10848
0.55	-0.0975132		0.55	0.00309944		0.55	-0.131369		0.55	-0.0998974
0.6	-0.0903606		0.6	0.00691414		0.6	-0.118494		0.6	-0.0917912
0.65	-0.0813007		0.65	0.0107288		0.65	-0.102282		0.65	-0.0832081
0.7	-0.0760555		0.7	0.0140667		0.7	-0.0917912		0.7	-0.0751019
0.75	-0.0674725		0.75	0.0174046		0.75	-0.0789165		0.75	-0.0660419
0.8	-0.0607967		0.8	0.0202656		0.8	-0.0684261		0.8	-0.0579357
0.85	-0.0536442		0.85	0.0236034		0.85	-0.0565052		0.85	-0.0498295
0.9	-0.0460148		0.9	0.0259876		0.9	-0.0474453		0.9	-0.0417233
0.95	-0.0388622		0.95	0.0283718		0.95	-0.0374317		0.95	-0.0350475
1	-0.0317097		1	0.0312328		1	-0.0264645		1	-0.0259876
1.05	-0.0236034		1.05	0.0340939		1.05	-0.0169277		1.05	-0.0164509
1.1	-0.0154972		1.1	0.0369549		1.1	-0.00691414		1.1	-0.00977516
1.15	-0.00834465		1.15	0.0388622		1.15	0.0026226		1.15	0.000238419
1.2	-0.00166893		1.2	0.0412464		1.2	0.0126362		1.2	0.00739098
1.25	0.00596046		1.25	0.0441074		1.25	0.0245571		1.25	0.0140667
1.3	0.0145435		1.3	0.0464916		1.3	0.0331402		1.3	0.0212193
1.35	0.0178814		1.35	0.048399		1.35	0.0450611		1.35	0.0293255
1.4	0.0240803		1.4	0.0507832		1.4	0.054121		1.4	0.0350475
1.45	0.0288486		1.45	0.0531673		1.45	0.0650883		1.45	0.0388622
1.5	0.0350475		1.5	0.0565052		1.5	0.0741482		1.5	0.0441074
1.55	0.0360012		1.55	0.0579357		1.55	0.0846386		1.55	0.0474453
1.6	0.0383854		1.6	0.0603199		1.6	0.0927448		1.6	0.0493526
1.65	0.0393391		1.65	0.0627041		1.65	0.0994205		1.65	0.0503063
1.7	0.0402927		1.7	0.0650883		1.7	0.108957		1.7	0.0507832
1.75	0.0393391		1.75	0.0669956		1.75	0.114679		1.75	0.0517368
1.8	0.0412464		1.8	0.0693798		1.8	0.120878		1.8	0.0550747
1.85	0.0398159		1.85	0.0722408		1.85	0.12517		1.85	0.0565052
1.9	0.0417233		1.9	0.0751019		1.9	0.130415		1.9	0.0565052
1.95	0.0412464		1.95	0.0765324		1.95	0.13566		1.95	0.0565052
2	0.0426769		2	0.0798702		2	0.139952		2	0.0560284
2.05	0.0407696		2.05	0.0822544		2.05	0.142336		2.05	0.0550747
2.1	0.0417233		2.1	0.0846386		2.1	0.149965		2.1	0.0555515
2.15	0.0412464		2.15	0.0879765		2.15	0.152349		2.15	0.0555515
2.2	0.0398159		2.2	0.089407		2.2	0.15521		2.2	0.0545979
2.25	0.0398159		2.25	0.0927448		2.25	0.157118		2.25	0.0545979
2.3	0.0379086		2.3	0.095129		2.3	0.160933		2.3	0.0545979
2.35	0.0398159		2.35	0.09799		2.35	0.163317		2.35	0.0531673
2.4	0.0398159		2.4	0.0994205		2.4	0.164747		2.4	0.0517368
2.45	0.0388622		2.45	0.102758		2.45	0.166178		2.45	0.05126
2.5	0.0369549		2.5	0.105619		2.5	0.169516		2.5	0.054121
2.55	0.0374317		2.55	0.108004		2.55	0.172377		2.55	0.0503063
2.6	0.036478		2.6	0.111341		2.6	0.173807		2.6	0.0522137
2.65	0.0355244		2.65	0.113726		2.65	0.174761		2.65	0.0507832
2.7	0.0350475		2.7	0.117064		2.7	0.177145		2.7	0.048399
2.75	0.0345707		2.75	0.118494		2.75	0.178099		2.75	0.0474453
2.8	0.033617		2.8	0.122786		2.8	0.180006		2.8	0.048399
2.85	0.0317097		2.85	0.124693		2.85	0.178099		2.85	0.0450611
2.9	0.0326633		2.9	0.128031		2.9	0.180483		2.9	0.0455379
2.95	0.0312328		2.95	0.130892		2.95	0.180006		2.95	0.0445843
3	0.0317097		3	0.13423		3	0.181913		3	0.0436306
3.05	0.030756		3.05	0.137568		3.05	0.179529		3.05	0.0422001
3.1	0.0312328		3.1	0.140905		3.1	0.178576		3.1	0.0441074
3.15	0.0298023		3.15	0.142813		3.15	0.176668		3.15	0.0412464
3.2	0.0288486		3.2	0.148058		3.2	0.179052		3.2	0.0398159
3.25	0.0288486		3.25	0.151396		3.25	0.175238		3.25	0.0412464
3.3	0.0283718		3.3	0.15521		3.3	0.177145		3.3	0.0388622
3.35	0.0288486		3.35	0.160456		3.35	0.175238		3.35	0.0388622
3.4	0.0288486		3.4	0.163794		3.4	0.176668		3.4	0.0388622
3.45	0.0283718		3.45	0.168085		3.45	0.176191		3.45	0.0388622
3.5	0.027895		3.5	0.172853		3.5	0.176668		3.5	0.0393391
3.55	0.027895		3.55	0.178099		3.55	0.174284		3.55	0.0374317
3.6	0.0269413		3.6	0.18239		3.6	0.175238		3.6	0.0388622
3.65	0.0264645		3.65	0.189066		3.65	0.174761		3.65	0.0388622
3.7	0.0274181		3.7	0.193834		3.7	0.175238		3.7	0.0374317
3.75	0.0274181		3.75	0.200987		3.75	0.174761		3.75	0.0374317
3.8	0.0264645		3.8	0.206709		3.8	0.175714		3.8	0.0383854
3.85	0.0283718		3.85	0.213861		3.85	0.173807		3.85	0.0383854
3.9	0.0293255		3.9	0.220537		3.9	0.173807		3.9	0.0393391
3.95	0.027895		3.95	0.22769		3.95	0.174284		3.95	0.0402927
4	0.0302792		4	0.236273		4	0.174761		4	0.0402927
4.05	0.0288486		4.05	0.244379		4.05	0.176668		4.05	0.0412464
4.1	0.0317097		4.1	0.252485		4.1	0.176668		4.1	0.0426769
4.15	0.0331402		4.15	0.262022		4.15	0.178576		4.15	0.0422001
4.2	0.0345707		4.2	0.271082		4.2	0.179052		4.2	0.0445843
4.25	0.0340939		4.25	0.280142		4.25	0.18096		4.25	0.0464916
4.3	0.036478		4.3	0.290155		4.3	0.184774		4.3	0.048399
4.35	0.0374317		4.35	0.300646		4.35	0.184774		4.35	0.0479221
4.4	0.0398159		4.4	0.310183		4.4	0.187159		4.4	0.0517368
4.45	0.0402927		4.45	0.320196		4.45	0.190496		4.45	0.0526905
4.5	0.0431538		4.5	0.33164		4.5	0.193834		4.5	0.0555515
4.55	0.0450611		4.55	0.342131		4.55	0.197649		4.55	0.0574589
4.6	0.0469685		4.6	0.352621		4.6	0.199556		4.6	0.0593662
4.65	0.0498295		4.65	0.364542		4.65	0.205278		4.65	0.0636578
4.7	0.0522137		4.7	0.375986		4.7	0.20957		4.7	0.0655651
4.75	0.0560284		4.75	0.388384		4.75	0.216246		4.75	0.0708103
4.8	0.0593662		4.8	0.399351		4.8	0.221014		4.8	0.0727177
4.85	0.0631809		4.85	0.411749		4.85	0.228167		4.85	0.0779629
4.9	0.0660419		4.9	0.424623		4.9	0.233412		4.9	0.0813007
4.95	0.0712872		4.95	0.437021		4.95	0.240564		4.95	0.0851154
5	0.0760555		5	0.448942		5	0.249624		5	0.0898838
5.05	0.0793934		5.05	0.463724		5.05	0.258684		5.05	0.0956059
5.1	0.0855923		5.1	0.475645		5.1	0.266314		5.1	0.101328
5.15	0.0898838		5.15	0.491381		5.15	0.27585		5.15	0.106096
5.2	0.0941753		5.2	0.503778		5.2	0.283957		5.2	0.112295
5.25	0.102282		5.25	0.518084		5.25	0.294924		5.25	0.118017
5.3	0.107527		5.3	0.532389		5.3	0.304937		5.3	0.125647
5.35	0.114679		5.35	0.54574		5.35	0.313997		5.35	0.129938
5.4	0.120401		5.4	0.561953		5.4	0.324965		5.4	0.138044
5.45	0.126123		5.45	0.576258		5.45	0.335455		5.45	0.145197
5.5	0.132799		5.5	0.592947		5.5	0.344992		5.5	0.151396
5.55	0.140429		5.55	0.609159		5.55	0.356436		5.55	0.157595
5.6	0.148058		5.6	0.625377		5.6	0.368357		5.6	0.165224
5.65	0.15521		5.65	0.641112		5.65	0.37837		5.65	0.172853
5.7	0.164747		5.7	0.657802		5.7	0.389338		5.7	0.18096
5.75	0.175238		5.75	0.674968		5.75	0.398397		5.75	0.19002
5.8	0.184774		5.8	0.694995		5.8	0.412703		5.8	0.200987
5.85	0.193357		5.85	0.710731		5.85	0.421762		5.85	0.20957
5.9	0.204325		5.9	0.730281		5.9	0.436068		5.9	0.220537
5.95	0.215292		5.95	0.747447		5.95	0.447035		5.95	0.231504
6	0.226736		6	0.770335		6	0.459909		6	0.242472
6.05	0.233889		6.05	0.782256		6.05	0.468016		6.05	0.250101
6.1	0.244856		6.1	0.802283		6.1	0.479937		6.1	0.260592
6.15	0.255346		6.15	0.819926		6.15	0.491381		6.15	0.272036
6.2	0.267744		6.2	0.841861		6.2	0.504255		6.2	0.282526
6.25	0.276804		6.25	0.85712		6.25	0.512838		6.25	0.292063
6.3	0.289202		6.3	0.874763		6.3	0.523806		6.3	0.303507
6.35	0.303984		6.35	0.890975		6.35	0.53525		6.35	0.314474
6.4	0.314951		6.4	0.908141		6.4	0.546694		6.4	0.325441
6.45	0.328302		6.45	0.920062		6.45	0.557661		6.45	0.337839
6.5	0.339746		6.5	0.931029		6.5	0.568151		6.5	0.350714
6.55	0.354052		6.55	0.944381		6.55	0.58341		6.55	0.366449
6.6	0.369787		6.6	0.953441		6.6	0.597715		6.6	0.381231
6.65	0.386		6.65	0.964885		6.65	0.613451		6.65	0.396013
6.7	0.400782		6.7	0.974898		6.7	0.627284		6.7	0.409842
6.75	0.417948		6.75	0.990634		6.75	0.64445		6.75	0.428915
6.8	0.433683		6.8	1.00303		6.8	0.657325		6.8	0.446081
6.85	0.451326		6.85	1.02258		6.85	0.675445		6.85	0.464201
6.9	0.468016		6.9	1.04166		6.9	0.693564		6.9	0.483274
6.95	0.485659		6.95	1.06216		6.95	0.712638		6.95	0.501871
7	0.504732		7	1.08409		7	0.728374		7	0.519991
7.05	0.521421		7.05	1.10746		7.05	0.74697		7.05	0.538111
7.1	0.537634		7.1	1.13082		7.1	0.765567		7.1	0.556231
7.15	0.551462		7.15	1.15419		7.15	0.78321		7.15	0.571012
7.2	0.570536		7.2	1.18089		7.2	0.80276		7.2	0.589132
7.25	0.584364		7.25	1.20807		7.25	0.819926		7.25	0.602961
7.3	0.599623		7.3	1.23859		7.3	0.839953		7.3	0.618219
7.35	0.610113		7.35	1.2672		7.35	0.856643		7.35	0.630145
7.4	0.625377		7.4	1.29724		7.4	0.872855		7.4	0.641112
7.45	0.633483		7.45	1.32919		7.45	0.889544		7.45	0.650172
7.5	0.644927		7.5	1.3659		7.5	0.909095		7.5	0.66257
7.55	0.65351		7.55	1.39833		7.55	0.923877		7.55	0.664954
7.6	0.664954		7.6	1.436		7.6	0.94152		7.6	0.67306
7.65	0.675921		7.65	1.47987		7.65	0.961547		7.65	0.679736
7.7	0.692134		7.7	1.52612		7.7	0.982051		7.7	0.690227
7.75	0.715499		7.75	1.5781		7.75	1.00637		7.75	0.706439
7.8	0.741248		7.8	1.62435		7.8	1.02163		7.8	0.72742
7.85	0.792747		7.85	1.683		7.85	1.05167		7.85	0.77558
7.9	0.869994		7.9	1.74213		7.9	1.08028		7.9	0.854735
7.95	1.00732		7.95	1.81795		7.95	1.1251		7.95	1.00303
8	1.21427		8	1.89091		8	1.17422		8	1.24431
8.05	1.56332		8.05	1.98103		8.05	1.2467		8.05	1.64819
8.1	2.10215		8.1	2.07592		8.1	1.3392		8.1	2.24854
8.15	2.92803		8.15	2.19179		8.15	1.47319		8.15	3.0625
8.2	3.98757		8.2	2.30719		8.2	1.64104		8.2	3.95371
8.25	5.20017		8.25	2.43784		8.25	1.87374		8.25	4.82919
8.3	6.3689		8.3	2.59329		8.3	2.19608		8.3	5.58354
8.35	7.26488		8.35	2.77163		8.35	2.61856		8.35	6.15289
8.4	7.79655		8.4	2.9719		8.4	3.13355		8.4	6.50194
8.45	8.05309		8.45	3.20078		8.45	3.73341		8.45	6.68695
8.5	8.10411		8.5	3.46209		8.5	4.37858		8.5	6.74369
8.55	8.03259		8.55	3.76059		8.55	5.01801		8.55	6.71031
8.6	7.88048		8.6	4.0877		8.6	5.59165		8.6	6.61495
8.65	7.71597		8.65	4.45249		8.65	6.09329		8.65	6.511
8.7	7.61297		8.7	4.87401		8.7	6.61638		8.7	6.45092
8.75	7.52237		8.75	5.34036		8.75	7.08464		8.75	6.39942
8.8	7.4909		8.8	5.8768		8.8	7.55623		8.8	6.39608
8.85	7.45848		8.85	6.45282		8.85	7.99253		8.85	6.39608
8.9	7.49519		8.9	7.11515		8.9	8.46985		8.9	6.45711
8.95	7.53239		8.95	7.81754		8.95	8.90807		8.95	6.52387
9	7.59438		9	8.56999		9	9.32339		9	6.61113
9.05	7.71263		9.05	9.40255		9.05	9.76352		9.05	6.74512
9.1	7.86331		9.1	10.3047		9.1	10.2055		9.1	6.90582
9.15	8.01733		9.15	11.2513		9.15	10.6209		9.15	7.06747
9.2	8.18566		9.2	12.2784		9.2	11.0515		9.2	7.24533
9.25	8.31917		9.25	13.3374		9.25	11.4549		9.25	7.39887
9.3	8.43457		9.3	14.4575		9.3	11.8673		9.3	7.54478
9.35	8.47319		9.35	15.5361		9.35	12.2035		9.35	7.63205
9.4	8.50609		9.4	16.6581		9.4	12.5587		9.4	7.71978
9.45	8.52517		9.45	17.8054		9.45	12.9116		9.45	7.79942
9.5	8.50276		9.5	18.8878		9.5	13.203		9.5	7.84185
9.55	8.46652		9.55	19.9364		9.55	13.4609		9.55	7.87142
9.6	8.43504		9.6	20.9654		9.6	13.7146		9.6	7.90337
9.65	8.41168		9.65	21.9673		9.65	13.9545		9.65	7.94247
9.7	8.37019		9.7	22.8732		9.7	14.1433		9.7	7.96535
9.75	8.29056		9.75	23.6162		9.75	14.241		9.75	7.95248
9.8	8.27435		9.8	24.3882		9.8	14.3927		9.8	7.97728
9.85	8.26291		9.85	25.0667		9.85	14.5133		9.85	8.00636
9.9	8.25861		9.9	25.6704		9.9	14.6134		9.9	8.04213
9.95	8.23954		9.95	26.1281		9.95	14.663		9.95	8.06168
10	8.25385		10	26.5354		10	14.7255		10	8.10507
10.05	8.26195		10.05	26.8658		10.05	14.7803		10.05	8.16563
10.1	8.26767		10.1	27.1038		10.1	14.8194		10.1	8.22524
10.15	8.25432		10.15	27.2044		10.15	14.8113		10.15	8.25766
10.2	8.27435		10.2	27.3059		10.2	14.8533		10.2	8.32394
10.25	8.28818		10.25	27.3369		10.25	14.8833		10.25	8.38402
10.3	8.31488		10.3	27.3713		10.3	14.9491		10.3	8.45841
10.35	8.29485		10.35	27.2649		10.35	14.9611		10.35	8.47987
10.4	8.27197		10.4	27.1939		10.4	15.0226		10.4	8.49131
10.45	8.18137		10.45	27.038		10.45	15.0531		10.45	8.42122
10.5	8.05262		10.5	26.9402		10.5	15.1318		10.5	8.29438
10.55	7.85521		10.55	26.8291		10.55	15.2071		10.55	8.07503
10.6	7.60153		10.6	26.7233		10.6	15.2763		10.6	7.79083
10.65	7.33164		10.65	26.6594		10.65	15.3382		10.65	7.49281
10.7	7.06556		10.7	26.5897		10.7	15.3578		10.7	7.211
10.75	6.83		10.75	26.5287		10.75	15.3192		10.75	6.96972
10.8	6.62735		10.8	26.4495		10.8	15.1985		10.8	6.76372
10.85	6.4676		10.85	26.3861		10.85	15.034		10.85	6.60207
10.9	6.32598		10.9	26.266		10.9	14.8037		10.9	6.4595
10.95	5.0533		10.95	21.8256		10.95	12.0228		10.95	5.18205
11	4.133		11	18.3757		11	9.98334		11	4.2503
11.05	3.44397		11.05	15.6716		11.05	8.44029		11.05	3.5484
11.1	2.90562		11.1	13.4924		11.1	7.22435		11.1	2.99765
11.15	2.47837		11.15	11.7085		11.15	6.24588		11.15	2.55943
11.2	2.13123		11.2	10.226		11.2	5.43906		11.2	2.20276
11.25	1.84751		11.25	8.9939		11.25	4.77292		11.25	1.91093
11.3	1.61195		11.3	7.94628		11.3	4.20929		11.3	1.66822
11.35	1.41263		11.35	7.05126		11.35	3.72721		11.35	1.46318
11.4	1.2467		11.4	6.28593		11.4	3.31952		11.4	1.29152
11.45	1.10126		11.45	5.61358		11.45	2.95998		11.45	1.14179
11.5	0.978713		11.5	5.03423		11.5	2.65051		11.5	1.01543
11.55	0.869517		11.55	4.51209		11.55	2.37204		11.55	0.901465
11.6	0.77558		11.6	4.06052		11.6	2.13028		11.6	0.805144
11.65	0.693088		11.65	3.65569		11.65	1.9157		11.65	0.71979
11.7	0.622511		11.7	3.30616		11.7	1.72925		11.7	0.646834
11.75	0.559092		11.75	2.98763		11.75	1.5595		11.75	0.580072
11.8	0.502825		11.8	2.70391		11.8	1.40787		11.8	0.520945
11.85	0.452757		11.85	2.44928		11.85	1.27197		11.85	0.468493
11.9	0.408411		11.9	2.22326		11.9	1.1518		11.9	0.42367
11.95	0.36788		11.95	2.01918		11.95	1.04118		11.95	0.381708
12	0.33164		12	1.83464		12	0.941997		12	0.344992
12.05	0.299215		12.05	1.66679		12.05	0.851398		12.05	0.311136
12.1	0.271082		12.1	1.52135		12.1	0.773196		12.1	0.281096
12.15	0.243425		12.15	1.38355		12.15	0.699286		12.15	0.253916
12.2	0.219107		12.2	1.25766		12.2	0.630145		12.2	0.22769
12.25	0.195742		12.25	1.14608		12.25	0.567675		12.25	0.204325
12.3	0.174761		12.3	1.04356		12.3	0.512362		12.3	0.182867
12.35	0.155687		12.35	0.948672		12.35	0.46134		12.35	0.162363
12.4	0.137091		12.4	0.859981		12.4	0.412226		12.4	0.143766
12.45	0.119925		12.45	0.779872		12.45	0.365973		12.45	0.125647
12.5	0.103712		12.5	0.70787		12.5	0.325441		12.5	0.110388
12.55	0.0870228		12.55	0.635867		12.55	0.288248		12.55	0.0936985
12.6	0.0727177		12.6	0.573397		12.6	0.250101		12.6	0.0793934
12.65	0.0579357		12.65	0.513315		12.65	0.214815		12.65	0.0650883
12.7	0.0445843		12.7	0.456095		12.7	0.184298		12.7	0.05126
12.75	0.0312328		12.75	0.402689		12.75	0.15378		12.75	0.0383854
12.8	0.0169277		12.8	0.352621		12.8	0.124216		12.8	0.025034
12.85	0.00500679		12.85	0.308275		12.85	0.0960827		12.85	0.0126362
12.9	-0.00786781		12.9	0.260592		12.9	0.0703335		12.9	-0.000238419
12.95	-0.0216961		12.95	0.216246		12.95	0.0426769		12.95	-0.0140667
13	-0.0345707		13	0.17333		13	0.0164509		13	-0.0264645
13.05	-0.048399		13.05	0.130892		13.05	-0.0107288		13.05	-0.0407696
13.1	-0.0617504		13.1	0.0903606		13.1	-0.0355244		13.1	-0.0531673
13.15	-0.0755787		13.15	0.0488758		13.15	-0.0617504		13.15	-0.0665188
13.2	-0.089407		13.2	0.00929832		13.2	-0.0884533		13.2	-0.0803471
13.25	-0.103712		13.25	-0.0317097		13.25	-0.113726		13.25	-0.0941753
13.3	-0.120401		13.3	-0.0751019		13.3	-0.142336		13.3	-0.109911
13.35	-0.13566		13.35	-0.118971		13.35	-0.170469		13.35	-0.125647
13.4	-0.15378		13.4	-0.16284		13.4	-0.199556		13.4	-0.141859
13.45	-0.170946		13.45	-0.206709		13.45	-0.229597		13.45	-0.158548
13.5	-0.19002		13.5	-0.2563		13.5	-0.261068		13.5	-0.176668
13.55	-0.211		13.55	-0.304461		13.55	-0.295401		13.55	-0.195742
13.6	-0.22912		13.6	-0.352144		13.6	-0.328302		13.6	-0.214338
13.65	-0.252008		13.65	-0.404119		13.65	-0.362635		13.65	-0.234842
13.7	-0.276327		13.7	-0.465155		13.7	-0.40555		13.7	-0.260115
13.75	-0.302076		13.75	-0.527143		13.75	-0.447035		13.75	-0.283003
13.8	-0.331163		13.8	-0.593901		13.8	-0.494719		13.8	-0.310659
13.85	-0.359297		13.85	-0.658755		13.85	-0.540018		13.85	-0.337839
13.9	-0.392199		13.9	-0.738864		13.9	-0.595808		13.9	-0.369787
13.95	-0.4251		13.95	-0.815158		13.95	-0.648265		13.95	-0.400305
14	-0.463247		14	-0.901942		14	-0.709777		14	-0.436544
14.05	-0.499964		14.05	-0.991111		14.05	-0.772243		14.05	-0.473261
14.1	-0.546217		14.1	-1.09697		14.1	-0.847106		14.1	-0.517607
14.15	-0.595331		14.15	-1.21093		14.15	-0.926261		14.15	-0.56386
14.2	-0.649219		14.2	-1.33491		14.2	-1.01257		14.2	-0.615358
14.25	-0.706439		14.25	-1.46509		14.25	-1.10507		14.25	-0.668292
14.3	-0.76509		14.3	-1.60099		14.3	-1.20092		14.3	-0.725989
14.35	-0.837092		14.35	-1.76311		14.35	-1.31727		14.35	-0.79227
14.4	-0.911002		14.4	-1.93525		14.4	-1.43981		14.4	-0.865226
14.45	-0.994449		14.45	-2.12599		14.45	-1.57381		14.45	-0.944381
14.5	-1.08648		14.5	-2.33389		14.5	-1.72592		14.5	-1.03021
14.55	-1.19377		14.55	-2.57326		14.55	-1.89711		14.55	-1.13178
14.6	-1.3063		14.6	-2.82885		14.6	-2.08021		14.6	-1.23859
14.65	-1.43552		14.65	-3.11543		14.65	-2.28954		14.65	-1.36066
14.7	-1.57333		14.7	-3.42442		14.7	-2.51461		14.7	-1.49131
14.75	-1.73069		14.75	-3.77251		14.75	-2.76876		14.75	-1.63961
14.8	-1.90807		14.8	-4.15732		14.8	-3.05677		14.8	-1.8065
14.85	-2.10644		14.85	-4.59029		14.85	-3.38007		14.85	-1.99295
14.9	-2.33341		14.9	-5.07047		14.9	-3.74724		14.9	-2.20705
14.95	-2.58995		14.95	-5.6112		14.95	-4.16399		14.95	-2.44833
15	-2.88559		15	-6.21202		15	-4.63607		15	-2.72251
15.05	-3.20364		15.05	-6.85146		15.05	-5.14676		15.05	-3.02006
15.1	-3.5875		15.1	-7.59485		15.1	-5.7533		15.1	-3.37817
15.15	-4.01188		15.15	-8.38974		15.15	-6.41992		15.15	-3.77203
15.2	-4.5078		15.2	-9.27952		15.2	-7.19049		15.2	-4.23123
15.25	-5.06951		15.25	-10.2404		15.25	-8.05166		15.25	-4.74956
15.3	-5.71468		15.3	-11.2846		15.3	-9.02442		15.3	-5.34322
15.35	-6.43995		15.35	-12.3599		15.35	-10.0782		15.35	-6.01032
15.4	-7.25821		15.4	-13.4805		15.4	-11.2403		15.4	-6.76706
15.45	-8.21045		15.45	-14.6649		15.45	-12.5401		15.45	-7.64397
15.5	-9.24853		15.5	-15.8065		15.5	-13.8896		15.5	-8.60194
15.55	-10.392		15.55	-16.8894		15.55	-15.2805		15.55	-9.6629
15.6	-11.6089		15.6	-17.8292		15.6	-16.6333		15.6	-10.7844
15.65	-12.9583		15.65	-18.7152		15.65	-18.0028		15.65	-12.0404
15.7	-14.2878		15.7	-19.337		15.7	-19.1673		15.7	-13.2855
15.75	-15.5876		15.75	-19.7357		15.75	-20.119		15.75	-14.52
15.8	-16.6462		15.8	-19.748		15.8	-20.6302		15.8	-15.5457
15.85	-17.6948		15.85	-19.7175		15.85	-21.0336		15.85	-16.5613
15.9	-18.359		15.9	-19.3408		15.9	-20.9607		15.9	-17.2213
15.95	-18.7085		15.95	-18.7882		15.95	-20.5758		15.95	-17.5818
16	-18.5903		16	-17.9928		16	-19.8072		16	-17.4912
16.05	-18.194		16.05	-17.1688		16.05	-18.9179		16.05	-17.1245
16.1	-17.3658		16.1	-16.1956		16.1	-17.7906		16.1	-16.3415
16.15	-16.2604		16.15	-15.1914		16.15	-16.5804		16.15	-15.2877
16.2	-14.9577		16.2	-14.1771		16.2	-15.343		16.2	-14.0379
16.25	-13.5954		16.25	-13.2139		16.25	-14.1671		16.25	-12.7204
16.3	-12.2154		16.3	-12.2779		16.3	-13.0356		16.3	-11.381
16.35	-10.8936		16.35	-11.3805		16.35	-11.9703		16.35	-10.0906
16.4	-9.67912		16.4	-10.5331		16.4	-10.978		16.4	-8.9033
16.45	-8.61147		16.45	-9.75493		16.45	-10.0859		16.45	-7.86236
16.5	-7.65684		16.5	-9.00391		16.5	-9.24233		16.5	-6.93682
16.55	-6.84288		16.55	-8.31965		16.55	-8.48702		16.55	-6.15575
16.6	-6.15051		16.6	-7.69165		16.6	-7.79989		16.6	-5.50057
16.65	-5.54969		16.65	-7.09608		16.65	-7.1533		16.65	-4.94172
16.7	-5.0471		16.7	-6.56536		16.7	-6.57489		16.7	-4.4811
16.75	-4.60174		16.75	-6.0518		16.75	-6.02033		16.75	-4.08293
16.8	-4.22503		16.8	-5.58784		16.8	-5.51011		16.8	-3.7501
16.85	-3.89029		16.85	-5.14295		16.85	-5.02231		16.85	-3.45685
16.9	-3.60085		16.9	-4.73668		16.9	-4.57408		16.9	-3.20889
16.95	-3.3467		16.95	-4.36141		16.95	-4.15446		16.95	-2.99288
17	-3.12305		17	-4.01713		17	-3.77013		17	-2.80596
17.05	-2.92183		17.05	-3.69669		17.05	-3.41488		17.05	-2.63716
17.1	-2.74254		17.1	-3.4063		17.1	-3.09444		17.1	-2.49125
17.15	-2.57755		17.15	-3.14166		17.15	-2.79928		17.15	-2.35487
17.2	-2.43212		17.2	-2.90419		17.2	-2.53941		17.2	-2.23614
17.25	-2.28621		17.25	-2.68007		17.25	-2.30003		17.25	-2.1174
17.3	-2.15508		17.3	-2.48171		17.3	-2.08832		17.3	-2.01012
17.35	-2.02919		17.35	-2.30433		17.35	-1.90331		17.35	-1.90474
17.4	-1.90664		17.4	-2.14363		17.4	-1.73784		17.4	-1.80316
17.45	-1.78457		17.45	-1.99772		17.45	-1.59145		17.45	-1.70112
17.5	-1.66011		17.5	-1.86325		17.5	-1.46175		17.5	-1.59622
17.55	-1.53757		17.55	-1.74737		17.55	-1.35065		17.55	-1.49036
17.6	-1.41216		17.6	-1.64104		17.6	-1.25194		17.6	-1.37878
17.65	-1.27578		17.65	-1.54615		17.65	-1.16277		17.65	-1.25862
17.7	-1.13893		17.7	-1.45984		17.7	-1.08409		17.7	-1.13273
17.75	-0.998263		17.75	-1.38212		17.75	-1.01543		17.75	-1.00351
17.8	-0.862842		17.8	-1.30964		17.8	-0.955348		17.8	-0.880485
17.85	-0.74554		17.85	-1.24717		17.85	-0.90385		17.85	-0.774627
17.9	-0.654941		17.9	-1.18661		17.9	-0.85855		17.9	-0.69118
17.95	-0.588179		17.95	-1.13512		17.95	-0.819449		17.95	-0.632529
18	-0.54431		18	-1.08696		18	-0.782256		18	-0.590086
18.05	-0.514269		18.05	-1.04452		18.05	-0.752692		18.05	-0.560045
18.1	-0.488997		18.1	-1.00589		18.1	-0.725036		18.1	-0.535727
18.15	-0.471354		18.15	-0.970607		18.15	-0.697856		18.15	-0.513315
18.2	-0.454664		18.2	-0.939136		18.2	-0.676398		18.2	-0.498056
18.25	-0.44179		18.25	-0.907664		18.25	-0.655894		18.25	-0.482798
18.3	-0.430346		18.3	-0.879054		18.3	-0.635867		18.3	-0.4704
18.35	-0.416517		18.35	-0.853782		18.35	-0.614882		18.35	-0.458479
18.4	-0.406981		18.4	-0.82994		18.4	-0.599146		18.4	-0.447512
18.45	-0.399351		18.45	-0.806575		18.45	-0.58341		18.45	-0.437498
18.5	-0.388384		18.5	-0.786071		18.5	-0.567675		18.5	-0.429392
18.55	-0.378847		18.55	-0.767951		18.55	-0.555277		18.55	-0.419378
18.6	-0.36931		18.6	-0.751262		18.6	-0.539541		18.6	-0.409365
18.65	-0.35882		18.65	-0.735049		18.65	-0.530005		18.65	-0.399351
18.7	-0.345945		18.7	-0.715022		18.7	-0.515223		18.7	-0.387907
18.75	-0.335932		18.75	-0.703578		18.75	-0.508547		18.75	-0.381231
18.8	-0.324011		18.8	-0.688319		18.8	-0.497103		18.8	-0.370741
18.85	-0.314474		18.85	-0.679736		18.85	-0.48852		18.85	-0.35882
18.9	-0.303507		18.9	-0.668769		18.9	-0.484228		18.9	-0.350237
18.95	-0.295877		18.95	-0.660186		18.95	-0.478983		18.95	-0.341177
19	-0.287771		19	-0.649219		19	-0.474691		19	-0.332117
19.05	-0.281572		19.05	-0.641589		19.05	-0.471354		19.05	-0.324965
19.1	-0.27585		19.1	-0.632052		19.1	-0.46277		19.1	-0.317812
19.15	-0.272036		19.15	-0.625377		19.15	-0.462294		19.15	-0.312567
19.2	-0.267744		19.2	-0.62108		19.2	-0.457048		19.2	-0.308275
19.25	-0.263929		19.25	-0.615358		19.25	-0.456095		19.25	-0.304937
19.3	-0.260115		19.3	-0.61059		19.3	-0.453234		19.3	-0.3016
19.35	-0.256777		19.35	-0.606298		19.35	-0.45228		19.35	-0.298738
19.4	-0.255823		19.4	-0.600576		19.4	-0.45085		19.4	-0.296354
19.45	-0.253439		19.45	-0.594854		19.45	-0.447512		19.45	-0.295401
19.5	-0.250578		19.5	-0.594378		19.5	-0.447035		19.5	-0.29254
19.55	-0.249624		19.55	-0.591516		19.55	-0.447035		19.55	-0.29254
19.6	-0.250101		19.6	-0.589132		19.6	-0.447035		19.6	-0.291109
19.65	-0.24724		19.65	-0.585794		19.65	-0.448465		19.65	-0.291109
19.7	-0.247717		19.7	-0.586748		19.7	-0.447989		19.7	-0.290155
19.75	-0.246286		19.75	-0.586271		19.75	-0.453234		19.75	-0.290155
19.8	-0.24581		19.8	-0.584364		19.8	-0.453234		19.8	-0.288725
19.85	-0.244856		19.85	-0.585318		19.85	-0.453234		19.85	-0.289202
19.9	-0.246763		19.9	-0.585318		19.9	-0.456572		19.9	-0.289202
19.95	-0.248194		19.95	-0.587225		19.95	-0.460863		19.95	-0.291586
20	-0.247717		20	-0.59104		20	-0.464201		20	-0.29254
20.05	-0.248194		20.05	-0.59104		20.05	-0.469446		20.05	-0.291109
20.1	-0.252962		20.1	-0.6001		20.1	-0.473261		20.1	-0.29397
20.15	-0.253439		20.15	-0.604391		20.15	-0.482798		20.15	-0.295877
20.2	-0.254869		20.2	-0.604868		20.2	-0.48852		20.2	-0.298262
20.25	-0.259161		20.25	-0.61202		20.25	-0.495672		20.25	-0.302076
20.3	-0.262499		20.3	-0.616789		20.3	-0.502825		20.3	-0.303984
20.35	-0.265837		20.35	-0.624418		20.35	-0.515223		20.35	-0.307798
20.4	-0.272512		20.4	-0.628715		20.4	-0.524759		20.4	-0.31352
20.45	-0.278234		20.45	-0.638251		20.45	-0.535727		20.45	-0.318289
20.5	-0.283957		20.5	-0.643497		20.5	-0.54574		20.5	-0.322104
20.55	-0.285387		20.55	-0.648265		20.55	-0.558615		20.55	-0.327826
20.6	-0.289202		20.6	-0.654941		20.6	-0.571012		20.6	-0.329733
20.65	-0.29397		20.65	-0.662093		20.65	-0.584841		20.65	-0.335932
20.7	-0.298262		20.7	-0.667815		20.7	-0.597715		20.7	-0.338316
20.75	-0.302076		20.75	-0.672584		20.75	-0.611544		20.75	-0.343561
20.8	-0.303984		20.8	-0.677352		20.8	-0.625854		20.8	-0.344038
20.85	-0.303984		20.85	-0.682597		20.85	-0.634437		20.85	-0.344992
20.9	-0.307798		20.9	-0.685935		20.9	-0.642543		20.9	-0.347376
20.95	-0.307322		20.95	-0.686412		20.95	-0.650172		20.95	-0.348806
21	-0.309706		21	-0.690703		21	-0.658278		21	-0.348806
21.05	-0.311136		21.05	-0.693088		21.05	-0.660186		21.05	-0.34833
21.1	-0.311613		21.1	-0.694995		21.1	-0.660663		21.1	-0.347376
21.15	-0.309229		21.15	-0.694518		21.15	-0.655894		21.15	-0.346899
21.2	-0.309706		21.2	-0.695949		21.2	-0.651126		21.2	-0.34833
21.25	-0.309229		21.25	-0.693564		21.25	-0.642543		21.25	-0.345945
21.3	-0.306368		21.3	-0.691657		21.3	-0.633006		21.3	-0.344515
21.35	-0.307322		21.35	-0.68975		21.35	-0.622988		21.35	-0.341177
21.4	-0.307322		21.4	-0.689273		21.4	-0.61059		21.4	-0.3407
21.45	-0.304461		21.45	-0.684028		21.45	-0.598669		21.45	-0.341177
21.5	-0.302553		21.5	-0.68069		21.5	-0.585318		21.5	-0.337839
21.55	-0.302076		21.55	-0.675921		21.55	-0.572443		21.55	-0.336885
21.6	-0.298738		21.6	-0.670676		21.6	-0.558615		21.6	-0.334501
21.65	-0.297308		21.65	-0.664477		21.65	-0.546217		21.65	-0.334978
21.7	-0.29397		21.7	-0.658755		21.7	-0.537157		21.7	-0.334501
21.75	-0.293493		21.75	-0.65351		21.75	-0.530481		21.75	-0.334501

## Sheet: Surface area calculation
Integration was carried out from 14s to 18s of the current vs time data, and inserting the values of the current (I) of the corresponding time
Example for electrode 1 is shown below:													Electrode 1			Electrode	Charge/ uC	absolute	surface area (cm^2)
													Integral = -2.03E+001 uC			1	-20.3	20.3	0.0528646
													Integral = -2.03E+001 µAs			2	-25.2	25.2	0.065625
																3	-24.7	24.7	0.0643229
													Electrode 2			4	-18.8	18.8	0.0489583
													Integral = -2.52E+001 uC					avg	0.0579427
													Integral = -2.52E+001 µAs					stdev.s	0.00829118
																		error%	0.143093
													Electrode 3
													Integral = -2.47E+001 uC
													Integral = -2.47E+001 µAs
													Electrode 4
													Integral = -1.88E+001 uC
													Integral = -1.88E+001 µAs
