# Supplementary material for: Surface analysis of Metrohm BT220 screen-printed electrodes through electrochemical techniques: importance of pretreatment
Source: Front Chem. 2025 Sep 17;13:1602365. doi: 10.3389/fchem.2025.1602365 (PMC12484216; doi:10.3389/fchem.2025.1602365)
Supplement: Supplementary file 2 [file DataSheet1.zip › Raw data file/Electrochemical_experiments/CV-Alc95.xlsx]

## Sheet: CV raw data
Electrode 1																					Electrode 2											Electrode 3							Electrode 4
CV i vs E Scan 1		CV i vs E Scan 2		CV i vs E Scan 1 [1]		CV i vs E Scan 2 [1]		CV i vs E Scan 3 [1]		CV i vs E Scan 4 [1]		CV i vs E Scan 5 [1]		CV i vs E Scan 6 [1]		CV i vs E Scan 7 [1]		CV i vs E Scan 8 [1]			CV i vs E Scan 1		CV i vs E Scan 2		CV i vs E Scan 1 [1]		CV i vs E Scan 2 [1]		CV i vs E Scan 3 [1]			CV i vs E Scan 1		CV i vs E Scan 2		CV i vs E Scan 3			CV i vs E Scan 1		CV i vs E Scan 2		CV i vs E Scan 3		CV i vs E Scan 4		CV i vs E Scan 5		CV i vs E Scan 6
V	µA	V	µA	V	µA	V	µA	V	µA	V	µA	V	µA	V	µA	V	µA	V	µA		V	µA	V	µA	V	µA	V	µA	V	µA		V	µA	V	µA	V	µA		V	µA	V	µA	V	µA	V	µA	V	µA	V
3.91006e-05	-0.0832081	3.91006e-05	-0.417471	3.91006e-05	-0.120401	3.91006e-05	-0.466585	3.91006e-05	-0.448465	3.91006e-05	-0.429392	3.91006e-05	-0.418425	3.91006e-05	-0.407934	3.91006e-05	-0.400782	3.91006e-05	-0.393152		3.91006e-05	-0.0865459	3.91006e-05	-0.464201	3.91006e-05	-0.180006	3.91006e-05	-0.509977	3.91006e-05	-0.485182		3.91006e-05	-0.0936985	3.91006e-05	-0.494242	3.91006e-05	-0.466108		3.91006e-05	-0.0898838	3.91006e-05	-0.380754	3.91006e-05	-0.378847	3.91006e-05	-0.361681	3.91006e-05	-0.348806	3.91006e-05
0.00503922	-0.0708103	0.00503922	-0.337839	0.00503922	-0.0846386	0.00503922	-0.366449	0.00503922	-0.351191	0.00503922	-0.334501	0.00503922	-0.32258	0.00503922	-0.31352	0.00503922	-0.307798	0.00503922	-0.302553		0.00503922	-0.071764	0.00503922	-0.375509	0.00503922	-0.140429	0.00503922	-0.410318	0.00503922	-0.386477		0.00503922	-0.0770092	0.00503922	-0.394583	0.00503922	-0.371695		0.00503922	-0.0751019	0.00503922	-0.306845	0.00503922	-0.303507	0.00503922	-0.289679	0.00503922	-0.279188	0.00503922
0.0101175	-0.0622272	0.0101175	-0.287771	0.0101175	-0.0627041	0.0101175	-0.307798	0.0101175	-0.294447	0.0101175	-0.277758	0.0101175	-0.267744	0.0101175	-0.260592	0.0101175	-0.254869	0.0101175	-0.251532		0.0101175	-0.0622272	0.0101175	-0.320673	0.0101175	-0.116587	0.0101175	-0.349283	0.0101175	-0.33021		0.0101175	-0.0650883	0.0101175	-0.333071	0.0101175	-0.314951		0.0101175	-0.0655651	0.0101175	-0.260592	0.0101175	-0.258684	0.0101175	-0.244856	0.0101175	-0.237226	0.0101175
0.0151176	-0.0560284	0.0151176	-0.250578	0.0151176	-0.0464916	0.0151176	-0.264883	0.0151176	-0.252962	0.0151176	-0.238657	0.0151176	-0.228643	0.0151176	-0.222921	0.0151176	-0.217676	0.0151176	-0.215292		0.0151176	-0.0550747	0.0151176	-0.280619	0.0151176	-0.09799	0.0151176	-0.307798	0.0151176	-0.29254		0.0151176	-0.056982	0.0151176	-0.290155	0.0151176	-0.27442		0.0151176	-0.0579357	0.0151176	-0.225782	0.0151176	-0.225782	0.0151176	-0.215769	0.0151176	-0.206232	0.0151176
0.020195	-0.0507832	0.020195	-0.222445	0.020195	-0.0345707	0.020195	-0.231981	0.020195	-0.220537	0.020195	-0.208616	0.020195	-0.199556	0.020195	-0.192881	0.020195	-0.189066	0.020195	-0.187635		0.020195	-0.0493526	0.020195	-0.250101	0.020195	-0.0832081	0.020195	-0.275373	0.020195	-0.260592		0.020195	-0.0503063	0.020195	-0.254869	0.020195	-0.241995		0.020195	-0.0517368	0.020195	-0.199556	0.020195	-0.199556	0.020195	-0.19145	0.020195	-0.184298	0.020195
0.0251951	-0.0460148	0.0251951	-0.197649	0.0251951	-0.0236034	0.0251951	-0.203371	0.0251951	-0.193834	0.0251951	-0.181913	0.0251951	-0.172853	0.0251951	-0.169516	0.0251951	-0.166178	0.0251951	-0.166178		0.0251951	-0.0436306	0.0251951	-0.223875	0.0251951	-0.0712872	0.0251951	-0.246286	0.0251951	-0.235319		0.0251951	-0.0436306	0.0251951	-0.225306	0.0251951	-0.215292		0.0251951	-0.0464916	0.0251951	-0.177145	0.0251951	-0.178576	0.0251951	-0.170946	0.0251951	-0.16427	0.0251951
0.0302734	-0.0417233	0.0302734	-0.177145	0.0302734	-0.0140667	0.0302734	-0.180483	0.0302734	-0.170946	0.0302734	-0.159502	0.0302734	-0.154257	0.0302734	-0.149965	0.0302734	-0.146627	0.0302734	-0.145674		0.0302734	-0.0393391	0.0302734	-0.202417	0.0302734	-0.0593662	0.0302734	-0.223398	0.0302734	-0.213385		0.0302734	-0.0383854	0.0302734	-0.20051	0.0302734	-0.193357		0.0302734	-0.0417233	0.0302734	-0.158548	0.0302734	-0.159979	0.0302734	-0.153303	0.0302734	-0.147104	0.0302734
0.0352736	-0.0374317	0.0352736	-0.158548	0.0352736	-0.00596046	0.0352736	-0.160456	0.0352736	-0.152826	0.0352736	-0.142813	0.0352736	-0.137091	0.0352736	-0.132322	0.0352736	-0.129461	0.0352736	-0.128508		0.0352736	-0.0345707	0.0352736	-0.181913	0.0352736	-0.0507832	0.0352736	-0.202894	0.0352736	-0.193357		0.0352736	-0.0331402	0.0352736	-0.178099	0.0352736	-0.1719		0.0352736	-0.0369549	0.0352736	-0.142336	0.0352736	-0.144243	0.0352736	-0.138998	0.0352736	-0.13423	0.0352736
0.0403519	-0.0340939	0.0403519	-0.144243	0.0403519	0.00166893	0.0403519	-0.141859	0.0403519	-0.135183	0.0403519	-0.126123	0.0403519	-0.120878	0.0403519	-0.114679	0.0403519	-0.114679	0.0403519	-0.114202		0.0403519	-0.030756	0.0403519	-0.166178	0.0403519	-0.0417233	0.0403519	-0.187635	0.0403519	-0.176191		0.0403519	-0.0288486	0.0403519	-0.160456	0.0403519	-0.154734		0.0403519	-0.0331402	0.0403519	-0.127554	0.0403519	-0.130415	0.0403519	-0.124693	0.0403519	-0.120401	0.0403519
0.045352	-0.030756	0.045352	-0.130415	0.045352	0.00739098	0.045352	-0.128031	0.045352	-0.120878	0.045352	-0.111341	0.045352	-0.105143	0.045352	-0.102758	0.045352	-0.0998974	0.045352	-0.0998974		0.045352	-0.0269413	0.045352	-0.151396	0.045352	-0.0331402	0.045352	-0.171423	0.045352	-0.163317		0.045352	-0.025034	0.045352	-0.143766	0.045352	-0.138998		0.045352	-0.0293255	0.045352	-0.115156	0.045352	-0.11754	0.045352	-0.114202	0.045352	-0.111341	0.045352
0.0504303	-0.0283718	0.0504303	-0.118017	0.0504303	0.013113	0.0504303	-0.115156	0.0504303	-0.106573	0.0504303	-0.09799	0.0504303	-0.0927448	0.0504303	-0.089407	0.0504303	-0.0884533	0.0504303	-0.0884533		0.0504303	-0.0236034	0.0504303	-0.137568	0.0504303	-0.0269413	0.0504303	-0.157118	0.0504303	-0.149965		0.0504303	-0.0216961	0.0504303	-0.129461	0.0504303	-0.125647		0.0504303	-0.0264645	0.0504303	-0.104189	0.0504303	-0.106096	0.0504303	-0.101805	0.0504303	-0.100851	0.0504303
0.0554304	-0.0255108	0.0554304	-0.106573	0.0554304	0.0183582	0.0554304	-0.101328	0.0554304	-0.0946522	0.0554304	-0.0860691	0.0554304	-0.0808239	0.0554304	-0.077486	0.0554304	-0.0751019	0.0554304	-0.0751019		0.0554304	-0.0202656	0.0554304	-0.12517	0.0554304	-0.0197887	0.0554304	-0.145197	0.0554304	-0.138044		0.0554304	-0.0183582	0.0554304	-0.114679	0.0554304	-0.112295		0.0554304	-0.0231266	0.0554304	-0.0932217	0.0554304	-0.0956059	0.0554304	-0.092268	0.0554304	-0.0898838	0.0554304
0.0604296	-0.0226498	0.0604296	-0.0960827	0.0604296	0.0226498	0.0604296	-0.0898838	0.0604296	-0.0827312	0.0604296	-0.0751019	0.0604296	-0.0708103	0.0604296	-0.0665188	0.0604296	-0.0660419	0.0604296	-0.0674725		0.0604296	-0.0174046	0.0604296	-0.114202	0.0604296	-0.0140667	0.0604296	-0.133276	0.0604296	-0.12517		0.0604296	-0.0150204	0.0604296	-0.101805	0.0604296	-0.0998974		0.0604296	-0.0202656	0.0604296	-0.0841618	0.0604296	-0.0860691	0.0604296	-0.0832081	0.0604296	-0.0813007	0.0604296
0.0655079	-0.0202656	0.0655079	-0.0855923	0.0655079	0.0274181	0.0655079	-0.0784397	0.0655079	-0.0731945	0.0655079	-0.0631809	0.0655079	-0.0588894	0.0655079	-0.0555515	0.0655079	-0.0560284	0.0655079	-0.0555515		0.0655079	-0.0140667	0.0655079	-0.102282	0.0655079	-0.00739098	0.0655079	-0.121355	0.0655079	-0.113249		0.0655079	-0.0121593	0.0655079	-0.0898838	0.0655079	-0.0879765		0.0655079	-0.0174046	0.0655079	-0.074625	0.0655079	-0.0760555	0.0655079	-0.0727177	0.0655079	-0.0722408	0.0655079
0.070508	-0.0178814	0.070508	-0.0760555	0.070508	0.0302792	0.070508	-0.0693798	0.070508	-0.0622272	0.070508	-0.0550747	0.070508	-0.0493526	0.070508	-0.0455379	0.070508	-0.0464916	0.070508	-0.0455379		0.070508	-0.0112057	0.070508	-0.0932217	0.070508	-0.00214577	0.070508	-0.111341	0.070508	-0.101805		0.070508	-0.00882149	0.070508	-0.0808239	0.070508	-0.0789165		0.070508	-0.0145435	0.070508	-0.0665188	0.070508	-0.0684261	0.070508	-0.0636578	0.070508	-0.0631809	0.070508
0.0755863	-0.0150204	0.0755863	-0.0655651	0.0755863	0.0360012	0.0755863	-0.0584126	0.0755863	-0.0526905	0.0755863	-0.0441074	0.0755863	-0.0379086	0.0755863	-0.0374317	0.0755863	-0.0345707	0.0755863	-0.0355244		0.0755863	-0.00786781	0.0755863	-0.0827312	0.0755863	0.00452995	0.0755863	-0.100374	0.0755863	-0.0917912		0.0755863	-0.00596046	0.0755863	-0.068903	0.0755863	-0.0655651		0.0755863	-0.0116825	0.0755863	-0.056982	0.0755863	-0.0574589	0.0755863	-0.0545979	0.0755863	-0.0550747	0.0755863
0.0805864	-0.013113	0.0805864	-0.0588894	0.0805864	0.0398159	0.0805864	-0.0493526	0.0805864	-0.0431538	0.0805864	-0.0355244	0.0805864	-0.030756	0.0805864	-0.0274181	0.0805864	-0.0264645	0.0805864	-0.0269413		0.0805864	-0.00500679	0.0805864	-0.0751019	0.0805864	0.010252	0.0805864	-0.0917912	0.0805864	-0.0827312		0.0805864	-0.00357628	0.0805864	-0.0584126	0.0805864	-0.0565052		0.0805864	-0.00977516	0.0805864	-0.0507832	0.0805864	-0.0507832	0.0805864	-0.0479221	0.0805864	-0.0460148	0.0805864
0.0856647	-0.0107288	0.0856647	-0.0507832	0.0856647	0.0441074	0.0856647	-0.0412464	0.0856647	-0.033617	0.0856647	-0.0255108	0.0856647	-0.0202656	0.0856647	-0.0174046	0.0856647	-0.015974	0.0856647	-0.0164509		0.0856647	-0.00166893	0.0856647	-0.0655651	0.0856647	0.0174046	0.0856647	-0.0798702	0.0856647	-0.071764		0.0856647	-0.00119209	0.0856647	-0.0488758	0.0856647	-0.0460148		0.0856647	-0.00739098	0.0856647	-0.0426769	0.0856647	-0.0402927	0.0856647	-0.0393391	0.0856647	-0.0360012	0.0856647
0.0906649	-0.00882149	0.0906649	-0.0436306	0.0906649	0.0469685	0.0906649	-0.0340939	0.0906649	-0.0255108	0.0906649	-0.0178814	0.0906649	-0.0121593	0.0906649	-0.00929832	0.0906649	-0.00882149	0.0906649	-0.00691414		0.0906649	0.000715256	0.0906649	-0.0579357	0.0906649	0.0212193	0.0906649	-0.0722408	0.0906649	-0.0636578		0.0906649	0.000715256	0.0906649	-0.0412464	0.0906649	-0.0374317		0.0906649	-0.00548363	0.0906649	-0.036478	0.0906649	-0.0340939	0.0906649	-0.0326633	0.0906649	-0.0274181	0.0906649
0.0957422	-0.0064373	0.0957422	-0.0360012	0.0957422	0.05126	0.0957422	-0.025034	0.0957422	-0.0174046	0.0957422	-0.00786781	0.0957422	-0.00309944	0.0957422	0.000238419	0.0957422	0.000238419	0.0957422	0.00119209		0.0957422	0.00405312	0.0957422	-0.0488758	0.0957422	0.0259876	0.0957422	-0.0631809	0.0957422	-0.0536442		0.0957422	0.00309944	0.0957422	-0.0321865	0.0957422	-0.0269413		0.0957422	-0.00309944	0.0957422	-0.0298023	0.0957422	-0.0269413	0.0957422	-0.0212193	0.0957422	-0.0193119	0.0957422
0.100742	-0.00452995	0.100742	-0.0288486	0.100742	0.0545979	0.100742	-0.0178814	0.100742	-0.00834465	0.100742	0.000715256	0.100742	0.00596046	0.100742	0.00929832	0.100742	0.0112057	0.100742	0.013113		0.100742	0.00739098	0.100742	-0.0417233	0.100742	0.0321865	0.100742	-0.0545979	0.100742	-0.0445843		0.100742	0.00500679	0.100742	-0.0240803	0.100742	-0.0183582		0.100742	-0.000715256	0.100742	-0.0231266	0.100742	-0.0183582	0.100742	-0.0150204	0.100742	-0.0112057	0.100742
0.105821	-0.00166893	0.105821	-0.0212193	0.105821	0.0598431	0.105821	-0.00834465	0.105821	0.000238419	0.105821	0.010252	0.105821	0.0145435	0.105821	0.0188351	0.105821	0.0226498	0.105821	0.0231266		0.105821	0.00977516	0.105821	-0.0340939	0.105821	0.0383854	0.105821	-0.0436306	0.105821	-0.0340939		0.105821	0.00786781	0.105821	-0.0140667	0.105821	-0.00786781		0.105821	0.00166893	0.105821	-0.0145435	0.105821	-0.010252	0.105821	-0.00500679	0.105821	-0.00357628	0.105821
0.110821	0.000715256	0.110821	-0.0126362	0.110821	0.0627041	0.110821	-0.000715256	0.110821	0.00977516	0.110821	0.0183582	0.110821	0.025034	0.110821	0.0283718	0.110821	0.0331402	0.110821	0.0317097		0.110821	0.0135899	0.110821	-0.0269413	0.110821	0.0431538	0.110821	-0.0360012	0.110821	-0.0274181		0.110821	0.00977516	0.110821	-0.0064373	0.110821	0.0026226		0.110821	0.00357628	0.110821	-0.00834465	0.110821	-0.00119209	0.110821	0.00452995	0.110821	0.0064373	0.110821
0.115821	0.0026226	0.115821	-0.00596046	0.115821	0.0665188	0.115821	0.00786781	0.115821	0.0193119	0.115821	0.0288486	0.115821	0.0345707	0.115821	0.0412464	0.115821	0.0426769	0.115821	0.0417233		0.115821	0.0169277	0.115821	-0.0178814	0.115821	0.0507832	0.115821	-0.0283718	0.115821	-0.015974		0.115821	0.0121593	0.115821	0.00309944	0.115821	0.0116825		0.115821	0.00596046	0.115821	-0.00166893	0.115821	0.00739098	0.115821	0.0121593	0.115821	0.0140667	0.115821
0.120899	0.00548363	0.120899	0.00119209	0.120899	0.0708103	0.120899	0.0154972	0.120899	0.0274181	0.120899	0.036478	0.120899	0.0455379	0.120899	0.0493526	0.120899	0.0517368	0.120899	0.0526905		0.120899	0.0202656	0.120899	-0.010252	0.120899	0.0560284	0.120899	-0.0183582	0.120899	-0.00786781		0.120899	0.0140667	0.120899	0.0121593	0.120899	0.0231266		0.120899	0.00834465	0.120899	0.00596046	0.120899	0.0140667	0.120899	0.0207424	0.120899	0.0245571	0.120899
0.125899	0.00786781	0.125899	0.00977516	0.125899	0.0751019	0.125899	0.0240803	0.125899	0.0379086	0.125899	0.0469685	0.125899	0.0545979	0.125899	0.0603199	0.125899	0.0631809	0.125899	0.0650883		0.125899	0.0240803	0.125899	-0.00214577	0.125899	0.0622272	0.125899	-0.00834465	0.125899	0.00214577		0.125899	0.0164509	0.125899	0.0207424	0.125899	0.0312328		0.125899	0.0107288	0.125899	0.0135899	0.125899	0.0236034	0.125899	0.0293255	0.125899	0.0340939	0.125899
0.130977	0.0107288	0.130977	0.0188351	0.130977	0.0793934	0.130977	0.0326633	0.130977	0.0460148	0.130977	0.056982	0.130977	0.0636578	0.130977	0.0703335	0.130977	0.071764	0.130977	0.0722408		0.130977	0.027895	0.130977	0.00691414	0.130977	0.068903	0.130977	0.000238419	0.130977	0.010252		0.130977	0.0183582	0.130977	0.0293255	0.130977	0.0417233		0.130977	0.0126362	0.130977	0.0221729	0.130977	0.0331402	0.130977	0.0388622	0.130977	0.0431538	0.130977
0.135977	0.013113	0.135977	0.0264645	0.135977	0.0832081	0.135977	0.0402927	0.135977	0.0545979	0.135977	0.0650883	0.135977	0.0731945	0.135977	0.0789165	0.135977	0.0817776	0.135977	0.0836849		0.135977	0.0312328	0.135977	0.0140667	0.135977	0.0751019	0.135977	0.00929832	0.135977	0.0197887		0.135977	0.0202656	0.135977	0.0379086	0.135977	0.05126		0.135977	0.0150204	0.135977	0.0288486	0.135977	0.0417233	0.135977	0.0464916	0.135977	0.0503063	0.135977
0.141055	0.0154972	0.141055	0.0345707	0.141055	0.0879765	0.141055	0.0488758	0.141055	0.0631809	0.141055	0.0755787	0.141055	0.0832081	0.141055	0.0884533	0.141055	0.0913143	0.141055	0.0927448		0.141055	0.0345707	0.141055	0.0240803	0.141055	0.0803471	0.141055	0.0174046	0.141055	0.0259876		0.141055	0.0226498	0.141055	0.0469685	0.141055	0.0607967		0.141055	0.0178814	0.141055	0.0369549	0.141055	0.0493526	0.141055	0.0560284	0.141055	0.0588894	0.141055
0.146055	0.0183582	0.146055	0.0422001	0.146055	0.0927448	0.146055	0.0555515	0.146055	0.0712872	0.146055	0.0832081	0.146055	0.092268	0.146055	0.0965595	0.146055	0.0998974	0.146055	0.0998974		0.146055	0.0388622	0.146055	0.0326633	0.146055	0.0870228	0.146055	0.0236034	0.146055	0.033617		0.146055	0.0245571	0.146055	0.0574589	0.146055	0.0703335		0.146055	0.0197887	0.146055	0.0445843	0.146055	0.0584126	0.146055	0.0627041	0.146055	0.0660419	0.146055
0.151134	0.0212193	0.151134	0.0507832	0.151134	0.09799	0.151134	0.0641346	0.151134	0.0798702	0.151134	0.0913143	0.151134	0.0998974	0.151134	0.105143	0.151134	0.106573	0.151134	0.108004		0.151134	0.0431538	0.151134	0.0407696	0.151134	0.0936985	0.151134	0.033617	0.151134	0.0431538		0.151134	0.0274181	0.151134	0.0665188	0.151134	0.0789165		0.151134	0.0226498	0.151134	0.0536442	0.151134	0.0669956	0.151134	0.0712872	0.151134	0.0751019	0.151134
0.156134	0.0240803	0.156134	0.0588894	0.156134	0.102758	0.156134	0.0708103	0.156134	0.0865459	0.156134	0.0984669	0.156134	0.106573	0.156134	0.112295	0.156134	0.115156	0.156134	0.115156		0.156134	0.0464916	0.156134	0.0479221	0.156134	0.0984669	0.156134	0.0379086	0.156134	0.0488758		0.156134	0.0293255	0.156134	0.074625	0.156134	0.0860691		0.156134	0.0255108	0.156134	0.0598431	0.156134	0.074625	0.156134	0.0784397	0.156134	0.0808239	0.156134
0.161212	0.0269413	0.161212	0.0655651	0.161212	0.107527	0.161212	0.077486	0.161212	0.0936985	0.161212	0.113249	0.161212	0.112772	0.161212	0.119925	0.161212	0.118494	0.161212	0.121355		0.161212	0.0503063	0.161212	0.0560284	0.161212	0.103712	0.161212	0.0445843	0.161212	0.0545979		0.161212	0.0312328	0.161212	0.0822544	0.161212	0.0965595		0.161212	0.0283718	0.161212	0.0669956	0.161212	0.0803471	0.161212	0.0841618	0.161212	0.0870228	0.161212
0.166212	0.0293255	0.166212	0.0712872	0.166212	0.111341	0.166212	0.0836849	0.166212	0.09799	0.166212	0.111341	0.166212	0.117064	0.166212	0.122786	0.166212	0.123262	0.166212	0.123739		0.166212	0.054121	0.166212	0.0607967	0.166212	0.10705	0.166212	0.048399	0.166212	0.056982		0.166212	0.0331402	0.166212	0.0889301	0.166212	0.0994205		0.166212	0.030756	0.166212	0.0727177	0.166212	0.0855923	0.166212	0.089407	0.166212	0.0913143	0.166212
0.171211	0.0331402	0.171211	0.0784397	0.171211	0.116587	0.171211	0.089407	0.171211	0.104666	0.171211	0.116587	0.171211	0.122309	0.171211	0.129938	0.171211	0.129938	0.171211	0.128984		0.171211	0.0579357	0.171211	0.0679493	0.171211	0.113726	0.171211	0.0531673	0.171211	0.0607967		0.171211	0.0360012	0.171211	0.0960827	0.171211	0.106573		0.171211	0.0331402	0.171211	0.0798702	0.171211	0.0913143	0.171211	0.0932217	0.171211	0.0965595	0.171211
0.17629	0.0360012	0.17629	0.0851154	0.17629	0.121355	0.17629	0.0960827	0.17629	0.10848	0.17629	0.119925	0.17629	0.128984	0.17629	0.131845	0.17629	0.13423	0.17629	0.131845		0.17629	0.0622272	0.17629	0.0741482	0.17629	0.11754	0.17629	0.0593662	0.17629	0.0636578		0.17629	0.0383854	0.17629	0.103235	0.17629	0.114679		0.17629	0.0360012	0.17629	0.0860691	0.17629	0.0960827	0.17629	0.0989437	0.17629	0.0998974	0.17629
0.18129	0.0393391	0.18129	0.089407	0.18129	0.1266	0.18129	0.101328	0.18129	0.115156	0.18129	0.123739	0.18129	0.132322	0.18129	0.135183	0.18129	0.136137	0.18129	0.136137		0.18129	0.0660419	0.18129	0.0789165	0.18129	0.121832	0.18129	0.0617504	0.18129	0.0679493		0.18129	0.0407696	0.18129	0.108004	0.18129	0.11754		0.18129	0.0383854	0.18129	0.0903606	0.18129	0.101328	0.18129	0.102758	0.18129	0.101328	0.18129
0.186368	0.0422001	0.186368	0.0936985	0.186368	0.130415	0.186368	0.103712	0.186368	0.118971	0.186368	0.128984	0.186368	0.132799	0.186368	0.136614	0.186368	0.138044	0.186368	0.137568		0.186368	0.0698566	0.186368	0.0841618	0.186368	0.124216	0.186368	0.0650883	0.186368	0.0693798		0.186368	0.0431538	0.186368	0.112772	0.186368	0.119448		0.186368	0.0417233	0.186368	0.0960827	0.186368	0.103712	0.186368	0.105143	0.186368	0.103712	0.186368
0.191368	0.0455379	0.191368	0.100374	0.191368	0.135183	0.191368	0.108957	0.191368	0.121832	0.191368	0.132322	0.191368	0.138044	0.191368	0.140905	0.191368	0.141382	0.191368	0.140429		0.191368	0.0736713	0.191368	0.0889301	0.191368	0.128031	0.191368	0.0674725	0.191368	0.0736713		0.191368	0.0460148	0.191368	0.120401	0.191368	0.123262		0.191368	0.0445843	0.191368	0.101328	0.191368	0.108004	0.191368	0.10705	0.191368	0.107527	0.191368
0.196446	0.048399	0.196446	0.103712	0.196446	0.138998	0.196446	0.113726	0.196446	0.126123	0.196446	0.132322	0.196446	0.138998	0.196446	0.14472	0.196446	0.143766	0.196446	0.141382		0.196446	0.077486	0.196446	0.092268	0.196446	0.131845	0.196446	0.0684261	0.196446	0.074625		0.196446	0.048399	0.196446	0.122786	0.196446	0.1266		0.196446	0.0474453	0.196446	0.106096	0.196446	0.110388	0.196446	0.110865	0.196446	0.10848	0.196446
0.201447	0.05126	0.201447	0.10705	0.201447	0.143766	0.201447	0.116587	0.201447	0.128031	0.201447	0.137091	0.201447	0.142336	0.201447	0.145674	0.201447	0.14472	0.201447	0.142813		0.201447	0.0813007	0.201447	0.0965595	0.201447	0.13566	0.201447	0.0731945	0.201447	0.0770092		0.201447	0.05126	0.201447	0.128508	0.201447	0.130415		0.201447	0.0503063	0.201447	0.108957	0.201447	0.113249	0.201447	0.111341	0.201447	0.109434	0.201447
0.206524	0.0550747	0.206524	0.111341	0.206524	0.147104	0.206524	0.119925	0.206524	0.129938	0.206524	0.138998	0.206524	0.14329	0.206524	0.145674	0.206524	0.145674	0.206524	0.145674		0.206524	0.0851154	0.206524	0.100851	0.206524	0.138044	0.206524	0.0731945	0.206524	0.0803471		0.206524	0.0536442	0.206524	0.131845	0.206524	0.133753		0.206524	0.0526905	0.206524	0.111341	0.206524	0.11611	0.206524	0.11611	0.206524	0.110865	0.206524
0.211524	0.0574589	0.211524	0.113726	0.211524	0.150919	0.211524	0.123739	0.211524	0.131845	0.211524	0.140905	0.211524	0.146627	0.211524	0.147104	0.211524	0.148058	0.211524	0.147104		0.211524	0.0889301	0.211524	0.103235	0.211524	0.141859	0.211524	0.0770092	0.211524	0.0803471		0.211524	0.056982	0.211524	0.13566	0.211524	0.136137		0.211524	0.0560284	0.211524	0.114202	0.211524	0.11754	0.211524	0.11611	0.211524	0.113726	0.211524
0.216524	0.0607967	0.216524	0.117064	0.216524	0.15521	0.216524	0.1266	0.216524	0.13566	0.216524	0.142813	0.216524	0.149012	0.216524	0.149012	0.216524	0.148058	0.216524	0.147581		0.216524	0.0927448	0.216524	0.106096	0.216524	0.145674	0.216524	0.0808239	0.216524	0.0836849		0.216524	0.0598431	0.216524	0.139952	0.216524	0.139475		0.216524	0.0584126	0.216524	0.118017	0.216524	0.119925	0.216524	0.117064	0.216524	0.114202	0.216524
0.221602	0.0631809	0.221602	0.119925	0.221602	0.157595	0.221602	0.128031	0.221602	0.136137	0.221602	0.144243	0.221602	0.147581	0.221602	0.149965	0.221602	0.150442	0.221602	0.147581		0.221602	0.0960827	0.221602	0.108957	0.221602	0.149012	0.221602	0.0798702	0.221602	0.0832081		0.221602	0.0622272	0.221602	0.143766	0.221602	0.140905		0.221602	0.0612736	0.221602	0.119448	0.221602	0.121355	0.221602	0.118494	0.221602	0.114679	0.221602
0.226603	0.0665188	0.226603	0.121355	0.226603	0.160933	0.226603	0.130415	0.226603	0.138044	0.226603	0.146151	0.226603	0.149488	0.226603	0.149965	0.226603	0.149965	0.226603	0.148058		0.226603	0.100374	0.226603	0.111818	0.226603	0.153303	0.226603	0.0827312	0.226603	0.0841618		0.226603	0.0650883	0.226603	0.146627	0.226603	0.14472		0.226603	0.0641346	0.226603	0.122786	0.226603	0.123262	0.226603	0.119448	0.226603	0.115156	0.226603
0.231681	0.0693798	0.231681	0.124216	0.231681	0.165224	0.231681	0.130892	0.231681	0.140905	0.231681	0.146627	0.231681	0.150442	0.231681	0.151873	0.231681	0.150919	0.231681	0.149488		0.231681	0.104189	0.231681	0.114202	0.231681	0.156641	0.231681	0.0827312	0.231681	0.0865459		0.231681	0.0679493	0.231681	0.148535	0.231681	0.14472		0.231681	0.0669956	0.231681	0.124216	0.231681	0.12517	0.231681	0.121832	0.231681	0.11611	0.231681
0.236681	0.071764	0.236681	0.1266	0.236681	0.166655	0.236681	0.133276	0.236681	0.141859	0.236681	0.147104	0.236681	0.150919	0.236681	0.15378	0.236681	0.151396	0.236681	0.151873		0.236681	0.10848	0.236681	0.11611	0.236681	0.161409	0.236681	0.0855923	0.236681	0.0874996		0.236681	0.0708103	0.236681	0.151873	0.236681	0.150442		0.236681	0.0698566	0.236681	0.127077	0.236681	0.127077	0.236681	0.122309	0.236681	0.11754	0.236681
0.241758	0.074625	0.241758	0.128508	0.241758	0.169039	0.241758	0.13423	0.241758	0.140905	0.241758	0.147104	0.241758	0.151277	0.241758	0.151873	0.241758	0.151396	0.241758	0.148535		0.241758	0.111341	0.241758	0.118971	0.241758	0.16427	0.241758	0.0846386	0.241758	0.0865459		0.241758	0.0731945	0.241758	0.153303	0.241758	0.149488		0.241758	0.071764	0.241758	0.127554	0.241758	0.126123	0.241758	0.122786	0.241758	0.117064	0.241758
0.246758	0.077486	0.246758	0.128984	0.246758	0.171423	0.246758	0.13566	0.246758	0.142813	0.246758	0.148535	0.246758	0.151873	0.246758	0.152349	0.246758	0.150919	0.246758	0.149488		0.246758	0.115156	0.246758	0.120401	0.246758	0.168085	0.246758	0.0874996	0.246758	0.0870228		0.246758	0.0760555	0.246758	0.156164	0.246758	0.152349		0.246758	0.0751019	0.246758	0.129461	0.246758	0.128984	0.246758	0.123739	0.246758	0.11754	0.246758
0.251837	0.0798702	0.251837	0.131369	0.251837	0.174284	0.251837	0.137568	0.251837	0.142813	0.251837	0.149012	0.251837	0.151873	0.251837	0.150919	0.251837	0.149488	0.251837	0.149012		0.251837	0.120401	0.251837	0.123262	0.251837	0.172377	0.251837	0.0884533	0.251837	0.0870228		0.251837	0.0789165	0.251837	0.158548	0.251837	0.155687		0.251837	0.077486	0.251837	0.131369	0.251837	0.130415	0.251837	0.123739	0.251837	0.118494	0.251837
0.256837	0.0832081	0.256837	0.132799	0.256837	0.176668	0.256837	0.138998	0.256837	0.143647	0.256837	0.149012	0.256837	0.151873	0.256837	0.151396	0.256837	0.150442	0.256837	0.149965		0.256837	0.124216	0.256837	0.123739	0.256837	0.177145	0.256837	0.089407	0.256837	0.0879765		0.256837	0.0817776	0.256837	0.160933	0.256837	0.157595		0.256837	0.0803471	0.256837	0.133753	0.256837	0.131369	0.256837	0.12517	0.256837	0.119448	0.256837
0.261915	0.0860691	0.261915	0.135183	0.261915	0.179052	0.261915	0.139475	0.261915	0.14472	0.261915	0.148535	0.261915	0.152349	0.261915	0.151873	0.261915	0.149488	0.261915	0.149012		0.261915	0.128031	0.261915	0.125647	0.261915	0.181437	0.261915	0.0913143	0.261915	0.0898838		0.261915	0.0846386	0.261915	0.161886	0.261915	0.158072		0.261915	0.0827312	0.261915	0.13566	0.261915	0.131845	0.261915	0.12517	0.261915	0.120401	0.261915
0.266915	0.0884533	0.266915	0.136137	0.266915	0.179052	0.266915	0.139475	0.266915	0.144243	0.266915	0.148535	0.266915	0.149965	0.266915	0.151873	0.266915	0.149012	0.266915	0.145674		0.266915	0.132322	0.266915	0.127554	0.266915	0.185251	0.266915	0.0908375	0.266915	0.0889301		0.266915	0.0874996	0.266915	0.166655	0.266915	0.159025		0.266915	0.0855923	0.266915	0.136137	0.266915	0.132322	0.266915	0.125647	0.266915	0.122309	0.266915
0.271915	0.0908375	0.271915	0.137568	0.271915	0.18239	0.271915	0.140905	0.271915	0.14472	0.271915	0.148058	0.271915	0.150919	0.271915	0.149488	0.271915	0.146627	0.271915	0.145674		0.271915	0.137091	0.271915	0.129938	0.271915	0.189066	0.271915	0.0908375	0.271915	0.0903606		0.271915	0.0903606	0.271915	0.167131	0.271915	0.160456		0.271915	0.0879765	0.271915	0.136614	0.271915	0.133753	0.271915	0.126123	0.271915	0.122309	0.271915
0.276994	0.0932217	0.276994	0.138521	0.276994	0.183821	0.276994	0.138998	0.276994	0.142336	0.276994	0.146151	0.276994	0.147581	0.276994	0.148058	0.276994	0.145674	0.276994	0.143886		0.276994	0.141382	0.276994	0.129461	0.276994	0.193357	0.276994	0.0913143	0.276994	0.0879765		0.276994	0.092268	0.276994	0.167489	0.276994	0.160456		0.276994	0.0898838	0.276994	0.13566	0.276994	0.131845	0.276994	0.12517	0.276994	0.118494	0.276994
0.281993	0.0965595	0.281993	0.138521	0.281993	0.186205	0.281993	0.140429	0.281993	0.14329	0.281993	0.146627	0.281993	0.147104	0.281993	0.145674	0.281993	0.145674	0.281993	0.142336		0.281993	0.147104	0.281993	0.130892	0.281993	0.197649	0.281993	0.0917912	0.281993	0.0884533		0.281993	0.0956059	0.281993	0.168085	0.281993	0.160933		0.281993	0.0932217	0.281993	0.138044	0.281993	0.134706	0.281993	0.124693	0.281993	0.118971	0.281993
0.287071	0.0984669	0.287071	0.138998	0.287071	0.187635	0.287071	0.140905	0.287071	0.142336	0.287071	0.146151	0.287071	0.146151	0.287071	0.145197	0.287071	0.143886	0.287071	0.141859		0.287071	0.150919	0.287071	0.131845	0.287071	0.20051	0.287071	0.0917912	0.287071	0.0884533		0.287071	0.0975132	0.287071	0.168085	0.287071	0.161409		0.287071	0.095129	0.287071	0.136614	0.287071	0.132799	0.287071	0.124693	0.287071	0.11754	0.287071
0.292071	0.101805	0.292071	0.140429	0.292071	0.190496	0.292071	0.141859	0.292071	0.142813	0.292071	0.144243	0.292071	0.146151	0.292071	0.14472	0.292071	0.141859	0.292071	0.140071		0.292071	0.157118	0.292071	0.133276	0.292071	0.205278	0.292071	0.0917912	0.292071	0.0879765		0.292071	0.100374	0.292071	0.170469	0.292071	0.161886		0.292071	0.0984669	0.292071	0.138044	0.292071	0.133753	0.292071	0.124216	0.292071	0.118494	0.292071
0.29715	0.104666	0.29715	0.141859	0.29715	0.192404	0.29715	0.140429	0.29715	0.139952	0.29715	0.14329	0.29715	0.142336	0.29715	0.142813	0.29715	0.142336	0.29715	0.138521		0.29715	0.16284	0.29715	0.133276	0.29715	0.208616	0.29715	0.0913143	0.29715	0.0865459		0.29715	0.103235	0.29715	0.170469	0.29715	0.159979		0.29715	0.100851	0.29715	0.138044	0.29715	0.131845	0.29715	0.124216	0.29715	0.11611	0.29715
0.30215	0.108004	0.30215	0.142336	0.30215	0.195742	0.30215	0.141382	0.30215	0.142336	0.30215	0.14329	0.30215	0.143766	0.30215	0.143766	0.30215	0.140905	0.30215	0.137568		0.30215	0.169039	0.30215	0.133753	0.30215	0.213861	0.30215	0.0932217	0.30215	0.0874996		0.30215	0.106096	0.30215	0.170469	0.30215	0.160456		0.30215	0.103712	0.30215	0.138998	0.30215	0.132799	0.30215	0.123262	0.30215	0.117064	0.30215
0.307228	0.110388	0.307228	0.142336	0.307228	0.196695	0.307228	0.141859	0.307228	0.139475	0.307228	0.141859	0.307228	0.140429	0.307228	0.141382	0.307228	0.138998	0.307228	0.13566		0.307228	0.175238	0.307228	0.134349	0.307228	0.215769	0.307228	0.0917912	0.307228	0.0865459		0.307228	0.108004	0.307228	0.170469	0.307228	0.158072		0.307228	0.106096	0.307228	0.138044	0.307228	0.130892	0.307228	0.121832	0.307228	0.114202	0.307228
0.312228	0.113726	0.312228	0.142097	0.312228	0.199556	0.312228	0.141501	0.312228	0.138521	0.312228	0.142336	0.312228	0.140905	0.312228	0.139952	0.312228	0.136614	0.312228	0.136137		0.312228	0.18239	0.312228	0.135183	0.312228	0.221014	0.312228	0.092268	0.312228	0.0865459		0.312228	0.111341	0.312228	0.170469	0.312228	0.157595		0.312228	0.110865	0.312228	0.138998	0.312228	0.130892	0.312228	0.121832	0.312228	0.113726	0.312228
0.317306	0.115633	0.317306	0.141859	0.317306	0.201941	0.317306	0.141382	0.317306	0.137091	0.317306	0.139475	0.317306	0.138998	0.317306	0.138998	0.317306	0.136137	0.317306	0.132322		0.317306	0.188112	0.317306	0.135183	0.317306	0.223398	0.317306	0.0913143	0.317306	0.0846386		0.317306	0.113249	0.317306	0.168562	0.317306	0.155687		0.317306	0.112295	0.317306	0.137091	0.317306	0.128508	0.317306	0.119448	0.317306	0.112295	0.317306
0.322306	0.118971	0.322306	0.141859	0.322306	0.203848	0.322306	0.14165	0.322306	0.136137	0.322306	0.138521	0.322306	0.140429	0.322306	0.137568	0.322306	0.13423	0.322306	0.132799		0.322306	0.196695	0.322306	0.13566	0.322306	0.228167	0.322306	0.092268	0.322306	0.0855923		0.322306	0.11611	0.322306	0.167608	0.322306	0.154734		0.322306	0.115633	0.322306	0.138044	0.322306	0.127554	0.322306	0.118971	0.322306	0.112295	0.322306
0.327306	0.122309	0.327306	0.142813	0.327306	0.207663	0.327306	0.141859	0.327306	0.137091	0.327306	0.137568	0.327306	0.136614	0.327306	0.137568	0.327306	0.132799	0.327306	0.129938		0.327306	0.204802	0.327306	0.13566	0.327306	0.231504	0.327306	0.0927448	0.327306	0.0841618		0.327306	0.118971	0.327306	0.168562	0.327306	0.154734		0.327306	0.118017	0.327306	0.138044	0.327306	0.127554	0.327306	0.118494	0.327306	0.110388	0.327306
0.332384	0.125647	0.332384	0.14329	0.332384	0.211	0.332384	0.141859	0.332384	0.136137	0.332384	0.136614	0.332384	0.138044	0.332384	0.136137	0.332384	0.131845	0.332384	0.129461		0.332384	0.212908	0.332384	0.137091	0.332384	0.236273	0.332384	0.0927448	0.332384	0.0855923		0.332384	0.121832	0.332384	0.168085	0.332384	0.152826		0.332384	0.121832	0.332384	0.137687	0.332384	0.1266	0.332384	0.117064	0.332384	0.109434	0.332384
0.337384	0.129461	0.337384	0.143766	0.337384	0.214815	0.337384	0.14329	0.337384	0.13423	0.337384	0.136137	0.337384	0.137091	0.337384	0.133753	0.337384	0.131369	0.337384	0.128031		0.337384	0.221968	0.337384	0.136614	0.337384	0.241041	0.337384	0.0946522	0.337384	0.0860691		0.337384	0.125647	0.337384	0.169039	0.337384	0.153303		0.337384	0.124216	0.337384	0.137091	0.337384	0.124693	0.337384	0.11611	0.337384	0.10848	0.337384
0.342463	0.133276	0.342463	0.144243	0.342463	0.21863	0.342463	0.143766	0.342463	0.135183	0.342463	0.136614	0.342463	0.138044	0.342463	0.133753	0.342463	0.131845	0.342463	0.127077		0.342463	0.231504	0.342463	0.138044	0.342463	0.244856	0.342463	0.0965595	0.342463	0.0832081		0.342463	0.128031	0.342463	0.167608	0.342463	0.151396		0.342463	0.128031	0.342463	0.137568	0.342463	0.123739	0.342463	0.115633	0.342463	0.107527	0.342463
0.347463	0.137568	0.347463	0.144243	0.347463	0.222921	0.347463	0.14472	0.347463	0.134706	0.347463	0.135183	0.347463	0.137091	0.347463	0.133276	0.347463	0.128984	0.347463	0.125647		0.347463	0.241995	0.347463	0.138044	0.347463	0.249147	0.347463	0.0960827	0.347463	0.0851154		0.347463	0.131845	0.347463	0.167131	0.347463	0.150919		0.347463	0.134706	0.347463	0.138521	0.347463	0.123739	0.347463	0.114202	0.347463	0.106573	0.347463
0.35254	0.141382	0.35254	0.145197	0.35254	0.226259	0.35254	0.145197	0.35254	0.133753	0.35254	0.132799	0.35254	0.133753	0.35254	0.131369	0.35254	0.128031	0.35254	0.124693		0.35254	0.251055	0.35254	0.139952	0.35254	0.253439	0.35254	0.0946522	0.35254	0.0841618		0.35254	0.134706	0.35254	0.167608	0.35254	0.149012		0.35254	0.138044	0.35254	0.138044	0.35254	0.122309	0.35254	0.112772	0.35254	0.105619	0.35254
0.35754	0.145674	0.35754	0.14472	0.35754	0.229597	0.35754	0.145674	0.35754	0.13423	0.35754	0.132322	0.35754	0.132799	0.35754	0.129938	0.35754	0.127077	0.35754	0.123739		0.35754	0.262499	0.35754	0.141859	0.35754	0.259161	0.35754	0.09799	0.35754	0.0832081		0.35754	0.137568	0.35754	0.167608	0.35754	0.148535		0.35754	0.141859	0.35754	0.138521	0.35754	0.121832	0.35754	0.112772	0.35754	0.104666	0.35754
0.362618	0.149965	0.362618	0.146151	0.362618	0.234365	0.362618	0.145674	0.362618	0.133276	0.362618	0.131369	0.362618	0.130892	0.362618	0.128031	0.362618	0.127077	0.362618	0.122309		0.362618	0.272512	0.362618	0.142813	0.362618	0.262022	0.362618	0.0994205	0.362618	0.0832081		0.362618	0.140905	0.362618	0.167489	0.362618	0.148535		0.362618	0.145674	0.362618	0.137568	0.362618	0.121355	0.362618	0.110388	0.362618	0.103712	0.362618
0.367619	0.155687	0.367619	0.147104	0.367619	0.240088	0.367619	0.146627	0.367619	0.134706	0.367619	0.132799	0.367619	0.130415	0.367619	0.128508	0.367619	0.126123	0.367619	0.121832		0.367619	0.28491	0.367619	0.145197	0.367619	0.268221	0.367619	0.100374	0.367619	0.0846386		0.367619	0.145197	0.367619	0.167608	0.367619	0.147581		0.367619	0.149488	0.367619	0.139475	0.367619	0.119925	0.367619	0.110388	0.367619	0.103712	0.367619
0.372697	0.160456	0.372697	0.147104	0.372697	0.243425	0.372697	0.149012	0.372697	0.133276	0.372697	0.130892	0.372697	0.129461	0.372697	0.128031	0.372697	0.12517	0.372697	0.121355		0.372697	0.295401	0.372697	0.146151	0.372697	0.273943	0.372697	0.103712	0.372697	0.0836849		0.372697	0.148535	0.372697	0.167131	0.372697	0.145197		0.372697	0.153303	0.372697	0.138998	0.372697	0.119925	0.372697	0.109434	0.372697	0.101805	0.372697
0.377697	0.166178	0.377697	0.149012	0.377697	0.249624	0.377697	0.148058	0.377697	0.132799	0.377697	0.130415	0.377697	0.129938	0.377697	0.128031	0.377697	0.124693	0.377697	0.121355		0.377697	0.308275	0.377697	0.148058	0.377697	0.279665	0.377697	0.104189	0.377697	0.0846386		0.377697	0.153303	0.377697	0.168085	0.377697	0.146151		0.377697	0.157595	0.377697	0.139952	0.377697	0.119448	0.377697	0.108957	0.377697	0.102758	0.377697
0.382697	0.1719	0.382697	0.150442	0.382697	0.254393	0.382697	0.150442	0.382697	0.133753	0.382697	0.129938	0.382697	0.128984	0.382697	0.126123	0.382697	0.124216	0.382697	0.119925		0.382697	0.319719	0.382697	0.148535	0.382697	0.286341	0.382697	0.106096	0.382697	0.0855923		0.382697	0.157118	0.382697	0.167608	0.382697	0.14472		0.382697	0.161886	0.382697	0.140905	0.382697	0.119448	0.382697	0.10848	0.382697	0.100851	0.382697
0.387775	0.178576	0.387775	0.151396	0.387775	0.259638	0.387775	0.151396	0.387775	0.13423	0.387775	0.129819	0.387775	0.129938	0.387775	0.125647	0.387775	0.122786	0.387775	0.118971		0.387775	0.332117	0.387775	0.151873	0.387775	0.292063	0.387775	0.108004	0.387775	0.0865459		0.387775	0.161886	0.387775	0.167608	0.387775	0.143766		0.387775	0.166655	0.387775	0.140429	0.387775	0.118971	0.387775	0.10848	0.387775	0.100851	0.387775
0.392775	0.184774	0.392775	0.152349	0.392775	0.266314	0.392775	0.152826	0.392775	0.13423	0.392775	0.129461	0.392775	0.127554	0.392775	0.126123	0.392775	0.122309	0.392775	0.119448		0.392775	0.343561	0.392775	0.152349	0.392775	0.298738	0.392775	0.111818	0.392775	0.0879765		0.392775	0.166655	0.392775	0.167608	0.392775	0.142813		0.392775	0.170946	0.392775	0.141382	0.392775	0.118017	0.392775	0.107527	0.392775	0.100374	0.392775
0.397853	0.191927	0.397853	0.154257	0.397853	0.271559	0.397853	0.154257	0.397853	0.133753	0.397853	0.130028	0.397853	0.127554	0.397853	0.126123	0.397853	0.122786	0.397853	0.119925		0.397853	0.355482	0.397853	0.155687	0.397853	0.303984	0.397853	0.114202	0.397853	0.089407		0.397853	0.1719	0.397853	0.167608	0.397853	0.143766		0.397853	0.175714	0.397853	0.141859	0.397853	0.118494	0.397853	0.106096	0.397853	0.0994205	0.397853
0.402853	0.19908	0.402853	0.155687	0.402853	0.276804	0.402853	0.155687	0.402853	0.135183	0.402853	0.130415	0.402853	0.128984	0.402853	0.1266	0.402853	0.124216	0.402853	0.118494		0.402853	0.367403	0.402853	0.157118	0.402853	0.31352	0.402853	0.117064	0.402853	0.0903606		0.402853	0.176668	0.402853	0.169039	0.402853	0.144243		0.402853	0.180006	0.402853	0.142813	0.402853	0.118971	0.402853	0.107527	0.402853	0.0984669	0.402853
0.407931	0.207663	0.407931	0.157118	0.407931	0.284433	0.407931	0.159025	0.407931	0.137568	0.407931	0.130415	0.407931	0.130892	0.407931	0.127554	0.407931	0.123262	0.407931	0.119448		0.407931	0.381231	0.407931	0.161409	0.407931	0.32258	0.407931	0.121832	0.407931	0.0917912		0.407931	0.182867	0.407931	0.169992	0.407931	0.143766		0.407931	0.179052	0.407931	0.144243	0.407931	0.119328	0.407931	0.10705	0.407931	0.0994205	0.407931
0.412931	0.215292	0.412931	0.159025	0.412931	0.289679	0.412931	0.162363	0.412931	0.137568	0.412931	0.132322	0.412931	0.129938	0.412931	0.125647	0.412931	0.122786	0.412931	0.119925		0.412931	0.392199	0.412931	0.163317	0.412931	0.327349	0.412931	0.124693	0.412931	0.0941753		0.412931	0.189066	0.412931	0.170946	0.412931	0.143766		0.412931	0.184298	0.412931	0.145197	0.412931	0.119925	0.412931	0.10705	0.412931	0.0989437	0.412931
0.41801	0.223875	0.41801	0.160933	0.41801	0.296354	0.41801	0.16427	0.41801	0.139952	0.41801	0.133753	0.41801	0.130415	0.41801	0.127554	0.41801	0.123262	0.41801	0.119448		0.41801	0.404596	0.41801	0.167608	0.41801	0.334978	0.41801	0.129938	0.41801	0.0975132		0.41801	0.194788	0.41801	0.1719	0.41801	0.142813		0.41801	0.19145	0.41801	0.147104	0.41801	0.119925	0.41801	0.107527	0.41801	0.0994205	0.41801
0.42301	0.232458	0.42301	0.163794	0.42301	0.303984	0.42301	0.166178	0.42301	0.140905	0.42301	0.134706	0.42301	0.130415	0.42301	0.129938	0.42301	0.124216	0.42301	0.120878		0.42301	0.416994	0.42301	0.169992	0.42301	0.343084	0.42301	0.13423	0.42301	0.100851		0.42301	0.201941	0.42301	0.17333	0.42301	0.14329		0.42301	0.196695	0.42301	0.149965	0.42301	0.121355	0.42301	0.106573	0.42301	0.099659	0.42301
0.428087	0.241995	0.428087	0.167131	0.428087	0.310183	0.428087	0.169992	0.428087	0.14329	0.428087	0.13566	0.428087	0.132799	0.428087	0.127554	0.428087	0.124693	0.428087	0.120401		0.428087	0.427961	0.428087	0.173807	0.428087	0.350714	0.428087	0.138998	0.428087	0.102758		0.428087	0.209093	0.428087	0.174761	0.428087	0.144243		0.428087	0.203371	0.428087	0.151396	0.428087	0.122309	0.428087	0.107527	0.428087	0.0998974	0.428087
0.433087	0.251055	0.433087	0.174284	0.433087	0.317812	0.433087	0.17333	0.433087	0.14472	0.433087	0.136614	0.433087	0.13423	0.433087	0.129938	0.433087	0.126123	0.433087	0.121832		0.433087	0.439882	0.433087	0.178099	0.433087	0.36025	0.433087	0.146627	0.433087	0.106573		0.433087	0.216246	0.433087	0.175714	0.433087	0.143766		0.433087	0.211954	0.433087	0.15378	0.433087	0.123262	0.433087	0.108957	0.433087	0.100374	0.433087
0.438087	0.260115	0.438087	0.175238	0.438087	0.325441	0.438087	0.175714	0.438087	0.147581	0.438087	0.137568	0.438087	0.132799	0.438087	0.129938	0.438087	0.127077	0.438087	0.121832		0.438087	0.449419	0.438087	0.18239	0.438087	0.368357	0.438087	0.150442	0.438087	0.111341		0.438087	0.223398	0.438087	0.177622	0.438087	0.145197		0.438087	0.21863	0.438087	0.156641	0.438087	0.124693	0.438087	0.108957	0.438087	0.102282	0.438087
0.443166	0.270128	0.443166	0.177145	0.443166	0.33164	0.443166	0.180006	0.443166	0.151873	0.443166	0.140429	0.443166	0.13423	0.443166	0.131845	0.443166	0.128031	0.443166	0.122786		0.443166	0.460386	0.443166	0.186205	0.443166	0.376463	0.443166	0.156641	0.443166	0.113249		0.443166	0.231504	0.443166	0.18096	0.443166	0.145674		0.443166	0.251532	0.443166	0.159502	0.443166	0.125647	0.443166	0.110865	0.443166	0.101805	0.443166
0.448166	0.280619	0.448166	0.18096	0.448166	0.33927	0.448166	0.185251	0.448166	0.153303	0.448166	0.142813	0.448166	0.13566	0.448166	0.133753	0.448166	0.129461	0.448166	0.124693		0.448166	0.470877	0.448166	0.190973	0.448166	0.386953	0.448166	0.164747	0.448166	0.118017		0.448166	0.239611	0.448166	0.183821	0.448166	0.146627		0.448166	0.242949	0.448166	0.163317	0.448166	0.128508	0.448166	0.111818	0.448166	0.104189	0.448166
0.453244	0.291109	0.453244	0.184298	0.453244	0.346899	0.453244	0.188589	0.453244	0.156164	0.453244	0.145674	0.453244	0.137568	0.453244	0.133276	0.453244	0.130892	0.453244	0.124693		0.453244	0.48089	0.453244	0.196218	0.453244	0.396013	0.453244	0.170946	0.453244	0.123739		0.453244	0.248671	0.453244	0.186682	0.453244	0.149965		0.453244	0.251055	0.453244	0.166178	0.453244	0.129461	0.453244	0.112295	0.453244	0.102758	0.453244
0.458244	0.3016	0.458244	0.188589	0.458244	0.354052	0.458244	0.193834	0.458244	0.159025	0.458244	0.146151	0.458244	0.138521	0.458244	0.13566	0.458244	0.130892	0.458244	0.128031		0.458244	0.489473	0.458244	0.201464	0.458244	0.402689	0.458244	0.178576	0.458244	0.128031		0.458244	0.25773	0.458244	0.189066	0.458244	0.150442		0.458244	0.248671	0.458244	0.168562	0.458244	0.132322	0.458244	0.114679	0.458244	0.104666	0.458244
0.463322	0.310659	0.463322	0.192404	0.463322	0.36025	0.463322	0.198126	0.463322	0.16284	0.463322	0.149488	0.463322	0.141859	0.463322	0.136137	0.463322	0.133395	0.463322	0.127554		0.463322	0.49758	0.463322	0.206709	0.463322	0.410795	0.463322	0.185251	0.463322	0.133753		0.463322	0.267267	0.463322	0.190973	0.463322	0.153303		0.463322	0.255346	0.463322	0.172377	0.463322	0.13423	0.463322	0.11611	0.463322	0.105619	0.463322
0.468322	0.321627	0.468322	0.198603	0.468322	0.369787	0.468322	0.203848	0.468322	0.168085	0.468322	0.152826	0.468322	0.14329	0.468322	0.139475	0.468322	0.135183	0.468322	0.130892		0.468322	0.50807	0.468322	0.215769	0.468322	0.423193	0.468322	0.195742	0.468322	0.139475		0.468322	0.277281	0.468322	0.196218	0.468322	0.15521		0.468322	0.263929	0.468322	0.177145	0.468322	0.137568	0.468322	0.118971	0.468322	0.107527	0.468322
0.4734	0.332594	0.4734	0.203371	0.4734	0.377893	0.4734	0.210524	0.4734	0.172377	0.4734	0.154734	0.4734	0.147581	0.4734	0.141859	0.4734	0.136614	0.4734	0.132799		0.4734	0.516653	0.4734	0.221014	0.4734	0.429869	0.4734	0.204325	0.4734	0.145674		0.4734	0.286818	0.4734	0.20051	0.4734	0.157595		0.4734	0.271559	0.4734	0.181437	0.4734	0.140905	0.4734	0.120401	0.4734	0.10848	0.4734
0.4784	0.343084	0.4784	0.209093	0.4784	0.386953	0.4784	0.216246	0.4784	0.176668	0.4784	0.159979	0.4784	0.150919	0.4784	0.142813	0.4784	0.138521	0.4784	0.133753		0.4784	0.525713	0.4784	0.22769	0.4784	0.438452	0.4784	0.214338	0.4784	0.152826		0.4784	0.297785	0.4784	0.205755	0.4784	0.160456		0.4784	0.280619	0.4784	0.185728	0.4784	0.143766	0.4784	0.122309	0.4784	0.110388	0.4784
0.483479	0.353098	0.483479	0.215292	0.483479	0.39506	0.483479	0.221968	0.483479	0.18096	0.483479	0.163317	0.483479	0.151873	0.483479	0.145197	0.483479	0.140905	0.483479	0.13566		0.483479	0.533342	0.483479	0.235319	0.483479	0.447989	0.483479	0.223398	0.483479	0.161409		0.483479	0.307798	0.483479	0.210047	0.483479	0.162363		0.483479	0.288725	0.483479	0.190496	0.483479	0.148058	0.483479	0.124693	0.483479	0.112772	0.483479
0.488479	0.364542	0.488479	0.221014	0.488479	0.40555	0.488479	0.230074	0.488479	0.186205	0.488479	0.167608	0.488479	0.154257	0.488479	0.150442	0.488479	0.142813	0.488479	0.138521		0.488479	0.542402	0.488479	0.243425	0.488479	0.458479	0.488479	0.236273	0.488479	0.170946		0.488479	0.318766	0.488479	0.214815	0.488479	0.166655		0.488479	0.298738	0.488479	0.196218	0.488479	0.152826	0.488479	0.129461	0.488479	0.115633	0.488479
0.493479	0.375509	0.493479	0.228167	0.493479	0.414133	0.493479	0.236273	0.493479	0.191927	0.493479	0.1719	0.493479	0.159025	0.493479	0.150919	0.493479	0.145197	0.493479	0.141859		0.493479	0.551462	0.493479	0.252008	0.493479	0.467539	0.493479	0.24581	0.493479	0.178099		0.493479	0.329733	0.493479	0.221491	0.493479	0.170946		0.493479	0.307798	0.493479	0.201941	0.493479	0.155687	0.493479	0.130415	0.493479	0.117064	0.493479
0.498557	0.38743	0.498557	0.236273	0.498557	0.425577	0.498557	0.245333	0.498557	0.198603	0.498557	0.176668	0.498557	0.163317	0.498557	0.155687	0.498557	0.147581	0.498557	0.14472		0.498557	0.560045	0.498557	0.261068	0.498557	0.478029	0.498557	0.258207	0.498557	0.188112		0.498557	0.342131	0.498557	0.226736	0.498557	0.174284		0.498557	0.316858	0.498557	0.207186	0.498557	0.160933	0.498557	0.13423	0.498557	0.120401	0.498557
0.503556	0.396967	0.503556	0.243902	0.503556	0.435114	0.503556	0.253439	0.503556	0.204325	0.503556	0.181437	0.503556	0.166178	0.503556	0.157118	0.503556	0.150919	0.503556	0.146627		0.503556	0.567675	0.503556	0.271082	0.503556	0.48852	0.503556	0.272512	0.503556	0.198126		0.503556	0.352621	0.503556	0.233412	0.503556	0.177145		0.503556	0.325918	0.503556	0.214815	0.503556	0.166178	0.503556	0.138044	0.503556	0.122786	0.503556
0.508635	0.408411	0.508635	0.252485	0.508635	0.447035	0.508635	0.262022	0.508635	0.212908	0.508635	0.188112	0.508635	0.170946	0.508635	0.162363	0.508635	0.15521	0.508635	0.150442		0.508635	0.577688	0.508635	0.281096	0.508635	0.501394	0.508635	0.285864	0.508635	0.210047		0.508635	0.365973	0.508635	0.239611	0.508635	0.183821		0.508635	0.335932	0.508635	0.221968	0.508635	0.172853	0.508635	0.142336	0.508635	0.1266	0.508635
0.513635	0.418901	0.513635	0.260592	0.513635	0.456572	0.513635	0.270128	0.513635	0.22006	0.513635	0.192881	0.513635	0.174284	0.513635	0.166178	0.513635	0.158548	0.513635	0.15378		0.513635	0.585794	0.513635	0.290155	0.513635	0.513315	0.513635	0.301123	0.513635	0.219584		0.513635	0.377417	0.513635	0.248194	0.513635	0.188589		0.513635	0.344992	0.513635	0.228167	0.513635	0.177145	0.513635	0.145197	0.513635	0.129938	0.513635
0.518713	0.431299	0.518713	0.271082	0.518713	0.468969	0.518713	0.282049	0.518713	0.228167	0.518713	0.199556	0.518713	0.180483	0.518713	0.169992	0.518713	0.162363	0.518713	0.157595		0.518713	0.595808	0.518713	0.303984	0.518713	0.528097	0.518713	0.317335	0.518713	0.233412		0.518713	0.390768	0.518713	0.2563	0.518713	0.193834		0.518713	0.355959	0.518713	0.23818	0.518713	0.183821	0.518713	0.150442	0.518713	0.133753	0.518713
0.523713	0.440836	0.523713	0.278711	0.523713	0.479937	0.523713	0.291109	0.523713	0.234842	0.523713	0.204802	0.523713	0.184774	0.523713	0.173807	0.523713	0.166178	0.523713	0.160933		0.523713	0.602484	0.523713	0.312567	0.523713	0.541449	0.523713	0.329256	0.523713	0.243902		0.523713	0.401735	0.523713	0.262976	0.523713	0.197172		0.523713	0.365019	0.523713	0.243902	0.523713	0.19002	0.523713	0.155687	0.523713	0.138044	0.523713
0.528791	0.45228	0.528791	0.287771	0.528791	0.492811	0.528791	0.302553	0.528791	0.244379	0.528791	0.211477	0.528791	0.190496	0.528791	0.178099	0.528791	0.169992	0.528791	0.164747		0.528791	0.61202	0.528791	0.324011	0.528791	0.559568	0.528791	0.346899	0.528791	0.255346		0.528791	0.415564	0.528791	0.271082	0.528791	0.203848		0.528791	0.374556	0.528791	0.252008	0.528791	0.194311	0.528791	0.159979	0.528791	0.141859	0.528791
0.533792	0.462294	0.533792	0.296354	0.533792	0.505686	0.533792	0.31352	0.533792	0.252485	0.533792	0.21863	0.533792	0.195265	0.533792	0.184298	0.533792	0.173807	0.533792	0.168085		0.533792	0.620604	0.533792	0.335932	0.533792	0.577211	0.533792	0.361204	0.533792	0.267744		0.533792	0.427961	0.533792	0.278711	0.533792	0.20957		0.533792	0.383615	0.533792	0.259638	0.533792	0.20051	0.533792	0.165701	0.533792	0.147104	0.533792
0.538791	0.472307	0.538791	0.304937	0.538791	0.51713	0.538791	0.323534	0.538791	0.261545	0.538791	0.223875	0.538791	0.201464	0.538791	0.189543	0.538791	0.179052	0.538791	0.17333		0.538791	0.627761	0.538791	0.346899	0.538791	0.595331	0.538791	0.375032	0.538791	0.280142		0.538791	0.438929	0.538791	0.287771	0.538791	0.214338		0.538791	0.392199	0.538791	0.267744	0.538791	0.205278	0.538791	0.169516	0.538791	0.151396	0.538791
0.543869	0.484705	0.543869	0.313997	0.543869	0.533342	0.543869	0.336885	0.543869	0.271082	0.543869	0.231981	0.543869	0.207663	0.543869	0.194311	0.543869	0.183821	0.543869	0.179052		0.543869	0.637774	0.543869	0.36025	0.543869	0.619173	0.543869	0.391722	0.543869	0.29254		0.543869	0.453234	0.543869	0.295877	0.543869	0.221491		0.543869	0.403166	0.543869	0.27585	0.543869	0.210524	0.543869	0.177145	0.543869	0.157595	0.543869
0.548869	0.494719	0.548869	0.322104	0.548869	0.548124	0.548869	0.347853	0.548869	0.280619	0.548869	0.240088	0.548869	0.214338	0.548869	0.199556	0.548869	0.19002	0.548869	0.182867		0.548869	0.646834	0.548869	0.371695	0.548869	0.642066	0.548869	0.40555	0.548869	0.302553		0.548869	0.464678	0.548869	0.303984	0.548869	0.228167		0.548869	0.416517	0.548869	0.283003	0.548869	0.216722	0.548869	0.18239	0.548869	0.161886	0.548869
0.553947	0.505686	0.553947	0.331163	0.553947	0.562906	0.553947	0.36025	0.553947	0.288725	0.553947	0.246286	0.553947	0.222445	0.553947	0.205755	0.553947	0.196695	0.553947	0.188112		0.553947	0.654941	0.553947	0.383139	0.553947	0.665431	0.553947	0.420332	0.553947	0.315905		0.553947	0.478506	0.553947	0.31352	0.553947	0.234365		0.553947	0.426531	0.553947	0.291586	0.553947	0.222921	0.553947	0.19002	0.553947	0.168562	0.553947
0.558948	0.51713	0.558948	0.337839	0.558948	0.581503	0.558948	0.374079	0.558948	0.299692	0.558948	0.254393	0.558948	0.228167	0.558948	0.212908	0.558948	0.201941	0.558948	0.194788		0.558948	0.666385	0.558948	0.39506	0.558948	0.690227	0.558948	0.43416	0.558948	0.327826		0.558948	0.491858	0.558948	0.32115	0.558948	0.242949		0.558948	0.433207	0.558948	0.299215	0.558948	0.229597	0.558948	0.195265	0.558948	0.176191	0.558948
0.564026	0.528574	0.564026	0.345945	0.564026	0.6001	0.564026	0.386477	0.564026	0.308275	0.564026	0.263453	0.564026	0.23675	0.564026	0.220537	0.564026	0.20957	0.564026	0.202417		0.564026	0.676875	0.564026	0.405073	0.564026	0.715022	0.564026	0.447035	0.564026	0.339746		0.564026	0.505686	0.564026	0.330687	0.564026	0.250578		0.564026	0.444174	0.564026	0.305891	0.564026	0.23675	0.564026	0.202894	0.564026	0.183344	0.564026
0.569026	0.538111	0.569026	0.352621	0.569026	0.616789	0.569026	0.397444	0.569026	0.315428	0.569026	0.271082	0.569026	0.243902	0.569026	0.227213	0.569026	0.215769	0.569026	0.207186		0.569026	0.684505	0.569026	0.41461	0.569026	0.734096	0.569026	0.458479	0.569026	0.34976		0.569026	0.517607	0.569026	0.337839	0.569026	0.259161		0.569026	0.452757	0.569026	0.31209	0.569026	0.243425	0.569026	0.211	0.569026	0.189543	0.569026
0.574103	0.549555	0.574103	0.35882	0.574103	0.636821	0.574103	0.408888	0.574103	0.325441	0.574103	0.279188	0.574103	0.252008	0.574103	0.234842	0.574103	0.221491	0.574103	0.214338		0.574103	0.693088	0.574103	0.42367	0.574103	0.753646	0.574103	0.4704	0.574103	0.36025		0.574103	0.530481	0.574103	0.346899	0.574103	0.265837		0.574103	0.462294	0.574103	0.317812	0.574103	0.250578	0.574103	0.217676	0.574103	0.198126	0.574103
0.579103	0.560045	0.579103	0.365496	0.579103	0.656848	0.579103	0.419378	0.579103	0.334024	0.579103	0.288725	0.579103	0.262022	0.579103	0.243902	0.579103	0.231028	0.579103	0.221968		0.579103	0.703578	0.579103	0.431299	0.579103	0.771766	0.579103	0.481844	0.579103	0.371695		0.579103	0.543833	0.579103	0.355959	0.579103	0.275373		0.579103	0.472307	0.579103	0.324965	0.579103	0.25773	0.579103	0.225782	0.579103	0.206709	0.579103
0.584182	0.573874	0.584182	0.375986	0.584182	0.681643	0.584182	0.433683	0.584182	0.344515	0.584182	0.299692	0.584182	0.271082	0.584182	0.253916	0.584182	0.241041	0.584182	0.232458		0.584182	0.717406	0.584182	0.442266	0.584182	0.79227	0.584182	0.496626	0.584182	0.385523		0.584182	0.559568	0.584182	0.368834	0.584182	0.284433		0.584182	0.485659	0.584182	0.333548	0.584182	0.268221	0.584182	0.234842	0.584182	0.215769	0.584182
0.589182	0.582457	0.589182	0.380754	0.589182	0.700717	0.589182	0.440836	0.589182	0.352144	0.589182	0.308752	0.589182	0.281572	0.589182	0.262976	0.589182	0.249624	0.589182	0.240564		0.589182	0.725036	0.589182	0.447989	0.589182	0.803714	0.589182	0.502348	0.589182	0.39649		0.589182	0.571012	0.589182	0.374079	0.589182	0.293016		0.589182	0.493288	0.589182	0.338316	0.589182	0.273943	0.589182	0.241518	0.589182	0.223875	0.589182
0.594182	0.594854	0.594182	0.389338	0.594182	0.72742	0.594182	0.453711	0.594182	0.363588	0.594182	0.320196	0.594182	0.292063	0.594182	0.272989	0.594182	0.25773	0.594182	0.249624		0.594182	0.73648	0.594182	0.458002	0.594182	0.821357	0.594182	0.515699	0.594182	0.411749		0.594182	0.586748	0.594182	0.383615	0.594182	0.3016		0.594182	0.505686	0.594182	0.346899	0.594182	0.282049	0.594182	0.252485	0.594182	0.234365	0.594182
0.59926	0.604868	0.59926	0.39649	0.59926	0.750308	0.59926	0.464201	0.59926	0.374079	0.59926	0.327826	0.59926	0.300646	0.59926	0.28348	0.59926	0.268221	0.59926	0.259161		0.59926	0.746017	0.59926	0.466585	0.59926	0.836139	0.59926	0.526667	0.59926	0.42367		0.59926	0.6001	0.59926	0.392675	0.59926	0.31209		0.59926	0.515699	0.59926	0.352621	0.59926	0.290632	0.59926	0.259638	0.59926	0.244856	0.59926
0.60426	0.618696	0.60426	0.406027	0.60426	0.778918	0.60426	0.477076	0.60426	0.386953	0.60426	0.341177	0.60426	0.313997	0.60426	0.294447	0.60426	0.279665	0.60426	0.270605		0.60426	0.761275	0.60426	0.477552	0.60426	0.857596	0.60426	0.542402	0.60426	0.440359		0.60426	0.616789	0.60426	0.404596	0.60426	0.323057		0.60426	0.529528	0.60426	0.362158	0.60426	0.300169	0.60426	0.271082	0.60426	0.255346	0.60426
0.609339	0.623465	0.609339	0.410318	0.609339	0.797038	0.609339	0.484228	0.609339	0.391245	0.609339	0.347376	0.609339	0.320673	0.609339	0.303507	0.609339	0.288248	0.609339	0.277758		0.609339	0.764136	0.609339	0.480413	0.609339	0.863795	0.609339	0.54574	0.609339	0.445127		0.609339	0.624895	0.609339	0.408888	0.609339	0.330687		0.609339	0.534773	0.609339	0.365973	0.609339	0.304461	0.609339	0.277758	0.609339	0.263453	0.609339
0.614338	0.634913	0.614338	0.417471	0.614338	0.822787	0.614338	0.496626	0.614338	0.401258	0.614338	0.357866	0.614338	0.332117	0.614338	0.315428	0.614338	0.298738	0.614338	0.288725		0.614338	0.776057	0.614338	0.490427	0.614338	0.882392	0.614338	0.558138	0.614338	0.459909		0.614338	0.640635	0.614338	0.418901	0.614338	0.340223		0.614338	0.546217	0.614338	0.373125	0.614338	0.312567	0.614338	0.285864	0.614338	0.274897	0.614338
0.619416	0.645404	0.619416	0.42367	0.619416	0.847106	0.619416	0.507593	0.619416	0.410795	0.619416	0.366449	0.619416	0.343561	0.619416	0.326395	0.619416	0.31209	0.619416	0.300169		0.619416	0.786548	0.619416	0.497103	0.619416	0.899081	0.619416	0.567198	0.619416	0.473261		0.619416	0.653987	0.619416	0.426054	0.619416	0.34833		0.619416	0.555277	0.619416	0.377893	0.619416	0.319719	0.619416	0.294924	0.619416	0.287294	0.619416
0.624416	0.655894	0.624416	0.431299	0.624416	0.876193	0.624416	0.51856	0.624416	0.420332	0.624416	0.37694	0.624416	0.354528	0.624416	0.338316	0.624416	0.323057	0.624416	0.311613		0.624416	0.799899	0.624416	0.507116	0.624416	0.918155	0.624416	0.576735	0.624416	0.483274		0.624416	0.670199	0.624416	0.437498	0.624416	0.357866		0.624416	0.566721	0.624416	0.386477	0.624416	0.327826	0.624416	0.306845	0.624416	0.300169	0.624416
0.629495	0.659709	0.629495	0.43416	0.629495	0.89622	0.629495	0.522852	0.629495	0.426054	0.629495	0.382662	0.629495	0.364065	0.629495	0.349283	0.629495	0.334978	0.629495	0.323534		0.629495	0.807052	0.629495	0.510454	0.629495	0.929122	0.629495	0.58198	0.629495	0.488043		0.629495	0.679736	0.629495	0.444651	0.629495	0.365496		0.629495	0.572443	0.629495	0.390768	0.629495	0.332117	0.629495	0.313997	0.629495	0.311136	0.629495
0.634495	0.664477	0.634495	0.439882	0.634495	0.916724	0.634495	0.530005	0.634495	0.43273	0.634495	0.392675	0.634495	0.375509	0.634495	0.362158	0.634495	0.347853	0.634495	0.335455		0.634495	0.818019	0.634495	0.516653	0.634495	0.938182	0.634495	0.587702	0.634495	0.496626		0.634495	0.690703	0.634495	0.449896	0.634495	0.374556		0.634495	0.577211	0.634495	0.396967	0.634495	0.341654	0.634495	0.324011	0.634495	0.323057	0.634495
0.639573	0.664001	0.639573	0.445127	0.639573	0.932937	0.639573	0.53668	0.639573	0.438452	0.639573	0.402212	0.639573	0.386477	0.639573	0.37694	0.639573	0.35882	0.639573	0.347853		0.639573	0.826125	0.639573	0.519991	0.639573	0.947242	0.639573	0.591516	0.639573	0.501871		0.639573	0.697856	0.639573	0.457525	0.639573	0.384569		0.639573	0.577688	0.639573	0.402689	0.639573	0.350714	0.639573	0.335455	0.639573	0.336885	0.639573
0.644573	0.657802	0.644573	0.451326	0.644573	0.944858	0.644573	0.540495	0.644573	0.447035	0.644573	0.410795	0.644573	0.399828	0.644573	0.389814	0.644573	0.374556	0.644573	0.362635		0.644573	0.833755	0.644573	0.527143	0.644573	0.951056	0.644573	0.593901	0.644573	0.509977		0.644573	0.703578	0.644573	0.467062	0.644573	0.39506		0.644573	0.575781	0.644573	0.409842	0.644573	0.35882	0.644573	0.347376	0.644573	0.351191	0.644573
0.649572	0.641589	0.649572	0.456095	0.649572	0.945811	0.649572	0.543833	0.649572	0.451803	0.649572	0.420332	0.649572	0.410795	0.649572	0.403643	0.649572	0.388384	0.649572	0.375509		0.649572	0.832801	0.649572	0.530958	0.649572	0.946288	0.649572	0.599146	0.649572	0.518084		0.649572	0.701194	0.649572	0.475645	0.649572	0.401735		0.649572	0.567198	0.649572	0.416517	0.649572	0.366449	0.649572	0.359297	0.649572	0.366926	0.649572
0.654651	0.624418	0.654651	0.463247	0.654651	0.938659	0.654651	0.54574	0.654651	0.458479	0.654651	0.428438	0.654651	0.423193	0.654651	0.416994	0.654651	0.404119	0.654651	0.390768		0.654651	0.826125	0.654651	0.534296	0.654651	0.939136	0.654651	0.602961	0.654651	0.524282		0.654651	0.696425	0.654651	0.486135	0.654651	0.412703		0.654651	0.557184	0.654651	0.421762	0.654651	0.375986	0.654651	0.370264	0.654651	0.381231	0.654651
0.659651	0.61202	0.659651	0.469446	0.659651	0.931506	0.659651	0.552416	0.659651	0.465631	0.659651	0.441313	0.659651	0.437975	0.659651	0.43416	0.659651	0.418901	0.659651	0.40555		0.659651	0.813251	0.659651	0.542879	0.659651	0.929122	0.659651	0.609159	0.659651	0.535727		0.659651	0.692611	0.659651	0.498056	0.659651	0.425577		0.659651	0.550032	0.659651	0.431776	0.659651	0.384569	0.659651	0.383615	0.659651	0.397444	0.659651
0.664729	0.602007	0.664729	0.47946	0.664729	0.921493	0.664729	0.557184	0.664729	0.473261	0.664729	0.451803	0.664729	0.451326	0.664729	0.449896	0.664729	0.435591	0.664729	0.420332		0.664729	0.794654	0.664729	0.550032	0.664729	0.920539	0.664729	0.612497	0.664729	0.545263		0.664729	0.690227	0.664729	0.507593	0.664729	0.437498		0.664729	0.546217	0.664729	0.440359	0.664729	0.394583	0.664729	0.397921	0.664729	0.415564	0.664729
0.669729	0.597239	0.669729	0.488997	0.669729	0.916724	0.669729	0.564337	0.669729	0.483274	0.669729	0.464678	0.669729	0.467062	0.669729	0.467539	0.669729	0.454187	0.669729	0.438452		0.669729	0.777965	0.669729	0.557661	0.669729	0.913863	0.669729	0.622034	0.669729	0.556231		0.669729	0.690703	0.669729	0.520468	0.669729	0.449896		0.669729	0.54574	0.669729	0.449896	0.669729	0.406504	0.669729	0.412703	0.669729	0.433207	0.669729
0.674808	0.592947	0.674808	0.497103	0.674808	0.910525	0.674808	0.568151	0.674808	0.490904	0.674808	0.476122	0.674808	0.482798	0.674808	0.484228	0.674808	0.469923	0.674808	0.452757		0.674808	0.76509	0.674808	0.567198	0.674808	0.909572	0.674808	0.629668	0.674808	0.569582		0.674808	0.693088	0.674808	0.530958	0.674808	0.462294		0.674808	0.54574	0.674808	0.459909	0.674808	0.416517	0.674808	0.4251	0.674808	0.451326	0.674808
0.679808	0.593424	0.679808	0.50807	0.679808	0.909572	0.679808	0.577688	0.679808	0.501871	0.679808	0.489473	0.679808	0.49901	0.679808	0.502348	0.679808	0.488997	0.679808	0.473261		0.679808	0.760322	0.679808	0.576735	0.679808	0.909572	0.679808	0.642543	0.679808	0.583887		0.679808	0.699763	0.679808	0.543833	0.679808	0.475645		0.679808	0.548601	0.679808	0.469446	0.679808	0.427961	0.679808	0.440836	0.679808	0.471354	0.679808
0.684885	0.592947	0.684885	0.51713	0.684885	0.904803	0.684885	0.58341	0.684885	0.50807	0.684885	0.501394	0.684885	0.514269	0.684885	0.519037	0.684885	0.505686	0.684885	0.488997		0.684885	0.754123	0.684885	0.584841	0.684885	0.907664	0.684885	0.648265	0.684885	0.595808		0.684885	0.705009	0.684885	0.555754	0.684885	0.486135		0.684885	0.550032	0.684885	0.478029	0.684885	0.437498	0.684885	0.454187	0.684885	0.487566	0.684885
0.689885	0.596285	0.689885	0.528097	0.689885	0.907187	0.689885	0.593901	0.689885	0.521421	0.689885	0.515699	0.689885	0.532866	0.689885	0.539541	0.689885	0.525713	0.689885	0.509024		0.689885	0.755553	0.689885	0.595808	0.689885	0.91291	0.689885	0.660663	0.689885	0.609636		0.689885	0.715022	0.689885	0.569582	0.689885	0.500917		0.689885	0.555754	0.689885	0.48995	0.689885	0.449419	0.689885	0.4704	0.689885	0.507116	0.689885
0.694963	0.600576	0.694963	0.540018	0.694963	0.909572	0.694963	0.602961	0.694963	0.534296	0.694963	0.530005	0.694963	0.549555	0.694963	0.559568	0.694963	0.546217	0.694963	0.525236		0.694963	0.757937	0.694963	0.608683	0.694963	0.921969	0.694963	0.674968	0.694963	0.626807		0.694963	0.725989	0.694963	0.585318	0.694963	0.514269		0.694963	0.561953	0.694963	0.500441	0.694963	0.462294	0.694963	0.486612	0.694963	0.528574	0.694963
0.699964	0.604868	0.699964	0.549555	0.699964	0.913863	0.699964	0.613928	0.699964	0.54431	0.699964	0.545263	0.699964	0.568151	0.699964	0.576735	0.699964	0.562906	0.699964	0.543356		0.699964	0.762706	0.699964	0.620127	0.699964	0.929599	0.699964	0.686889	0.699964	0.642543		0.699964	0.736957	0.699964	0.6001	0.699964	0.530481		0.699964	0.568628	0.699964	0.511408	0.699964	0.474691	0.699964	0.502348	0.699964	0.548124	0.699964
0.704964	0.61059	0.704964	0.560999	0.704964	0.916724	0.704964	0.623465	0.704964	0.557184	0.704964	0.558138	0.704964	0.584841	0.704964	0.596762	0.704964	0.581503	0.704964	0.560999		0.704964	0.767474	0.704964	0.631099	0.704964	0.938182	0.704964	0.702147	0.704964	0.659232		0.704964	0.749354	0.704964	0.614882	0.704964	0.542879		0.704964	0.574827	0.704964	0.521898	0.704964	0.486135	0.704964	0.51713	0.704964	0.568151	0.704964
0.710042	0.616789	0.710042	0.571012	0.710042	0.922446	0.710042	0.633006	0.710042	0.568151	0.710042	0.573874	0.710042	0.602007	0.710042	0.614405	0.710042	0.599623	0.710042	0.579119		0.710042	0.773196	0.710042	0.64445	0.710042	0.951056	0.710042	0.717883	0.710042	0.672107		0.710042	0.762706	0.710042	0.629668	0.710042	0.560999		0.710042	0.581026	0.710042	0.531435	0.710042	0.49758	0.710042	0.532389	0.710042	0.586271	0.710042
0.715042	0.623941	0.715042	0.58198	0.715042	0.928645	0.715042	0.644927	0.715042	0.579596	0.715042	0.588179	0.715042	0.619173	0.715042	0.632052	0.715042	0.616312	0.715042	0.596762		0.715042	0.779395	0.715042	0.656371	0.715042	0.961547	0.715042	0.732665	0.715042	0.688796		0.715042	0.777488	0.715042	0.645404	0.715042	0.575781		0.715042	0.588179	0.715042	0.541925	0.715042	0.50807	0.715042	0.548124	0.715042	0.604868	0.715042
0.72012	0.631099	0.72012	0.59247	0.72012	0.932937	0.72012	0.653987	0.72012	0.590086	0.72012	0.600576	0.72012	0.63539	0.72012	0.650172	0.72012	0.633006	0.72012	0.611544		0.72012	0.786071	0.72012	0.667815	0.72012	0.974898	0.72012	0.74554	0.72012	0.704055		0.72012	0.790839	0.72012	0.660663	0.72012	0.589609		0.72012	0.595331	0.72012	0.550985	0.72012	0.51856	0.72012	0.562906	0.72012	0.623941	0.72012
0.72512	0.640635	0.72512	0.602484	0.72512	0.94152	0.72512	0.664001	0.72512	0.600576	0.72512	0.613928	0.72512	0.650649	0.72512	0.666862	0.72512	0.649219	0.72512	0.628715		0.72512	0.796084	0.72512	0.681167	0.72512	0.98825	0.72512	0.759845	0.72512	0.720267		0.72512	0.808005	0.72512	0.677829	0.72512	0.605822		0.72512	0.604391	0.72512	0.560999	0.72512	0.530958	0.72512	0.579119	0.72512	0.642543	0.72512
0.730198	0.649695	0.730198	0.612974	0.730198	0.949149	0.730198	0.670676	0.730198	0.611067	0.730198	0.625854	0.730198	0.664954	0.730198	0.684505	0.730198	0.666385	0.730198	0.643497		0.730198	0.806575	0.730198	0.694518	0.730198	1.0016	0.730198	0.77415	0.730198	0.734572		0.730198	0.824695	0.730198	0.693564	0.730198	0.61965		0.730198	0.612974	0.730198	0.571012	0.730198	0.542402	0.730198	0.592947	0.730198	0.660186	0.730198
0.735198	0.660186	0.735198	0.625854	0.735198	0.958209	0.735198	0.68069	0.735198	0.620604	0.735198	0.641112	0.735198	0.681643	0.735198	0.701194	0.735198	0.68212	0.735198	0.660186		0.735198	0.818019	0.735198	0.705962	0.735198	1.01686	0.735198	0.788455	0.735198	0.753169		0.735198	0.843768	0.735198	0.712638	0.735198	0.638251		0.735198	0.623465	0.735198	0.58198	0.735198	0.554323	0.735198	0.607729	0.735198	0.677829	0.735198
0.740276	0.670199	0.740276	0.633483	0.740276	0.963931	0.740276	0.687366	0.740276	0.627761	0.740276	0.650649	0.740276	0.692134	0.740276	0.714068	0.740276	0.695949	0.740276	0.674491		0.740276	0.827556	0.740276	0.717406	0.740276	1.02973	0.740276	0.797515	0.740276	0.761752		0.740276	0.861411	0.740276	0.728374	0.740276	0.654941		0.740276	0.632529	0.740276	0.591516	0.740276	0.563383	0.740276	0.621557	0.740276	0.693564	0.740276
0.745276	0.681643	0.745276	0.643973	0.745276	0.969176	0.745276	0.693088	0.745276	0.636344	0.745276	0.660186	0.745276	0.706916	0.745276	0.726943	0.745276	0.711207	0.745276	0.685458		0.745276	0.838523	0.745276	0.729327	0.745276	1.03927	0.745276	0.807052	0.745276	0.774627		0.745276	0.880485	0.745276	0.745063	0.745276	0.670676		0.745276	0.64302	0.745276	0.602007	0.745276	0.573397	0.745276	0.633483	0.745276	0.708346	0.745276
0.750355	0.693564	0.750355	0.653987	0.750355	0.974898	0.750355	0.69881	0.750355	0.641589	0.750355	0.669723	0.750355	0.71836	0.750355	0.738387	0.750355	0.722175	0.750355	0.697379		0.750355	0.851874	0.750355	0.739341	0.750355	1.04452	0.750355	0.815635	0.750355	0.784163		0.750355	0.901465	0.750355	0.762229	0.750355	0.684981		0.750355	0.65351	0.750355	0.611067	0.750355	0.583887	0.750355	0.645881	0.750355	0.722651	0.750355
0.755355	0.70787	0.755355	0.666385	0.755355	0.983005	0.755355	0.704532	0.755355	0.648742	0.755355	0.680213	0.755355	0.730758	0.755355	0.752692	0.755355	0.734096	0.755355	0.7093		0.755355	0.866179	0.755355	0.752692	0.755355	1.05501	0.755355	0.823741	0.755355	0.794177		0.755355	0.925784	0.755355	0.780826	0.755355	0.701671		0.755355	0.665908	0.755355	0.61965	0.755355	0.594378	0.755355	0.659232	0.755355	0.73791	0.755355
0.760354	0.720744	0.760354	0.675445	0.760354	0.984435	0.760354	0.705962	0.760354	0.65208	0.760354	0.686889	0.760354	0.738387	0.760354	0.760322	0.760354	0.744109	0.760354	0.719314		0.760354	0.8781	0.760354	0.760798	0.760354	1.05739	0.760354	0.827556	0.760354	0.798469		0.760354	0.947242	0.760354	0.796561	0.760354	0.716453		0.760354	0.676875	0.760354	0.627284	0.760354	0.602484	0.760354	0.668292	0.760354	0.747447	0.760354
0.765432	0.736003	0.765432	0.687366	0.765432	0.990157	0.765432	0.712638	0.765432	0.659709	0.765432	0.694995	0.765432	0.750308	0.765432	0.773196	0.765432	0.755076	0.765432	0.729804		0.765432	0.89479	0.765432	0.773673	0.765432	1.06264	0.765432	0.833278	0.765432	0.808482		0.765432	0.972514	0.765432	0.814681	0.765432	0.734572		0.765432	0.690703	0.765432	0.636821	0.765432	0.61202	0.765432	0.680213	0.765432	0.757937	0.765432
0.770432	0.7546	0.770432	0.701671	0.770432	0.99731	0.770432	0.716453	0.770432	0.668292	0.770432	0.705009	0.770432	0.761275	0.770432	0.786071	0.770432	0.770335	0.770432	0.743632		0.770432	0.913386	0.770432	0.785117	0.770432	1.0717	0.770432	0.842814	0.770432	0.818019		0.770432	1.00303	0.770432	0.835662	0.770432	0.751262		0.770432	0.706916	0.770432	0.647311	0.770432	0.624895	0.770432	0.690227	0.770432	0.770335	0.770432
0.775511	0.774627	0.775511	0.715976	0.775511	1.00494	0.775511	0.723605	0.775511	0.676398	0.775511	0.717406	0.775511	0.771766	0.775511	0.798945	0.775511	0.784163	0.775511	0.761752		0.775511	0.934367	0.775511	0.800853	0.775511	1.07933	0.775511	0.853782	0.775511	0.827556		0.775511	1.0345	0.775511	0.856166	0.775511	0.770812		0.775511	0.724082	0.775511	0.660186	0.775511	0.635867	0.775511	0.705009	0.775511	0.78321	0.775511
0.780511	0.797038	0.780511	0.732665	0.780511	1.01352	0.780511	0.733142	0.780511	0.685458	0.780511	0.729327	0.780511	0.788455	0.780511	0.816112	0.780511	0.801806	0.780511	0.782256		0.780511	0.957255	0.780511	0.816112	0.780511	1.08743	0.780511	0.860457	0.780511	0.837092		0.780511	1.07074	0.780511	0.879531	0.780511	0.789886		0.780511	0.744109	0.780511	0.674491	0.780511	0.648265	0.780511	0.71836	0.780511	0.797515	0.780511
0.785589	0.818019	0.785589	0.746493	0.785589	1.01781	0.785589	0.738864	0.785589	0.696902	0.785589	0.744109	0.785589	0.808005	0.785589	0.836616	0.785589	0.826125	0.785589	0.806098		0.785589	0.978236	0.785589	0.827079	0.785589	1.08886	0.785589	0.868087	0.785589	0.846629		0.785589	1.10364	0.785589	0.900989	0.785589	0.808959		0.785589	0.763183	0.785589	0.685935	0.785589	0.660186	0.785589	0.729327	0.785589	0.811343	0.785589
0.790589	0.843768	0.790589	0.769382	0.790589	1.0283	0.790589	0.754123	0.790589	0.718837	0.790589	0.768905	0.790589	0.836616	0.790589	0.869994	0.790589	0.864272	0.790589	0.851398		0.790589	1.00589	0.790589	0.846629	0.790589	1.10269	0.790589	0.884299	0.790589	0.86904		0.790589	1.14656	0.790589	0.927215	0.790589	0.833755		0.790589	0.785594	0.790589	0.705485	0.790589	0.678782	0.790589	0.752215	0.790589	0.828509	0.790589
0.795667	0.869994	0.795667	0.794654	0.795667	1.03784	0.795667	0.77415	0.795667	0.746017	0.795667	0.804191	0.795667	0.87667	0.795667	0.919108	0.795667	0.921493	0.795667	0.917201		0.795667	1.03403	0.795667	0.868564	0.795667	1.11461	0.795667	0.911956	0.795667	0.897651		0.795667	1.18852	0.795667	0.957732	0.795667	0.862365		0.795667	0.809436	0.795667	0.725989	0.795667	0.704055	0.795667	0.775104	0.795667	0.855212	0.795667
0.800667	0.904326	0.800667	0.828986	0.800667	1.05978	0.800667	0.809913	0.800667	0.793223	0.800667	0.863318	0.800667	0.948672	0.800667	1.00446	0.800667	1.01972	0.800667	1.02926		0.800667	1.07122	0.800667	0.900512	0.800667	1.14751	0.800667	0.957255	0.800667	0.951533		0.800667	1.24288	0.800667	0.999217	0.800667	0.904803		0.800667	0.839953	0.800667	0.757937	0.800667	0.740771	0.800667	0.815635	0.800667	0.899558	0.800667
0.805745	0.937228	0.805745	0.867133	0.805745	1.08171	0.805745	0.854259	0.805745	0.861411	0.805745	0.946288	0.805745	1.05119	0.805745	1.12701	0.805745	1.16182	0.805745	1.19186		0.805745	1.10698	0.805745	0.935321	0.805745	1.1828	0.805745	1.02067	0.805745	1.03021		0.805745	1.2939	0.805745	1.04309	0.805745	0.956302		0.805745	0.869994	0.805745	0.794177	0.805745	0.785594	0.805745	0.866656	0.805745	0.954871	0.805745
0.810745	0.978713	0.810745	0.92483	0.810745	1.11557	0.810745	0.930076	0.810745	0.969176	0.810745	1.08314	0.810745	1.21761	0.810745	1.3249	0.810745	1.39833	0.810745	1.46461		0.810745	1.1518	0.810745	0.98968	0.810745	1.25003	0.810745	1.13082	0.810745	1.16706		0.810745	1.35828	0.810745	1.10984	0.810745	1.03641		0.810745	0.908141	0.810745	0.845199	0.810745	0.854735	0.810745	0.948672	0.810745	1.04928	0.810745
0.815745	1.02306	0.815745	0.996356	0.815745	1.15943	0.815745	1.03689	0.815745	1.12701	0.815745	1.28294	0.815745	1.46747	0.815745	1.6296	0.815745	1.75691	0.815745	1.87946		0.815745	1.20044	0.815745	1.06121	0.815745	1.34445	0.815745	1.30105	0.815745	1.37926		0.815745	1.42694	0.815745	1.19615	0.815745	1.15085		0.815745	0.948672	0.815745	0.913386	0.815745	0.953441	0.815745	1.06645	0.815745	1.18423	0.815745
0.820824	1.07599	0.820824	1.09745	0.820824	1.22667	0.820824	1.19663	0.820824	1.37115	0.820824	1.59669	0.820824	1.86229	0.820824	2.10453	0.820824	2.31768	0.820824	2.52748		0.820824	1.26052	0.820824	1.16706	0.820824	1.4956	0.820824	1.57857	0.820824	1.73212		0.820824	1.50896	0.820824	1.31727	0.820824	1.32013		0.820824	0.997787	0.820824	1.00875	0.820824	1.09888	0.820824	1.24717	0.820824	1.39833	0.820824
0.825824	1.12892	0.825824	1.21809	0.825824	1.30344	0.825824	1.40644	0.825824	1.69635	0.825824	2.02299	0.825824	2.39826	0.825824	2.74969	0.825824	3.06679	0.825824	3.38246		0.825824	1.32061	0.825824	1.29819	0.825824	1.69826	0.825824	1.96672	0.825824	2.23471		0.825824	1.5905	0.825824	1.46699	0.825824	1.55235		0.825824	1.0469	0.825824	1.12558	0.825824	1.29056	0.825824	1.49656	0.825824	1.70208	0.825824
0.830902	1.18948	0.830902	1.37592	0.830902	1.41025	0.830902	1.68968	0.830902	2.13791	0.830902	2.60044	0.830902	3.10398	0.830902	3.57605	0.830902	4.00378	0.830902	4.41195		0.830902	1.38927	0.830902	1.48082	0.830902	1.98198	0.830902	2.51127	0.830902	2.95187		0.830902	1.68539	0.830902	1.66822	0.830902	1.88948		0.830902	1.10317	0.830902	1.2815	0.830902	1.56093	0.830902	1.86086	0.830902	2.15794	0.830902
0.835901	1.26243	0.835901	1.58334	0.835901	1.55092	0.835901	2.05446	0.835901	2.68866	0.835901	3.29997	0.835901	3.93225	0.835901	4.5016	0.835901	4.99656	0.835901	5.46195		0.835901	1.47272	0.835901	1.73307	0.835901	2.36107	0.835901	3.22415	0.835901	3.87789		0.835901	1.79601	0.835901	1.9467	0.835901	2.39159		0.835901	1.17088	0.835901	1.48988	0.835901	1.94241	0.835901	2.39016	0.835901	2.82789	0.835901
0.84098	1.34492	0.84098	1.84131	0.84098	1.72973	0.84098	2.47599	0.84098	3.28804	0.84098	4.03096	0.84098	4.73716	0.84098	5.34513	0.84098	5.85678	0.84098	6.31788		0.84098	1.56999	0.84098	2.06781	0.84098	2.81406	0.84098	4.02762	0.84098	4.89785		0.84098	1.92429	0.84098	2.30862	0.84098	3.083		0.84098	1.24908	0.84098	1.75643	0.84098	2.44308	0.84098	3.10017	0.84098	3.73532	0.84098
0.84598	1.43743	0.84598	2.14554	0.84598	1.93192	0.84598	2.9018	0.84598	3.8469	0.84598	4.64322	0.84598	5.36277	0.84598	5.95691	0.84598	6.4328	0.84598	6.861		0.84598	1.67823	0.84598	2.47169	0.84598	3.28852	0.84598	4.77435	0.84598	5.78907		0.84598	2.06638	0.84598	2.74635	0.84598	3.93845		0.84598	1.33586	0.84598	2.06495	0.84598	3.02673	0.84598	3.91318	0.84598	4.73048	0.84598
0.851058	1.54138	0.851058	2.49029	0.851058	2.16127	0.851058	3.30378	0.851058	4.30657	0.851058	5.11434	0.851058	5.80289	0.851058	6.3484	0.851058	6.77421	0.851058	7.15425		0.851058	1.80459	0.851058	2.93661	0.851058	3.73913	0.851058	5.37564	0.851058	6.45568		0.851058	2.22803	0.851058	3.25705	0.851058	4.87544		0.851058	1.43695	0.851058	2.4221	0.851058	3.63709	0.851058	4.71284	0.851058	5.6484	0.851058
0.856058	1.66059	0.856058	2.86318	0.856058	2.4078	0.856058	3.6595	0.856058	4.65943	0.856058	5.44383	0.856058	6.08375	0.856058	6.57299	0.856058	6.95065	0.856058	7.28252		0.856058	1.95004	0.856058	3.43205	0.856058	4.13491	0.856058	5.81481	0.856058	6.88484		0.856058	2.41447	0.856058	3.81686	0.856058	5.76856		0.856058	1.55235	0.856058	2.79928	0.856058	4.20882	0.856058	5.39186	0.856058	6.36032	0.856058
0.861058	1.79649	0.861058	3.24656	0.861058	2.66624	0.861058	3.96086	0.861058	4.93171	0.861058	5.6689	0.861058	6.25446	0.861058	6.69553	0.861058	7.03075	0.861058	7.32973		0.861058	2.11788	0.861058	3.92701	0.861058	4.47013	0.861058	6.10569	0.861058	7.12278		0.861058	2.62381	0.861058	4.38334	0.861058	6.52101		0.861058	1.68348	0.861058	3.17837	0.861058	4.69329	0.861058	5.90112	0.861058	6.83525	0.861058
0.866137	1.94574	0.866137	3.60705	0.866137	2.91706	0.866137	4.20691	0.866137	5.12626	0.866137	5.81481	0.866137	6.34983	0.866137	6.74894	0.866137	7.05126	0.866137	7.31495		0.866137	2.30289	0.866137	4.36951	0.866137	4.73859	0.866137	6.27258	0.866137	7.21863		0.866137	2.85507	0.866137	4.91836	0.866137	7.08273		0.866137	1.82939	0.866137	3.52742	0.866137	5.06522	0.866137	6.23157	0.866137	7.0999	0.866137
0.871136	2.11359	0.871136	3.94036	0.871136	3.16407	0.871136	4.41958	0.871136	5.28743	0.871136	5.92353	0.871136	6.41658	0.871136	6.78089	0.871136	7.05698	0.871136	7.2954		0.871136	2.50937	0.871136	4.75957	0.871136	4.96747	0.871136	6.38607	0.871136	7.24819		0.871136	3.11113	0.871136	5.39567	0.871136	7.49043		0.871136	1.99104	0.871136	3.84356	0.871136	5.34989	0.871136	6.4471	0.871136	7.23961	0.871136
0.876214	2.30862	0.876214	4.2813	0.876214	3.43253	0.876214	4.64227	0.876214	5.461	0.876214	6.05848	0.876214	6.51386	0.876214	6.85003	0.876214	7.10228	0.876214	7.32449		0.876214	2.75112	0.876214	5.13532	0.876214	5.21018	0.876214	6.50861	0.876214	7.30732		0.876214	3.40916	0.876214	5.86631	0.876214	7.8533		0.876214	2.18035	0.876214	4.16399	0.876214	5.61502	0.876214	6.64117	0.876214	7.3736	0.876214
0.881214	2.52367	0.881214	4.60221	0.881214	3.70146	0.881214	4.84826	0.881214	5.62074	0.881214	6.17816	0.881214	6.60112	0.881214	6.91345	0.881214	7.1452	0.881214	7.35167		0.881214	3.0191	0.881214	5.47196	0.881214	5.43572	0.881214	6.61733	0.881214	7.35167		0.881214	3.7377	0.881214	6.29737	0.881214	8.13941		0.881214	2.38968	0.881214	4.4625	0.881214	5.83913	0.881214	6.79996	0.881214	7.47087	0.881214
0.886292	2.77353	0.886292	4.93552	0.886292	3.99186	0.886292	5.07571	0.886292	5.80194	0.886292	6.32408	0.886292	6.71842	0.886292	7.01073	0.886292	7.22721	0.886292	7.42224		0.886292	3.3281	0.886292	5.82054	0.886292	5.6875	0.886292	6.75943	0.886292	7.43416		0.886292	4.11583	0.886292	6.73988	0.886292	8.43886		0.886292	2.63144	0.886292	4.7734	0.886292	6.07946	0.886292	6.97783	0.886292	7.60248	0.886292
0.891293	3.04438	0.891293	5.25023	0.891293	4.27891	0.891293	5.28218	0.891293	5.96025	0.891293	6.44758	0.891293	6.8157	0.891293	7.08893	0.891293	7.28968	0.891293	7.47707		0.891293	3.66236	0.891293	6.13191	0.891293	5.9221	0.891293	6.88627	0.891293	7.50282		0.891293	4.52258	0.891293	7.1409	0.891293	8.69254		0.891293	2.89274	0.891293	5.06284	0.891293	6.29499	0.891293	7.11849	0.891293	7.70548	0.891293
0.896371	3.35576	0.896371	5.58974	0.896371	4.59697	0.896371	5.52155	0.896371	6.15528	0.896371	6.61066	0.896371	6.95351	0.896371	7.21243	0.896371	7.40555	0.896371	7.58198		0.896371	4.04479	0.896371	6.47905	0.896371	6.19628	0.896371	7.05078	0.896371	7.62203		0.896371	4.99179	0.896371	7.5815	0.896371	8.9691		0.896371	3.19363	0.896371	5.3766	0.896371	6.55916	0.896371	7.29588	0.896371	7.83995	0.896371
0.901371	3.68859	0.901371	5.90255	0.901371	4.90739	0.901371	5.7843	0.901371	6.32741	0.901371	6.7518	0.901371	7.07653	0.901371	7.32115	0.901371	7.50664	0.901371	7.67687		0.901371	4.45535	0.901371	6.78899	0.901371	6.45378	0.901371	7.19717	0.901371	7.71883		0.901371	5.49008	0.901371	7.98014	0.901371	9.21849		0.901371	3.51693	0.901371	5.66652	0.901371	6.76277	0.901371	7.43511	0.901371	7.93627	0.901371
0.906448	4.04765	0.906448	6.20582	0.906448	5.22067	0.906448	6.0437	0.906448	6.49478	0.906448	6.88866	0.906448	7.19717	0.906448	7.43273	0.906448	7.60963	0.906448	7.77891		0.906448	4.8907	0.906448	7.08273	0.906448	6.7065	0.906448	7.33736	0.906448	7.8161		0.906448	6.02605	0.906448	8.35303	0.906448	9.46836		0.906448	3.86454	0.906448	5.94404	0.906448	6.94588	0.906448	7.56529	0.906448	8.01781	0.906448
0.911448	4.4501	0.911448	6.52578	0.911448	5.55732	0.911448	6.31645	0.911448	6.68838	0.911448	7.05841	0.911448	7.35453	0.911448	7.58627	0.911448	7.7565	0.911448	7.92673		0.911448	5.3785	0.911448	7.39506	0.911448	6.99022	0.911448	7.51474	0.911448	7.9501		0.911448	6.62305	0.911448	8.74928	0.911448	9.70344		0.911448	4.25364	0.911448	6.23538	0.911448	7.14472	0.911448	7.71549	0.911448	8.12366	0.911448
0.916449	4.89499	0.916449	6.84431	0.916449	5.90351	0.916449	6.56393	0.916449	6.89342	0.916449	7.24295	0.916449	7.5281	0.916449	7.75793	0.916449	7.92864	0.916449	8.09744		0.916449	5.91304	0.916449	7.71072	0.916449	7.28395	0.916449	7.70643	0.916449	8.10936		0.916449	7.27442	0.916449	9.13599	0.916449	9.92946		0.916449	4.67946	0.916449	6.53007	0.916449	7.34833	0.916449	7.86236	0.916449	8.24765	0.916449
0.921527	5.37135	0.921527	7.1471	0.921527	6.24588	0.921527	6.78899	0.921527	7.09417	0.921527	7.42748	0.921527	7.70596	0.921527	7.93007	0.921527	8.09887	0.921527	8.27197		0.921527	6.47714	0.921527	8.00636	0.921527	7.57339	0.921527	7.90813	0.921527	8.2796		0.921527	7.96202	0.921527	9.50126	0.921527	10.1312		0.921527	5.13436	0.921527	6.80616	0.921527	7.53572	0.921527	8.03593	0.921527	8.36447	0.921527
0.926527	5.89683	0.926527	7.46086	0.926527	6.60875	0.926527	7.01645	0.926527	7.32019	0.926527	7.63872	0.926527	7.911	0.926527	8.13035	0.926527	8.29819	0.926527	8.47081		0.926527	7.09274	0.926527	8.32013	0.926527	7.89049	0.926527	8.14942	0.926527	8.48511		0.926527	8.71066	0.926527	9.87653	0.926527	10.3529		0.926527	5.63123	0.926527	7.09465	0.926527	7.73933	0.926527	8.21951	0.926527	8.51706	0.926527
0.931605	6.45521	0.931605	7.75793	0.931605	6.96114	0.931605	7.26297	0.931605	7.53811	0.931605	7.8409	0.931605	8.10316	0.931605	8.31679	0.931605	8.48273	0.931605	8.65201		0.931605	7.73886	0.931605	8.61529	0.931605	8.20187	0.931605	8.38068	0.931605	8.69111		0.931605	9.48981	0.931605	10.217	0.931605	10.5555		0.931605	6.15289	0.931605	7.3612	0.931605	7.92673	0.931605	8.36829	0.931605	8.64676	0.931605
0.936605	7.0627	0.936605	8.0612	0.936605	7.32687	0.936605	7.5157	0.936605	7.77176	0.936605	8.05166	0.936605	8.30725	0.936605	8.51372	0.936605	8.67299	0.936605	8.83225		0.936605	8.42741	0.936605	8.92285	0.936605	8.53089	0.936605	8.62816	0.936605	8.91903		0.936605	10.319	0.936605	10.5684	0.936605	10.7701		0.936605	6.71413	0.936605	7.63777	0.936605	8.1251	0.936605	8.5328	0.936605	8.80936	0.936605
0.941684	7.67162	0.941684	8.3144	0.941684	7.65064	0.941684	7.72455	0.941684	7.95391	0.941684	8.21522	0.941684	8.45984	0.941684	8.65344	0.941684	8.80221	0.941684	8.95146		0.941684	9.10643	0.941684	9.1751	0.941684	8.81604	0.941684	8.82987	0.941684	9.09832		0.941684	11.1335	0.941684	10.8431	0.941684	10.9189		0.941684	7.26917	0.941684	7.86379	0.941684	8.27292	0.941684	8.64295	0.941684	8.93715	0.941684
0.946683	8.32585	0.946683	8.57762	0.946683	7.98634	0.946683	7.94533	0.946683	8.14942	0.946683	8.38879	0.946683	8.61624	0.946683	8.79935	0.946683	8.94001	0.946683	9.07639		0.946683	9.82741	0.946683	9.44928	0.946683	9.11597	0.946683	9.05159	0.946683	9.2986		0.946683	11.9904	0.946683	11.1287	0.946683	11.0887		0.946683	7.86093	0.946683	8.10173	0.946683	8.43457	0.946683	8.77408	0.946683	9.0535	0.946683
0.951761	9.01202	0.951761	8.84369	0.951761	8.32156	0.951761	8.17088	0.951761	8.35207	0.951761	8.56331	0.951761	8.76502	0.951761	8.94049	0.951761	9.07019	0.951761	9.19417		0.951761	10.5741	0.951761	9.72299	0.951761	9.41829	0.951761	9.27475	0.951761	9.50793		0.951761	12.8706	0.951761	11.4172	0.951761	11.2594		0.951761	8.47653	0.951761	8.33872	0.951761	8.59765	0.951761	8.89853	0.951761	9.1565	0.951761
0.956761	9.69438	0.956761	9.07067	0.956761	8.61815	0.956761	8.35827	0.956761	8.53137	0.956761	8.69301	0.956761	8.87755	0.956761	9.03347	0.956761	9.15268	0.956761	9.26474		0.956761	11.3028	0.956761	9.9533	0.956761	9.67578	0.956761	9.4531	0.956761	9.65671		0.956761	13.7189	0.956761	11.6427	0.956761	11.3743		0.956761	9.0783	0.956761	8.53232	0.956761	8.71781	0.956761	8.97816	0.956761	9.21038	0.956761
0.96184	10.381	0.96184	9.27857	0.96184	8.89567	0.96184	8.53184	0.96184	8.67871	0.96184	8.80364	0.96184	8.97435	0.96184	9.10643	0.96184	9.21706	0.96184	9.3191		0.96184	12.0218	0.96184	10.1669	0.96184	9.91181	0.96184	9.61379	0.96184	9.77973		0.96184	14.5534	0.96184	11.8421	0.96184	11.4692		0.96184	9.68389	0.96184	8.70923	0.96184	8.8189	0.96184	9.03729	0.96184	9.2409	0.96184
0.96684	11.0801	0.96684	9.48123	0.96684	9.16556	0.96684	8.69921	0.96684	8.81222	0.96684	8.92237	0.96684	9.06828	0.96684	9.19131	0.96684	9.27666	0.96684	9.37394		0.96684	12.7461	0.96684	10.3782	0.96684	10.1445	0.96684	9.77067	0.96684	9.90037		0.96684	15.3859	0.96684	12.0376	0.96684	11.5631		0.96684	10.2952	0.96684	8.88852	0.96684	8.9157	0.96684	9.09356	0.96684	9.26951	0.96684
0.97184	11.7834	0.97184	9.67578	0.97184	9.42782	0.97184	8.86324	0.97184	8.94288	0.97184	9.05398	0.97184	9.15936	0.97184	9.27285	0.97184	9.34866	0.97184	9.42496		0.97184	13.4719	0.97184	10.5856	0.97184	10.3648	0.97184	9.92087	0.97184	10.0172		0.97184	16.2099	0.97184	12.2197	0.97184	11.6485		0.97184	10.907	0.97184	9.0597	0.97184	9.00677	0.97184	9.14601	0.97184	9.2924	0.97184
0.976918	12.4667	0.976918	9.84553	0.976918	9.65384	0.976918	9.00296	0.976918	9.04444	0.976918	9.15125	0.976918	9.23661	0.976918	9.33197	0.976918	9.39683	0.976918	9.46311		0.976918	14.1519	0.976918	10.7587	0.976918	10.5513	0.976918	10.042	0.976918	10.1073		0.976918	16.9776	0.976918	12.3613	0.976918	11.6985		0.976918	11.4944	0.976918	9.20466	0.976918	9.06971	0.976918	9.17176	0.976918	9.29097	0.976918
0.981917	13.0814	0.981917	9.95664	0.981917	9.82217	0.981917	9.08879	0.981917	9.0988	0.981917	9.18749	0.981917	9.28524	0.981917	9.34008	0.981917	9.40112	0.981917	9.46073		0.981917	14.7465	0.981917	10.865	0.981917	10.6719	0.981917	10.1049	0.981917	10.1431		0.981917	17.639	0.981917	12.4276	0.981917	11.6857		0.981917	12.0147	0.981917	9.29383	0.981917	9.0802	0.981917	9.14458	0.981917	9.23661	0.981917
0.986996	13.7289	0.986996	10.1078	0.986996	10.0215	0.986996	9.21229	0.986996	9.19226	0.986996	9.26617	0.986996	9.36154	0.986996	9.42782	0.986996	9.44833	0.986996	9.50603		0.986996	15.3664	0.986996	11.0176	0.986996	10.8293	0.986996	10.2132	0.986996	10.226		0.986996	18.329	0.986996	12.5454	0.986996	11.7257		0.986996	12.564	0.986996	9.41733	0.986996	9.13409	0.986996	9.1627	0.986996	9.23041	0.986996
0.991996	14.3416	0.991996	10.2437	0.991996	10.2013	0.991996	9.3253	0.991996	9.27619	0.991996	9.33627	0.991996	9.4221	0.991996	9.49553	0.991996	9.51318	0.991996	9.5456		0.991996	15.9381	0.991996	11.1497	0.991996	10.9675	0.991996	10.3104	0.991996	10.2961		0.991996	18.9603	0.991996	12.6451	0.991996	11.7481		0.991996	13.0771	0.991996	9.52415	0.991996	9.17653	0.991996	9.17176	0.991996	9.21896	0.991996
0.997074	14.922	0.997074	10.3715	0.997074	10.3658	0.997074	9.43307	0.997074	9.35629	0.997074	9.40446	0.997074	9.48075	0.997074	9.55085	0.997074	9.58518	0.997074	9.60092		0.997074	16.465	0.997074	11.2727	0.997074	11.0934	0.997074	10.4049	0.997074	10.3691		0.997074	19.5416	0.997074	12.7318	0.997074	11.7677		0.997074	13.5654	0.997074	9.62571	0.997074	9.21658	0.997074	9.17986	0.997074	9.2099	0.997074
1.00207	15.4322	1.00207	10.4673	1.00207	10.4936	1.00207	9.50889	1.00207	9.41161	1.00207	9.44499	1.00207	9.51461	1.00207	9.58232	1.00207	9.61522	1.00207	9.64431		1.00207	16.9023	1.00207	11.3581	1.00207	11.1821	1.00207	10.4669	1.00207	10.4115		1.00207	20.0237	1.00207	12.7771	1.00207	11.7505		1.00207	13.9883	1.00207	9.69628	1.00207	9.22898	1.00207	9.16127	1.00207	9.17653	1.00207
1.00715	15.9224	1.00715	10.5737	1.00715	10.6323	1.00715	9.59853	1.00715	9.48171	1.00715	9.50603	1.00715	9.56706	1.00715	9.63143	1.00715	9.661	1.00715	9.69438		1.00715	17.3162	1.00715	11.4544	1.00715	11.2832	1.00715	10.5503	1.00715	10.4759		1.00715	20.4809	1.00715	12.842	1.00715	11.7548		1.00715	14.4032	1.00715	9.77878	1.00715	9.25663	1.00715	9.16365	1.00715	9.16651	1.00715
1.01215	16.3682	1.01215	10.6795	1.01215	10.7573	1.01215	9.68722	1.01215	9.5518	1.01215	9.56849	1.01215	9.62333	1.01215	9.67912	1.01215	9.70916	1.01215	9.74158		1.01215	17.6829	1.01215	11.5455	1.01215	11.3781	1.01215	10.6304	1.01215	10.5403		1.01215	20.8839	1.01215	12.9002	1.01215	11.7577		1.01215	14.7832	1.01215	9.85793	1.01215	9.28477	1.01215	9.16794	1.01215	9.16127	1.01215
1.01723	16.7573	1.01723	10.7739	1.01723	10.8669	1.01723	9.76686	1.01723	9.61522	1.01723	9.62333	1.01723	9.67053	1.01723	9.7268	1.01723	9.7535	1.01723	9.78641		1.01723	17.9904	1.01723	11.6284	1.01723	11.4673	1.01723	10.7067	1.01723	10.6018		1.01723	21.22	1.01723	12.9478	1.01723	11.7586		1.01723	15.1184	1.01723	9.92993	1.01723	9.30956	1.01723	9.16842	1.01723	9.14744	1.01723
1.02223	17.0601	1.02223	10.8397	1.02223	10.9418	1.02223	9.81931	1.02223	9.65098	1.02223	9.65098	1.02223	9.69342	1.02223	9.74587	1.02223	9.77305	1.02223	9.80596		1.02223	18.2107	1.02223	11.6756	1.02223	11.5226	1.02223	10.7501	1.02223	10.6371		1.02223	21.4537	1.02223	12.9574	1.02223	11.7493		1.02223	15.3616	1.02223	9.97476	1.02223	9.30956	1.02223	9.16449	1.02223	9.11549	1.02223
1.02723	17.3591	1.02723	10.9399	1.02723	11.0467	1.02723	9.90418	1.02723	9.71774	1.02723	9.70963	1.02723	9.75017	1.02723	9.80309	1.02723	9.82932	1.02723	9.86127		1.02723	18.4377	1.02723	11.7605	1.02723	11.6189	1.02723	10.8393	1.02723	10.7115		1.02723	21.6931	1.02723	13.0098	1.02723	11.7381		1.02723	15.6248	1.02723	10.0544	1.02723	9.3439	1.02723	9.15698	1.02723	9.11835	1.02723
1.03231	17.6032	1.03231	11.0276	1.03231	11.1387	1.03231	9.98286	1.03231	9.77401	1.03231	9.75923	1.03231	9.79833	1.03231	9.84935	1.03231	9.87605	1.03231	9.90514		1.03231	18.6103	1.03231	11.8349	1.03231	11.7128	1.03231	10.9199	1.03231	10.7806		1.03231	21.8743	1.03231	13.0518	1.03231	11.7429		1.03231	15.8184	1.03231	10.125	1.03231	9.37155	1.03231	9.16461	1.03231	9.10977	1.03231
1.03731	17.8421	1.03731	11.1411	1.03731	11.2555	1.03731	10.082	1.03731	9.85221	1.03731	9.8298	1.03731	9.86794	1.03731	9.91515	1.03731	9.93947	1.03731	9.96713		1.03731	18.7877	1.03731	11.9355	1.03731	11.8382	1.03731	11.0305	1.03731	10.8784		1.03731	22.0526	1.03731	13.1262	1.03731	11.7739		1.03731	16.0268	1.03731	10.2227	1.03731	9.42258	1.03731	9.15364	1.03731	9.08879	1.03731
1.04239	17.9904	1.04239	11.2136	1.04239	11.329	1.04239	10.1374	1.04239	9.88511	1.04239	9.85364	1.04239	9.88416	1.04239	9.92803	1.04239	9.94567	1.04239	9.96951		1.04239	18.8726	1.04239	11.9889	1.04239	11.9246	1.04239	11.0963	1.04239	10.9303		1.04239	22.1165	1.04239	13.1491	1.04239	11.7581		1.04239	16.1489	1.04239	10.2799	1.04239	9.43259	1.04239	9.14744	1.04239	9.05827	1.04239
1.04739	18.1506	1.04739	11.3213	1.04739	11.4434	1.04739	10.216	1.04739	9.93804	1.04739	9.89083	1.04739	9.9142	1.04739	9.94758	1.04739	9.95854	1.04739	9.96999		1.04739	18.9884	1.04739	12.0781	1.04739	12.0552	1.04739	11.1978	1.04739	11.0109		1.04739	22.2038	1.04739	13.2163	1.04739	11.7772		1.04739	16.29	1.04739	10.3691	1.04739	9.46931	1.04739	9.14553	1.04739	9.05159	1.04739
1.05247	18.2493	1.05247	11.3981	1.05247	11.5254	1.05247	10.2551	1.05247	9.94376	1.05247	9.87844	1.05247	9.88559	1.05247	9.90418	1.05247	9.89989	1.05247	9.89703		1.05247	19.0428	1.05247	12.1344	1.05247	12.1568	1.05247	11.2551	1.05247	11.0453		1.05247	22.2195	1.05247	13.2535	1.05247	11.7643		1.05247	16.3611	1.05247	10.4349	1.05247	9.47551	1.05247	9.11597	1.05247	9.01345	1.05247
1.05746	18.3781	1.05746	11.5064	1.05746	11.6384	1.05746	10.3023	1.05746	9.94662	1.05746	9.85888	1.05746	9.84315	1.05746	9.836	1.05746	9.81549	1.05746	9.79165		1.05746	19.1329	1.05746	12.2269	1.05746	12.2922	1.05746	11.3223	1.05746	11.0805		1.05746	22.2691	1.05746	13.3288	1.05746	11.7758		1.05746	16.455	1.05746	10.5298	1.05746	9.4488	1.05746	9.10071	1.05746	8.98388	1.05746
1.06254	18.4959	1.06254	11.6065	1.06254	11.7381	1.06254	10.3104	1.06254	9.90561	1.06254	9.78498	1.06254	9.73968	1.06254	9.70391	1.06254	9.66147	1.06254	9.61284		1.06254	19.2116	1.06254	12.3117	1.06254	12.4004	1.06254	11.3414	1.06254	11.0572		1.06254	22.3034	1.06254	13.4028	1.06254	11.7701		1.06254	16.5542	1.06254	10.6142	1.06254	9.44165	1.06254	9.06113	1.06254	8.92428	1.06254
1.06754	18.6103	1.06754	11.6938	1.06754	11.8092	1.06754	10.2747	1.06754	9.81692	1.06754	9.65909	1.06754	9.5785	1.06754	9.5127	1.06754	9.44785	1.06754	9.37776		1.06754	19.2946	1.06754	12.3876	1.06754	12.46	1.06754	11.2918	1.06754	10.9532		1.06754	22.3411	1.06754	13.47	1.06754	11.7429		1.06754	16.6448	1.06754	10.6881	1.06754	9.40684	1.06754	8.99199	1.06754	8.8332	1.06754
1.07262	18.7357	1.07262	11.7729	1.07262	11.8525	1.07262	10.1989	1.07262	9.6877	1.07262	9.49315	1.07262	9.38157	1.07262	9.28954	1.07262	9.20657	1.07262	9.12217		1.07262	19.3942	1.07262	12.4548	1.07262	12.4577	1.07262	11.174	1.07262	10.7735		1.07262	22.3921	1.07262	13.5382	1.07262	11.6971		1.07262	16.7564	1.07262	10.7491	1.07262	9.35057	1.07262	8.90187	1.07262	8.71781	1.07262
1.07762	18.8502	1.07762	11.8082	1.07762	11.8339	1.07762	10.0716	1.07762	9.51461	1.07762	9.28954	1.07762	9.15459	1.07762	9.0454	1.07762	8.95098	1.07762	8.85991		1.07762	19.4915	1.07762	12.4796	1.07762	12.3518	1.07762	10.9575	1.07762	10.5102		1.07762	22.4493	1.07762	13.5692	1.07762	11.6055		1.07762	16.8541	1.07762	10.7625	1.07762	9.25473	1.07762	8.77264	1.07762	8.56045	1.07762
1.08262	18.9555	1.08262	11.7977	1.08262	11.7543	1.08262	9.91038	1.08262	9.32101	1.08262	9.07687	1.08262	8.92666	1.08262	8.81079	1.08262	8.71018	1.08262	8.61815		1.08262	19.5816	1.08262	12.4562	1.08262	12.1511	1.08262	10.6848	1.08262	10.2055		1.08262	22.4908	1.08262	13.5563	1.08262	11.4778		1.08262	16.9371	1.08262	10.7334	1.08262	9.12837	1.08262	8.61863	1.08262	8.37735	1.08262
1.0877	19.0419	1.0877	11.7324	1.0877	11.6184	1.0877	9.72585	1.0877	9.12264	1.0877	8.86801	1.0877	8.71066	1.0877	8.5924	1.0877	8.49131	1.0877	8.40071		1.0877	19.646	1.0877	12.3709	1.0877	11.875	1.0877	10.3848	1.0877	9.89751		1.0877	22.4932	1.0877	13.4752	1.0877	11.3099		1.0877	17.0005	1.0877	10.6509	1.0877	8.97768	1.0877	8.44363	1.0877	8.18041	1.0877
1.0927	19.1143	1.0927	11.6361	1.0927	11.4611	1.0927	9.55371	1.0927	8.9486	1.0927	8.69111	1.0927	8.53137	1.0927	8.41216	1.0927	8.31297	1.0927	8.22667		1.0927	19.7032	1.0927	12.2488	1.0927	11.5879	1.0927	10.1197	1.0927	9.6362		1.0927	22.487	1.0927	13.3575	1.0927	11.1297		1.0927	17.0563	1.0927	10.5412	1.0927	8.83273	1.0927	8.27912	1.0927	7.9973	1.0927
1.09778	19.1129	1.09778	11.4997	1.09778	11.277	1.09778	9.38348	1.09778	8.78409	1.09778	8.52278	1.09778	8.36543	1.09778	8.24908	1.09778	8.15085	1.09778	8.0674		1.09778	19.6894	1.09778	12.0748	1.09778	11.2999	1.09778	9.87653	1.09778	9.40541		1.09778	22.4107	1.09778	13.1805	1.09778	10.9308		1.09778	17.0487	1.09778	10.3972	1.09778	8.68348	1.09778	8.11508	1.09778	7.81944	1.09778
1.0927	16.0673	1.0927	9.42496	1.0927	9.2161	1.0927	7.62156	1.0927	7.1142	1.0927	6.8939	1.0927	6.76134	1.0927	6.66406	1.0927	6.57918	1.0927	6.50861		1.0927	16.4941	1.0927	9.84172	1.0927	9.13075	1.0927	7.95773	1.0927	7.55432		1.0927	18.8072	1.0927	10.7549	1.0927	8.82128		1.0927	14.3354	1.0927	8.48177	1.0927	7.04697	1.0927	6.53913	1.0927	6.27162	1.0927
1.0877	13.6736	1.0877	7.88906	1.0877	7.68641	1.0877	6.3298	1.0877	5.89254	1.0877	5.70419	1.0877	5.59308	1.0877	5.50868	1.0877	5.43477	1.0877	5.37326		1.0877	13.984	1.0877	8.19949	1.0877	7.55194	1.0877	6.56393	1.0877	6.21393		1.0877	15.9753	1.0877	8.96815	1.0877	7.2954		1.0877	12.1358	1.0877	7.07939	1.0877	5.85248	1.0877	5.40282	1.0877	5.1625	1.0877
1.08262	11.7701	1.08262	6.71699	1.08262	6.51863	1.08262	5.34608	1.08262	4.9689	1.08262	4.80487	1.08262	4.70902	1.08262	4.63607	1.08262	4.57026	1.08262	4.51495		1.08262	12.0075	1.08262	6.95208	1.08262	6.36318	1.08262	5.51488	1.08262	5.20923		1.08262	13.7342	1.08262	7.60677	1.08262	6.14574		1.08262	10.4425	1.08262	6.02462	1.08262	4.9503	1.08262	4.55024	1.08262	4.33613	1.08262
1.07762	10.2137	1.07762	5.78573	1.07762	5.59117	1.07762	4.5717	1.07762	4.2379	1.07762	4.09819	1.07762	4.01713	1.07762	3.95228	1.07762	3.89172	1.07762	3.84118		1.07762	10.4049	1.07762	5.9655	1.07762	5.42714	1.07762	4.68995	1.07762	4.42197		1.07762	11.9079	1.07762	6.52864	1.07762	5.24499		1.07762	9.0659	1.07762	5.19015	1.07762	4.2379	1.07762	3.88171	1.07762	3.69145	1.07762
1.07262	8.93334	1.07262	5.03089	1.07262	4.84254	1.07262	3.94656	1.07262	3.65283	1.07262	3.53171	1.07262	3.46066	1.07262	3.40106	1.07262	3.34622	1.07262	3.3014		1.07262	9.08354	1.07262	5.16822	1.07262	4.67708	1.07262	4.03	1.07262	3.79302		1.07262	10.4044	1.07262	5.65841	1.07262	4.52306		1.07262	7.92959	1.07262	4.50541	1.07262	3.66332	1.07262	3.34527	1.07262	3.17599	1.07262
1.06754	7.85854	1.06754	4.40433	1.06754	4.22455	1.06754	3.43062	1.06754	3.1717	1.06754	3.06488	1.06754	3.00575	1.06754	2.95235	1.06754	2.9018	1.06754	2.86079		1.06754	7.97632	1.06754	4.51209	1.06754	4.061	1.06754	3.48879	1.06754	3.27946		1.06754	9.14744	1.06754	4.94029	1.06754	3.93034		1.06754	6.97544	1.06754	3.94322	1.06754	3.19077	1.06754	2.90752	1.06754	2.7578	1.06754
1.06254	6.95827	1.06254	3.88361	1.06254	3.71195	1.06254	3.00575	1.06254	2.77401	1.06254	2.68198	1.06254	2.63	1.06254	2.58232	1.06254	2.5375	1.06254	2.49887		1.06254	7.0484	1.06254	3.96658	1.06254	3.55317	1.06254	3.04342	1.06254	2.85698		1.06254	8.09076	1.06254	4.34472	1.06254	3.44111		1.06254	6.1734	1.06254	3.47353	1.06254	2.80119	1.06254	2.54608	1.06254	2.41304	1.06254
1.05746	6.18675	1.05746	3.44063	1.05746	3.2766	1.05746	2.64526	1.05746	2.43975	1.05746	2.35916	1.05746	2.31386	1.05746	2.2719	1.05746	2.22994	1.05746	2.19465		1.05746	6.25494	1.05746	3.50358	1.05746	3.12449	1.05746	2.66911	1.05746	2.50269		1.05746	7.18716	1.05746	3.83927	1.05746	3.02864		1.05746	5.48865	1.05746	3.07585	1.05746	2.47217	1.05746	2.24472	1.05746	2.12503	1.05746
1.05247	5.52155	1.05247	3.06059	1.05247	2.90419	1.05247	2.34009	1.05247	2.15508	1.05247	2.0845	1.05247	2.0454	1.05247	2.00869	1.05247	1.96911	1.05247	1.93716		1.05247	5.57639	1.05247	3.10827	1.05247	2.76066	1.05247	2.35153	1.05247	2.20181		1.05247	6.408	1.05247	3.4063	1.05247	2.67817		1.05247	4.8969	1.05247	2.73348	1.05247	2.19036	1.05247	1.98532	1.05247	1.87994	1.05247
1.04739	4.95221	1.04739	2.73825	1.04739	2.589	1.04739	2.08021	1.04739	1.9138	1.04739	1.85371	1.04739	1.81938	1.04739	1.78648	1.04739	1.75119	1.04739	1.71924		1.04739	4.99656	1.04739	2.7721	1.04739	2.45167	1.04739	2.08307	1.04739	1.94717		1.04739	5.74329	1.04739	3.03913	1.04739	2.383		1.04739	4.39336	1.04739	2.44308	1.04739	1.95099	1.04739	1.7674	1.04739	1.67299	1.04739
1.04239	4.44486	1.04239	2.44976	1.04239	2.31052	1.04239	1.85133	1.04239	1.70208	1.04239	1.64915	1.04239	1.62149	1.04239	1.59193	1.04239	1.55902	1.04239	1.52994		1.04239	4.47824	1.04239	2.47456	1.04239	2.18035	1.04239	1.84751	1.04239	1.72449		1.04239	5.15201	1.04239	2.71297	1.04239	2.12027		1.04239	3.9437	1.04239	2.18559	1.04239	1.73975	1.04239	1.57524	1.04239	1.49084	1.04239
1.03731	4.00616	1.03731	2.20276	1.03731	2.0702	1.03731	1.65487	1.03731	1.52135	1.03731	1.4751	1.03731	1.45126	1.03731	1.42503	1.03731	1.39452	1.03731	1.36686		1.03731	4.03191	1.03731	2.21897	1.03731	1.94908	1.03731	1.64581	1.03731	1.53614		1.03731	4.64036	1.03731	2.43402	1.03731	1.89758		1.03731	3.55317	1.03731	1.96291	1.03731	1.55998	1.03731	1.41216	1.03731	1.33777	1.03731
1.03231	3.60896	1.03231	1.97817	1.03231	1.85419	1.03231	1.47892	1.03231	1.3578	1.03231	1.31917	1.03231	1.29819	1.03231	1.27578	1.03231	1.24765	1.03231	1.2219		1.03231	3.63041	1.03231	1.98771	1.03231	1.73975	1.03231	1.46461	1.03231	1.36781		1.03231	4.17925	1.03231	2.18225	1.03231	1.69635		1.03231	3.20078	1.03231	1.76216	1.03231	1.39595	1.03231	1.26529	1.03231	1.19901	1.03231
1.02723	3.26039	1.02723	1.78218	1.02723	1.66774	1.02723	1.32633	1.02723	1.21809	1.02723	1.18423	1.02723	1.16706	1.02723	1.14704	1.02723	1.12081	1.02723	1.09792		1.02723	3.27994	1.02723	1.78743	1.02723	1.55902	1.02723	1.30964	1.02723	1.22047		1.02723	3.77537	1.02723	1.96243	1.02723	1.52183		1.02723	2.89322	1.02723	1.58668	1.02723	1.2548	1.02723	1.13845	1.02723	1.0798	1.02723
1.02223	2.95139	1.02223	1.60814	1.02223	1.50037	1.02223	1.19043	1.02223	1.09315	1.02223	1.06597	1.02223	1.05072	1.02223	1.03307	1.02223	1.00875	1.02223	0.987296		1.02223	2.9657	1.02223	1.60861	1.02223	1.39785	1.02223	1.17183	1.02223	1.0922		1.02223	3.41488	1.02223	1.76549	1.02223	1.36781		1.02223	2.61856	1.02223	1.43075	1.02223	1.12844	1.02223	1.02449	1.02223	0.975375	1.02223
1.01723	2.68007	1.01723	1.45603	1.01723	1.35541	1.01723	1.0736	1.01723	0.984912	1.01723	0.961547	1.01723	0.95058	1.01723	0.934367	1.01723	0.911956	1.01723	0.890975		1.01723	2.68913	1.01723	1.45412	1.01723	1.261	1.01723	1.05215	1.01723	0.980144		1.01723	3.09826	1.01723	1.59717	1.01723	1.23287		1.01723	2.3768	1.01723	1.29438	1.01723	1.01972	1.01723	0.926261	1.01723	0.882869	1.01723
1.01215	2.43307	1.01215	1.31774	1.01215	1.22333	1.01215	0.966792	1.01215	0.887637	1.01215	0.86761	1.01215	0.85855	1.01215	0.845199	1.01215	0.824695	1.01215	0.805144		1.01215	2.43784	1.01215	1.31202	1.01215	1.13369	1.01215	0.944858	1.01215	0.880485		1.01215	2.81073	1.01215	1.4422	1.01215	1.11127		1.01215	2.15794	1.01215	1.17088	1.01215	0.919585	1.01215	0.837092	1.01215	0.799899	1.01215
1.00715	2.21277	1.00715	1.19377	1.00715	1.10555	1.00715	0.871425	1.00715	0.799899	1.00715	0.784163	1.00715	0.777965	1.00715	0.766521	1.00715	0.746017	1.00715	0.726943		1.00715	2.21325	1.00715	1.18518	1.00715	1.02306	1.00715	0.84949	1.00715	0.789886		1.00715	2.55228	1.00715	1.30487	1.00715	1.00303		1.00715	1.95957	1.00715	1.06025	1.00715	0.830894	1.00715	0.757461	1.00715	0.725513	1.00715
1.00207	2.01775	1.00207	1.08266	1.00207	1.00112	1.00207	0.787024	1.00207	0.722651	1.00207	0.709777	1.00207	0.705009	1.00207	0.694518	1.00207	0.675445	1.00207	0.659232		1.00207	2.02061	1.00207	1.07217	1.00207	0.921016	1.00207	0.763659	1.00207	0.710731		1.00207	2.32101	1.00207	1.17994	1.00207	0.905757		1.00207	1.78266	1.00207	0.960116	1.00207	0.750785	1.00207	0.685935	1.00207	0.657802	1.00207
0.997074	1.83034	0.997074	0.982051	0.997074	0.907664	0.997074	0.711207	0.997074	0.653033	0.997074	0.64302	0.997074	0.640159	0.997074	0.632052	0.997074	0.613928	0.997074	0.598192		0.997074	1.82939	0.997074	0.971084	0.997074	0.833278	0.997074	0.686889	0.997074	0.640159		0.997074	2.1155	0.997074	1.06979	0.997074	0.818973		0.997074	1.62483	0.997074	0.872378	0.997074	0.679736	0.997074	0.623941	0.997074	0.599146	0.997074
0.991996	1.66727	0.991996	0.891452	0.991996	0.82231	0.991996	0.641589	0.991996	0.590563	0.991996	0.58198	0.991996	0.581503	0.991996	0.57435	0.991996	0.557184	0.991996	0.541925		0.991996	1.66536	0.991996	0.878577	0.991996	0.751262	0.991996	0.61965	0.991996	0.57435		0.991996	1.92619	0.991996	0.968223	0.991996	0.739818		0.991996	1.48035	0.991996	0.790839	0.991996	0.615835	0.991996	0.565767	0.991996	0.546217	0.991996
0.986996	1.52088	0.986996	0.808959	0.986996	0.746017	0.986996	0.580549	0.986996	0.532866	0.986996	0.528097	0.986996	0.528097	0.986996	0.522375	0.986996	0.506639	0.986996	0.492334		0.986996	1.51706	0.986996	0.796561	0.986996	0.678306	0.986996	0.556231	0.986996	0.518084		0.986996	1.75596	0.986996	0.877147	0.986996	0.667338		0.986996	1.35017	0.986996	0.717406	0.986996	0.556231	0.986996	0.513315	0.986996	0.496149	0.986996
0.981917	1.38832	0.981917	0.735049	0.981917	0.675921	0.981917	0.523806	0.981917	0.481367	0.981917	0.479937	0.981917	0.47946	0.981917	0.474215	0.981917	0.460863	0.981917	0.446558		0.981917	1.38307	0.981917	0.721221	0.981917	0.612974	0.981917	0.500441	0.981917	0.464678		0.981917	1.60242	0.981917	0.794654	0.981917	0.603437		0.981917	1.23144	0.981917	0.650649	0.981917	0.504255	0.981917	0.466585	0.981917	0.451326	0.981917
0.976918	1.27101	0.976918	0.669246	0.976918	0.614882	0.976918	0.474691	0.976918	0.437498	0.976918	0.436068	0.976918	0.438452	0.976918	0.433683	0.976918	0.420332	0.976918	0.406504		0.976918	1.26529	0.976918	0.654941	0.976918	0.555277	0.976918	0.451326	0.976918	0.419378		0.976918	1.46604	0.976918	0.721221	0.976918	0.547647		0.976918	1.12844	0.976918	0.592947	0.976918	0.458002	0.976918	0.425577	0.976918	0.414133	0.976918
0.97184	1.16134	0.97184	0.608206	0.97184	0.557184	0.97184	0.428915	0.97184	0.394106	0.97184	0.39649	0.97184	0.398397	0.97184	0.394106	0.97184	0.382662	0.97184	0.36931		0.97184	1.15467	0.97184	0.591993	0.97184	0.501394	0.97184	0.40555	0.97184	0.375986		0.97184	1.34016	0.97184	0.65351	0.97184	0.494242		0.97184	1.02973	0.97184	0.537634	0.97184	0.413656	0.97184	0.385523	0.97184	0.375986	0.97184
0.96684	1.06073	0.96684	0.551462	0.96684	0.505686	0.96684	0.385046	0.96684	0.355482	0.96684	0.35882	0.96684	0.361681	0.96684	0.35882	0.96684	0.346899	0.96684	0.334978		0.96684	1.05262	0.96684	0.53525	0.96684	0.45085	0.96684	0.362635	0.96684	0.335932		0.96684	1.22333	0.96684	0.590086	0.96684	0.445604		0.96684	0.939612	0.96684	0.486612	0.96684	0.374079	0.96684	0.34976	0.96684	0.343561	0.96684
0.96184	0.968223	0.96184	0.499964	0.96184	0.457525	0.96184	0.347376	0.96184	0.319719	0.96184	0.324488	0.96184	0.328302	0.96184	0.325918	0.96184	0.314951	0.96184	0.303507		0.96184	0.962024	0.96184	0.482321	0.96184	0.40555	0.96184	0.324011	0.96184	0.3016		0.96184	1.11747	0.96184	0.533819	0.96184	0.401258		0.96184	0.859027	0.96184	0.441313	0.96184	0.336885	0.96184	0.316381	0.96184	0.311613	0.96184
0.956761	0.88716	0.956761	0.453234	0.956761	0.413656	0.956761	0.312567	0.956761	0.286818	0.956761	0.29397	0.956761	0.298262	0.956761	0.295877	0.956761	0.285387	0.956761	0.275373		0.956761	0.879054	0.956761	0.436544	0.956761	0.364542	0.956761	0.289202	0.956761	0.267744		0.956761	1.02163	0.956761	0.482798	0.956761	0.359774		0.956761	0.786548	0.956761	0.398874	0.956761	0.304461	0.956761	0.286341	0.956761	0.28348	0.956761
0.951761	0.81039	0.951761	0.410795	0.951761	0.374556	0.951761	0.279665	0.951761	0.25773	0.951761	0.263929	0.951761	0.269175	0.951761	0.268698	0.951761	0.258207	0.951761	0.247717		0.951761	0.802283	0.951761	0.392199	0.951761	0.327349	0.951761	0.25773	0.951761	0.237703		0.951761	0.932937	0.951761	0.43416	0.951761	0.323534		0.951761	0.718837	0.951761	0.361204	0.951761	0.273466	0.951761	0.258684	0.951761	0.256777	0.951761
0.946683	0.740294	0.946683	0.369787	0.946683	0.336409	0.946683	0.250578	0.946683	0.229597	0.946683	0.236273	0.946683	0.242949	0.946683	0.241518	0.946683	0.231504	0.946683	0.221491		0.946683	0.729804	0.946683	0.351667	0.946683	0.29254	0.946683	0.225782	0.946683	0.208616		0.946683	0.851874	0.946683	0.389338	0.946683	0.288725		0.946683	0.655417	0.946683	0.324488	0.946683	0.243425	0.946683	0.233412	0.946683	0.231028	0.946683
0.941684	0.674968	0.941684	0.332594	0.941684	0.302553	0.941684	0.221014	0.941684	0.203371	0.941684	0.211	0.941684	0.217676	0.941684	0.216722	0.941684	0.207663	0.941684	0.198603		0.941684	0.664477	0.941684	0.314951	0.941684	0.259161	0.941684	0.198603	0.941684	0.183821		0.941684	0.776057	0.941684	0.348806	0.941684	0.2563		0.941684	0.597715	0.941684	0.291109	0.941684	0.217676	0.941684	0.208139	0.941684	0.208616	0.941684
0.936605	0.617743	0.936605	0.300169	0.936605	0.271559	0.936605	0.196695	0.936605	0.180483	0.936605	0.188589	0.936605	0.194788	0.936605	0.195265	0.936605	0.186682	0.936605	0.176668		0.936605	0.605822	0.936605	0.280619	0.936605	0.229597	0.936605	0.172853	0.936605	0.159025		0.936605	0.708346	0.936605	0.311136	0.936605	0.225306		0.936605	0.546217	0.936605	0.261545	0.936605	0.192881	0.936605	0.185251	0.936605	0.186205	0.936605
0.931605	0.561953	0.931605	0.26679	0.931605	0.241518	0.931605	0.171423	0.931605	0.156641	0.931605	0.164747	0.931605	0.172377	0.931605	0.172377	0.931605	0.16284	0.931605	0.155687		0.931605	0.548601	0.931605	0.246286	0.931605	0.200033	0.931605	0.147581	0.931605	0.135183		0.931605	0.643497	0.931605	0.27585	0.931605	0.196695		0.931605	0.497103	0.931605	0.231504	0.931605	0.170946	0.931605	0.163317	0.931605	0.165701	0.931605
0.926527	0.510931	0.926527	0.23675	0.926527	0.213861	0.926527	0.149012	0.926527	0.135183	0.926527	0.143766	0.926527	0.150919	0.926527	0.151873	0.926527	0.143766	0.926527	0.136137		0.926527	0.498533	0.926527	0.217199	0.926527	0.172377	0.926527	0.124216	0.926527	0.112295		0.926527	0.58341	0.926527	0.241995	0.926527	0.167608		0.926527	0.451803	0.926527	0.204802	0.926527	0.146627	0.926527	0.142336	0.926527	0.14472	0.926527
0.921527	0.463247	0.921527	0.208139	0.921527	0.187635	0.921527	0.127554	0.921527	0.115156	0.921527	0.123262	0.921527	0.131369	0.921527	0.131369	0.921527	0.124693	0.921527	0.117064		0.921527	0.449896	0.921527	0.188589	0.921527	0.148058	0.921527	0.101805	0.921527	0.0917912		0.921527	0.528097	0.921527	0.209093	0.921527	0.141382		0.921527	0.408411	0.921527	0.180483	0.921527	0.125647	0.921527	0.122786	0.921527	0.125647	0.921527
0.916449	0.420809	0.916449	0.18239	0.916449	0.16284	0.916449	0.10705	0.916449	0.0960827	0.916449	0.104189	0.916449	0.112772	0.916449	0.113249	0.916449	0.106096	0.916449	0.0984669		0.916449	0.409842	0.916449	0.161886	0.916449	0.124216	0.916449	0.0808239	0.916449	0.0722408		0.916449	0.477076	0.916449	0.179052	0.916449	0.11754		0.916449	0.369787	0.916449	0.157118	0.916449	0.106573	0.916449	0.103712	0.916449	0.107527	0.916449
0.911448	0.379801	0.911448	0.157118	0.911448	0.140429	0.911448	0.0879765	0.911448	0.077486	0.911448	0.0860691	0.911448	0.0936985	0.911448	0.0956059	0.911448	0.0884533	0.911448	0.0808239		0.911448	0.362635	0.911448	0.134706	0.911448	0.101805	0.911448	0.0607967	0.911448	0.0522137		0.911448	0.428915	0.911448	0.150919	0.911448	0.0932217		0.911448	0.334024	0.911448	0.134706	0.911448	0.0874996	0.911448	0.0860691	0.911448	0.0898838	0.911448
0.906448	0.342131	0.906448	0.133276	0.906448	0.11754	0.906448	0.068903	0.906448	0.0593662	0.906448	0.0684261	0.906448	0.0765324	0.906448	0.0770092	0.906448	0.0708103	0.906448	0.0636578		0.906448	0.324011	0.906448	0.110865	0.906448	0.0784397	0.906448	0.0417233	0.906448	0.0340939		0.906448	0.383615	0.906448	0.124693	0.906448	0.0703335		0.906448	0.299215	0.906448	0.113726	0.906448	0.0684261	0.906448	0.068903	0.906448	0.0727177	0.906448
0.901371	0.307798	0.901371	0.111341	0.901371	0.0975132	0.901371	0.0526905	0.901371	0.0426769	0.901371	0.05126	0.901371	0.0603199	0.901371	0.0607967	0.901371	0.0545979	0.901371	0.0474453		0.901371	0.288725	0.901371	0.0879765	0.901371	0.0588894	0.901371	0.0240803	0.901371	0.0150204		0.901371	0.342607	0.901371	0.0998974	0.901371	0.048399		0.901371	0.268698	0.901371	0.0936985	0.901371	0.0522137	0.901371	0.0517368	0.901371	0.0565052	0.901371
0.896371	0.273466	0.896371	0.0898838	0.896371	0.077486	0.896371	0.0340939	0.896371	0.0264645	0.896371	0.0350475	0.896371	0.0422001	0.896371	0.0445843	0.896371	0.0374317	0.896371	0.0302792		0.896371	0.252008	0.896371	0.0660419	0.896371	0.0383854	0.896371	0.00405312	0.896371	-0.0026226		0.896371	0.3016	0.896371	0.074625	0.896371	0.027895		0.896371	0.23818	0.896371	0.074625	0.896371	0.0355244	0.896371	0.0355244	0.896371	0.0393391	0.896371
0.891293	0.239611	0.891293	0.0679493	0.891293	0.0555515	0.891293	0.0164509	0.891293	0.00834465	0.891293	0.0174046	0.891293	0.025034	0.891293	0.0259876	0.891293	0.0197887	0.891293	0.0135899		0.891293	0.217676	0.891293	0.0431538	0.891293	0.0174046	0.891293	-0.0150204	0.891293	-0.0202656		0.891293	0.261068	0.891293	0.0488758	0.891293	0.00596046		0.891293	0.208139	0.891293	0.054121	0.891293	0.0169277	0.891293	0.0188351	0.891293	0.0221729	0.891293
0.886292	0.210047	0.886292	0.048399	0.886292	0.0379086	0.886292	0.000238419	0.886292	-0.00786781	0.886292	0.000238419	0.886292	0.00834465	0.886292	0.010252	0.886292	0.00357628	0.886292	-0.0026226		0.886292	0.185728	0.886292	0.0212193	0.886292	-0.00166893	0.886292	-0.0321865	0.886292	-0.0398159		0.886292	0.224352	0.886292	0.0245571	0.886292	-0.015974		0.886292	0.180483	0.886292	0.0369549	0.886292	0.0026226	0.886292	0.00452995	0.886292	0.0064373	0.886292
0.881214	0.178099	0.881214	0.0274181	0.881214	0.0178814	0.881214	-0.0178814	0.881214	-0.0236034	0.881214	-0.015974	0.881214	-0.00834465	0.881214	-0.00786781	0.881214	-0.0126362	0.881214	-0.0188351		0.881214	0.154257	0.881214	-0.00166893	0.881214	-0.0221729	0.881214	-0.05126	0.881214	-0.0579357		0.881214	0.187159	0.881214	0.000238419	0.881214	-0.0369549		0.881214	0.153303	0.881214	0.0183582	0.881214	-0.0150204	0.881214	-0.0140667	0.881214	-0.0112057	0.881214
0.876214	0.149965	0.876214	0.00739098	0.876214	-0.00119209	0.876214	-0.0340939	0.876214	-0.0398159	0.876214	-0.0326633	0.876214	-0.0245571	0.876214	-0.0240803	0.876214	-0.0298023	0.876214	-0.0355244		0.876214	0.123739	0.876214	-0.0221729	0.876214	-0.0422001	0.876214	-0.0693798	0.876214	-0.0755787		0.876214	0.152826	0.876214	-0.0231266	0.876214	-0.0584126		0.876214	0.127554	0.876214	-0.000715256	0.876214	-0.0312328	0.876214	-0.0302792	0.876214	-0.027895	0.876214
0.871136	0.121355	0.871136	-0.013113	0.871136	-0.0193119	0.871136	-0.0503063	0.871136	-0.0579357	0.871136	-0.0493526	0.871136	-0.0426769	0.871136	-0.0407696	0.871136	-0.0469685	0.871136	-0.0522137		0.871136	0.0927448	0.871136	-0.0441074	0.871136	-0.0622272	0.871136	-0.0879765	0.871136	-0.0946522		0.871136	0.11754	0.871136	-0.0479221	0.871136	-0.0808239		0.871136	0.101805	0.871136	-0.0183582	0.871136	-0.048399	0.871136	-0.0464916	0.871136	-0.0455379	0.871136
0.866137	0.0941753	0.866137	-0.0312328	0.866137	-0.0379086	0.866137	-0.0684261	0.866137	-0.0731945	0.866137	-0.0660419	0.866137	-0.0574589	0.866137	-0.0579357	0.866137	-0.0636578	0.866137	-0.0693798		0.866137	0.0646114	0.866137	-0.0641346	0.866137	-0.0817776	0.866137	-0.10705	0.866137	-0.112772		0.866137	0.0851154	0.866137	-0.0693798	0.866137	-0.101805		0.866137	0.0779629	0.866137	-0.0355244	0.866137	-0.0641346	0.866137	-0.0636578	0.866137	-0.0617504	0.866137
0.861058	0.0674725	0.861058	-0.0522137	0.861058	-0.0574589	0.861058	-0.0860691	0.861058	-0.0903606	0.861058	-0.0841618	0.861058	-0.077486	0.861058	-0.0755787	0.861058	-0.0813007	0.861058	-0.0860691		0.861058	0.0355244	0.861058	-0.0865459	0.861058	-0.102758	0.861058	-0.126123	0.861058	-0.131845		0.861058	0.0503063	0.861058	-0.0932217	0.861058	-0.124216		0.861058	0.0531673	0.861058	-0.054121	0.861058	-0.0813007	0.861058	-0.0808239	0.861058	-0.0793934	0.861058
0.856058	0.0398159	0.856058	-0.0731945	0.856058	-0.0779629	0.856058	-0.102758	0.856058	-0.108004	0.856058	-0.102758	0.856058	-0.0965595	0.856058	-0.0946522	0.856058	-0.0998974	0.856058	-0.105143		0.856058	0.00309944	0.856058	-0.110388	0.856058	-0.12517	0.856058	-0.147104	0.856058	-0.152826		0.856058	0.0164509	0.856058	-0.118971	0.856058	-0.147104		0.856058	0.027895	0.856058	-0.0736713	0.856058	-0.100374	0.856058	-0.0989437	0.856058	-0.0984669	0.856058
0.851058	0.0116825	0.851058	-0.0946522	0.851058	-0.09799	0.851058	-0.122786	0.851058	-0.127077	0.851058	-0.121832	0.851058	-0.115633	0.851058	-0.114679	0.851058	-0.120401	0.851058	-0.124216		0.851058	-0.0269413	0.851058	-0.135183	0.851058	-0.148058	0.851058	-0.169039	0.851058	-0.175238		0.851058	-0.0193119	0.851058	-0.145674	0.851058	-0.1719		0.851058	0.00214577	0.851058	-0.0913143	0.851058	-0.11754	0.851058	-0.118971	0.851058	-0.118017	0.851058
0.84598	-0.015974	0.84598	-0.115633	0.84598	-0.118971	0.84598	-0.141859	0.84598	-0.146627	0.84598	-0.141859	0.84598	-0.135183	0.84598	-0.134706	0.84598	-0.138998	0.84598	-0.14329		0.84598	-0.056982	0.84598	-0.158072	0.84598	-0.170946	0.84598	-0.192404	0.84598	-0.197172		0.84598	-0.0536442	0.84598	-0.172377	0.84598	-0.197649		0.84598	-0.0231266	0.84598	-0.112295	0.84598	-0.138521	0.84598	-0.138044	0.84598	-0.138998	0.84598
0.84098	-0.0431538	0.84098	-0.137568	0.84098	-0.140429	0.84098	-0.160933	0.84098	-0.166178	0.84098	-0.161409	0.84098	-0.155687	0.84098	-0.15521	0.84098	-0.159979	0.84098	-0.163794		0.84098	-0.0884533	0.84098	-0.182867	0.84098	-0.194788	0.84098	-0.214815	0.84098	-0.221014		0.84098	-0.089407	0.84098	-0.200033	0.84098	-0.222921		0.84098	-0.048399	0.84098	-0.132322	0.84098	-0.156641	0.84098	-0.158072	0.84098	-0.159502	0.84098
0.835901	-0.0731945	0.835901	-0.161409	0.835901	-0.163794	0.835901	-0.18239	0.835901	-0.186682	0.835901	-0.182867	0.835901	-0.177622	0.835901	-0.176191	0.835901	-0.181437	0.835901	-0.185251		0.835901	-0.120401	0.835901	-0.209093	0.835901	-0.221491	0.835901	-0.240564	0.835901	-0.24581		0.835901	-0.127077	0.835901	-0.22769	0.835901	-0.251055		0.835901	-0.0751019	0.835901	-0.15378	0.835901	-0.177622	0.835901	-0.179529	0.835901	-0.181913	0.835901
0.830902	-0.102282	0.830902	-0.185251	0.830902	-0.186682	0.830902	-0.202894	0.830902	-0.210047	0.830902	-0.204802	0.830902	-0.200987	0.830902	-0.19908	0.830902	-0.204325	0.830902	-0.208616		0.830902	-0.15378	0.830902	-0.237226	0.830902	-0.24724	0.830902	-0.26536	0.830902	-0.272036		0.830902	-0.165224	0.830902	-0.259161	0.830902	-0.280619		0.830902	-0.101328	0.830902	-0.175238	0.830902	-0.200987	0.830902	-0.201941	0.830902	-0.205278	0.830902
0.825824	-0.131845	0.825824	-0.208616	0.825824	-0.209093	0.825824	-0.225782	0.825824	-0.230074	0.825824	-0.227213	0.825824	-0.222445	0.825824	-0.222445	0.825824	-0.224829	0.825824	-0.231028		0.825824	-0.187635	0.825824	-0.264883	0.825824	-0.273943	0.825824	-0.292063	0.825824	-0.297785		0.825824	-0.202894	0.825824	-0.289202	0.825824	-0.310183		0.825824	-0.128508	0.825824	-0.197649	0.825824	-0.221491	0.825824	-0.223875	0.825824	-0.227213	0.825824
0.820824	-0.161409	0.820824	-0.232935	0.820824	-0.234365	0.820824	-0.248671	0.820824	-0.253439	0.820824	-0.251055	0.820824	-0.246286	0.820824	-0.246763	0.820824	-0.248671	0.820824	-0.254869		0.820824	-0.221491	0.820824	-0.29397	0.820824	-0.30303	0.820824	-0.320196	0.820824	-0.325918		0.820824	-0.242949	0.820824	-0.320196	0.820824	-0.341654		0.820824	-0.156164	0.820824	-0.221014	0.820824	-0.244379	0.820824	-0.248671	0.820824	-0.252485	0.820824
0.815745	-0.197172	0.815745	-0.263929	0.815745	-0.264406	0.815745	-0.276804	0.815745	-0.281572	0.815745	-0.279665	0.815745	-0.275373	0.815745	-0.27585	0.815745	-0.276327	0.815745	-0.283957		0.815745	-0.262499	0.815745	-0.329256	0.815745	-0.336885	0.815745	-0.352144	0.815745	-0.360727		0.815745	-0.288725	0.815745	-0.357866	0.815745	-0.377893		0.815745	-0.188112	0.815745	-0.249624	0.815745	-0.273943	0.815745	-0.278234	0.815745	-0.282526	0.815745
0.810745	-0.231504	0.810745	-0.293493	0.810745	-0.292063	0.810745	-0.304461	0.810745	-0.309229	0.810745	-0.307798	0.810745	-0.303507	0.810745	-0.303507	0.810745	-0.305414	0.810745	-0.31209		0.810745	-0.303507	0.810745	-0.363111	0.810745	-0.370741	0.810745	-0.386477	0.810745	-0.393629		0.810745	-0.334978	0.810745	-0.396013	0.810745	-0.415564		0.810745	-0.221014	0.810745	-0.277281	0.810745	-0.299215	0.810745	-0.305891	0.810745	-0.311136	0.810745
0.805745	-0.269651	0.805745	-0.326872	0.805745	-0.324965	0.805745	-0.334978	0.805745	-0.33927	0.805745	-0.337362	0.805745	-0.334978	0.805745	-0.334978	0.805745	-0.337839	0.805745	-0.343561		0.805745	-0.347376	0.805745	-0.401735	0.805745	-0.408888	0.805745	-0.42367	0.805745	-0.430822		0.805745	-0.385523	0.805745	-0.437975	0.805745	-0.457048		0.805745	-0.256777	0.805745	-0.306845	0.805745	-0.33021	0.805745	-0.338793	0.805745	-0.344515	0.805745
0.800667	-0.306368	0.800667	-0.35882	0.800667	-0.356436	0.800667	-0.364065	0.800667	-0.36931	0.800667	-0.368357	0.800667	-0.365973	0.800667	-0.365019	0.800667	-0.368834	0.800667	-0.374556		0.800667	-0.390768	0.800667	-0.439882	0.800667	-0.445604	0.800667	-0.459909	0.800667	-0.467062		0.800667	-0.435114	0.800667	-0.47946	0.800667	-0.497103		0.800667	-0.290632	0.800667	-0.336409	0.800667	-0.360727	0.800667	-0.36931	0.800667	-0.376463	0.800667
0.795667	-0.350714	0.795667	-0.396967	0.795667	-0.394583	0.795667	-0.399828	0.795667	-0.404596	0.795667	-0.404596	0.795667	-0.403166	0.795667	-0.403643	0.795667	-0.406027	0.795667	-0.411272		0.795667	-0.44322	0.795667	-0.485659	0.795667	-0.491381	0.795667	-0.503778	0.795667	-0.514269		0.795667	-0.493765	0.795667	-0.529528	0.795667	-0.54574		0.795667	-0.332117	0.795667	-0.373125	0.795667	-0.39649	0.795667	-0.406981	0.795667	-0.414133	0.795667
0.790589	-0.392675	0.790589	-0.434637	0.790589	-0.430822	0.790589	-0.435114	0.790589	-0.438452	0.790589	-0.440836	0.790589	-0.437498	0.790589	-0.438929	0.790589	-0.44179	0.790589	-0.447035		0.790589	-0.493288	0.790589	-0.529528	0.790589	-0.534773	0.790589	-0.547647	0.790589	-0.556231		0.790589	-0.550508	0.790589	-0.577211	0.790589	-0.593424		0.790589	-0.371695	0.790589	-0.407457	0.790589	-0.431299	0.790589	-0.44322	0.790589	-0.451803	0.790589
0.785589	-0.44179	0.785589	-0.477552	0.785589	-0.473261	0.785589	-0.474691	0.785589	-0.47946	0.785589	-0.481367	0.785589	-0.480413	0.785589	-0.479937	0.785589	-0.483274	0.785589	-0.488043		0.785589	-0.550508	0.785589	-0.580072	0.785589	-0.584841	0.785589	-0.595808	0.785589	-0.606298		0.785589	-0.615835	0.785589	-0.631576	0.785589	-0.646834		0.785589	-0.415564	0.785589	-0.447989	0.785589	-0.470877	0.785589	-0.485659	0.785589	-0.494719	0.785589
0.780511	-0.491381	0.780511	-0.519991	0.780511	-0.515223	0.780511	-0.515223	0.780511	-0.520468	0.780511	-0.522375	0.780511	-0.520945	0.780511	-0.520468	0.780511	-0.524759	0.780511	-0.528574		0.780511	-0.609159	0.780511	-0.632529	0.780511	-0.635867	0.780511	-0.644927	0.780511	-0.657325		0.780511	-0.68212	0.780511	-0.688796	0.780511	-0.703101		0.780511	-0.46134	0.780511	-0.487566	0.780511	-0.512838	0.780511	-0.526667	0.780511	-0.538111	0.780511
0.775511	-0.549555	0.775511	-0.571489	0.775511	-0.567198	0.775511	-0.564337	0.775511	-0.568151	0.775511	-0.571966	0.775511	-0.571966	0.775511	-0.571489	0.775511	-0.57435	0.775511	-0.578642		0.775511	-0.678306	0.775511	-0.694518	0.775511	-0.696902	0.775511	-0.70787	0.775511	-0.719314		0.775511	-0.761275	0.775511	-0.756507	0.775511	-0.769382		0.775511	-0.515223	0.775511	-0.536203	0.775511	-0.561953	0.775511	-0.579119	0.775511	-0.591516	0.775511
0.770432	-0.611067	0.770432	-0.62633	0.770432	-0.62108	0.770432	-0.616789	0.770432	-0.620127	0.770432	-0.6249	0.770432	-0.623941	0.770432	-0.6249	0.770432	-0.627761	0.770432	-0.632052		0.770432	-0.753169	0.770432	-0.761752	0.770432	-0.763183	0.770432	-0.772243	0.770432	-0.785117		0.770432	-0.844722	0.770432	-0.829463	0.770432	-0.842338		0.770432	-0.573397	0.770432	-0.587225	0.770432	-0.614882	0.770432	-0.63396	0.770432	-0.646834	0.770432
0.765432	-0.678782	0.765432	-0.687366	0.765432	-0.68069	0.765432	-0.672584	0.765432	-0.677829	0.765432	-0.682597	0.765432	-0.683074	0.765432	-0.682597	0.765432	-0.685935	0.765432	-0.68975		0.765432	-0.834231	0.765432	-0.834708	0.765432	-0.835185	0.765432	-0.843768	0.765432	-0.855689		0.765432	-0.935798	0.765432	-0.908618	0.765432	-0.920539		0.765432	-0.635867	0.765432	-0.64445	0.765432	-0.672584	0.765432	-0.694518	0.765432	-0.709777	0.765432
0.760354	-0.749831	0.760354	-0.751739	0.760354	-0.742679	0.760354	-0.732188	0.760354	-0.737433	0.760354	-0.743155	0.760354	-0.743155	0.760354	-0.744109	0.760354	-0.74697	0.760354	-0.750308		0.760354	-0.919108	0.760354	-0.910048	0.760354	-0.911002	0.760354	-0.918155	0.760354	-0.93246		0.760354	-1.03307	0.760354	-0.991111	0.760354	-1.00351		0.760354	-0.702147	0.760354	-0.703578	0.760354	-0.733142	0.760354	-0.756984	0.760354	-0.77415	0.760354
0.755355	-0.823741	0.755355	-0.818496	0.755355	-0.808482	0.755355	-0.795131	0.755355	-0.800376	0.755355	-0.806575	0.755355	-0.807528	0.755355	-0.807528	0.755355	-0.810866	0.755355	-0.813251		0.755355	-1.00828	0.755355	-0.993018	0.755355	-0.991111	0.755355	-0.997787	0.755355	-1.01209		0.755355	-1.13464	0.755355	-1.07933	0.755355	-1.09077		0.755355	-0.771766	0.755355	-0.766044	0.755355	-0.797515	0.755355	-0.823741	0.755355	-0.842338	0.755355
0.750355	-0.911479	0.750355	-0.897651	0.750355	-0.886207	0.750355	-0.86904	0.750355	-0.874286	0.750355	-0.882869	0.750355	-0.882392	0.750355	-0.884299	0.750355	-0.887637	0.750355	-0.889068		0.750355	-1.11557	0.750355	-1.08934	0.750355	-1.08552	0.750355	-1.09077	0.750355	-1.10746		0.750355	-1.25528	0.750355	-1.18375	0.750355	-1.1971		0.750355	-0.854259	0.750355	-0.840907	0.750355	-0.873809	0.750355	-0.903373	0.750355	-0.924354	0.750355
0.745276	-1.00351	0.745276	-0.981574	0.745276	-0.967269	0.745276	-0.948195	0.745276	-0.953918	0.745276	-0.961547	0.745276	-0.964885	0.745276	-0.964408	0.745276	-0.967269	0.745276	-0.969653		0.745276	-1.22715	0.745276	-1.19186	0.745276	-1.18661	0.745276	-1.19281	0.745276	-1.2095		0.745276	-1.38355	0.745276	-1.29581	0.745276	-1.30678		0.745276	-0.940089	0.745276	-0.919585	0.745276	-0.955825	0.745276	-0.987773	0.745276	-1.00971	0.745276
0.740276	-1.10651	0.740276	-1.07456	0.740276	-1.05882	0.740276	-1.0345	0.740276	-1.04166	0.740276	-1.05072	0.740276	-1.05215	0.740276	-1.05358	0.740276	-1.05644	0.740276	-1.0593		0.740276	-1.35208	0.740276	-1.3063	0.740276	-1.29724	0.740276	-1.30249	0.740276	-1.32299		0.740276	-1.52469	0.740276	-1.41836	0.740276	-1.43314		0.740276	-1.03546	0.740276	-1.0078	0.740276	-1.04452	0.740276	-1.08219	0.740276	-1.10651	0.740276
0.735198	-1.21856	0.735198	-1.17612	0.735198	-1.1561	0.735198	-1.12939	0.735198	-1.13559	0.735198	-1.14751	0.735198	-1.14942	0.735198	-1.15037	0.735198	-1.15324	0.735198	-1.15657		0.735198	-1.48893	0.735198	-1.43219	0.735198	-1.42026	0.735198	-1.42503	0.735198	-1.44601		0.735198	-1.67966	0.735198	-1.55521	0.735198	-1.56904		0.735198	-1.14036	0.735198	-1.10269	0.735198	-1.14465	0.735198	-1.18566	0.735198	-1.21284	0.735198
0.730198	-1.34731	0.730198	-1.29486	0.730198	-1.27149	0.730198	-1.23954	0.730198	-1.2467	0.730198	-1.261	0.730198	-1.26386	0.730198	-1.26338	0.730198	-1.2672	0.730198	-1.26911		0.730198	-1.64438	0.730198	-1.57857	0.730198	-1.56332	0.730198	-1.56713	0.730198	-1.59002		0.730198	-1.85657	0.730198	-1.71161	0.730198	-1.72878		0.730198	-1.261	0.730198	-1.21332	0.730198	-1.25909	0.730198	-1.30582	0.730198	-1.33777	0.730198
0.72512	-1.48511	0.72512	-1.42074	0.72512	-1.39165	0.72512	-1.35589	0.72512	-1.364	0.72512	-1.38069	0.72512	-1.38259	0.72512	-1.38355	0.72512	-1.38784	0.72512	-1.3907		0.72512	-1.81318	0.72512	-1.73355	0.72512	-1.71304	0.72512	-1.71972	0.72512	-1.74404		0.72512	-2.04588	0.72512	-1.87994	0.72512	-1.89949		0.72512	-1.38832	0.72512	-1.33205	0.72512	-1.38212	0.72512	-1.43409	0.72512	-1.46938	0.72512
0.72012	-1.6377	0.72012	-1.56379	0.72012	-1.52755	0.72012	-1.4875	0.72012	-1.49799	0.72012	-1.51611	0.72012	-1.51897	0.72012	-1.51849	0.72012	-1.52278	0.72012	-1.52517		0.72012	-1.99867	0.72012	-1.90807	0.72012	-1.88328	0.72012	-1.88852	0.72012	-1.91666		0.72012	-2.25903	0.72012	-2.07067	0.72012	-2.09499		0.72012	-1.53184	0.72012	-1.46509	0.72012	-1.52183	0.72012	-1.57905	0.72012	-1.61911	0.72012
0.715042	-1.80269	0.715042	-1.71638	0.715042	-1.67394	0.715042	-1.63007	0.715042	-1.64009	0.715042	-1.66107	0.715042	-1.66536	0.715042	-1.6644	0.715042	-1.66917	0.715042	-1.67299		0.715042	-2.20133	0.715042	-2.09929	0.715042	-2.06686	0.715042	-2.07211	0.715042	-2.10548		0.715042	-2.48791	0.715042	-2.27619	0.715042	-2.3048		0.715042	-1.68348	0.715042	-1.60861	0.715042	-1.67203	0.715042	-1.73831	0.715042	-1.78457	0.715042
0.710042	-1.99104	0.710042	-1.89091	0.710042	-1.83988	0.710042	-1.79124	0.710042	-1.80364	0.710042	-1.82748	0.710042	-1.83082	0.710042	-1.83225	0.710042	-1.83654	0.710042	-1.83893		0.710042	-2.42973	0.710042	-2.31577	0.710042	-2.27762	0.710042	-2.28239	0.710042	-2.31958		0.710042	-2.74778	0.710042	-2.51223	0.710042	-2.54465		0.710042	-1.85848	0.710042	-1.77455	0.710042	-1.84417	0.710042	-1.91856	0.710042	-1.97054	0.710042
0.704964	-2.19799	0.704964	-2.08641	0.704964	-2.02251	0.704964	-1.97149	0.704964	-1.98484	0.704964	-2.0125	0.704964	-2.01822	0.704964	-2.01775	0.704964	-2.02251	0.704964	-2.02585		0.704964	-2.68389	0.704964	-2.55943	0.704964	-2.50841	0.704964	-2.51699	0.704964	-2.55943		0.704964	-3.03675	0.704964	-2.7783	0.704964	-2.81693		0.704964	-2.05256	0.704964	-1.95766	0.704964	-2.0373	0.704964	-2.12217	0.704964	-2.1813	0.704964
0.699964	-2.43116	0.699964	-2.30766	0.699964	-2.22898	0.699964	-2.17272	0.699964	-2.18988	0.699964	-2.22136	0.699964	-2.22755	0.699964	-2.22898	0.699964	-2.23423	0.699964	-2.23518		0.699964	-2.96665	0.699964	-2.83409	0.699964	-2.76924	0.699964	-2.77973	0.699964	-2.83171		0.699964	-3.35909	0.699964	-3.07489	0.699964	-3.12687		0.699964	-2.26952	0.699964	-2.16413	0.699964	-2.25664	0.699964	-2.35392	0.699964	-2.41972	0.699964
0.694963	-2.69009	0.694963	-2.55657	0.694963	-2.45882	0.694963	-2.39874	0.694963	-2.4202	0.694963	-2.45787	0.694963	-2.46645	0.694963	-2.46693	0.694963	-2.47122	0.694963	-2.47408		0.694963	-3.28471	0.694963	-3.14309	0.694963	-3.0625	0.694963	-3.07728	0.694963	-3.13498		0.694963	-3.72006	0.694963	-3.41584	0.694963	-3.47878		0.694963	-2.5108	0.694963	-2.39779	0.694963	-2.5046	0.694963	-2.6157	0.694963	-2.69199	0.694963
0.689885	-2.98191	0.689885	-2.83981	0.689885	-2.71727	0.689885	-2.65575	0.689885	-2.68246	0.689885	-2.7268	0.689885	-2.73634	0.689885	-2.73777	0.689885	-2.74206	0.689885	-2.74397		0.689885	-3.63995	0.689885	-3.49547	0.689885	-3.3939	0.689885	-3.41631	0.689885	-3.48403		0.689885	-4.12632	0.689885	-3.80255	0.689885	-3.88314		0.689885	-2.78307	0.689885	-2.66338	0.689885	-2.78784	0.689885	-2.91706	0.689885	-3.00337	0.689885
0.684885	-3.30855	0.684885	-3.16168	0.684885	-3.00861	0.684885	-2.9471	0.684885	-2.98096	0.684885	-3.03198	0.684885	-3.04295	0.684885	-3.04676	0.684885	-3.05248	0.684885	-3.05439		0.684885	-4.03859	0.684885	-3.8984	0.684885	-3.76965	0.684885	-3.80112	0.684885	-3.88123		0.684885	-4.5798	0.684885	-4.24124	0.684885	-4.34662		0.684885	-3.08681	0.684885	-2.96522	0.684885	-3.11256	0.684885	-3.26325	0.684885	-3.36148	0.684885
0.679808	-3.6533	0.679808	-3.50882	0.679808	-3.31809	0.679808	-3.258	0.679808	-3.30187	0.679808	-3.36005	0.679808	-3.37578	0.679808	-3.3796	0.679808	-3.3877	0.679808	-3.39056		0.679808	-4.45868	0.679808	-4.32993	0.679808	-4.17019	0.679808	-4.21263	0.679808	-4.30752		0.679808	-5.06188	0.679808	-4.71475	0.679808	-4.84731		0.679808	-3.40725	0.679808	-3.29043	0.679808	-3.46543	0.679808	-3.639	0.679808	-3.75296	0.679808
0.674808	-4.06004	0.674808	-3.92224	0.674808	-3.68763	0.674808	-3.6328	0.674808	-3.68763	0.674808	-3.75725	0.674808	-3.77823	0.674808	-3.783	0.674808	-3.79206	0.674808	-3.7954		0.674808	-4.95269	0.674808	-4.84302	0.674808	-4.64561	0.674808	-4.70712	0.674808	-4.82251		0.674808	-5.62407	0.674808	-5.28218	0.674808	-5.45241		0.674808	-3.78443	0.674808	-3.67857	0.674808	-3.88791	0.674808	-4.08913	0.674808	-4.2236	0.674808
0.669729	-4.4954	0.669729	-4.37762	0.669729	-4.08436	0.669729	-4.04049	0.669729	-4.1125	0.669729	-4.19451	0.669729	-4.22122	0.669729	-4.22932	0.669729	-4.23934	0.669729	-4.2441		0.669729	-5.47626	0.669729	-5.40616	0.669729	-5.16583	0.669729	-5.24928	0.669729	-5.38613		0.669729	-6.2268	0.669729	-5.90351	0.669729	-6.12142		0.669729	-4.1907	0.669729	-4.10248	0.669729	-4.35282	0.669729	-4.58791	0.669729	-4.74574	0.669729
0.664729	-4.98988	0.664729	-4.90405	0.664729	-4.5407	0.664729	-4.51257	0.664729	-4.60364	0.664729	-4.70187	0.664729	-4.74002	0.664729	-4.74908	0.664729	-4.761	0.664729	-4.76672		0.664729	-6.06802	0.664729	-6.05514	0.664729	-5.76093	0.664729	-5.87585	0.664729	-6.03893		0.664729	-6.9063	0.664729	-6.62258	0.664729	-6.9001		0.664729	-4.64751	0.664729	-4.59411	0.664729	-4.89451	0.664729	-5.17346	0.664729	-5.35466	0.664729
0.659651	-5.52632	0.659651	-5.49438	0.659651	-5.04472	0.659651	-5.04138	0.659651	-5.15582	0.659651	-5.27551	0.659651	-5.32271	0.659651	-5.33654	0.659651	-5.35323	0.659651	-5.36325		0.659651	-6.71031	0.659651	-6.7785	0.659651	-6.41992	0.659651	-6.57489	0.659651	-6.77421		0.659651	-7.64349	0.659651	-7.42844	0.659651	-7.7813		0.659651	-5.14628	0.659651	-5.14247	0.659651	-5.50487	0.659651	-5.83246	0.659651	-6.04417	0.659651
0.654651	-6.11808	0.654651	-6.15814	0.654651	-5.61025	0.654651	-5.63982	0.654651	-5.78954	0.654651	-5.93355	0.654651	-5.99124	0.654651	-6.0127	0.654651	-6.03273	0.654651	-6.04751		0.654651	-7.40316	0.654651	-7.5877	0.654651	-7.15807	0.654651	-7.36406	0.654651	-7.60487		0.654651	-8.44363	0.654651	-8.33539	0.654651	-8.78123		0.654651	-5.69227	0.654651	-5.76379	0.654651	-6.19819	0.654651	-6.58634	0.654651	-6.83286	0.654651
0.649572	-6.73845	0.649572	-6.8858	0.649572	-6.21822	0.649572	-6.29976	0.649572	-6.48859	0.649572	-6.66358	0.649572	-6.73797	0.649572	-6.76992	0.649572	-6.79567	0.649572	-6.81093		0.649572	-8.12653	0.649572	-8.46079	0.649572	-7.95248	0.649572	-8.22619	0.649572	-8.51801		0.649572	-9.27666	0.649572	-9.32244	0.649572	-9.877		0.649572	-6.26733	0.649572	-6.44186	0.649572	-6.96304	0.649572	-7.41699	0.649572	-7.705	0.649572
0.644573	-7.3984	0.644573	-7.69117	0.644573	-6.88961	0.644573	-7.03552	0.644573	-7.27346	0.644573	-7.48566	0.644573	-7.58007	0.644573	-7.6268	0.644573	-7.66018	0.644573	-7.68736		0.644573	-8.88661	0.644573	-9.41543	0.644573	-8.82653	0.644573	-9.177	0.644573	-9.53273		0.644573	-10.1488	0.644573	-10.402	0.644573	-11.0872		0.644573	-6.87531	0.644573	-7.18859	0.644573	-7.81515	0.644573	-8.34254	0.644573	-8.67728	0.644573
0.639573	-8.10936	0.639573	-8.59622	0.639573	-7.64206	0.639573	-7.87476	0.639573	-8.17708	0.639573	-8.43266	0.639573	-8.55521	0.639573	-8.6191	0.639573	-8.66679	0.639573	-8.70207		0.639573	-9.69485	0.639573	-10.4726	0.639573	-9.79976	0.639573	-10.2456	0.639573	-10.6843		0.639573	-11.0829	0.639573	-11.6055	0.639573	-12.4434		0.639573	-7.53716	0.639573	-8.0302	0.639573	-8.7798	0.639573	-9.39301	0.639573	-9.78784	0.639573
0.634495	-8.81556	0.634495	-9.5394	0.634495	-8.43028	0.634495	-8.77312	0.634495	-9.14935	0.634495	-9.45643	0.634495	-9.60998	0.634495	-9.69914	0.634495	-9.76352	0.634495	-9.81549		0.634495	-10.4816	0.634495	-11.5526	0.634495	-10.8116	0.634495	-11.3738	0.634495	-11.8993		0.634495	-11.9813	0.634495	-12.8391	0.634495	-13.8457		0.634495	-8.19233	0.634495	-8.90902	0.634495	-9.7907	0.634495	-10.4988	0.634495	-10.9547	0.634495
0.629495	-9.51365	0.629495	-10.5274	0.629495	-9.26379	0.629495	-9.7454	0.629495	-10.2094	0.629495	-10.5718	0.629495	-10.7677	0.629495	-10.8855	0.629495	-10.9775	0.629495	-11.0472		0.629495	-11.2451	0.629495	-12.6474	0.629495	-11.8678	0.629495	-12.5702	0.629495	-13.1925		0.629495	-12.8487	0.629495	-14.0994	0.629495	-15.2801		0.629495	-8.84131	0.629495	-9.82455	0.629495	-10.8512	0.629495	-11.6585	0.629495	-12.183	0.629495
0.624416	-10.1517	0.624416	-11.4925	0.624416	-10.0997	0.624416	-10.7453	0.624416	-11.3032	0.624416	-11.7343	0.624416	-11.978	0.624416	-12.1377	0.624416	-12.2583	0.624416	-12.3566		0.624416	-11.9231	0.624416	-13.6855	0.624416	-12.9116	0.624416	-13.7728	0.624416	-14.4952		0.624416	-13.6121	0.624416	-15.291	0.624416	-16.651		0.624416	-9.44022	0.624416	-10.7263	0.624416	-11.9017	0.624416	-12.801	0.624416	-13.3961	0.624416
0.619416	-10.7725	0.619416	-12.4834	0.619416	-10.9895	0.619416	-11.8273	0.619416	-12.4982	0.619416	-12.9984	0.619416	-13.3069	0.619416	-13.5129	0.619416	-13.6736	0.619416	-13.8104		0.619416	-12.5678	0.619416	-14.705	0.619416	-14.0017	0.619416	-15.0374	0.619416	-15.8661		0.619416	-14.3297	0.619416	-16.475	0.619416	-18.0033		0.619416	-10.0277	0.619416	-11.6523	0.619416	-12.9745	0.619416	-13.974	0.619416	-14.6373	0.619416
0.614338	-11.2522	0.614338	-13.3336	0.614338	-11.8034	0.614338	-12.8501	0.614338	-13.6364	0.614338	-14.2081	0.614338	-14.5858	0.614338	-14.8504	0.614338	-15.0583	0.614338	-15.2405		0.614338	-13.0356	0.614338	-15.5271	0.614338	-14.9701	0.614338	-16.1851	0.614338	-17.1126		0.614338	-14.8457	0.614338	-17.432	0.614338	-19.1		0.614338	-10.4912	0.614338	-12.4534	0.614338	-13.9039	0.614338	-14.9768	0.614338	-15.713	0.614338
0.609339	-11.6036	0.609339	-14.035	0.609339	-12.5516	0.609339	-13.8109	0.609339	-14.7083	0.609339	-15.3487	0.609339	-15.8013	0.609339	-16.1374	0.609339	-16.403	0.609339	-16.6391		0.609339	-13.3513	0.609339	-16.1417	0.609339	-15.8237	0.609339	-17.207	0.609339	-18.2164		0.609339	-15.1775	0.609339	-18.1564	0.609339	-19.9283		0.609339	-10.8417	0.609339	-13.1238	0.609339	-14.6793	0.609339	-15.8055	0.609339	-16.6014	0.609339
0.60426	-11.7224	0.60426	-14.4308	0.60426	-13.079	0.60426	-14.5372	0.60426	-15.5218	0.60426	-16.2218	0.60426	-16.7545	0.60426	-17.1588	0.60426	-17.4912	0.60426	-17.7892		0.60426	-13.407	0.60426	-16.3868	0.60426	-16.3825	0.60426	-17.8979	0.60426	-18.9632		0.60426	-15.2028	0.60426	-18.4558	0.60426	-20.2692		0.60426	-10.9771	0.60426	-13.5139	0.60426	-15.1213	0.60426	-16.2624	0.60426	-17.103	0.60426
0.59926	-11.801	0.59926	-14.7412	0.59926	-13.5835	0.59926	-15.2262	0.59926	-16.2981	0.59926	-17.0549	0.59926	-17.6624	0.59926	-18.1511	0.59926	-18.5588	0.59926	-18.9222		0.59926	-13.4166	0.59926	-16.5213	0.59926	-16.8822	0.59926	-18.4963	0.59926	-19.6122		0.59926	-15.1799	0.59926	-18.6232	0.59926	-20.4533		0.59926	-11.0777	0.59926	-13.8314	0.59926	-15.4603	0.59926	-16.6085	0.59926	-17.4831	0.59926
0.594182	-11.6461	0.594182	-14.7026	0.594182	-13.8047	0.594182	-15.5728	0.594182	-16.6987	0.594182	-17.4897	0.594182	-18.1688	0.594182	-18.7314	0.594182	-19.2154	0.594182	-19.6489		0.594182	-13.1681	0.594182	-16.2771	0.594182	-17.0215	0.594182	-18.6871	0.594182	-19.8024		0.594182	-14.8748	0.594182	-18.379	0.594182	-20.1476		0.594182	-10.9632	0.594182	-13.8252	0.594182	-15.4217	0.594182	-16.5337	0.594182	-17.4206	0.594182
0.589182	-11.359	0.589182	-14.4299	0.589182	-13.8205	0.589182	-15.6572	0.589182	-16.8131	0.589182	-17.6194	0.589182	-18.3528	0.589182	-18.9818	0.589182	-19.5335	0.589182	-20.0327		0.589182	-12.7876	0.589182	-15.7951	0.589182	-16.9037	0.589182	-18.5731	0.589182	-19.6503		0.589182	-14.4151	0.589182	-17.8688	0.589182	-19.5292		0.589182	-10.7191	0.589182	-13.6002	0.589182	-15.1275	0.589182	-16.1808	0.589182	-17.0539	0.589182
0.584182	-10.8941	0.584182	-13.8677	0.584182	-13.5348	0.584182	-15.3721	0.584182	-16.5079	0.584182	-17.31	0.584182	-18.0748	0.584182	-18.7491	0.584182	-19.3499	0.584182	-19.9087		0.584182	-12.2154	0.584182	-15.0374	0.584182	-16.4288	0.584182	-18.0371	0.584182	-19.05		0.584182	-13.7542	0.584182	-17.0329	0.584182	-18.545		0.584182	-10.3066	0.584182	-13.099	0.584182	-14.5157	0.584182	-15.4832	0.584182	-16.3148	0.584182
0.579103	-10.3934	0.579103	-13.2173	0.579103	-13.109	0.579103	-14.8919	0.579103	-15.9891	0.579103	-16.7645	0.579103	-17.5403	0.579103	-18.2493	0.579103	-18.8874	0.579103	-19.4834		0.579103	-11.6146	0.579103	-14.2038	0.579103	-15.7941	0.579103	-17.3033	0.579103	-18.2317		0.579103	-13.0647	0.579103	-16.1198	0.579103	-17.4635		0.579103	-9.85364	0.579103	-12.502	0.579103	-13.7923	0.579103	-14.6645	0.579103	-15.4412	0.579103
0.574103	-9.78021	0.574103	-12.389	0.574103	-12.4434	0.574103	-14.1085	0.574103	-15.1322	0.574103	-15.8561	0.574103	-16.6138	0.574103	-17.3281	0.574103	-17.9795	0.574103	-18.5912		0.574103	-10.9022	0.574103	-13.2173	0.574103	-14.8862	0.574103	-16.2509	0.574103	-17.0792		0.574103	-12.2588	0.574103	-15.0316	0.574103	-16.1894		0.574103	-9.28429	0.574103	-11.7271	0.574103	-12.8763	0.574103	-13.6436	0.574103	-14.3436	0.574103
0.569026	-9.13933	0.569026	-11.5111	0.569026	-11.6504	0.569026	-13.1653	0.569026	-14.0918	0.569026	-14.7513	0.569026	-15.467	0.569026	-16.1617	0.569026	-16.8002	0.569026	-17.4077		0.569026	-10.165	0.569026	-12.2078	0.569026	-13.8491	0.569026	-15.0478	0.569026	-15.7731		0.569026	-11.431	0.569026	-13.8968	0.569026	-14.8776		0.569026	-8.68109	0.569026	-10.8931	0.569026	-11.9007	0.569026	-12.5602	0.569026	-13.1748	0.569026
0.564026	-8.4894	0.564026	-10.6175	0.564026	-10.7797	0.564026	-12.121	0.564026	-12.9402	0.564026	-13.5186	0.564026	-14.1733	0.564026	-14.8247	0.564026	-15.4303	0.564026	-16.0163		0.564026	-9.42687	0.564026	-11.205	0.564026	-12.7361	0.564026	-13.7661	0.564026	-14.3836		0.564026	-10.6023	0.564026	-12.7662	0.564026	-13.5763		0.564026	-8.06787	0.564026	-10.0401	0.564026	-10.9094	0.564026	-11.4644	0.564026	-11.9932	0.564026
0.558948	-7.87333	0.558948	-9.76876	0.558948	-9.90657	0.558948	-11.071	0.558948	-11.7777	0.558948	-12.2784	0.558948	-12.863	0.558948	-13.4562	0.558948	-14.0136	0.558948	-14.5572		0.558948	-8.73164	0.558948	-10.2737	0.558948	-11.6375	0.558948	-12.5106	0.558948	-13.0299		0.558948	-9.82074	0.558948	-11.7071	0.558948	-12.3685		0.558948	-7.48184	0.558948	-9.23089	0.558948	-9.97285	0.558948	-10.434	0.558948	-10.8822	0.558948
0.553947	-7.28205	0.553947	-8.96338	0.553947	-9.04587	0.553947	-10.0406	0.553947	-10.638	0.553947	-11.0586	0.553947	-11.5679	0.553947	-12.09	0.553947	-12.5955	0.553947	-13.0857		0.553947	-8.0674	0.553947	-9.40017	0.553947	-10.5708	0.553947	-11.3004	0.553947	-11.7305		0.553947	-9.07115	0.553947	-10.7072	0.553947	-11.2436		0.553947	-6.91679	0.553947	-8.45507	0.553947	-9.0864	0.553947	-9.46836	0.553947	-9.84124	0.553947
0.548869	-6.72605	0.548869	-8.21427	0.548869	-8.22714	0.548869	-9.06733	0.548869	-9.5642	0.548869	-9.91181	0.548869	-10.3448	0.548869	-10.7997	0.548869	-11.2422	0.548869	-11.6752		0.548869	-7.44322	0.548869	-8.59526	0.548869	-9.57088	0.548869	-10.1726	0.548869	-10.5274		0.548869	-8.36781	0.548869	-9.78116	0.548869	-10.2141		0.548869	-6.3832	0.548869	-7.73409	0.548869	-8.27197	0.548869	-8.58143	0.548869	-8.88756	0.548869
0.543869	-6.20964	0.543869	-7.52857	0.543869	-7.47374	0.543869	-8.17564	0.543869	-8.58477	0.543869	-8.86897	0.543869	-9.22898	0.543869	-9.6157	0.543869	-9.99764	0.543869	-10.3743		0.543869	-6.86672	0.543869	-7.86427	0.543869	-8.65773	0.543869	-9.15316	0.543869	-9.44451		0.543869	-7.70977	0.543869	-8.93572	0.543869	-9.28572		0.543869	-5.88634	0.543869	-7.07319	0.543869	-7.52953	0.543869	-7.77891	0.543869	-8.02973	0.543869
0.538791	-5.74567	0.538791	-6.91774	0.538791	-6.80521	0.538791	-7.39029	0.538791	-7.72264	0.538791	-7.95296	0.538791	-8.25432	0.538791	-8.58048	0.538791	-8.90568	0.538791	-9.23136		0.538791	-6.3484	0.538791	-7.22006	0.538791	-7.85139	0.538791	-8.26005	0.538791	-8.50323		0.538791	-7.11468	0.538791	-8.18566	0.538791	-8.47605		0.538791	-5.44097	0.538791	-6.48668	0.538791	-6.87292	0.538791	-7.07653	0.538791	-7.28205	0.538791
0.533792	-5.30555	0.533792	-6.34792	0.533792	-6.19199	0.533792	-6.67503	0.533792	-6.94588	0.533792	-7.13327	0.533792	-7.37789	0.533792	-7.65112	0.533792	-7.92959	0.533792	-8.20521		0.533792	-5.85678	0.533792	-6.62305	0.533792	-7.11802	0.533792	-7.45752	0.533792	-7.65541		0.533792	-6.55105	0.533792	-7.48375	0.533792	-7.72646		0.533792	-5.01801	0.533792	-5.93832	0.533792	-6.27067	0.533792	-6.43518	0.533792	-6.60207	0.533792
0.528791	-4.90882	0.528791	-5.84009	0.528791	-5.65746	0.528791	-6.05896	0.528791	-6.28021	0.528791	-6.42946	0.528791	-6.63116	0.528791	-6.86004	0.528791	-7.09608	0.528791	-7.33164		0.528791	-5.41713	0.528791	-6.09138	0.528791	-6.48286	0.528791	-6.76515	0.528791	-6.93062		0.528791	-6.04322	0.528791	-6.86433	0.528791	-7.06747		0.528791	-4.63988	0.528791	-5.45432	0.528791	-5.73995	0.528791	-5.87442	0.528791	-6.01127	0.528791
0.523713	-4.55167	0.523713	-5.38375	0.523713	-5.19301	0.523713	-5.52632	0.523713	-5.70848	0.523713	-5.82769	0.523713	-5.99315	0.523713	-6.18627	0.523713	-6.3875	0.523713	-6.58586		0.523713	-5.02231	0.523713	-5.61692	0.523713	-5.93545	0.523713	-6.16958	0.523713	-6.30643		0.523713	-5.5783	0.523713	-6.30262	0.523713	-6.48		0.523713	-4.29846	0.523713	-5.02231	0.523713	-5.26788	0.523713	-5.3785	0.523713	-5.49342	0.523713
0.518713	-4.21359	0.518713	-4.95603	0.518713	-4.77387	0.518713	-5.05187	0.518713	-5.20207	0.518713	-5.29649	0.518713	-5.43429	0.518713	-5.59594	0.518713	-5.76856	0.518713	-5.93593		0.518713	-4.64942	0.518713	-5.17394	0.518713	-5.44669	0.518713	-5.64172	0.518713	-5.75569		0.518713	-5.14533	0.518713	-5.7781	0.518713	-5.92926		0.518713	-3.97755	0.518713	-4.6189	0.518713	-4.833	0.518713	-4.92789	0.518713	-5.02374	0.518713
0.513635	-3.91556	0.513635	-4.5736	0.513635	-4.41672	0.513635	-4.64942	0.513635	-4.77483	0.513635	-4.85112	0.513635	-4.96413	0.513635	-5.10194	0.513635	-5.24833	0.513635	-5.39424		0.513635	-4.32374	0.513635	-4.78103	0.513635	-5.0328	0.513635	-5.19588	0.513635	-5.2879		0.513635	-4.75909	0.513635	-5.31413	0.513635	-5.43954		0.513635	-3.69479	0.513635	-4.26604	0.513635	-4.45153	0.513635	-4.53116	0.513635	-4.61366	0.513635
0.508635	-3.62565	0.508635	-4.20357	0.508635	-4.08532	0.508635	-4.2832	0.508635	-4.38478	0.508635	-4.44867	0.508635	-4.5407	0.508635	-4.66086	0.508635	-4.78627	0.508635	-4.91311		0.508635	-4.01045	0.508635	-4.40289	0.508635	-4.65323	0.508635	-4.7877	0.508635	-4.86161		0.508635	-4.38859	0.508635	-4.86447	0.508635	-4.97128		0.508635	-3.42204	0.508635	-3.9251	0.508635	-4.08818	0.508635	-4.15684	0.508635	-4.23266	0.508635
0.503556	-3.36339	0.503556	-3.86502	0.503556	-3.80017	0.503556	-3.96229	0.503556	-4.04812	0.503556	-4.10058	0.503556	-4.18116	0.503556	-4.2813	0.503556	-4.39097	0.503556	-4.5016		0.503556	-3.72435	0.503556	-4.05909	0.503556	-4.32612	0.503556	-4.43437	0.503556	-4.49445		0.503556	-4.05385	0.503556	-4.45678	0.503556	-4.54595		0.503556	-3.17408	0.503556	-3.61563	0.503556	-3.75773	0.503556	-3.82115	0.503556	-3.89077	0.503556
0.498557	-3.10923	0.498557	-3.54697	0.498557	-3.53123	0.498557	-3.66904	0.498557	-3.74104	0.498557	-3.78253	0.498557	-3.84976	0.498557	-3.93988	0.498557	-4.03763	0.498557	-4.13395		0.498557	-3.45351	0.498557	-3.72864	0.498557	-4.02428	0.498557	-4.11011	0.498557	-4.15732		0.498557	-3.73293	0.498557	-4.06672	0.498557	-4.14015		0.498557	-2.93852	0.498557	-3.31999	0.498557	-3.4454	0.498557	-3.50167	0.498557	-3.56843	0.498557
0.493479	-2.87653	0.493479	-3.24847	0.493479	-3.29281	0.493479	-3.40392	0.493479	-3.46543	0.493479	-3.50024	0.493479	-3.55984	0.493479	-3.63947	0.493479	-3.7253	0.493479	-3.81209		0.493479	-3.20221	0.493479	-3.42156	0.493479	-3.75582	0.493479	-3.81686	0.493479	-3.85357		0.493479	-3.43968	0.493479	-3.70718	0.493479	-3.7687		0.493479	-2.71965	0.493479	-3.04867	0.493479	-3.15548	0.493479	-3.20889	0.493479	-3.2766	0.493479
0.488479	-2.65623	0.488479	-2.96999	0.488479	-3.07442	0.488479	-3.16311	0.488479	-3.21414	0.488479	-3.24275	0.488479	-3.2971	0.488479	-3.36911	0.488479	-3.44683	0.488479	-3.52599		0.488479	-2.96808	0.488479	-3.13546	0.488479	-3.51025	0.488479	-3.55317	0.488479	-3.57796		0.488479	-3.16693	0.488479	-3.37435	0.488479	-3.42299		0.488479	-2.51413	0.488479	-2.79451	0.488479	-2.88607	0.488479	-2.93804	0.488479	-3.00337	0.488479
0.483479	-2.45405	0.483479	-2.71107	0.483479	-2.87319	0.483479	-2.94281	0.483479	-2.98525	0.483479	-3.01338	0.483479	-3.05964	0.483479	-3.12735	0.483479	-3.19649	0.483479	-3.26945		0.483479	-2.7516	0.483479	-2.87033	0.483479	-3.28423	0.483479	-3.30712	0.483479	-3.32619		0.483479	-2.91801	0.483479	-3.0706	0.483479	-3.1097		0.483479	-2.32435	0.483479	-2.55753	0.483479	-2.63716	0.483479	-2.68818	0.483479	-2.75446	0.483479
0.4784	-2.26332	0.4784	-2.46979	0.4784	-2.68532	0.4784	-2.73682	0.4784	-2.76972	0.4784	-2.79499	0.4784	-2.83981	0.4784	-2.90037	0.4784	-2.96761	0.4784	-3.03436		0.4784	-2.54704	0.4784	-2.62047	0.4784	-3.07299	0.4784	-3.07585	0.4784	-3.09015		0.4784	-2.68484	0.4784	-2.78879	0.4784	-2.81788		0.4784	-2.14649	0.4784	-2.33675	0.4784	-2.40398	0.4784	-2.4531	0.4784	-2.52033	0.4784
0.4734	-2.08975	0.4734	-2.25092	0.4734	-2.51461	0.4734	-2.54751	0.4734	-2.57421	0.4734	-2.59758	0.4734	-2.63811	0.4734	-2.69676	0.4734	-2.7597	0.4734	-2.8236		0.4734	-2.35868	0.4734	-2.39206	0.4734	-2.8751	0.4734	-2.8627	0.4734	-2.87319		0.4734	-2.4736	0.4734	-2.53368	0.4734	-2.55371		0.4734	-1.98294	0.4734	-2.13362	0.4734	-2.19179	0.4734	-2.23948	0.4734	-2.30814	0.4734
0.468322	-1.9281	0.468322	-2.04826	0.468322	-2.35201	0.468322	-2.36774	0.468322	-2.38634	0.468322	-2.41114	0.468322	-2.45071	0.468322	-2.50746	0.468322	-2.56659	0.468322	-2.62619		0.468322	-2.18369	0.468322	-2.17844	0.468322	-2.68532	0.468322	-2.661	0.468322	-2.66815		0.468322	-2.27905	0.468322	-2.30003	0.468322	-2.31434		0.468322	-1.83177	0.468322	-1.94479	0.468322	-1.9939	0.468322	-2.04063	0.468322	-2.10978	0.468322
0.463322	-1.78409	0.463322	-1.86897	0.463322	-2.20371	0.463322	-2.20371	0.463322	-2.21897	0.463322	-2.239	0.463322	-2.28048	0.463322	-2.33294	0.463322	-2.39159	0.463322	-2.44881		0.463322	-2.02347	0.463322	-1.98675	0.463322	-2.50984	0.463322	-2.47408	0.463322	-2.4798		0.463322	-2.10596	0.463322	-2.09499	0.463322	-2.10024		0.463322	-1.69492	0.463322	-1.77694	0.463322	-1.81842	0.463322	-1.86325	0.463322	-1.93048	0.463322
0.458244	-1.64819	0.458244	-1.70255	0.458244	-2.05589	0.458244	-2.04254	0.458244	-2.05112	0.458244	-2.07211	0.458244	-2.11073	0.458244	-2.16366	0.458244	-2.21802	0.458244	-2.27333		0.458244	-1.87088	0.458244	-1.80936	0.458244	-2.33007	0.458244	-2.28811	0.458244	-2.29431		0.458244	-1.93859	0.458244	-1.9014	0.458244	-1.89997		0.458244	-1.56332	0.458244	-1.61767	0.458244	-1.65153	0.458244	-1.69397	0.458244	-1.7593	0.458244
0.453244	-1.52851	0.453244	-1.55712	0.453244	-1.92047	0.453244	-1.89425	0.453244	-1.89901	0.453244	-1.91809	0.453244	-1.95671	0.453244	-2.00821	0.453244	-2.06066	0.453244	-2.11645		0.453244	-1.73498	0.453244	-1.65201	0.453244	-2.16652	0.453244	-2.11597	0.453244	-2.12122		0.453244	-1.79267	0.453244	-1.73307	0.453244	-1.72353		0.453244	-1.44744	0.453244	-1.47653	0.453244	-1.5018	0.453244	-1.5409	0.453244	-1.60242	0.453244
0.448166	-1.41931	0.448166	-1.42742	0.448166	-1.79315	0.448166	-1.75453	0.448166	-1.755	0.448166	-1.77551	0.448166	-1.81222	0.448166	-1.86182	0.448166	-1.91141	0.448166	-1.96482		0.448166	-1.61148	0.448166	-1.51134	0.448166	-2.00678	0.448166	-1.95194	0.448166	-1.95814		0.448166	-1.6625	0.448166	-1.58334	0.448166	-1.56713		0.448166	-1.34206	0.448166	-1.35112	0.448166	-1.36972	0.448166	-1.40167	0.448166	-1.46127	0.448166
0.443166	-1.32251	0.443166	-1.31202	0.443166	-1.67299	0.443166	-1.62626	0.443166	-1.62101	0.443166	-1.63818	0.443166	-1.67394	0.443166	-1.72115	0.443166	-1.77026	0.443166	-1.82128		0.443166	-1.50037	0.443166	-1.38593	0.443166	-1.85562	0.443166	-1.79554	0.443166	-1.79983		0.443166	-1.54472	0.443166	-1.45126	0.443166	-1.42503		0.443166	-1.24717	0.443166	-1.23907	0.443166	-1.24813	0.443166	-1.27674	0.443166	-1.32871	0.443166
0.438087	-1.23525	0.438087	-1.21046	0.438087	-1.55902	0.438087	-1.50133	0.438087	-1.4937	0.438087	-1.50753	0.438087	-1.54186	0.438087	-1.58716	0.438087	-1.63341	0.438087	-1.683		0.438087	-1.39595	0.438087	-1.27101	0.438087	-1.71018	0.438087	-1.64676	0.438087	-1.64629		0.438087	-1.43934	0.438087	-1.333	0.438087	-1.29819		0.438087	-1.16134	0.438087	-1.13559	0.438087	-1.13798	0.438087	-1.158	0.438087	-1.20283	0.438087
0.433087	-1.15562	0.433087	-1.11843	0.433087	-1.45078	0.433087	-1.3845	0.433087	-1.37306	0.433087	-1.38259	0.433087	-1.41502	0.433087	-1.45603	0.433087	-1.50276	0.433087	-1.54853		0.433087	-1.30439	0.433087	-1.16849	0.433087	-1.5719	0.433087	-1.50228	0.433087	-1.49942		0.433087	-1.34302	0.433087	-1.22571	0.433087	-1.18137		0.433087	-1.08171	0.433087	-1.04404	0.433087	-1.03879	0.433087	-1.05072	0.433087	-1.08839	0.433087
0.428087	-1.08696	0.428087	-1.03927	0.428087	-1.35446	0.428087	-1.28055	0.428087	-1.26243	0.428087	-1.26958	0.428087	-1.29581	0.428087	-1.33491	0.428087	-1.3783	0.428087	-1.42074		0.428087	-1.22476	0.428087	-1.08028	0.428087	-1.44792	0.428087	-1.37067	0.428087	-1.36114		0.428087	-1.25957	0.428087	-1.13464	0.428087	-1.0798		0.428087	-1.01352	0.428087	-0.964885	0.428087	-0.949626	0.428087	-0.951533	0.428087	-0.984435	0.428087
0.42301	-1.02497	0.42301	-0.966792	0.42301	-1.26482	0.42301	-1.18328	0.42301	-1.15943	0.42301	-1.16134	0.42301	-1.1828	0.42301	-1.21856	0.42301	-1.25862	0.42301	-1.29629		0.42301	-1.1518	0.42301	-1.00255	0.42301	-1.333	0.42301	-1.24813	0.42301	-1.23048		0.42301	-1.18471	0.42301	-1.05167	0.42301	-0.989203		0.42301	-0.951533	0.42301	-0.893836	0.42301	-0.870948	0.42301	-0.86761	0.42301	-0.886683	0.42301
0.41801	-0.968223	0.41801	-0.902419	0.41801	-1.18328	0.41801	-1.09411	0.41801	-1.06597	0.41801	-1.06168	0.41801	-1.0779	0.41801	-1.10603	0.41801	-1.14036	0.41801	-1.17469		0.41801	-1.086	0.41801	-0.931983	0.41801	-1.23191	0.41801	-1.13798	0.41801	-1.1127		0.41801	-1.1189	0.41801	-0.977759	0.41801	-0.906711		0.41801	-0.89622	0.41801	-0.830417	0.41801	-0.800376	0.41801	-0.787024	0.41801	-0.797038	0.41801
0.412931	-0.918155	0.412931	-0.847583	0.412931	-1.10984	0.412931	-1.01686	0.412931	-0.980144	0.412931	-0.968699	0.412931	-0.978713	0.412931	-1.00112	0.412931	-1.02735	0.412931	-1.05882		0.412931	-1.0264	0.412931	-0.872378	0.412931	-1.13988	0.412931	-1.03975	0.412931	-1.00589		0.412931	-1.05644	0.412931	-0.915294	0.412931	-0.838046		0.412931	-0.846629	0.412931	-0.774627	0.412931	-0.73648	0.412931	-0.717406	0.412931	-0.717883	0.412931
0.407931	-0.870471	0.407931	-0.796084	0.407931	-1.04309	0.407931	-0.943427	0.407931	-0.901942	0.407931	-0.884776	0.407931	-0.88573	0.407931	-0.900989	0.407931	-0.921016	0.407931	-0.947242		0.407931	-0.972991	0.407931	-0.818973	0.407931	-1.06311	0.407931	-0.956779	0.407931	-0.914817		0.407931	-1.00112	0.407931	-0.857596	0.407931	-0.778441		0.407931	-0.80133	0.407931	-0.723605	0.407931	-0.681167	0.407931	-0.655417	0.407931	-0.651126	0.407931
0.402853	-0.830894	0.402853	-0.752692	0.402853	-0.984912	0.402853	-0.880961	0.402853	-0.834231	0.402853	-0.811343	0.402853	-0.807052	0.402853	-0.813727	0.402853	-0.828032	0.402853	-0.846152		0.402853	-0.927691	0.402853	-0.774627	0.402853	-0.994925	0.402853	-0.887637	0.402853	-0.841861		0.402853	-0.954871	0.402853	-0.809436	0.402853	-0.729804		0.402853	-0.761752	0.402853	-0.679736	0.402853	-0.63539	0.402853	-0.606775	0.402853	-0.593424	0.402853
0.397853	-0.792747	0.397853	-0.712638	0.397853	-0.929599	0.397853	-0.824218	0.397853	-0.77558	0.397853	-0.747447	0.397853	-0.73648	0.397853	-0.737433	0.397853	-0.744586	0.397853	-0.755553		0.397853	-0.883822	0.397853	-0.735049	0.397853	-0.939136	0.397853	-0.829463	0.397853	-0.78464		0.397853	-0.909095	0.397853	-0.767474	0.397853	-0.687366		0.397853	-0.723605	0.397853	-0.642066	0.397853	-0.594378	0.397853	-0.567675	0.397853	-0.552893	0.397853
0.392775	-0.758891	0.392775	-0.677352	0.392775	-0.882392	0.392775	-0.777011	0.392775	-0.723605	0.392775	-0.693088	0.392775	-0.68069	0.392775	-0.675921	0.392775	-0.677829	0.392775	-0.68212		0.392775	-0.845675	0.392775	-0.700717	0.392775	-0.889068	0.392775	-0.786071	0.392775	-0.738387		0.392775	-0.868087	0.392775	-0.72885	0.392775	-0.652556		0.392775	-0.69118	0.392775	-0.609159	0.392775	-0.56386	0.392775	-0.534296	0.392775	-0.519514	0.392775
0.387775	-0.728374	0.387775	-0.648742	0.387775	-0.839477	0.387775	-0.734096	0.387775	-0.68212	0.387775	-0.65208	0.387775	-0.635867	0.387775	-0.628238	0.387775	-0.628238	0.387775	-0.628238		0.387775	-0.809913	0.387775	-0.670199	0.387775	-0.847583	0.387775	-0.746017	0.387775	-0.699763		0.387775	-0.832801	0.387775	-0.697856	0.387775	-0.622511		0.387775	-0.661139	0.387775	-0.581503	0.387775	-0.53668	0.387775	-0.505686	0.387775	-0.490904	0.387775
0.382697	-0.699763	0.382697	-0.622511	0.382697	-0.801806	0.382697	-0.697856	0.382697	-0.645881	0.382697	-0.616312	0.382697	-0.599146	0.382697	-0.590086	0.382697	-0.587702	0.382697	-0.585794		0.382697	-0.778918	0.382697	-0.642066	0.382697	-0.809436	0.382697	-0.715499	0.382697	-0.670676		0.382697	-0.799422	0.382697	-0.668769	0.382697	-0.595808		0.382697	-0.634913	0.382697	-0.555754	0.382697	-0.511408	0.382697	-0.483751	0.382697	-0.468969	0.382697
0.377697	-0.674968	0.377697	-0.598669	0.377697	-0.767951	0.377697	-0.667815	0.377697	-0.617266	0.377697	-0.588179	0.377697	-0.570059	0.377697	-0.561953	0.377697	-0.557661	0.377697	-0.555277		0.377697	-0.751739	0.377697	-0.619173	0.377697	-0.777011	0.377697	-0.686412	0.377697	-0.643973		0.377697	-0.771289	0.377697	-0.64302	0.377697	-0.57435		0.377697	-0.61059	0.377697	-0.533819	0.377697	-0.490904	0.377697	-0.464201	0.377697	-0.449896	0.377697
0.372697	-0.65351	0.372697	-0.578165	0.372697	-0.738864	0.372697	-0.642066	0.372697	-0.594854	0.372697	-0.56386	0.372697	-0.547171	0.372697	-0.537634	0.372697	-0.531912	0.372697	-0.529528		0.372697	-0.725513	0.372697	-0.599146	0.372697	-0.750785	0.372697	-0.664001	0.372697	-0.622511		0.372697	-0.745063	0.372697	-0.620127	0.372697	-0.55337		0.372697	-0.589609	0.372697	-0.514269	0.372697	-0.473261	0.372697	-0.446558	0.372697	-0.434637	0.372697
0.367619	-0.632529	0.367619	-0.558138	0.367619	-0.711207	0.367619	-0.618219	0.367619	-0.571012	0.367619	-0.543356	0.367619	-0.526667	0.367619	-0.51713	0.367619	-0.511408	0.367619	-0.50807		0.367619	-0.701671	0.367619	-0.578642	0.367619	-0.725036	0.367619	-0.642543	0.367619	-0.602007		0.367619	-0.721221	0.367619	-0.599623	0.367619	-0.533819		0.367619	-0.568628	0.367619	-0.495672	0.367619	-0.456095	0.367619	-0.431299	0.367619	-0.418901	0.367619
0.362618	-0.613928	0.362618	-0.540495	0.362618	-0.68975	0.362618	-0.597715	0.362618	-0.554323	0.362618	-0.524759	0.362618	-0.509024	0.362618	-0.499964	0.362618	-0.493765	0.362618	-0.490904		0.362618	-0.681167	0.362618	-0.561476	0.362618	-0.703101	0.362618	-0.622511	0.362618	-0.586748		0.362618	-0.699763	0.362618	-0.580072	0.362618	-0.51856		0.362618	-0.552893	0.362618	-0.480413	0.362618	-0.44179	0.362618	-0.419378	0.362618	-0.406504	0.362618
0.35754	-0.596285	0.35754	-0.524759	0.35754	-0.666862	0.35754	-0.578642	0.35754	-0.534296	0.35754	-0.509501	0.35754	-0.492334	0.35754	-0.483751	0.35754	-0.47946	0.35754	-0.474215		0.35754	-0.660663	0.35754	-0.545263	0.35754	-0.679736	0.35754	-0.606775	0.35754	-0.569582		0.35754	-0.678306	0.35754	-0.562906	0.35754	-0.503302		0.35754	-0.53525	0.35754	-0.464201	0.35754	-0.427485	0.35754	-0.406504	0.35754	-0.394583	0.35754
0.35254	-0.579596	0.35254	-0.50807	0.35254	-0.647311	0.35254	-0.561476	0.35254	-0.51856	0.35254	-0.492811	0.35254	-0.477552	0.35254	-0.468969	0.35254	-0.465155	0.35254	-0.461817		0.35254	-0.642543	0.35254	-0.528097	0.35254	-0.660663	0.35254	-0.589132	0.35254	-0.556707		0.35254	-0.658755	0.35254	-0.546694	0.35254	-0.488043		0.35254	-0.520945	0.35254	-0.451803	0.35254	-0.415087	0.35254	-0.393152	0.35254	-0.382185	0.35254
0.347463	-0.56386	0.347463	-0.495195	0.347463	-0.628715	0.347463	-0.54431	0.347463	-0.504732	0.347463	-0.479937	0.347463	-0.466585	0.347463	-0.457525	0.347463	-0.452757	0.347463	-0.448465		0.347463	-0.623941	0.347463	-0.514269	0.347463	-0.642543	0.347463	-0.572443	0.347463	-0.541449		0.347463	-0.642066	0.347463	-0.530958	0.347463	-0.473261		0.347463	-0.504255	0.347463	-0.437498	0.347463	-0.402212	0.347463	-0.381708	0.347463	-0.370741	0.347463
0.342463	-0.549555	0.342463	-0.482321	0.342463	-0.61202	0.342463	-0.530481	0.342463	-0.492811	0.342463	-0.469446	0.342463	-0.453234	0.342463	-0.445604	0.342463	-0.44322	0.342463	-0.437021		0.342463	-0.61059	0.342463	-0.502348	0.342463	-0.625854	0.342463	-0.560522	0.342463	-0.529528		0.342463	-0.625854	0.342463	-0.517607	0.342463	-0.461817		0.342463	-0.493765	0.342463	-0.426054	0.342463	-0.391722	0.342463	-0.371218	0.342463	-0.360727	0.342463
0.337384	-0.537634	0.337384	-0.470877	0.337384	-0.598669	0.337384	-0.519037	0.337384	-0.480413	0.337384	-0.458002	0.337384	-0.445604	0.337384	-0.435591	0.337384	-0.431776	0.337384	-0.428438		0.337384	-0.594854	0.337384	-0.487566	0.337384	-0.612497	0.337384	-0.548124	0.337384	-0.51856		0.337384	-0.611067	0.337384	-0.503302	0.337384	-0.449419		0.337384	-0.480413	0.337384	-0.41604	0.337384	-0.380754	0.337384	-0.361204	0.337384	-0.351191	0.337384
0.332384	-0.527143	0.332384	-0.460386	0.332384	-0.58341	0.332384	-0.50807	0.332384	-0.468969	0.332384	-0.446081	0.332384	-0.433207	0.332384	-0.427485	0.332384	-0.424623	0.332384	-0.417948		0.332384	-0.58198	0.332384	-0.478506	0.332384	-0.596762	0.332384	-0.534773	0.332384	-0.505209		0.332384	-0.596762	0.332384	-0.490427	0.332384	-0.437975		0.332384	-0.468493	0.332384	-0.406981	0.332384	-0.372171	0.332384	-0.351191	0.332384	-0.340223	0.332384
0.327306	-0.515223	0.327306	-0.448942	0.327306	-0.571012	0.327306	-0.496626	0.327306	-0.459433	0.327306	-0.438452	0.327306	-0.424147	0.327306	-0.416994	0.327306	-0.412226	0.327306	-0.407457		0.327306	-0.568628	0.327306	-0.467539	0.327306	-0.584841	0.327306	-0.521898	0.327306	-0.494719		0.327306	-0.582457	0.327306	-0.480413	0.327306	-0.427008		0.327306	-0.459909	0.327306	-0.39649	0.327306	-0.362158	0.327306	-0.341177	0.327306	-0.331163	0.327306
0.322306	-0.505686	0.322306	-0.440359	0.322306	-0.558615	0.322306	-0.485659	0.322306	-0.448942	0.322306	-0.427961	0.322306	-0.417948	0.322306	-0.406981	0.322306	-0.405073	0.322306	-0.398874		0.322306	-0.557184	0.322306	-0.459433	0.322306	-0.571966	0.322306	-0.511885	0.322306	-0.481367		0.322306	-0.571012	0.322306	-0.470877	0.322306	-0.417948		0.322306	-0.447512	0.322306	-0.386953	0.322306	-0.354052	0.322306	-0.334024	0.322306	-0.32258	0.322306
0.317306	-0.494719	0.317306	-0.430346	0.317306	-0.548601	0.317306	-0.476599	0.317306	-0.440836	0.317306	-0.418901	0.317306	-0.406981	0.317306	-0.400305	0.317306	-0.394583	0.317306	-0.391722		0.317306	-0.546217	0.317306	-0.449419	0.317306	-0.557661	0.317306	-0.49901	0.317306	-0.4704		0.317306	-0.560522	0.317306	-0.459433	0.317306	-0.409365		0.317306	-0.438929	0.317306	-0.378847	0.317306	-0.345945	0.317306	-0.324488	0.317306	-0.313044	0.317306
0.312228	-0.483274	0.312228	-0.421286	0.312228	-0.537157	0.312228	-0.465631	0.312228	-0.430822	0.312228	-0.409365	0.312228	-0.396013	0.312228	-0.389814	0.312228	-0.386477	0.312228	-0.381708		0.312228	-0.532866	0.312228	-0.438452	0.312228	-0.546217	0.312228	-0.487089	0.312228	-0.459433		0.312228	-0.547647	0.312228	-0.449419	0.312228	-0.398397		0.312228	-0.429392	0.312228	-0.36931	0.312228	-0.336409	0.312228	-0.316381	0.312228	-0.305891	0.312228
0.307228	-0.476122	0.307228	-0.41461	0.307228	-0.52762	0.307228	-0.458479	0.307228	-0.425577	0.307228	-0.403166	0.307228	-0.389338	0.307228	-0.384569	0.307228	-0.379324	0.307228	-0.376463		0.307228	-0.52619	0.307228	-0.43273	0.307228	-0.535727	0.307228	-0.477552	0.307228	-0.449896		0.307228	-0.538588	0.307228	-0.445127	0.307228	-0.393152		0.307228	-0.423193	0.307228	-0.364065	0.307228	-0.331163	0.307228	-0.309706	0.307228	-0.298262	0.307228
0.30215	-0.468969	0.30215	-0.407934	0.30215	-0.51856	0.30215	-0.451326	0.30215	-0.416517	0.30215	-0.395536	0.30215	-0.383615	0.30215	-0.376463	0.30215	-0.370741	0.30215	-0.366926		0.30215	-0.51713	0.30215	-0.426531	0.30215	-0.524759	0.30215	-0.466585	0.30215	-0.439405		0.30215	-0.528574	0.30215	-0.436544	0.30215	-0.385046		0.30215	-0.415564	0.30215	-0.357389	0.30215	-0.324965	0.30215	-0.304461	0.30215	-0.293016	0.30215
0.29715	-0.463247	0.29715	-0.406027	0.29715	-0.511408	0.29715	-0.444651	0.29715	-0.412226	0.29715	-0.389338	0.29715	-0.380278	0.29715	-0.371218	0.29715	-0.365496	0.29715	-0.362635		0.29715	-0.509501	0.29715	-0.421762	0.29715	-0.51713	0.29715	-0.460386	0.29715	-0.432253		0.29715	-0.522375	0.29715	-0.430822	0.29715	-0.381708		0.29715	-0.410318	0.29715	-0.354052	0.29715	-0.320673	0.29715	-0.300169	0.29715	-0.288725	0.29715
0.292071	-0.457048	0.292071	-0.397444	0.292071	-0.502825	0.292071	-0.439405	0.292071	-0.406027	0.292071	-0.384092	0.292071	-0.372648	0.292071	-0.364065	0.292071	-0.359774	0.292071	-0.354528		0.292071	-0.501871	0.292071	-0.41604	0.292071	-0.509024	0.292071	-0.453234	0.292071	-0.424147		0.292071	-0.513315	0.292071	-0.427008	0.292071	-0.37694		0.292071	-0.403643	0.292071	-0.347853	0.292071	-0.316381	0.292071	-0.297308	0.292071	-0.283003	0.292071
0.287071	-0.451326	0.287071	-0.394106	0.287071	-0.49758	0.287071	-0.433207	0.287071	-0.399828	0.287071	-0.381231	0.287071	-0.36788	0.287071	-0.360727	0.287071	-0.354528	0.287071	-0.350714		0.287071	-0.496149	0.287071	-0.409842	0.287071	-0.501394	0.287071	-0.444651	0.287071	-0.416994		0.287071	-0.508547	0.287071	-0.419855	0.287071	-0.375032		0.287071	-0.399351	0.287071	-0.344515	0.287071	-0.313044	0.287071	-0.294447	0.287071	-0.280619	0.287071
0.281993	-0.446558	0.281993	-0.389814	0.281993	-0.48995	0.281993	-0.426531	0.281993	-0.395536	0.281993	-0.37694	0.281993	-0.364065	0.281993	-0.354528	0.281993	-0.350237	0.281993	-0.344515		0.281993	-0.48995	0.281993	-0.406981	0.281993	-0.493765	0.281993	-0.439405	0.281993	-0.410795		0.281993	-0.501871	0.281993	-0.416517	0.281993	-0.36788		0.281993	-0.393152	0.281993	-0.341654	0.281993	-0.309706	0.281993	-0.289679	0.281993	-0.276327	0.281993
0.276994	-0.44179	0.276994	-0.38743	0.276994	-0.486135	0.276994	-0.4251	0.276994	-0.392199	0.276994	-0.374556	0.276994	-0.360727	0.276994	-0.351191	0.276994	-0.346422	0.276994	-0.339746		0.276994	-0.485182	0.276994	-0.40555	0.276994	-0.48852	0.276994	-0.435114	0.276994	-0.405073		0.276994	-0.49758	0.276994	-0.411272	0.276994	-0.367403		0.276994	-0.390768	0.276994	-0.33927	0.276994	-0.307798	0.276994	-0.288725	0.276994	-0.276327	0.276994
0.271915	-0.437021	0.271915	-0.382662	0.271915	-0.478506	0.271915	-0.418901	0.271915	-0.387907	0.271915	-0.368834	0.271915	-0.356436	0.271915	-0.347853	0.271915	-0.341654	0.271915	-0.334978		0.271915	-0.478029	0.271915	-0.401735	0.271915	-0.483274	0.271915	-0.428915	0.271915	-0.399828		0.271915	-0.492334	0.271915	-0.409842	0.271915	-0.361681		0.271915	-0.385523	0.271915	-0.335455	0.271915	-0.303507	0.271915	-0.28491	0.271915	-0.272512	0.271915
0.266915	-0.433683	0.266915	-0.381708	0.266915	-0.474691	0.266915	-0.416994	0.266915	-0.387907	0.266915	-0.365973	0.266915	-0.355005	0.266915	-0.345945	0.266915	-0.338793	0.266915	-0.334024		0.266915	-0.474691	0.266915	-0.398397	0.266915	-0.477552	0.266915	-0.424623	0.266915	-0.397921		0.266915	-0.486612	0.266915	-0.405073	0.266915	-0.361204		0.266915	-0.382662	0.266915	-0.333548	0.266915	-0.30303	0.266915	-0.28348	0.266915	-0.271082	0.266915
0.261915	-0.430822	0.261915	-0.37837	0.261915	-0.470877	0.261915	-0.414133	0.261915	-0.383139	0.261915	-0.364542	0.261915	-0.352621	0.261915	-0.344992	0.261915	-0.336885	0.261915	-0.330687		0.261915	-0.470877	0.261915	-0.39649	0.261915	-0.473261	0.261915	-0.422716	0.261915	-0.396967		0.261915	-0.484705	0.261915	-0.404596	0.261915	-0.358343		0.261915	-0.380278	0.261915	-0.332594	0.261915	-0.3016	0.261915	-0.280619	0.261915	-0.269651	0.261915
0.256837	-0.426531	0.256837	-0.377417	0.256837	-0.466108	0.256837	-0.412703	0.256837	-0.383615	0.256837	-0.362635	0.256837	-0.350714	0.256837	-0.342131	0.256837	-0.336409	0.256837	-0.330687		0.256837	-0.467062	0.256837	-0.39506	0.256837	-0.470877	0.256837	-0.421762	0.256837	-0.391722		0.256837	-0.481367	0.256837	-0.402689	0.256837	-0.356913		0.256837	-0.37694	0.256837	-0.33021	0.256837	-0.300646	0.256837	-0.280142	0.256837	-0.267744	0.256837
0.251837	-0.4251	0.251837	-0.374556	0.251837	-0.46277	0.251837	-0.409365	0.251837	-0.381231	0.251837	-0.361681	0.251837	-0.349283	0.251837	-0.3407	0.251837	-0.334024	0.251837	-0.330687		0.251837	-0.465155	0.251837	-0.393629	0.251837	-0.467062	0.251837	-0.418901	0.251837	-0.389338		0.251837	-0.478983	0.251837	-0.400782	0.251837	-0.355005		0.251837	-0.375986	0.251837	-0.328779	0.251837	-0.299215	0.251837	-0.280142	0.251837	-0.26536	0.251837
0.246758	-0.421762	0.246758	-0.374556	0.246758	-0.459909	0.246758	-0.408888	0.246758	-0.381231	0.246758	-0.361204	0.246758	-0.34833	0.246758	-0.338793	0.246758	-0.335932	0.246758	-0.327826		0.246758	-0.461817	0.246758	-0.392675	0.246758	-0.465155	0.246758	-0.415564	0.246758	-0.387907		0.246758	-0.474215	0.246758	-0.400305	0.246758	-0.355482		0.246758	-0.375032	0.246758	-0.328779	0.246758	-0.299215	0.246758	-0.279665	0.246758	-0.26679	0.246758
0.241758	-0.419855	0.241758	-0.372171	0.241758	-0.457048	0.241758	-0.406027	0.241758	-0.37694	0.241758	-0.359297	0.241758	-0.346422	0.241758	-0.339746	0.241758	-0.333071	0.241758	-0.327826		0.241758	-0.458956	0.241758	-0.390768	0.241758	-0.462294	0.241758	-0.413179	0.241758	-0.386		0.241758	-0.472784	0.241758	-0.397921	0.241758	-0.352621		0.241758	-0.372648	0.241758	-0.327826	0.241758	-0.297785	0.241758	-0.277758	0.241758	-0.263929	0.241758
0.236681	-0.416994	0.236681	-0.369787	0.236681	-0.452757	0.236681	-0.40555	0.236681	-0.377417	0.236681	-0.359297	0.236681	-0.346422	0.236681	-0.337362	0.236681	-0.330687	0.236681	-0.325441		0.236681	-0.454664	0.236681	-0.387907	0.236681	-0.455618	0.236681	-0.408888	0.236681	-0.385046		0.236681	-0.469446	0.236681	-0.395536	0.236681	-0.352144		0.236681	-0.36931	0.236681	-0.326872	0.236681	-0.295877	0.236681	-0.276804	0.236681	-0.262976	0.236681
0.231681	-0.416994	0.231681	-0.368834	0.231681	-0.450373	0.231681	-0.403643	0.231681	-0.375032	0.231681	-0.359297	0.231681	-0.345945	0.231681	-0.335932	0.231681	-0.330687	0.231681	-0.324011		0.231681	-0.453711	0.231681	-0.388384	0.231681	-0.456095	0.231681	-0.410318	0.231681	-0.384331		0.231681	-0.467062	0.231681	-0.396967	0.231681	-0.352144		0.231681	-0.368357	0.231681	-0.326395	0.231681	-0.296354	0.231681	-0.276804	0.231681	-0.264406	0.231681
0.226603	-0.41461	0.226603	-0.368834	0.226603	-0.448942	0.226603	-0.401735	0.226603	-0.376463	0.226603	-0.356913	0.226603	-0.346422	0.226603	-0.336409	0.226603	-0.332117	0.226603	-0.324965		0.226603	-0.451326	0.226603	-0.38743	0.226603	-0.455141	0.226603	-0.409842	0.226603	-0.383139		0.226603	-0.466108	0.226603	-0.395536	0.226603	-0.352144		0.226603	-0.367403	0.226603	-0.325918	0.226603	-0.297785	0.226603	-0.276804	0.226603	-0.263929	0.226603
0.221602	-0.413179	0.221602	-0.368834	0.221602	-0.448465	0.221602	-0.401735	0.221602	-0.375509	0.221602	-0.357389	0.221602	-0.345945	0.221602	-0.336885	0.221602	-0.331163	0.221602	-0.324965		0.221602	-0.450373	0.221602	-0.38743	0.221602	-0.452757	0.221602	-0.407934	0.221602	-0.383139		0.221602	-0.463247	0.221602	-0.395536	0.221602	-0.354052		0.221602	-0.365496	0.221602	-0.326872	0.221602	-0.298262	0.221602	-0.278234	0.221602	-0.264406	0.221602
0.216524	-0.410795	0.216524	-0.368953	0.216524	-0.444651	0.216524	-0.401258	0.216524	-0.373602	0.216524	-0.355959	0.216524	-0.344992	0.216524	-0.335932	0.216524	-0.329256	0.216524	-0.32568		0.216524	-0.447512	0.216524	-0.386953	0.216524	-0.45228	0.216524	-0.406027	0.216524	-0.380278		0.216524	-0.463724	0.216524	-0.396967	0.216524	-0.354528		0.216524	-0.364065	0.216524	-0.327826	0.216524	-0.297785	0.216524	-0.277281	0.216524	-0.264406	0.216524
0.211524	-0.411272	0.211524	-0.368834	0.211524	-0.444174	0.211524	-0.400305	0.211524	-0.374556	0.211524	-0.355959	0.211524	-0.346899	0.211524	-0.338316	0.211524	-0.333071	0.211524	-0.326872		0.211524	-0.448465	0.211524	-0.387907	0.211524	-0.45228	0.211524	-0.406981	0.211524	-0.381708		0.211524	-0.463247	0.211524	-0.396013	0.211524	-0.355005		0.211524	-0.364542	0.211524	-0.327349	0.211524	-0.298262	0.211524	-0.279665	0.211524	-0.265837	0.211524
0.206524	-0.409842	0.206524	-0.36931	0.206524	-0.442266	0.206524	-0.399828	0.206524	-0.374079	0.206524	-0.356913	0.206524	-0.345945	0.206524	-0.340223	0.206524	-0.331163	0.206524	-0.325918		0.206524	-0.446558	0.206524	-0.38743	0.206524	-0.449419	0.206524	-0.407457	0.206524	-0.380278		0.206524	-0.460863	0.206524	-0.398874	0.206524	-0.356436		0.206524	-0.364542	0.206524	-0.327349	0.206524	-0.297785	0.206524	-0.280142	0.206524	-0.265837	0.206524
0.201447	-0.408888	0.201447	-0.368834	0.201447	-0.440836	0.201447	-0.397921	0.201447	-0.373125	0.201447	-0.358343	0.201447	-0.346422	0.201447	-0.337839	0.201447	-0.33164	0.201447	-0.326395		0.201447	-0.445127	0.201447	-0.388384	0.201447	-0.447512	0.201447	-0.407934	0.201447	-0.382185		0.201447	-0.459909	0.201447	-0.400305	0.201447	-0.357389		0.201447	-0.364423	0.201447	-0.327826	0.201447	-0.301123	0.201447	-0.280619	0.201447	-0.267744	0.201447
0.196446	-0.407457	0.196446	-0.36931	0.196446	-0.439405	0.196446	-0.399828	0.196446	-0.374079	0.196446	-0.358343	0.196446	-0.346899	0.196446	-0.33927	0.196446	-0.333548	0.196446	-0.329256		0.196446	-0.444174	0.196446	-0.392199	0.196446	-0.446558	0.196446	-0.407696	0.196446	-0.381708		0.196446	-0.46134	0.196446	-0.401258	0.196446	-0.357866		0.196446	-0.364065	0.196446	-0.329256	0.196446	-0.302076	0.196446	-0.283003	0.196446	-0.269651	0.196446
0.191368	-0.407457	0.191368	-0.371695	0.191368	-0.438452	0.191368	-0.398874	0.191368	-0.37694	0.191368	-0.359297	0.191368	-0.34833	0.191368	-0.340223	0.191368	-0.333071	0.191368	-0.33021		0.191368	-0.44322	0.191368	-0.392199	0.191368	-0.447035	0.191368	-0.407457	0.191368	-0.383139		0.191368	-0.46134	0.191368	-0.404119	0.191368	-0.359297		0.191368	-0.364542	0.191368	-0.332117	0.191368	-0.305414	0.191368	-0.285864	0.191368	-0.272036	0.191368
0.186368	-0.409842	0.186368	-0.374556	0.186368	-0.439882	0.186368	-0.400305	0.186368	-0.377417	0.186368	-0.361681	0.186368	-0.352144	0.186368	-0.342131	0.186368	-0.336885	0.186368	-0.331163		0.186368	-0.445604	0.186368	-0.396013	0.186368	-0.449896	0.186368	-0.407934	0.186368	-0.384092		0.186368	-0.46277	0.186368	-0.408411	0.186368	-0.363111		0.186368	-0.365973	0.186368	-0.334024	0.186368	-0.307322	0.186368	-0.289202	0.186368	-0.276804	0.186368
0.18129	-0.409365	0.18129	-0.376463	0.18129	-0.437975	0.18129	-0.400782	0.18129	-0.377417	0.18129	-0.365019	0.18129	-0.353098	0.18129	-0.344038	0.18129	-0.338793	0.18129	-0.333071		0.18129	-0.447035	0.18129	-0.39649	0.18129	-0.449419	0.18129	-0.411749	0.18129	-0.386953		0.18129	-0.463724	0.18129	-0.411272	0.18129	-0.36931		0.18129	-0.365973	0.18129	-0.336409	0.18129	-0.311136	0.18129	-0.293016	0.18129	-0.278711	0.18129
0.17629	-0.410795	0.17629	-0.379324	0.17629	-0.436544	0.17629	-0.402689	0.17629	-0.379801	0.17629	-0.364065	0.17629	-0.353098	0.17629	-0.345945	0.17629	-0.3407	0.17629	-0.333071		0.17629	-0.447512	0.17629	-0.400782	0.17629	-0.45085	0.17629	-0.413179	0.17629	-0.388861		0.17629	-0.465155	0.17629	-0.413179	0.17629	-0.372648		0.17629	-0.366926	0.17629	-0.33927	0.17629	-0.315428	0.17629	-0.296354	0.17629	-0.283003	0.17629
0.171211	-0.412226	0.171211	-0.382662	0.171211	-0.439405	0.171211	-0.404119	0.171211	-0.383139	0.171211	-0.366449	0.171211	-0.356913	0.171211	-0.350714	0.171211	-0.341654	0.171211	-0.336409		0.171211	-0.448465	0.171211	-0.40555	0.171211	-0.454187	0.171211	-0.416994	0.171211	-0.393152		0.171211	-0.468493	0.171211	-0.417471	0.171211	-0.380278		0.171211	-0.36931	0.171211	-0.343561	0.171211	-0.318766	0.171211	-0.302553	0.171211	-0.286818	0.171211
0.166212	-0.413656	0.166212	-0.38743	0.166212	-0.439882	0.166212	-0.40555	0.166212	-0.384569	0.166212	-0.371218	0.166212	-0.357866	0.166212	-0.353098	0.166212	-0.347376	0.166212	-0.338793		0.166212	-0.451803	0.166212	-0.410795	0.166212	-0.456572	0.166212	-0.418901	0.166212	-0.396013		0.166212	-0.470877	0.166212	-0.423193	0.166212	-0.385523		0.166212	-0.371218	0.166212	-0.347853	0.166212	-0.324488	0.166212	-0.306845	0.166212	-0.294924	0.166212
0.161212	-0.415564	0.161212	-0.389814	0.161212	-0.438452	0.161212	-0.408411	0.161212	-0.386477	0.161212	-0.372648	0.161212	-0.361681	0.161212	-0.355005	0.161212	-0.348806	0.161212	-0.342607		0.161212	-0.452757	0.161212	-0.413656	0.161212	-0.457525	0.161212	-0.422716	0.161212	-0.400305		0.161212	-0.470877	0.161212	-0.429392	0.161212	-0.392675		0.161212	-0.372648	0.161212	-0.353098	0.161212	-0.328302	0.161212	-0.313044	0.161212	-0.298738	0.161212
0.156134	-0.418425	0.156134	-0.39649	0.156134	-0.440836	0.156134	-0.410795	0.156134	-0.390768	0.156134	-0.377417	0.156134	-0.366449	0.156134	-0.359774	0.156134	-0.352621	0.156134	-0.347376		0.156134	-0.456095	0.156134	-0.420332	0.156134	-0.46134	0.156134	-0.427961	0.156134	-0.40555		0.156134	-0.476122	0.156134	-0.436068	0.156134	-0.400782		0.156134	-0.375986	0.156134	-0.35882	0.156134	-0.336409	0.156134	-0.319242	0.156134	-0.305414	0.156134
0.151134	-0.420809	0.151134	-0.402212	0.151134	-0.445127	0.151134	-0.41461	0.151134	-0.394583	0.151134	-0.381231	0.151134	-0.373602	0.151134	-0.364542	0.151134	-0.358343	0.151134	-0.351191		0.151134	-0.458956	0.151134	-0.426531	0.151134	-0.466108	0.151134	-0.434637	0.151134	-0.411749		0.151134	-0.479937	0.151134	-0.444174	0.151134	-0.409365		0.151134	-0.37837	0.151134	-0.364065	0.151134	-0.342607	0.151134	-0.326395	0.151134	-0.313997	0.151134
0.146055	-0.424623	0.146055	-0.410318	0.146055	-0.446558	0.146055	-0.419855	0.146055	-0.400305	0.146055	-0.388384	0.146055	-0.37694	0.146055	-0.371695	0.146055	-0.363111	0.146055	-0.357866		0.146055	-0.462294	0.146055	-0.436068	0.146055	-0.471354	0.146055	-0.44179	0.146055	-0.418901		0.146055	-0.484705	0.146055	-0.452757	0.146055	-0.422239		0.146055	-0.380754	0.146055	-0.369787	0.146055	-0.350714	0.146055	-0.334978	0.146055	-0.324011	0.146055
0.141055	-0.427008	0.141055	-0.416517	0.141055	-0.447512	0.141055	-0.424623	0.141055	-0.406981	0.141055	-0.394583	0.141055	-0.382662	0.141055	-0.37694	0.141055	-0.370264	0.141055	-0.362635		0.141055	-0.465631	0.141055	-0.442266	0.141055	-0.475645	0.141055	-0.445127	0.141055	-0.4251		0.141055	-0.488997	0.141055	-0.463247	0.141055	-0.430822		0.141055	-0.384569	0.141055	-0.374556	0.141055	-0.357389	0.141055	-0.342131	0.141055	-0.329256	0.141055
0.135977	-0.429869	0.135977	-0.422716	0.135977	-0.450373	0.135977	-0.428915	0.135977	-0.409365	0.135977	-0.397921	0.135977	-0.390291	0.135977	-0.381708	0.135977	-0.373602	0.135977	-0.36931		0.135977	-0.468493	0.135977	-0.448942	0.135977	-0.481844	0.135977	-0.454187	0.135977	-0.431299		0.135977	-0.491381	0.135977	-0.469446	0.135977	-0.44322		0.135977	-0.386477	0.135977	-0.381231	0.135977	-0.365019	0.135977	-0.347376	0.135977	-0.337362	0.135977
0.130977	-0.431776	0.130977	-0.429869	0.130977	-0.453234	0.130977	-0.431776	0.130977	-0.415087	0.130977	-0.401735	0.130977	-0.394583	0.130977	-0.38743	0.130977	-0.381231	0.130977	-0.372171		0.130977	-0.469923	0.130977	-0.455618	0.130977	-0.485659	0.130977	-0.459909	0.130977	-0.438929		0.130977	-0.495195	0.130977	-0.480413	0.130977	-0.453711		0.130977	-0.388861	0.130977	-0.386953	0.130977	-0.370741	0.130977	-0.355482	0.130977	-0.344515	0.130977
0.125899	-0.43416	0.125899	-0.434637	0.125899	-0.454187	0.125899	-0.43416	0.125899	-0.419855	0.125899	-0.408411	0.125899	-0.398874	0.125899	-0.392199	0.125899	-0.385523	0.125899	-0.37694		0.125899	-0.473261	0.125899	-0.460863	0.125899	-0.491858	0.125899	-0.465631	0.125899	-0.445127		0.125899	-0.498056	0.125899	-0.489473	0.125899	-0.466108		0.125899	-0.389814	0.125899	-0.391245	0.125899	-0.37837	0.125899	-0.364542	0.125899	-0.351667	0.125899
0.120899	-0.435114	0.120899	-0.44322	0.120899	-0.456095	0.120899	-0.439882	0.120899	-0.426054	0.120899	-0.413656	0.120899	-0.403643	0.120899	-0.397921	0.120899	-0.390291	0.120899	-0.385046		0.120899	-0.477076	0.120899	-0.468969	0.120899	-0.49901	0.120899	-0.473738	0.120899	-0.452757		0.120899	-0.503302	0.120899	-0.49901	0.120899	-0.478029		0.120899	-0.390291	0.120899	-0.397444	0.120899	-0.381708	0.120899	-0.373125	0.120899	-0.359297	0.120899
0.115821	-0.437021	0.115821	-0.449419	0.115821	-0.458002	0.115821	-0.44322	0.115821	-0.427961	0.115821	-0.416994	0.115821	-0.408888	0.115821	-0.401735	0.115821	-0.394583	0.115821	-0.389338		0.115821	-0.477552	0.115821	-0.475168	0.115821	-0.502825	0.115821	-0.478983	0.115821	-0.457525		0.115821	-0.503302	0.115821	-0.509024	0.115821	-0.491381		0.115821	-0.391245	0.115821	-0.401735	0.115821	-0.390768	0.115821	-0.377417	0.115821	-0.365973	0.115821
0.110821	-0.438452	0.110821	-0.455141	0.110821	-0.458956	0.110821	-0.444174	0.110821	-0.433207	0.110821	-0.420332	0.110821	-0.413179	0.110821	-0.405073	0.110821	-0.400305	0.110821	-0.393152		0.110821	-0.47946	0.110821	-0.484228	0.110821	-0.509024	0.110821	-0.486612	0.110821	-0.465155		0.110821	-0.509024	0.110821	-0.520468	0.110821	-0.504255		0.110821	-0.392199	0.110821	-0.406027	0.110821	-0.397444	0.110821	-0.386	0.110821	-0.373125	0.110821
0.105821	-0.437498	0.105821	-0.459433	0.105821	-0.460386	0.105821	-0.447035	0.105821	-0.433207	0.105821	-0.42367	0.105821	-0.414133	0.105821	-0.409365	0.105821	-0.403166	0.105821	-0.39649		0.105821	-0.481367	0.105821	-0.48995	0.105821	-0.512362	0.105821	-0.492334	0.105821	-0.471354		0.105821	-0.509977	0.105821	-0.529051	0.105821	-0.514746		0.105821	-0.392199	0.105821	-0.409365	0.105821	-0.403643	0.105821	-0.392199	0.105821	-0.378847	0.105821
0.100742	-0.437975	0.100742	-0.465631	0.100742	-0.460386	0.100742	-0.447989	0.100742	-0.435591	0.100742	-0.427008	0.100742	-0.417948	0.100742	-0.409842	0.100742	-0.40555	0.100742	-0.401258		0.100742	-0.483274	0.100742	-0.495672	0.100742	-0.51713	0.100742	-0.497103	0.100742	-0.477552		0.100742	-0.513792	0.100742	-0.540018	0.100742	-0.528574		0.100742	-0.391722	0.100742	-0.412703	0.100742	-0.408411	0.100742	-0.397921	0.100742	-0.386	0.100742
0.0957422	-0.437975	0.0957422	-0.468969	0.0957422	-0.458956	0.0957422	-0.450373	0.0957422	-0.435591	0.0957422	-0.426054	0.0957422	-0.418901	0.0957422	-0.411272	0.0957422	-0.406504	0.0957422	-0.400782		0.0957422	-0.484705	0.0957422	-0.499964	0.0957422	-0.521898	0.0957422	-0.501394	0.0957422	-0.482321		0.0957422	-0.514746	0.0957422	-0.547171	0.0957422	-0.53668		0.0957422	-0.390291	0.0957422	-0.41604	0.0957422	-0.411749	0.0957422	-0.402689	0.0957422	-0.390768	0.0957422
0.0906649	-0.436068	0.0906649	-0.472307	0.0906649	-0.459433	0.0906649	-0.448942	0.0906649	-0.43571	0.0906649	-0.426531	0.0906649	-0.420332	0.0906649	-0.412226	0.0906649	-0.406981	0.0906649	-0.401258		0.0906649	-0.484228	0.0906649	-0.504255	0.0906649	-0.524282	0.0906649	-0.507116	0.0906649	-0.486612		0.0906649	-0.515699	0.0906649	-0.550985	0.0906649	-0.541925		0.0906649	-0.389338	0.0906649	-0.417948	0.0906649	-0.415087	0.0906649	-0.406027	0.0906649	-0.390768	0.0906649
0.0856647	-0.43416	0.0856647	-0.471354	0.0856647	-0.458479	0.0856647	-0.447512	0.0856647	-0.436068	0.0856647	-0.426054	0.0856647	-0.41604	0.0856647	-0.411272	0.0856647	-0.406027	0.0856647	-0.399828		0.0856647	-0.484228	0.0856647	-0.506163	0.0856647	-0.526667	0.0856647	-0.510931	0.0856647	-0.493288		0.0856647	-0.515699	0.0856647	-0.556231	0.0856647	-0.548601		0.0856647	-0.38743	0.0856647	-0.418425	0.0856647	-0.416994	0.0856647	-0.406504	0.0856647	-0.395536	0.0856647
0.0805864	-0.43416	0.0805864	-0.475168	0.0805864	-0.458956	0.0805864	-0.447989	0.0805864	-0.435591	0.0805864	-0.425577	0.0805864	-0.417948	0.0805864	-0.412703	0.0805864	-0.404596	0.0805864	-0.400782		0.0805864	-0.485659	0.0805864	-0.506401	0.0805864	-0.532389	0.0805864	-0.516653	0.0805864	-0.496149		0.0805864	-0.516653	0.0805864	-0.558615	0.0805864	-0.550508		0.0805864	-0.386477	0.0805864	-0.420332	0.0805864	-0.420809	0.0805864	-0.406384	0.0805864	-0.396967	0.0805864
0.0755863	-0.433683	0.0755863	-0.474215	0.0755863	-0.457048	0.0755863	-0.446081	0.0755863	-0.433683	0.0755863	-0.423193	0.0755863	-0.41604	0.0755863	-0.409365	0.0755863	-0.403643	0.0755863	-0.398397		0.0755863	-0.484228	0.0755863	-0.507593	0.0755863	-0.536203	0.0755863	-0.51856	0.0755863	-0.498533		0.0755863	-0.516653	0.0755863	-0.560045	0.0755863	-0.548601		0.0755863	-0.384569	0.0755863	-0.419378	0.0755863	-0.418901	0.0755863	-0.406504	0.0755863	-0.396967	0.0755863
0.070508	-0.43273	0.070508	-0.471354	0.070508	-0.458479	0.070508	-0.446558	0.070508	-0.43416	0.070508	-0.422239	0.070508	-0.413656	0.070508	-0.407934	0.070508	-0.402212	0.070508	-0.395536		0.070508	-0.485659	0.070508	-0.507593	0.070508	-0.537634	0.070508	-0.522375	0.070508	-0.504255		0.070508	-0.516653	0.070508	-0.558615	0.070508	-0.547647		0.070508	-0.384092	0.070508	-0.419855	0.070508	-0.418425	0.070508	-0.406504	0.070508	-0.396013	0.070508
0.0655079	-0.429869	0.0655079	-0.469446	0.0655079	-0.457048	0.0655079	-0.444174	0.0655079	-0.430822	0.0655079	-0.420332	0.0655079	-0.410795	0.0655079	-0.404596	0.0655079	-0.397921	0.0655079	-0.392675		0.0655079	-0.483751	0.0655079	-0.505209	0.0655079	-0.537634	0.0655079	-0.522375	0.0655079	-0.505209		0.0655079	-0.514269	0.0655079	-0.5548	0.0655079	-0.540495		0.0655079	-0.382185	0.0655079	-0.41604	0.0655079	-0.414133	0.0655079	-0.402212	0.0655079	-0.389338	0.0655079
0.0604296	-0.429869	0.0604296	-0.466585	0.0604296	-0.456095	0.0604296	-0.443697	0.0604296	-0.430346	0.0604296	-0.418901	0.0604296	-0.409365	0.0604296	-0.401735	0.0604296	-0.397444	0.0604296	-0.390291		0.0604296	-0.482798	0.0604296	-0.502825	0.0604296	-0.539541	0.0604296	-0.522852	0.0604296	-0.503778		0.0604296	-0.514269	0.0604296	-0.552416	0.0604296	-0.536203		0.0604296	-0.380754	0.0604296	-0.413656	0.0604296	-0.411749	0.0604296	-0.397921	0.0604296	-0.385046	0.0604296
0.0554304	-0.428438	0.0554304	-0.464201	0.0554304	-0.455618	0.0554304	-0.441313	0.0554304	-0.427485	0.0554304	-0.415564	0.0554304	-0.407457	0.0554304	-0.399351	0.0554304	-0.392675	0.0554304	-0.386477		0.0554304	-0.48089	0.0554304	-0.49901	0.0554304	-0.537157	0.0554304	-0.519037	0.0554304	-0.49901		0.0554304	-0.510931	0.0554304	-0.54431	0.0554304	-0.528097		0.0554304	-0.378847	0.0554304	-0.410318	0.0554304	-0.406981	0.0554304	-0.393629	0.0554304	-0.380278	0.0554304
0.0504303	-0.427485	0.0504303	-0.461817	0.0504303	-0.457048	0.0504303	-0.442743	0.0504303	-0.427485	0.0504303	-0.415087	0.0504303	-0.406981	0.0504303	-0.398397	0.0504303	-0.392675	0.0504303	-0.386		0.0504303	-0.480413	0.0504303	-0.493765	0.0504303	-0.534773	0.0504303	-0.51713	0.0504303	-0.49758		0.0504303	-0.510454	0.0504303	-0.539541	0.0504303	-0.515699		0.0504303	-0.378847	0.0504303	-0.408411	0.0504303	-0.402212	0.0504303	-0.387907	0.0504303	-0.374556	0.0504303
0.045352	-0.426531	0.045352	-0.457525	0.045352	-0.456095	0.045352	-0.44179	0.045352	-0.427485	0.045352	-0.414729	0.045352	-0.405073	0.045352	-0.396967	0.045352	-0.389338	0.045352	-0.384569		0.045352	-0.478506	0.045352	-0.489473	0.045352	-0.533819	0.045352	-0.512838	0.045352	-0.491381		0.045352	-0.50807	0.045352	-0.533342	0.045352	-0.50807		0.045352	-0.378489	0.045352	-0.404596	0.045352	-0.396967	0.045352	-0.383139	0.045352	-0.368834	0.045352
0.0403519	-0.426054	0.0403519	-0.453234	0.0403519	-0.457525	0.0403519	-0.44179	0.0403519	-0.427485	0.0403519	-0.414133	0.0403519	-0.405073	0.0403519	-0.39506	0.0403519	-0.389814	0.0403519	-0.381708		0.0403519	-0.478029	0.0403519	-0.484705	0.0403519	-0.530958	0.0403519	-0.510454	0.0403519	-0.48852		0.0403519	-0.507116	0.0403519	-0.525713	0.0403519	-0.496626		0.0403519	-0.377893	0.0403519	-0.401735	0.0403519	-0.394583	0.0403519	-0.37837	0.0403519	-0.363111	0.0403519
0.0352736	-0.4251	0.0352736	-0.447989	0.0352736	-0.458479	0.0352736	-0.442743	0.0352736	-0.427961	0.0352736	-0.415832	0.0352736	-0.404596	0.0352736	-0.394583	0.0352736	-0.389695	0.0352736	-0.380754		0.0352736	-0.476599	0.0352736	-0.479937	0.0352736	-0.527143	0.0352736	-0.504732	0.0352736	-0.483751		0.0352736	-0.506163	0.0352736	-0.516176	0.0352736	-0.488043		0.0352736	-0.37837	0.0352736	-0.399828	0.0352736	-0.389338	0.0352736	-0.373602	0.0352736	-0.361204	0.0352736
0.0302734	-0.424147	0.0302734	-0.444651	0.0302734	-0.459909	0.0302734	-0.444174	0.0302734	-0.428438	0.0302734	-0.416994	0.0302734	-0.40555	0.0302734	-0.39506	0.0302734	-0.389814	0.0302734	-0.380754		0.0302734	-0.476599	0.0302734	-0.473738	0.0302734	-0.524759	0.0302734	-0.502825	0.0302734	-0.481844		0.0302734	-0.505686	0.0302734	-0.509024	0.0302734	-0.477552		0.0302734	-0.379801	0.0302734	-0.397444	0.0302734	-0.385046	0.0302734	-0.36931	0.0302734	-0.355959	0.0302734
0.0251951	-0.42367	0.0251951	-0.439405	0.0251951	-0.46134	0.0251951	-0.445127	0.0251951	-0.428438	0.0251951	-0.417471	0.0251951	-0.406504	0.0251951	-0.39649	0.0251951	-0.389814	0.0251951	-0.381231		0.0251951	-0.474215	0.0251951	-0.467539	0.0251951	-0.524282	0.0251951	-0.498056	0.0251951	-0.475645		0.0251951	-0.503302	0.0251951	-0.500441	0.0251951	-0.468016		0.0251951	-0.379801	0.0251951	-0.393629	0.0251951	-0.381231	0.0251951	-0.364065	0.0251951	-0.34976	0.0251951
0.020195	-0.421762	0.020195	-0.43416	0.020195	-0.46277	0.020195	-0.446558	0.020195	-0.429392	0.020195	-0.416517	0.020195	-0.407457	0.020195	-0.397444	0.020195	-0.390291	0.020195	-0.381589		0.020195	-0.472307	0.020195	-0.463247	0.020195	-0.521421	0.020195	-0.495672	0.020195	-0.474215		0.020195	-0.502348	0.020195	-0.492811	0.020195	-0.458956		0.020195	-0.380754	0.020195	-0.390768	0.020195	-0.375986	0.020195	-0.36025	0.020195	-0.347853	0.020195
0.0151176	-0.421762	0.0151176	-0.427961	0.0151176	-0.464201	0.0151176	-0.446558	0.0151176	-0.427485	0.0151176	-0.41604	0.0151176	-0.406504	0.0151176	-0.396013	0.0151176	-0.390768	0.0151176	-0.382185		0.0151176	-0.4704	0.0151176	-0.457048	0.0151176	-0.516176	0.0151176	-0.492334	0.0151176	-0.468969		0.0151176	-0.499487	0.0151176	-0.485182	0.0151176	-0.450373		0.0151176	-0.380278	0.0151176	-0.38743	0.0151176	-0.371695	0.0151176	-0.356436	0.0151176	-0.343561	0.0151176
0.0101175	-0.419855	0.0101175	-0.424147	0.0101175	-0.464678	0.0101175	-0.446558	0.0101175	-0.428438	0.0101175	-0.417948	0.0101175	-0.407934	0.0101175	-0.399351	0.0101175	-0.390768	0.0101175	-0.382185		0.0101175	-0.468493	0.0101175	-0.45228	0.0101175	-0.514746	0.0101175	-0.489473	0.0101175	-0.466108		0.0101175	-0.496626	0.0101175	-0.478029	0.0101175	-0.44322		0.0101175	-0.381708	0.0101175	-0.383139	0.0101175	-0.368357	0.0101175	-0.352621	0.0101175	-0.341177	0.0101175
0.00503922	-0.418901	0.00503922	-0.419378	0.00503922	-0.466585	0.00503922	-0.447989	0.00503922	-0.429869	0.00503922	-0.418425	0.00503922	-0.408888	0.00503922	-0.400782	0.00503922	-0.393152	0.00503922	-0.384569		0.00503922	-0.466585	0.00503922	-0.447035	0.00503922	-0.512838	0.00503922	-0.488043	0.00503922	-0.466108		0.00503922	-0.496626	0.00503922	-0.471354	0.00503922	-0.440359		0.00503922	-0.381708	0.00503922	-0.381708	0.00503922	-0.365973	0.00503922	-0.347853	0.00503922	-0.339746	0.00503922
[truncated: 13 more columns]

## Sheet: Current vs time of final scan
Electrode 1			Electrode 2			Electrode 3			Electrode 4			Electrode 5
CV scan8 vs time			CV scan3 vs time			CV scan3 vs time			CV scan10 vs time			CV scan2 vs time
s	µA		s	µA		s	µA		s	µA		s	µA
0	-0.393152		0	-0.485182		0	-0.466108		0	-0.313044		0	-0.474691
0.05	-0.302553		0.05	-0.386477		0.05	-0.371695		0.05	-0.248194		0.05	-0.377893
0.1	-0.251532		0.1	-0.33021		0.1	-0.314951		0.1	-0.211		0.1	-0.317812
0.15	-0.215292		0.15	-0.29254		0.15	-0.27442		0.15	-0.186682		0.15	-0.276327
0.2	-0.187635		0.2	-0.260592		0.2	-0.241995		0.2	-0.166178		0.2	-0.242472
0.25	-0.166178		0.25	-0.235319		0.25	-0.215292		0.25	-0.150442		0.25	-0.213385
0.3	-0.145674		0.3	-0.213385		0.3	-0.193357		0.3	-0.137568		0.3	-0.19002
0.35	-0.128508		0.35	-0.193357		0.35	-0.1719		0.35	-0.124693		0.35	-0.169039
0.4	-0.114202		0.4	-0.176191		0.4	-0.154734		0.4	-0.113249		0.4	-0.150442
0.45	-0.0998974		0.45	-0.163317		0.45	-0.138998		0.45	-0.102758		0.45	-0.134706
0.5	-0.0884533		0.5	-0.149965		0.5	-0.125647		0.5	-0.095129		0.5	-0.120401
0.55	-0.0751019		0.55	-0.138044		0.55	-0.112295		0.55	-0.0841618		0.55	-0.107527
0.6	-0.0674725		0.6	-0.12517		0.6	-0.0998974		0.6	-0.0765324		0.6	-0.095129
0.65	-0.0555515		0.65	-0.113249		0.65	-0.0879765		0.65	-0.0665188		0.65	-0.0836849
0.7	-0.0455379		0.7	-0.101805		0.7	-0.0789165		0.7	-0.0593662		0.7	-0.0722408
0.75	-0.0355244		0.75	-0.0917912		0.75	-0.0655651		0.75	-0.0498295		0.75	-0.0617504
0.8	-0.0269413		0.8	-0.0827312		0.8	-0.0565052		0.8	-0.0407696		0.8	-0.0522137
0.85	-0.0164509		0.85	-0.071764		0.85	-0.0460148		0.85	-0.0317097		0.85	-0.0422001
0.9	-0.00691414		0.9	-0.0636578		0.9	-0.0374317		0.9	-0.0236034		0.9	-0.0340939
0.95	0.00119209		0.95	-0.0536442		0.95	-0.0269413		0.95	-0.015974		0.95	-0.0264645
1	0.013113		1	-0.0445843		1	-0.0183582		1	-0.00596046		1	-0.0164509
1.05	0.0231266		1.05	-0.0340939		1.05	-0.00786781		1.05	0.00214577		1.05	-0.00929832
1.1	0.0317097		1.1	-0.0274181		1.1	0.0026226		1.1	0.0107288		1.1	0.000715256
1.15	0.0417233		1.15	-0.015974		1.15	0.0116825		1.15	0.0197887		1.15	0.00834465
1.2	0.0526905		1.2	-0.00786781		1.2	0.0231266		1.2	0.0293255		1.2	0.0178814
1.25	0.0650883		1.25	0.00214577		1.25	0.0312328		1.25	0.0374317		1.25	0.0255108
1.3	0.0722408		1.3	0.010252		1.3	0.0417233		1.3	0.0450611		1.3	0.0355244
1.35	0.0836849		1.35	0.0197887		1.35	0.05126		1.35	0.0531673		1.35	0.0441074
1.4	0.0927448		1.4	0.0259876		1.4	0.0607967		1.4	0.0584126		1.4	0.054121
1.45	0.0998974		1.45	0.033617		1.45	0.0703335		1.45	0.0684261		1.45	0.0636578
1.5	0.108004		1.5	0.0431538		1.5	0.0789165		1.5	0.0741482		1.5	0.0731945
1.55	0.115156		1.55	0.0488758		1.55	0.0860691		1.55	0.0808239		1.55	0.0808239
1.6	0.121355		1.6	0.0545979		1.6	0.0965595		1.6	0.0846386		1.6	0.0874996
1.65	0.123739		1.65	0.056982		1.65	0.0994205		1.65	0.0860691		1.65	0.0936985
1.7	0.128984		1.7	0.0607967		1.7	0.106573		1.7	0.0903606		1.7	0.101805
1.75	0.131845		1.75	0.0636578		1.75	0.114679		1.75	0.0936985		1.75	0.107527
1.8	0.136137		1.8	0.0679493		1.8	0.11754		1.8	0.0946522		1.8	0.114202
1.85	0.137568		1.85	0.0693798		1.85	0.119448		1.85	0.0970364		1.85	0.118494
1.9	0.140429		1.9	0.0736713		1.9	0.123262		1.9	0.0989437		1.9	0.123262
1.95	0.141382		1.95	0.074625		1.95	0.1266		1.95	0.100851		1.95	0.128031
2	0.142813		2	0.0770092		2	0.130415		2	0.104666		2	0.131369
2.05	0.145674		2.05	0.0803471		2.05	0.133753		2.05	0.100374		2.05	0.13566
2.1	0.147104		2.1	0.0803471		2.1	0.136137		2.1	0.0989437		2.1	0.138998
2.15	0.147581		2.15	0.0836849		2.15	0.139475		2.15	0.100374		2.15	0.142813
2.2	0.147581		2.2	0.0832081		2.2	0.140905		2.2	0.0989437		2.2	0.14472
2.25	0.148058		2.25	0.0841618		2.25	0.14472		2.25	0.100851		2.25	0.149488
2.3	0.149488		2.3	0.0865459		2.3	0.14472		2.3	0.0989437		2.3	0.151873
2.35	0.151873		2.35	0.0874996		2.35	0.150442		2.35	0.0998974		2.35	0.15521
2.4	0.148535		2.4	0.0865459		2.4	0.149488		2.4	0.09799		2.4	0.157118
2.45	0.149488		2.45	0.0870228		2.45	0.152349		2.45	0.101328		2.45	0.159025
2.5	0.149012		2.5	0.0870228		2.5	0.155687		2.5	0.100374		2.5	0.161409
2.55	0.149965		2.55	0.0879765		2.55	0.157595		2.55	0.0984669		2.55	0.164747
2.6	0.149012		2.6	0.0898838		2.6	0.158072		2.6	0.09799		2.6	0.166178
2.65	0.145674		2.65	0.0889301		2.65	0.159025		2.65	0.09799		2.65	0.168085
2.7	0.145674		2.7	0.0903606		2.7	0.160456		2.7	0.0975132		2.7	0.169039
2.75	0.141859		2.75	0.0879765		2.75	0.160456		2.75	0.095129		2.75	0.169992
2.8	0.142336		2.8	0.0884533		2.8	0.160933		2.8	0.0941753		2.8	0.172377
2.85	0.141859		2.85	0.0884533		2.85	0.161409		2.85	0.092268		2.85	0.170469
2.9	0.137568		2.9	0.0879765		2.9	0.161886		2.9	0.0927448		2.9	0.172853
2.95	0.138521		2.95	0.0865459		2.95	0.159979		2.95	0.0927448		2.95	0.172377
3	0.137568		3	0.0874996		3	0.160456		3	0.0917912		3	0.172377
3.05	0.13566		3.05	0.0865459		3.05	0.158072		3.05	0.0917912		3.05	0.17333
3.1	0.136137		3.1	0.0865459		3.1	0.157595		3.1	0.0908375		3.1	0.172377
3.15	0.132322		3.15	0.0846386		3.15	0.155687		3.15	0.0884533		3.15	0.171423
3.2	0.132799		3.2	0.0855923		3.2	0.154734		3.2	0.0879765		3.2	0.170469
3.25	0.129938		3.25	0.0841618		3.25	0.154734		3.25	0.0865459		3.25	0.169992
3.3	0.129461		3.3	0.0855923		3.3	0.152826		3.3	0.0851154		3.3	0.171423
3.35	0.128031		3.35	0.0860691		3.35	0.153303		3.35	0.0846386		3.35	0.170946
3.4	0.127077		3.4	0.0832081		3.4	0.151396		3.4	0.0846386		3.4	0.169516
3.45	0.125647		3.45	0.0851154		3.45	0.150919		3.45	0.0841618		3.45	0.169039
3.5	0.124693		3.5	0.0841618		3.5	0.149012		3.5	0.0832081		3.5	0.169516
3.55	0.123739		3.55	0.0832081		3.55	0.148535		3.55	0.0813007		3.55	0.168562
3.6	0.122309		3.6	0.0832081		3.6	0.148535		3.6	0.0803471		3.6	0.169992
3.65	0.121832		3.65	0.0846386		3.65	0.147581		3.65	0.0798702		3.65	0.169992
3.7	0.121355		3.7	0.0836849		3.7	0.145197		3.7	0.0798702		3.7	0.169992
3.75	0.121355		3.75	0.0846386		3.75	0.146151		3.75	0.0784397		3.75	0.171423
3.8	0.119925		3.8	0.0855923		3.8	0.14472		3.8	0.0779629		3.8	0.171423
3.85	0.118971		3.85	0.0865459		3.85	0.143766		3.85	0.0770092		3.85	0.169516
3.9	0.119448		3.9	0.0879765		3.9	0.142813		3.9	0.0770092		3.9	0.169992
3.95	0.119925		3.95	0.089407		3.95	0.143766		3.95	0.0765324		3.95	0.169516
4	0.118494		4	0.0903606		4	0.144243		4	0.077486		4	0.170469
4.05	0.119448		4.05	0.0917912		4.05	0.143766		4.05	0.0779629		4.05	0.171423
4.1	0.119925		4.1	0.0941753		4.1	0.143766		4.1	0.0765324		4.1	0.172377
4.15	0.119448		4.15	0.0975132		4.15	0.142813		4.15	0.0770092		4.15	0.173807
4.2	0.120878		4.2	0.100851		4.2	0.14329		4.2	0.0770092		4.2	0.174284
4.25	0.120401		4.25	0.102758		4.25	0.144243		4.25	0.0789165		4.25	0.176191
4.3	0.121832		4.3	0.106573		4.3	0.143766		4.3	0.0784397		4.3	0.178099
4.35	0.121832		4.35	0.111341		4.35	0.145197		4.35	0.0793934		4.35	0.179529
4.4	0.122786		4.4	0.113249		4.4	0.145674		4.4	0.0798702		4.4	0.18239
4.45	0.124693		4.45	0.118017		4.45	0.146627		4.45	0.0803471		4.45	0.184774
4.5	0.124693		4.5	0.123739		4.5	0.149965		4.5	0.0803471		4.5	0.187635
4.55	0.128031		4.55	0.128031		4.55	0.150442		4.55	0.0813007		4.55	0.190496
4.6	0.127554		4.6	0.133753		4.6	0.153303		4.6	0.0813007		4.6	0.192881
4.65	0.130892		4.65	0.139475		4.65	0.15521		4.65	0.0827312		4.65	0.197649
4.7	0.132799		4.7	0.145674		4.7	0.157595		4.7	0.0851154		4.7	0.201941
4.75	0.133753		4.75	0.152826		4.75	0.160456		4.75	0.0855923		4.75	0.206709
4.8	0.13566		4.8	0.161409		4.8	0.162363		4.8	0.0855923		4.8	0.211954
4.85	0.138521		4.85	0.170946		4.85	0.166655		4.85	0.0874996		4.85	0.217199
4.9	0.141859		4.9	0.178099		4.9	0.170946		4.9	0.0898838		4.9	0.223398
4.95	0.14472		4.95	0.188112		4.95	0.174284		4.95	0.0913143		4.95	0.22912
5	0.146627		5	0.198126		5	0.177145		5	0.0941753		5	0.234842
5.05	0.150442		5.05	0.210047		5.05	0.183821		5.05	0.0970364		5.05	0.242472
5.1	0.15378		5.1	0.219584		5.1	0.188589		5.1	0.0994205		5.1	0.251055
5.15	0.157595		5.15	0.233412		5.15	0.193834		5.15	0.102758		5.15	0.259638
5.2	0.160933		5.2	0.243902		5.2	0.197172		5.2	0.105619		5.2	0.265837
5.25	0.164747		5.25	0.255346		5.25	0.203848		5.25	0.108004		5.25	0.27442
5.3	0.168085		5.3	0.267744		5.3	0.20957		5.3	0.111818		5.3	0.283003
5.35	0.17333		5.35	0.280142		5.35	0.214338		5.35	0.114679		5.35	0.290155
5.4	0.179052		5.4	0.29254		5.4	0.221491		5.4	0.120401		5.4	0.299215
5.45	0.182867		5.45	0.302553		5.45	0.228167		5.45	0.12517		5.45	0.307798
5.5	0.188112		5.5	0.315905		5.5	0.234365		5.5	0.128984		5.5	0.315905
5.55	0.194788		5.55	0.327826		5.55	0.242949		5.55	0.134706		5.55	0.324965
5.6	0.202417		5.6	0.339746		5.6	0.250578		5.6	0.140429		5.6	0.334024
5.65	0.207186		5.65	0.34976		5.65	0.259161		5.65	0.145197		5.65	0.341654
5.7	0.214338		5.7	0.36025		5.7	0.265837		5.7	0.153303		5.7	0.351667
5.75	0.221968		5.75	0.371695		5.75	0.275373		5.75	0.159025		5.75	0.359297
5.8	0.232458		5.8	0.385523		5.8	0.284433		5.8	0.168085		5.8	0.36931
5.85	0.240564		5.85	0.39649		5.85	0.293016		5.85	0.175238		5.85	0.377893
5.9	0.249624		5.9	0.411749		5.9	0.3016		5.9	0.185728		5.9	0.388384
5.95	0.259161		5.95	0.42367		5.95	0.31209		5.95	0.193357		5.95	0.39649
6	0.270605		6	0.440359		6	0.323057		6	0.204325		6	0.407457
6.05	0.277758		6.05	0.445127		6.05	0.330687		6.05	0.211		6.05	0.412226
6.1	0.288725		6.1	0.459909		6.1	0.340223		6.1	0.223398		6.1	0.422239
6.15	0.300169		6.15	0.473261		6.15	0.34833		6.15	0.233889		6.15	0.430346
6.2	0.311613		6.2	0.483274		6.2	0.357866		6.2	0.244856		6.2	0.438929
6.25	0.323534		6.25	0.488043		6.25	0.365496		6.25	0.256777		6.25	0.446558
6.3	0.335455		6.3	0.496626		6.3	0.374556		6.3	0.267744		6.3	0.454187
6.35	0.347853		6.35	0.501871		6.35	0.384569		6.35	0.282049		6.35	0.460386
6.4	0.362635		6.4	0.509977		6.4	0.39506		6.4	0.295877		6.4	0.469446
6.45	0.375509		6.45	0.518084		6.45	0.401735		6.45	0.309706		6.45	0.477552
6.5	0.390768		6.5	0.524282		6.5	0.412703		6.5	0.324488		6.5	0.486612
6.55	0.40555		6.55	0.535727		6.55	0.425577		6.55	0.33927		6.55	0.497103
6.6	0.420332		6.6	0.545263		6.6	0.437498		6.6	0.357389		6.6	0.507116
6.65	0.438452		6.65	0.556231		6.65	0.449896		6.65	0.372648		6.65	0.519991
6.7	0.452757		6.7	0.569582		6.7	0.462294		6.7	0.388861		6.7	0.529528
6.75	0.473261		6.75	0.583887		6.75	0.475645		6.75	0.406027		6.75	0.542879
6.8	0.488997		6.8	0.595808		6.8	0.486135		6.8	0.424623		6.8	0.553846
6.85	0.509024		6.85	0.609636		6.85	0.500917		6.85	0.441313		6.85	0.568628
6.9	0.525236		6.9	0.626807		6.9	0.514269		6.9	0.462294		6.9	0.583887
6.95	0.543356		6.95	0.642543		6.95	0.530481		6.95	0.478983		6.95	0.597239
7	0.560999		7	0.659232		7	0.542879		7	0.497103		7	0.61202
7.05	0.579119		7.05	0.672107		7.05	0.560999		7.05	0.515223		7.05	0.626807
7.1	0.596762		7.1	0.688796		7.1	0.575781		7.1	0.531912		7.1	0.641112
7.15	0.611544		7.15	0.704055		7.15	0.589609		7.15	0.548124		7.15	0.654464
7.2	0.628715		7.2	0.720267		7.2	0.605822		7.2	0.565767		7.2	0.671153
7.25	0.643497		7.25	0.734572		7.25	0.61965		7.25	0.580549		7.25	0.684505
7.3	0.660186		7.3	0.753169		7.3	0.638251		7.3	0.597715		7.3	0.702147
7.35	0.674491		7.35	0.761752		7.35	0.654941		7.35	0.61059		7.35	0.717406
7.4	0.685458		7.4	0.774627		7.4	0.670676		7.4	0.622988		7.4	0.732665
7.45	0.697379		7.45	0.784163		7.45	0.684981		7.45	0.636344		7.45	0.748878
7.5	0.7093		7.5	0.794177		7.5	0.701671		7.5	0.648265		7.5	0.765567
7.55	0.719314		7.55	0.798469		7.55	0.716453		7.55	0.655894		7.55	0.778918
7.6	0.729804		7.6	0.808482		7.6	0.734572		7.6	0.667815		7.6	0.797515
7.65	0.743632		7.65	0.818019		7.65	0.751262		7.65	0.675921		7.65	0.818019
7.7	0.761752		7.7	0.827556		7.7	0.770812		7.7	0.690227		7.7	0.838523
7.75	0.782256		7.75	0.837092		7.75	0.789886		7.75	0.705962		7.75	0.861411
7.8	0.806098		7.8	0.846629		7.8	0.808959		7.8	0.719314		7.8	0.880961
7.85	0.851398		7.85	0.86904		7.85	0.833755		7.85	0.74554		7.85	0.908618
7.9	0.917201		7.9	0.897651		7.9	0.862365		7.9	0.781302		7.9	0.940566
7.95	1.02926		7.95	0.951533		7.95	0.904803		7.95	0.842338		7.95	0.986342
8	1.19186		8	1.03021		8	0.956302		8	0.931506		8	1.03593
8.05	1.46461		8.05	1.16706		8.05	1.03641		8.05	1.07742		8.05	1.11127
8.1	1.87946		8.1	1.37926		8.1	1.15085		8.1	1.30535		8.1	1.20664
8.15	2.52748		8.15	1.73212		8.15	1.32013		8.15	1.68491		8.15	1.34206
8.2	3.38246		8.2	2.23471		8.2	1.55235		8.2	2.25712		8.2	1.51325
8.25	4.41195		8.25	2.95187		8.25	1.88948		8.25	3.14929		8.25	1.74785
8.3	5.46195		8.3	3.87789		8.3	2.39159		8.3	4.41529		8.3	2.06495
8.35	6.31788		8.35	4.89785		8.35	3.083		8.35	5.92115		8.35	2.47789
8.4	6.861		8.4	5.78907		8.4	3.93845		8.4	7.2439		8.4	2.96904
8.45	7.15425		8.45	6.45568		8.45	4.87544		8.45	8.15896		8.45	3.52217
8.5	7.28252		8.5	6.88484		8.5	5.76856		8.5	8.66774		8.5	4.10153
8.55	7.32973		8.55	7.12278		8.55	6.52101		8.55	8.86992		8.55	4.66945
8.6	7.31495		8.6	7.21863		8.6	7.08273		8.6	8.86038		8.6	5.183
8.65	7.2954		8.65	7.24819		8.65	7.49043		8.65	8.76883		8.65	5.63934
8.7	7.32449		8.7	7.30732		8.7	7.8533		8.7	8.72067		8.7	6.08995
8.75	7.35167		8.75	7.35167		8.75	8.13941		8.75	8.66869		8.75	6.49717
8.8	7.42224		8.8	7.43416		8.8	8.43886		8.8	8.66965		8.8	6.9187
8.85	7.47707		8.85	7.50282		8.85	8.69254		8.85	8.65391		8.85	7.30589
8.9	7.58198		8.9	7.62203		8.9	8.9691		8.9	8.69492		8.9	7.72646
8.95	7.67687		8.95	7.71883		8.95	9.21849		8.95	8.71972		8.95	8.10459
9	7.77891		9	7.8161		9	9.46836		9	8.74499		9	8.45936
9.05	7.92673		9.05	7.9501		9.05	9.70344		9.05	8.82081		9.05	8.83177
9.1	8.09744		9.1	8.10936		9.1	9.92946		9.1	8.92237		9.1	9.19608
9.15	8.27197		9.15	8.2796		9.15	10.1312		9.15	9.03061		9.15	9.53511
9.2	8.47081		9.2	8.48511		9.2	10.3529		9.2	9.18416		9.2	9.88463
9.25	8.65201		9.25	8.69111		9.25	10.5555		9.25	9.32625		9.25	10.2079
9.3	8.83225		9.3	8.91903		9.3	10.7701		9.3	9.47122		9.3	10.5379
9.35	8.95146		9.35	9.09832		9.35	10.9189		9.35	9.53797		9.35	10.7959
9.4	9.07639		9.4	9.2986		9.4	11.0887		9.4	9.60425		9.4	11.0662
9.45	9.19417		9.45	9.50793		9.45	11.2594		9.45	9.6548		9.45	11.3352
9.5	9.26474		9.5	9.65671		9.5	11.3743		9.5	9.64526		9.5	11.5483
9.55	9.3191		9.55	9.77973		9.55	11.4692		9.55	9.61141		9.55	11.7414
9.6	9.37394		9.6	9.90037		9.6	11.5631		9.6	9.56992		9.6	11.9269
9.65	9.42496		9.65	10.0172		9.65	11.6485		9.65	9.54179		9.65	12.1048
9.7	9.46311		9.7	10.1073		9.7	11.6985		9.7	9.49983		9.7	12.2431
9.75	9.46073		9.75	10.1431		9.75	11.6857		9.75	9.41257		9.75	12.3113
9.8	9.50603		9.8	10.226		9.8	11.7257		9.8	9.36869		9.8	12.431
9.85	9.5456		9.85	10.2961		9.85	11.7481		9.85	9.34866		9.85	12.5301
9.9	9.60092		9.9	10.3691		9.9	11.7677		9.9	9.33102		9.9	12.6245
9.95	9.64431		9.95	10.4115		9.95	11.7505		9.95	9.27952		9.95	12.677
10	9.69438		10	10.4759		10	11.7548		10	9.25282		10	12.7514
10.05	9.74158		10.05	10.5403		10.05	11.7577		10.05	9.20084		10.05	12.8239
10.1	9.78641		10.1	10.6018		10.1	11.7586		10.1	9.1751		10.1	12.8863
10.15	9.80596		10.15	10.6371		10.15	11.7257		10.15	9.12694		10.15	12.9135
10.2	9.86127		10.2	10.7115		10.2	11.7381		10.2	9.1174		10.2	12.9831
10.25	9.90514		10.25	10.7806		10.25	11.7429		10.25	9.10166		10.25	13.0446
10.3	9.96713		10.3	10.8784		10.3	11.7739		10.3	9.10882		10.3	13.1381
10.35	9.96951		10.35	10.9303		10.35	11.7581		10.35	9.07162		10.35	13.1863
10.4	9.96999		10.4	11.0109		10.4	11.7772		10.4	9.0535		10.4	13.2735
10.45	9.89703		10.45	11.0453		10.45	11.7643		10.45	8.98961		10.45	13.3312
10.5	9.79165		10.5	11.0805		10.5	11.7758		10.5	8.9238		10.5	13.4228
10.55	9.61284		10.55	11.0572		10.55	11.7701		10.55	8.81032		10.55	13.5086
10.6	9.37776		10.6	10.9532		10.6	11.7429		10.6	8.64581		10.6	13.5816
10.65	9.12217		10.65	10.7735		10.65	11.6971		10.65	8.44077		10.65	13.6416
10.7	8.85991		10.7	10.5102		10.7	11.6055		10.7	8.19472		10.7	13.6507
10.75	8.61815		10.75	10.2055		10.75	11.4778		10.75	7.93818		10.75	13.6049
10.8	8.40071		10.8	9.89751		10.8	11.3099		10.8	7.68736		10.8	13.4891
10.85	8.22667		10.85	9.6362		10.85	11.1297		10.85	7.47183		10.85	13.3412
10.9	8.0674		10.9	9.40541		10.9	10.9308		10.9	7.27633		10.9	13.1472
10.95	6.50861		10.95	7.55432		10.95	8.82128		10.95	5.77953		10.95	10.7367
11	5.37326		11	6.21393		11	7.2954		11	4.71379		11	8.96195
11.05	4.51495		11.05	5.20923		11.05	6.14574		11.05	3.92462		11.05	7.61393
11.1	3.84118		11.1	4.42197		11.1	5.24499		11.1	3.31141		11.1	6.5439
11.15	3.3014		11.15	3.79302		11.15	4.52306		11.15	2.82789		11.15	5.67701
11.2	2.86079		11.2	3.27946		11.2	3.93034		11.2	2.43593		11.2	4.96175
11.25	2.49887		11.25	2.85698		11.25	3.44111		11.25	2.11454		11.25	4.36713
11.3	2.19465		11.3	2.50269		11.3	3.02864		11.3	1.84751		11.3	3.86359
11.35	1.93716		11.35	2.20181		11.35	2.67817		11.35	1.62149		11.35	3.43014
11.4	1.71924		11.4	1.94717		11.4	2.383		11.4	1.43409		11.4	3.06202
11.45	1.52994		11.45	1.72449		11.45	2.12027		11.45	1.26958		11.45	2.73682
11.5	1.36686		11.5	1.53614		11.5	1.89758		11.5	1.13082		11.5	2.45644
11.55	1.2219		11.55	1.36781		11.55	1.69635		11.55	1.00589		11.55	2.20276
11.6	1.09792		11.6	1.22047		11.6	1.52183		11.6	0.899558		11.6	1.98103
11.65	0.987296		11.65	1.0922		11.65	1.36781		11.65	0.806575		11.65	1.78361
11.7	0.890975		11.7	0.980144		11.7	1.23287		11.7	0.724559		11.7	1.61338
11.75	0.805144		11.75	0.880485		11.75	1.11127		11.75	0.651603		11.75	1.45746
11.8	0.726943		11.8	0.789886		11.8	1.00303		11.8	0.586748		11.8	1.31727
11.85	0.659232		11.85	0.710731		11.85	0.905757		11.85	0.529051		11.85	1.19186
11.9	0.598192		11.9	0.640159		11.9	0.818973		11.9	0.478506		11.9	1.08171
11.95	0.541925		11.95	0.57435		11.95	0.739818		11.95	0.430822		11.95	0.978713
12	0.492334		12	0.518084		12	0.667338		12	0.389338		12	0.886683
12.05	0.446558		12.05	0.464678		12.05	0.603437		12.05	0.351667		12.05	0.804191
12.1	0.406504		12.1	0.419378		12.1	0.547647		12.1	0.318766		12.1	0.729804
12.15	0.36931		12.15	0.375986		12.15	0.494242		12.15	0.288248		12.15	0.662093
12.2	0.334978		12.2	0.335932		12.2	0.445604		12.2	0.258684		12.2	0.597239
12.25	0.303507		12.25	0.3016		12.25	0.401258		12.25	0.232458		12.25	0.540972
12.3	0.275373		12.3	0.267744		12.3	0.359774		12.3	0.208139		12.3	0.48852
12.35	0.247717		12.35	0.237703		12.35	0.323534		12.35	0.184774		12.35	0.440359
12.4	0.221491		12.4	0.208616		12.4	0.288725		12.4	0.162363		12.4	0.394583
12.45	0.198603		12.45	0.183821		12.45	0.2563		12.45	0.142813		12.45	0.354052
12.5	0.176668		12.5	0.159025		12.5	0.225306		12.5	0.124693		12.5	0.315905
12.55	0.155687		12.55	0.135183		12.55	0.196695		12.55	0.105619		12.55	0.280142
12.6	0.136137		12.6	0.112295		12.6	0.167608		12.6	0.0879765		12.6	0.244379
12.65	0.117064		12.65	0.0917912		12.65	0.141382		12.65	0.0708103		12.65	0.213861
12.7	0.0984669		12.7	0.0722408		12.7	0.11754		12.7	0.0545979		12.7	0.184298
12.75	0.0808239		12.75	0.0522137		12.75	0.0932217		12.75	0.0398159		12.75	0.15521
12.8	0.0636578		12.8	0.0340939		12.8	0.0703335		12.8	0.0240803		12.8	0.128508
12.85	0.0474453		12.85	0.0150204		12.85	0.048399		12.85	0.00834465		12.85	0.104189
12.9	0.0302792		12.9	-0.0026226		12.9	0.027895		12.9	-0.00596046		12.9	0.0784397
12.95	0.0135899		12.95	-0.0202656		12.95	0.00596046		12.95	-0.0212193		12.95	0.0536442
13	-0.0026226		13	-0.0398159		13	-0.015974		13	-0.0369549		13	0.0302792
13.05	-0.0188351		13.05	-0.0579357		13.05	-0.0369549		13.05	-0.0545979		13.05	0.0064373
13.1	-0.0355244		13.1	-0.0755787		13.1	-0.0584126		13.1	-0.0684261		13.1	-0.0154972
13.15	-0.0522137		13.15	-0.0946522		13.15	-0.0808239		13.15	-0.0865459		13.15	-0.0374317
13.2	-0.0693798		13.2	-0.112772		13.2	-0.101805		13.2	-0.101328		13.2	-0.0617504
13.25	-0.0860691		13.25	-0.131845		13.25	-0.124216		13.25	-0.119925		13.25	-0.0855923
13.3	-0.105143		13.3	-0.152826		13.3	-0.147104		13.3	-0.138044		13.3	-0.111341
13.35	-0.124216		13.35	-0.175238		13.35	-0.1719		13.35	-0.158072		13.35	-0.137091
13.4	-0.14329		13.4	-0.197172		13.4	-0.197649		13.4	-0.177145		13.4	-0.162363
13.45	-0.163794		13.45	-0.221014		13.45	-0.222921		13.45	-0.198603		13.45	-0.189066
13.5	-0.185251		13.5	-0.24581		13.5	-0.251055		13.5	-0.220537		13.5	-0.217676
13.55	-0.208616		13.55	-0.272036		13.55	-0.280619		13.55	-0.244856		13.55	-0.24724
13.6	-0.231028		13.6	-0.297785		13.6	-0.310183		13.6	-0.267744		13.6	-0.276804
13.65	-0.254869		13.65	-0.325918		13.65	-0.341654		13.65	-0.292063		13.65	-0.306845
13.7	-0.283957		13.7	-0.360727		13.7	-0.377893		13.7	-0.323534		13.7	-0.344038
13.75	-0.31209		13.75	-0.393629		13.75	-0.415564		13.75	-0.353575		13.75	-0.380278
13.8	-0.343561		13.8	-0.430822		13.8	-0.457048		13.8	-0.388384		13.8	-0.422239
13.85	-0.374556		13.85	-0.467062		13.85	-0.497103		13.85	-0.421286		13.85	-0.460386
13.9	-0.411272		13.9	-0.514269		13.9	-0.54574		13.9	-0.460386		13.9	-0.507116
13.95	-0.447035		13.95	-0.556231		13.95	-0.593424		13.95	-0.499487		13.95	-0.555277
14	-0.488043		14	-0.606298		14	-0.646834		14	-0.54574		14	-0.608206
14.05	-0.528574		14.05	-0.657325		14.05	-0.703101		14.05	-0.59104		14.05	-0.662093
14.1	-0.578642		14.1	-0.719314		14.1	-0.769382		14.1	-0.645404		14.1	-0.727897
14.15	-0.632052		14.15	-0.785117		14.15	-0.842338		14.15	-0.705485		14.15	-0.797515
14.2	-0.68975		14.2	-0.855689		14.2	-0.920539		14.2	-0.771766		14.2	-0.873332
14.25	-0.750308		14.25	-0.93246		14.25	-1.00351		14.25	-0.839		14.25	-0.952487
14.3	-0.813251		14.3	-1.01209		14.3	-1.09077		14.3	-0.911002		14.3	-1.03736
14.35	-0.889068		14.35	-1.10746		14.35	-1.1971		14.35	-0.99874		14.35	-1.13798
14.4	-0.969653		14.4	-1.2095		14.4	-1.30678		14.4	-1.09172		14.4	-1.24336
14.45	-1.0593		14.45	-1.32299		14.45	-1.43314		14.45	-1.19377		14.45	-1.36209
14.5	-1.15657		14.5	-1.44601		14.5	-1.56904		14.5	-1.30725		14.5	-1.49131
14.55	-1.26911		14.55	-1.59002		14.55	-1.72878		14.55	-1.43934		14.55	-1.64152
14.6	-1.3907		14.6	-1.74404		14.6	-1.89949		14.6	-1.58096		14.6	-1.80173
14.65	-1.52517		14.65	-1.91666		14.65	-2.09499		14.65	-1.74213		14.65	-1.98341
14.7	-1.67299		14.7	-2.10548		14.7	-2.3048		14.7	-1.91618		14.7	-2.17987
14.75	-1.83893		14.75	-2.31958		14.75	-2.54465		14.75	-2.11693		14.75	-2.40398
14.8	-2.02585		14.8	-2.55943		14.8	-2.81693		14.8	-2.3439		14.8	-2.65528
14.85	-2.23518		14.85	-2.83171		14.85	-3.12687		14.85	-2.59949		14.85	-2.9409
14.9	-2.47408		14.9	-3.13498		14.9	-3.47878		14.9	-2.89417		14.9	-3.26325
14.95	-2.74397		14.95	-3.48403		14.95	-3.88314		14.95	-3.23178		14.95	-3.63375
15	-3.05439		15	-3.88123		15	-4.34662		15	-3.61992		15	-4.05146
15.05	-3.39056		15.05	-4.30752		15.05	-4.84731		15.05	-4.04669		15.05	-4.50494
15.1	-3.7954		15.1	-4.82251		15.1	-5.45241		15.1	-4.55787		15.1	-5.04853
15.15	-4.2441		15.15	-5.38613		15.15	-6.12142		15.15	-5.12816		15.15	-5.64554
15.2	-4.76672		15.2	-6.03893		15.2	-6.9001		15.2	-5.79336		15.2	-6.33838
15.25	-5.36325		15.25	-6.77421		15.25	-7.7813		15.25	-6.552		15.25	-7.11611
15.3	-6.04751		15.3	-7.60487		15.3	-8.78123		15.3	-7.42414		15.3	-7.99778
15.35	-6.81093		15.35	-8.51801		15.35	-9.877		15.35	-8.39356		15.35	-8.95813
15.4	-7.68736		15.4	-9.53273		15.4	-11.0872		15.4	-9.4798		15.4	-10.0201
15.45	-8.70207		15.45	-10.6843		15.45	-12.4434		15.45	-10.721		15.45	-11.2155
15.5	-9.81549		15.5	-11.8993		15.5	-13.8457		15.5	-12.0461		15.5	-12.4581
15.55	-11.0472		15.55	-13.1925		15.55	-15.2801		15.55	-13.4562		15.55	-13.7456
15.6	-12.3566		15.6	-14.4952		15.6	-16.651		15.6	-14.8724		15.6	-14.993
15.65	-13.8104		15.65	-15.8661		15.65	-18.0033		15.65	-16.3377		15.65	-16.2609
15.7	-15.2405		15.7	-17.1126		15.7	-19.1		15.7	-17.6414		15.7	-17.3262
15.75	-16.6391		15.75	-18.2164		15.75	-19.9283		15.75	-18.7591		15.75	-18.1864
15.8	-17.7892		15.8	-18.9632		15.8	-20.2692		15.8	-19.4486		15.8	-18.6327
15.85	-18.9222		15.85	-19.6122		15.85	-20.4533		15.85	-20.0074		15.85	-18.9679
15.9	-19.6489		15.9	-19.8024		15.9	-20.1476		15.9	-20.057		15.9	-18.843
15.95	-20.0327		15.95	-19.6503		15.95	-19.5292		15.95	-19.7318		15.95	-18.4339
16	-19.9087		16	-19.05		16	-18.545		16	-18.945		16	-17.6609
16.05	-19.4834		16.05	-18.2317		16.05	-17.4635		16.05	-17.9523		16.05	-16.7797
16.1	-18.5912		16.1	-17.0792		16.1	-16.1894		16.1	-16.6567		16.1	-15.6849
16.15	-17.4077		16.15	-15.7731		16.15	-14.8776		16.15	-15.2448		16.15	-14.5281
16.2	-16.0163		16.2	-14.3836		16.2	-13.5763		16.2	-13.7947		16.2	-13.3594
16.25	-14.5572		16.25	-13.0299		16.25	-12.3685		16.25	-12.4157		16.25	-12.2507
16.3	-13.0857		16.3	-11.7305		16.3	-11.2436		16.3	-11.1196		16.3	-11.204
16.35	-11.6752		16.35	-10.5274		16.35	-10.2141		16.35	-9.94042		16.35	-10.2275
16.4	-10.3743		16.4	-9.44451		16.4	-9.28572		16.4	-8.88804		16.4	-9.33484
16.45	-9.23136		16.45	-8.50323		16.45	-8.47605		16.45	-7.97728		16.45	-8.54424
16.5	-8.20521		16.5	-7.65541		16.5	-7.72646		16.5	-7.16331		16.5	-7.80657
16.55	-7.33164		16.55	-6.93062		16.55	-7.06747		16.55	-6.46665		16.55	-7.15378
16.6	-6.58586		16.6	-6.30643		16.6	-6.48		16.6	-5.86822		16.6	-6.56774
16.65	-5.93593		16.65	-5.75569		16.65	-5.92926		16.65	-5.33607		16.65	-6.01842
16.7	-5.39424		16.7	-5.2879		16.7	-5.43954		16.7	-4.88355		16.7	-5.53061
16.75	-4.91311		16.75	-4.86161		16.75	-4.97128		16.75	-4.47347		16.75	-5.06522
16.8	-4.5016		16.8	-4.49445		16.8	-4.54595		16.8	-4.11488		16.8	-4.63941
16.85	-4.13395		16.85	-4.15732		16.85	-4.14015		16.85	-3.78682		16.85	-4.23361
16.9	-3.81209		16.9	-3.85357		16.9	-3.7687		16.9	-3.49547		16.9	-3.8612
16.95	-3.52599		16.95	-3.57796		16.95	-3.42299		16.95	-3.22987		16.95	-3.51359
17	-3.26945		17	-3.32619		17	-3.1097		17	-2.98954		17	-3.19554
17.05	-3.03436		17.05	-3.09015		17.05	-2.81788		17.05	-2.76447		17.05	-2.89989
17.1	-2.8236		17.1	-2.87319		17.1	-2.55371		17.1	-2.56229		17.1	-2.6343
17.15	-2.62619		17.15	-2.66815		17.15	-2.31434		17.15	-2.37013		17.15	-2.39016
17.2	-2.44881		17.2	-2.4798		17.2	-2.10024		17.2	-2.19704		17.2	-2.17558
17.25	-2.27333		17.25	-2.29431		17.25	-1.89997		17.25	-2.02728		17.25	-1.9734
17.3	-2.11645		17.3	-2.12122		17.3	-1.72353		17.3	-1.8704		17.3	-1.7984
17.35	-1.96482		17.35	-1.95814		17.35	-1.56713		17.35	-1.72019		17.35	-1.64199
17.4	-1.82128		17.4	-1.79983		17.4	-1.42503		17.4	-1.58		17.4	-1.50276
17.45	-1.683		17.45	-1.64629		17.45	-1.29819		17.45	-1.44029		17.45	-1.3764
17.5	-1.54853		17.5	-1.49942		17.5	-1.18137		17.5	-1.30249		17.5	-1.26386
17.55	-1.42074		17.55	-1.36114		17.55	-1.0798		17.55	-1.17183		17.55	-1.16706
17.6	-1.29629		17.6	-1.23048		17.6	-0.989203		17.6	-1.0407		17.6	-1.07885
17.65	-1.17469		17.65	-1.1127		17.65	-0.906711		17.65	-0.917678		17.65	-1.0016
17.7	-1.05882		17.7	-1.00589		17.7	-0.838046		17.7	-0.801806		17.7	-0.930076
17.75	-0.947242		17.75	-0.914817		17.75	-0.778441		17.75	-0.698333		17.75	-0.869994
17.8	-0.846152		17.8	-0.841861		17.8	-0.729804		17.8	-0.616789		17.8	-0.818496
17.85	-0.755553		17.85	-0.78464		17.85	-0.687366		17.85	-0.553846		17.85	-0.772243
17.9	-0.68212		17.9	-0.738387		17.9	-0.652556		17.9	-0.510454		17.9	-0.733142
17.95	-0.628238		17.95	-0.699763		17.95	-0.622511		17.95	-0.479937		17.95	-0.699763
18	-0.585794		18	-0.670676		18	-0.595808		18	-0.454664		18	-0.668769
18.05	-0.555277		18.05	-0.643973		18.05	-0.57435		18.05	-0.435591		18.05	-0.64302
18.1	-0.529528		18.1	-0.622511		18.1	-0.55337		18.1	-0.420332		18.1	-0.620127
18.15	-0.50807		18.15	-0.602007		18.15	-0.533819		18.15	-0.407457		18.15	-0.597715
18.2	-0.490904		18.2	-0.586748		18.2	-0.51856		18.2	-0.394583		18.2	-0.579596
18.25	-0.474215		18.25	-0.569582		18.25	-0.503302		18.25	-0.383615		18.25	-0.560522
18.3	-0.461817		18.3	-0.556707		18.3	-0.488043		18.3	-0.373125		18.3	-0.545263
18.35	-0.448465		18.35	-0.541449		18.35	-0.473261		18.35	-0.361681		18.35	-0.529051
18.4	-0.437021		18.4	-0.529528		18.4	-0.461817		18.4	-0.353098		18.4	-0.515699
18.45	-0.428438		18.45	-0.51856		18.45	-0.449419		18.45	-0.343561		18.45	-0.501871
18.5	-0.417948		18.5	-0.505209		18.5	-0.437975		18.5	-0.333548		18.5	-0.48995
18.55	-0.407457		18.55	-0.494719		18.55	-0.427008		18.55	-0.324011		18.55	-0.478506
18.6	-0.398874		18.6	-0.481367		18.6	-0.417948		18.6	-0.313044		18.6	-0.467062
18.65	-0.391722		18.65	-0.4704		18.65	-0.409365		18.65	-0.304461		18.65	-0.457048
18.7	-0.381708		18.7	-0.459433		18.7	-0.398397		18.7	-0.293493		18.7	-0.447512
18.75	-0.376463		18.75	-0.449896		18.75	-0.393152		18.75	-0.284433		18.75	-0.440359
18.8	-0.366926		18.8	-0.439405		18.8	-0.385046		18.8	-0.278711		18.8	-0.433683
18.85	-0.362635		18.85	-0.432253		18.85	-0.381708		18.85	-0.272036		18.85	-0.427485
18.9	-0.354528		18.9	-0.424147		18.9	-0.37694		18.9	-0.26536		18.9	-0.42367
18.95	-0.350714		18.95	-0.416994		18.95	-0.375032		18.95	-0.262022		18.95	-0.419378
19	-0.344515		19	-0.410795		19	-0.36788		19	-0.257254		19	-0.413656
19.05	-0.339746		19.05	-0.405073		19.05	-0.367403		19.05	-0.254393		19.05	-0.410795
19.1	-0.334978		19.1	-0.399828		19.1	-0.361681		19.1	-0.250578		19.1	-0.407934
19.15	-0.334024		19.15	-0.397921		19.15	-0.361204		19.15	-0.249624		19.15	-0.404119
19.2	-0.330687		19.2	-0.396967		19.2	-0.358343		19.2	-0.246286		19.2	-0.401258
19.25	-0.330687		19.25	-0.391722		19.25	-0.356913		19.25	-0.242949		19.25	-0.400782
19.3	-0.330687		19.3	-0.389338		19.3	-0.355005		19.3	-0.240564		19.3	-0.399351
19.35	-0.327826		19.35	-0.387907		19.35	-0.355482		19.35	-0.241041		19.35	-0.398397
19.4	-0.327826		19.4	-0.386		19.4	-0.352621		19.4	-0.240088		19.4	-0.396013
19.45	-0.325441		19.45	-0.385046		19.45	-0.352144		19.45	-0.238657		19.45	-0.392199
19.5	-0.324011		19.5	-0.382185		19.5	-0.352144		19.5	-0.238657		19.5	-0.394106
19.55	-0.324965		19.55	-0.383139		19.55	-0.352144		19.55	-0.238657		19.55	-0.390768
19.6	-0.324965		19.6	-0.383139		19.6	-0.354052		19.6	-0.238657		19.6	-0.392199
19.65	-0.323534		19.65	-0.380278		19.65	-0.354528		19.65	-0.237703		19.65	-0.392675
19.7	-0.326872		19.7	-0.381708		19.7	-0.355005		19.7	-0.240088		19.7	-0.392199
19.75	-0.325918		19.75	-0.380278		19.75	-0.356436		19.75	-0.238657		19.75	-0.395536
19.8	-0.326395		19.8	-0.382185		19.8	-0.357389		19.8	-0.241995		19.8	-0.394106
19.85	-0.329256		19.85	-0.381708		19.85	-0.357866		19.85	-0.241995		19.85	-0.39649
19.9	-0.33021		19.9	-0.383139		19.9	-0.359297		19.9	-0.244379		19.9	-0.397444
19.95	-0.331163		19.95	-0.384092		19.95	-0.363111		19.95	-0.248194		19.95	-0.401735
20	-0.333071		20	-0.386953		20	-0.36931		20	-0.252485		20	-0.404596
20.05	-0.333071		20.05	-0.388861		20.05	-0.372648		20.05	-0.253439		20.05	-0.404596
20.1	-0.336409		20.1	-0.393152		20.1	-0.380278		20.1	-0.259638		20.1	-0.411749
20.15	-0.338793		20.15	-0.396013		20.15	-0.385523		20.15	-0.263929		20.15	-0.41461
20.2	-0.342607		20.2	-0.400305		20.2	-0.392675		20.2	-0.269651		20.2	-0.421286
20.25	-0.347376		20.25	-0.40555		20.25	-0.400782		20.25	-0.278234		20.25	-0.428438
20.3	-0.351191		20.3	-0.411749		20.3	-0.409365		20.3	-0.283003		20.3	-0.435114
20.35	-0.357866		20.35	-0.418901		20.35	-0.422239		20.35	-0.290632		20.35	-0.445127
20.4	-0.362635		20.4	-0.4251		20.4	-0.430822		20.4	-0.297308		20.4	-0.452757
20.45	-0.36931		20.45	-0.431299		20.45	-0.44322		20.45	-0.303507		20.45	-0.462294
20.5	-0.372171		20.5	-0.438929		20.5	-0.453711		20.5	-0.311136		20.5	-0.468493
20.55	-0.37694		20.55	-0.445127		20.55	-0.466108		20.55	-0.317335		20.55	-0.478029
20.6	-0.385046		20.6	-0.452757		20.6	-0.478029		20.6	-0.32115		20.6	-0.489473
20.65	-0.389338		20.65	-0.457525		20.65	-0.491381		20.65	-0.326395		20.65	-0.49758
20.7	-0.393152		20.7	-0.465155		20.7	-0.504255		20.7	-0.330687		20.7	-0.508547
20.75	-0.39649		20.75	-0.471354		20.75	-0.514746		20.75	-0.338316		20.75	-0.515699
20.8	-0.401258		20.8	-0.477552		20.8	-0.528574		20.8	-0.342607		20.8	-0.525236
20.85	-0.400782		20.85	-0.482321		20.85	-0.53668		20.85	-0.343561		20.85	-0.530958
20.9	-0.401258		20.9	-0.486612		20.9	-0.541925		20.9	-0.347853		20.9	-0.537157
20.95	-0.399828		20.95	-0.493288		20.95	-0.548601		20.95	-0.350237		20.95	-0.539541
21	-0.400782		21	-0.496149		21	-0.550508		21	-0.353098		21	-0.544786
21.05	-0.398397		21.05	-0.498533		21.05	-0.548601		21.05	-0.352144		21.05	-0.54431
21.1	-0.395536		21.1	-0.504255		21.1	-0.547647		21.1	-0.353098		21.1	-0.542879
21.15	-0.392675		21.15	-0.505209		21.15	-0.540495		21.15	-0.348806		21.15	-0.540018
21.2	-0.390291		21.2	-0.503778		21.2	-0.536203		21.2	-0.346899		21.2	-0.533819
21.25	-0.386477		21.25	-0.49901		21.25	-0.528097		21.25	-0.342131		21.25	-0.529051
21.3	-0.386		21.3	-0.49758		21.3	-0.515699		21.3	-0.336885		21.3	-0.522375
21.35	-0.384569		21.35	-0.491381		21.35	-0.50807		21.35	-0.332117		21.35	-0.515223
21.4	-0.381708		21.4	-0.48852		21.4	-0.496626		21.4	-0.327349		21.4	-0.506639
21.45	-0.380754		21.45	-0.483751		21.45	-0.488043		21.45	-0.324011		21.45	-0.498533
21.5	-0.380754		21.5	-0.481844		21.5	-0.477552		21.5	-0.317812		21.5	-0.490427
21.55	-0.381231		21.55	-0.475645		21.55	-0.468016		21.55	-0.316381		21.55	-0.482321
21.6	-0.382662		21.6	-0.474215		21.6	-0.458956		21.6	-0.31209		21.6	-0.475168
21.65	-0.382185		21.65	-0.468969		21.65	-0.450373		21.65	-0.311136		21.65	-0.466585
21.7	-0.382185		21.7	-0.466108		21.7	-0.44322		21.7	-0.309229		21.7	-0.460386
21.75	-0.384569		21.75	-0.466108		21.75	-0.440359		21.75	-0.309229		21.75	-0.455618

## Sheet: Surface area calculation
Integration was carried out from 14s to 18s of the current vs time data, and inserting the values of the current (I) of the corresponding time
Example for electrode 1 is shown below:													Electrode 1			Electrode	Charge/ uC	absolute	surface area (cm^2)
													Integral = -2.16E+001 uC			1	-21.6	21.6	0.05625
													Integral = -2.16E+001 µAs			2	-22.1	22.1	0.0575521
																3	-23.1	23.1	0.0601563
													Electrode 2			4	-21.9	21.9	0.0570312
													Integral = -2.21E+001 uC			5	-21.8	21.8	0.0567708
													Integral = -2.21E+001 µAs					avg	0.0575521
																		stdev.s	0.0015296
													Electrode 3					error%	0.0265777
													Integral = -2.31E+001 uC
													Integral = -2.31E+001 µAs
													Electrode 4
													Integral = -2.19E+001 uC
													Integral = -2.19E+001 µAs
													Electrode 5
													Integral = -2.18E+001 uC
													Integral = -2.18E+001 µAs
