# Supplementary material for: Surface analysis of Metrohm BT220 screen-printed electrodes through electrochemical techniques: importance of pretreatment
Source: Front Chem. 2025 Sep 17;13:1602365. doi: 10.3389/fchem.2025.1602365 (PMC12484216; doi:10.3389/fchem.2025.1602365)
Supplement: Supplementary file 2 [file DataSheet1.zip › Raw data file/Electrochemical_experiments/CV-baseline.xlsx]

## Sheet: Raw CV data
Electrode 1																					Electrode 2																					Electrode 3
CV i vs E Scan 1		CV i vs E Scan 2		CV i vs E Scan 3		CV i vs E Scan 4		CV i vs E Scan 5		CV i vs E Scan 6		CV i vs E Scan 7		CV i vs E Scan 8		CV i vs E Scan 9		CV i vs E Scan 10			CV i vs E Scan 1		CV i vs E Scan 2		CV i vs E Scan 3		CV i vs E Scan 4		CV i vs E Scan 5		CV i vs E Scan 6		CV i vs E Scan 7		CV i vs E Scan 8		CV i vs E Scan 9		CV i vs E Scan 10			CV i vs E Scan 1		CV i vs E Scan 2		CV i vs E Scan 3		CV i vs E Scan 4
V	µA	V	µA	V	µA	V	µA	V	µA	V	µA	V	µA	V	µA	V	µA	V	µA		V	µA	V	µA	V	µA	V	µA	V	µA	V	µA	V	µA	V	µA	V	µA	V	µA		V	µA	V	µA	V	µA	V	µA
3.91006e-05	-2.98023	3.91006e-05	-0.934151	3.91006e-05	-0.864438	3.91006e-05	-0.82548	3.91006e-05	-0.808599	3.91006e-05	-0.801971	3.91006e-05	-0.79706	3.91006e-05	-0.796822	3.91006e-05	-0.795534	3.91006e-05	-0.79563		3.91006e-05	-2.98023	3.91006e-05	-0.983647	3.91006e-05	-0.896004	3.91006e-05	-0.856522	3.91006e-05	-0.848511	3.91006e-05	-0.841263	3.91006e-05	-0.838212	3.91006e-05	-0.840834	3.91006e-05	-0.837162	3.91006e-05	-0.837019		3.91006e-05	-3.26633	3.91006e-05	-1.02442	3.91006e-05	-0.947932	3.91006e-05	-0.900439
0.00503922	-1.74046	0.00503922	-0.731829	0.00503922	-0.666549	0.00503922	-0.627496	0.00503922	-0.607851	0.00503922	-0.598934	0.00503922	-0.593164	0.00503922	-0.590732	0.00503922	-0.586822	0.00503922	-0.584962		0.00503922	-1.69277	0.00503922	-0.764492	0.00503922	-0.684717	0.00503922	-0.643899	0.00503922	-0.628593	0.00503922	-0.620487	0.00503922	-0.612667	0.00503922	-0.606515	0.00503922	-0.604608	0.00503922	-0.607278		0.00503922	-1.88351	0.00503922	-0.804022	0.00503922	-0.734547	0.00503922	-0.691679
0.0101175	-1.26362	0.0101175	-0.613239	0.0101175	-0.553252	0.0101175	-0.515964	0.0101175	-0.49751	0.0101175	-0.488784	0.0101175	-0.482013	0.0101175	-0.477149	0.0101175	-0.473382	0.0101175	-0.475623		0.0101175	-1.16825	0.0101175	-0.634887	0.0101175	-0.563791	0.0101175	-0.524117	0.0101175	-0.510194	0.0101175	-0.495555	0.0101175	-0.490262	0.0101175	-0.485446	0.0101175	-0.484731	0.0101175	-0.482633		0.0101175	-1.35899	0.0101175	-0.672653	0.0101175	-0.612381	0.0101175	-0.571229
0.0151176	-0.977516	0.0151176	-0.525882	0.0151176	-0.47424	0.0151176	-0.438716	0.0151176	-0.419451	0.0151176	-0.410773	0.0151176	-0.403716	0.0151176	-0.401904	0.0151176	-0.396372	0.0151176	-0.397088		0.0151176	-0.929832	0.0151176	-0.542809	0.0151176	-0.480392	0.0151176	-0.438859	0.0151176	-0.425793	0.0151176	-0.412251	0.0151176	-0.402857	0.0151176	-0.403	0.0151176	-0.401474	0.0151176	-0.400187		0.0151176	-1.07288	0.0151176	-0.579431	0.0151176	-0.523831	0.0151176	-0.487449
0.020195	-0.834465	0.020195	-0.460078	0.020195	-0.412776	0.020195	-0.378729	0.020195	-0.361516	0.020195	-0.350691	0.020195	-0.346543	0.020195	-0.342204	0.020195	-0.340725	0.020195	-0.34063		0.020195	-0.786781	0.020195	-0.474193	0.020195	-0.414826	0.020195	-0.375058	0.020195	-0.360323	0.020195	-0.352646	0.020195	-0.342728	0.020195	-0.341965	0.020195	-0.338294	0.020195	-0.339724		0.020195	-0.882149	0.020195	-0.505378	0.020195	-0.458171	0.020195	-0.423552
0.0251951	-0.536442	0.0251951	-0.405098	0.0251951	-0.359847	0.0251951	-0.330903	0.0251951	-0.312305	0.0251951	-0.304295	0.0251951	-0.299049	0.0251951	-0.295044	0.0251951	-0.29266	0.0251951	-0.289179		0.0251951	-0.479221	0.0251951	-0.414301	0.0251951	-0.360037	0.0251951	-0.323225	0.0251951	-0.308872	0.0251951	-0.301529	0.0251951	-0.291277	0.0251951	-0.290323	0.0251951	-0.287319	0.0251951	-0.287128		0.0251951	-0.574589	0.0251951	-0.449159	0.0251951	-0.401904	0.0251951	-0.367095
0.0302734	-0.450611	0.0302734	-0.359227	0.0302734	-0.31922	0.0302734	-0.288511	0.0302734	-0.269676	0.0302734	-0.265957	0.0302734	-0.261475	0.0302734	-0.25561	0.0302734	-0.253368	0.0302734	-0.253082		0.0302734	-0.398159	0.0302734	-0.366475	0.0302734	-0.318076	0.0302734	-0.279451	0.0302734	-0.26796	0.0302734	-0.259758	0.0302734	-0.25108	0.0302734	-0.246407	0.0302734	-0.244785	0.0302734	-0.247599		0.0302734	-0.479221	0.0302734	-0.396754	0.0302734	-0.354744	0.0302734	-0.326802
0.0352736	-0.383854	0.0352736	-0.32127	0.0352736	-0.281359	0.0352736	-0.252224	0.0352736	-0.237394	0.0352736	-0.2311	0.0352736	-0.225807	0.0352736	-0.222946	0.0352736	-0.218035	0.0352736	-0.21813		0.0352736	-0.331402	0.0352736	-0.323369	0.0352736	-0.275017	0.0352736	-0.240828	0.0352736	-0.228859	0.0352736	-0.223232	0.0352736	-0.215221	0.0352736	-0.209356	0.0352736	-0.210024	0.0352736	-0.210167		0.0352736	-0.407696	0.0352736	-0.352265	0.0352736	-0.31531	0.0352736	-0.287748
0.0403519	-0.331402	0.0403519	-0.288225	0.0403519	-0.251175	0.0403519	-0.223614	0.0403519	-0.208355	0.0403519	-0.203348	0.0403519	-0.199295	0.0403519	-0.193478	0.0403519	-0.190569	0.0403519	-0.18952		0.0403519	-0.27895	0.0403519	-0.287319	0.0403519	-0.242163	0.0403519	-0.209023	0.0403519	-0.196339	0.0403519	-0.188805	0.0403519	-0.181079	0.0403519	-0.17922	0.0403519	-0.176502	0.0403519	-0.180126		0.0403519	-0.350475	0.0403519	-0.318171	0.0403519	-0.279881	0.0403519	-0.255562
0.045352	-0.283718	0.045352	-0.256182	0.045352	-0.22142	0.045352	-0.197292	0.045352	-0.181509	0.045352	-0.17469	0.045352	-0.170446	0.045352	-0.165248	0.045352	-0.165105	0.045352	-0.164772		0.045352	-0.236034	0.045352	-0.251747	0.045352	-0.212313	0.045352	-0.178838	0.045352	-0.168491	0.045352	-0.160385	0.045352	-0.154663	0.045352	-0.152278	0.045352	-0.148654	0.045352	-0.153137		0.045352	-0.302792	0.045352	-0.285793	0.045352	-0.248648	0.045352	-0.225044
0.0504303	-0.232935	0.0504303	-0.22905	0.0504303	-0.198008	0.0504303	-0.169588	0.0504303	-0.158668	0.0504303	-0.153471	0.0504303	-0.148941	0.0504303	-0.144744	0.0504303	-0.141359	0.0504303	-0.142074		0.0504303	-0.185251	0.0504303	-0.227333	0.0504303	-0.186611	0.0504303	-0.152469	0.0504303	-0.142074	0.0504303	-0.1364	0.0504303	-0.129629	0.0504303	-0.124097	0.0504303	-0.125766	0.0504303	-0.127864		0.0504303	-0.246763	0.0504303	-0.253464	0.0504303	-0.221945	0.0504303	-0.19796
0.0554304	-0.202417	0.0554304	-0.207211	0.0554304	-0.174213	0.0554304	-0.149084	0.0554304	-0.138832	0.0554304	-0.130535	0.0554304	-0.129676	0.0554304	-0.126386	0.0554304	-0.120044	0.0554304	-0.122428		0.0554304	-0.157118	0.0554304	-0.198675	0.0554304	-0.161148	0.0554304	-0.130392	0.0554304	-0.120998	0.0554304	-0.113607	0.0554304	-0.10736	0.0554304	-0.10469	0.0554304	-0.101161	0.0554304	-0.10469		0.0554304	-0.213861	0.0554304	-0.230385	0.0554304	-0.198818	0.0554304	-0.175167
0.0604296	-0.176668	0.0604296	-0.184799	0.0604296	-0.153757	0.0604296	-0.127864	0.0604296	-0.118661	0.0604296	-0.113035	0.0604296	-0.109792	0.0604296	-0.106264	0.0604296	-0.103593	0.0604296	-0.101305		0.0604296	-0.131369	0.0604296	-0.173641	0.0604296	-0.138069	0.0604296	-0.10779	0.0604296	-0.0983481	0.0604296	-0.0925307	0.0604296	-0.0863318	0.0604296	-0.0840907	0.0604296	-0.0806575	0.0604296	-0.0830417		0.0604296	-0.186682	0.0604296	-0.204779	0.0604296	-0.176025	0.0604296	-0.153947
0.0655079	-0.152349	0.0655079	-0.162387	0.0655079	-0.133586	0.0655079	-0.10922	0.0655079	-0.0971084	0.0655079	-0.094295	0.0655079	-0.0904803	0.0655079	-0.0875716	0.0655079	-0.0834708	0.0655079	-0.0839		0.0655079	-0.108957	0.0655079	-0.152612	0.0655079	-0.118137	0.0655079	-0.0880961	0.0655079	-0.078464	0.0655079	-0.0734572	0.0655079	-0.0645404	0.0655079	-0.0649219	0.0655079	-0.061202	0.0655079	-0.0684981		0.0655079	-0.160456	0.0655079	-0.182748	0.0655079	-0.15204	0.0655079	-0.132442
0.070508	-0.132799	0.070508	-0.144554	0.070508	-0.114561	0.070508	-0.0932937	0.070508	-0.0797038	0.070508	-0.0762706	0.070508	-0.071979	0.070508	-0.0700717	0.070508	-0.0650172	0.070508	-0.0668769		0.070508	-0.089407	0.070508	-0.132299	0.070508	-0.0958209	0.070508	-0.067163	0.070508	-0.0598669	0.070508	-0.0538111	0.070508	-0.0485659	0.070508	-0.0494719	0.070508	-0.0438452	0.070508	-0.0478983		0.070508	-0.138998	0.070508	-0.162864	0.070508	-0.133539	0.070508	-0.114704
0.0755863	-0.114751	0.0755863	-0.127721	0.0755863	-0.0973468	0.0755863	-0.0734572	0.0755863	-0.0654941	0.0755863	-0.0590563	0.0755863	-0.0575781	0.0755863	-0.0513792	0.0755863	-0.0481844	0.0755863	-0.0492811		0.0755863	-0.07093	0.0755863	-0.11375	0.0755863	-0.0814681	0.0755863	-0.0536203	0.0755863	-0.0376463	0.0755863	-0.037694	0.0755863	-0.0335455	0.0755863	-0.0301123	0.0755863	-0.0261545	0.0755863	-0.0296354		0.0755863	-0.119997	0.0755863	-0.144554	0.0755863	-0.114322	0.0755863	-0.0962024
0.0805864	-0.0969653	0.0805864	-0.110698	0.0805864	-0.0823741	0.0805864	-0.0590086	0.0805864	-0.0490427	0.0805864	-0.0453711	0.0805864	-0.0399828	0.0805864	-0.0366449	0.0805864	-0.0348806	0.0805864	-0.0361681		0.0805864	-0.0551462	0.0805864	-0.095964	0.0805864	-0.0629191	0.0805864	-0.0353575	0.0805864	-0.020051	0.0805864	-0.0220537	0.0805864	-0.0159502	0.0805864	-0.0133276	0.0805864	-0.0116587	0.0805864	-0.0164747		0.0805864	-0.101924	0.0805864	-0.126529	0.0805864	-0.0967746	0.0805864	-0.0779395
0.0856647	-0.0829463	0.0856647	-0.0953441	0.0856647	-0.0669246	0.0856647	-0.0424623	0.0856647	-0.0337362	0.0856647	-0.0290632	0.0856647	-0.0262976	0.0856647	-0.0218153	0.0856647	-0.0199556	0.0856647	-0.0185728		0.0856647	-0.0413179	0.0856647	-0.0778441	0.0856647	-0.0465155	0.0856647	-0.0216722	0.0856647	-0.00813007	0.0856647	-0.00422001	0.0856647	0.00197887	0.0856647	0.00522137	0.0856647	0.00603199	0.0856647	-0.0010252		0.0856647	-0.0856166	0.0856647	-0.110078	0.0856647	-0.0812297	0.0856647	-0.0622034
0.0906649	-0.0694041	0.0906649	-0.0800853	0.0906649	-0.0505209	0.0906649	-0.0288248	0.0906649	-0.0188589	0.0906649	-0.014472	0.0906649	-0.0128508	0.0906649	-0.00731945	0.0906649	-0.00603199	0.0906649	-0.00436306		0.0906649	-0.0287294	0.0906649	-0.0630622	0.0906649	-0.0316381	0.0906649	-0.00607967	0.0906649	0.005126	0.0906649	0.00703335	0.0906649	0.0123262	0.0906649	0.0148535	0.0906649	0.0180006	0.0906649	0.0126123		0.0906649	-0.0713592	0.0906649	-0.0931983	0.0906649	-0.0653987	0.0906649	-0.0459433
0.0957422	-0.0578165	0.0957422	-0.0655417	0.0957422	-0.0357389	0.0957422	-0.0150919	0.0957422	-0.005126	0.0957422	-0.000357628	0.0957422	0.00431538	0.0957422	0.00264645	0.0957422	0.00803471	0.0957422	0.00932217		0.0957422	-0.0169992	0.0957422	-0.0494719	0.0957422	-0.019002	0.0957422	0.00808239	0.0957422	0.0207663	0.0957422	0.0227213	0.0957422	0.0294447	0.0957422	0.0325918	0.0957422	0.031352	0.0957422	0.0293493		0.0957422	-0.0590086	0.0957422	-0.0799422	0.0957422	-0.0497103	0.0957422	-0.033927
0.100742	-0.0466585	0.100742	-0.0492334	0.100742	-0.0221968	0.100742	-2.38419e-05	0.100742	0.00760555	0.100742	0.0129938	0.100742	0.0160933	0.100742	0.0202417	0.100742	0.0239611	0.100742	0.0232458		0.100742	-0.00660419	0.100742	-0.0332594	0.100742	-0.000548363	0.100742	0.0228643	0.100742	0.0325918	0.100742	0.0379324	0.100742	0.0388384	0.100742	0.0456572	0.100742	0.0484228	0.100742	0.041461		0.100742	-0.0472784	0.100742	-0.06249	0.100742	-0.0341654	0.100742	-0.0172377
0.105821	-0.0358343	0.105821	-0.0367403	0.105821	-0.0074625	0.105821	0.0132799	0.105821	0.022912	0.105821	0.0255823	0.105821	0.0290155	0.105821	0.0344038	0.105821	0.0375032	0.105821	0.0352144		0.105821	0.00436306	0.105821	-0.0185251	0.105821	0.0118494	0.105821	0.0359297	0.105821	0.0469923	0.105821	0.0510931	0.105821	0.0537157	0.105821	0.0596762	0.105821	0.0620604	0.105821	0.0564337		0.105821	-0.0360727	0.105821	-0.0473738	0.105821	-0.0196218	0.105821	-0.00302792
0.110821	-0.0261068	0.110821	-0.022769	0.110821	0.005126	0.110821	0.0250578	0.110821	0.0359774	0.110821	0.0391722	0.110821	0.0433683	0.110821	0.0460863	0.110821	0.0493765	0.110821	0.0500917		0.110821	0.013566	0.110821	-0.0054121	0.110821	0.0268221	0.110821	0.0512362	0.110821	0.0616312	0.110821	0.0637774	0.110821	0.0670199	0.110821	0.0780349	0.110821	0.0735049	0.110821	0.068975		0.110821	-0.0260115	0.110821	-0.0335932	0.110821	-0.00498295	0.110821	0.0102758
0.115821	-0.0165224	0.115821	-0.0105619	0.115821	0.0194788	0.115821	0.0375986	0.115821	0.0491381	0.115821	0.0498533	0.115821	0.055337	0.115821	0.0595808	0.115821	0.0627761	0.115821	0.0622988		0.115821	0.0210524	0.115821	0.00889301	0.115821	0.0426531	0.115821	0.0606775	0.115821	0.0764136	0.115821	0.078321	0.115821	0.0838046	0.115821	0.0882392	0.115821	0.0880485	0.115821	0.0795131		0.115821	-0.0172853	0.115821	-0.0188112	0.115821	0.00946522	0.115821	0.0225306
0.120899	-0.00708103	0.120899	0.0030756	0.120899	0.0319242	0.120899	0.0510931	0.120899	0.0593901	0.120899	0.0626807	0.120899	0.0687842	0.120899	0.0719314	0.120899	0.0763183	0.120899	0.0711207		0.120899	0.0298262	0.120899	0.0205278	0.120899	0.0540972	0.120899	0.0758414	0.120899	0.0883822	0.120899	0.0917201	0.120899	0.0926738	0.120899	0.103927	0.120899	0.0967269	0.120899	0.095201		0.120899	-0.00760555	0.120899	-0.00650883	0.120899	0.0250101	0.120899	0.0363588
0.125899	0.000977516	0.125899	0.0184298	0.125899	0.0465155	0.125899	0.0618696	0.125899	0.0736957	0.125899	0.0757937	0.125899	0.0800853	0.125899	0.0835185	0.125899	0.0873332	0.125899	0.0855689		0.125899	0.0387907	0.125899	0.0334501	0.125899	0.0677829	0.125899	0.090528	0.125899	0.101305	0.125899	0.104642	0.125899	0.103927	0.125899	0.113464	0.125899	0.112033	0.125899	0.108076		0.125899	0.00154972	0.125899	0.00679493	0.125899	0.0359297	0.125899	0.0515223
0.130977	0.00927448	0.130977	0.0307322	0.130977	0.0576258	0.130977	0.0773673	0.130977	0.0822787	0.130977	0.0847583	0.130977	0.090528	0.130977	0.0944858	0.130977	0.0950103	0.130977	0.0968699		0.130977	0.0449896	0.130977	0.0488043	0.130977	0.0823741	0.130977	0.100589	0.130977	0.11127	0.130977	0.116945	0.130977	0.116373	0.130977	0.123668	0.130977	0.122333	0.130977	0.116563		0.130977	0.00855923	0.130977	0.0202417	0.130977	0.0479937	0.130977	0.0637298
0.135977	0.0165701	0.135977	0.0431776	0.135977	0.0702624	0.135977	0.0874286	0.135977	0.0946765	0.135977	0.0986819	0.135977	0.10326	0.135977	0.107217	0.135977	0.110412	0.135977	0.110507		0.135977	0.0522852	0.135977	0.0606298	0.135977	0.0935321	0.135977	0.114322	0.135977	0.122524	0.135977	0.129724	0.135977	0.128818	0.135977	0.136257	0.135977	0.131679	0.135977	0.125623		0.135977	0.0167608	0.135977	0.0330687	0.135977	0.0590563	0.135977	0.0751739
0.141055	0.0249624	0.141055	0.0561953	0.141055	0.0840907	0.141055	0.0994925	0.141055	0.109601	0.141055	0.108934	0.141055	0.11375	0.141055	0.116754	0.141055	0.121475	0.141055	0.119663		0.141055	0.0598669	0.141055	0.0758891	0.141055	0.109649	0.141055	0.123907	0.141055	0.139022	0.141055	0.138927	0.141055	0.143075	0.141055	0.145603	0.141055	0.145174	0.141055	0.142551		0.141055	0.0250101	0.141055	0.0439882	0.141055	0.0729327	0.141055	0.0877624
0.146055	0.0332594	0.146055	0.0661616	0.146055	0.0915771	0.146055	0.109649	0.146055	0.115228	0.146055	0.118328	0.146055	0.123668	0.146055	0.128961	0.146055	0.129581	0.146055	0.127912		0.146055	0.0670199	0.146055	0.0865703	0.146055	0.118471	0.146055	0.137496	0.146055	0.147653	0.146055	0.149465	0.146055	0.153184	0.146055	0.158763	0.146055	0.156856	0.146055	0.151039		0.146055	0.0330687	0.146055	0.0560522	0.146055	0.0826602	0.146055	0.098825
0.151134	0.0413656	0.151134	0.0772243	0.151134	0.103403	0.151134	0.122095	0.151134	0.126338	0.151134	0.130868	0.151134	0.135494	0.151134	0.138879	0.151134	0.140119	0.151134	0.139881		0.151134	0.0740294	0.151134	0.0974422	0.151134	0.129438	0.151134	0.147701	0.151134	0.159193	0.151134	0.164629	0.151134	0.163484	0.151134	0.168348	0.151134	0.167919	0.151134	0.163627		0.151134	0.0408411	0.151134	0.0672584	0.151134	0.0941043	0.151134	0.107456
0.156134	0.0481367	0.156134	0.0864272	0.156134	0.114847	0.156134	0.130725	0.156134	0.135589	0.156134	0.140644	0.156134	0.144363	0.156134	0.144792	0.156134	0.149704	0.156134	0.148321		0.156134	0.0798469	0.156134	0.106454	0.156134	0.141788	0.156134	0.158763	0.156134	0.168825	0.156134	0.17345	0.156134	0.171066	0.156134	0.181032	0.156134	0.17612	0.156134	0.170017		0.156134	0.0472307	0.156134	0.0775104	0.156134	0.105358	0.156134	0.120187
0.161212	0.0572443	0.161212	0.0972991	0.161212	0.126911	0.161212	0.139976	0.161212	0.150323	0.161212	0.150991	0.161212	0.15533	0.161212	0.156332	0.161212	0.159669	0.161212	0.157762		0.161212	0.0860457	0.161212	0.119853	0.161212	0.154615	0.161212	0.17078	0.161212	0.178266	0.161212	0.182796	0.161212	0.183273	0.161212	0.185562	0.161212	0.184417	0.161212	0.183368		0.161212	0.0547647	0.161212	0.0890975	0.161212	0.118042	0.161212	0.129104
0.166212	0.0642066	0.166212	0.104547	0.166212	0.134397	0.166212	0.148082	0.166212	0.154472	0.166212	0.159383	0.166212	0.161624	0.166212	0.167108	0.166212	0.165868	0.166212	0.164295		0.166212	0.0922446	0.166212	0.128055	0.166212	0.164295	0.166212	0.180173	0.166212	0.187469	0.166212	0.193716	0.166212	0.191713	0.166212	0.197865	0.166212	0.193668	0.166212	0.190235		0.166212	0.0614405	0.166212	0.0968223	0.166212	0.125909	0.166212	0.138259
0.171211	0.0729327	0.171211	0.114418	0.171211	0.143123	0.171211	0.156808	0.171211	0.166297	0.171211	0.166488	0.171211	0.171066	0.171211	0.173879	0.171211	0.174356	0.171211	0.172449		0.171211	0.0983481	0.171211	0.136877	0.171211	0.172592	0.171211	0.187565	0.171211	0.196625	0.171211	0.204779	0.171211	0.200201	0.171211	0.204159	0.171211	0.204111	0.171211	0.200869		0.171211	0.0695949	0.171211	0.107408	0.171211	0.135398	0.171211	0.146842
0.17629	0.0802283	0.17629	0.123621	0.17629	0.151945	0.17629	0.166679	0.17629	0.172735	0.17629	0.174594	0.17629	0.181413	0.17629	0.180746	0.17629	0.181365	0.17629	0.182558		0.17629	0.104738	0.17629	0.148178	0.17629	0.183034	0.17629	0.200964	0.17629	0.205351	0.17629	0.208975	0.17629	0.212027	0.17629	0.21484	0.17629	0.210453	0.17629	0.208546		0.17629	0.0759368	0.17629	0.116849	0.17629	0.1436	0.17629	0.156093
0.18129	0.0891929	0.18129	0.131202	0.18129	0.159765	0.18129	0.173259	0.18129	0.180841	0.18129	0.18375	0.18129	0.188519	0.18129	0.187231	0.18129	0.188948	0.18129	0.187088		0.18129	0.111223	0.18129	0.157714	0.18129	0.194431	0.18129	0.204445	0.18129	0.211597	0.18129	0.220419	0.18129	0.219608	0.18129	0.221849	0.18129	0.216652	0.18129	0.214363		0.18129	0.084043	0.18129	0.123382	0.18129	0.152994	0.18129	0.165344
0.186368	0.0977759	0.186368	0.140214	0.186368	0.167394	0.186368	0.181461	0.186368	0.188328	0.186368	0.190998	0.186368	0.194384	0.186368	0.194908	0.186368	0.197245	0.186368	0.195099		0.186368	0.117231	0.186368	0.166917	0.186368	0.200106	0.186368	0.214411	0.186368	0.221325	0.186368	0.227953	0.186368	0.229336	0.186368	0.231577	0.186368	0.226332	0.186368	0.222994		0.186368	0.0913863	0.186368	0.13187	0.186368	0.157381	0.186368	0.173927
0.191368	0.105215	0.191368	0.148654	0.191368	0.176597	0.191368	0.189711	0.191368	0.197578	0.191368	0.197388	0.191368	0.201488	0.191368	0.202871	0.191368	0.204922	0.191368	0.201822		0.191368	0.123859	0.191368	0.174213	0.191368	0.210835	0.191368	0.222612	0.191368	0.229527	0.191368	0.236441	0.191368	0.237585	0.191368	0.235868	0.191368	0.232388	0.191368	0.22967		0.191368	0.0981097	0.191368	0.141645	0.191368	0.168252	0.191368	0.183034
0.196446	0.112892	0.196446	0.155616	0.196446	0.180936	0.196446	0.195957	0.196446	0.200726	0.196446	0.204254	0.196446	0.209881	0.196446	0.209833	0.196446	0.212074	0.196446	0.205494		0.196446	0.12877	0.196446	0.181413	0.196446	0.216366	0.196446	0.231243	0.196446	0.233866	0.196446	0.242449	0.196446	0.243259	0.196446	0.243975	0.196446	0.239016	0.196446	0.240446		0.196446	0.105548	0.196446	0.147605	0.196446	0.177503	0.196446	0.190044
0.201447	0.122428	0.201447	0.162912	0.201447	0.19076	0.201447	0.202013	0.201447	0.209833	0.201447	0.213505	0.201447	0.214077	0.201447	0.216223	0.201447	0.2167	0.201447	0.215364		0.201447	0.136304	0.201447	0.189186	0.201447	0.223518	0.201447	0.237585	0.201447	0.245214	0.201447	0.248648	0.201447	0.249268	0.201447	0.249983	0.201447	0.246502	0.201447	0.244356		0.201447	0.113512	0.201447	0.153947	0.201447	0.181604	0.201447	0.196291
0.206524	0.128484	0.206524	0.166917	0.206524	0.194622	0.206524	0.207163	0.206524	0.214029	0.206524	0.21751	0.206524	0.221897	0.206524	0.217844	0.206524	0.217653	0.206524	0.218225		0.206524	0.141693	0.206524	0.194288	0.206524	0.230671	0.206524	0.243164	0.206524	0.24798	0.206524	0.25499	0.206524	0.258709	0.206524	0.253798	0.206524	0.249506	0.206524	0.250126		0.206524	0.119758	0.206524	0.161291	0.206524	0.186706	0.206524	0.201775
0.211524	0.136638	0.211524	0.172592	0.211524	0.201822	0.211524	0.216461	0.211524	0.220753	0.211524	0.224329	0.211524	0.225855	0.211524	0.224615	0.211524	0.226093	0.211524	0.225616		0.211524	0.147319	0.211524	0.201822	0.211524	0.238014	0.211524	0.250555	0.211524	0.254608	0.211524	0.262953	0.211524	0.262381	0.211524	0.260855	0.211524	0.255943	0.211524	0.254847		0.211524	0.127435	0.211524	0.166774	0.211524	0.196386	0.211524	0.208117
0.216524	0.144029	0.216524	0.178266	0.216524	0.209023	0.216524	0.220419	0.216524	0.227428	0.216524	0.229002	0.216524	0.233675	0.216524	0.232674	0.216524	0.2342	0.216524	0.231863		0.216524	0.152469	0.216524	0.207211	0.216524	0.243975	0.216524	0.258089	0.216524	0.262285	0.216524	0.268484	0.216524	0.265528	0.216524	0.265194	0.216524	0.260521	0.216524	0.257517		0.216524	0.134159	0.216524	0.17159	0.216524	0.201488	0.216524	0.211311
0.221602	0.15204	0.221602	0.184036	0.221602	0.212837	0.221602	0.226522	0.221602	0.233866	0.221602	0.236059	0.221602	0.235773	0.221602	0.237585	0.221602	0.238825	0.221602	0.237251		0.221602	0.159193	0.221602	0.213457	0.221602	0.250507	0.221602	0.264765	0.221602	0.269581	0.221602	0.27249	0.221602	0.272108	0.221602	0.26939	0.221602	0.26486	0.221602	0.261189		0.221602	0.141073	0.221602	0.176883	0.221602	0.20826	0.221602	0.216604
0.226603	0.159574	0.226603	0.188757	0.226603	0.220037	0.226603	0.230528	0.226603	0.237156	0.226603	0.241209	0.226603	0.241209	0.226603	0.243116	0.226603	0.240637	0.226603	0.239635		0.226603	0.164247	0.226603	0.218035	0.226603	0.258232	0.226603	0.27063	0.226603	0.270582	0.226603	0.276876	0.226603	0.278069	0.226603	0.273586	0.226603	0.271727	0.226603	0.270201		0.226603	0.148893	0.226603	0.181842	0.226603	0.21093	0.226603	0.221897
0.231681	0.167585	0.231681	0.194002	0.231681	0.222898	0.231681	0.234772	0.231681	0.243164	0.231681	0.242163	0.231681	0.245119	0.231681	0.243879	0.231681	0.244833	0.231681	0.241924		0.231681	0.17097	0.231681	0.224758	0.231681	0.259329	0.231681	0.271917	0.231681	0.276066	0.231681	0.278784	0.231681	0.281883	0.231681	0.277353	0.231681	0.27249	0.231681	0.270296		0.231681	0.155807	0.231681	0.188614	0.231681	0.21627	0.231681	0.228382
0.236681	0.173593	0.236681	0.196196	0.236681	0.226665	0.236681	0.239635	0.236681	0.245644	0.236681	0.246788	0.236681	0.247074	0.236681	0.244499	0.236681	0.246502	0.236681	0.242592		0.236681	0.176692	0.236681	0.231052	0.236681	0.267578	0.236681	0.276543	0.236681	0.278069	0.236681	0.283743	0.236681	0.28503	0.236681	0.278736	0.236681	0.275494	0.236681	0.272776		0.236681	0.162769	0.236681	0.190092	0.236681	0.216652	0.236681	0.230528
0.241758	0.179172	0.241758	0.200821	0.241758	0.229193	0.241758	0.242783	0.241758	0.248075	0.241758	0.249458	0.241758	0.250746	0.241758	0.248219	0.241758	0.247074	0.241758	0.244738		0.241758	0.180173	0.241758	0.231052	0.241758	0.268246	0.241758	0.282789	0.241758	0.282312	0.241758	0.285507	0.241758	0.285698	0.241758	0.282598	0.241758	0.277735	0.241758	0.2733		0.241758	0.168777	0.241758	0.195337	0.241758	0.222946	0.241758	0.232531
0.246758	0.186134	0.246758	0.206114	0.246758	0.232197	0.246758	0.245167	0.246758	0.250364	0.246758	0.252272	0.246758	0.24922	0.246758	0.249554	0.246758	0.247789	0.246758	0.246931		0.246758	0.186134	0.246758	0.23749	0.246758	0.272346	0.246758	0.284983	0.246758	0.287748	0.246758	0.287939	0.246758	0.288595	0.246758	0.285507	0.246758	0.27845	0.246758	0.273884		0.246758	0.175262	0.246758	0.198437	0.246758	0.223804	0.246758	0.235868
0.251837	0.19343	0.251837	0.206877	0.251837	0.235773	0.251837	0.246073	0.251837	0.25251	0.251837	0.250364	0.251837	0.252081	0.251837	0.251223	0.251837	0.247587	0.251837	0.246264		0.251837	0.191666	0.251837	0.239874	0.251837	0.273777	0.251837	0.288201	0.251837	0.28689	0.251837	0.29018	0.251837	0.291325	0.251837	0.284887	0.251837	0.280787	0.251837	0.274731		0.251837	0.181985	0.251837	0.19982	0.251837	0.224949	0.251837	0.236917
0.256837	0.198484	0.256837	0.211502	0.256837	0.234056	0.256837	0.247456	0.256837	0.253607	0.256837	0.254465	0.256837	0.251795	0.256837	0.250555	0.256837	0.247885	0.256837	0.245119		0.256837	0.196959	0.256837	0.242115	0.256837	0.276304	0.256837	0.291945	0.256837	0.287391	0.256837	0.289846	0.256837	0.292326	0.256837	0.285316	0.256837	0.282074	0.256837	0.272922		0.256837	0.18828	0.256837	0.201202	0.256837	0.228811	0.256837	0.235964
0.261915	0.204206	0.261915	0.213266	0.261915	0.235964	0.261915	0.250269	0.261915	0.251318	0.261915	0.254131	0.261915	0.250364	0.261915	0.249029	0.261915	0.247599	0.261915	0.246931		0.261915	0.202776	0.261915	0.246597	0.261915	0.276638	0.261915	0.293089	0.261915	0.28751	0.261915	0.289656	0.261915	0.290943	0.261915	0.286032	0.261915	0.278641	0.261915	0.271584		0.261915	0.194431	0.261915	0.204826	0.261915	0.228859	0.261915	0.237823
0.266915	0.208546	0.266915	0.214554	0.266915	0.235582	0.266915	0.248457	0.266915	0.25251	0.266915	0.250507	0.266915	0.24798	0.266915	0.247026	0.266915	0.246645	0.266915	0.244499		0.266915	0.206924	0.266915	0.248791	0.266915	0.274063	0.266915	0.291325	0.266915	0.287415	0.266915	0.289036	0.266915	0.290228	0.266915	0.283695	0.266915	0.280977	0.266915	0.271488		0.266915	0.199104	0.266915	0.208117	0.266915	0.228811	0.266915	0.238014
0.271915	0.215221	0.271915	0.218225	0.271915	0.236965	0.271915	0.247122	0.271915	0.250221	0.271915	0.250507	0.271915	0.248266	0.271915	0.246073	0.271915	0.244022	0.271915	0.243021		0.271915	0.211931	0.271915	0.251652	0.271915	0.274063	0.271915	0.291849	0.271915	0.286759	0.271915	0.28875	0.271915	0.288988	0.271915	0.282265	0.271915	0.279499	0.271915	0.270344		0.271915	0.205017	0.271915	0.209166	0.271915	0.230671	0.271915	0.237585
0.276994	0.218845	0.276994	0.218941	0.276994	0.234438	0.276994	0.247122	0.276994	0.249506	0.276994	0.247694	0.276994	0.245262	0.276994	0.24159	0.276994	0.240828	0.276994	0.237251		0.276994	0.21627	0.276994	0.251747	0.276994	0.273682	0.276994	0.288321	0.276994	0.286127	0.276994	0.284363	0.276994	0.28565	0.276994	0.278259	0.276994	0.273157	0.276994	0.264956		0.276994	0.209547	0.276994	0.21155	0.276994	0.226427	0.276994	0.235296
0.281993	0.224901	0.281993	0.219227	0.281993	0.237728	0.281993	0.24531	0.281993	0.247646	0.281993	0.248648	0.281993	0.242306	0.281993	0.243116	0.281993	0.239588	0.281993	0.237776		0.281993	0.22123	0.281993	0.251938	0.281993	0.272251	0.281993	0.28689	0.281993	0.285984	0.281993	0.280787	0.281993	0.283934	0.281993	0.279976	0.281993	0.271488	0.281993	0.264336		0.281993	0.216938	0.281993	0.210978	0.281993	0.228668	0.281993	0.233103
0.287071	0.22905	0.287071	0.219084	0.287071	0.234962	0.287071	0.244976	0.287071	0.245882	0.287071	0.245358	0.287071	0.243975	0.287071	0.239445	0.287071	0.236536	0.287071	0.232721		0.287071	0.226379	0.287071	0.253988	0.287071	0.272346	0.287071	0.286556	0.287071	0.284267	0.287071	0.278736	0.287071	0.282837	0.287071	0.27597	0.287071	0.270773	0.287071	0.260426		0.287071	0.221802	0.287071	0.211407	0.287071	0.228907	0.287071	0.232483
0.292071	0.233532	0.292071	0.221134	0.292071	0.235535	0.292071	0.242496	0.292071	0.243975	0.292071	0.244499	0.292071	0.239826	0.292071	0.236965	0.292071	0.234295	0.292071	0.232769		0.292071	0.230671	0.292071	0.254179	0.292071	0.27125	0.292071	0.285007	0.292071	0.282789	0.292071	0.278879	0.292071	0.278545	0.292071	0.274445	0.292071	0.269342	0.292071	0.255419		0.292071	0.226856	0.292071	0.212217	0.292071	0.225283	0.292071	0.23172
0.29715	0.23768	0.29715	0.221039	0.29715	0.234867	0.29715	0.239683	0.29715	0.242783	0.29715	0.24078	0.29715	0.238777	0.29715	0.234581	0.29715	0.232101	0.29715	0.22986		0.29715	0.235439	0.29715	0.25437	0.29715	0.271917	0.29715	0.284124	0.29715	0.280357	0.29715	0.27516	0.29715	0.275541	0.29715	0.269962	0.29715	0.263668	0.29715	0.254417		0.29715	0.232483	0.29715	0.213839	0.29715	0.224234	0.29715	0.229002
0.30215	0.242973	0.30215	0.221992	0.30215	0.231148	0.30215	0.238348	0.30215	0.239111	0.30215	0.236536	0.30215	0.23625	0.30215	0.231243	0.30215	0.230528	0.30215	0.227142		0.30215	0.240112	0.30215	0.253845	0.30215	0.268198	0.30215	0.282455	0.30215	0.276781	0.30215	0.274302	0.30215	0.271822	0.30215	0.268103	0.30215	0.260855	0.30215	0.250126		0.30215	0.236822	0.30215	0.21298	0.30215	0.223518	0.30215	0.227858
0.307228	0.247932	0.307228	0.223566	0.307228	0.230433	0.307228	0.235678	0.307228	0.237442	0.307228	0.235344	0.307228	0.230766	0.307228	0.232912	0.307228	0.227428	0.307228	0.224234		0.307228	0.245214	0.307228	0.255991	0.307228	0.264669	0.307228	0.27578	0.307228	0.275684	0.307228	0.268532	0.307228	0.267149	0.307228	0.264002	0.307228	0.2558	0.307228	0.245739		0.307228	0.242544	0.307228	0.213934	0.307228	0.222577	0.307228	0.224615
0.312228	0.25127	0.312228	0.224854	0.312228	0.230003	0.312228	0.234295	0.312228	0.233294	0.312228	0.232769	0.312228	0.229431	0.312228	0.225712	0.312228	0.22719	0.312228	0.222422		0.312228	0.251556	0.312228	0.255323	0.312228	0.264765	0.312228	0.275064	0.312228	0.272823	0.312228	0.265766	0.312228	0.265289	0.312228	0.261951	0.312228	0.252129	0.312228	0.241018		0.312228	0.248648	0.312228	0.214411	0.312228	0.220991	0.312228	0.222851
0.317306	0.255848	0.317306	0.226367	0.317306	0.227047	0.317306	0.232388	0.317306	0.230909	0.317306	0.228716	0.317306	0.227858	0.317306	0.224234	0.317306	0.222136	0.317306	0.218941		0.317306	0.25499	0.317306	0.253416	0.317306	0.262619	0.317306	0.270058	0.317306	0.268675	0.317306	0.264574	0.317306	0.26219	0.317306	0.257183	0.317306	0.247742	0.317306	0.239016		0.317306	0.252653	0.317306	0.214506	0.317306	0.221563	0.317306	0.221373
0.322306	0.260521	0.322306	0.228477	0.322306	0.226046	0.322306	0.233818	0.322306	0.229145	0.322306	0.228239	0.322306	0.22576	0.322306	0.223089	0.322306	0.220037	0.322306	0.218702		0.322306	0.260855	0.322306	0.254847	0.322306	0.262905	0.322306	0.270058	0.322306	0.266911	0.322306	0.263	0.322306	0.25971	0.322306	0.253845	0.322306	0.247456	0.322306	0.235296		0.322306	0.259853	0.322306	0.217176	0.322306	0.219084	0.322306	0.220943
0.327306	0.265909	0.327306	0.228573	0.327306	0.229336	0.327306	0.230146	0.327306	0.228811	0.327306	0.226809	0.327306	0.222994	0.327306	0.222326	0.327306	0.219942	0.327306	0.216032		0.327306	0.267244	0.327306	0.253559	0.327306	0.260092	0.327306	0.267244	0.327306	0.264193	0.327306	0.256945	0.327306	0.257946	0.327306	0.25046	0.327306	0.246454	0.327306	0.232674		0.327306	0.26548	0.327306	0.215603	0.327306	0.217272	0.327306	0.218607
0.332384	0.270487	0.332384	0.229765	0.332384	0.226141	0.332384	0.227095	0.332384	0.226332	0.332384	0.224186	0.332384	0.221134	0.332384	0.219465	0.332384	0.219322	0.332384	0.216843		0.332384	0.272156	0.332384	0.253941	0.332384	0.259138	0.332384	0.261713	0.332384	0.260759	0.332384	0.25313	0.332384	0.25189	0.332384	0.248934	0.332384	0.241209	0.332384	0.228287		0.332384	0.271107	0.332384	0.216986	0.332384	0.218273	0.332384	0.21484
0.337384	0.276543	0.337384	0.232244	0.337384	0.227619	0.337384	0.226809	0.337384	0.224949	0.337384	0.222994	0.337384	0.219227	0.337384	0.216604	0.337384	0.216127	0.337384	0.212217		0.337384	0.278355	0.337384	0.255562	0.337384	0.257851	0.337384	0.261045	0.337384	0.260616	0.337384	0.255943	0.337384	0.250031	0.337384	0.246073	0.337384	0.23768	0.337384	0.222231		0.337384	0.277639	0.337384	0.219322	0.337384	0.215889	0.337384	0.215651
0.342463	0.280977	0.342463	0.232578	0.342463	0.226189	0.342463	0.225426	0.342463	0.220371	0.342463	0.219036	0.342463	0.218559	0.342463	0.215174	0.342463	0.212456	0.342463	0.211359		0.342463	0.285126	0.342463	0.255085	0.342463	0.257946	0.342463	0.25971	0.342463	0.25704	0.342463	0.252272	0.342463	0.247122	0.342463	0.244261	0.342463	0.232578	0.342463	0.221039		0.342463	0.283791	0.342463	0.220371	0.342463	0.215603	0.342463	0.212945
0.347463	0.286032	0.347463	0.236155	0.347463	0.225855	0.347463	0.22576	0.347463	0.219704	0.347463	0.218893	0.347463	0.216557	0.347463	0.211168	0.347463	0.211454	0.347463	0.208641		0.347463	0.292278	0.347463	0.256325	0.347463	0.253702	0.347463	0.257469	0.347463	0.25561	0.347463	0.248171	0.347463	0.24264	0.347463	0.241161	0.347463	0.22905	0.347463	0.218321		0.347463	0.291849	0.347463	0.221659	0.347463	0.215174	0.347463	0.21031
0.35254	0.290562	0.35254	0.234867	0.35254	0.223328	0.35254	0.223351	0.35254	0.216986	0.35254	0.215698	0.35254	0.214697	0.35254	0.210405	0.35254	0.209595	0.35254	0.204874		0.35254	0.296999	0.35254	0.253559	0.35254	0.253321	0.35254	0.253225	0.35254	0.249887	0.35254	0.245453	0.35254	0.238253	0.35254	0.235058	0.35254	0.225283	0.35254	0.213123		0.35254	0.296427	0.35254	0.222231	0.35254	0.214649	0.35254	0.210978
0.35754	0.298048	0.35754	0.239159	0.35754	0.22781	0.35754	0.221373	0.35754	0.216747	0.35754	0.214602	0.35754	0.213743	0.35754	0.212122	0.35754	0.208927	0.35754	0.206209		0.35754	0.30563	0.35754	0.25561	0.35754	0.253464	0.35754	0.252224	0.35754	0.248791	0.35754	0.242592	0.35754	0.238062	0.35754	0.233294	0.35754	0.225426	0.35754	0.21484		0.35754	0.304962	0.35754	0.224901	0.35754	0.214268	0.35754	0.207926
0.362618	0.304199	0.362618	0.240303	0.362618	0.22266	0.362618	0.220848	0.362618	0.216986	0.362618	0.215174	0.362618	0.212217	0.362618	0.210691	0.362618	0.20876	0.362618	0.204683		0.362618	0.313117	0.362618	0.25518	0.362618	0.253035	0.362618	0.250698	0.362618	0.249077	0.362618	0.24159	0.362618	0.234581	0.362618	0.231577	0.362618	0.225855	0.362618	0.213457		0.362618	0.312544	0.362618	0.224615	0.362618	0.213552	0.362618	0.209976
0.367619	0.312735	0.367619	0.243402	0.367619	0.228382	0.367619	0.220264	0.367619	0.216318	0.367619	0.2136	0.367619	0.211836	0.367619	0.20969	0.367619	0.208307	0.367619	0.205542		0.367619	0.323178	0.367619	0.258995	0.367619	0.252748	0.367619	0.250174	0.367619	0.245644	0.367619	0.240732	0.367619	0.235487	0.367619	0.228334	0.367619	0.221516	0.367619	0.211073		0.367619	0.321318	0.367619	0.228239	0.367619	0.213457	0.367619	0.208546
0.372697	0.318791	0.372697	0.244547	0.372697	0.228668	0.372697	0.219084	0.372697	0.215698	0.372697	0.21174	0.372697	0.210966	0.372697	0.207354	0.372697	0.208212	0.372697	0.204397		0.372697	0.331332	0.372697	0.259758	0.372697	0.252605	0.372697	0.246788	0.372697	0.243641	0.372697	0.238479	0.372697	0.233532	0.372697	0.229097	0.372697	0.218702	0.372697	0.210691		0.372697	0.329901	0.372697	0.231339	0.372697	0.214554	0.372697	0.208784
0.377697	0.327851	0.377697	0.248171	0.377697	0.229193	0.377697	0.219751	0.377697	0.215889	0.377697	0.212551	0.377697	0.209738	0.377697	0.209595	0.377697	0.207401	0.377697	0.203873		0.377697	0.342013	0.377697	0.258327	0.377697	0.252641	0.377697	0.245977	0.377697	0.243307	0.377697	0.236298	0.377697	0.231148	0.377697	0.229097	0.377697	0.22061	0.377697	0.20783		0.377697	0.338961	0.377697	0.2342	0.377697	0.215603	0.377697	0.207258
0.382697	0.334479	0.382697	0.252033	0.382697	0.228954	0.382697	0.2208	0.382697	0.214363	0.382697	0.211979	0.382697	0.210072	0.382697	0.210453	0.382697	0.207771	0.382697	0.204397		0.382697	0.352026	0.382697	0.260187	0.382697	0.252415	0.382697	0.245644	0.382697	0.242163	0.382697	0.235296	0.382697	0.231005	0.382697	0.226999	0.382697	0.215221	0.382697	0.207306		0.382697	0.349213	0.382697	0.235916	0.382697	0.217606	0.382697	0.207592
0.387775	0.344969	0.387775	0.255657	0.387775	0.229002	0.387775	0.220181	0.387775	0.214554	0.387775	0.211216	0.387775	0.212217	0.387775	0.206686	0.387775	0.207783	0.387775	0.204302		0.387775	0.362565	0.387775	0.263525	0.387775	0.252796	0.387775	0.245167	0.387775	0.239397	0.387775	0.236536	0.387775	0.226856	0.387775	0.222517	0.387775	0.215174	0.387775	0.206638		0.387775	0.360371	0.387775	0.239254	0.387775	0.218512	0.387775	0.207115
0.392775	0.35422	0.392775	0.259949	0.392775	0.232721	0.392775	0.223137	0.392775	0.219179	0.392775	0.212551	0.392775	0.211454	0.392775	0.208593	0.392775	0.207687	0.392775	0.205887		0.392775	0.373818	0.392775	0.267197	0.392775	0.251032	0.392775	0.244356	0.392775	0.239254	0.392775	0.234009	0.392775	0.226952	0.392775	0.222755	0.392775	0.214745	0.392775	0.205732		0.392775	0.371386	0.392775	0.244881	0.392775	0.217749	0.392775	0.209166
0.397853	0.364996	0.397853	0.265957	0.397853	0.235678	0.397853	0.224997	0.397853	0.216986	0.397853	0.213076	0.397853	0.213243	0.397853	0.211645	0.397853	0.20969	0.397853	0.206924		0.397853	0.387503	0.397853	0.270058	0.397853	0.25313	0.397853	0.24469	0.397853	0.238825	0.397853	0.231863	0.397853	0.226022	0.397853	0.222755	0.397853	0.21546	0.397853	0.205399		0.397853	0.385167	0.397853	0.247599	0.397853	0.220991	0.397853	0.211454
0.402853	0.377823	0.402853	0.270201	0.402853	0.239922	0.402853	0.225283	0.402853	0.219036	0.402853	0.21546	0.402853	0.215031	0.402853	0.211407	0.402853	0.210596	0.402853	0.207926		0.402853	0.402142	0.402853	0.272871	0.402853	0.256277	0.402853	0.247217	0.402853	0.240637	0.402853	0.234581	0.402853	0.226236	0.402853	0.221277	0.402853	0.213362	0.402853	0.20783		0.402853	0.399138	0.402853	0.254942	0.402853	0.224567	0.402853	0.214077
0.407931	0.391032	0.407931	0.275351	0.407931	0.241877	0.407931	0.22905	0.407931	0.219894	0.407931	0.218035	0.407931	0.214268	0.407931	0.210739	0.407931	0.212933	0.407931	0.210596		0.407931	0.418259	0.407931	0.276066	0.407931	0.257803	0.407931	0.24407	0.407931	0.23892	0.407931	0.234533	0.407931	0.224043	0.407931	0.22328	0.407931	0.214983	0.407931	0.207449		0.407931	0.413395	0.407931	0.257755	0.407931	0.225998	0.407931	0.213123
0.412931	0.404717	0.412931	0.279881	0.412931	0.248838	0.412931	0.22986	0.412931	0.221563	0.412931	0.218607	0.412931	0.215889	0.412931	0.214983	0.412931	0.215555	0.412931	0.211836		0.412931	0.432087	0.412931	0.279356	0.412931	0.260473	0.412931	0.245644	0.412931	0.236345	0.412931	0.234009	0.412931	0.225473	0.412931	0.222231	0.412931	0.213791	0.412931	0.208546		0.412931	0.42894	0.412931	0.26424	0.412931	0.228525	0.412931	0.214125
0.41801	0.419499	0.41801	0.286604	0.41801	0.249029	0.41801	0.232149	0.41801	0.223661	0.41801	0.22123	0.41801	0.218225	0.41801	0.219275	0.41801	0.216127	0.41801	0.217319		0.41801	0.448634	0.41801	0.283934	0.41801	0.262285	0.41801	0.246025	0.41801	0.23749	0.41801	0.232864	0.41801	0.227047	0.41801	0.221516	0.41801	0.215364	0.41801	0.209404		0.41801	0.445678	0.41801	0.272823	0.41801	0.235201	0.41801	0.218321
0.42301	0.434805	0.42301	0.293709	0.42301	0.253321	0.42301	0.235249	0.42301	0.228859	0.42301	0.222374	0.42301	0.221039	0.42301	0.219084	0.42301	0.219656	0.42301	0.217033		0.42301	0.466659	0.42301	0.289036	0.42301	0.262762	0.42301	0.248266	0.42301	0.23768	0.42301	0.234486	0.42301	0.226618	0.42301	0.221611	0.42301	0.214888	0.42301	0.209499		0.42301	0.464036	0.42301	0.277782	0.42301	0.236155	0.42301	0.219561
0.428087	0.448968	0.428087	0.299955	0.428087	0.256468	0.428087	0.236774	0.428087	0.22657	0.428087	0.223375	0.428087	0.223185	0.428087	0.222088	0.428087	0.220943	0.428087	0.21937		0.428087	0.482156	0.428087	0.292231	0.428087	0.264002	0.428087	0.246502	0.428087	0.239385	0.428087	0.235249	0.428087	0.228048	0.428087	0.221516	0.428087	0.213839	0.428087	0.209595		0.428087	0.480964	0.428087	0.283791	0.428087	0.240494	0.428087	0.221325
0.433087	0.467326	0.433087	0.305248	0.433087	0.260521	0.433087	0.242926	0.433087	0.229908	0.433087	0.226046	0.433087	0.226952	0.433087	0.224186	0.433087	0.223948	0.433087	0.221516		0.433087	0.503041	0.433087	0.299049	0.433087	0.262428	0.433087	0.250174	0.433087	0.241257	0.433087	0.236012	0.433087	0.228764	0.433087	0.222851	0.433087	0.215603	0.433087	0.210262		0.433087	0.501372	0.433087	0.291039	0.433087	0.243164	0.433087	0.225616
0.438087	0.485637	0.438087	0.312067	0.438087	0.266005	0.438087	0.243784	0.438087	0.235201	0.438087	0.231672	0.438087	0.229527	0.438087	0.225807	0.438087	0.224901	0.438087	0.227047		0.438087	0.524547	0.438087	0.302816	0.438087	0.268198	0.438087	0.25375	0.438087	0.241114	0.438087	0.23501	0.438087	0.230766	0.438087	0.22142	0.438087	0.217129	0.438087	0.212265		0.438087	0.522973	0.438087	0.299669	0.438087	0.248934	0.438087	0.22924
0.443166	0.506188	0.443166	0.321318	0.443166	0.270582	0.443166	0.248171	0.443166	0.238253	0.443166	0.2311	0.443166	0.232674	0.443166	0.234533	0.443166	0.231291	0.443166	0.231911		0.443166	0.544383	0.443166	0.311924	0.443166	0.272013	0.443166	0.252653	0.443166	0.2419	0.443166	0.235153	0.443166	0.231863	0.443166	0.226379	0.443166	0.219847	0.443166	0.213171		0.443166	0.547006	0.443166	0.311447	0.443166	0.254608	0.443166	0.232531
0.448166	0.525596	0.448166	0.329997	0.448166	0.277973	0.448166	0.252462	0.448166	0.243927	0.448166	0.236774	0.448166	0.239016	0.448166	0.235439	0.448166	0.23768	0.448166	0.236727		0.448166	0.566747	0.448166	0.320698	0.448166	0.27454	0.448166	0.25561	0.448166	0.242401	0.448166	0.235821	0.448166	0.231482	0.448166	0.224615	0.448166	0.217892	0.448166	0.217606		0.448166	0.570276	0.448166	0.318934	0.448166	0.260187	0.448166	0.23749
0.453244	0.547482	0.453244	0.339772	0.453244	0.282265	0.453244	0.257898	0.453244	0.246979	0.453244	0.241638	0.453244	0.241638	0.453244	0.240732	0.453244	0.23892	0.453244	0.242544		0.453244	0.589254	0.453244	0.326611	0.453244	0.279308	0.453244	0.258709	0.453244	0.24283	0.453244	0.239779	0.453244	0.233961	0.453244	0.228191	0.453244	0.221468	0.453244	0.219227		0.453244	0.597312	0.453244	0.329091	0.453244	0.266052	0.453244	0.242449
0.458244	0.568845	0.458244	0.345685	0.458244	0.291134	0.458244	0.263906	0.458244	0.252367	0.458244	0.248075	0.458244	0.247313	0.458244	0.245071	0.458244	0.246264	0.458244	0.247456		0.458244	0.612333	0.458244	0.333382	0.458244	0.282503	0.458244	0.260998	0.458244	0.245882	0.458244	0.239635	0.458244	0.233723	0.458244	0.229956	0.458244	0.224234	0.458244	0.223089		0.458244	0.622919	0.458244	0.340916	0.458244	0.27516	0.458244	0.247599
0.463322	0.591877	0.463322	0.356509	0.463322	0.296284	0.463322	0.270296	0.463322	0.257565	0.463322	0.25375	0.463322	0.252939	0.463322	0.250555	0.463322	0.251509	0.463322	0.25127		0.463322	0.635841	0.463322	0.34454	0.463322	0.287796	0.463322	0.265385	0.463322	0.245882	0.463322	0.244452	0.463322	0.235868	0.463322	0.234009	0.463322	0.227715	0.463322	0.224091		0.463322	0.650003	0.463322	0.351645	0.463322	0.281073	0.463322	0.253607
0.468322	0.617197	0.468322	0.365759	0.468322	0.303198	0.468322	0.277687	0.468322	0.262285	0.468322	0.256945	0.468322	0.258375	0.468322	0.259043	0.468322	0.260712	0.468322	0.25971		0.468322	0.662973	0.468322	0.352503	0.468322	0.292421	0.468322	0.26939	0.468322	0.25046	0.468322	0.242926	0.468322	0.241447	0.468322	0.235725	0.468322	0.230766	0.468322	0.228048		0.468322	0.678613	0.468322	0.36471	0.468322	0.289465	0.468322	0.259853
0.4734	0.642183	0.4734	0.377585	0.4734	0.31283	0.4734	0.284029	0.4734	0.271631	0.4734	0.264002	0.4734	0.264097	0.4734	0.263382	0.4734	0.264765	0.4734	0.268961		0.4734	0.687435	0.4734	0.360562	0.4734	0.299049	0.4734	0.275112	0.4734	0.256277	0.4734	0.246454	0.4734	0.24612	0.4734	0.238205	0.4734	0.23315	0.4734	0.233341		0.4734	0.709513	0.4734	0.37625	0.4734	0.298239	0.4734	0.266005
0.4784	0.66817	0.4784	0.388886	0.4784	0.322129	0.4784	0.291658	0.4784	0.276161	0.4784	0.273062	0.4784	0.272203	0.4784	0.273491	0.4784	0.273396	0.4784	0.273682		0.4784	0.715235	0.4784	0.372435	0.4784	0.307013	0.4784	0.280214	0.4784	0.260521	0.4784	0.249458	0.4784	0.248171	0.4784	0.241829	0.4784	0.240685	0.4784	0.239826		0.4784	0.742605	0.4784	0.388838	0.4784	0.307871	0.4784	0.275303
0.483479	0.695589	0.483479	0.401188	0.483479	0.330378	0.483479	0.300814	0.483479	0.286795	0.483479	0.280977	0.483479	0.27969	0.483479	0.280405	0.483479	0.282217	0.483479	0.283791		0.483479	0.74251	0.483479	0.385262	0.483479	0.311876	0.483479	0.286556	0.483479	0.263668	0.483479	0.253178	0.483479	0.250889	0.483479	0.24798	0.483479	0.243784	0.483479	0.244308		0.483479	0.778797	0.483479	0.402285	0.483479	0.318839	0.483479	0.282837
0.488479	0.723579	0.488479	0.414587	0.488479	0.340249	0.488479	0.30954	0.488479	0.293995	0.488479	0.28956	0.488479	0.28875	0.488479	0.288321	0.488479	0.290562	0.488479	0.29328		0.488479	0.773314	0.488479	0.396229	0.488479	0.320841	0.488479	0.290133	0.488479	0.268961	0.488479	0.256325	0.488479	0.256659	0.488479	0.250889	0.488479	0.252748	0.488479	0.250221		0.488479	0.812748	0.488479	0.417639	0.488479	0.328661	0.488479	0.291134
0.493479	0.751093	0.493479	0.426699	0.493479	0.35236	0.493479	0.319125	0.493479	0.302244	0.493479	0.298859	0.493479	0.300289	0.493479	0.299431	0.493479	0.29986	0.493479	0.303484		0.493479	0.801352	0.493479	0.409342	0.493479	0.329997	0.493479	0.297667	0.493479	0.276733	0.493479	0.263906	0.493479	0.258518	0.493479	0.25828	0.493479	0.256229	0.493479	0.255896		0.493479	0.847605	0.493479	0.433327	0.493479	0.339581	0.493479	0.303198
0.498557	0.778463	0.498557	0.437762	0.498557	0.361325	0.498557	0.328566	0.498557	0.311829	0.498557	0.306059	0.498557	0.306202	0.498557	0.305868	0.498557	0.31078	0.498557	0.314785		0.498557	0.827626	0.498557	0.419308	0.498557	0.336386	0.498557	0.300289	0.498557	0.279451	0.498557	0.265289	0.498557	0.265289	0.498557	0.260998	0.498557	0.262905	0.498557	0.260902		0.498557	0.884226	0.498557	0.446679	0.498557	0.350405	0.498557	0.30954
0.503556	0.808933	0.503556	0.452163	0.503556	0.373723	0.503556	0.339486	0.503556	0.32232	0.503556	0.315691	0.503556	0.318171	0.503556	0.320126	0.503556	0.319792	0.503556	0.322367		0.503556	0.856999	0.503556	0.434329	0.503556	0.346257	0.503556	0.309969	0.503556	0.285412	0.503556	0.274921	0.503556	0.272203	0.503556	0.268103	0.503556	0.269009	0.503556	0.269581		0.503556	0.9208	0.503556	0.462605	0.503556	0.362422	0.503556	0.322796
0.508635	0.839451	0.508635	0.4658	0.508635	0.385071	0.508635	0.353123	0.508635	0.333716	0.508635	0.324894	0.508635	0.327851	0.508635	0.329854	0.508635	0.33014	0.508635	0.334479		0.508635	0.890139	0.508635	0.447251	0.508635	0.356032	0.508635	0.316788	0.508635	0.292994	0.508635	0.280739	0.508635	0.278402	0.508635	0.27516	0.508635	0.278593	0.508635	0.276114		0.508635	0.960187	0.508635	0.483825	0.508635	0.377585	0.508635	0.333668
0.513635	0.869158	0.513635	0.482108	0.513635	0.398232	0.513635	0.364615	0.513635	0.342776	0.513635	0.337769	0.513635	0.341918	0.513635	0.342013	0.513635	0.345208	0.513635	0.345589		0.513635	0.92161	0.513635	0.464227	0.513635	0.366856	0.513635	0.326134	0.513635	0.303007	0.513635	0.285173	0.513635	0.286604	0.513635	0.281979	0.513635	0.285173	0.513635	0.288321		0.513635	0.997905	0.513635	0.501372	0.513635	0.391509	0.513635	0.347783
0.518713	0.902442	0.518713	0.498511	0.518713	0.412632	0.518713	0.375821	0.518713	0.35875	0.518713	0.351359	0.518713	0.352837	0.518713	0.353552	0.518713	0.355412	0.518713	0.360657		0.518713	0.952128	0.518713	0.477483	0.518713	0.377299	0.518713	0.332142	0.518713	0.308014	0.518713	0.296761	0.518713	0.292231	0.518713	0.291325	0.518713	0.29204	0.518713	0.296188		0.518713	1.03791	0.518713	0.52097	0.518713	0.40691	0.518713	0.358368
0.523713	0.933245	0.523713	0.514009	0.523713	0.43018	0.523713	0.39046	0.523713	0.370146	0.523713	0.362612	0.523713	0.363947	0.523713	0.368144	0.523713	0.368382	0.523713	0.371815		0.523713	0.983695	0.523713	0.494887	0.523713	0.391938	0.523713	0.344683	0.523713	0.316264	0.523713	0.302673	0.523713	0.300957	0.523713	0.296856	0.523713	0.301672	0.523713	0.305964		0.523713	1.07863	0.523713	0.541284	0.523713	0.423075	0.523713	0.373484
0.528791	0.964478	0.528791	0.533559	0.528791	0.443866	0.528791	0.405003	0.528791	0.383688	0.528791	0.377013	0.528791	0.380208	0.528791	0.379683	0.528791	0.380923	0.528791	0.385691		0.528791	1.01617	0.528791	0.512483	0.528791	0.40343	0.528791	0.356223	0.528791	0.324465	0.528791	0.309444	0.528791	0.306631	0.528791	0.3083	0.528791	0.312019	0.528791	0.316693		0.528791	1.12141	0.528791	0.565031	0.528791	0.439384	0.528791	0.387408
0.533792	0.997857	0.533792	0.552251	0.533792	0.460269	0.533792	0.419451	0.533792	0.398137	0.533792	0.389935	0.533792	0.388886	0.533792	0.395085	0.533792	0.39518	0.533792	0.399376		0.533792	1.04998	0.533792	0.531699	0.533792	0.416829	0.533792	0.36533	0.533792	0.335003	0.533792	0.316836	0.533792	0.317313	0.533792	0.31736	0.533792	0.321604	0.533792	0.328804		0.533792	1.16332	0.533792	0.587394	0.533792	0.457551	0.533792	0.401904
0.538791	1.02766	0.538791	0.573471	0.538791	0.475623	0.538791	0.43328	0.538791	0.409485	0.538791	0.404717	0.538791	0.404908	0.538791	0.406624	0.538791	0.410105	0.538791	0.411154		0.538791	1.08016	0.538791	0.548961	0.538791	0.429465	0.538791	0.375535	0.538791	0.343777	0.538791	0.326468	0.538791	0.326182	0.538791	0.323941	0.538791	0.329997	0.538791	0.33424		0.538791	1.20137	0.538791	0.609806	0.538791	0.474669	0.538791	0.416876
0.543869	1.06204	0.543869	0.59593	0.543869	0.490739	0.543869	0.446965	0.543869	0.423552	0.543869	0.413491	0.543869	0.416113	0.543869	0.421025	0.543869	0.420691	0.543869	0.425507		0.543869	1.11816	0.543869	0.569894	0.543869	0.444772	0.543869	0.386073	0.543869	0.354363	0.543869	0.336005	0.543869	0.332905	0.543869	0.333096	0.543869	0.339533	0.543869	0.345971		0.543869	1.24605	0.543869	0.636079	0.543869	0.494124	0.543869	0.431324
0.548869	1.09256	0.548869	0.614479	0.548869	0.506713	0.548869	0.461175	0.548869	0.435568	0.548869	0.428368	0.548869	0.427748	0.548869	0.428559	0.548869	0.433232	0.548869	0.437285		0.548869	1.14987	0.548869	0.589397	0.548869	0.456454	0.548869	0.399281	0.548869	0.364758	0.548869	0.344731	0.548869	0.342824	0.548869	0.344397	0.548869	0.351931	0.548869	0.358225		0.548869	1.28906	0.548869	0.660446	0.548869	0.512721	0.548869	0.447919
0.553947	1.12851	0.553947	0.639513	0.553947	0.523355	0.553947	0.475623	0.553947	0.447347	0.553947	0.439336	0.553947	0.441195	0.553947	0.442006	0.553947	0.444581	0.553947	0.448443		0.553947	1.18583	0.553947	0.611284	0.553947	0.475242	0.553947	0.41144	0.553947	0.378777	0.553947	0.359847	0.553947	0.352599	0.553947	0.35956	0.553947	0.361945	0.553947	0.36986		0.553947	1.33546	0.553947	0.690582	0.553947	0.531604	0.553947	0.464084
0.558948	1.16294	0.558948	0.659826	0.558948	0.537517	0.558948	0.486495	0.558948	0.458505	0.558948	0.451924	0.558948	0.44873	0.558948	0.453355	0.558948	0.452973	0.558948	0.455834		0.558948	1.22002	0.558948	0.633552	0.558948	0.490977	0.558948	0.424553	0.558948	0.38736	0.558948	0.368668	0.558948	0.364043	0.558948	0.366332	0.558948	0.375105	0.558948	0.380303		0.558948	1.37914	0.558948	0.716188	0.558948	0.548865	0.558948	0.480773
0.564026	1.19746	0.564026	0.683048	0.564026	0.552537	0.564026	0.499846	0.564026	0.47486	0.564026	0.463464	0.564026	0.460937	0.564026	0.46437	0.564026	0.465276	0.564026	0.468471		0.564026	1.25778	0.564026	0.65625	0.564026	0.504281	0.564026	0.437619	0.564026	0.400092	0.564026	0.379063	0.564026	0.376345	0.564026	0.379635	0.564026	0.384308	0.564026	0.395371		0.564026	1.42487	0.564026	0.741747	0.564026	0.569561	0.564026	0.496938
0.569026	1.22898	0.569026	0.704363	0.569026	0.564411	0.569026	0.511577	0.569026	0.483825	0.569026	0.472285	0.569026	0.473191	0.569026	0.473096	0.569026	0.474193	0.569026	0.476815		0.569026	1.29326	0.569026	0.67394	0.569026	0.5183	0.569026	0.45016	0.569026	0.414301	0.569026	0.396563	0.569026	0.389029	0.569026	0.393368	0.569026	0.397421	0.569026	0.407912		0.569026	1.46578	0.569026	0.766018	0.569026	0.585678	0.569026	0.511052
0.574103	1.26074	0.574103	0.720623	0.574103	0.576236	0.574103	0.524594	0.574103	0.495698	0.574103	0.485208	0.574103	0.483682	0.574103	0.486209	0.574103	0.486638	0.574103	0.488021		0.574103	1.32611	0.574103	0.693491	0.574103	0.530459	0.574103	0.46375	0.574103	0.427891	0.574103	0.407721	0.574103	0.39909	0.574103	0.403382	0.574103	0.412823	0.574103	0.424363		0.574103	1.50488	0.574103	0.790813	0.574103	0.602367	0.574103	0.529077
0.579103	1.29664	0.579103	0.739935	0.579103	0.59016	0.579103	0.535609	0.579103	0.507285	0.579103	0.497891	0.579103	0.497605	0.579103	0.495889	0.579103	0.495793	0.579103	0.498797		0.579103	1.36383	0.579103	0.715855	0.579103	0.548865	0.579103	0.477244	0.579103	0.443961	0.579103	0.424887	0.579103	0.415303	0.579103	0.420357	0.579103	0.426508	0.579103	0.43595		0.579103	1.55333	0.579103	0.815657	0.579103	0.620821	0.579103	0.54629
0.584182	1.33021	0.584182	0.758722	0.584182	0.605705	0.584182	0.552346	0.584182	0.525119	0.584182	0.512912	0.584182	0.510861	0.584182	0.512673	0.584182	0.509097	0.584182	0.514009		0.584182	1.39945	0.584182	0.736788	0.584182	0.567701	0.584182	0.495793	0.584182	0.460937	0.584182	0.436665	0.584182	0.429131	0.584182	0.433709	0.584182	0.442531	0.584182	0.453212		0.584182	1.59391	0.584182	0.843504	0.584182	0.643756	0.584182	0.565364
0.589182	1.35844	0.589182	0.774124	0.589182	0.619009	0.589182	0.566127	0.589182	0.539138	0.589182	0.527074	0.589182	0.525023	0.589182	0.523402	0.589182	0.521972	0.589182	0.523164		0.589182	1.43178	0.589182	0.755623	0.589182	0.583103	0.589182	0.514152	0.589182	0.474383	0.589182	0.453498	0.589182	0.447299	0.589182	0.451018	0.589182	0.456597	0.589182	0.469996		0.589182	1.63458	0.589182	0.859765	0.589182	0.662591	0.589182	0.585487
0.594182	1.39158	0.594182	0.79129	0.594182	0.63813	0.594182	0.584295	0.594182	0.556876	0.594182	0.54486	0.594182	0.54219	0.594182	0.539567	0.594182	0.537374	0.594182	0.537612		0.594182	1.46878	0.594182	0.777605	0.594182	0.605133	0.594182	0.53189	0.594182	0.495126	0.594182	0.471189	0.594182	0.463273	0.594182	0.469472	0.594182	0.475957	0.594182	0.489118		0.594182	1.67611	0.594182	0.884465	0.594182	0.680759	0.594182	0.607231
0.59926	1.41972	0.59926	0.807121	0.59926	0.651863	0.59926	0.599077	0.59926	0.57142	0.59926	0.559737	0.59926	0.558688	0.59926	0.554587	0.59926	0.551202	0.59926	0.554063		0.59926	1.49973	0.59926	0.796059	0.59926	0.624969	0.59926	0.549867	0.59926	0.512435	0.59926	0.491073	0.59926	0.479486	0.59926	0.484302	0.59926	0.491025	0.59926	0.505425		0.59926	1.70944	0.59926	0.903967	0.59926	0.704029	0.59926	0.628879
0.60426	1.44466	0.60426	0.824336	0.60426	0.66817	0.60426	0.617387	0.60426	0.58749	0.60426	0.576808	0.60426	0.573375	0.60426	0.569704	0.60426	0.56751	0.60426	0.566843		0.60426	1.5323	0.60426	0.814084	0.60426	0.642278	0.60426	0.570371	0.60426	0.530316	0.60426	0.507571	0.60426	0.501611	0.60426	0.504758	0.60426	0.510146	0.60426	0.521972		0.60426	1.73739	0.60426	0.928238	0.60426	0.726059	0.60426	0.649717
0.609339	1.46092	0.609339	0.837973	0.609339	0.683572	0.609339	0.628307	0.609339	0.60499	0.609339	0.591829	0.609339	0.586059	0.609339	0.583055	0.609339	0.57719	0.609339	0.578001		0.609339	1.55328	0.609339	0.831774	0.609339	0.660303	0.609339	0.585964	0.609339	0.549724	0.609339	0.524117	0.609339	0.514962	0.609339	0.521638	0.609339	0.52488	0.609339	0.538136		0.609339	1.75756	0.609339	0.946597	0.609339	0.745705	0.609339	0.666168
0.614338	1.47875	0.614338	0.854472	0.614338	0.698545	0.614338	0.646617	0.614338	0.622633	0.614338	0.609376	0.614338	0.602605	0.614338	0.599363	0.614338	0.594833	0.614338	0.593021		0.614338	1.57846	0.614338	0.853613	0.614338	0.68157	0.614338	0.610759	0.614338	0.571373	0.614338	0.547482	0.614338	0.536181	0.614338	0.538089	0.614338	0.545671	0.614338	0.560309		0.614338	1.77596	0.614338	0.968579	0.614338	0.767258	0.614338	0.692204
0.619416	1.49158	0.619416	0.869301	0.619416	0.71409	0.619416	0.665166	0.619416	0.640991	0.619416	0.62783	0.619416	0.619056	0.619416	0.615051	0.619416	0.609424	0.619416	0.606086		0.619416	1.60154	0.619416	0.874499	0.619416	0.700357	0.619416	0.62988	0.619416	0.5914	0.619416	0.566986	0.619416	0.558307	0.619416	0.557115	0.619416	0.566366	0.619416	0.578096		0.619416	1.78593	0.619416	0.990275	0.619416	0.784948	0.619416	0.713041
0.624416	1.49553	0.624416	0.883416	0.624416	0.729635	0.624416	0.682857	0.624416	0.659158	0.624416	0.643041	0.624416	0.636461	0.624416	0.628164	0.624416	0.623586	0.624416	0.620296		0.624416	1.6156	0.624416	0.890997	0.624416	0.720432	0.624416	0.6511	0.624416	0.611522	0.624416	0.588729	0.624416	0.576475	0.624416	0.578716	0.624416	0.584009	0.624416	0.599315		0.624416	1.7865	0.624416	1.00949	0.624416	0.808695	0.624416	0.736835
0.629495	1.49525	0.629495	0.896815	0.629495	0.744226	0.629495	0.700357	0.629495	0.674226	0.629495	0.65954	0.629495	0.652149	0.629495	0.644376	0.629495	0.636175	0.629495	0.632169		0.629495	1.62433	0.629495	0.90845	0.629495	0.73984	0.629495	0.672081	0.629495	0.634887	0.629495	0.611284	0.629495	0.598934	0.629495	0.600889	0.629495	0.602653	0.629495	0.618293		0.629495	1.77868	0.629495	1.02947	0.629495	0.829724	0.629495	0.759962
0.634495	1.49387	0.634495	0.91503	0.634495	0.759819	0.634495	0.715616	0.634495	0.692919	0.634495	0.680521	0.634495	0.669506	0.634495	0.659492	0.634495	0.652673	0.634495	0.647905		0.634495	1.6322	0.634495	0.92676	0.634495	0.759438	0.634495	0.695494	0.634495	0.659301	0.634495	0.636175	0.634495	0.623538	0.634495	0.620058	0.634495	0.625017	0.634495	0.637271		0.634495	1.77134	0.634495	1.05284	0.634495	0.850895	0.634495	0.781706
0.639573	1.49034	0.639573	0.93005	0.639573	0.777462	0.639573	0.730303	0.639573	0.711468	0.639573	0.699499	0.639573	0.687244	0.639573	0.677135	0.639573	0.668886	0.639573	0.661447		0.639573	1.6351	0.639573	0.947312	0.639573	0.780466	0.639573	0.719669	0.639573	0.68424	0.639573	0.660923	0.639573	0.646284	0.639573	0.645759	0.639573	0.64924	0.639573	0.659349		0.639573	1.7598	0.639573	1.07644	0.639573	0.877026	0.639573	0.806835
0.644573	1.48705	0.644573	0.947169	0.644573	0.793865	0.644573	0.75033	0.644573	0.729063	0.644573	0.714424	0.644573	0.705603	0.644573	0.691298	0.644573	0.681856	0.644573	0.674131		0.644573	1.63549	0.644573	0.967912	0.644573	0.800684	0.644573	0.742748	0.644573	0.710562	0.644573	0.685432	0.644573	0.669839	0.644573	0.667884	0.644573	0.670173	0.644573	0.680425		0.644573	1.75164	0.644573	1.09899	0.644573	0.898627	0.644573	0.832299
0.649572	1.4798	0.649572	0.96095	0.649572	0.808123	0.649572	0.767544	0.649572	0.747612	0.649572	0.736359	0.649572	0.72172	0.649572	0.706699	0.649572	0.693396	0.649572	0.685384		0.649572	1.62914	0.649572	0.984744	0.649572	0.820092	0.649572	0.766495	0.649572	0.734451	0.649572	0.710657	0.649572	0.69187	0.649572	0.688484	0.649572	0.69187	0.649572	0.699881		0.649572	1.73696	0.649572	1.1216	0.649572	0.921515	0.649572	0.854376
0.654651	1.47961	0.654651	0.984935	0.654651	0.829581	0.654651	0.786665	0.654651	0.769976	0.654651	0.758675	0.654651	0.743082	0.654651	0.724771	0.654651	0.713614	0.654651	0.702408		0.654651	1.63077	0.654651	1.00792	0.654651	0.842598	0.654651	0.795582	0.654651	0.763491	0.654651	0.739506	0.654651	0.721243	0.654651	0.710323	0.654651	0.712374	0.654651	0.722816		0.654651	1.73433	0.654651	1.14806	0.654651	0.948314	0.654651	0.883893
0.659651	1.48814	0.659651	1.00801	0.659651	0.851706	0.659651	0.81146	0.659651	0.79706	0.659651	0.784376	0.659651	0.768164	0.659651	0.747755	0.659651	0.732496	0.659651	0.722864		0.659651	1.6383	0.659651	1.03405	0.659651	0.871972	0.659651	0.823334	0.659651	0.795057	0.659651	0.769022	0.659651	0.751236	0.659651	0.740841	0.659651	0.742033	0.659651	0.749233		0.659651	1.73772	0.659651	1.17634	0.659651	0.977639	0.659651	0.91317
0.664729	1.49348	0.664729	1.03033	0.664729	0.871113	0.664729	0.832776	0.664729	0.821141	0.664729	0.80736	0.664729	0.789001	0.664729	0.770596	0.664729	0.754288	0.664729	0.73984		0.664729	1.64531	0.664729	1.05827	0.664729	0.893858	0.664729	0.849083	0.664729	0.823668	0.664729	0.799635	0.664729	0.778654	0.664729	0.768211	0.664729	0.761965	0.664729	0.77317		0.664729	1.74058	0.664729	1.20867	0.664729	1.00577	0.664729	0.945596
0.669729	1.50483	0.669729	1.05641	0.669729	0.895051	0.669729	0.860384	0.669729	0.849465	0.669729	0.834158	0.669729	0.816372	0.669729	0.792006	0.669729	0.7736	0.669729	0.761726		0.669729	1.6578	0.669729	1.08803	0.669729	0.921324	0.669729	0.882033	0.669729	0.858477	0.669729	0.835112	0.669729	0.811079	0.669729	0.798204	0.669729	0.792435	0.669729	0.801495		0.669729	1.74821	0.669729	1.23976	0.669729	1.03653	0.669729	0.97783
0.674808	1.51623	0.674808	1.08216	0.674808	0.919846	0.674808	0.88642	0.674808	0.872925	0.674808	0.86048	0.674808	0.83969	0.674808	0.815753	0.674808	0.796297	0.674808	0.78347		0.674808	1.66877	0.674808	1.11273	0.674808	0.951413	0.674808	0.911788	0.674808	0.893429	0.674808	0.867442	0.674808	0.842741	0.674808	0.826148	0.674808	0.821141	0.674808	0.830439		0.674808	1.7577	0.674808	1.26923	0.674808	1.06647	0.674808	1.01126
0.679808	1.53282	0.679808	1.10825	0.679808	0.945548	0.679808	0.915936	0.679808	0.910595	0.679808	0.892046	0.679808	0.870684	0.679808	0.846175	0.679808	0.823906	0.679808	0.808743		0.679808	1.68799	0.679808	1.14515	0.679808	0.981025	0.679808	0.951175	0.679808	0.928524	0.679808	0.90535	0.679808	0.87817	0.679808	0.859049	0.679808	0.852803	0.679808	0.859431		0.679808	1.77506	0.679808	1.30332	0.679808	1.102	0.679808	1.04778
0.684885	1.54498	0.684885	1.13147	0.684885	0.969104	0.684885	0.940064	0.684885	0.934676	0.684885	0.919846	0.684885	0.897721	0.684885	0.869492	0.684885	0.84565	0.684885	0.826434		0.684885	1.70181	0.684885	1.17004	0.684885	1.00887	0.684885	0.981835	0.684885	0.959853	0.684885	0.936488	0.684885	0.909403	0.684885	0.887469	0.684885	0.878933	0.684885	0.888184		0.684885	1.78521	0.684885	1.3295	0.684885	1.13218	0.684885	1.08135
0.689885	1.5653	0.689885	1.15755	0.689885	0.995234	0.689885	0.973395	0.689885	0.969724	0.689885	0.952558	0.689885	0.930861	0.689885	0.902203	0.689885	0.87407	0.689885	0.856856		0.689885	1.72318	0.689885	1.20528	0.689885	1.04511	0.689885	1.01698	0.689885	1.00115	0.689885	0.973777	0.689885	0.949458	0.689885	0.925377	0.689885	0.915936	0.689885	0.921706		0.689885	1.80686	0.689885	1.36493	0.689885	1.16513	0.689885	1.11573
0.694963	1.5837	0.694963	1.18735	0.694963	1.0226	0.694963	1.00429	0.694963	1.00243	0.694963	0.988845	0.694963	0.959662	0.694963	0.930813	0.694963	0.901869	0.694963	0.881365		0.694963	1.7444	0.694963	1.23404	0.694963	1.07887	0.694963	1.05589	0.694963	1.0382	0.694963	1.01359	0.694963	0.984172	0.694963	0.960473	0.694963	0.947551	0.694963	0.952176		0.694963	1.82212	0.694963	1.39831	0.694963	1.1988	0.694963	1.15521
0.699964	1.60716	0.699964	1.21382	0.699964	1.05193	0.699964	1.03586	0.699964	1.03844	0.699964	1.02227	0.699964	0.99657	0.699964	0.963239	0.699964	0.93191	0.699964	0.912312		0.699964	1.76948	0.699964	1.26675	0.699964	1.10729	0.699964	1.0958	0.699964	1.08192	0.699964	1.05389	0.699964	1.02237	0.699964	0.994472	0.699964	0.984076	0.699964	0.990609		0.699964	1.84448	0.699964	1.42992	0.699964	1.2348	0.699964	1.19217
0.704964	1.62657	0.704964	1.23947	0.704964	1.08154	0.704964	1.06595	0.704964	1.07191	0.704964	1.05665	0.704964	1.02704	0.704964	0.992183	0.704964	0.965623	0.704964	0.942687		0.704964	1.79303	0.704964	1.29817	0.704964	1.1431	0.704964	1.13066	0.704964	1.12079	0.704964	1.09656	0.704964	1.06395	0.704964	1.03405	0.704964	1.0206	0.704964	1.02423		0.704964	1.86585	0.704964	1.45739	0.704964	1.26665	0.704964	1.23041
0.710042	1.65241	0.710042	1.26789	0.710042	1.10786	0.710042	1.09985	0.710042	1.1102	0.710042	1.0958	0.710042	1.06543	0.710042	1.03147	0.710042	0.997619	0.710042	0.975064		0.710042	1.81988	0.710042	1.3325	0.710042	1.17886	0.710042	1.17386	0.710042	1.16594	0.710042	1.14029	0.710042	1.10667	0.710042	1.0741	0.710042	1.06013	0.710042	1.06361		0.710042	1.89079	0.710042	1.48929	0.710042	1.30079	0.710042	1.27194
0.715042	1.67173	0.715042	1.29154	0.715042	1.13805	0.715042	1.13304	0.715042	1.14763	0.715042	1.1319	0.715042	1.10462	0.715042	1.066	0.715042	1.03338	0.715042	1.00711		0.715042	1.84706	0.715042	1.3645	0.715042	1.21334	0.715042	1.21282	0.715042	1.20829	0.715042	1.17834	0.715042	1.14878	0.715042	1.11382	0.715042	1.09909	0.715042	1.10295		0.715042	1.91291	0.715042	1.51532	0.715042	1.33231	0.715042	1.30833
0.72012	1.69132	0.72012	1.31329	0.72012	1.15908	0.72012	1.16151	0.72012	1.18001	0.72012	1.17104	0.72012	1.1381	0.72012	1.09866	0.72012	1.06962	0.72012	1.04034		0.72012	1.86814	0.72012	1.38915	0.72012	1.23952	0.72012	1.24982	0.72012	1.25401	0.72012	1.22188	0.72012	1.18564	0.72012	1.15216	0.72012	1.136	0.72012	1.14496		0.72012	1.93113	0.72012	1.54098	0.72012	1.3634	0.72012	1.33937
0.72512	1.71803	0.72512	1.33794	0.72512	1.19031	0.72512	1.19918	0.72512	1.22078	0.72512	1.21124	0.72512	1.17991	0.72512	1.14029	0.72512	1.11077	0.72512	1.08784		0.72512	1.89446	0.72512	1.4201	0.72512	1.27781	0.72512	1.29354	0.72512	1.29097	0.72512	1.2697	0.72512	1.23222	0.72512	1.19794	0.72512	1.18506	0.72512	1.18998		0.72512	1.95506	0.72512	1.57002	0.72512	1.39583	0.72512	1.38405
0.730198	1.74473	0.730198	1.35778	0.730198	1.22169	0.730198	1.23613	0.730198	1.26412	0.730198	1.25568	0.730198	1.22602	0.730198	1.18983	0.730198	1.15822	0.730198	1.13123		0.730198	1.92583	0.730198	1.45128	0.730198	1.31166	0.730198	1.3356	0.730198	1.34042	0.730198	1.31605	0.730198	1.28205	0.730198	1.24648	0.730198	1.23518	0.730198	1.2368		0.730198	1.98296	0.730198	1.59362	0.730198	1.43393	0.730198	1.42391
0.735198	1.76662	0.735198	1.38085	0.735198	1.25096	0.735198	1.27752	0.735198	1.30961	0.735198	1.30432	0.735198	1.27318	0.735198	1.23752	0.735198	1.20633	0.735198	1.1844		0.735198	1.95282	0.735198	1.47694	0.735198	1.34838	0.735198	1.37923	0.735198	1.38782	0.735198	1.36107	0.735198	1.33093	0.735198	1.30065	0.735198	1.28491	0.735198	1.28754		0.735198	2.00489	0.735198	1.61689	0.735198	1.46731	0.735198	1.46735
0.740276	1.79194	0.740276	1.39697	0.740276	1.27876	0.740276	1.31944	0.740276	1.35544	0.740276	1.35415	0.740276	1.32459	0.740276	1.29283	0.740276	1.2615	0.740276	1.24014		0.740276	1.97933	0.740276	1.50178	0.740276	1.38162	0.740276	1.42501	0.740276	1.44013	0.740276	1.41709	0.740276	1.38314	0.740276	1.35339	0.740276	1.33799	0.740276	1.34347		0.740276	2.03064	0.740276	1.6425	0.740276	1.50059	0.740276	1.51556
0.745276	1.81864	0.745276	1.42315	0.745276	1.31524	0.745276	1.36469	0.745276	1.41128	0.745276	1.41161	0.745276	1.3892	0.745276	1.3563	0.745276	1.33293	0.745276	1.31119		0.745276	2.01004	0.745276	1.52805	0.745276	1.42191	0.745276	1.47241	0.745276	1.49472	0.745276	1.47374	0.745276	1.44365	0.745276	1.41528	0.745276	1.40131	0.745276	1.41209		0.745276	2.05444	0.745276	1.66886	0.745276	1.54799	0.745276	1.57002
0.750355	1.8494	0.750355	1.44289	0.750355	1.35677	0.750355	1.42024	0.750355	1.47389	0.750355	1.47789	0.750355	1.46244	0.750355	1.43321	0.750355	1.40775	0.750355	1.39149		0.750355	2.04471	0.750355	1.55833	0.750355	1.46659	0.750355	1.52991	0.750355	1.55748	0.750355	1.53859	0.750355	1.51055	0.750355	1.48523	0.750355	1.47307	0.750355	1.48934		0.750355	2.08429	0.750355	1.69442	0.750355	1.59405	0.750355	1.63162
0.755355	1.87991	0.755355	1.47293	0.755355	1.40183	0.755355	1.48266	0.755355	1.54555	0.755355	1.55728	0.755355	1.54117	0.755355	1.5169	0.755355	1.4993	0.755355	1.48299		0.755355	2.07647	0.755355	1.58399	0.755355	1.51027	0.755355	1.59052	0.755355	1.6279	0.755355	1.61384	0.755355	1.58537	0.755355	1.5621	0.755355	1.55719	0.755355	1.57807		0.755355	2.11252	0.755355	1.72589	0.755355	1.64884	0.755355	1.6969
0.760354	1.90838	0.760354	1.50178	0.760354	1.45233	0.760354	1.54913	0.760354	1.62156	0.760354	1.63863	0.760354	1.62891	0.760354	1.60897	0.760354	1.59596	0.760354	1.58871		0.760354	2.10512	0.760354	1.61093	0.760354	1.55986	0.760354	1.65265	0.760354	1.69705	0.760354	1.68641	0.760354	1.66348	0.760354	1.64798	0.760354	1.64679	0.760354	1.67587		0.760354	2.13607	0.760354	1.75832	0.760354	1.70716	0.760354	1.77625
0.765432	1.94495	0.765432	1.53535	0.765432	1.51613	0.765432	1.63234	0.765432	1.71312	0.765432	1.73543	0.765432	1.73467	0.765432	1.72003	0.765432	1.71178	0.765432	1.7083		0.765432	2.14399	0.765432	1.64502	0.765432	1.61632	0.765432	1.72804	0.765432	1.7825	0.765432	1.77844	0.765432	1.75846	0.765432	1.74745	0.765432	1.7546	0.765432	1.78917		0.765432	2.17017	0.765432	1.79818	0.765432	1.77859	0.765432	1.86747
0.770432	1.98625	0.770432	1.58041	0.770432	1.59348	0.770432	1.72756	0.770432	1.81606	0.770432	1.84835	0.770432	1.85369	0.770432	1.84696	0.770432	1.83991	0.770432	1.84243		0.770432	2.18671	0.770432	1.68999	0.770432	1.6888	0.770432	1.82017	0.770432	1.88163	0.770432	1.88278	0.770432	1.86561	0.770432	1.86609	0.770432	1.87958	0.770432	1.91763		0.770432	2.21079	0.770432	1.84882	0.770432	1.86675	0.770432	1.97118
0.775511	2.02959	0.775511	1.63329	0.775511	1.67993	0.775511	1.83304	0.775511	1.93251	0.775511	1.97171	0.775511	1.98463	0.775511	1.98277	0.775511	1.98496	0.775511	1.98835		0.775511	2.22944	0.775511	1.73372	0.775511	1.76705	0.775511	1.91792	0.775511	1.99564	0.775511	2.00141	0.775511	1.98963	0.775511	1.99722	0.775511	2.01538	0.775511	2.06159		0.775511	2.25013	0.775511	1.90748	0.775511	1.96484	0.775511	2.09163
0.780511	2.07933	0.780511	1.69595	0.780511	1.77992	0.780511	1.9564	0.780511	2.06226	0.780511	2.11123	0.780511	2.12868	0.780511	2.1345	0.780511	2.13798	0.780511	2.15033		0.780511	2.28108	0.780511	1.79012	0.780511	1.85912	0.780511	2.03112	0.780511	2.11972	0.780511	2.13297	0.780511	2.12663	0.780511	2.14222	0.780511	2.16645	0.780511	2.22248		0.780511	2.29414	0.780511	1.97962	0.780511	2.07804	0.780511	2.22605
0.785589	2.13588	0.785589	1.77625	0.785589	1.89689	0.785589	2.08967	0.785589	2.20869	0.785589	2.26377	0.785589	2.29014	0.785589	2.30196	0.785589	2.31279	0.785589	2.32271		0.785589	2.33611	0.785589	1.85946	0.785589	1.96975	0.785589	2.15886	0.785589	2.26377	0.785589	2.28113	0.785589	2.28122	0.785589	2.30578	0.785589	2.33954	0.785589	2.40687		0.785589	2.34598	0.785589	2.06703	0.785589	2.20912	0.785589	2.37516
0.790589	2.2034	0.790589	1.87071	0.790589	2.03207	0.790589	2.24379	0.790589	2.37091	0.790589	2.43567	0.790589	2.47077	0.790589	2.48784	0.790589	2.502	0.790589	2.52231		0.790589	2.40181	0.790589	1.94777	0.790589	2.09807	0.790589	2.31336	0.790589	2.42804	0.790589	2.45241	0.790589	2.4577	0.790589	2.49103	0.790589	2.53423	0.790589	2.6039		0.790589	2.41197	0.790589	2.17679	0.790589	2.36576	0.790589	2.55168
0.795667	2.27135	0.795667	1.97137	0.795667	2.1715	0.795667	2.40248	0.795667	2.53733	0.795667	2.61138	0.795667	2.65611	0.795667	2.67805	0.795667	2.69946	0.795667	2.7201		0.795667	2.46714	0.795667	2.0419	0.795667	2.23459	0.795667	2.46843	0.795667	2.60128	0.795667	2.62993	0.795667	2.641	0.795667	2.68229	0.795667	2.7346	0.795667	2.81328		0.795667	2.4742	0.795667	2.29295	0.795667	2.52579	0.795667	2.73594
0.800667	2.3579	0.800667	2.10231	0.800667	2.34373	0.800667	2.59388	0.800667	2.73737	0.800667	2.8159	0.800667	2.86664	0.800667	2.89577	0.800667	2.92262	0.800667	2.95147		0.800667	2.55364	0.800667	2.16592	0.800667	2.40935	0.800667	2.6573	0.800667	2.80155	0.800667	2.83936	0.800667	2.85309	0.800667	2.9076	0.800667	2.96653	0.800667	3.05814		0.800667	2.55936	0.800667	2.44263	0.800667	2.72039	0.800667	2.94598
0.805745	2.45617	0.805745	2.2539	0.805745	2.52594	0.805745	2.7932	0.805745	2.94894	0.805745	3.03014	0.805745	3.09056	0.805745	3.12609	0.805745	3.15288	0.805745	3.19003		0.805745	2.64667	0.805745	2.30373	0.805745	2.5916	0.805745	2.86854	0.805745	3.01822	0.805745	3.06348	0.805745	3.08517	0.805745	3.14621	0.805745	3.21115	0.805745	3.31258		0.805745	2.65506	0.805745	2.61229	0.805745	2.92786	0.805745	3.17386
0.810745	2.57247	0.810745	2.42966	0.810745	2.73884	0.810745	3.02042	0.810745	3.17925	0.810745	3.27371	0.810745	3.34076	0.810745	3.37981	0.810745	3.41777	0.810745	3.45134		0.810745	2.7614	0.810745	2.47115	0.810745	2.80727	0.810745	3.09676	0.810745	3.2616	0.810745	3.31396	0.810745	3.33842	0.810745	3.41152	0.810745	3.48624	0.810745	3.59253		0.810745	2.77055	0.810745	2.80722	0.810745	3.16566	0.810745	3.4275
0.815745	2.70361	0.815745	2.62197	0.815745	2.959	0.815745	3.25559	0.815745	3.42292	0.815745	3.52415	0.815745	3.59806	0.815745	3.64222	0.815745	3.68117	0.815745	3.72724		0.815745	2.88686	0.815745	2.66164	0.815745	3.03625	0.815745	3.3441	0.815745	3.51976	0.815745	3.58156	0.815745	3.61051	0.815745	3.68613	0.815745	3.77106	0.815745	3.88469		0.815745	2.90216	0.815745	3.02747	0.815745	3.41915	0.815745	3.69529
0.820824	2.85476	0.820824	2.83683	0.820824	3.19794	0.820824	3.50827	0.820824	3.68442	0.820824	3.78927	0.820824	3.86967	0.820824	3.92293	0.820824	3.96575	0.820824	4.01405		0.820824	3.03277	0.820824	2.87317	0.820824	3.29102	0.820824	3.61408	0.820824	3.79867	0.820824	3.86452	0.820824	3.89694	0.820824	3.98511	0.820824	4.07342	0.820824	4.1954		0.820824	3.05613	0.820824	3.26937	0.820824	3.68971	0.820824	3.97643
0.825824	3.02814	0.825824	3.07797	0.825824	3.45725	0.825824	3.77597	0.825824	3.95502	0.825824	4.06727	0.825824	4.15372	0.825824	4.20627	0.825824	4.25815	0.825824	4.31136		0.825824	3.20042	0.825824	3.11054	0.825824	3.55619	0.825824	3.89704	0.825824	4.08606	0.825824	4.16021	0.825824	4.19726	0.825824	4.29553	0.825824	4.39023	0.825824	4.52074		0.825824	3.23366	0.825824	3.53269	0.825824	3.97247	0.825824	4.2683
0.830902	3.22832	0.830902	3.33437	0.830902	3.72914	0.830902	4.05959	0.830902	4.24318	0.830902	4.35809	0.830902	4.45256	0.830902	4.51211	0.830902	4.56623	0.830902	4.61778		0.830902	3.39335	0.830902	3.37671	0.830902	3.84273	0.830902	4.19683	0.830902	4.39476	0.830902	4.47416	0.830902	4.51335	0.830902	4.61849	0.830902	4.72145	0.830902	4.85773		0.830902	3.43694	0.830902	3.82165	0.830902	4.27398	0.830902	4.58016
0.835901	3.46617	0.835901	3.62677	0.835901	4.02798	0.835901	4.36563	0.835901	4.55221	0.835901	4.6761	0.835901	4.77647	0.835901	4.83317	0.835901	4.89397	0.835901	4.9508		0.835901	3.62204	0.835901	3.67331	0.835901	4.16168	0.835901	4.52275	0.835901	4.72788	0.835901	4.81481	0.835901	4.85348	0.835901	4.96816	0.835901	5.07569	0.835901	5.21807		0.835901	3.68465	0.835901	4.13961	0.835901	4.60624	0.835901	4.91604
0.84098	3.73429	0.84098	3.93485	0.84098	4.34035	0.84098	4.68382	0.84098	4.86955	0.84098	4.99606	0.84098	5.09562	0.84098	5.15856	0.84098	5.22422	0.84098	5.28798		0.84098	3.88126	0.84098	3.9884	0.84098	4.49509	0.84098	4.85887	0.84098	5.07369	0.84098	5.1588	0.84098	5.20315	0.84098	5.32693	0.84098	5.42762	0.84098	5.57448		0.84098	3.96389	0.84098	4.47821	0.84098	4.94604	0.84098	5.25956
0.84598	4.04548	0.84598	4.2674	0.84598	4.66866	0.84598	5.0105	0.84598	5.19814	0.84598	5.32541	0.84598	5.42237	0.84598	5.49104	0.84598	5.55923	0.84598	5.62121		0.84598	4.17952	0.84598	4.33087	0.84598	4.8449	0.84598	5.21159	0.84598	5.42142	0.84598	5.51106	0.84598	5.55732	0.84598	5.6875	0.84598	5.81386	0.84598	5.96454		0.84598	4.28886	0.84598	4.84242	0.84598	5.30738	0.84598	5.61454
0.851058	4.3982	0.851058	4.62236	0.851058	5.01093	0.851058	5.34036	0.851058	5.52537	0.851058	5.65555	0.851058	5.77047	0.851058	5.84486	0.851058	5.91352	0.851058	5.98266		0.851058	4.52122	0.851058	4.69837	0.851058	5.21006	0.851058	5.57258	0.851058	5.79956	0.851058	5.89015	0.851058	5.94642	0.851058	6.07374	0.851058	6.19056	0.851058	6.34649		0.851058	4.65822	0.851058	5.22818	0.851058	5.67272	0.851058	5.99315
0.856058	4.80117	0.856058	5.00063	0.856058	5.36515	0.856058	5.70467	0.856058	5.88491	0.856058	6.01461	0.856058	6.11856	0.856058	6.19438	0.856058	6.26304	0.856058	6.33647		0.856058	4.91352	0.856058	5.09157	0.856058	5.59356	0.856058	5.96597	0.856058	6.1815	0.856058	6.27401	0.856058	6.32598	0.856058	6.46188	0.856058	6.57728	0.856058	6.73845		0.856058	5.08303	0.856058	5.62932	0.856058	6.07612	0.856058	6.37558
0.861058	5.25241	0.861058	5.38423	0.861058	5.739	0.861058	6.05896	0.861058	6.23491	0.861058	6.35555	0.861058	6.46379	0.861058	6.5377	0.861058	6.61018	0.861058	6.6817		0.861058	5.34954	0.861058	5.50057	0.861058	6.00317	0.861058	6.35507	0.861058	6.56583	0.861058	6.65262	0.861058	6.7065	0.861058	6.84478	0.861058	6.96257	0.861058	7.12374		0.861058	5.55207	0.861058	6.06372	0.861058	6.46951	0.861058	6.75848
0.866137	5.75998	0.866137	5.81815	0.866137	6.12333	0.866137	6.42803	0.866137	6.59444	0.866137	6.7127	0.866137	6.82046	0.866137	6.89486	0.866137	6.96781	0.866137	7.04124		0.866137	5.84533	0.866137	5.95691	0.866137	6.41992	0.866137	6.76658	0.866137	6.96972	0.866137	7.05126	0.866137	7.10991	0.866137	7.24295	0.866137	7.36692	0.866137	7.52428		0.866137	6.09758	0.866137	6.51577	0.866137	6.89152	0.866137	7.1657
0.871136	6.31549	0.871136	6.23443	0.871136	6.4986	0.871136	6.78184	0.871136	6.93205	0.871136	7.04411	0.871136	7.14996	0.871136	7.22054	0.871136	7.29731	0.871136	7.36931		0.871136	6.38845	0.871136	6.39703	0.871136	6.83048	0.871136	7.15521	0.871136	7.34451	0.871136	7.42939	0.871136	7.47517	0.871136	7.60677	0.871136	7.73409	0.871136	7.89288		0.871136	6.67646	0.871136	6.95875	0.871136	7.29588	0.871136	7.54765
0.876214	6.96114	0.876214	6.70936	0.876214	6.92442	0.876214	7.18573	0.876214	7.32019	0.876214	7.42558	0.876214	7.52953	0.876214	7.59724	0.876214	7.67115	0.876214	7.74506		0.876214	7.02456	0.876214	6.90964	0.876214	7.30112	0.876214	7.60344	0.876214	7.77987	0.876214	7.85854	0.876214	7.89955	0.876214	8.02639	0.876214	8.15657	0.876214	8.31536		0.876214	7.35739	0.876214	7.4704	0.876214	7.75698	0.876214	7.99158
0.881214	7.65827	0.881214	7.1862	0.881214	7.34261	0.881214	7.57339	0.881214	7.69213	0.881214	7.78416	0.881214	7.88334	0.881214	7.95486	0.881214	8.02687	0.881214	8.10173		0.881214	7.71263	0.881214	7.42176	0.881214	7.7627	0.881214	8.03926	0.881214	8.19996	0.881214	8.26481	0.881214	8.30439	0.881214	8.42885	0.881214	8.55807	0.881214	8.71352		0.881214	8.08599	0.881214	7.98347	0.881214	8.20902	0.881214	8.41883
0.886292	8.43934	0.886292	7.70214	0.886292	7.79083	0.886292	7.98872	0.886292	8.08647	0.886292	8.16849	0.886292	8.25957	0.886292	8.32776	0.886292	8.39928	0.886292	8.47367		0.886292	8.48559	0.886292	7.97871	0.886292	8.26005	0.886292	8.50609	0.886292	8.64295	0.886292	8.70398	0.886292	8.72925	0.886292	8.85323	0.886292	8.97912	0.886292	9.13647		0.886292	8.90187	0.886292	8.53375	0.886292	8.6973	0.886292	8.87278
0.891293	9.2738	0.891293	8.21379	0.891293	8.22476	0.891293	8.38688	0.891293	8.46079	0.891293	8.5328	0.891293	8.61815	0.891293	8.68252	0.891293	8.75405	0.891293	8.82367		0.891293	9.31242	0.891293	8.53375	0.891293	8.74642	0.891293	8.95432	0.891293	9.07687	0.891293	9.11692	0.891293	9.14315	0.891293	9.25473	0.891293	9.38634	0.891293	9.53559		0.891293	9.77115	0.891293	9.07639	0.891293	9.1708	0.891293	9.3191
0.896371	10.196	0.896371	8.76502	0.896371	8.69826	0.896371	8.82271	0.896371	8.86849	0.896371	8.92666	0.896371	9.01297	0.896371	9.06638	0.896371	9.13361	0.896371	9.20084		0.896371	10.2351	0.896371	9.13743	0.896371	9.27285	0.896371	9.44451	0.896371	9.54322	0.896371	9.56515	0.896371	9.58899	0.896371	9.69342	0.896371	9.81931	0.896371	9.97237		0.896371	10.7334	0.896371	9.67149	0.896371	9.69056	0.896371	9.79547
0.901371	11.1621	0.901371	9.31386	0.901371	9.15125	0.901371	9.23422	0.901371	9.25568	0.901371	9.3005	0.901371	9.37441	0.901371	9.42639	0.901371	9.49124	0.901371	9.55657		0.901371	11.2098	0.901371	9.72966	0.901371	9.78736	0.901371	9.91611	0.901371	9.98906	0.901371	9.99145	0.901371	10.0072	0.901371	10.1078	0.901371	10.2308	0.901371	10.3829		0.901371	11.7438	0.901371	10.2566	0.901371	10.1884	0.901371	10.257
0.906448	12.203	0.906448	9.8894	0.906448	9.62523	0.906448	9.66195	0.906448	9.66004	0.906448	9.68627	0.906448	9.7535	0.906448	9.79928	0.906448	9.85888	0.906448	9.91992		0.906448	12.2574	0.906448	10.3567	0.906448	10.3205	0.906448	10.4044	0.906448	10.4444	0.906448	10.432	0.906448	10.4387	0.906448	10.5365	0.906448	10.6562	0.906448	10.8035		0.906448	12.8277	0.906448	10.8703	0.906448	10.7077	0.906448	10.7382
0.911448	13.3126	0.911448	10.474	0.911448	10.1087	0.911448	10.1011	0.911448	10.072	0.911448	10.0825	0.911448	10.1421	0.911448	10.1817	0.911448	10.2346	0.911448	10.2938		0.911448	13.3842	0.911448	11.0047	0.911448	10.8712	0.911448	10.9127	0.911448	10.9179	0.911448	10.8903	0.911448	10.8836	0.911448	10.9756	0.911448	11.0891	0.911448	11.2451		0.911448	13.9816	0.911448	11.514	0.911448	11.2493	0.911448	11.2288
0.916449	14.4904	0.916449	11.0848	0.916449	10.6151	0.916449	10.5689	0.916449	10.5093	0.916449	10.5002	0.916449	10.5479	0.916449	10.5856	0.916449	10.6318	0.916449	10.6872		0.916449	14.5906	0.916449	11.7019	0.916449	11.4515	0.916449	11.4453	0.916449	11.4196	0.916449	11.3738	0.916449	11.3533	0.916449	11.4415	0.916449	11.5459	0.916449	11.7085		0.916449	15.2195	0.916449	12.1849	0.916449	11.8106	0.916449	11.7534
0.921527	15.7202	0.921527	11.6957	0.921527	11.1287	0.921527	11.0362	0.921527	10.948	0.921527	10.9218	0.921527	10.9604	0.921527	10.9861	0.921527	11.0305	0.921527	11.0863		0.921527	15.8532	0.921527	12.4062	0.921527	12.0419	0.921527	11.9837	0.921527	11.9236	0.921527	11.8549	0.921527	11.8292	0.921527	11.906	0.921527	12.0061	0.921527	12.1644		0.921527	16.5017	0.921527	12.8568	0.921527	12.3842	0.921527	12.2836
0.926527	16.9981	0.926527	12.3275	0.926527	11.6647	0.926527	11.5226	0.926527	11.4024	0.926527	11.3614	0.926527	11.3872	0.926527	11.4053	0.926527	11.4434	0.926527	11.4954		0.926527	17.1807	0.926527	13.1295	0.926527	12.6489	0.926527	12.5406	0.926527	12.451	0.926527	12.358	0.926527	12.3246	0.926527	12.388	0.926527	12.481	0.926527	12.6317		0.926527	17.8464	0.926527	13.5491	0.926527	12.9712	0.926527	12.832
0.931605	18.2803	0.931605	12.9493	0.931605	12.1911	0.931605	11.9942	0.931605	11.8478	0.931605	11.7863	0.931605	11.8025	0.931605	11.8144	0.931605	11.843	0.931605	11.8897		0.931605	18.5297	0.931605	13.8405	0.931605	13.253	0.931605	13.0904	0.931605	12.9655	0.931605	12.8596	0.931605	12.8067	0.931605	12.8601	0.931605	12.9478	0.931605	13.0957		0.931605	19.2054	0.931605	14.2301	0.931605	13.5515	0.931605	13.3665
0.936605	19.5788	0.936605	13.572	0.936605	12.7266	0.936605	12.4686	0.936605	12.3013	0.936605	12.2245	0.936605	12.2283	0.936605	12.2273	0.936605	12.2498	0.936605	12.2884		0.936605	19.913	0.936605	14.5596	0.936605	13.8672	0.936605	13.6459	0.936605	13.4919	0.936605	13.3679	0.936605	13.2921	0.936605	13.3422	0.936605	13.4209	0.936605	13.5615		0.936605	20.5763	0.936605	14.9177	0.936605	14.1423	0.936605	13.9053
0.941684	20.8081	0.941684	14.139	0.941684	13.1977	0.941684	12.9035	0.941684	12.7061	0.941684	12.6155	0.941684	12.6079	0.941684	12.5988	0.941684	12.6184	0.941684	12.6508		0.941684	21.2467	0.941684	15.2305	0.941684	14.4375	0.941684	14.1581	0.941684	13.9731	0.941684	13.8295	0.941684	13.7361	0.941684	13.7756	0.941684	13.8453	0.941684	13.9826		0.941684	21.8986	0.941684	15.5466	0.941684	14.6764	0.941684	14.3917
0.946683	22.0822	0.946683	14.7503	0.946683	13.7241	0.946683	13.3818	0.946683	13.1586	0.946683	13.058	0.946683	13.0404	0.946683	13.0203	0.946683	13.038	0.946683	13.0613		0.946683	22.6482	0.946683	15.9567	0.946683	15.0622	0.946683	14.7203	0.946683	14.5076	0.946683	14.3397	0.946683	14.2372	0.946683	14.2687	0.946683	14.3297	0.946683	14.457		0.946683	23.2676	0.946683	16.2252	0.946683	15.2653	0.946683	14.9253
0.951761	23.3076	0.951761	15.3416	0.951761	14.2601	0.951761	13.8529	0.951761	13.5997	0.951761	13.491	0.951761	13.4633	0.951761	13.4347	0.951761	13.4471	0.951761	13.4619		0.951761	24.0277	0.951761	16.66	0.951761	15.6687	0.951761	15.2681	0.951761	15.0278	0.951761	14.8414	0.951761	14.7303	0.951761	14.7522	0.951761	14.8042	0.951761	14.9172		0.951761	24.608	0.951761	16.8756	0.951761	15.8175	0.951761	15.4408
0.956761	24.4483	0.956761	15.8814	0.956761	14.7532	0.956761	14.2911	0.956761	14.0203	0.956761	13.8863	0.956761	13.8529	0.956761	13.8233	0.956761	13.8271	0.956761	13.8386		0.956761	25.3337	0.956761	17.3176	0.956761	16.2147	0.956761	15.7807	0.956761	15.5089	0.956761	15.3087	0.956761	15.1909	0.956761	15.2071	0.956761	15.2495	0.956761	15.3492		0.956761	25.8621	0.956761	17.4778	0.956761	16.3477	0.956761	15.92
0.96184	25.5483	0.96184	16.4202	0.96184	15.2329	0.96184	14.7288	0.96184	14.4499	0.96184	14.2959	0.96184	14.2563	0.96184	14.2239	0.96184	14.2234	0.96184	14.2305		0.96184	26.6188	0.96184	17.9747	0.96184	16.8007	0.96184	16.3053	0.96184	15.9987	0.96184	15.7893	0.96184	15.6654	0.96184	15.6773	0.96184	15.7097	0.96184	15.8032		0.96184	27.0933	0.96184	18.0743	0.96184	16.9085	0.96184	16.4097
0.96684	26.5406	0.96684	16.9118	0.96684	15.6639	0.96684	15.1351	0.96684	14.8476	0.96684	14.6897	0.96684	14.6306	0.96684	14.5958	0.96684	14.5891	0.96684	14.5963		0.96684	27.8095	0.96684	18.575	0.96684	17.3581	0.96684	16.794	0.96684	16.4602	0.96684	16.2376	0.96684	16.1107	0.96684	16.1117	0.96684	16.1451	0.96684	16.2223		0.96684	28.2148	0.96684	18.6151	0.96684	17.3886	0.96684	16.8689
0.97184	27.4461	0.97184	17.361	0.97184	16.0635	0.97184	15.5438	0.97184	15.2324	0.97184	15.0679	0.97184	15.0087	0.97184	14.9601	0.97184	14.9491	0.97184	14.9515		0.97184	28.9158	0.97184	19.1353	0.97184	17.8564	0.97184	17.2466	0.97184	16.9118	0.97184	16.6767	0.97184	16.538	0.97184	16.5375	0.97184	16.5628	0.97184	16.6314		0.97184	29.2443	0.97184	19.1153	0.97184	17.8259	0.97184	17.2713
0.976918	28.2057	0.976918	17.7425	0.976918	16.413	0.976918	15.9119	0.976918	15.5657	0.976918	15.416	0.976918	15.3421	0.976918	15.2939	0.976918	15.2743	0.976918	15.2715		0.976918	29.8814	0.976918	19.6174	0.976918	18.2689	0.976918	17.6295	0.976918	17.3119	0.976918	17.0663	0.976918	16.9185	0.976918	16.919	0.976918	16.9309	0.976918	16.9972		0.976918	30.1288	0.976918	19.5483	0.976918	18.2017	0.976918	17.6476
0.981917	28.8371	0.981917	18.0734	0.981917	16.7187	0.981917	16.2261	0.981917	15.8971	0.981917	15.7178	0.981917	15.6654	0.981917	15.6057	0.981917	15.5833	0.981917	15.58		0.981917	30.7244	0.981917	20.0351	0.981917	18.6318	0.981917	18.0171	0.981917	17.6552	0.981917	17.4306	0.981917	17.2842	0.981917	17.2795	0.981917	17.2799	0.981917	17.3338		0.981917	30.8832	0.981917	19.9283	0.981917	18.534	0.981917	18.019
0.986996	29.4069	0.986996	18.4067	0.986996	17.0334	0.986996	16.548	0.986996	16.2547	0.986996	16.0592	0.986996	15.9829	0.986996	15.9462	0.986996	15.9176	0.986996	15.9114		0.986996	31.516	0.986996	20.4519	0.986996	18.998	0.986996	18.4243	0.986996	18.0267	0.986996	17.8073	0.986996	17.6695	0.986996	17.6576	0.986996	17.6562	0.986996	17.7043		0.986996	31.5813	0.986996	20.3026	0.986996	18.875	0.986996	18.3838
0.991996	29.8604	0.991996	18.6938	0.991996	17.3133	0.991996	16.8379	0.991996	16.5632	0.991996	16.3992	0.991996	16.3043	0.991996	16.2447	0.991996	16.2314	0.991996	16.2304		0.991996	32.1773	0.991996	20.8133	0.991996	19.3208	0.991996	18.7605	0.991996	18.4057	0.991996	18.1444	0.991996	18.0252	0.991996	18.0214	0.991996	18.0076	0.991996	18.0519		0.991996	32.1506	0.991996	20.6264	0.991996	19.1706	0.991996	18.6928
0.997074	30.1965	0.997074	18.935	0.997074	17.5598	0.997074	17.0992	0.997074	16.8312	0.997074	16.6944	0.997074	16.6181	0.997074	16.5466	0.997074	16.5179	0.997074	16.5084		0.997074	32.7095	0.997074	21.1108	0.997074	19.5974	0.997074	19.0466	0.997074	18.7314	0.997074	18.4782	0.997074	18.3337	0.997074	18.3275	0.997074	18.3347	0.997074	18.3805		0.997074	32.5974	0.997074	20.8977	0.997074	19.4214	0.997074	18.9641
1.00207	30.4626	1.00207	19.1596	1.00207	17.7935	1.00207	17.3476	1.00207	17.0963	1.00207	16.9752	1.00207	16.9118	1.00207	16.8651	1.00207	16.8307	1.00207	16.8112		1.00207	33.161	1.00207	21.385	1.00207	19.8611	1.00207	19.3246	1.00207	19.0275	1.00207	18.8201	1.00207	18.6718	1.00207	18.6508	1.00207	18.6456	1.00207	18.6866		1.00207	32.9608	1.00207	21.1447	1.00207	19.6703	1.00207	19.2269
1.00715	30.6538	1.00715	19.3637	1.00715	18.0138	1.00715	17.5846	1.00715	17.3505	1.00715	17.2446	1.00715	17.1922	1.00715	17.1574	1.00715	17.144	1.00715	17.1307		1.00715	33.5215	1.00715	21.6363	1.00715	20.1033	1.00715	19.5859	1.00715	19.3108	1.00715	19.1248	1.00715	19.0128	1.00715	18.9956	1.00715	18.9756	1.00715	19.0104		1.00715	33.2373	1.00715	21.3736	1.00715	19.9021	1.00715	19.4748
1.01215	30.7745	1.01215	19.5459	1.01215	18.2188	1.01215	17.803	1.01215	17.5894	1.01215	17.4964	1.01215	17.4463	1.01215	17.4216	1.01215	17.4201	1.01215	17.4158		1.01215	33.7876	1.01215	21.8523	1.01215	20.3212	1.01215	19.821	1.01215	19.5659	1.01215	19.3961	1.01215	19.3046	1.01215	19.3017	1.01215	19.3013	1.01215	19.3423		1.01215	33.4381	1.01215	21.5758	1.01215	20.1176	1.01215	19.7056
1.01723	30.7597	1.01723	19.6532	1.01723	18.3604	1.01723	17.958	1.01723	17.7615	1.01723	17.6814	1.01723	17.639	1.01723	17.6204	1.01723	17.6233	1.01723	17.6252		1.01723	33.9002	1.01723	21.9792	1.01723	20.4604	1.01723	19.9817	1.01723	19.7423	1.01723	19.5888	1.01723	19.5101	1.01723	19.5163	1.01723	19.5263	1.01723	19.574		1.01723	33.4748	1.01723	21.7002	1.01723	20.2587	1.01723	19.862
1.02223	30.7616	1.02223	19.8043	1.02223	18.5073	1.02223	18.1568	1.02223	17.9775	1.02223	17.9079	1.02223	17.8717	1.02223	17.8598	1.02223	17.865	1.02223	17.8698		1.02223	34.0175	1.02223	22.1485	1.02223	20.6483	1.02223	20.1915	1.02223	19.9693	1.02223	19.8286	1.02223	19.7595	1.02223	19.7728	1.02223	19.7838	1.02223	19.8324		1.02223	33.5363	1.02223	21.8752	1.02223	20.4533	1.02223	20.0709
1.02723	30.7578	1.02723	19.9788	1.02723	18.7033	1.02723	18.37	1.02723	18.2083	1.02723	18.1502	1.02723	18.112	1.02723	18.1034	1.02723	18.1111	1.02723	18.113		1.02723	34.1205	1.02723	22.3325	1.02723	20.851	1.02723	20.4089	1.02723	20.2106	1.02723	20.0761	1.02723	20.0198	1.02723	20.038	1.02723	20.0508	1.02723	20.0952		1.02723	33.5807	1.02723	22.0736	1.02723	20.6679	1.02723	20.2897
1.03231	30.6996	1.03231	20.1419	1.03231	18.8878	1.03231	18.5598	1.03231	18.41	1.03231	18.3562	1.03231	18.3199	1.03231	18.308	1.03231	18.3142	1.03231	18.3113		1.03231	34.1576	1.03231	22.4994	1.03231	21.0284	1.03231	20.6054	1.03231	20.4204	1.03231	20.2964	1.03231	20.2511	1.03231	20.264	1.03231	20.2807	1.03231	20.3098		1.03231	33.5659	1.03231	22.2586	1.03231	20.8658	1.03231	20.4895
1.03731	30.6057	1.03731	20.3002	1.03731	19.0571	1.03731	18.7309	1.03731	18.5888	1.03731	18.5273	1.03731	18.4921	1.03731	18.4658	1.03731	18.4644	1.03731	18.4553		1.03731	34.1472	1.03731	22.6591	1.03731	21.1952	1.03731	20.789	1.03731	20.6097	1.03731	20.4957	1.03731	20.4547	1.03731	20.4638	1.03731	20.4705	1.03731	20.4829		1.03731	33.5015	1.03731	22.445	1.03731	21.045	1.03731	20.665
1.04239	30.4865	1.04239	20.4576	1.04239	19.2011	1.04239	18.8616	1.04239	18.7209	1.04239	18.6508	1.04239	18.595	1.04239	18.5588	1.04239	18.5459	1.04239	18.5221		1.04239	34.1052	1.04239	22.8194	1.04239	21.3569	1.04239	20.9516	1.04239	20.7737	1.04239	20.6617	1.04239	20.6211	1.04239	20.6145	1.04239	20.6064	1.04239	20.5973		1.04239	33.4004	1.04239	22.622	1.04239	21.1933	1.04239	20.7985
1.04739	30.3615	1.04739	20.6121	1.04739	19.3175	1.04739	18.9522	1.04739	18.803	1.04739	18.7185	1.04739	18.6384	1.04739	18.5826	1.04739	18.5526	1.04739	18.514		1.04739	34.0685	1.04739	23.0001	1.04739	21.5209	1.04739	21.1004	1.04739	20.9158	1.04739	20.7971	1.04739	20.7475	1.04739	20.7241	1.04739	20.6841	1.04739	20.6464		1.04739	33.2912	1.04739	22.7984	1.04739	21.3102	1.04739	20.8839
1.05247	30.1694	1.05247	20.6922	1.05247	19.317	1.05247	18.9169	1.05247	18.76	1.05247	18.6527	1.05247	18.5483	1.05247	18.4706	1.05247	18.4277	1.05247	18.3819		1.05247	33.954	1.05247	23.1245	1.05247	21.5987	1.05247	21.1471	1.05247	20.954	1.05247	20.8181	1.05247	20.7527	1.05247	20.7032	1.05247	20.6297	1.05247	20.562		1.05247	33.0924	1.05247	22.8794	1.05247	21.3035	1.05247	20.8381
1.05746	29.9514	1.05746	20.7089	1.05746	19.2335	1.05746	18.7863	1.05746	18.6208	1.05746	18.4944	1.05746	18.3633	1.05746	18.2737	1.05746	18.2212	1.05746	18.164		1.05746	33.8282	1.05746	23.2232	1.05746	21.6192	1.05746	21.1232	1.05746	20.9015	1.05746	20.7589	1.05746	20.6755	1.05746	20.5892	1.05746	20.4943	1.05746	20.3994		1.05746	32.8745	1.05746	22.8861	1.05746	21.1952	1.05746	20.6884
1.06254	29.7273	1.06254	20.6307	1.06254	19.0433	1.06254	18.5612	1.06254	18.3929	1.06254	18.2541	1.06254	18.1096	1.06254	18.0181	1.06254	17.9623	1.06254	17.9103		1.06254	33.6927	1.06254	23.2685	1.06254	21.5543	1.06254	21.0102	1.06254	20.7575	1.06254	20.603	1.06254	20.5057	1.06254	20.3951	1.06254	20.2821	1.06254	20.1724		1.06254	32.6351	1.06254	22.7912	1.06254	20.9783	1.06254	20.4438
1.06754	29.4431	1.06754	20.4175	1.06754	18.7367	1.06754	18.2417	1.06754	18.0772	1.06754	17.9375	1.06754	17.7949	1.06754	17.7081	1.06754	17.6638	1.06754	17.619		1.06754	33.4963	1.06754	23.1985	1.06754	21.354	1.06754	20.7628	1.06754	20.4943	1.06754	20.3355	1.06754	20.2316	1.06754	20.11	1.06754	19.9893	1.06754	19.8806		1.06754	32.3275	1.06754	22.5471	1.06754	20.6402	1.06754	20.0918
1.07262	29.1361	1.07262	20.1109	1.07262	18.3786	1.07262	17.885	1.07262	17.731	1.07262	17.6056	1.07262	17.4759	1.07262	17.4058	1.07262	17.3729	1.07262	17.3443		1.07262	33.2626	1.07262	23.0144	1.07262	21.0584	1.07262	20.4423	1.07262	20.1615	1.07262	20.0084	1.07262	19.9154	1.07262	19.7891	1.07262	19.6799	1.07262	19.5807		1.07262	31.9961	1.07262	22.2042	1.07262	20.2487	1.07262	19.7089
1.07762	28.7689	1.07762	19.7151	1.07762	17.9761	1.07762	17.5083	1.07762	17.3677	1.07762	17.258	1.07762	17.1521	1.07762	17.1016	1.07762	17.0816	1.07762	17.0677		1.07762	32.9355	1.07762	22.6887	1.07762	20.6569	1.07762	20.0413	1.07762	19.7671	1.07762	19.6274	1.07762	19.5454	1.07762	19.4333	1.07762	19.3466	1.07762	19.2622		1.07762	31.5908	1.07762	21.7722	1.07762	19.8181	1.07762	19.2984
1.08262	28.4008	1.08262	19.3194	1.08262	17.6137	1.08262	17.1726	1.08262	17.0491	1.08262	16.9581	1.08262	16.8737	1.08262	16.8455	1.08262	16.8398	1.08262	16.8431		1.08262	32.5888	1.08262	22.301	1.08262	20.2492	1.08262	19.6493	1.08262	19.3914	1.08262	19.275	1.08262	19.2068	1.08262	19.1186	1.08262	19.0504	1.08262	18.9899		1.08262	31.1898	1.08262	21.3469	1.08262	19.4338	1.08262	18.9408
1.0877	28.0093	1.0877	18.9355	1.0877	17.2871	1.0877	16.8713	1.0877	16.7621	1.0877	16.691	1.0877	16.6281	1.0877	16.6171	1.0877	16.6257	1.0877	16.6391		1.0877	32.1893	1.0877	21.8743	1.0877	19.8429	1.0877	19.2712	1.0877	19.0347	1.0877	18.9369	1.0877	18.8897	1.0877	18.8244	1.0877	18.7796	1.0877	18.7405		1.0877	30.7659	1.0877	20.9454	1.0877	19.0862	1.0877	18.6179
1.0927	27.594	1.0927	18.5822	1.0927	16.9957	1.0927	16.6019	1.0927	16.5027	1.0927	16.4488	1.0927	16.4064	1.0927	16.4064	1.0927	16.4302	1.0927	16.4545		1.0927	31.732	1.0927	21.4337	1.0927	19.46	1.0927	18.9198	1.0927	18.7038	1.0927	18.6198	1.0927	18.5884	1.0927	18.5493	1.0927	18.5269	1.0927	18.5083		1.0927	30.32	1.0927	20.5754	1.0927	18.7743	1.0927	18.3232
1.09778	27.2182	1.09778	18.3104	1.09778	16.7745	1.09778	16.3987	1.09778	16.3072	1.09778	16.2681	1.09778	16.2385	1.09778	16.2533	1.09778	16.2876	1.09778	16.3201		1.09778	31.2985	1.09778	21.0694	1.09778	19.1539	1.09778	18.6403	1.09778	18.441	1.09778	18.3714	1.09778	18.3538	1.09778	18.3356	1.09778	18.3328	1.09778	18.3361		1.09778	29.9157	1.09778	20.295	1.09778	18.544	1.09778	18.103
1.0927	22.7111	1.0927	14.993	1.0927	13.6755	1.0927	13.3555	1.0927	13.2635	1.0927	13.2287	1.0927	13.2082	1.0927	13.2206	1.0927	13.2516	1.0927	13.2826		1.0927	26.0123	1.0927	17.1412	1.0927	15.519	1.0927	15.0865	1.0927	14.9186	1.0927	14.8495	1.0927	14.8361	1.0927	14.8342	1.0927	14.8476	1.0927	14.8604		1.0927	24.9699	1.0927	16.6424	1.0927	15.1294	1.0927	14.7374
1.0877	19.254	1.0877	12.5421	1.0877	11.3972	1.0877	11.1115	1.0877	11.0252	1.0877	10.9885	1.0877	10.9728	1.0877	10.9837	1.0877	11.01	1.0877	11.0333		1.0877	21.9797	1.0877	14.2668	1.0877	12.873	1.0877	12.4982	1.0877	12.3475	1.0877	12.2812	1.0877	12.2698	1.0877	12.2703	1.0877	12.2884	1.0877	12.306		1.0877	21.1733	1.0877	13.9378	1.0877	12.6117	1.0877	12.2531
1.08262	16.5051	1.08262	10.6347	1.08262	9.63048	1.08262	9.37823	1.08262	9.29574	1.08262	9.2595	1.08262	9.24233	1.08262	9.24757	1.08262	9.27046	1.08262	9.29049		1.08262	18.7839	1.08262	12.0495	1.08262	10.8374	1.08262	10.5079	1.08262	10.372	1.08262	10.309	1.08262	10.2909	1.08262	10.2947	1.08262	10.3138	1.08262	10.3348		1.08262	18.1511	1.08262	11.8287	1.08262	10.6581	1.08262	10.3333
1.07762	14.2806	1.07762	9.11644	1.07762	8.22667	1.07762	8.0035	1.07762	7.92721	1.07762	7.89049	1.07762	7.87333	1.07762	7.87571	1.07762	7.89288	1.07762	7.90956		1.07762	16.2051	1.07762	10.2909	1.07762	9.23136	1.07762	8.9424	1.07762	8.81508	1.07762	8.75643	1.07762	8.73641	1.07762	8.7407	1.07762	8.75357	1.07762	8.77646		1.07762	15.7016	1.07762	10.144	1.07762	9.10309	1.07762	8.81318
1.07262	12.4605	1.07262	7.8924	1.07262	7.09799	1.07262	6.90153	1.07262	6.83	1.07262	6.79567	1.07262	6.77612	1.07262	6.77707	1.07262	6.79042	1.07262	6.80187		1.07262	14.1042	1.07262	8.88232	1.07262	7.94247	1.07262	7.69213	1.07262	7.57292	1.07262	7.51713	1.07262	7.49519	1.07262	7.49949	1.07262	7.50902	1.07262	7.52953		1.07262	13.6993	1.07262	8.78123	1.07262	7.85187	1.07262	7.58961
1.06754	10.9346	1.06754	6.87292	1.06754	6.16529	1.06754	5.99172	1.06754	5.92401	1.06754	5.89111	1.06754	5.87251	1.06754	5.8706	1.06754	5.87776	1.06754	5.88872		1.06754	12.3518	1.06754	7.7174	1.06754	6.88198	1.06754	6.66072	1.06754	6.5501	1.06754	6.49574	1.06754	6.47285	1.06754	6.47523	1.06754	6.4862	1.06754	6.50527		1.06754	12.0199	1.06754	7.65112	1.06754	6.81713	1.06754	6.57966
1.06254	9.65051	1.06254	6.02605	1.06254	5.3909	1.06254	5.23927	1.06254	5.17394	1.06254	5.1439	1.06254	5.12435	1.06254	5.12006	1.06254	5.12483	1.06254	5.13436		1.06254	10.8812	1.06254	6.75037	1.06254	6.00507	1.06254	5.80814	1.06254	5.70943	1.06254	5.65746	1.06254	5.63266	1.06254	5.63362	1.06254	5.64125	1.06254	5.65984		1.06254	10.6047	1.06254	6.70698	1.06254	5.95787	1.06254	5.74377
1.05746	8.55616	1.05746	5.30602	1.05746	4.73859	1.05746	4.60221	1.05746	4.54309	1.05746	4.51495	1.05746	4.49492	1.05746	4.48777	1.05746	4.49206	1.05746	4.49874		1.05746	9.62619	1.05746	5.92878	1.05746	5.26835	1.05746	5.09145	1.05746	5.00228	1.05746	4.95221	1.05746	4.93028	1.05746	4.92742	1.05746	4.93457	1.05746	4.94983		1.05746	9.40017	1.05746	5.9078	1.05746	5.23164	1.05746	5.0409
1.05247	7.61965	1.05247	4.69567	1.05247	4.18498	1.05247	4.06481	1.05247	4.01236	1.05247	3.98232	1.05247	3.96325	1.05247	3.95752	1.05247	3.95943	1.05247	3.9642		1.05247	8.55664	1.05247	5.23545	1.05247	4.64274	1.05247	4.48825	1.05247	4.40623	1.05247	4.36045	1.05247	4.33566	1.05247	4.33184	1.05247	4.33899	1.05247	4.35139		1.05247	8.36972	1.05247	5.2283	1.05247	4.61652	1.05247	4.44533
1.04739	6.81188	1.04739	4.17067	1.04739	3.71195	1.04739	3.6061	1.04739	3.55984	1.04739	3.53171	1.04739	3.51359	1.04739	3.50596	1.04739	3.50501	1.04739	3.50739		1.04739	7.63586	1.04739	4.64513	1.04739	4.1125	1.04739	3.97517	1.04739	3.89887	1.04739	3.855	1.04739	3.83116	1.04739	3.82782	1.04739	3.83164	1.04739	3.84404		1.04739	7.48232	1.04739	4.64465	1.04739	4.09152	1.04739	3.93893
1.04239	6.10187	1.04239	3.71291	1.04239	3.29806	1.04239	3.20698	1.04239	3.16407	1.04239	3.13879	1.04239	3.12019	1.04239	3.11018	1.04239	3.11161	1.04239	3.11113		1.04239	6.82523	1.04239	4.12632	1.04239	3.64853	1.04239	3.52885	1.04239	3.45875	1.04239	3.41727	1.04239	3.39486	1.04239	3.38913	1.04239	3.39295	1.04239	3.40296		1.04239	6.69649	1.04239	4.13538	1.04239	3.6328	1.04239	3.49499
1.03731	5.48245	1.03731	3.31522	1.03731	2.94281	1.03731	2.86222	1.03731	2.82551	1.03731	2.79928	1.03731	2.78212	1.03731	2.77306	1.03731	2.77163	1.03731	2.77258		1.03731	6.12094	1.03731	3.67953	1.03731	3.25037	1.03731	3.14309	1.03731	3.083	1.03731	3.04199	1.03731	3.0191	1.03731	3.01434	1.03731	3.01529	1.03731	3.02483		1.03731	6.01699	1.03731	3.6924	1.03731	3.23988	1.03731	3.11447
1.03231	4.93743	1.03231	2.97237	1.03231	2.63144	1.03231	2.56325	1.03231	2.52844	1.03231	2.50603	1.03231	2.48886	1.03231	2.47885	1.03231	2.47789	1.03231	2.47646		1.03231	5.50153	1.03231	3.28757	1.03231	2.9018	1.03231	2.8093	1.03231	2.75208	1.03231	2.71345	1.03231	2.69295	1.03231	2.68818	1.03231	2.68913	1.03231	2.69629		1.03231	5.4176	1.03231	3.30521	1.03231	2.89227	1.03231	2.78355
1.02723	4.45344	1.02723	2.66386	1.02723	2.35678	1.02723	2.29765	1.02723	2.26952	1.02723	2.24663	1.02723	2.22946	1.02723	2.21992	1.02723	2.21706	1.02723	2.21897		1.02723	4.95507	1.02723	2.94186	1.02723	2.59424	1.02723	2.51366	1.02723	2.46407	1.02723	2.43069	1.02723	2.40685	1.02723	2.40351	1.02723	2.40255	1.02723	2.40971		1.02723	4.88498	1.02723	2.96427	1.02723	2.58804	1.02723	2.49077
1.02223	4.0238	1.02223	2.39206	1.02223	2.11502	1.02223	2.06543	1.02223	2.04016	1.02223	2.02013	1.02223	2.00201	1.02223	1.99295	1.02223	1.98961	1.02223	1.98866		1.02223	4.46774	1.02223	2.63811	1.02223	2.32531	1.02223	2.25569	1.02223	2.21039	1.02223	2.17796	1.02223	2.15555	1.02223	2.15078	1.02223	2.15078	1.02223	2.15555		1.02223	4.41195	1.02223	2.65957	1.02223	2.32101	1.02223	2.23232
1.01723	3.64281	1.01723	2.15221	1.01723	1.90283	1.01723	1.85943	1.01723	1.83893	1.01723	1.81938	1.01723	1.80412	1.01723	1.7941	1.01723	1.78981	1.01723	1.78934		1.01723	4.03573	1.01723	2.36965	1.01723	2.08879	1.01723	2.02776	1.01723	1.98818	1.01723	1.95814	1.01723	1.93811	1.01723	1.93287	1.01723	1.93001	1.01723	1.93573		1.01723	3.99376	1.01723	2.39302	1.01723	2.08307	1.01723	2.00678
1.01215	3.3076	1.01215	1.94479	1.01215	1.71781	1.01215	1.68252	1.01215	1.66345	1.01215	1.64581	1.01215	1.6315	1.01215	1.62149	1.01215	1.61672	1.01215	1.61672		1.01215	3.65855	1.01215	2.136	1.01215	1.88328	1.01215	1.83177	1.01215	1.79554	1.01215	1.76597	1.01215	1.7469	1.01215	1.7407	1.01215	1.73879	1.01215	1.74594		1.01215	3.62422	1.01215	2.16032	1.01215	1.87803	1.01215	1.80936
1.00715	3.00194	1.00715	1.75214	1.00715	1.54853	1.00715	1.52088	1.00715	1.50562	1.00715	1.48702	1.00715	1.47741	1.00715	1.46611	1.00715	1.46211	1.00715	1.46106		1.00715	3.31379	1.00715	1.9219	1.00715	1.69588	1.00715	1.65153	1.00715	1.61863	1.00715	1.59193	1.00715	1.57333	1.00715	1.56856	1.00715	1.56618	1.00715	1.57142		1.00715	3.29043	1.00715	1.94765	1.00715	1.69111	1.00715	1.62912
1.00207	2.72442	1.00207	1.58239	1.00207	1.40007	1.00207	1.37861	1.00207	1.36602	1.00207	1.34934	1.00207	1.3356	1.00207	1.3253	1.00207	1.32011	1.00207	1.3182		1.00207	3.0048	1.00207	1.73164	1.00207	1.52851	1.00207	1.49084	1.00207	1.4654	1.00207	1.44032	1.00207	1.42434	1.00207	1.41752	1.00207	1.41786	1.00207	1.41852		1.00207	2.9862	1.00207	1.75691	1.00207	1.52374	1.00207	1.47393
0.997074	2.47789	0.997074	1.43383	0.997074	1.26245	0.997074	1.24705	0.997074	1.23618	0.997074	1.22226	0.997074	1.20795	0.997074	1.20109	0.997074	1.19613	0.997074	1.19355		0.997074	2.7268	0.997074	1.56188	0.997074	1.38219	0.997074	1.35181	0.997074	1.32535	0.997074	1.3007	0.997074	1.28277	0.997074	1.28139	0.997074	1.27619	0.997074	1.27886		0.997074	2.71345	0.997074	1.58573	0.997074	1.37728	0.997074	1.32883
0.991996	2.25664	0.991996	1.29359	0.991996	1.14325	0.991996	1.13209	0.991996	1.12331	0.991996	1.10867	0.991996	1.09842	0.991996	1.08812	0.991996	1.08297	0.991996	1.08183		0.991996	2.47837	0.991996	1.4129	0.991996	1.24681	0.991996	1.22269	0.991996	1.20061	0.991996	1.17848	0.991996	1.16141	0.991996	1.15645	0.991996	1.15507	0.991996	1.15741		0.991996	2.46979	0.991996	1.43736	0.991996	1.24248	0.991996	1.20376
0.986996	2.05446	0.986996	1.1709	0.986996	1.03319	0.986996	1.02713	0.986996	1.01979	0.986996	1.00639	0.986996	0.99595	0.986996	0.987271	0.986996	0.982646	0.986996	0.981406		0.986996	2.25092	0.986996	1.27304	0.986996	1.12675	0.986996	1.10848	0.986996	1.08746	0.986996	1.06528	0.986996	1.05079	0.986996	1.04721	0.986996	1.0422	0.986996	1.04673		0.986996	2.24806	0.986996	1.29741	0.986996	1.11988	0.986996	1.08931
0.981917	1.87088	0.981917	1.05613	0.981917	0.935248	0.981917	0.931481	0.981917	0.927046	0.981917	0.915268	0.981917	0.905493	0.981917	0.895813	0.981917	0.891284	0.981917	0.888327		0.981917	2.04636	0.981917	1.14654	0.981917	1.01788	0.981917	1.00391	0.981917	0.985459	0.981917	0.965718	0.981917	0.951127	0.981917	0.946788	0.981917	0.943116	0.981917	0.943307		0.981917	2.04779	0.981917	1.17243	0.981917	1.01293	0.981917	0.982121
0.976918	1.70541	0.976918	0.956229	0.976918	0.847748	0.976918	0.848607	0.976918	0.84441	0.976918	0.833491	0.976918	0.823	0.976918	0.815419	0.976918	0.81065	0.976918	0.808075		0.976918	1.86229	0.976918	1.036	0.976918	0.919131	0.976918	0.911454	0.976918	0.895527	0.976918	0.876549	0.976918	0.86315	0.976918	0.856474	0.976918	0.853375	0.976918	0.856093		0.976918	1.86563	0.976918	1.0598	0.976918	0.914696	0.976918	0.891331
0.97184	1.55843	0.97184	0.864581	0.97184	0.764969	0.97184	0.770596	0.97184	0.767305	0.97184	0.757244	0.97184	0.749281	0.97184	0.739601	0.97184	0.73531	0.97184	0.733355		0.97184	1.69588	0.97184	0.933054	0.97184	0.830153	0.97184	0.824622	0.97184	0.810555	0.97184	0.794437	0.97184	0.782183	0.97184	0.776031	0.97184	0.771454	0.97184	0.774792		0.97184	1.7016	0.97184	0.958089	0.97184	0.825671	0.97184	0.805166
0.96684	1.41891	0.96684	0.779942	0.96684	0.691631	0.96684	0.69659	0.96684	0.696781	0.96684	0.688627	0.96684	0.679328	0.96684	0.671318	0.96684	0.667455	0.96684	0.664022		0.96684	1.54384	0.96684	0.83907	0.96684	0.748089	0.96684	0.746515	0.96684	0.73488	0.96684	0.718668	0.96684	0.705507	0.96684	0.70112	0.96684	0.69702	0.96684	0.699738		0.96684	1.5538	0.96684	0.864628	0.96684	0.742224	0.96684	0.727728
0.96184	1.29235	0.96184	0.704744	0.96184	0.62206	0.96184	0.63236	0.96184	0.632408	0.96184	0.624921	0.96184	0.614908	0.96184	0.608089	0.96184	0.603607	0.96184	0.601985		0.96184	1.40064	0.96184	0.752666	0.96184	0.673273	0.96184	0.672891	0.96184	0.663688	0.96184	0.649431	0.96184	0.636556	0.96184	0.632408	0.96184	0.628259	0.96184	0.628593		0.96184	1.41414	0.96184	0.778368	0.96184	0.665977	0.96184	0.65582
0.956761	1.17648	0.956761	0.634601	0.956761	0.560452	0.956761	0.570371	0.956761	0.574377	0.956761	0.565317	0.956761	0.557925	0.956761	0.549771	0.956761	0.545432	0.956761	0.541617		0.956761	1.27142	0.956761	0.672891	0.956761	0.604131	0.956761	0.608184	0.956761	0.598791	0.956761	0.584533	0.956761	0.574329	0.956761	0.567272	0.956761	0.565794	0.956761	0.565889		0.956761	1.28668	0.956761	0.700548	0.956761	0.597885	0.956761	0.590446
0.951761	1.07191	0.951761	0.569417	0.951761	0.503375	0.951761	0.51644	0.951761	0.518634	0.951761	0.51234	0.951761	0.503757	0.951761	0.496747	0.951761	0.494363	0.951761	0.490405		0.951761	1.15693	0.951761	0.602939	0.951761	0.541188	0.951761	0.546863	0.951761	0.538232	0.951761	0.525977	0.951761	0.515677	0.951761	0.511767	0.951761	0.507905	0.951761	0.506522		0.951761	1.173	0.951761	0.627115	0.951761	0.533416	0.951761	0.530173
0.946683	0.97473	0.946683	0.50986	0.946683	0.449349	0.946683	0.464179	0.946683	0.468137	0.946683	0.463035	0.946683	0.453832	0.946683	0.447156	0.946683	0.445964	0.946683	0.440719		0.946683	1.04854	0.946683	0.536944	0.946683	0.481488	0.946683	0.488307	0.946683	0.484588	0.946683	0.471618	0.946683	0.461652	0.946683	0.456883	0.946683	0.454785	0.946683	0.454595		0.946683	1.06581	0.946683	0.561454	0.946683	0.475862	0.946683	0.47343
0.941684	0.884226	0.941684	0.455071	0.941684	0.400187	0.941684	0.416209	0.941684	0.41969	0.941684	0.415112	0.941684	0.406863	0.941684	0.402047	0.941684	0.399043	0.941684	0.393702		0.941684	0.948647	0.941684	0.472571	0.941684	0.427653	0.941684	0.436999	0.941684	0.431849	0.941684	0.421549	0.941684	0.410296	0.941684	0.405957	0.941684	0.402524	0.941684	0.404097		0.941684	0.967149	0.941684	0.496938	0.941684	0.421931	0.941684	0.420882
0.936605	0.80407	0.936605	0.405051	0.936605	0.355364	0.936605	0.374485	0.936605	0.376965	0.936605	0.372054	0.936605	0.364949	0.936605	0.359274	0.936605	0.357558	0.936605	0.352456		0.936605	0.858	0.936605	0.418498	0.936605	0.377442	0.936605	0.388361	0.936605	0.384404	0.936605	0.372817	0.936605	0.36328	0.936605	0.359417	0.936605	0.357701	0.936605	0.358798		0.936605	0.879458	0.936605	0.444724	0.936605	0.372435	0.936605	0.374962
0.931605	0.72625	0.931605	0.358511	0.931605	0.313975	0.931605	0.329854	0.931605	0.335003	0.931605	0.329281	0.931605	0.325324	0.931605	0.320603	0.931605	0.316121	0.931605	0.310875		0.931605	0.774506	0.931605	0.364186	0.931605	0.33033	0.931605	0.343253	0.931605	0.33877	0.931605	0.328232	0.931605	0.319649	0.931605	0.316073	0.931605	0.31264	0.931605	0.31264		0.931605	0.794914	0.931605	0.390793	0.931605	0.325848	0.931605	0.328614
0.926527	0.655105	0.926527	0.31531	0.926527	0.272728	0.926527	0.28813	0.926527	0.295092	0.926527	0.291277	0.926527	0.286652	0.926527	0.280643	0.926527	0.277544	0.926527	0.2733		0.926527	0.692204	0.926527	0.313832	0.926527	0.285793	0.926527	0.297953	0.926527	0.294376	0.926527	0.285603	0.926527	0.277925	0.926527	0.274683	0.926527	0.270725	0.926527	0.272156		0.926527	0.717714	0.926527	0.340439	0.926527	0.280167	0.926527	0.285364
0.921527	0.589588	0.921527	0.272013	0.921527	0.233913	0.921527	0.252033	0.921527	0.257994	0.921527	0.254274	0.921527	0.249601	0.921527	0.24407	0.921527	0.241257	0.921527	0.237347		0.921527	0.618341	0.921527	0.266768	0.921527	0.240541	0.921527	0.254799	0.921527	0.252176	0.921527	0.245262	0.921527	0.234438	0.921527	0.234247	0.921527	0.22719	0.921527	0.231529		0.921527	0.644376	0.921527	0.291277	0.921527	0.238729	0.921527	0.244118
0.916449	0.52674	0.916449	0.231482	0.916449	0.196863	0.916449	0.214745	0.916449	0.221754	0.916449	0.217272	0.916449	0.212599	0.916449	0.208784	0.916449	0.204779	0.916449	0.201202		0.916449	0.552442	0.916449	0.220371	0.916449	0.199057	0.916449	0.215031	0.916449	0.21298	0.916449	0.203682	0.916449	0.196529	0.916449	0.193716	0.916449	0.190331	0.916449	0.194908		0.916449	0.575235	0.916449	0.248409	0.916449	0.198675	0.916449	0.204826
0.911448	0.466516	0.911448	0.193335	0.911448	0.161243	0.911448	0.18065	0.911448	0.187421	0.911448	0.183702	0.911448	0.180603	0.911448	0.174356	0.911448	0.172067	0.911448	0.168443		0.911448	0.484302	0.911448	0.175739	0.911448	0.159765	0.911448	0.176549	0.911448	0.174118	0.911448	0.166393	0.911448	0.159669	0.911448	0.155759	0.911448	0.152708	0.911448	0.156141		0.911448	0.512626	0.911448	0.206209	0.911448	0.161529	0.911448	0.166917
0.906448	0.413538	0.906448	0.154806	0.906448	0.127721	0.906448	0.146938	0.906448	0.153327	0.906448	0.150943	0.906448	0.146413	0.906448	0.143648	0.906448	0.140262	0.906448	0.1364		0.906448	0.422741	0.906448	0.134683	0.906448	0.122715	0.906448	0.139595	0.906448	0.137878	0.906448	0.130535	0.906448	0.125051	0.906448	0.119949	0.906448	0.118757	0.906448	0.122428		0.906448	0.45264	0.906448	0.16644	0.906448	0.121856	0.906448	0.130773
0.901371	0.358988	0.901371	0.119663	0.901371	0.0936275	0.901371	0.113941	0.901371	0.120569	0.901371	0.119377	0.901371	0.116277	0.901371	0.112081	0.901371	0.107313	0.901371	0.104213		0.901371	0.363089	0.901371	0.094152	0.901371	0.0850921	0.901371	0.103736	0.901371	0.100923	0.901371	0.0938659	0.901371	0.0900512	0.901371	0.0865226	0.901371	0.0852828	0.901371	0.0871425		0.901371	0.393797	0.901371	0.125957	0.901371	0.088716	0.901371	0.0968699
0.896371	0.311972	0.896371	0.0862842	0.896371	0.0642066	0.896371	0.0838523	0.896371	0.0907664	0.896371	0.0872855	0.896371	0.0861411	0.896371	0.0796084	0.896371	0.0771289	0.896371	0.0742202		0.896371	0.307919	0.896371	0.0569105	0.896371	0.0489473	0.896371	0.0669723	0.896371	0.0657802	0.896371	0.0594854	0.896371	0.053668	0.896371	0.0509977	0.896371	0.0488997	0.896371	0.0530481		0.896371	0.340773	0.896371	0.0891929	0.896371	0.0549078	0.896371	0.0624895
0.891293	0.260759	0.891293	0.0506639	0.891293	0.0308275	0.891293	0.0499964	0.891293	0.0567675	0.891293	0.0567198	0.891293	0.0528574	0.891293	0.0482321	0.891293	0.0453711	0.891293	0.041461		0.891293	0.251747	0.891293	0.0164747	0.891293	0.012517	0.891293	0.0306845	0.891293	0.0272989	0.891293	0.0221968	0.891293	0.0172377	0.891293	0.0140905	0.891293	0.0134706	0.891293	0.018239		0.891293	0.287128	0.891293	0.0510931	0.891293	0.0183821	0.891293	0.0292063
0.886292	0.214172	0.886292	0.0170469	0.886292	-0.000500679	0.886292	0.0196695	0.886292	0.0262499	0.886292	0.0252962	0.886292	0.0205278	0.886292	0.0190973	0.886292	0.0141382	0.886292	0.0118971		0.886292	0.198532	0.886292	-0.0211477	0.886292	-0.0239611	0.886292	-0.0071764	0.886292	-0.00684261	0.886292	-0.0137568	0.886292	-0.0179529	0.886292	-0.0190973	0.886292	-0.0218153	0.886292	-0.0167608		0.886292	0.237394	0.886292	0.0145674	0.886292	-0.0130892	0.886292	-0.00407696
0.881214	0.168443	0.881214	-0.0170946	0.881214	-0.0314951	0.881214	-0.0130415	0.881214	-0.00493526	0.881214	-0.00827312	0.881214	-0.0101805	0.881214	-0.0120878	0.881214	-0.0152826	0.881214	-0.0204325		0.881214	0.146413	0.881214	-0.0604868	0.881214	-0.0608206	0.881214	-0.0431776	0.881214	-0.044179	0.881214	-0.0493288	0.881214	-0.0542879	0.881214	-0.0570536	0.881214	-0.0561476	0.881214	-0.050807		0.881214	0.188757	0.881214	-0.0216246	0.881214	-0.0495672	0.881214	-0.0403166
0.876214	0.124479	0.876214	-0.048852	0.876214	-0.0616789	0.876214	-0.044179	0.876214	-0.0388384	0.876214	-0.0383615	0.876214	-0.0408411	0.876214	-0.042367	0.876214	-0.0462294	0.876214	-0.0487566		0.876214	0.0968223	0.876214	-0.0962977	0.876214	-0.0978713	0.876214	-0.0796561	0.876214	-0.0816112	0.876214	-0.0862842	0.876214	-0.0898604	0.876214	-0.0925784	0.876214	-0.0914817	0.876214	-0.084949		0.876214	0.139499	0.876214	-0.0564814	0.876214	-0.0825648	0.876214	-0.073648
0.871136	0.0787501	0.871136	-0.0843291	0.871136	-0.0969653	0.871136	-0.0769382	0.871136	-0.0725989	0.871136	-0.0734096	0.871136	-0.0732188	0.871136	-0.0754123	0.871136	-0.0806575	0.871136	-0.0817065		0.871136	0.0419855	0.871136	-0.137449	0.871136	-0.134492	0.871136	-0.118995	0.871136	-0.11828	0.871136	-0.123144	0.871136	-0.127769	0.871136	-0.129486	0.871136	-0.12858	0.871136	-0.122858		0.871136	0.0906711	0.871136	-0.0938659	0.871136	-0.116563	0.871136	-0.109458
0.866137	0.0373125	0.866137	-0.115943	0.866137	-0.126815	0.866137	-0.106216	0.866137	-0.101638	0.866137	-0.102973	0.866137	-0.103593	0.866137	-0.106407	0.866137	-0.109363	0.866137	-0.110794		0.866137	-0.00207424	0.866137	-0.174976	0.866137	-0.170017	0.866137	-0.15471	0.866137	-0.154949	0.866137	-0.159908	0.866137	-0.164581	0.866137	-0.163913	0.866137	-0.161052	0.866137	-0.154233		0.866137	0.0454187	0.866137	-0.126386	0.866137	-0.150228	0.866137	-0.14298
0.861058	-0.00712872	0.861058	-0.150753	0.861058	-0.158382	0.861058	-0.141407	0.861058	-0.13516	0.861058	-0.137592	0.861058	-0.138069	0.861058	-0.140739	0.861058	-0.142694	0.861058	-0.1436		0.861058	-0.0558138	0.861058	-0.215984	0.861058	-0.21093	0.861058	-0.195766	0.861058	-0.195576	0.861058	-0.201012	0.861058	-0.202633	0.861058	-0.2033	0.861058	-0.199772	0.861058	-0.192953		0.861058	-0.00245571	0.861058	-0.162626	0.861058	-0.186325	0.861058	-0.175357
0.856058	-0.0515223	0.856058	-0.183464	0.856058	-0.19157	0.856058	-0.174785	0.856058	-0.170351	0.856058	-0.172258	0.856058	-0.171113	0.856058	-0.173784	0.856058	-0.175834	0.856058	-0.177312		0.856058	-0.10717	0.856058	-0.254084	0.856058	-0.25127	0.856058	-0.23234	0.856058	-0.234247	0.856058	-0.240017	0.856058	-0.243116	0.856058	-0.241829	0.856058	-0.238062	0.856058	-0.230862		0.856058	-0.0495195	0.856058	-0.201822	0.856058	-0.221897	0.856058	-0.213362
0.851058	-0.0977283	0.851058	-0.222565	0.851058	-0.227285	0.851058	-0.212503	0.851058	-0.207544	0.851058	-0.207067	0.851058	-0.206352	0.851058	-0.209023	0.851058	-0.210405	0.851058	-0.213171		0.851058	-0.160099	0.851058	-0.299383	0.851058	-0.292755	0.851058	-0.276781	0.851058	-0.27721	0.851058	-0.281931	0.851058	-0.285364	0.851058	-0.28236	0.851058	-0.279356	0.851058	-0.271679		0.851058	-0.0980144	0.851058	-0.241304	0.851058	-0.260426	0.851058	-0.254847
0.84598	-0.143123	0.84598	-0.258614	0.84598	-0.264765	0.84598	-0.249601	0.84598	-0.243355	0.84598	-0.244595	0.84598	-0.244308	0.84598	-0.244308	0.84598	-0.247551	0.84598	-0.245882		0.84598	-0.214363	0.84598	-0.344111	0.84598	-0.335862	0.84598	-0.321747	0.84598	-0.320651	0.84598	-0.326659	0.84598	-0.327946	0.84598	-0.32623	0.84598	-0.322796	0.84598	-0.31264		0.84598	-0.147367	0.84598	-0.281168	0.84598	-0.299526	0.84598	-0.292946
0.84098	-0.18952	0.84098	-0.298096	0.84098	-0.303389	0.84098	-0.287367	0.84098	-0.285316	0.84098	-0.282932	0.84098	-0.284315	0.84098	-0.282169	0.84098	-0.285412	0.84098	-0.284935		0.84098	-0.268913	0.84098	-0.389983	0.84098	-0.38159	0.84098	-0.366761	0.84098	-0.364901	0.84098	-0.373627	0.84098	-0.374724	0.84098	-0.371291	0.84098	-0.365426	0.84098	-0.357272		0.84098	-0.198389	0.84098	-0.32189	0.84098	-0.342585	0.84098	-0.335194
0.835901	-0.237442	0.835901	-0.339533	0.835901	-0.342776	0.835901	-0.327279	0.835901	-0.324275	0.835901	-0.325324	0.835901	-0.323893	0.835901	-0.324704	0.835901	-0.324275	0.835901	-0.324608		0.835901	-0.327517	0.835901	-0.437858	0.835901	-0.428797	0.835901	-0.414778	0.835901	-0.415493	0.835901	-0.420882	0.835901	-0.422026	0.835901	-0.417878	0.835901	-0.414063	0.835901	-0.403		0.835901	-0.25127	0.835901	-0.367381	0.835901	-0.383879	0.835901	-0.378586
0.830902	-0.289274	0.830902	-0.381733	0.830902	-0.385262	0.830902	-0.370623	0.830902	-0.369479	0.830902	-0.368954	0.830902	-0.367476	0.830902	-0.365473	0.830902	-0.366332	0.830902	-0.365855		0.830902	-0.391556	0.830902	-0.492599	0.830902	-0.48249	0.830902	-0.466277	0.830902	-0.467183	0.830902	-0.472857	0.830902	-0.473382	0.830902	-0.470426	0.830902	-0.464227	0.830902	-0.450923		0.830902	-0.306488	0.830902	-0.412203	0.830902	-0.428082	0.830902	-0.424935
0.825824	-0.340868	0.825824	-0.425507	0.825824	-0.427557	0.825824	-0.414206	0.825824	-0.413825	0.825824	-0.412871	0.825824	-0.409867	0.825824	-0.410582	0.825824	-0.409247	0.825824	-0.40691		0.825824	-0.454499	0.825824	-0.545194	0.825824	-0.533988	0.825824	-0.519111	0.825824	-0.520446	0.825824	-0.525691	0.825824	-0.525071	0.825824	-0.520589	0.825824	-0.512483	0.825824	-0.500514		0.825824	-0.362374	0.825824	-0.459554	0.825824	-0.477626	0.825824	-0.474145
0.820824	-0.39642	0.820824	-0.472476	0.820824	-0.473763	0.820824	-0.460221	0.820824	-0.460937	0.820824	-0.458457	0.820824	-0.457694	0.820824	-0.455501	0.820824	-0.453641	0.820824	-0.454595		0.820824	-0.521638	0.820824	-0.601556	0.820824	-0.588348	0.820824	-0.576332	0.820824	-0.576379	0.820824	-0.58172	0.820824	-0.582054	0.820824	-0.576665	0.820824	-0.567081	0.820824	-0.55206		0.820824	-0.420977	0.820824	-0.511672	0.820824	-0.527265	0.820824	-0.522735
0.815745	-0.453879	0.815745	-0.523545	0.815745	-0.524976	0.815745	-0.510289	0.815745	-0.510146	0.815745	-0.509145	0.815745	-0.507285	0.815745	-0.505998	0.815745	-0.502612	0.815745	-0.502612		0.815745	-0.594261	0.815745	-0.664737	0.815745	-0.64986	0.815745	-0.635984	0.815745	-0.635602	0.815745	-0.643232	0.815745	-0.641992	0.815745	-0.635364	0.815745	-0.625732	0.815745	-0.610044		0.815745	-0.484397	0.815745	-0.563505	0.815745	-0.582149	0.815745	-0.578191
0.810745	-0.516965	0.810745	-0.577524	0.810745	-0.57719	0.810745	-0.56608	0.810745	-0.565555	0.810745	-0.563934	0.810745	-0.559403	0.810745	-0.558068	0.810745	-0.556733	0.810745	-0.552346		0.810745	-0.668695	0.810745	-0.730827	0.810745	-0.714329	0.810745	-0.700691	0.810745	-0.701836	0.810745	-0.706938	0.810745	-0.70813	0.810745	-0.697592	0.810745	-0.684907	0.810745	-0.671079		0.810745	-0.548865	0.810745	-0.623014	0.810745	-0.636652	0.810745	-0.636079
0.805745	-0.584295	0.805745	-0.635746	0.805745	-0.635746	0.805745	-0.623348	0.805745	-0.626686	0.805745	-0.62125	0.805745	-0.618055	0.805745	-0.613143	0.805745	-0.613286	0.805745	-0.608804		0.805745	-0.751522	0.805745	-0.800207	0.805745	-0.786379	0.805745	-0.770834	0.805745	-0.772121	0.805745	-0.779846	0.805745	-0.777557	0.805745	-0.765827	0.805745	-0.754002	0.805745	-0.738361		0.805745	-0.622919	0.805745	-0.686195	0.805745	-0.699404	0.805745	-0.700262
0.800667	-0.654914	0.800667	-0.695017	0.800667	-0.69516	0.800667	-0.683811	0.800667	-0.688007	0.800667	-0.685432	0.800667	-0.67723	0.800667	-0.672271	0.800667	-0.671604	0.800667	-0.667503		0.800667	-0.837687	0.800667	-0.876835	0.800667	-0.860432	0.800667	-0.846032	0.800667	-0.846556	0.800667	-0.853661	0.800667	-0.852087	0.800667	-0.837687	0.800667	-0.824574	0.800667	-0.806931		0.800667	-0.697163	0.800667	-0.750568	0.800667	-0.765207	0.800667	-0.765684
0.795667	-0.73159	0.795667	-0.762299	0.795667	-0.761154	0.795667	-0.74971	0.795667	-0.754049	0.795667	-0.750664	0.795667	-0.744751	0.795667	-0.739363	0.795667	-0.73674	0.795667	-0.731543		0.795667	-0.933197	0.795667	-0.960139	0.795667	-0.940827	0.795667	-0.927189	0.795667	-0.927428	0.795667	-0.934819	0.795667	-0.933484	0.795667	-0.916794	0.795667	-0.901249	0.795667	-0.882271		0.795667	-0.781992	0.795667	-0.824383	0.795667	-0.836257	0.795667	-0.838736
0.790589	-0.808838	0.790589	-0.82939	0.790589	-0.828341	0.790589	-0.816945	0.790589	-0.821808	0.790589	-0.818804	0.790589	-0.810888	0.790589	-0.8055	0.790589	-0.799587	0.790589	-0.795153		0.790589	-1.02961	0.790589	-1.0433	0.790589	-1.02222	0.790589	-1.00854	0.790589	-1.01107	0.790589	-1.01765	0.790589	-1.01383	0.790589	-0.99719	0.790589	-0.979022	0.790589	-0.956277		0.790589	-0.863961	0.790589	-0.894764	0.790589	-0.907877	0.790589	-0.912217
0.785589	-0.90063	0.785589	-0.909928	0.785589	-0.905875	0.785589	-0.897435	0.785589	-0.901297	0.785589	-0.898388	0.785589	-0.889185	0.785589	-0.882319	0.785589	-0.873641	0.785589	-0.871209		0.785589	-1.14215	0.785589	-1.14115	0.785589	-1.11983	0.785589	-1.10767	0.785589	-1.1071	0.785589	-1.11382	0.785589	-1.11139	0.785589	-1.09137	0.785589	-1.07053	0.785589	-1.0464		0.785589	-0.960616	0.785589	-0.979833	0.785589	-0.993041	0.785589	-0.995902
0.780511	-0.996331	0.780511	-0.991658	0.780511	-0.987271	0.780511	-0.977925	0.780511	-0.982884	0.780511	-0.978974	0.780511	-0.967816	0.780511	-0.962619	0.780511	-0.953797	0.780511	-0.946597		0.780511	-1.26102	0.780511	-1.24605	0.780511	-1.22211	0.780511	-1.20714	0.780511	-1.20705	0.780511	-1.21429	0.780511	-1.21077	0.780511	-1.1884	0.780511	-1.16427	0.780511	-1.14153		0.780511	-1.06166	0.780511	-1.06919	0.780511	-1.08307	0.780511	-1.08436
0.775511	-1.09795	0.775511	-1.08135	0.775511	-1.07506	0.775511	-1.06743	0.775511	-1.07339	0.775511	-1.06733	0.775511	-1.05336	0.775511	-1.04669	0.775511	-1.03953	0.775511	-1.03248		0.775511	-1.39211	0.775511	-1.35749	0.775511	-1.3294	0.775511	-1.31352	0.775511	-1.31524	0.775511	-1.3233	0.775511	-1.31605	0.775511	-1.29145	0.775511	-1.26646	0.775511	-1.23942		0.775511	-1.17023	0.775511	-1.16504	0.775511	-1.17557	0.775511	-1.18068
0.770432	-1.21062	0.770432	-1.17901	0.770432	-1.17052	0.770432	-1.16423	0.770432	-1.17209	0.770432	-1.1657	0.770432	-1.14716	0.770432	-1.14053	0.770432	-1.13194	0.770432	-1.12222		0.770432	-1.5312	0.770432	-1.47918	0.770432	-1.44976	0.770432	-1.43436	0.770432	-1.43283	0.770432	-1.44108	0.770432	-1.43564	0.770432	-1.40827	0.770432	-1.37694	0.770432	-1.34957		0.770432	-1.29068	0.770432	-1.26923	0.770432	-1.2801	0.770432	-1.28916
0.765432	-1.33617	0.765432	-1.28768	0.765432	-1.27838	0.765432	-1.27037	0.765432	-1.28043	0.765432	-1.27094	0.765432	-1.25187	0.765432	-1.24281	0.765432	-1.23141	0.765432	-1.22235		0.765432	-1.68918	0.765432	-1.61622	0.765432	-1.58098	0.765432	-1.56544	0.765432	-1.56353	0.765432	-1.57302	0.765432	-1.56348	0.765432	-1.53449	0.765432	-1.50331	0.765432	-1.46921		0.765432	-1.42229	0.765432	-1.38562	0.765432	-1.39621	0.765432	-1.40384
0.760354	-1.46726	0.760354	-1.40393	0.760354	-1.39106	0.760354	-1.38519	0.760354	-1.39301	0.760354	-1.38567	0.760354	-1.36254	0.760354	-1.35239	0.760354	-1.33932	0.760354	-1.32988		0.760354	-1.85517	0.760354	-1.76085	0.760354	-1.72461	0.760354	-1.70668	0.760354	-1.70444	0.760354	-1.71345	0.760354	-1.70334	0.760354	-1.66724	0.760354	-1.63272	0.760354	-1.59529		0.760354	-1.56239	0.760354	-1.50993	0.760354	-1.52052	0.760354	-1.52596
0.755355	-1.61198	0.755355	-1.52586	0.755355	-1.51094	0.755355	-1.50245	0.755355	-1.51475	0.755355	-1.50531	0.755355	-1.47937	0.755355	-1.46692	0.755355	-1.45453	0.755355	-1.44346		0.755355	-2.03751	0.755355	-1.91835	0.755355	-1.87357	0.755355	-1.85602	0.755355	-1.85207	0.755355	-1.85807	0.755355	-1.84916	0.755355	-1.81058	0.755355	-1.77301	0.755355	-1.73224		0.755355	-1.71374	0.755355	-1.64192	0.755355	-1.65036	0.755355	-1.65818
0.750355	-1.77324	0.750355	-1.66739	0.750355	-1.64841	0.750355	-1.64078	0.750355	-1.65346	0.750355	-1.64164	0.750355	-1.61312	0.750355	-1.59844	0.750355	-1.58394	0.750355	-1.57087		0.750355	-2.24317	0.750355	-2.09487	0.750355	-2.04309	0.750355	-2.02654	0.750355	-2.02168	0.750355	-2.02945	0.750355	-2.01777	0.750355	-1.97337	0.750355	-1.93074	0.750355	-1.88602		0.750355	-1.89017	0.750355	-1.79437	0.750355	-1.79856	0.750355	-1.80767
0.745276	-1.95502	0.745276	-1.82179	0.745276	-1.8009	0.745276	-1.79265	0.745276	-1.80381	0.745276	-1.79055	0.745276	-1.76366	0.745276	-1.7423	0.745276	-1.72628	0.745276	-1.71192		0.745276	-2.47286	0.745276	-2.29357	0.745276	-2.23435	0.745276	-2.21394	0.745276	-2.20793	0.745276	-2.21265	0.745276	-2.20145	0.745276	-2.15433	0.745276	-2.10679	0.745276	-2.0551		0.745276	-2.08109	0.745276	-1.95859	0.745276	-1.96245	0.745276	-1.97037
0.740276	-2.15081	0.740276	-1.98763	0.740276	-1.96379	0.740276	-1.95368	0.740276	-1.96579	0.740276	-1.95111	0.740276	-1.91854	0.740276	-1.89842	0.740276	-1.87591	0.740276	-1.86365		0.740276	-2.72134	0.740276	-2.50619	0.740276	-2.43915	0.740276	-2.41703	0.740276	-2.40835	0.740276	-2.41526	0.740276	-2.39757	0.740276	-2.34679	0.740276	-2.29176	0.740276	-2.23807		0.740276	-2.28909	0.740276	-2.13827	0.740276	-2.14036	0.740276	-2.15171
0.735198	-2.36486	0.735198	-2.17188	0.735198	-2.14237	0.735198	-2.1303	0.735198	-2.14394	0.735198	-2.12787	0.735198	-2.09039	0.735198	-2.06369	0.735198	-2.04356	0.735198	-2.02654		0.735198	-2.99143	0.735198	-2.73794	0.735198	-2.66126	0.735198	-2.63494	0.735198	-2.62936	0.735198	-2.62979	0.735198	-2.61148	0.735198	-2.5535	0.735198	-2.49566	0.735198	-2.43367		0.735198	-2.51654	0.735198	-2.3332	0.735198	-2.33253	0.735198	-2.34507
0.730198	-2.60342	0.730198	-2.37478	0.730198	-2.33897	0.730198	-2.32509	0.730198	-2.3413	0.730198	-2.31899	0.730198	-2.27631	0.730198	-2.24913	0.730198	-2.22386	0.730198	-2.20664		0.730198	-3.2956	0.730198	-2.99653	0.730198	-2.9106	0.730198	-2.87951	0.730198	-2.87074	0.730198	-2.86897	0.730198	-2.84718	0.730198	-2.78143	0.730198	-2.71977	0.730198	-2.6522		0.730198	-2.76874	0.730198	-2.55049	0.730198	-2.54963	0.730198	-2.5597
0.72512	-2.87079	0.72512	-2.60018	0.72512	-2.55707	0.72512	-2.54353	0.72512	-2.55798	0.72512	-2.5328	0.72512	-2.48397	0.72512	-2.45522	0.72512	-2.42613	0.72512	-2.4042		0.72512	-3.63873	0.72512	-3.28478	0.72512	-3.18626	0.72512	-3.15069	0.72512	-3.13781	0.72512	-3.13801	0.72512	-3.11235	0.72512	-3.03768	0.72512	-2.96644	0.72512	-2.8942		0.72512	-3.0497	0.72512	-2.79425	0.72512	-2.78519	0.72512	-2.79354
0.72012	-3.16523	0.72012	-2.84914	0.72012	-2.79926	0.72012	-2.78176	0.72012	-2.79549	0.72012	-2.76817	0.72012	-2.71309	0.72012	-2.67848	0.72012	-2.64782	0.72012	-2.62312		0.72012	-4.01272	0.72012	-3.60064	0.72012	-3.49168	0.72012	-3.44991	0.72012	-3.43293	0.72012	-3.4347	0.72012	-3.40642	0.72012	-3.31868	0.72012	-3.23767	0.72012	-3.15827		0.72012	-3.36427	0.72012	-3.05775	0.72012	-3.04707	0.72012	-3.05532
0.715042	-3.47937	0.715042	-3.11173	0.715042	-3.0548	0.715042	-3.0342	0.715042	-3.0507	0.715042	-3.01512	0.715042	-2.95318	0.715042	-2.91542	0.715042	-2.8797	0.715042	-2.85295		0.715042	-4.4176	0.715042	-3.94353	0.715042	-3.81249	0.715042	-3.76719	0.715042	-3.74931	0.715042	-3.74335	0.715042	-3.70974	0.715042	-3.61303	0.715042	-3.5261	0.715042	-3.43617		0.715042	-3.69944	0.715042	-3.3389	0.715042	-3.32164	0.715042	-3.33113
0.710042	-3.84769	0.710042	-3.41629	0.710042	-3.34734	0.710042	-3.32612	0.710042	-3.34052	0.710042	-3.30232	0.710042	-3.2307	0.710042	-3.18826	0.710042	-3.14907	0.710042	-3.11674		0.710042	-4.88662	0.710042	-4.33249	0.710042	-4.18596	0.710042	-4.13379	0.710042	-4.1099	0.710042	-4.10527	0.710042	-4.06531	0.710042	-3.95655	0.710042	-3.85775	0.710042	-3.7537		0.710042	-4.08205	0.710042	-3.66291	0.710042	-3.64098	0.710042	-3.6497
0.704964	-4.26387	0.704964	-3.76381	0.704964	-3.6807	0.704964	-3.65271	0.704964	-3.66625	0.704964	-3.62276	0.704964	-3.54361	0.704964	-3.49234	0.704964	-3.44962	0.704964	-3.41286		0.704964	-5.41725	0.704964	-4.77662	0.704964	-4.60591	0.704964	-4.54773	0.704964	-4.5154	0.704964	-4.50906	0.704964	-4.46057	0.704964	-4.3426	0.704964	-4.22711	0.704964	-4.11548		0.704964	-4.5217	0.704964	-4.03113	0.704964	-4.00328	0.704964	-4.006
0.699964	-4.72068	0.699964	-4.13894	0.699964	-4.04071	0.699964	-4.00943	0.699964	-4.01978	0.699964	-3.97128	0.699964	-3.88116	0.699964	-3.82442	0.699964	-3.77244	0.699964	-3.73334		0.699964	-6.00221	0.699964	-5.26309	0.699964	-5.06262	0.699964	-4.99768	0.699964	-4.96063	0.699964	-4.94532	0.699964	-4.89268	0.699964	-4.76136	0.699964	-4.63075	0.699964	-4.50544		0.699964	-5.00049	0.699964	-4.43382	0.699964	-4.39533	0.699964	-4.39753
0.694963	-5.23576	0.694963	-4.56232	0.694963	-4.44783	0.694963	-4.40869	0.694963	-4.41713	0.694963	-4.35976	0.694963	-4.2613	0.694963	-4.19435	0.694963	-4.13736	0.694963	-4.09221		0.694963	-6.67264	0.694963	-5.80671	0.694963	-5.58211	0.694963	-5.49884	0.694963	-5.45859	0.694963	-5.43847	0.694963	-5.37643	0.694963	-5.22589	0.694963	-5.08232	0.694963	-4.93903		0.694963	-5.54254	0.694963	-4.88257	0.694963	-4.83417	0.694963	-4.83651
0.689885	-5.80814	0.689885	-5.03034	0.689885	-4.89611	0.689885	-4.84657	0.689885	-4.85563	0.689885	-4.78825	0.689885	-4.67781	0.689885	-4.602	0.689885	-4.53657	0.689885	-4.48632		0.689885	-7.40412	0.689885	-6.4204	0.689885	-6.16148	0.689885	-6.05514	0.689885	-6.00221	0.689885	-5.97885	0.689885	-5.90684	0.689885	-5.73518	0.689885	-5.57591	0.689885	-5.42226		0.689885	-6.15289	0.689885	-5.38144	0.689885	-5.31902	0.689885	-5.31678
0.684885	-6.4719	0.684885	-5.56161	0.684885	-5.40399	0.684885	-5.33933	0.684885	-5.34906	0.684885	-5.27539	0.684885	-5.14607	0.684885	-5.06067	0.684885	-4.98657	0.684885	-4.93044		0.684885	-8.23143	0.684885	-7.10943	0.684885	-6.80902	0.684885	-6.69553	0.684885	-6.63307	0.684885	-6.60207	0.684885	-6.52053	0.684885	-6.32741	0.684885	-6.14479	0.684885	-5.95882		0.684885	-6.83239	0.684885	-5.94261	0.684885	-5.86441	0.684885	-5.85964
0.679808	-7.17905	0.679808	-6.14908	0.679808	-5.95167	0.679808	-5.87442	0.679808	-5.87823	0.679808	-5.79002	0.679808	-5.64697	0.679808	-5.55064	0.679808	-5.46803	0.679808	-5.40247		0.679808	-9.12884	0.679808	-7.84901	0.679808	-7.51045	0.679808	-7.3798	0.679808	-7.29874	0.679808	-7.26011	0.679808	-7.16379	0.679808	-6.95017	0.679808	-6.74608	0.679808	-6.54819		0.679808	-7.56958	0.679808	-6.56965	0.679808	-6.46904	0.679808	-6.45521
0.674808	-8.01256	0.674808	-6.82714	0.674808	-6.61018	0.674808	-6.51481	0.674808	-6.51433	0.674808	-6.41134	0.674808	-6.24874	0.674808	-6.13716	0.674808	-6.03273	0.674808	-5.95834		0.674808	-10.1807	0.674808	-8.7159	0.674808	-8.3268	0.674808	-8.17708	0.674808	-8.08504	0.674808	-8.0345	0.674808	-7.92625	0.674808	-7.68545	0.674808	-7.45323	0.674808	-7.22912		0.674808	-8.43647	0.674808	-7.28825	0.674808	-7.16761	0.674808	-7.14233
0.669729	-8.9238	0.669729	-7.5691	0.669729	-7.314	0.669729	-7.20337	0.669729	-7.19717	0.669729	-7.07796	0.669729	-6.89199	0.669729	-6.76801	0.669729	-6.66549	0.669729	-6.57918		0.669729	-11.3171	0.669729	-9.65623	0.669729	-9.21658	0.669729	-9.04635	0.669729	-8.93525	0.669729	-8.87373	0.669729	-8.75166	0.669729	-8.47987	0.669729	-8.22476	0.669729	-7.97251		0.669729	-9.38539	0.669729	-8.07217	0.669729	-7.93484	0.669729	-7.89717
0.664729	-9.95854	0.664729	-8.41073	0.664729	-8.1189	0.664729	-7.98538	0.664729	-7.97298	0.664729	-7.83756	0.664729	-7.62632	0.664729	-7.48566	0.664729	-7.36883	0.664729	-7.27251		0.664729	-12.5974	0.664729	-10.7282	0.664729	-10.2256	0.664729	-10.0191	0.664729	-9.89226	0.664729	-9.82551	0.664729	-9.68484	0.664729	-9.38491	0.664729	-9.09451	0.664729	-8.81318		0.664729	-10.464	0.664729	-8.96624	0.664729	-8.79553	0.664729	-8.74976
0.659651	-11.0963	0.659651	-9.33579	0.659651	-8.99247	0.659651	-8.84608	0.659651	-8.81842	0.659651	-8.66583	0.659651	-8.43218	0.659651	-8.26958	0.659651	-8.1437	0.659651	-8.03116		0.659651	-13.9864	0.659651	-11.8897	0.659651	-11.3271	0.659651	-11.0839	0.659651	-10.9384	0.659651	-10.8579	0.659651	-10.6991	0.659651	-10.3696	0.659651	-10.0453	0.659651	-9.733		0.659651	-11.6485	0.659651	-9.94519	0.659651	-9.74683	0.659651	-9.68627
0.654651	-12.3704	0.654651	-10.3863	0.654651	-9.99574	0.654651	-9.82169	0.654651	-9.77639	0.654651	-9.60473	0.654651	-9.34771	0.654651	-9.16604	0.654651	-9.02251	0.654651	-8.8971		0.654651	-15.5352	0.654651	-13.1982	0.654651	-12.5707	0.654651	-12.2908	0.654651	-12.1181	0.654651	-12.028	0.654651	-11.8449	0.654651	-11.4825	0.654651	-11.1239	0.654651	-10.7778		0.654651	-12.986	0.654651	-11.0624	0.654651	-10.8297	0.654651	-10.7515
0.649572	-13.7427	0.649572	-11.5173	0.649572	-11.0701	0.649572	-10.8703	0.649572	-10.804	0.649572	-10.6166	0.649572	-10.3305	0.649572	-10.1283	0.649572	-9.97046	0.649572	-9.83266		0.649572	-17.1626	0.649572	-14.5896	0.649572	-13.8958	0.649572	-13.5735	0.649572	-13.3794	0.649572	-13.2807	0.649572	-13.0747	0.649572	-12.6727	0.649572	-12.2827	0.649572	-11.9031		0.649572	-14.4213	0.649572	-12.2622	0.649572	-11.9946	0.649572	-11.8979
0.644573	-15.1928	0.644573	-12.7352	0.644573	-12.2269	0.644573	-12.0004	0.644573	-11.9179	0.644573	-11.7038	0.644573	-11.3934	0.644573	-11.1669	0.644573	-10.9947	0.644573	-10.845		0.644573	-18.8478	0.644573	-16.0616	0.644573	-15.302	0.644573	-14.9377	0.644573	-14.7217	0.644573	-14.6063	0.644573	-14.3836	0.644573	-13.9511	0.644573	-13.5263	0.644573	-13.1133		0.644573	-15.9534	0.644573	-13.5553	0.644573	-13.2502	0.644573	-13.13
0.639573	-16.794	0.639573	-14.098	0.639573	-13.5305	0.639573	-13.2678	0.639573	-13.1686	0.639573	-12.9335	0.639573	-12.5912	0.639573	-12.3499	0.639573	-12.1572	0.639573	-11.9913		0.639573	-20.6531	0.639573	-17.6771	0.639573	-16.8565	0.639573	-16.4545	0.639573	-16.2056	0.639573	-16.0807	0.639573	-15.8375	0.639573	-15.3754	0.639573	-14.9181	0.639573	-14.4671		0.639573	-17.6495	0.639573	-15.0121	0.639573	-14.6611	0.639573	-14.5248
0.634495	-18.4935	0.634495	-15.58	0.634495	-14.9453	0.634495	-14.6497	0.634495	-14.5276	0.634495	-14.2716	0.634495	-13.9053	0.634495	-13.6436	0.634495	-13.4342	0.634495	-13.254		0.634495	-22.5032	0.634495	-19.3942	0.634495	-18.5159	0.634495	-18.0796	0.634495	-17.7983	0.634495	-17.659	0.634495	-17.403	0.634495	-16.9099	0.634495	-16.425	0.634495	-15.951		0.634495	-19.46	0.634495	-16.6014	0.634495	-16.2051	0.634495	-16.0359
0.629495	-20.2397	0.629495	-17.1474	0.629495	-16.4483	0.629495	-16.1226	0.629495	-15.9763	0.629495	-15.7016	0.629495	-15.3106	0.629495	-15.0345	0.629495	-14.8147	0.629495	-14.6206		0.629495	-24.3262	0.629495	-21.1533	0.629495	-20.2421	0.629495	-19.7714	0.629495	-19.4634	0.629495	-19.3098	0.629495	-19.0447	0.629495	-18.5354	0.629495	-18.0267	0.629495	-17.5317		0.629495	-21.3383	0.629495	-18.2946	0.629495	-17.855	0.629495	-17.6581
0.624416	-21.9611	0.624416	-18.7634	0.624416	-18.0066	0.624416	-17.6461	0.624416	-17.4807	0.624416	-17.1869	0.624416	-16.7812	0.624416	-16.4979	0.624416	-16.2647	0.624416	-16.0673		0.624416	-26.0314	0.624416	-22.9004	0.624416	-21.9658	0.624416	-21.478	0.624416	-21.1547	0.624416	-20.9883	0.624416	-20.7117	0.624416	-20.2063	0.624416	-19.688	0.624416	-19.1868		0.624416	-23.2171	0.624416	-20.0547	0.624416	-19.5788	0.624416	-19.3485
0.619416	-23.6047	0.619416	-20.3894	0.619416	-19.5921	0.619416	-19.2006	0.619416	-19.0094	0.619416	-18.7128	0.619416	-18.3027	0.619416	-18.0076	0.619416	-17.7801	0.619416	-17.5708		0.619416	-27.5296	0.619416	-24.5713	0.619416	-23.65	0.619416	-23.1555	0.619416	-22.8332	0.619416	-22.6539	0.619416	-22.3721	0.619416	-21.8833	0.619416	-21.3765	0.619416	-20.8758		0.619416	-25.0448	0.619416	-21.8485	0.619416	-21.3397	0.619416	-21.0894
0.614338	-25.0886	0.614338	-21.9844	0.614338	-21.1743	0.614338	-20.7609	0.614338	-20.5439	0.614338	-20.2502	0.614338	-19.8444	0.614338	-19.5506	0.614338	-19.3327	0.614338	-19.1248		0.614338	-28.7431	0.614338	-26.11	0.614338	-25.2431	0.614338	-24.7587	0.614338	-24.4487	0.614338	-24.2656	0.614338	-24.0005	0.614338	-23.5494	0.614338	-23.0649	0.614338	-22.5933		0.614338	-26.7514	0.614338	-23.6429	0.614338	-23.115	0.614338	-22.8427
0.609339	-26.3232	0.609339	-23.4679	0.609339	-22.673	0.609339	-22.2491	0.609339	-22.014	0.609339	-21.7379	0.609339	-21.3569	0.609339	-21.0722	0.609339	-20.8753	0.609339	-20.676		0.609339	-29.5709	0.609339	-27.4061	0.609339	-26.6465	0.609339	-26.1978	0.609339	-25.916	0.609339	-25.7414	0.609339	-25.5064	0.609339	-25.1168	0.609339	-24.6953	0.609339	-24.2642		0.609339	-28.2324	0.609339	-25.3585	0.609339	-24.8297	0.609339	-24.5403
0.60426	-27.1314	0.60426	-24.7067	0.60426	-23.949	0.60426	-23.5322	0.60426	-23.2914	0.60426	-23.0425	0.60426	-22.713	0.60426	-22.4579	0.60426	-22.2858	0.60426	-22.1094		0.60426	-29.857	0.60426	-28.2911	0.60426	-27.6931	0.60426	-27.3059	0.60426	-27.078	0.60426	-26.9149	0.60426	-26.7318	0.60426	-26.4386	0.60426	-26.0967	0.60426	-25.7453		0.60426	-29.3063	0.60426	-26.8286	0.60426	-26.3322	0.60426	-26.039
0.59926	-27.6102	0.59926	-25.7495	0.59926	-25.0691	0.59926	-24.6824	0.59926	-24.4392	0.59926	-24.2356	0.59926	-23.9814	0.59926	-23.775	0.59926	-23.6443	0.59926	-23.4979		0.59926	-29.755	0.59926	-28.8533	0.59926	-28.4561	0.59926	-28.1595	0.59926	-28.004	0.59926	-27.8791	0.59926	-27.7442	0.59926	-27.5911	0.59926	-27.3594	0.59926	-27.1219		0.59926	-30.0516	0.59926	-28.1175	0.59926	-27.685	0.59926	-27.4023
0.594182	-27.6097	0.594182	-26.4176	0.594182	-25.8606	0.594182	-25.5316	0.594182	-25.3004	0.594182	-25.1664	0.594182	-25.0057	0.594182	-24.8664	0.594182	-24.7887	0.594182	-24.6919		0.594182	-29.1542	0.594182	-28.9496	0.594182	-28.7746	0.594182	-28.5829	0.594182	-28.5271	0.594182	-28.448	0.594182	-28.3917	0.594182	-28.397	0.594182	-28.3078	0.594182	-28.2105		0.594182	-30.2914	0.594182	-29.0412	0.594182	-28.6997	0.594182	-28.447
0.589182	-27.1801	0.589182	-26.7156	0.589182	-26.316	0.589182	-26.06	0.589182	-25.8616	0.589182	-25.8106	0.589182	-25.7786	0.589182	-25.7195	0.589182	-25.7123	0.589182	-25.6713		0.589182	-28.1638	0.589182	-28.6044	0.589182	-28.6807	0.589182	-28.6091	0.589182	-28.6492	0.589182	-28.6301	0.589182	-28.6683	0.589182	-28.848	0.589182	-28.9324	0.589182	-29.0025		0.589182	-30.0711	0.589182	-29.5771	0.589182	-29.3549	0.589182	-29.1556
0.584182	-26.2521	0.584182	-26.4877	0.584182	-26.2674	0.584182	-26.1053	0.584182	-25.9503	0.584182	-25.9985	0.584182	-26.1	0.584182	-26.151	0.584182	-26.2211	0.584182	-26.2574		0.584182	-26.75	0.584182	-27.738	0.584182	-28.0427	0.584182	-28.1042	0.584182	-28.2358	0.584182	-28.2796	0.584182	-28.4146	0.584182	-28.7832	0.584182	-29.044	0.584182	-29.2996		0.584182	-29.2634	0.584182	-29.5438	0.584182	-29.4641	0.584182	-29.3235
0.579103	-25.0081	0.579103	-25.8664	0.579103	-25.8335	0.579103	-25.7672	0.579103	-25.6642	0.579103	-25.8187	0.579103	-26.0709	0.579103	-26.2359	0.579103	-26.3947	0.579103	-26.5049		0.579103	-25.133	0.579103	-26.5425	0.579103	-27.0375	0.579103	-27.2287	0.579103	-27.4414	0.579103	-27.541	0.579103	-27.7747	0.579103	-28.3087	0.579103	-28.7551	0.579103	-29.1961		0.579103	-28.0675	0.579103	-29.0621	0.579103	-29.1237	0.579103	-29.0707
0.574103	-23.4769	0.574103	-24.8369	0.574103	-24.9761	0.574103	-25.0052	0.574103	-24.9594	0.574103	-25.2207	0.574103	-25.6027	0.574103	-25.8835	0.574103	-26.1301	0.574103	-26.3256		0.574103	-23.3506	0.574103	-25.0391	0.574103	-25.6771	0.574103	-25.9679	0.574103	-26.2455	0.574103	-26.4023	0.574103	-26.7123	0.574103	-27.387	0.574103	-28.0017	0.574103	-28.6139		0.574103	-26.5168	0.574103	-28.0985	0.574103	-28.2968	0.574103	-28.3307
0.569026	-21.767	0.569026	-23.4593	0.569026	-23.744	0.569026	-23.8546	0.569026	-23.8698	0.569026	-24.2189	0.569026	-24.71	0.569026	-25.0963	0.569026	-25.4277	0.569026	-25.6995		0.569026	-21.4785	0.569026	-23.3191	0.569026	-24.0477	0.569026	-24.4025	0.569026	-24.731	0.569026	-24.9251	0.569026	-25.2937	0.569026	-26.0819	0.569026	-26.8267	0.569026	-27.5806		0.569026	-24.701	0.569026	-26.7142	0.569026	-27.0232	0.569026	-27.1305
0.564026	-20.0136	0.564026	-21.9005	0.564026	-22.2925	0.564026	-22.4646	0.564026	-22.5342	0.564026	-22.9457	0.564026	-23.5332	0.564026	-23.9976	0.564026	-24.392	0.564026	-24.7305		0.564026	-19.6689	0.564026	-21.5505	0.564026	-22.3153	0.564026	-22.7002	0.564026	-23.0468	0.564026	-23.2719	0.564026	-23.6729	0.564026	-24.535	0.564026	-25.3695	0.564026	-26.2235		0.564026	-22.7955	0.564026	-25.0782	0.564026	-25.4735	0.564026	-25.6408
0.558948	-18.2937	0.558948	-20.2602	0.558948	-20.7051	0.558948	-20.9211	0.558948	-21.0212	0.558948	-21.4713	0.558948	-22.1237	0.558948	-22.641	0.558948	-23.0821	0.558948	-23.4722		0.558948	-17.9513	0.558948	-19.7938	0.558948	-20.5496	0.558948	-20.9359	0.558948	-21.2882	0.558948	-21.5152	0.558948	-21.9353	0.558948	-22.8351	0.558948	-23.713	0.558948	-24.6376		0.558948	-20.892	0.558948	-23.291	0.558948	-23.7435	0.558948	-23.9514
0.553947	-16.6376	0.553947	-18.5889	0.553947	-19.0457	0.553947	-19.2831	0.553947	-19.3961	0.553947	-19.8596	0.553947	-20.5439	0.553947	-21.0803	0.553947	-21.5495	0.553947	-21.9673		0.553947	-16.3396	0.553947	-18.0872	0.553947	-18.7987	0.553947	-19.1682	0.553947	-19.5039	0.553947	-19.7209	0.553947	-20.1414	0.553947	-21.0284	0.553947	-21.921	0.553947	-22.869		0.553947	-19.0275	0.553947	-21.4265	0.553947	-21.9005	0.553947	-22.1284
0.548869	-15.1094	0.548869	-16.9748	0.548869	-17.4187	0.548869	-17.6566	0.548869	-17.7682	0.548869	-18.2245	0.548869	-18.9069	0.548869	-19.4472	0.548869	-19.9235	0.548869	-20.3522		0.548869	-14.881	0.548869	-16.4984	0.548869	-17.1426	0.548869	-17.4783	0.548869	-17.7878	0.548869	-17.9938	0.548869	-18.3886	0.548869	-19.2393	0.548869	-20.109	0.548869	-21.0532		0.548869	-17.2871	0.548869	-19.604	0.548869	-20.0704	0.548869	-20.3021
0.543869	-13.686	0.543869	-15.4164	0.543869	-15.8289	0.543869	-16.0483	0.543869	-16.1498	0.543869	-16.5799	0.543869	-17.2389	0.543869	-17.7553	0.543869	-18.2203	0.543869	-18.6442		0.543869	-13.5339	0.543869	-14.9992	0.543869	-15.5671	0.543869	-15.8528	0.543869	-16.1241	0.543869	-16.3167	0.543869	-16.6772	0.543869	-17.4716	0.543869	-18.2985	0.543869	-19.2021		0.543869	-15.653	0.543869	-17.8245	0.543869	-18.2617	0.543869	-18.4777
0.538791	-12.4166	0.538791	-13.9902	0.538791	-14.3545	0.538791	-14.5443	0.538791	-14.633	0.538791	-15.0321	0.538791	-15.642	0.538791	-16.1265	0.538791	-16.5651	0.538791	-16.9719		0.538791	-12.3346	0.538791	-13.6388	0.538791	-14.1266	0.538791	-14.3698	0.538791	-14.6025	0.538791	-14.7732	0.538791	-15.0931	0.538791	-15.8208	0.538791	-16.5952	0.538791	-17.4363		0.538791	-14.1895	0.538791	-16.1827	0.538791	-16.5742	0.538791	-16.7673
0.533792	-11.2656	0.533792	-12.6651	0.533792	-12.9788	0.533792	-13.1343	0.533792	-13.2053	0.533792	-13.5601	0.533792	-14.1166	0.533792	-14.5653	0.533792	-14.9649	0.533792	-15.3425		0.533792	-11.2446	0.533792	-12.3866	0.533792	-12.7953	0.533792	-12.9936	0.533792	-13.191	0.533792	-13.3365	0.533792	-13.6164	0.533792	-14.2725	0.533792	-14.9749	0.533792	-15.7502		0.533792	-12.862	0.533792	-14.6502	0.533792	-14.994	0.533792	-15.1547
0.528791	-10.2632	0.528791	-11.4935	0.528791	-11.7543	0.528791	-11.8793	0.528791	-11.9355	0.528791	-12.2455	0.528791	-12.7471	0.528791	-13.1443	0.528791	-13.5091	0.528791	-13.8519		0.528791	-10.2914	0.528791	-11.2803	0.528791	-11.6184	0.528791	-11.7743	0.528791	-11.9389	0.528791	-12.0638	0.528791	-12.3127	0.528791	-12.893	0.528791	-13.5239	0.528791	-14.2272		0.528791	-11.7076	0.528791	-13.2931	0.528791	-13.5801	0.528791	-13.7146
0.523713	-9.37823	0.523713	-10.4421	0.523713	-10.6533	0.523713	-10.7501	0.523713	-10.7844	0.523713	-11.0581	0.523713	-11.5021	0.523713	-11.8564	0.523713	-12.1754	0.523713	-12.4858		0.523713	-9.44499	0.523713	-10.2785	0.523713	-10.5527	0.523713	-10.6814	0.523713	-10.8178	0.523713	-10.9199	0.523713	-11.1368	0.523713	-11.6513	0.523713	-12.2154	0.523713	-12.8439		0.523713	-10.6891	0.523713	-12.0728	0.523713	-12.3075	0.523713	-12.4128
0.518713	-8.58811	0.518713	-9.49458	0.518713	-9.65814	0.518713	-9.73205	0.518713	-9.75493	0.518713	-9.9862	0.518713	-10.3753	0.518713	-10.6852	0.518713	-10.9699	0.518713	-11.2422		0.518713	-8.67966	0.518713	-9.37298	0.518713	-9.58756	0.518713	-9.69151	0.518713	-9.80548	0.518713	-9.89274	0.518713	-10.083	0.518713	-10.5355	0.518713	-11.0348	0.518713	-11.5936		0.518713	-9.78307	0.518713	-10.9742	0.518713	-11.1573	0.518713	-11.2393
0.513635	-7.88954	0.513635	-8.65248	0.513635	-8.77884	0.513635	-8.8332	0.513635	-8.84417	0.513635	-9.04206	0.513635	-9.38443	0.513635	-9.65146	0.513635	-9.89894	0.513635	-10.1407		0.513635	-7.99683	0.513635	-8.56045	0.513635	-8.7283	0.513635	-8.8127	0.513635	-8.90902	0.513635	-8.98436	0.513635	-9.14792	0.513635	-9.55037	0.513635	-9.99097	0.513635	-10.4874		0.513635	-8.98818	0.513635	-9.99812	0.513635	-10.1364	0.513635	-10.196
0.508635	-7.27013	0.508635	-7.89812	0.508635	-7.99444	0.508635	-8.03068	0.508635	-8.03593	0.508635	-8.2095	0.508635	-8.50466	0.508635	-8.73927	0.508635	-8.95575	0.508635	-9.16699		0.508635	-7.38457	0.508635	-7.82946	0.508635	-7.95582	0.508635	-8.02258	0.508635	-8.10841	0.508635	-8.17421	0.508635	-8.32156	0.508635	-8.67442	0.508635	-9.06828	0.508635	-9.50841		0.508635	-8.28103	0.508635	-9.12646	0.508635	-9.22516	0.508635	-9.26713
0.503556	-6.7189	0.503556	-7.2296	0.503556	-7.29445	0.503556	-7.32162	0.503556	-7.31781	0.503556	-7.47183	0.503556	-7.73266	0.503556	-7.93674	0.503556	-8.12366	0.503556	-8.30916		0.503556	-6.83382	0.503556	-7.16904	0.503556	-7.26154	0.503556	-7.31686	0.503556	-7.3941	0.503556	-7.45323	0.503556	-7.58532	0.503556	-7.89907	0.503556	-8.25003	0.503556	-8.64295		0.503556	-7.65875	0.503556	-8.35207	0.503556	-8.41597	0.503556	-8.44077
0.498557	-6.22346	0.498557	-6.62735	0.498557	-6.66931	0.498557	-6.68647	0.498557	-6.6879	0.498557	-6.81951	0.498557	-7.04983	0.498557	-7.22483	0.498557	-7.38981	0.498557	-7.55527		0.498557	-6.33266	0.498557	-6.57346	0.498557	-6.63545	0.498557	-6.67884	0.498557	-6.75132	0.498557	-6.81045	0.498557	-6.93014	0.498557	-7.21004	0.498557	-7.52476	0.498557	-7.87571		0.498557	-7.09656	0.498557	-7.6535	0.498557	-7.68688	0.498557	-7.70262
0.493479	-5.76952	0.493479	-6.07898	0.493479	-6.10044	0.493479	-6.11093	0.493479	-6.11618	0.493479	-6.23252	0.493479	-6.43661	0.493479	-6.58824	0.493479	-6.73749	0.493479	-6.88007		0.493479	-5.86965	0.493479	-6.02748	0.493479	-6.06086	0.493479	-6.10139	0.493479	-6.16481	0.493479	-6.22394	0.493479	-6.33409	0.493479	-6.58348	0.493479	-6.86958	0.493479	-7.1862		0.493479	-6.583	0.493479	-7.01693	0.493479	-7.02456	0.493479	-7.03552
0.488479	-5.3704	0.488479	-5.60071	0.488479	-5.60357	0.488479	-5.61263	0.488479	-5.61883	0.488479	-5.72755	0.488479	-5.91066	0.488479	-6.04656	0.488479	-6.17721	0.488479	-6.30405		0.488479	-5.46243	0.488479	-5.54778	0.488479	-5.55779	0.488479	-5.5907	0.488479	-5.65794	0.488479	-5.70991	0.488479	-5.81386	0.488479	-6.04322	0.488479	-6.30357	0.488479	-6.59349		0.488479	-6.13477	0.488479	-6.46141	0.488479	-6.44758	0.488479	-6.45664
0.483479	-5.00943	0.483479	-5.16345	0.483479	-5.1563	0.483479	-5.16536	0.483479	-5.17299	0.483479	-5.27408	0.483479	-5.43954	0.483479	-5.56256	0.483479	-5.67939	0.483479	-5.79383		0.483479	-5.08811	0.483479	-5.10337	0.483479	-5.10098	0.483479	-5.1315	0.483479	-5.19158	0.483479	-5.2469	0.483479	-5.34703	0.483479	-5.55541	0.483479	-5.79431	0.483479	-6.05991		0.483479	-5.72374	0.483479	-5.96168	0.483479	-5.92449	0.483479	-5.92973
0.4784	-4.67755	0.4784	-4.77149	0.4784	-4.75146	0.4784	-4.75862	0.4784	-4.7753	0.4784	-4.86924	0.4784	-5.01897	0.4784	-5.1315	0.4784	-5.23927	0.4784	-5.34369		0.4784	-4.74145	0.4784	-4.70187	0.4784	-4.6828	0.4784	-4.71332	0.4784	-4.77054	0.4784	-4.8268	0.4784	-4.92455	0.4784	-5.11672	0.4784	-5.3375	0.4784	-5.58211		0.4784	-5.35085	0.4784	-5.50677	0.4784	-5.45194	0.4784	-5.45766
0.4734	-4.37142	0.4734	-4.40766	0.4734	-4.38191	0.4734	-4.39097	0.4734	-4.40957	0.4734	-4.49969	0.4734	-4.64036	0.4734	-4.74479	0.4734	-4.84349	0.4734	-4.94029		0.4734	-4.42054	0.4734	-4.33423	0.4734	-4.3018	0.4734	-4.3285	0.4734	-4.38859	0.4734	-4.44057	0.4734	-4.53259	0.4734	-4.71665	0.4734	-4.92408	0.4734	-5.14724		0.4734	-5.00228	0.4734	-5.08859	0.4734	-5.02469	0.4734	-5.02421
0.468322	-4.08484	0.468322	-4.08007	0.468322	-4.04335	0.468322	-4.05194	0.468322	-4.07578	0.468322	-4.16447	0.468322	-4.2956	0.468322	-4.39431	0.468322	-4.48443	0.468322	-4.57742		0.468322	-4.12203	0.468322	-3.99758	0.468322	-3.95657	0.468322	-3.97994	0.468322	-4.03716	0.468322	-4.09009	0.468322	-4.18164	0.468322	-4.35235	0.468322	-4.54356	0.468322	-4.75432		0.468322	-4.67898	0.468322	-4.7014	0.468322	-4.63035	0.468322	-4.62701
0.463322	-3.82163	0.463322	-3.77537	0.463322	-3.73293	0.463322	-3.74533	0.463322	-3.77347	0.463322	-3.85882	0.463322	-3.9828	0.463322	-4.07578	0.463322	-4.16113	0.463322	-4.24935		0.463322	-3.84499	0.463322	-3.69002	0.463322	-3.64043	0.463322	-3.66093	0.463322	-3.71911	0.463322	-3.77013	0.463322	-3.86168	0.463322	-4.01713	0.463322	-4.1969	0.463322	-4.39574		0.463322	-4.37476	0.463322	-4.35235	0.463322	-4.2689	0.463322	-4.26985
0.458244	-3.57272	0.458244	-3.49118	0.458244	-3.44731	0.458244	-3.46018	0.458244	-3.49213	0.458244	-3.5751	0.458244	-3.6924	0.458244	-3.783	0.458244	-3.86406	0.458244	-3.94417		0.458244	-3.58416	0.458244	-3.40773	0.458244	-3.34717	0.458244	-3.36863	0.458244	-3.42347	0.458244	-3.47592	0.458244	-3.56127	0.458244	-3.70862	0.458244	-3.87599	0.458244	-4.06291		0.458244	-4.09056	0.458244	-4.02333	0.458244	-3.93464	0.458244	-3.93654
0.453244	-3.34336	0.453244	-3.23893	0.453244	-3.18648	0.453244	-3.20221	0.453244	-3.23655	0.453244	-3.31379	0.453244	-3.42967	0.453244	-3.51597	0.453244	-3.59179	0.453244	-3.67238		0.453244	-3.34717	0.453244	-3.14976	0.453244	-3.08872	0.453244	-3.10589	0.453244	-3.15739	0.453244	-3.20984	0.453244	-3.29043	0.453244	-3.42871	0.453244	-3.58798	0.453244	-3.7625		0.453244	-3.82687	0.453244	-3.72387	0.453244	-3.63328	0.453244	-3.63184
0.448166	-3.1345	0.448166	-3.00814	0.448166	-2.95044	0.448166	-2.96951	0.448166	-3.00194	0.448166	-3.07966	0.448166	-3.18886	0.448166	-3.26897	0.448166	-3.34431	0.448166	-3.41679		0.448166	-3.13021	0.448166	-2.91897	0.448166	-2.84792	0.448166	-2.86795	0.448166	-2.91754	0.448166	-2.9657	0.448166	-3.04199	0.448166	-3.17265	0.448166	-3.32238	0.448166	-3.48689		0.448166	-3.58178	0.448166	-3.45112	0.448166	-3.35719	0.448166	-3.36005
0.443166	-2.93852	0.443166	-2.79022	0.443166	-2.73491	0.443166	-2.74921	0.443166	-2.78498	0.443166	-2.86175	0.443166	-2.96379	0.443166	-3.0439	0.443166	-3.11161	0.443166	-3.18505		0.443166	-2.93375	0.443166	-2.7063	0.443166	-2.63382	0.443166	-2.65289	0.443166	-2.69724	0.443166	-2.74445	0.443166	-2.81597	0.443166	-2.93995	0.443166	-3.07871	0.443166	-3.23416		0.443166	-3.35337	0.443166	-3.19649	0.443166	-3.1078	0.443166	-3.10732
0.438087	-2.76018	0.438087	-2.59663	0.438087	-2.54084	0.438087	-2.55228	0.438087	-2.58947	0.438087	-2.66291	0.438087	-2.76161	0.438087	-2.83314	0.438087	-2.9018	0.438087	-2.96951		0.438087	-2.75732	0.438087	-2.51986	0.438087	-2.44642	0.438087	-2.4612	0.438087	-2.50031	0.438087	-2.54465	0.438087	-2.61141	0.438087	-2.7249	0.438087	-2.85603	0.438087	-3.00337		0.438087	-3.14309	0.438087	-2.9719	0.438087	-2.87891	0.438087	-2.87462
0.433087	-2.59472	0.433087	-2.41972	0.433087	-2.36155	0.433087	-2.37061	0.433087	-2.4078	0.433087	-2.47599	0.433087	-2.56992	0.433087	-2.63906	0.433087	-2.70105	0.433087	-2.77115		0.433087	-2.5909	0.433087	-2.35058	0.433087	-2.27142	0.433087	-2.28334	0.433087	-2.31863	0.433087	-2.35964	0.433087	-2.42735	0.433087	-2.52987	0.433087	-2.65289	0.433087	-2.7845		0.433087	-2.94949	0.433087	-2.76066	0.433087	-2.66768	0.433087	-2.66577
0.428087	-2.44404	0.428087	-2.26093	0.428087	-2.19847	0.428087	-2.20514	0.428087	-2.23995	0.428087	-2.30671	0.428087	-2.39159	0.428087	-2.4593	0.428087	-2.52129	0.428087	-2.58375		0.428087	-2.44547	0.428087	-2.1999	0.428087	-2.11454	0.428087	-2.1236	0.428087	-2.15984	0.428087	-2.19799	0.428087	-2.25521	0.428087	-2.35058	0.428087	-2.46597	0.428087	-2.589		0.428087	-2.76924	0.428087	-2.56897	0.428087	-2.48171	0.428087	-2.47837
0.42301	-2.3048	0.42301	-2.11311	0.42301	-2.04969	0.42301	-2.05494	0.42301	-2.08593	0.42301	-2.14792	0.42301	-2.22708	0.42301	-2.2924	0.42301	-2.34915	0.42301	-2.4078		0.42301	-2.30814	0.42301	-2.06209	0.42301	-1.97483	0.42301	-1.98294	0.42301	-2.01298	0.42301	-2.04445	0.42301	-2.09976	0.42301	-2.18893	0.42301	-2.2905	0.42301	-2.40685		0.42301	-2.60521	0.42301	-2.39588	0.42301	-2.30719	0.42301	-2.30099
0.41801	-2.18225	0.41801	-1.98723	0.41801	-1.91856	0.41801	-1.92572	0.41801	-1.95337	0.41801	-2.00869	0.41801	-2.08403	0.41801	-2.14125	0.41801	-2.19704	0.41801	-2.25378		0.41801	-2.18798	0.41801	-1.94098	0.41801	-1.85943	0.41801	-1.86038	0.41801	-1.88519	0.41801	-1.91427	0.41801	-1.96482	0.41801	-2.0435	0.41801	-2.13839	0.41801	-2.24424		0.41801	-2.46073	0.41801	-2.2471	0.41801	-2.15651	0.41801	-2.15126
0.412931	-2.07306	0.412931	-1.87469	0.412931	-1.80459	0.412931	-1.80793	0.412931	-1.83273	0.412931	-1.88709	0.412931	-1.95528	0.412931	-2.01012	0.412931	-2.05828	0.412931	-2.11407		0.412931	-2.08403	0.412931	-1.83702	0.412931	-1.74869	0.412931	-1.74735	0.412931	-1.77312	0.412931	-1.79887	0.412931	-1.84417	0.412931	-1.91523	0.412931	-2.00487	0.412931	-2.10215		0.412931	-2.33103	0.412931	-2.11502	0.412931	-2.02681	0.412931	-2.01441
0.407931	-1.96815	0.407931	-1.76929	0.407931	-1.69795	0.407931	-1.7001	0.407931	-1.72337	0.407931	-1.77081	0.407931	-1.83368	0.407931	-1.8828	0.407931	-1.93239	0.407931	-1.98198		0.407931	-1.98294	0.407931	-1.7392	0.407931	-1.65275	0.407931	-1.64979	0.407931	-1.6702	0.407931	-1.69481	0.407931	-1.73271	0.407931	-1.80126	0.407931	-1.88089	0.407931	-1.97197		0.407931	-2.21277	0.407931	-1.99581	0.407931	-1.90712	0.407931	-1.8952
0.402853	-1.87677	0.402853	-1.6784	0.402853	-1.6074	0.402853	-1.60702	0.402853	-1.62643	0.402853	-1.66977	0.402853	-1.72818	0.402853	-1.77215	0.402853	-1.81795	0.402853	-1.86468		0.402853	-1.89536	0.402853	-1.65399	0.402853	-1.56754	0.402853	-1.56191	0.402853	-1.57884	0.402853	-1.60235	0.402853	-1.63887	0.402853	-1.69628	0.402853	-1.77181	0.402853	-1.85609		0.402853	-2.10691	0.402853	-1.88709	0.402853	-1.80147	0.402853	-1.78784
0.397853	-1.79203	0.397853	-1.59419	0.397853	-1.5251	0.397853	-1.51938	0.397853	-1.53788	0.397853	-1.58089	0.397853	-1.63139	0.397853	-1.67521	0.397853	-1.71416	0.397853	-1.75727		0.397853	-1.81401	0.397853	-1.57555	0.397853	-1.48762	0.397853	-1.48223	0.397853	-1.49868	0.397853	-1.51651	0.397853	-1.55013	0.397853	-1.60854	0.397853	-1.67397	0.397853	-1.74912		0.397853	-2.01107	0.397853	-1.78984	0.397853	-1.70682	0.397853	-1.69075
0.392775	-1.71745	0.392775	-1.52019	0.392775	-1.44761	0.392775	-1.4417	0.392775	-1.46001	0.392775	-1.49887	0.392775	-1.54269	0.392775	-1.58332	0.392775	-1.6228	0.392775	-1.66348		0.392775	-1.73586	0.392775	-1.50197	0.392775	-1.41767	0.392775	-1.4077	0.392775	-1.4221	0.392775	-1.43974	0.392775	-1.47141	0.392775	-1.52448	0.392775	-1.58637	0.392775	-1.65733		0.392775	-1.92207	0.392775	-1.7072	0.392775	-1.62171	0.392775	-1.60621
0.387775	-1.64431	0.387775	-1.44885	0.387775	-1.37742	0.387775	-1.37237	0.387775	-1.38629	0.387775	-1.42119	0.387775	-1.46454	0.387775	-1.49754	0.387775	-1.53707	0.387775	-1.57436		0.387775	-1.66562	0.387775	-1.4355	0.387775	-1.35148	0.387775	-1.33932	0.387775	-1.35406	0.387775	-1.37036	0.387775	-1.39673	0.387775	-1.4468	0.387775	-1.50436	0.387775	-1.56963		0.387775	-1.83781	0.387775	-1.62371	0.387775	-1.54179	0.387775	-1.52648
0.382697	-1.57855	0.382697	-1.384	0.382697	-1.31581	0.382697	-1.30675	0.382697	-1.32263	0.382697	-1.35367	0.382697	-1.39278	0.382697	-1.42501	0.382697	-1.45844	0.382697	-1.49501		0.382697	-1.6022	0.382697	-1.37599	0.382697	-1.29278	0.382697	-1.281	0.382697	-1.29173	0.382697	-1.30871	0.382697	-1.33222	0.382697	-1.37837	0.382697	-1.43107	0.382697	-1.49186		0.382697	-1.76566	0.382697	-1.55309	0.382697	-1.4725	0.382697	-1.45414
0.377697	-1.51933	0.377697	-1.32721	0.377697	-1.25793	0.377697	-1.24915	0.377697	-1.26541	0.377697	-1.29154	0.377697	-1.32735	0.377697	-1.36021	0.377697	-1.39053	0.377697	-1.4253		0.377697	-1.54503	0.377697	-1.31796	0.377697	-1.23795	0.377697	-1.22841	0.377697	-1.23723	0.377697	-1.25306	0.377697	-1.2709	0.377697	-1.3161	0.377697	-1.36636	0.377697	-1.42139		0.377697	-1.69643	0.377697	-1.48662	0.377697	-1.40822	0.377697	-1.38796
0.372697	-1.46382	0.372697	-1.27571	0.372697	-1.20581	0.372697	-1.19665	0.372697	-1.21115	0.372697	-1.23866	0.372697	-1.27275	0.372697	-1.29831	0.372697	-1.32931	0.372697	-1.35935		0.372697	-1.49334	0.372697	-1.26966	0.372697	-1.19169	0.372697	-1.1772	0.372697	-1.19102	0.372697	-1.20104	0.372697	-1.22316	0.372697	-1.2616	0.372697	-1.3099	0.372697	-1.35868		0.372697	-1.63758	0.372697	-1.42649	0.372697	-1.35119	0.372697	-1.33222
0.367619	-1.41414	0.367619	-1.22378	0.367619	-1.15989	0.367619	-1.15116	0.367619	-1.16275	0.367619	-1.18502	0.367619	-1.2184	0.367619	-1.24238	0.367619	-1.27161	0.367619	-1.30127		0.367619	-1.44356	0.367619	-1.22331	0.367619	-1.14439	0.367619	-1.12994	0.367619	-1.14229	0.367619	-1.15216	0.367619	-1.174	0.367619	-1.20872	0.367619	-1.25316	0.367619	-1.30251		0.367619	-1.57898	0.367619	-1.37189	0.367619	-1.29827	0.367619	-1.27619
0.362618	-1.36803	0.362618	-1.18149	0.362618	-1.11521	0.362618	-1.10705	0.362618	-1.11955	0.362618	-1.14124	0.362618	-1.17205	0.362618	-1.19536	0.362618	-1.21935	0.362618	-1.24677		0.362618	-1.39659	0.362618	-1.18282	0.362618	-1.10515	0.362618	-1.0917	0.362618	-1.0999	0.362618	-1.11011	0.362618	-1.13075	0.362618	-1.16351	0.362618	-1.20752	0.362618	-1.25096		0.362618	-1.52791	0.362618	-1.32287	0.362618	-1.24939	0.362618	-1.22998
0.35754	-1.32564	0.35754	-1.13681	0.35754	-1.07782	0.35754	-1.06724	0.35754	-1.07801	0.35754	-1.10071	0.35754	-1.12679	0.35754	-1.14992	0.35754	-1.17343	0.35754	-1.19837		0.35754	-1.35234	0.35754	-1.14353	0.35754	-1.06571	0.35754	-1.05107	0.35754	-1.06228	0.35754	-1.07367	0.35754	-1.08579	0.35754	-1.12474	0.35754	-1.1607	0.35754	-1.20571		0.35754	-1.47832	0.35754	-1.27757	0.35754	-1.20285	0.35754	-1.18535
0.35254	-1.28692	0.35254	-1.10271	0.35254	-1.0403	0.35254	-1.03219	0.35254	-1.04335	0.35254	-1.06113	0.35254	-1.0886	0.35254	-1.10796	0.35254	-1.13147	0.35254	-1.15769		0.35254	-1.31429	0.35254	-1.10805	0.35254	-1.03286	0.35254	-1.02013	0.35254	-1.02756	0.35254	-1.03767	0.35254	-1.05174	0.35254	-1.08459	0.35254	-1.12055	0.35254	-1.16394		0.35254	-1.43235	0.35254	-1.23628	0.35254	-1.16561	0.35254	-1.14592
0.347463	-1.24453	0.347463	-1.067	0.347463	-1.00401	0.347463	-0.995759	0.347463	-1.00644	0.347463	-1.02713	0.347463	-1.05007	0.347463	-1.06872	0.347463	-1.08912	0.347463	-1.11359		0.347463	-1.27209	0.347463	-1.06986	0.347463	-0.997952	0.347463	-0.984553	0.347463	-0.992898	0.347463	-1.00038	0.347463	-1.01531	0.347463	-1.04702	0.347463	-1.08307	0.347463	-1.11955		0.347463	-1.38867	0.347463	-1.19589	0.347463	-1.12374	0.347463	-1.10424
0.342463	-1.20943	0.342463	-1.03534	0.342463	-0.974063	0.342463	-0.965814	0.342463	-0.974874	0.342463	-0.992946	0.342463	-1.01798	0.342463	-1.03667	0.342463	-1.05656	0.342463	-1.0783		0.342463	-1.23952	0.342463	-1.04006	0.342463	-0.968341	0.342463	-0.954608	0.342463	-0.962237	0.342463	-0.97144	0.342463	-0.984267	0.342463	-1.01698	0.342463	-1.04835	0.342463	-1.08331		0.342463	-1.34762	0.342463	-1.15745	0.342463	-1.09041	0.342463	-1.07215
0.337384	-1.17715	0.337384	-1.00549	0.337384	-0.945071	0.337384	-0.937776	0.337384	-0.947598	0.337384	-0.964765	0.337384	-0.987319	0.337384	-1.00243	0.337384	-1.02365	0.337384	-1.04297		0.337384	-1.20905	0.337384	-1.01002	0.337384	-0.942878	0.337384	-0.926283	0.337384	-0.934294	0.337384	-0.945643	0.337384	-0.958184	0.337384	-0.984315	0.337384	-1.0185	0.337384	-1.05102		0.337384	-1.31248	0.337384	-1.12169	0.337384	-1.05803	0.337384	-1.03944
0.332384	-1.14887	0.332384	-0.976972	0.332384	-0.918845	0.332384	-0.910786	0.332384	-0.922326	0.332384	-0.937394	0.332384	-0.957135	0.332384	-0.977162	0.332384	-0.995044	0.332384	-1.01436		0.332384	-1.17953	0.332384	-0.984458	0.332384	-0.917271	0.332384	-0.905159	0.332384	-0.90926	0.332384	-0.922135	0.332384	-0.929955	0.332384	-0.960664	0.332384	-0.991229	0.332384	-1.02404		0.332384	-1.28139	0.332384	-1.09275	0.332384	-1.02866	0.332384	-1.00849
0.327306	-1.12017	0.327306	-0.954656	0.327306	-0.894955	0.327306	-0.887803	0.327306	-0.899294	0.327306	-0.912598	0.327306	-0.93315	0.327306	-0.951556	0.327306	-0.967769	0.327306	-0.987081		0.327306	-1.15207	0.327306	-0.959043	0.327306	-0.896719	0.327306	-0.879839	0.327306	-0.888518	0.327306	-0.898293	0.327306	-0.909832	0.327306	-0.938252	0.327306	-0.964669	0.327306	-0.994901		0.327306	-1.24996	0.327306	-1.06481	0.327306	-1.00124	0.327306	-0.985269
0.322306	-1.09504	0.322306	-0.92986	0.322306	-0.872878	0.322306	-0.866869	0.322306	-0.878266	0.322306	-0.891665	0.322306	-0.910643	0.322306	-0.92614	0.322306	-0.944022	0.322306	-0.960425		0.322306	-1.12861	0.322306	-0.937203	0.322306	-0.874165	0.322306	-0.856093	0.322306	-0.868634	0.322306	-0.877932	0.322306	-0.889853	0.322306	-0.912646	0.322306	-0.941113	0.322306	-0.971869		0.322306	-1.22116	0.322306	-1.03991	0.322306	-0.97659	0.322306	-0.958232
0.317306	-1.06891	0.317306	-0.908116	0.317306	-0.853327	0.317306	-0.848654	0.317306	-0.856904	0.317306	-0.87078	0.317306	-0.887421	0.317306	-0.905207	0.317306	-0.922326	0.317306	-0.938968		0.317306	-1.10267	0.317306	-0.918988	0.317306	-0.855282	0.317306	-0.839737	0.317306	-0.848797	0.317306	-0.860766	0.317306	-0.865868	0.317306	-0.892523	0.317306	-0.91708	0.317306	-0.94941		0.317306	-1.19164	0.317306	-1.01507	0.317306	-0.952271	0.317306	-0.93706
0.312228	-1.04449	0.312228	-0.885752	0.312228	-0.834683	0.312228	-0.829295	0.312228	-0.837735	0.312228	-0.849989	0.312228	-0.870541	0.312228	-0.884274	0.312228	-0.900057	0.312228	-0.916174		0.312228	-1.07663	0.312228	-0.898484	0.312228	-0.836829	0.312228	-0.823763	0.312228	-0.82939	0.312228	-0.841311	0.312228	-0.851372	0.312228	-0.87283	0.312228	-0.895813	0.312228	-0.927571		0.312228	-1.16809	0.312228	-0.99285	0.312228	-0.929001	0.312228	-0.917796
0.307228	-1.02404	0.307228	-0.870112	0.307228	-0.81971	0.307228	-0.813797	0.307228	-0.82343	0.307228	-0.834349	0.307228	-0.852231	0.307228	-0.868538	0.307228	-0.882367	0.307228	-0.898865		0.307228	-1.05846	0.307228	-0.880698	0.307228	-0.824097	0.307228	-0.807169	0.307228	-0.814179	0.307228	-0.825528	0.307228	-0.834015	0.307228	-0.857523	0.307228	-0.880984	0.307228	-0.90721		0.307228	-1.14305	0.307228	-0.972823	0.307228	-0.910357	0.307228	-0.896338
0.30215	-1.00229	0.30215	-0.853995	0.30215	-0.802782	0.30215	-0.796726	0.30215	-0.806931	0.30215	-0.821618	0.30215	-0.837258	0.30215	-0.850991	0.30215	-0.867251	0.30215	-0.87922		0.30215	-1.04092	0.30215	-0.865153	0.30215	-0.811365	0.30215	-0.796917	0.30215	-0.801399	0.30215	-0.811079	0.30215	-0.820807	0.30215	-0.843171	0.30215	-0.865773	0.30215	-0.892046		0.30215	-1.1204	0.30215	-0.949792	0.30215	-0.891474	0.30215	-0.878266
0.29715	-0.986747	0.29715	-0.835923	0.29715	-0.791243	0.29715	-0.785044	0.29715	-0.793961	0.29715	-0.8055	0.29715	-0.823287	0.29715	-0.835112	0.29715	-0.850609	0.29715	-0.868395		0.29715	-1.02246	0.29715	-0.851372	0.29715	-0.7983	0.29715	-0.78657	0.29715	-0.787762	0.29715	-0.801113	0.29715	-0.809839	0.29715	-0.82877	0.29715	-0.852469	0.29715	-0.878695		0.29715	-1.09833	0.29715	-0.936106	0.29715	-0.877884	0.29715	-0.862053
0.292071	-0.967864	0.292071	-0.824574	0.292071	-0.777033	0.292071	-0.776318	0.292071	-0.784328	0.292071	-0.793436	0.292071	-0.809362	0.292071	-0.824431	0.292071	-0.837925	0.292071	-0.853518		0.292071	-1.00658	0.292071	-0.83969	0.292071	-0.788525	0.292071	-0.774124	0.292071	-0.78161	0.292071	-0.791195	0.292071	-0.800064	0.292071	-0.822142	0.292071	-0.84031	0.292071	-0.864819		0.292071	-1.08068	0.292071	-0.918559	0.292071	-0.862816	0.292071	-0.849894
0.287071	-0.954751	0.287071	-0.813654	0.287071	-0.767401	0.287071	-0.763586	0.287071	-0.773027	0.287071	-0.786999	0.287071	-0.800875	0.287071	-0.812701	0.287071	-0.829295	0.287071	-0.84236		0.287071	-0.993089	0.287071	-0.830391	0.287071	-0.777462	0.287071	-0.768164	0.287071	-0.76907	0.287071	-0.783709	0.287071	-0.79563	0.287071	-0.811937	0.287071	-0.828913	0.287071	-0.855425		0.287071	-1.06256	0.287071	-0.906542	0.287071	-0.851992	0.287071	-0.838498
0.281993	-0.93954	0.281993	-0.800684	0.281993	-0.759628	0.281993	-0.75362	0.281993	-0.761345	0.281993	-0.776699	0.281993	-0.792721	0.281993	-0.80426	0.281993	-0.819901	0.281993	-0.832633		0.281993	-0.978736	0.281993	-0.8189	0.281993	-0.772408	0.281993	-0.763586	0.281993	-0.76144	0.281993	-0.776365	0.281993	-0.784662	0.281993	-0.801924	0.281993	-0.820235	0.281993	-0.843218		0.281993	-1.04688	0.281993	-0.893095	0.281993	-0.841692	0.281993	-0.830868
0.276994	-0.928095	0.276994	-0.791529	0.276994	-0.753429	0.276994	-0.748041	0.276994	-0.759581	0.276994	-0.772598	0.276994	-0.784042	0.276994	-0.797489	0.276994	-0.811604	0.276994	-0.822428		0.276994	-0.970534	0.276994	-0.811222	0.276994	-0.768402	0.276994	-0.757673	0.276994	-0.761774	0.276994	-0.774076	0.276994	-0.78018	0.276994	-0.79706	0.276994	-0.816802	0.276994	-0.838784		0.276994	-1.03276	0.276994	-0.884608	0.276994	-0.831965	0.276994	-0.821761
0.271915	-0.914553	0.271915	-0.78347	0.271915	-0.745991	0.271915	-0.740984	0.271915	-0.753716	0.271915	-0.764158	0.271915	-0.779655	0.271915	-0.791147	0.271915	-0.804356	0.271915	-0.815133		0.271915	-0.95642	0.271915	-0.804117	0.271915	-0.760296	0.271915	-0.751093	0.271915	-0.757852	0.271915	-0.766733	0.271915	-0.773027	0.271915	-0.793341	0.271915	-0.806358	0.271915	-0.830725		0.271915	-1.01936	0.271915	-0.874737	0.271915	-0.825957	0.271915	-0.814799
0.266915	-0.906256	0.266915	-0.77689	0.266915	-0.741747	0.266915	-0.739029	0.266915	-0.751665	0.266915	-0.760963	0.266915	-0.774601	0.266915	-0.787571	0.266915	-0.801495	0.266915	-0.810316		0.266915	-0.947455	0.266915	-0.800589	0.266915	-0.758198	0.266915	-0.745371	0.266915	-0.754955	0.266915	-0.765398	0.266915	-0.771168	0.266915	-0.789431	0.266915	-0.805738	0.266915	-0.825051		0.266915	-1.01111	0.266915	-0.866679	0.266915	-0.817755	0.266915	-0.807121
0.261915	-0.897768	0.261915	-0.775459	0.261915	-0.739172	0.261915	-0.738075	0.261915	-0.748423	0.261915	-0.761011	0.261915	-0.774029	0.261915	-0.781944	0.261915	-0.798681	0.261915	-0.807217		0.261915	-0.942353	0.261915	-0.797394	0.261915	-0.757006	0.261915	-0.747707	0.261915	-0.753239	0.261915	-0.766018	0.261915	-0.773504	0.261915	-0.787809	0.261915	-0.803593	0.261915	-0.823954		0.261915	-0.998429	0.261915	-0.856856	0.261915	-0.813607	0.261915	-0.805977
0.256837	-0.889948	0.256837	-0.769308	0.256837	-0.737503	0.256837	-0.735977	0.256837	-0.746658	0.256837	-0.759676	0.256837	-0.771931	0.256837	-0.779512	0.256837	-0.794008	0.256837	-0.80488		0.256837	-0.933388	0.256837	-0.793341	0.256837	-0.755432	0.256837	-0.752762	0.256837	-0.753811	0.256837	-0.76473	0.256837	-0.775698	0.256837	-0.790766	0.256837	-0.803354	0.256837	-0.822667		0.256837	-0.989417	0.256837	-0.855711	0.256837	-0.810125	0.256837	-0.804213
0.251837	-0.883225	0.251837	-0.766304	0.251837	-0.737598	0.251837	-0.736645	0.251837	-0.745562	0.251837	-0.758055	0.251837	-0.770548	0.251837	-0.78285	0.251837	-0.794294	0.251837	-0.804928		0.251837	-0.930527	0.251837	-0.794533	0.251837	-0.756481	0.251837	-0.753	0.251837	-0.753811	0.251837	-0.765827	0.251837	-0.775316	0.251837	-0.787237	0.251837	-0.800303	0.251837	-0.822142		0.251837	-0.981788	0.251837	-0.851038	0.251837	-0.808409	0.251837	-0.804677
0.246758	-0.876692	0.246758	-0.763062	0.246758	-0.737455	0.246758	-0.736835	0.246758	-0.750044	0.246758	-0.75815	0.246758	-0.772217	0.246758	-0.782564	0.246758	-0.793913	0.246758	-0.80221		0.246758	-0.92552	0.246758	-0.793531	0.246758	-0.757816	0.246758	-0.753096	0.246758	-0.75691	0.246758	-0.770357	0.246758	-0.779274	0.246758	-0.790766	0.246758	-0.803545	0.246758	-0.823143		0.246758	-0.972537	0.246758	-0.850514	0.246758	-0.807026	0.246758	-0.80407
0.241758	-0.873259	0.241758	-0.765779	0.241758	-0.738743	0.241758	-0.740507	0.241758	-0.751904	0.241758	-0.761011	0.241758	-0.774696	0.241758	-0.782612	0.241758	-0.795343	0.241758	-0.802114		0.241758	-0.918177	0.241758	-0.793531	0.241758	-0.759771	0.241758	-0.757101	0.241758	-0.760916	0.241758	-0.77236	0.241758	-0.782946	0.241758	-0.794724	0.241758	-0.806025	0.241758	-0.822094		0.241758	-0.971774	0.241758	-0.846318	0.241758	-0.809982	0.241758	-0.804451
0.236681	-0.865487	0.236681	-0.763634	0.236681	-0.73736	0.236681	-0.739887	0.236681	-0.75281	0.236681	-0.762918	0.236681	-0.776031	0.236681	-0.784138	0.236681	-0.796249	0.236681	-0.805023		0.236681	-0.912598	0.236681	-0.793913	0.236681	-0.761393	0.236681	-0.759151	0.236681	-0.764444	0.236681	-0.774315	0.236681	-0.783136	0.236681	-0.793531	0.236681	-0.805119	0.236681	-0.826148		0.236681	-0.961331	0.236681	-0.846652	0.236681	-0.807217	0.236681	-0.805119
0.231681	-0.864247	0.231681	-0.765493	0.231681	-0.742319	0.231681	-0.741985	0.231681	-0.755241	0.231681	-0.76659	0.231681	-0.77689	0.231681	-0.788095	0.231681	-0.798204	0.231681	-0.80817		0.231681	-0.911168	0.231681	-0.796106	0.231681	-0.762251	0.231681	-0.766018	0.231681	-0.767305	0.231681	-0.775221	0.231681	-0.789001	0.231681	-0.798347	0.231681	-0.809172	0.231681	-0.827054		0.231681	-0.954417	0.231681	-0.843743	0.231681	-0.808981	0.231681	-0.807741
0.226603	-0.860003	0.226603	-0.767448	0.226603	-0.74518	0.226603	-0.745752	0.226603	-0.757339	0.226603	-0.769928	0.226603	-0.781086	0.226603	-0.789192	0.226603	-0.800112	0.226603	-0.80817		0.226603	-0.907258	0.226603	-0.797155	0.226603	-0.765017	0.226603	-0.770309	0.226603	-0.770596	0.226603	-0.780752	0.226603	-0.794151	0.226603	-0.80302	0.226603	-0.811222	0.226603	-0.831107		0.226603	-0.954942	0.226603	-0.84236	0.226603	-0.812701	0.226603	-0.809601
0.221602	-0.857333	0.221602	-0.767639	0.221602	-0.74828	0.221602	-0.748041	0.221602	-0.762728	0.221602	-0.774506	0.221602	-0.784185	0.221602	-0.792673	0.221602	-0.801781	0.221602	-0.81146		0.221602	-0.903729	0.221602	-0.800159	0.221602	-0.773123	0.221602	-0.776031	0.221602	-0.777319	0.221602	-0.783709	0.221602	-0.796488	0.221602	-0.804213	0.221602	-0.815466	0.221602	-0.832633		0.221602	-0.950316	0.221602	-0.845316	0.221602	-0.81518	0.221602	-0.814179
0.216524	-0.854805	0.216524	-0.767401	0.216524	-0.749567	0.216524	-0.754288	0.216524	-0.765207	0.216524	-0.774172	0.216524	-0.785854	0.216524	-0.796535	0.216524	-0.804928	0.216524	-0.814417		0.216524	-0.90063	0.216524	-0.799778	0.216524	-0.773123	0.216524	-0.779942	0.216524	-0.782516	0.216524	-0.788811	0.216524	-0.800398	0.216524	-0.809267	0.216524	-0.820139	0.216524	-0.835732		0.216524	-0.947122	0.216524	-0.846222	0.216524	-0.813845	0.216524	-0.812462
0.211524	-0.850037	0.211524	-0.767115	0.211524	-0.753048	0.211524	-0.755003	0.211524	-0.76454	0.211524	-0.777367	0.211524	-0.788668	0.211524	-0.798347	0.211524	-0.806549	0.211524	-0.815657		0.211524	-0.899342	0.211524	-0.800255	0.211524	-0.773981	0.211524	-0.780275	0.211524	-0.785282	0.211524	-0.790432	0.211524	-0.801685	0.211524	-0.811317	0.211524	-0.822857	0.211524	-0.839404		0.211524	-0.942639	0.211524	-0.847605	0.211524	-0.816515	0.211524	-0.813035
0.206524	-0.847033	0.206524	-0.770309	0.206524	-0.753	0.206524	-0.75753	0.206524	-0.770929	0.206524	-0.781754	0.206524	-0.790432	0.206524	-0.800922	0.206524	-0.811317	0.206524	-0.815657		0.206524	-0.894669	0.206524	-0.807169	0.206524	-0.776318	0.206524	-0.783899	0.206524	-0.789049	0.206524	-0.793245	0.206524	-0.80674	0.206524	-0.816325	0.206524	-0.823525	0.206524	-0.844506		0.206524	-0.938109	0.206524	-0.847605	0.206524	-0.819424	0.206524	-0.81909
0.201447	-0.841788	0.201447	-0.769308	0.201447	-0.750759	0.201447	-0.757053	0.201447	-0.772026	0.201447	-0.781086	0.201447	-0.790051	0.201447	-0.799206	0.201447	-0.81003	0.201447	-0.817374		0.201447	-0.889996	0.201447	-0.806358	0.201447	-0.773504	0.201447	-0.784233	0.201447	-0.787952	0.201447	-0.794008	0.201447	-0.809744	0.201447	-0.816134	0.201447	-0.826434	0.201447	-0.842503		0.201447	-0.932673	0.201447	-0.843123	0.201447	-0.820139	0.201447	-0.822142
0.196446	-0.841502	0.196446	-0.773123	0.196446	-0.754431	0.196446	-0.763062	0.196446	-0.774029	0.196446	-0.785616	0.196446	-0.79439	0.196446	-0.805166	0.196446	-0.814703	0.196446	-0.820759		0.196446	-0.887516	0.196446	-0.809267	0.196446	-0.779799	0.196446	-0.788239	0.196446	-0.795868	0.196446	-0.798586	0.196446	-0.812701	0.196446	-0.818804	0.196446	-0.828532	0.196446	-0.847271		0.196446	-0.931386	0.196446	-0.844553	0.196446	-0.82362	0.196446	-0.822571
0.191368	-0.838164	0.191368	-0.771883	0.191368	-0.758007	0.191368	-0.761822	0.191368	-0.772884	0.191368	-0.788143	0.191368	-0.796392	0.191368	-0.804117	0.191368	-0.813464	0.191368	-0.823048		0.191368	-0.888327	0.191368	-0.813511	0.191368	-0.779417	0.191368	-0.789764	0.191368	-0.795963	0.191368	-0.797585	0.191368	-0.812319	0.191368	-0.820807	0.191368	-0.832203	0.191368	-0.84813		0.191368	-0.928095	0.191368	-0.847176	0.191368	-0.820282	0.191368	-0.823668
0.186368	-0.836304	0.186368	-0.774506	0.186368	-0.760296	0.186368	-0.763538	0.186368	-0.776794	0.186368	-0.790289	0.186368	-0.800207	0.186368	-0.808313	0.186368	-0.816897	0.186368	-0.824049		0.186368	-0.885848	0.186368	-0.816039	0.186368	-0.782087	0.186368	-0.791004	0.186368	-0.798395	0.186368	-0.803259	0.186368	-0.817469	0.186368	-0.824765	0.186368	-0.834969	0.186368	-0.850848		0.186368	-0.924424	0.186368	-0.847081	0.186368	-0.822237	0.186368	-0.824336
0.18129	-0.835684	0.18129	-0.775745	0.18129	-0.760201	0.18129	-0.763491	0.18129	-0.777414	0.18129	-0.793198	0.18129	-0.801399	0.18129	-0.809267	0.18129	-0.820426	0.18129	-0.826386		0.18129	-0.88313	0.18129	-0.814417	0.18129	-0.786188	0.18129	-0.793102	0.18129	-0.799826	0.18129	-0.806835	0.18129	-0.817469	0.18129	-0.825718	0.18129	-0.837973	0.18129	-0.85533		0.18129	-0.921277	0.18129	-0.846842	0.18129	-0.824717	0.18129	-0.825623
0.17629	-0.833157	0.17629	-0.777748	0.17629	-0.761011	0.17629	-0.765505	0.17629	-0.777855	0.17629	-0.790766	0.17629	-0.80364	0.17629	-0.810471	0.17629	-0.819376	0.17629	-0.82691		0.17629	-0.88332	0.17629	-0.815371	0.17629	-0.786474	0.17629	-0.794151	0.17629	-0.804546	0.17629	-0.805357	0.17629	-0.820807	0.17629	-0.826434	0.17629	-0.839022	0.17629	-0.855521		0.17629	-0.919178	0.17629	-0.847128	0.17629	-0.828913	0.17629	-0.826624
0.171211	-0.829915	0.171211	-0.775745	0.171211	-0.761154	0.171211	-0.767115	0.171211	-0.778702	0.171211	-0.789431	0.171211	-0.7983	0.171211	-0.812033	0.171211	-0.81909	0.171211	-0.829199		0.171211	-0.882176	0.171211	-0.818995	0.171211	-0.786379	0.171211	-0.793913	0.171211	-0.802353	0.171211	-0.810745	0.171211	-0.817994	0.171211	-0.825051	0.171211	-0.842074	0.171211	-0.85738		0.171211	-0.917843	0.171211	-0.847033	0.171211	-0.828055	0.171211	-0.828055
0.166212	-0.830201	0.166212	-0.777796	0.166212	-0.759628	0.166212	-0.767878	0.166212	-0.778511	0.166212	-0.793102	0.166212	-0.80302	0.166212	-0.812271	0.166212	-0.821045	0.166212	-0.83206		0.166212	-0.882128	0.166212	-0.820521	0.166212	-0.791052	0.166212	-0.795701	0.166212	-0.807407	0.166212	-0.808695	0.166212	-0.821236	0.166212	-0.831202	0.166212	-0.843886	0.166212	-0.859049		0.166212	-0.916031	0.166212	-0.849274	0.166212	-0.82846	0.166212	-0.829009
0.161212	-0.830058	0.161212	-0.776842	0.161212	-0.760248	0.161212	-0.767973	0.161212	-0.779989	0.161212	-0.792959	0.161212	-0.801161	0.161212	-0.809076	0.161212	-0.821427	0.161212	-0.827816		0.161212	-0.884071	0.161212	-0.823143	0.161212	-0.790289	0.161212	-0.79644	0.161212	-0.80798	0.161212	-0.804976	0.161212	-0.820902	0.161212	-0.827483	0.161212	-0.843719	0.161212	-0.859622		0.161212	-0.913218	0.161212	-0.847081	0.161212	-0.828389	0.161212	-0.826767
0.156134	-0.83454	0.156134	-0.781181	0.156134	-0.760689	0.156134	-0.768354	0.156134	-0.782469	0.156134	-0.79458	0.156134	-0.799826	0.156134	-0.811222	0.156134	-0.822142	0.156134	-0.829152		0.156134	-0.885228	0.156134	-0.827244	0.156134	-0.795868	0.156134	-0.7983	0.156134	-0.810745	0.156134	-0.813416	0.156134	-0.821951	0.156134	-0.830964	0.156134	-0.844553	0.156134	-0.863007		0.156134	-0.915507	0.156134	-0.852278	0.156134	-0.828484	0.156134	-0.82691
0.151134	-0.831965	0.151134	-0.781038	0.151134	-0.761679	0.151134	-0.768831	0.151134	-0.782469	0.151134	-0.792339	0.151134	-0.802305	0.151134	-0.808886	0.151134	-0.820616	0.151134	-0.82877		0.151134	-0.886754	0.151134	-0.82691	0.151134	-0.796392	0.151134	-0.801685	0.151134	-0.807693	0.151134	-0.810125	0.151134	-0.8261	0.151134	-0.831536	0.151134	-0.844363	0.151134	-0.857523		0.151134	-0.915173	0.151134	-0.852612	0.151134	-0.832299	0.151134	-0.828532
0.146055	-0.835494	0.146055	-0.784281	0.146055	-0.761202	0.146055	-0.77112	0.146055	-0.78266	0.146055	-0.794771	0.146055	-0.80097	0.146055	-0.808313	0.146055	-0.82033	0.146055	-0.828484		0.146055	-0.890091	0.146055	-0.833109	0.146055	-0.803307	0.146055	-0.802353	0.146055	-0.812939	0.146055	-0.818232	0.146055	-0.82517	0.146055	-0.832346	0.146055	-0.846365	0.146055	-0.861624		0.146055	-0.916508	0.146055	-0.854662	0.146055	-0.836829	0.146055	-0.830821
0.141055	-0.838879	0.141055	-0.787714	0.141055	-0.767639	0.141055	-0.772455	0.141055	-0.783923	0.141055	-0.796535	0.141055	-0.803164	0.141055	-0.80755	0.141055	-0.819376	0.141055	-0.828055		0.141055	-0.893334	0.141055	-0.836876	0.141055	-0.80736	0.141055	-0.806692	0.141055	-0.814894	0.141055	-0.821618	0.141055	-0.826291	0.141055	-0.833539	0.141055	-0.847176	0.141055	-0.860146		0.141055	-0.916937	0.141055	-0.857953	0.141055	-0.840071	0.141055	-0.83392
0.135977	-0.841788	0.135977	-0.793913	0.135977	-0.769594	0.135977	-0.776461	0.135977	-0.785616	0.135977	-0.794771	0.135977	-0.80345	0.135977	-0.809458	0.135977	-0.819186	0.135977	-0.82796		0.135977	-0.898579	0.135977	-0.845316	0.135977	-0.817517	0.135977	-0.81437	0.135977	-0.816706	0.135977	-0.819472	0.135977	-0.826338	0.135977	-0.83578	0.135977	-0.848368	0.135977	-0.858096		0.135977	-0.922993	0.135977	-0.862912	0.135977	-0.841073	0.135977	-0.837687
0.130977	-0.843314	0.130977	-0.794294	0.130977	-0.772455	0.130977	-0.779083	0.130977	-0.784948	0.130977	-0.792768	0.130977	-0.802591	0.130977	-0.808599	0.130977	-0.818518	0.130977	-0.827578		0.130977	-0.903347	0.130977	-0.849036	0.130977	-0.820521	0.130977	-0.815609	0.130977	-0.823859	0.130977	-0.825671	0.130977	-0.826767	0.130977	-0.834874	0.130977	-0.850514	0.130977	-0.859097		0.130977	-0.924471	0.130977	-0.867775	0.130977	-0.844983	0.130977	-0.840405
0.125899	-0.846842	0.125899	-0.798061	0.125899	-0.774744	0.125899	-0.779465	0.125899	-0.785997	0.125899	-0.793674	0.125899	-0.798634	0.125899	-0.80736	0.125899	-0.81437	0.125899	-0.821713		0.125899	-0.907448	0.125899	-0.857094	0.125899	-0.825242	0.125899	-0.820759	0.125899	-0.820616	0.125899	-0.825671	0.125899	-0.82734	0.125899	-0.837949	0.125899	-0.847176	0.125899	-0.853375		0.125899	-0.926236	0.125899	-0.869492	0.125899	-0.851372	0.125899	-0.841073
0.120899	-0.849989	0.120899	-0.803879	0.120899	-0.780323	0.120899	-0.782469	0.120899	-0.791433	0.120899	-0.795153	0.120899	-0.800159	0.120899	-0.804451	0.120899	-0.813845	0.120899	-0.821332		0.120899	-0.912837	0.120899	-0.866393	0.120899	-0.834492	0.120899	-0.823096	0.120899	-0.829009	0.120899	-0.828341	0.120899	-0.827101	0.120899	-0.83988	0.120899	-0.851134	0.120899	-0.857094		0.120899	-0.929907	0.120899	-0.875119	0.120899	-0.854805	0.120899	-0.843934
0.115821	-0.859192	0.115821	-0.810698	0.115821	-0.787333	0.115821	-0.788334	0.115821	-0.792578	0.115821	-0.796965	0.115821	-0.802448	0.115821	-0.809458	0.115821	-0.815514	0.115821	-0.822094		0.115821	-0.919751	0.115821	-0.873259	0.115821	-0.84031	0.115821	-0.830916	0.115821	-0.830725	0.115821	-0.831727	0.115821	-0.831631	0.115821	-0.841263	0.115821	-0.849036	0.115821	-0.855235		0.115821	-0.934151	0.115821	-0.885466	0.115821	-0.860384	0.115821	-0.852326
0.110821	-0.862483	0.110821	-0.815133	0.110821	-0.793055	0.110821	-0.78862	0.110821	-0.793388	0.110821	-0.795153	0.110821	-0.800732	0.110821	-0.8055	0.110821	-0.816277	0.110821	-0.823239		0.110821	-0.926713	0.110821	-0.880745	0.110821	-0.851801	0.110821	-0.836257	0.110821	-0.834063	0.110821	-0.834969	0.110821	-0.832489	0.110821	-0.837687	0.110821	-0.851372	0.110821	-0.855759		0.110821	-0.940255	0.110821	-0.889901	0.110821	-0.86625	0.110821	-0.855759
0.105821	-0.867823	0.105821	-0.823096	0.105821	-0.799015	0.105821	-0.792387	0.105821	-0.797441	0.105821	-0.797346	0.105821	-0.803068	0.105821	-0.805405	0.105821	-0.813082	0.105821	-0.821188		0.105821	-0.932578	0.105821	-0.892571	0.105821	-0.858286	0.105821	-0.842694	0.105821	-0.840548	0.105821	-0.840834	0.105821	-0.834445	0.105821	-0.841692	0.105821	-0.848797	0.105821	-0.85738		0.105821	-0.944165	0.105821	-0.899628	0.105821	-0.877837	0.105821	-0.860766
0.100742	-0.872782	0.100742	-0.829295	0.100742	-0.803259	0.100742	-0.797394	0.100742	-0.79954	0.100742	-0.801304	0.100742	-0.805023	0.100742	-0.806454	0.100742	-0.813035	0.100742	-0.818232		0.100742	-0.939969	0.100742	-0.903109	0.100742	-0.865344	0.100742	-0.84894	0.100742	-0.842741	0.100742	-0.844744	0.100742	-0.840643	0.100742	-0.844601	0.100742	-0.851801	0.100742	-0.852421		0.100742	-0.951365	0.100742	-0.907734	0.100742	-0.882557	0.100742	-0.865201
0.0957422	-0.877217	0.0957422	-0.838164	0.0957422	-0.811317	0.0957422	-0.803783	0.0957422	-0.802162	0.0957422	-0.803831	0.0957422	-0.805786	0.0957422	-0.808075	0.0957422	-0.812748	0.0957422	-0.821093		0.0957422	-0.945214	0.0957422	-0.914458	0.0957422	-0.873736	0.0957422	-0.858286	0.0957422	-0.849608	0.0957422	-0.84875	0.0957422	-0.838736	0.0957422	-0.848273	0.0957422	-0.85328	0.0957422	-0.857953		0.0957422	-0.957564	0.0957422	-0.916031	0.0957422	-0.887183	0.0957422	-0.871018
0.0906649	-0.882128	0.0906649	-0.843552	0.0906649	-0.814799	0.0906649	-0.807264	0.0906649	-0.80426	0.0906649	-0.801876	0.0906649	-0.806072	0.0906649	-0.806835	0.0906649	-0.813702	0.0906649	-0.817469		0.0906649	-0.952748	0.0906649	-0.91751	0.0906649	-0.880459	0.0906649	-0.861434	0.0906649	-0.850943	0.0906649	-0.850514	0.0906649	-0.844124	0.0906649	-0.845507	0.0906649	-0.854233	0.0906649	-0.855759		0.0906649	-0.960759	0.0906649	-0.921515	0.0906649	-0.895432	0.0906649	-0.8755
0.0856647	-0.888232	0.0856647	-0.851277	0.0856647	-0.820187	0.0856647	-0.808361	0.0856647	-0.805357	0.0856647	-0.802687	0.0856647	-0.80488	0.0856647	-0.805023	0.0856647	-0.81127	0.0856647	-0.8189		0.0856647	-0.957278	0.0856647	-0.92533	0.0856647	-0.888327	0.0856647	-0.864676	0.0856647	-0.856284	0.0856647	-0.853804	0.0856647	-0.845126	0.0856647	-0.847844	0.0856647	-0.851134	0.0856647	-0.857523		0.0856647	-0.964765	0.0856647	-0.930527	0.0856647	-0.899104	0.0856647	-0.880507
0.0805864	-0.894335	0.0805864	-0.854424	0.0805864	-0.826434	0.0805864	-0.814465	0.0805864	-0.81146	0.0805864	-0.808218	0.0805864	-0.806215	0.0805864	-0.806931	0.0805864	-0.813082	0.0805864	-0.815133		0.0805864	-0.966434	0.0805864	-0.933007	0.0805864	-0.894812	0.0805864	-0.87283	0.0805864	-0.8611	0.0805864	-0.857619	0.0805864	-0.849417	0.0805864	-0.852183	0.0805864	-0.855711	0.0805864	-0.859908		0.0805864	-0.973109	0.0805864	-0.937728	0.0805864	-0.911978	0.0805864	-0.886801
0.0755863	-0.897864	0.0755863	-0.860718	0.0755863	-0.832346	0.0755863	-0.81518	0.0755863	-0.811222	0.0755863	-0.807693	0.0755863	-0.807789	0.0755863	-0.808981	0.0755863	-0.812366	0.0755863	-0.814656		0.0755863	-0.969199	0.0755863	-0.93749	0.0755863	-0.89939	0.0755863	-0.875786	0.0755863	-0.86172	0.0755863	-0.857094	0.0755863	-0.84937	0.0755863	-0.8508	0.0755863	-0.853899	0.0755863	-0.858334		0.0755863	-0.977019	0.0755863	-0.943688	0.0755863	-0.913218	0.0755863	-0.891093
0.070508	-0.903061	0.070508	-0.867823	0.070508	-0.836829	0.070508	-0.820378	0.070508	-0.812939	0.070508	-0.809362	0.070508	-0.808504	0.070508	-0.806787	0.070508	-0.809076	0.070508	-0.814036		0.070508	-0.974969	0.070508	-0.938825	0.070508	-0.902346	0.070508	-0.879506	0.070508	-0.864485	0.070508	-0.861529	0.070508	-0.850514	0.070508	-0.854376	0.070508	-0.854424	0.070508	-0.858429		0.070508	-0.983457	0.070508	-0.952271	0.070508	-0.915555	0.070508	-0.894955
0.0655079	-0.906209	0.0655079	-0.871018	0.0655079	-0.838593	0.0655079	-0.822428	0.0655079	-0.816086	0.0655079	-0.811651	0.0655079	-0.808647	0.0655079	-0.808027	0.0655079	-0.809505	0.0655079	-0.813082		0.0655079	-0.97659	0.0655079	-0.941161	0.0655079	-0.906685	0.0655079	-0.878743	0.0655079	-0.868729	0.0655079	-0.861815	0.0655079	-0.851277	0.0655079	-0.854996	0.0655079	-0.852755	0.0655079	-0.857666		0.0655079	-0.98894	0.0655079	-0.955228	0.0655079	-0.917986	0.0655079	-0.897864
0.0604296	-0.911263	0.0604296	-0.873497	0.0604296	-0.842598	0.0604296	-0.825146	0.0604296	-0.815705	0.0604296	-0.812223	0.0604296	-0.809601	0.0604296	-0.808218	0.0604296	-0.811699	0.0604296	-0.813797		0.0604296	-0.980596	0.0604296	-0.942973	0.0604296	-0.905636	0.0604296	-0.883082	0.0604296	-0.867585	0.0604296	-0.863627	0.0604296	-0.856093	0.0604296	-0.856141	0.0604296	-0.856427	0.0604296	-0.85719		0.0604296	-0.991992	0.0604296	-0.962047	0.0604296	-0.925187	0.0604296	-0.900534
0.0554304	-0.913123	0.0554304	-0.878838	0.0554304	-0.842312	0.0554304	-0.825051	0.0554304	-0.817946	0.0554304	-0.809982	0.0554304	-0.810507	0.0554304	-0.808504	0.0554304	-0.811508	0.0554304	-0.81189		0.0554304	-0.983218	0.0554304	-0.940541	0.0554304	-0.904063	0.0554304	-0.881461	0.0554304	-0.866536	0.0554304	-0.863818	0.0554304	-0.855378	0.0554304	-0.855998	0.0554304	-0.853995	0.0554304	-0.857857		0.0554304	-0.997714	0.0554304	-0.962523	0.0554304	-0.92471	0.0554304	-0.901154
0.0504303	-0.91379	0.0504303	-0.876406	0.0504303	-0.841263	0.0504303	-0.824669	0.0504303	-0.817326	0.0504303	-0.810602	0.0504303	-0.806311	0.0504303	-0.806454	0.0504303	-0.809708	0.0504303	-0.810411		0.0504303	-0.981502	0.0504303	-0.937537	0.0504303	-0.901536	0.0504303	-0.878266	0.0504303	-0.865916	0.0504303	-0.860575	0.0504303	-0.853375	0.0504303	-0.85409	0.0504303	-0.855425	0.0504303	-0.856415		0.0504303	-0.999145	0.0504303	-0.964145	0.0504303	-0.925139	0.0504303	-0.901059
0.045352	-0.916508	0.045352	-0.877169	0.045352	-0.843218	0.045352	-0.823811	0.045352	-0.816182	0.045352	-0.810984	0.045352	-0.807789	0.045352	-0.804928	0.045352	-0.807455	0.045352	-0.809601		0.045352	-0.985555	0.045352	-0.934056	0.045352	-0.89548	0.045352	-0.875643	0.045352	-0.863198	0.045352	-0.858859	0.045352	-0.853709	0.045352	-0.851992	0.045352	-0.854853	0.045352	-0.855378		0.045352	-1.00229	0.045352	-0.964955	0.045352	-0.925854	0.045352	-0.899271
0.0403519	-0.920275	0.0403519	-0.87587	0.0403519	-0.844744	0.0403519	-0.82343	0.0403519	-0.815657	0.0403519	-0.810268	0.0403519	-0.810507	0.0403519	-0.80755	0.0403519	-0.80817	0.0403519	-0.807908		0.0403519	-0.987176	0.0403519	-0.931624	0.0403519	-0.892142	0.0403519	-0.875357	0.0403519	-0.863913	0.0403519	-0.858239	0.0403519	-0.850037	0.0403519	-0.854186	0.0403519	-0.85266	0.0403519	-0.855235		0.0403519	-1.00553	0.0403519	-0.964085	0.0403519	-0.924805	0.0403519	-0.897292
0.0352736	-0.920657	0.0352736	-0.87488	0.0352736	-0.841502	0.0352736	-0.822285	0.0352736	-0.814513	0.0352736	-0.808218	0.0352736	-0.807121	0.0352736	-0.804213	0.0352736	-0.806299	0.0352736	-0.806025		0.0352736	-0.985698	0.0352736	-0.92409	0.0352736	-0.889042	0.0352736	-0.868443	0.0352736	-0.857285	0.0352736	-0.855759	0.0352736	-0.852612	0.0352736	-0.8508	0.0352736	-0.848988	0.0352736	-0.854281		0.0352736	-1.00749	0.0352736	-0.963525	0.0352736	-0.923422	0.0352736	-0.897578
0.0302734	-0.925139	0.0302734	-0.875023	0.0302734	-0.8405	0.0302734	-0.822953	0.0302734	-0.8158	0.0302734	-0.809935	0.0302734	-0.808218	0.0302734	-0.804785	0.0302734	-0.804451	0.0302734	-0.805595		0.0302734	-0.986556	0.0302734	-0.919703	0.0302734	-0.88313	0.0302734	-0.868872	0.0302734	-0.85738	0.0302734	-0.852374	0.0302734	-0.849846	0.0302734	-0.84937	0.0302734	-0.847987	0.0302734	-0.852421		0.0302734	-1.01335	0.0302734	-0.963716	0.0302734	-0.919608	0.0302734	-0.894907
0.0251951	-0.928524	0.0251951	-0.871876	0.0251951	-0.836876	0.0251951	-0.820473	0.0251951	-0.813416	0.0251951	-0.805595	0.0251951	-0.806168	0.0251951	-0.801876	0.0251951	-0.805119	0.0251951	-0.803736		0.0251951	-0.988177	0.0251951	-0.915221	0.0251951	-0.879839	0.0251951	-0.865201	0.0251951	-0.853947	0.0251951	-0.850085	0.0251951	-0.849656	0.0251951	-0.848464	0.0251951	-0.845173	0.0251951	-0.849989		0.0251951	-1.01579	0.0251951	-0.960425	0.0251951	-0.916365	0.0251951	-0.894097
0.020195	-0.925711	0.020195	-0.871781	0.020195	-0.835017	0.020195	-0.81847	0.020195	-0.810888	0.020195	-0.806549	0.020195	-0.802734	0.020195	-0.802067	0.020195	-0.80159	0.020195	-0.804356		0.020195	-0.986747	0.020195	-0.911358	0.020195	-0.873736	0.020195	-0.862626	0.020195	-0.851706	0.020195	-0.846938	0.020195	-0.846032	0.020195	-0.844887	0.020195	-0.845126	0.020195	-0.85018		0.020195	-1.02075	0.020195	-0.958852	0.020195	-0.911788	0.020195	-0.89424
0.0151176	-0.929907	0.0151176	-0.869444	0.0151176	-0.83206	0.0151176	-0.814751	0.0151176	-0.80755	0.0151176	-0.80345	0.0151176	-0.80097	0.0151176	-0.797346	0.0151176	-0.799492	0.0151176	-0.800636		0.0151176	-0.987462	0.0151176	-0.906209	0.0151176	-0.867203	0.0151176	-0.855282	0.0151176	-0.847081	0.0151176	-0.844983	0.0151176	-0.843695	0.0151176	-0.845507	0.0151176	-0.84236	0.0151176	-0.848988		0.0151176	-1.01984	0.0151176	-0.955657	0.0151176	-0.911692	0.0151176	-0.887469
0.0101175	-0.931815	0.0101175	-0.866869	0.0101175	-0.830058	0.0101175	-0.812796	0.0101175	-0.806168	0.0101175	-0.799587	0.0101175	-0.800303	0.0101175	-0.797251	0.0101175	-0.79768	0.0101175	-0.79911		0.0101175	-0.98751	0.0101175	-0.90392	0.0101175	-0.862959	0.0101175	-0.853327	0.0101175	-0.844887	0.0101175	-0.841549	0.0101175	-0.842265	0.0101175	-0.842265	0.0101175	-0.83988	0.0101175	-0.847796		0.0101175	-1.02451	0.0101175	-0.95375	0.0101175	-0.907401	0.0101175	-0.884751
0.00503922	-0.933341	0.00503922	-0.865153	0.00503922	-0.828103	0.00503922	-0.811222	0.00503922	-0.803926	0.00503922	-0.798634	0.00503922	-0.797108	0.00503922	-0.796297	0.00503922	-0.796011	0.00503922	-0.795916		0.00503922	-0.985555	0.00503922	-0.899294	0.00503922	-0.862196	0.00503922	-0.850848	0.00503922	-0.842026	0.00503922	-0.84031	0.00503922	-0.840882	0.00503922	-0.83988	0.00503922	-0.837544	0.00503922	-0.847605		0.00503922	-1.02427	0.00503922	-0.950889	0.00503922	-0.906161	0.00503922	-0.884322
[truncated: 52 more columns]

## Sheet: Current vs time of scan 10
Electrode 1			Electrode 2			Electrode 3			Electrode 4			Electrode 5
CV scan10 vs time			CV scan10 vs time			CV scan10 vs time			CV scan10 vs time			CV scan10 vs time
s	µA		s	µA		s	µA		s	µA		s	µA
0	-0.79563		0	-0.837019		0	-0.848607		0	-0.802782		0	-0.80755
0.05	-0.584962		0.05	-0.607278		0.05	-0.62845		0.05	-0.579526		0.05	-0.58253
0.1	-0.475623		0.1	-0.482633		0.1	-0.509192		0.1	-0.461747		0.1	-0.461843
0.15	-0.397088		0.15	-0.400187		0.15	-0.427796		0.15	-0.377823		0.15	-0.379015
0.2	-0.34063		0.2	-0.339724		0.2	-0.369097		0.2	-0.316979		0.2	-0.320174
0.25	-0.289179		0.25	-0.287128		0.25	-0.318934		0.25	-0.266005		0.25	-0.265003
0.3	-0.253082		0.3	-0.247599		0.3	-0.279833		0.3	-0.224567		0.3	-0.227476
0.35	-0.21813		0.35	-0.210167		0.35	-0.243116		0.35	-0.190903		0.35	-0.19095
0.4	-0.18952		0.4	-0.180126		0.4	-0.21279		0.4	-0.16315		0.4	-0.163913
0.45	-0.164772		0.45	-0.153137		0.45	-0.187326		0.45	-0.137258		0.45	-0.135875
0.5	-0.142074		0.5	-0.127864		0.5	-0.16377		0.5	-0.110507		0.5	-0.113702
0.55	-0.122428		0.55	-0.10469		0.55	-0.143171		0.55	-0.0902419		0.55	-0.0955825
0.6	-0.101305		0.6	-0.0830417		0.6	-0.121618		0.6	-0.0699286		0.6	-0.0726466
0.65	-0.0839		0.65	-0.0684981		0.65	-0.099731		0.65	-0.0495195		0.65	-0.0540018
0.7	-0.0668769		0.7	-0.0478983		0.7	-0.0832801		0.7	-0.036025		0.7	-0.0358343
0.75	-0.0492811		0.75	-0.0296354		0.75	-0.0647311		0.75	-0.0156641		0.75	-0.0201941
0.8	-0.0361681		0.8	-0.0164747		0.8	-0.0503778		0.8	0.000929832		0.8	-0.00641346
0.85	-0.0185728		0.85	-0.0010252		0.85	-0.0350714		0.85	0.0156641		0.85	0.00989437
0.9	-0.00436306		0.9	0.0126123		0.9	-0.0223875		0.9	0.0279665		0.9	0.0214338
0.95	0.00932217		0.95	0.0293493		0.95	-0.0030756		0.95	0.0440359		0.95	0.0365019
1	0.0232458		1	0.041461		1	0.00755787		1	0.0576258		1	0.0523806
1.05	0.0352144		1.05	0.0564337		1.05	0.0200987		1.05	0.0746493		1.05	0.0653987
1.1	0.0500917		1.1	0.068975		1.1	0.0343084		1.1	0.0836139		1.1	0.0763183
1.15	0.0622988		1.15	0.0795131		1.15	0.0506639		1.15	0.0977759		1.15	0.0898604
1.2	0.0711207		1.2	0.095201		1.2	0.0600576		1.2	0.10922		1.2	0.104833
1.25	0.0855689		1.25	0.108076		1.25	0.0747924		1.25	0.122858		1.25	0.115276
1.3	0.0968699		1.3	0.116563		1.3	0.0849013		1.3	0.132299		1.3	0.127435
1.35	0.110507		1.35	0.125623		1.35	0.097013		1.35	0.144649		1.35	0.137449
1.4	0.119663		1.4	0.142551		1.4	0.108076		1.4	0.156761		1.4	0.149608
1.45	0.127912		1.45	0.151039		1.45	0.118709		1.45	0.166202		1.45	0.160242
1.5	0.139881		1.5	0.163627		1.5	0.128055		1.5	0.179983		1.5	0.171161
1.55	0.148321		1.55	0.170017		1.55	0.136304		1.55	0.185943		1.55	0.180507
1.6	0.157762		1.6	0.183368		1.6	0.147558		1.6	0.197912		1.6	0.190474
1.65	0.164295		1.65	0.190235		1.65	0.154853		1.65	0.206161		1.65	0.197197
1.7	0.172449		1.7	0.200869		1.7	0.156045		1.7	0.215984		1.7	0.2064
1.75	0.182558		1.75	0.208546		1.75	0.162578		1.75	0.224043		1.75	0.215794
1.8	0.187088		1.8	0.214363		1.8	0.172639		1.8	0.232531		1.8	0.227095
1.85	0.195099		1.85	0.222994		1.85	0.179935		1.85	0.235344		1.85	0.23439
1.9	0.201822		1.9	0.22967		1.9	0.181842		1.9	0.243546		1.9	0.241066
1.95	0.205494		1.95	0.240446		1.95	0.189663		1.95	0.25065		1.95	0.243641
2	0.215364		2	0.244356		2	0.196053		2	0.255705		2	0.252415
2.05	0.218225		2.05	0.250126		2.05	0.199677		2.05	0.258757		2.05	0.257755
2.1	0.225616		2.1	0.254847		2.1	0.204206		2.1	0.265575		2.1	0.263716
2.15	0.231863		2.15	0.257517		2.15	0.207449		2.15	0.269152		2.15	0.267244
2.2	0.237251		2.2	0.261189		2.2	0.214458		2.2	0.277258		2.2	0.273682
2.25	0.239635		2.25	0.270201		2.25	0.217939		2.25	0.280643		2.25	0.276543
2.3	0.241924		2.3	0.270296		2.3	0.221134		2.3	0.281788		2.3	0.280119
2.35	0.242592		2.35	0.272776		2.35	0.221277		2.35	0.287987		2.35	0.282932
2.4	0.244738		2.4	0.2733		2.4	0.221849		2.4	0.287605		2.4	0.283695
2.45	0.246931		2.45	0.275923		2.45	0.224472		2.45	0.288416		2.45	0.286747
2.5	0.246264		2.5	0.274731		2.5	0.22452		2.5	0.289989		2.5	0.287367
2.55	0.245119		2.55	0.274731		2.55	0.224234		2.55	0.288464		2.55	0.286366
2.6	0.246931		2.6	0.271584		2.6	0.221611		2.6	0.289703		2.6	0.285507
2.65	0.244499		2.65	0.271488		2.65	0.220848		2.65	0.28627		2.65	0.285984
2.7	0.243021		2.7	0.270344		2.7	0.220514		2.7	0.288225		2.7	0.284554
2.75	0.237251		2.75	0.264956		2.75	0.215984		2.75	0.282551		2.75	0.279594
2.8	0.237776		2.8	0.264336		2.8	0.217272		2.8	0.282408		2.8	0.279737
2.85	0.232721		2.85	0.260426		2.85	0.210691		2.85	0.2764		2.85	0.274445
2.9	0.232769		2.9	0.255419		2.9	0.211121		2.9	0.273539		2.9	0.271584
2.95	0.22986		2.95	0.254417		2.95	0.2064		2.95	0.27001		2.95	0.267578
3	0.227142		3	0.250126		3	0.204826		3	0.264812		3	0.263334
3.05	0.224234		3.05	0.245739		3.05	0.199581		3.05	0.264145		3.05	0.262238
3.1	0.222422		3.1	0.241018		3.1	0.197483		3.1	0.260616		3.1	0.25642
3.15	0.218941		3.15	0.239016		3.15	0.193954		3.15	0.2558		3.15	0.251223
3.2	0.218702		3.2	0.235296		3.2	0.192619		3.2	0.251699		3.2	0.250412
3.25	0.216032		3.25	0.232674		3.25	0.189425		3.25	0.249792		3.25	0.245167
3.3	0.216843		3.3	0.228287		3.3	0.187374		3.3	0.246502		3.3	0.242544
3.35	0.212217		3.35	0.222231		3.35	0.185371		3.35	0.244499		3.35	0.240637
3.4	0.211359		3.4	0.221039		3.4	0.180984		3.4	0.242449		3.4	0.235964
3.45	0.208641		3.45	0.218321		3.45	0.1786		3.45	0.237061		3.45	0.23358
3.5	0.204874		3.5	0.213123		3.5	0.176931		3.5	0.231625		3.5	0.228382
3.55	0.206209		3.55	0.21484		3.55	0.176788		3.55	0.233341		3.55	0.227238
3.6	0.204683		3.6	0.213457		3.6	0.175643		3.6	0.229813		3.6	0.227047
3.65	0.205542		3.65	0.211073		3.65	0.174404		3.65	0.231243		3.65	0.222469
3.7	0.204397		3.7	0.210691		3.7	0.174404		3.7	0.229765		3.7	0.221087
3.75	0.203873		3.75	0.20783		3.75	0.17283		3.75	0.227905		3.75	0.220753
3.8	0.204397		3.8	0.207306		3.8	0.174165		3.8	0.225855		3.8	0.2208
3.85	0.204302		3.85	0.206638		3.85	0.172306		3.85	0.226761		3.85	0.219751
3.9	0.207878		3.9	0.205732		3.9	0.174165		3.9	0.224091		3.9	0.216604
3.95	0.206924		3.95	0.205399		3.95	0.173975		3.95	0.228668		3.95	0.216366
4	0.207926		4	0.20783		4	0.175357		4	0.226189		4	0.219036
4.05	0.210596		4.05	0.207449		4.05	0.174308		4.05	0.227285		4.05	0.217272
4.1	0.211836		4.1	0.206114		4.1	0.177122		4.1	0.225664		4.1	0.217367
4.15	0.217319		4.15	0.209404		4.15	0.179887		4.15	0.226522		4.15	0.218893
4.2	0.217033		4.2	0.209499		4.2	0.179267		4.2	0.228811		4.2	0.218798
4.25	0.21937		4.25	0.209595		4.25	0.179983		4.25	0.229717		4.25	0.221611
4.3	0.221516		4.3	0.210262		4.3	0.185037		4.3	0.230337		4.3	0.221706
4.35	0.227047		4.35	0.212265		4.35	0.186277		4.35	0.232674		4.35	0.224806
4.4	0.231911		4.4	0.213171		4.4	0.192619		4.4	0.233627		4.4	0.229956
4.45	0.236727		4.45	0.217606		4.45	0.19734		4.45	0.239492		4.45	0.230289
4.5	0.242544		4.5	0.219227		4.5	0.201059		4.5	0.2414		4.5	0.233437
4.55	0.247456		4.55	0.223089		4.55	0.20454		4.55	0.243498		4.55	0.23439
4.6	0.25127		4.6	0.224091		4.6	0.208641		4.6	0.249125		4.6	0.238396
4.65	0.25971		4.65	0.228048		4.65	0.215651		4.65	0.251318		4.65	0.245262
4.7	0.268961		4.7	0.233341		4.7	0.223232		4.7	0.257231		4.7	0.250031
4.75	0.273682		4.75	0.239826		4.75	0.230003		4.75	0.264002		4.75	0.253702
4.8	0.283791		4.8	0.244308		4.8	0.238014		4.8	0.267006		4.8	0.262094
4.85	0.29328		4.85	0.250221		4.85	0.246407		4.85	0.27721		4.85	0.265385
4.9	0.303484		4.9	0.255896		4.9	0.257231		4.9	0.282169		4.9	0.275827
4.95	0.314785		4.95	0.260902		4.95	0.264717		4.95	0.287367		4.95	0.281168
5	0.322367		5	0.269581		5	0.274254		5	0.298716		5	0.28937
5.05	0.334479		5.05	0.276114		5.05	0.285555		5.05	0.309587		5.05	0.299383
5.1	0.345589		5.1	0.288321		5.1	0.295759		5.1	0.317074		5.1	0.309301
5.15	0.360657		5.15	0.296188		5.15	0.308157		5.15	0.322558		5.15	0.31798
5.2	0.371815		5.2	0.305964		5.2	0.31984		5.2	0.333001		5.2	0.330664
5.25	0.385691		5.25	0.316693		5.25	0.331856		5.25	0.343396		5.25	0.338866
5.3	0.399376		5.3	0.328804		5.3	0.348975		5.3	0.357033		5.3	0.350596
5.35	0.411154		5.35	0.33424		5.35	0.362135		5.35	0.363471		5.35	0.361372
5.4	0.425507		5.4	0.345971		5.4	0.376536		5.4	0.373913		5.4	0.373532
5.45	0.437285		5.45	0.358225		5.45	0.388075		5.45	0.383164		5.45	0.385357
5.5	0.448443		5.5	0.36986		5.5	0.403811		5.5	0.393654		5.5	0.396039
5.55	0.455834		5.55	0.380303		5.55	0.418211		5.55	0.402905		5.55	0.409581
5.6	0.468471		5.6	0.395371		5.6	0.43471		5.6	0.41535		5.6	0.419356
5.65	0.476815		5.65	0.407912		5.65	0.448539		5.65	0.421931		5.65	0.429274
5.7	0.488021		5.7	0.424363		5.7	0.463035		5.7	0.43595		5.7	0.44234
5.75	0.498797		5.75	0.43595		5.75	0.480058		5.75	0.44873		5.75	0.456168
5.8	0.514009		5.8	0.453212		5.8	0.500085		5.8	0.460126		5.8	0.468089
5.85	0.523164		5.85	0.469996		5.85	0.51563		5.85	0.472047		5.85	0.48187
5.9	0.537612		5.9	0.489118		5.9	0.537755		5.9	0.487592		5.9	0.498702
5.95	0.554063		5.95	0.505425		5.95	0.558307		5.95	0.502517		5.95	0.51191
6	0.566843		6	0.521972		6	0.578477		6	0.516917		6	0.526359
6.05	0.578001		6.05	0.538136		6.05	0.594881		6.05	0.528457		6.05	0.541474
6.1	0.593021		6.1	0.560309		6.1	0.619676		6.1	0.543859		6.1	0.558784
6.15	0.606086		6.15	0.578096		6.15	0.639513		6.15	0.562026		6.15	0.574186
6.2	0.620296		6.2	0.599315		6.2	0.658681		6.2	0.574758		6.2	0.589254
6.25	0.632169		6.25	0.618293		6.25	0.680997		6.25	0.589445		6.25	0.601699
6.3	0.647905		6.3	0.637271		6.3	0.704792		6.3	0.604846		6.3	0.614908
6.35	0.661447		6.35	0.659349		6.35	0.727919		6.35	0.620821		6.35	0.633504
6.4	0.674131		6.4	0.680425		6.4	0.749567		6.4	0.635793		6.4	0.646236
6.45	0.685384		6.45	0.699881		6.45	0.771597		6.45	0.651958		6.45	0.660064
6.5	0.702408		6.5	0.722816		6.5	0.795057		6.5	0.664117		6.5	0.674465
6.55	0.722864		6.55	0.749233		6.55	0.824669		6.55	0.68505		6.55	0.694206
6.6	0.73984		6.6	0.77317		6.6	0.852755		6.6	0.701693		6.6	0.715616
6.65	0.761726		6.65	0.801495		6.65	0.884417		6.65	0.721815		6.65	0.731638
6.7	0.78347		6.7	0.830439		6.7	0.910548		6.7	0.741032		6.7	0.751856
6.75	0.808743		6.75	0.859431		6.75	0.945357		6.75	0.764015		6.75	0.772551
6.8	0.826434		6.8	0.888184		6.8	0.976495		6.8	0.789097		6.8	0.791529
6.85	0.856856		6.85	0.921706		6.85	1.0114		6.85	0.815228		6.85	0.819901
6.9	0.881365		6.9	0.952176		6.9	1.04583		6.9	0.841788		6.9	0.842265
6.95	0.912312		6.95	0.990609		6.95	1.08283		6.95	0.871352		6.95	0.870923
7	0.942687		7	1.02423		7	1.11754		7	0.902346		7	0.893715
7.05	0.975064		7.05	1.06361		7.05	1.15693		7.05	0.933245		7.05	0.930718
7.1	1.00711		7.1	1.10295		7.1	1.19856		7.1	0.970105		7.1	0.957135
7.15	1.04034		7.15	1.14496		7.15	1.23394		7.15	1.00353		7.15	0.988416
7.2	1.08784		7.2	1.18998		7.2	1.28458		7.2	1.04463		7.2	1.02351
7.25	1.13123		7.25	1.2368		7.25	1.33508		7.25	1.08836		7.25	1.06395
7.3	1.1844		7.3	1.28754		7.3	1.39387		7.3	1.13819		7.3	1.10543
7.35	1.24014		7.35	1.34347		7.35	1.45639		7.35	1.1864		7.35	1.15593
7.4	1.31119		7.4	1.41209		7.4	1.53058		7.4	1.24615		7.4	1.21391
7.45	1.39149		7.45	1.48934		7.45	1.61656		7.45	1.31991		7.45	1.28129
7.5	1.48299		7.5	1.57807		7.5	1.71364		7.5	1.39835		7.5	1.35739
7.55	1.58871		7.55	1.67587		7.55	1.82207		7.55	1.48042		7.55	1.43874
7.6	1.7083		7.6	1.78917		7.6	1.94991		7.6	1.5859		7.6	1.53955
7.65	1.84243		7.65	1.91763		7.65	2.09435		7.65	1.70334		7.65	1.65833
7.7	1.98835		7.7	2.06159		7.7	2.256		7.7	1.83495		7.7	1.78073
7.75	2.15033		7.75	2.22248		7.75	2.42909		7.75	1.97991		7.75	1.92507
7.8	2.32271		7.8	2.40687		7.8	2.62564		7.8	2.13807		7.8	2.08715
7.85	2.52231		7.85	2.6039		7.85	2.84399		7.85	2.31961		7.85	2.26582
7.9	2.7201		7.9	2.81328		7.9	3.06333		7.9	2.50572		7.9	2.45269
7.95	2.95147		7.95	3.05814		7.95	3.32159		7.95	2.72773		7.95	2.67099
8	3.19003		8	3.31258		8	3.58805		8	2.95709		8	2.89854
8.05	3.45134		8.05	3.59253		8.05	3.88116		8.05	3.21621		8.05	3.15274
8.1	3.72724		8.1	3.88469		8.1	4.18204		8.1	3.48615		8.1	3.41729
8.15	4.01405		8.15	4.1954		8.15	4.49871		8.15	3.77254		8.15	3.70454
8.2	4.31136		8.2	4.52074		8.2	4.82711		8.2	4.07414		8.2	4.00509
8.25	4.61778		8.25	4.85773		8.25	5.16715		8.25	4.39386		8.25	4.32128
8.3	4.9508		8.3	5.21807		8.3	5.52394		8.3	4.73408		8.3	4.66275
8.35	5.28798		8.35	5.57448		8.35	5.90303		8.35	5.08494		8.35	5.01127
8.4	5.62121		8.4	5.96454		8.4	6.27735		8.4	5.43715		8.4	5.36897
8.45	5.98266		8.45	6.34649		8.45	6.65357		8.45	5.81863		8.45	5.7514
8.5	6.33647		8.5	6.73845		8.5	7.03791		8.5	6.19867		8.5	6.13382
8.55	6.6817		8.55	7.12374		8.55	7.41508		8.55	6.57156		8.55	6.51529
8.6	7.04124		8.6	7.52428		8.6	7.8142		8.6	6.96114		8.6	6.91298
8.65	7.36931		8.65	7.89288		8.65	8.16849		8.65	7.31972		8.65	7.28348
8.7	7.74506		8.7	8.31536		8.7	8.58096		8.7	7.73409		8.7	7.70643
8.75	8.10173		8.75	8.71352		8.75	8.97101		8.75	8.12319		8.75	8.10698
8.8	8.47367		8.8	9.13647		8.8	9.38968		8.8	8.53613		8.8	8.53423
8.85	8.82367		8.85	9.53559		8.85	9.78354		8.85	8.92762		8.85	8.94192
8.9	9.20084		8.9	9.97237		8.9	10.2108		8.9	9.34962		8.9	9.383
8.95	9.55657		8.95	10.3829		8.95	10.6094		8.95	9.74444		8.95	9.79642
9	9.91992		9	10.8035		9	11.0219		9	10.1474		9	10.2227
9.05	10.2938		9.05	11.2451		9.05	11.4444		9.05	10.5675		9.05	10.6552
9.1	10.6872		9.1	11.7085		9.1	11.8912		9.1	11.0009		9.1	11.1049
9.15	11.0863		9.15	12.1644		9.15	12.3399		9.15	11.4372		9.15	11.5593
9.2	11.4954		9.2	12.6317		9.2	12.8053		9.2	11.8888		9.2	12.0299
9.25	11.8897		9.25	13.0957		9.25	13.2492		9.25	12.3265		9.25	12.4901
9.3	12.2884		9.3	13.5615		9.3	13.7075		9.3	12.7686		9.3	12.9493
9.35	12.6508		9.35	13.9826		9.35	14.118		9.35	13.172		9.35	13.3737
9.4	13.0613		9.4	14.457		9.4	14.5825		9.4	13.6273		9.4	13.8438
9.45	13.4619		9.45	14.9172		9.45	15.035		9.45	14.0756		9.45	14.3111
9.5	13.8386		9.5	15.3492		9.5	15.4589		9.5	14.4942		9.5	14.7479
9.55	14.2305		9.55	15.8032		9.55	15.8933		9.55	14.9339		9.55	15.2124
9.6	14.5963		9.6	16.2223		9.6	16.3019		9.6	15.3459		9.6	15.641
9.65	14.9515		9.65	16.6314		9.65	16.6963		9.65	15.7502		9.65	16.0602
9.7	15.2715		9.7	16.9972		9.7	17.0477		9.7	16.1083		9.7	16.4431
9.75	15.58		9.75	17.3338		9.75	17.3643		9.75	16.4507		9.75	16.7969
9.8	15.9114		9.8	17.7043		9.8	17.7105		9.8	16.8217		9.8	17.1693
9.85	16.2304		9.85	18.0519		9.85	18.0352		9.85	17.1641		9.85	17.5279
9.9	16.5084		9.9	18.3805		9.9	18.3347		9.9	17.4916		9.9	17.8593
9.95	16.8112		9.95	18.6866		9.95	18.6284		9.95	17.8083		9.95	18.2021
10	17.1307		10	19.0104		10	18.9217		10	18.1406		10	18.5149
10.05	17.4158		10.05	19.3423		10.05	19.2231		10.05	18.4735		10.05	18.8368
10.1	17.6252		10.1	19.574		10.1	19.45		10.1	18.7123		10.1	19.1086
10.15	17.8698		10.15	19.8324		10.15	19.7023		10.15	18.9861		10.15	19.3966
10.2	18.113		10.2	20.0952		10.2	19.9474		10.2	19.2612		10.2	19.6842
10.25	18.3113		10.25	20.3098		10.25	20.1457		10.25	19.4982		10.25	19.9221
10.3	18.4553		10.3	20.4829		10.3	20.2883		10.3	19.6884		10.3	20.1281
10.35	18.5221		10.35	20.5973		10.35	20.3632		10.35	19.8139		10.35	20.2769
10.4	18.514		10.4	20.6464		10.4	20.3694		10.4	19.8787		10.4	20.3737
10.45	18.3819		10.45	20.562		10.45	20.2359		10.45	19.8062		10.45	20.3369
10.5	18.164		10.5	20.3994		10.5	20.0294		10.5	19.6493		10.5	20.2192
10.55	17.9103		10.55	20.1724		10.55	19.769		10.55	19.4262		10.55	20.0232
10.6	17.619		10.6	19.8806		10.6	19.4605		10.6	19.1439		10.6	19.7581
10.65	17.3443		10.65	19.5807		10.65	19.1582		10.65	18.8487		10.65	19.4729
10.7	17.0677		10.7	19.2622		10.7	18.8535		10.7	18.544		10.7	19.1658
10.75	16.8431		10.75	18.9899		10.75	18.5931		10.75	18.2803		10.75	18.895
10.8	16.6391		10.8	18.7405		10.8	18.3581		10.8	18.0405		10.8	18.6499
10.85	16.4545		10.85	18.5083		10.85	18.144		10.85	17.8197		10.85	18.4186
10.9	16.3201		10.9	18.3361		10.9	17.9856		10.9	17.6566		10.9	18.247
10.95	13.2826		10.95	14.8604		10.95	14.6092		10.95	14.3283		10.95	14.7846
11	11.0333		11	12.306		11	12.1105		11	11.8788		11	12.2393
11.05	9.29049		11.05	10.3348		11.05	10.1793		11.05	9.98429		11.05	10.2699
11.1	7.90956		11.1	8.77646		11.1	8.64724		11.1	8.48607		11.1	8.71686
11.15	6.80187		11.15	7.52953		11.15	7.42271		11.15	7.28682		11.15	7.47564
11.2	5.88872		11.2	6.50527		11.2	6.41372		11.2	6.29928		11.2	6.45378
11.25	5.13436		11.25	5.65984		11.25	5.57878		11.25	5.48627		11.25	5.61072
11.3	4.49874		11.3	4.94983		11.3	4.88021		11.3	4.80344		11.3	4.90405
11.35	3.9642		11.35	4.35139		11.35	4.29083		11.35	4.22741		11.35	4.30848
11.4	3.50739		11.4	3.84404		11.4	3.78825		11.4	3.73723		11.4	3.80446
11.45	3.11113		11.45	3.40296		11.45	3.35146		11.45	3.31379		11.45	3.36625
11.5	2.77258		11.5	3.02483		11.5	2.97905		11.5	2.94996		11.5	2.99097
11.55	2.47646		11.55	2.69629		11.55	2.65289		11.55	2.63239		11.55	2.66291
11.6	2.21897		11.6	2.40971		11.6	2.37013		11.6	2.35487		11.6	2.37823
11.65	1.98866		11.65	2.15555		11.65	2.12027		11.65	2.11121		11.65	2.1279
11.7	1.78934		11.7	1.93573		11.7	1.90044		11.7	1.89854		11.7	1.9076
11.75	1.61672		11.75	1.74594		11.75	1.71113		11.75	1.71257		11.75	1.72067
11.8	1.46106		11.8	1.57142		11.8	1.53709		11.8	1.5452		11.8	1.54567
11.85	1.3182		11.85	1.41852		11.85	1.38743		11.85	1.39792		11.85	1.39597
11.9	1.19355		11.9	1.27886		11.9	1.24863		11.9	1.26451		11.9	1.25902
11.95	1.08183		11.95	1.15741		11.95	1.13013		11.95	1.14463		11.95	1.13638
12	0.981406		12	1.04673		12	1.01898		12	1.0372		12	1.02628
12.05	0.888327		12.05	0.943307		12.05	0.919322		12.05	0.939635		12.05	0.926093
12.1	0.808075		12.1	0.856093		12.1	0.829533		12.1	0.854233		12.1	0.836686
12.15	0.733355		12.15	0.774792		12.15	0.75033		12.15	0.772646		12.15	0.756052
12.2	0.664022		12.2	0.699738		12.2	0.673511		12.2	0.700596		12.2	0.681474
12.25	0.601985		12.25	0.628593		12.25	0.607803		12.25	0.63484		12.25	0.615242
12.3	0.541617		12.3	0.565889		12.3	0.543477		12.3	0.572278		12.3	0.550439
12.35	0.490405		12.35	0.506522		12.35	0.487878		12.35	0.516345		12.35	0.493361
12.4	0.440719		12.4	0.454595		12.4	0.434567		12.4	0.46313		12.4	0.439717
12.45	0.393702		12.45	0.404097		12.45	0.385596		12.45	0.415255		12.45	0.389458
12.5	0.352456		12.5	0.358798		12.5	0.340773		12.5	0.370242		12.5	0.344254
12.55	0.310875		12.55	0.31264		12.55	0.298286		12.55	0.325514		12.55	0.300766
12.6	0.2733		12.6	0.272156		12.6	0.256229		12.6	0.286413		12.6	0.25909
12.65	0.237347		12.65	0.231529		12.65	0.216413		12.65	0.245787		12.65	0.22061
12.7	0.201202		12.7	0.194908		12.7	0.179792		12.7	0.208975		12.7	0.180984
12.75	0.168443		12.75	0.156141		12.75	0.141454		12.75	0.171304		12.75	0.14546
12.8	0.1364		12.8	0.122428		12.8	0.109077		12.8	0.137926		12.8	0.110126
12.85	0.104213		12.85	0.0871425		12.85	0.072742		12.85	0.103403		12.85	0.0741725
12.9	0.0742202		12.9	0.0530481		12.9	0.0420332		12.9	0.071979		12.9	0.0416517
12.95	0.041461		12.95	0.018239		12.95	0.00646114		12.95	0.0377893		12.95	0.00407696
13	0.0118971		13	-0.0167608		13	-0.025773		13	0.00374317		13	-0.0273466
13.05	-0.0204325		13.05	-0.050807		13.05	-0.0583887		13.05	-0.0306845		13.05	-0.0622988
13.1	-0.0487566		13.1	-0.084949		13.1	-0.0897651		13.1	-0.0616789		13.1	-0.0963454
13.15	-0.0817065		13.15	-0.122858		13.15	-0.127388		13.15	-0.098825		13.15	-0.13392
13.2	-0.110794		13.2	-0.154233		13.2	-0.159574		13.2	-0.131059		13.2	-0.165964
13.25	-0.1436		13.25	-0.192953		13.25	-0.195004		13.25	-0.166631		13.25	-0.205875
13.3	-0.177312		13.3	-0.230862		13.3	-0.234247		13.3	-0.201393		13.3	-0.242926
13.35	-0.213171		13.35	-0.271679		13.35	-0.271202		13.35	-0.241734		13.35	-0.284935
13.4	-0.245882		13.4	-0.31264		13.4	-0.309444		13.4	-0.281645		13.4	-0.326468
13.45	-0.284935		13.45	-0.357272		13.45	-0.35236		13.45	-0.323845		13.45	-0.369812
13.5	-0.324608		13.5	-0.403		13.5	-0.396515		13.5	-0.366236		13.5	-0.416543
13.55	-0.365855		13.55	-0.450923		13.55	-0.441482		13.55	-0.413825		13.55	-0.46313
13.6	-0.40691		13.6	-0.500514		13.6	-0.488021		13.6	-0.462033		13.6	-0.515058
13.65	-0.454595		13.65	-0.55206		13.65	-0.541141		13.65	-0.512244		13.65	-0.568893
13.7	-0.502612		13.7	-0.610044		13.7	-0.595644		13.7	-0.566556		13.7	-0.626256
13.75	-0.552346		13.75	-0.671079		13.75	-0.652626		13.75	-0.623348		13.75	-0.68877
13.8	-0.608804		13.8	-0.738361		13.8	-0.714043		13.8	-0.68796		13.8	-0.7561
13.85	-0.667503		13.85	-0.806931		13.85	-0.781515		13.85	-0.753096		13.85	-0.82672
13.9	-0.731543		13.9	-0.882271		13.9	-0.854329		13.9	-0.823		13.9	-0.903872
13.95	-0.795153		13.95	-0.956277		13.95	-0.926951		13.95	-0.896386		13.95	-0.980548
14	-0.871209		14	-1.0464		14	-1.01188		14	-0.982169		14	-1.07058
14.05	-0.946597		14.05	-1.14153		14.05	-1.10028		14.05	-1.06967		14.05	-1.16737
14.1	-1.03248		14.1	-1.23942		14.1	-1.19408		14.1	-1.16451		14.1	-1.26751
14.15	-1.12222		14.15	-1.34957		14.15	-1.29803		14.15	-1.26722		14.15	-1.37885
14.2	-1.22235		14.2	-1.46921		14.2	-1.41323		14.2	-1.38162		14.2	-1.50316
14.25	-1.32988		14.25	-1.59529		14.25	-1.53568		14.25	-1.50345		14.25	-1.63396
14.3	-1.44346		14.3	-1.73224		14.3	-1.66333		14.3	-1.63391		14.3	-1.77372
14.35	-1.57087		14.35	-1.88602		14.35	-1.81153		14.35	-1.77692		14.35	-1.93356
14.4	-1.71192		14.4	-2.0551		14.4	-1.97261		14.4	-1.9388		14.4	-2.10608
14.45	-1.86365		14.45	-2.23807		14.45	-2.14222		14.45	-2.11018		14.45	-2.29362
14.5	-2.02654		14.5	-2.43367		14.5	-2.33248		14.5	-2.29615		14.5	-2.49518
14.55	-2.20664		14.55	-2.6522		14.55	-2.53972		14.55	-2.502		14.55	-2.7201
14.6	-2.4042		14.6	-2.8942		14.6	-2.76888		14.6	-2.7335		14.6	-2.96739
14.65	-2.62312		14.65	-3.15827		14.65	-3.01779		14.65	-2.98384		14.65	-3.24172
14.7	-2.85295		14.7	-3.43617		14.7	-3.28335		14.7	-3.24544		14.7	-3.52935
14.75	-3.11674		14.75	-3.7537		14.75	-3.58609		14.75	-3.54895		14.75	-3.86147
14.8	-3.41286		14.8	-4.11548		14.8	-3.92884		14.8	-3.89141		14.8	-4.23288
14.85	-3.73334		14.85	-4.50544		14.85	-4.29777		14.85	-4.26254		14.85	-4.63733
14.9	-4.09221		14.9	-4.93903		14.9	-4.71281		14.9	-4.67567		14.9	-5.09061
14.95	-4.48632		14.95	-5.42226		14.95	-5.16495		14.95	-5.12962		14.95	-5.5864
15	-4.93044		15	-5.95882		15	-5.67272		15	-5.64363		15	-6.15909
15.05	-5.40247		15.05	-6.54819		15.05	-6.22871		15.05	-6.20534		15.05	-6.76515
15.1	-5.95834		15.1	-7.22912		15.1	-6.87101		15.1	-6.85337		15.1	-7.4766
15.15	-6.57918		15.15	-7.97251		15.15	-7.57006		15.15	-7.56147		15.15	-8.25146
15.2	-7.27251		15.2	-8.81318		15.2	-8.36495		15.2	-8.36352		15.2	-9.12503
15.25	-8.03116		15.25	-9.733		15.25	-9.23565		15.25	-9.24376		15.25	-10.0835
15.3	-8.8971		15.3	-10.7778		15.3	-10.2251		15.3	-10.2413		15.3	-11.1664
15.35	-9.83266		15.35	-11.9031		15.35	-11.288		15.35	-11.3199		15.35	-12.3241
15.4	-10.845		15.4	-13.1133		15.4	-12.4367		15.4	-12.481		15.4	-13.5654
15.45	-11.9913		15.45	-14.4671		15.45	-13.737		15.45	-13.7818		15.45	-14.9468
15.5	-13.254		15.5	-15.951		15.5	-15.1661		15.5	-15.2033		15.5	-16.4431
15.55	-14.6206		15.55	-17.5317		15.55	-16.691		15.55	-16.7182		15.55	-18.0147
15.6	-16.0673		15.6	-19.1868		15.6	-18.307		15.6	-18.2913		15.6	-19.6284
15.65	-17.5708		15.65	-20.8758		15.65	-19.9898		15.65	-19.903		15.65	-21.2553
15.7	-19.1248		15.7	-22.5933		15.7	-21.7212		15.7	-21.5295		15.7	-22.8675
15.75	-20.676		15.75	-24.2642		15.75	-23.4436		15.75	-23.1017		15.75	-24.3824
15.8	-22.1094		15.8	-25.7453		15.8	-25.0185		15.8	-24.4778		15.8	-25.6613
15.85	-23.4979		15.85	-27.1219		15.85	-26.5349		15.85	-25.7405		15.85	-26.791
15.9	-24.6919		15.9	-28.2105		15.9	-27.8247		15.9	-26.7228		15.9	-27.603
15.95	-25.6713		15.95	-29.0025		15.95	-28.8676		15.95	-27.4142		15.95	-28.0875
16	-26.2574		16	-29.2996		16	-29.4522		16	-27.6245		16	-28.0808
16.05	-26.5049		16.05	-29.1961		16.05	-29.6582		16.05	-27.4633		16.05	-27.696
16.1	-26.3256		16.1	-28.6139		16.1	-29.3721		16.1	-26.8553		16.1	-26.8625
16.15	-25.6995		16.15	-27.5806		16.15	-28.5934		16.15	-25.8235		16.15	-25.6489
16.2	-24.7305		16.2	-26.2235		16.2	-27.448		16.2	-24.4959		16.2	-24.1865
16.25	-23.4722		16.25	-24.6376		16.25	-25.998		16.25	-22.9562		16.25	-22.5476
16.3	-21.9673		16.3	-22.869		16.3	-24.3033		16.3	-21.2563		16.3	-20.7995
16.35	-20.3522		16.35	-21.0532		16.35	-22.5056		16.35	-19.5168		16.35	-19.0514
16.4	-18.6442		16.4	-19.2021		16.4	-20.6154		16.4	-17.7487		16.4	-17.3066
16.45	-16.9719		16.45	-17.4363		16.45	-18.7767		16.45	-16.0802		16.45	-15.6725
16.5	-15.3425		16.5	-15.7502		16.5	-16.9934		16.5	-14.4914		16.5	-14.1337
16.55	-13.8519		16.55	-14.2272		16.55	-15.3645		16.55	-13.0613		16.55	-12.7557
16.6	-12.4858		16.6	-12.8439		16.6	-13.8696		16.6	-11.7729		16.6	-11.5173
16.65	-11.2422		16.65	-11.5936		16.65	-12.5158		16.65	-10.6128		16.65	-10.4053
16.7	-10.1407		16.7	-10.4874		16.7	-11.3113		16.7	-9.5909		16.7	-9.4283
16.75	-9.16699		16.75	-9.50841		16.75	-10.2423		16.75	-8.68681		16.75	-8.55711
16.8	-8.30916		16.8	-8.64295		16.8	-9.29717		16.8	-7.89145		16.8	-7.79274
16.85	-7.55527		16.85	-7.87571		16.85	-8.46699		16.85	-7.19002		16.85	-7.11086
16.9	-6.88007		16.9	-7.1862		16.9	-7.71978		16.9	-6.56059		16.9	-6.49955
16.95	-6.30405		16.95	-6.59349		16.95	-7.07939		16.95	-6.02033		16.95	-5.97217
17	-5.79383		17	-6.05991		17	-6.51147		17	-5.53967		17	-5.502
17.05	-5.34369		17.05	-5.58211		17.05	-6.00317		17.05	-5.10623		17.05	-5.07428
17.1	-4.94029		17.1	-5.14724		17.1	-5.54158		17.1	-4.71522		17.1	-4.689
17.15	-4.57742		17.15	-4.75432		17.15	-5.12626		17.15	-4.36522		17.15	-4.33852
17.2	-4.24935		17.2	-4.39574		17.2	-4.74669		17.2	-4.04049		17.2	-4.01761
17.25	-3.94417		17.25	-4.06291		17.25	-4.39956		17.25	-3.74199		17.25	-3.72054
17.3	-3.67238		17.3	-3.7625		17.3	-4.07864		17.3	-3.47258		17.3	-3.45255
17.35	-3.41679		17.35	-3.48689		17.35	-3.78825		17.35	-3.22844		17.35	-3.20364
17.4	-3.18505		17.4	-3.23416		17.4	-3.51836		17.4	-2.99765		17.4	-2.9781
17.45	-2.96951		17.45	-3.00337		17.45	-3.27136		17.45	-2.79022		17.45	-2.76829
17.5	-2.77115		17.5	-2.7845		17.5	-3.04008		17.5	-2.59233		17.5	-2.57374
17.55	-2.58375		17.55	-2.589		17.55	-2.82408		17.55	-2.41781		17.55	-2.40017
17.6	-2.4078		17.6	-2.40685		17.6	-2.62571		17.6	-2.24997		17.6	-2.23137
17.65	-2.25378		17.65	-2.24424		17.65	-2.4531		17.65	-2.10358		17.65	-2.08546
17.7	-2.11407		17.7	-2.10215		17.7	-2.29431		17.7	-1.96911		17.7	-1.9591
17.75	-1.98198		17.75	-1.97197		17.75	-2.14983		17.75	-1.84989		17.75	-1.83845
17.8	-1.86468		17.8	-1.85609		17.8	-2.02061		17.8	-1.74168		17.8	-1.73343
17.85	-1.75727		17.85	-1.74912		17.85	-1.90235		17.85	-1.64307		17.85	-1.63878
17.9	-1.66348		17.9	-1.65733		17.9	-1.80081		17.9	-1.555		17.9	-1.55476
17.95	-1.57436		17.95	-1.56963		17.95	-1.70549		17.95	-1.47408		17.95	-1.47489
18	-1.49501		18	-1.49186		18	-1.61861		18	-1.40098		18	-1.4025
18.05	-1.4253		18.05	-1.42139		18.05	-1.54446		18.05	-1.33613		18.05	-1.33832
18.1	-1.35935		18.1	-1.35868		18.1	-1.47465		18.1	-1.276		18.1	-1.28258
18.15	-1.30127		18.15	-1.30251		18.15	-1.40851		18.15	-1.22216		18.15	-1.23156
18.2	-1.24677		18.2	-1.25096		18.2	-1.3572		18.2	-1.17367		18.2	-1.18268
18.25	-1.19837		18.25	-1.20571		18.25	-1.3037		18.25	-1.12923		18.25	-1.138
18.3	-1.15769		18.3	-1.16394		18.3	-1.25854		18.3	-1.09108		18.3	-1.10043
18.35	-1.11359		18.35	-1.11955		18.35	-1.20762		18.35	-1.05088		18.35	-1.06118
18.4	-1.0783		18.4	-1.08331		18.4	-1.17095		18.4	-1.01827		18.4	-1.02742
18.45	-1.04297		18.45	-1.05102		18.45	-1.135		18.45	-0.990132		18.45	-0.999574
18.5	-1.01436		18.5	-1.02404		18.5	-1.10286		18.5	-0.963573		18.5	-0.971107
18.55	-0.987081		18.55	-0.994901		18.55	-1.07449		18.55	-0.936154		18.55	-0.947789
18.6	-0.960425		18.6	-0.971869		18.6	-1.04673		18.6	-0.913313		18.6	-0.92614
18.65	-0.938968		18.65	-0.94941		18.65	-1.01865		18.65	-0.891427		18.65	-0.903681
18.7	-0.916174		18.7	-0.927571		18.7	-0.992612		18.7	-0.87407		18.7	-0.884894
18.75	-0.898865		18.75	-0.90721		18.75	-0.970868		18.75	-0.855855		18.75	-0.866011
18.8	-0.87922		18.8	-0.892046		18.8	-0.955657		18.8	-0.8405		18.8	-0.852612
18.85	-0.868395		18.85	-0.878695		18.85	-0.939206		18.85	-0.829009		18.85	-0.83988
18.9	-0.853518		18.9	-0.864819		18.9	-0.92099		18.9	-0.818518		18.9	-0.832203
18.95	-0.84236		18.95	-0.855425		18.95	-0.908259		18.95	-0.809744		18.95	-0.82281
19	-0.832633		19	-0.843218		19	-0.896433		19	-0.800875		19	-0.811127
19.05	-0.822428		19.05	-0.838784		19.05	-0.888089		19.05	-0.79439		19.05	-0.808886
19.1	-0.815133		19.1	-0.830725		19.1	-0.877169		19.1	-0.788334		19.1	-0.800636
19.15	-0.810316		19.15	-0.825051		19.15	-0.873831		19.15	-0.784042		19.15	-0.801018
19.2	-0.807217		19.2	-0.823954		19.2	-0.866965		19.2	-0.783899		19.2	-0.797155
19.25	-0.80488		19.25	-0.822667		19.25	-0.863484		19.25	-0.783184		19.25	-0.796917
19.3	-0.804928		19.3	-0.822142		19.3	-0.862053		19.3	-0.783136		19.3	-0.798443
19.35	-0.80221		19.35	-0.823143		19.35	-0.859478		19.35	-0.784519		19.35	-0.797918
19.4	-0.802114		19.4	-0.822094		19.4	-0.860575		19.4	-0.786236		19.4	-0.800827
19.45	-0.805023		19.45	-0.826148		19.45	-0.86191		19.45	-0.785997		19.45	-0.800684
19.5	-0.80817		19.5	-0.827054		19.5	-0.860718		19.5	-0.786188		19.5	-0.806215
19.55	-0.80817		19.55	-0.831107		19.55	-0.863198		19.55	-0.792435		19.55	-0.806978
19.6	-0.81146		19.6	-0.832633		19.6	-0.866536		19.6	-0.792912		19.6	-0.810173
19.65	-0.814417		19.65	-0.835732		19.65	-0.866011		19.65	-0.795916		19.65	-0.811604
19.7	-0.815657		19.7	-0.839404		19.7	-0.867108		19.7	-0.800112		19.7	-0.817088
19.75	-0.815657		19.75	-0.844506		19.75	-0.869063		19.75	-0.800303		19.75	-0.816086
19.8	-0.817374		19.8	-0.842503		19.8	-0.87221		19.8	-0.80426		19.8	-0.820139
19.85	-0.820759		19.85	-0.847271		19.85	-0.871876		19.85	-0.804832		19.85	-0.821522
19.9	-0.823048		19.9	-0.84813		19.9	-0.871686		19.9	-0.809172		19.9	-0.82815
19.95	-0.824049		19.95	-0.850848		19.95	-0.875691		19.95	-0.812701		19.95	-0.829247
20	-0.826386		20	-0.85533		20	-0.879029		20	-0.813035		20	-0.829772
20.05	-0.82691		20.05	-0.855521		20.05	-0.879124		20.05	-0.817135		20.05	-0.832966
20.1	-0.829199		20.1	-0.853327		20.1	-0.87798		20.1	-0.815848		20.1	-0.831583
20.15	-0.83206		20.15	-0.859049		20.15	-0.88065		20.15	-0.818184		20.15	-0.83392
20.2	-0.827816		20.2	-0.859622		20.2	-0.87879		20.2	-0.815371		20.2	-0.835637
20.25	-0.829152		20.25	-0.863007		20.25	-0.880364		20.25	-0.819329		20.25	-0.832537
20.3	-0.82877		20.3	-0.857523		20.3	-0.877169		20.3	-0.816849		20.3	-0.833014
20.35	-0.829581		20.35	-0.861624		20.35	-0.876597		20.35	-0.820426		20.35	-0.835589
20.4	-0.828055		20.4	-0.860146		20.4	-0.879506		20.4	-0.818566		20.4	-0.834778
20.45	-0.82796		20.45	-0.858096		20.45	-0.879553		20.45	-0.82219		20.45	-0.835112
20.5	-0.827578		20.5	-0.859097		20.5	-0.871113		20.5	-0.819186		20.5	-0.834254
20.55	-0.821713		20.55	-0.853375		20.55	-0.871733		20.55	-0.820378		20.55	-0.829915
20.6	-0.821332		20.6	-0.857094		20.6	-0.875834		20.6	-0.820902		20.6	-0.832776
20.65	-0.822094		20.65	-0.855235		20.65	-0.873879		20.65	-0.820235		20.65	-0.831727
20.7	-0.823239		20.7	-0.855759		20.7	-0.871638		20.7	-0.821856		20.7	-0.832108
20.75	-0.821188		20.75	-0.85738		20.75	-0.869969		20.75	-0.820759		20.75	-0.830964
20.8	-0.818232		20.8	-0.852421		20.8	-0.872687		20.8	-0.820759		20.8	-0.83392
20.85	-0.821093		20.85	-0.857953		20.85	-0.869111		20.85	-0.820998		20.85	-0.832251
20.9	-0.817469		20.9	-0.855759		20.9	-0.87159		20.9	-0.821951		20.9	-0.831345
20.95	-0.8189		20.95	-0.857523		20.95	-0.871542		20.95	-0.819996		20.95	-0.828436
21	-0.815133		21	-0.859908		21	-0.871161		21	-0.820187		21	-0.832299
21.05	-0.814656		21.05	-0.858334		21.05	-0.865916		21.05	-0.823716		21.05	-0.833252
21.1	-0.814036		21.1	-0.858429		21.1	-0.868681		21.1	-0.822667		21.1	-0.830391
21.15	-0.813082		21.15	-0.857666		21.15	-0.866774		21.15	-0.821188		21.15	-0.831631
21.2	-0.813797		21.2	-0.85719		21.2	-0.867156		21.2	-0.82281		21.2	-0.833825
21.25	-0.81189		21.25	-0.857857		21.25	-0.866059		21.25	-0.821618		21.25	-0.82796
21.3	-0.810411		21.3	-0.857762		21.3	-0.863389		21.3	-0.818852		21.3	-0.828818
21.35	-0.809601		21.35	-0.855378		21.35	-0.858859		21.35	-0.817374		21.35	-0.827149
21.4	-0.811317		21.4	-0.855235		21.4	-0.861624		21.4	-0.817708		21.4	-0.823287
21.45	-0.806025		21.45	-0.854281		21.45	-0.86191		21.45	-0.818423		21.45	-0.823
21.5	-0.805595		21.5	-0.856904		21.5	-0.858477		21.5	-0.816849		21.5	-0.822571
21.55	-0.803736		21.55	-0.849989		21.55	-0.857285		21.55	-0.813464		21.55	-0.820044
21.6	-0.804356		21.6	-0.85018		21.6	-0.859383		21.6	-0.812748		21.6	-0.815896
21.65	-0.800636		21.65	-0.848988		21.65	-0.854519		21.65	-0.807741		21.65	-0.814847
21.7	-0.79911		21.7	-0.847796		21.7	-0.853661		21.7	-0.808838		21.7	-0.812176
21.75	-0.795916		21.75	-0.847605		21.75	-0.851706		21.75	-0.804403		21.75	-0.811508

## Sheet: Surface Area Analysis
Integration was carried out from 14s to 18s of the current vs time data, and inserting the values of the current (I) of the corresponding time
Example for electrode 1 is shown below:													Electrode 1			Electrode	Charge/ uC	absolute	surface area
													Integral = -3.11E+001 uC			1	-31.1	31.1	0.0809896
													Integral = -3.11E+001 µAs			2	-34.7	34.7	0.0903646
																3	-35	35	0.0911458
													Electrode 2			4	-32.6	32.6	0.0848958
													Integral = -3.47E+001 uC			5	-33.4	33.4	0.0869792
													Integral = -3.47E+001 µAs					avg	0.086875
																		stdev.s	0.00415281
													Electrode 3					error%	0.0478021
													Integral = -3.50E+001 uC
													Integral = -3.50E+001 µAs
													Electrode 4
													Integral = -3.26E+001 uC
													Integral = -3.26E+001 µAs
													Electrode 5
													Integral = -3.34E+001 uC
													Integral = -3.34E+001 µAs
