# Supplementary material for: Surface analysis of Metrohm BT220 screen-printed electrodes through electrochemical techniques: importance of pretreatment
Source: Front Chem. 2025 Sep 17;13:1602365. doi: 10.3389/fchem.2025.1602365 (PMC12484216; doi:10.3389/fchem.2025.1602365)
Supplement: Supplementary file 2 [file DataSheet1.zip › Raw data file/Electrochemical_experiments/CV-Control_Reduction_Current.xlsx]

## Sheet: CV raw data
Electrode 1											Electrode 2											Electrode 3													Electrode 4
CV i vs E Scan 1		CV i vs E Scan 2		CV i vs E Scan 3		CV i vs E Scan 4		CV i vs E Scan 5			CV i vs E Scan 1		CV i vs E Scan 2		CV i vs E Scan 3		CV i vs E Scan 4		CV i vs E Scan 5			CV i vs E Scan 1		CV i vs E Scan 2		CV i vs E Scan 3		CV i vs E Scan 4		CV i vs E Scan 5		CV i vs E Scan 6			CV i vs E Scan 1		CV i vs E Scan 2		CV i vs E Scan 3		CV i vs E Scan 4		CV i vs E Scan 5		CV i vs E Scan 6		CV i vs E Scan 7		CV i vs E Scan 8
V	µA	V	µA	V	µA	V	µA	V	µA		V	µA	V	µA	V	µA	V	µA	V	µA		V	µA	V	µA	V	µA	V	µA	V	µA	V	µA		V	µA	V	µA	V	µA	V	µA	V	µA	V	µA	V	µA	V
3.91006e-05	-0.151396	3.91006e-05	-0.715022	3.91006e-05	-0.631576	3.91006e-05	-0.583887	3.91006e-05	-0.552416		3.91006e-05	-0.153303	3.91006e-05	-0.707393	3.91006e-05	-0.631099	3.91006e-05	-0.575304	3.91006e-05	-0.545263		3.91006e-05	-0.131369	3.91006e-05	-0.641112	3.91006e-05	-0.579596	3.91006e-05	-0.543833	3.91006e-05	-0.515699	3.91006e-05	-0.493765		3.91006e-05	-0.127077	3.91006e-05	-0.605345	3.91006e-05	-0.558138	3.91006e-05	-0.523806	3.91006e-05	-0.500441	3.91006e-05	-0.481844	3.91006e-05	-0.467539	3.91006e-05
0.00503922	-0.1266	0.00503922	-0.563383	0.00503922	-0.487089	0.00503922	-0.447512	0.00503922	-0.419378		0.00503922	-0.128031	0.00503922	-0.556231	0.00503922	-0.488043	0.00503922	-0.440359	0.00503922	-0.407934		0.00503922	-0.108957	0.00503922	-0.509977	0.00503922	-0.452757	0.00503922	-0.421286	0.00503922	-0.401258	0.00503922	-0.374556		0.00503922	-0.10705	0.00503922	-0.480413	0.00503922	-0.438452	0.00503922	-0.405073	0.00503922	-0.386	0.00503922	-0.36931	0.00503922	-0.353098	0.00503922
0.0101175	-0.109911	0.0101175	-0.472784	0.0101175	-0.410318	0.0101175	-0.372648	0.0101175	-0.350714		0.0101175	-0.110865	0.0101175	-0.4704	0.0101175	-0.409365	0.0101175	-0.365973	0.0101175	-0.338316		0.0101175	-0.0941753	0.0101175	-0.431776	0.0101175	-0.386953	0.0101175	-0.355482	0.0101175	-0.333548	0.0101175	-0.316381		0.0101175	-0.0936985	0.0101175	-0.407457	0.0101175	-0.369787	0.0101175	-0.342607	0.0101175	-0.324011	0.0101175	-0.308752	0.0101175	-0.298262	0.0101175
0.0151176	-0.0975132	0.0151176	-0.408411	0.0151176	-0.356436	0.0151176	-0.321627	0.0151176	-0.307322		0.0151176	-0.0989437	0.0151176	-0.407457	0.0151176	-0.355005	0.0151176	-0.319242	0.0151176	-0.292063		0.0151176	-0.0832081	0.0151176	-0.373602	0.0151176	-0.335455	0.0151176	-0.309229	0.0151176	-0.292063	0.0151176	-0.275373		0.0151176	-0.0832081	0.0151176	-0.353098	0.0151176	-0.32258	0.0151176	-0.296354	0.0151176	-0.283957	0.0151176	-0.271559	0.0151176	-0.255823	0.0151176
0.020195	-0.0865459	0.020195	-0.356913	0.020195	-0.311136	0.020195	-0.283957	0.020195	-0.271082		0.020195	-0.0879765	0.020195	-0.360727	0.020195	-0.313044	0.020195	-0.280619	0.020195	-0.259161		0.020195	-0.0736713	0.020195	-0.332594	0.020195	-0.298262	0.020195	-0.273466	0.020195	-0.257254	0.020195	-0.245333		0.020195	-0.074625	0.020195	-0.31209	0.020195	-0.28348	0.020195	-0.266314	0.020195	-0.247717	0.020195	-0.241518	0.020195	-0.231028	0.020195
0.0251951	-0.0755787	0.0251951	-0.318766	0.0251951	-0.279665	0.0251951	-0.251532	0.0251951	-0.237226		0.0251951	-0.0789165	0.0251951	-0.321627	0.0251951	-0.280142	0.0251951	-0.251055	0.0251951	-0.233889		0.0251951	-0.0650883	0.0251951	-0.293493	0.0251951	-0.265837	0.0251951	-0.247717	0.0251951	-0.229597	0.0251951	-0.222445		0.0251951	-0.0674725	0.0251951	-0.277758	0.0251951	-0.254393	0.0251951	-0.239134	0.0251951	-0.226259	0.0251951	-0.217199	0.0251951	-0.210047	0.0251951
0.0302734	-0.0679493	0.0302734	-0.28348	0.0302734	-0.24724	0.0302734	-0.224352	0.0302734	-0.212908		0.0302734	-0.0698566	0.0302734	-0.288248	0.0302734	-0.256777	0.0302734	-0.225782	0.0302734	-0.206709		0.0302734	-0.0579357	0.0302734	-0.264406	0.0302734	-0.237703	0.0302734	-0.22006	0.0302734	-0.209093	0.0302734	-0.197172		0.0302734	-0.0598431	0.0302734	-0.249624	0.0302734	-0.229597	0.0302734	-0.213385	0.0302734	-0.202417	0.0302734	-0.193834	0.0302734	-0.187635	0.0302734
0.0352736	-0.0603199	0.0352736	-0.252485	0.0352736	-0.224829	0.0352736	-0.202417	0.0352736	-0.188112		0.0352736	-0.0631809	0.0352736	-0.25773	0.0352736	-0.230551	0.0352736	-0.205755	0.0352736	-0.188112		0.0352736	-0.0507832	0.0352736	-0.23818	0.0352736	-0.215769	0.0352736	-0.20051	0.0352736	-0.190496	0.0352736	-0.179529		0.0352736	-0.0545979	0.0352736	-0.223398	0.0352736	-0.205278	0.0352736	-0.191927	0.0352736	-0.181437	0.0352736	-0.177145	0.0352736	-0.169992	0.0352736
0.0403519	-0.0536442	0.0403519	-0.230074	0.0403519	-0.20051	0.0403519	-0.181913	0.0403519	-0.17333		0.0403519	-0.0560284	0.0403519	-0.233412	0.0403519	-0.208139	0.0403519	-0.188112	0.0403519	-0.172853		0.0403519	-0.0455379	0.0403519	-0.212431	0.0403519	-0.194311	0.0403519	-0.180483	0.0403519	-0.170946	0.0403519	-0.163794		0.0403519	-0.0488758	0.0403519	-0.201464	0.0403519	-0.186205	0.0403519	-0.175714	0.0403519	-0.167608	0.0403519	-0.159979	0.0403519	-0.158072	0.0403519
0.045352	-0.0474453	0.045352	-0.206232	0.045352	-0.18239	0.045352	-0.16427	0.045352	-0.15378		0.045352	-0.0503063	0.045352	-0.212431	0.045352	-0.186682	0.045352	-0.166178	0.045352	-0.156164		0.045352	-0.0393391	0.045352	-0.194788	0.045352	-0.174761	0.045352	-0.161886	0.045352	-0.151396	0.045352	-0.151396		0.045352	-0.0441074	0.045352	-0.181437	0.045352	-0.167131	0.045352	-0.160456	0.045352	-0.149488	0.045352	-0.147104	0.045352	-0.139952	0.045352
0.0504303	-0.0412464	0.0504303	-0.185728	0.0504303	-0.159025	0.0504303	-0.148058	0.0504303	-0.140429		0.0504303	-0.0445843	0.0504303	-0.19145	0.0504303	-0.170469	0.0504303	-0.150919	0.0504303	-0.137091		0.0504303	-0.0350475	0.0504303	-0.175714	0.0504303	-0.158548	0.0504303	-0.14472	0.0504303	-0.140429	0.0504303	-0.134706		0.0504303	-0.0393391	0.0504303	-0.161886	0.0504303	-0.152826	0.0504303	-0.140429	0.0504303	-0.13423	0.0504303	-0.128508	0.0504303	-0.129461	0.0504303
0.0554304	-0.036478	0.0554304	-0.167131	0.0554304	-0.148535	0.0554304	-0.133753	0.0554304	-0.121832		0.0554304	-0.0398159	0.0554304	-0.174761	0.0554304	-0.150442	0.0554304	-0.138044	0.0554304	-0.124216		0.0554304	-0.030756	0.0554304	-0.159025	0.0554304	-0.142336	0.0554304	-0.134706	0.0554304	-0.123262	0.0554304	-0.121832		0.0554304	-0.0350475	0.0554304	-0.149012	0.0554304	-0.136137	0.0554304	-0.131845	0.0554304	-0.125647	0.0554304	-0.120878	0.0554304	-0.114679	0.0554304
0.0604296	-0.0321865	0.0604296	-0.151873	0.0604296	-0.131369	0.0604296	-0.11611	0.0604296	-0.112772		0.0604296	-0.0345707	0.0604296	-0.156164	0.0604296	-0.139952	0.0604296	-0.121355	0.0604296	-0.111818		0.0604296	-0.0274181	0.0604296	-0.142336	0.0604296	-0.130415	0.0604296	-0.120401	0.0604296	-0.111341	0.0604296	-0.108957		0.0604296	-0.030756	0.0604296	-0.131369	0.0604296	-0.122786	0.0604296	-0.112772	0.0604296	-0.107527	0.0604296	-0.106573	0.0604296	-0.102758	0.0604296
0.0655079	-0.0274181	0.0655079	-0.133753	0.0655079	-0.117064	0.0655079	-0.102758	0.0655079	-0.0989437		0.0655079	-0.0298023	0.0655079	-0.141382	0.0655079	-0.120878	0.0655079	-0.108004	0.0655079	-0.101328		0.0655079	-0.0231266	0.0655079	-0.1266	0.0655079	-0.115156	0.0655079	-0.106573	0.0655079	-0.0998974	0.0655079	-0.0998974		0.0655079	-0.027895	0.0655079	-0.11611	0.0655079	-0.10848	0.0655079	-0.104666	0.0655079	-0.09799	0.0655079	-0.09799	0.0655079	-0.0917912	0.0655079
0.070508	-0.0226498	0.070508	-0.118494	0.070508	-0.100851	0.070508	-0.0884533	0.070508	-0.0889301		0.070508	-0.0259876	0.070508	-0.127554	0.070508	-0.10848	0.070508	-0.095129	0.070508	-0.0860691		0.070508	-0.0193119	0.070508	-0.114202	0.070508	-0.102282	0.070508	-0.0898838	0.070508	-0.089407	0.070508	-0.0841618		0.070508	-0.0240803	0.070508	-0.105619	0.070508	-0.0960827	0.070508	-0.0898838	0.070508	-0.0860691	0.070508	-0.0808239	0.070508	-0.0832081	0.070508
0.0755863	-0.0178814	0.0755863	-0.101328	0.0755863	-0.0865459	0.0755863	-0.0779629	0.0755863	-0.0722408		0.0755863	-0.0207424	0.0755863	-0.114202	0.0755863	-0.0941753	0.0755863	-0.0822544	0.0755863	-0.077486		0.0755863	-0.0164509	0.0755863	-0.0994205	0.0755863	-0.0908375	0.0755863	-0.0798702	0.0755863	-0.0741482	0.0755863	-0.074625		0.0755863	-0.0212193	0.0755863	-0.0903606	0.0755863	-0.0798702	0.0755863	-0.0751019	0.0755863	-0.071764	0.0755863	-0.0731945	0.0755863	-0.068903	0.0755863
0.0805864	-0.0150204	0.0805864	-0.0898838	0.0805864	-0.0712872	0.0805864	-0.0646114	0.0805864	-0.0555515		0.0805864	-0.0169277	0.0805864	-0.0984669	0.0805864	-0.0822544	0.0805864	-0.0727177	0.0805864	-0.0646114		0.0805864	-0.0121593	0.0805864	-0.0855923	0.0805864	-0.074625	0.0805864	-0.0712872	0.0805864	-0.0655651	0.0805864	-0.0607967		0.0805864	-0.0178814	0.0805864	-0.0770092	0.0805864	-0.0698566	0.0805864	-0.0665188	0.0805864	-0.0622272	0.0805864	-0.0631809	0.0805864	-0.0579357	0.0805864
0.0856647	-0.0107288	0.0856647	-0.0731945	0.0856647	-0.0598431	0.0856647	-0.0517368	0.0856647	-0.0450611		0.0856647	-0.013113	0.0856647	-0.0860691	0.0856647	-0.0693798	0.0856647	-0.0584126	0.0856647	-0.0545979		0.0856647	-0.00929832	0.0856647	-0.0736713	0.0856647	-0.0622272	0.0856647	-0.056982	0.0856647	-0.0517368	0.0856647	-0.0493526		0.0856647	-0.0150204	0.0856647	-0.0660419	0.0856647	-0.056982	0.0856647	-0.0517368	0.0856647	-0.0507832	0.0856647	-0.0460148	0.0856647	-0.0488758	0.0856647
0.0906649	-0.0064373	0.0906649	-0.0584126	0.0906649	-0.0445843	0.0906649	-0.0383854	0.0906649	-0.0331402		0.0906649	-0.00977516	0.0906649	-0.0736713	0.0906649	-0.0560284	0.0906649	-0.0498295	0.0906649	-0.0431538		0.0906649	-0.00596046	0.0906649	-0.0603199	0.0906649	-0.0517368	0.0906649	-0.0445843	0.0906649	-0.0407696	0.0906649	-0.0393391		0.0906649	-0.0116825	0.0906649	-0.0550747	0.0906649	-0.0455379	0.0906649	-0.0426769	0.0906649	-0.0350475	0.0906649	-0.0374317	0.0906649	-0.033617	0.0906649
0.0957422	-0.00405312	0.0957422	-0.048399	0.0957422	-0.0374317	0.0957422	-0.0259876	0.0957422	-0.0207424		0.0957422	-0.0064373	0.0957422	-0.0603199	0.0957422	-0.0488758	0.0957422	-0.0402927	0.0957422	-0.0317097		0.0957422	-0.0026226	0.0957422	-0.0474453	0.0957422	-0.0383854	0.0957422	-0.0355244	0.0957422	-0.0288486	0.0957422	-0.0207424		0.0957422	-0.00929832	0.0957422	-0.0445843	0.0957422	-0.0345707	0.0957422	-0.0302792	0.0957422	-0.0274181	0.0957422	-0.0236034	0.0957422	-0.0231266	0.0957422
0.100742	-0.000715256	0.100742	-0.0355244	0.100742	-0.0226498	0.100742	-0.0135899	0.100742	-0.0064373		0.100742	-0.0026226	0.100742	-0.0507832	0.100742	-0.0369549	0.100742	-0.0245571	0.100742	-0.0202656		0.100742	-0.000715256	0.100742	-0.0374317	0.100742	-0.0283718	0.100742	-0.0221729	0.100742	-0.0126362	0.100742	-0.0154972		0.100742	-0.0064373	0.100742	-0.0340939	0.100742	-0.0212193	0.100742	-0.0174046	0.100742	-0.0150204	0.100742	-0.0135899	0.100742	-0.00834465	0.100742
0.105821	0.00357628	0.105821	-0.0245571	0.105821	-0.00786781	0.105821	-0.00166893	0.105821	0.00929832		0.105821	0.00119209	0.105821	-0.0374317	0.105821	-0.0236034	0.105821	-0.013113	0.105821	-0.00834465		0.105821	0.00214577	0.105821	-0.025034	0.105821	-0.0135899	0.105821	-0.00596046	0.105821	0.00166893	0.105821	-0.00166893		0.105821	-0.00405312	0.105821	-0.0193119	0.105821	-0.00977516	0.105821	-0.00214577	0.105821	-0.000238419	0.105821	0.00166893	0.105821	0.00214577	0.105821
0.110821	0.00691414	0.110821	-0.0112057	0.110821	0.00596046	0.110821	0.0126362	0.110821	0.0216961		0.110821	0.00500679	0.110821	-0.0259876	0.110821	-0.010252	0.110821	-0.00166893	0.110821	0.00786781		0.110821	0.00548363	0.110821	-0.0135899	0.110821	-0.00214577	0.110821	0.00166893	0.110821	0.00977516	0.110821	0.00929832		0.110821	-0.00119209	0.110821	-0.00739098	0.110821	-0.00119209	0.110821	0.00929832	0.110821	0.00739098	0.110821	0.0121593	0.110821	0.0116825	0.110821
0.115821	0.00929832	0.115821	0.00452995	0.115821	0.0183582	0.115821	0.0207424	0.115821	0.0345707		0.115821	0.00834465	0.115821	-0.0107288	0.115821	0.0026226	0.115821	0.00882149	0.115821	0.0174046		0.115821	0.00739098	0.115821	0.00119209	0.115821	0.00882149	0.115821	0.0174046	0.115821	0.0226498	0.115821	0.0221729		0.115821	0.00119209	0.115821	0.0026226	0.115821	0.0107288	0.115821	0.0197887	0.115821	0.0231266	0.115821	0.0240803	0.115821	0.0240803	0.115821
0.120899	0.013113	0.120899	0.0178814	0.120899	0.0312328	0.120899	0.0369549	0.120899	0.0436306		0.120899	0.0116825	0.120899	-0.000238419	0.120899	0.0140667	0.120899	0.0212193	0.120899	0.0283718		0.120899	0.0107288	0.120899	0.0121593	0.120899	0.0240803	0.120899	0.0298023	0.120899	0.0312328	0.120899	0.0350475		0.120899	0.00309944	0.120899	0.0154972	0.120899	0.0269413	0.120899	0.0298023	0.120899	0.0345707	0.120899	0.0388622	0.120899	0.0350475	0.120899
0.125899	0.015974	0.125899	0.030756	0.125899	0.0460148	0.125899	0.0522137	0.125899	0.0536442		0.125899	0.0150204	0.125899	0.00977516	0.125899	0.0255108	0.125899	0.0317097	0.125899	0.0441074		0.125899	0.013113	0.125899	0.0226498	0.125899	0.0355244	0.125899	0.036478	0.125899	0.0436306	0.125899	0.0455379		0.125899	0.00548363	0.125899	0.027895	0.125899	0.0360012	0.125899	0.0417233	0.125899	0.0455379	0.125899	0.0479221	0.125899	0.0460148	0.125899
0.130977	0.0193119	0.130977	0.0412464	0.130977	0.0536442	0.130977	0.0636578	0.130977	0.0650883		0.130977	0.0188351	0.130977	0.0240803	0.130977	0.0360012	0.130977	0.0445843	0.130977	0.0522137		0.130977	0.0154972	0.130977	0.033617	0.130977	0.0426769	0.130977	0.0526905	0.130977	0.0560284	0.130977	0.0550747		0.130977	0.00882149	0.130977	0.0379086	0.130977	0.0464916	0.130977	0.0522137	0.130977	0.0574589	0.130977	0.0522137	0.130977	0.0612736	0.130977
0.135977	0.0226498	0.135977	0.0555515	0.135977	0.0698566	0.135977	0.0760555	0.135977	0.0770092		0.135977	0.0216961	0.135977	0.0321865	0.135977	0.0426769	0.135977	0.0560284	0.135977	0.0627041		0.135977	0.0178814	0.135977	0.0450611	0.135977	0.0565052	0.135977	0.0650883	0.135977	0.0679493	0.135977	0.0703335		0.135977	0.0107288	0.135977	0.0503063	0.135977	0.0584126	0.135977	0.0641346	0.135977	0.0627041	0.135977	0.0684261	0.135977	0.0650883	0.135977
0.141055	0.0255108	0.141055	0.0665188	0.141055	0.0827312	0.141055	0.0822544	0.141055	0.0917912		0.141055	0.0264645	0.141055	0.0445843	0.141055	0.0607967	0.141055	0.0665188	0.141055	0.068903		0.141055	0.0193119	0.141055	0.0565052	0.141055	0.0679493	0.141055	0.0727177	0.141055	0.0803471	0.141055	0.0789165		0.141055	0.0135899	0.141055	0.0603199	0.141055	0.068903	0.141055	0.068903	0.141055	0.0765324	0.141055	0.0779629	0.141055	0.0731945	0.141055
0.146055	0.0293255	0.146055	0.0798702	0.146055	0.0889301	0.146055	0.0965595	0.146055	0.102282		0.146055	0.0302792	0.146055	0.0574589	0.146055	0.0693798	0.146055	0.0779629	0.146055	0.0860691		0.146055	0.0236034	0.146055	0.0698566	0.146055	0.0784397	0.146055	0.0827312	0.146055	0.0874996	0.146055	0.0870228		0.146055	0.0169277	0.146055	0.0712872	0.146055	0.0770092	0.146055	0.0813007	0.146055	0.0851154	0.146055	0.0808239	0.146055	0.0851154	0.146055
0.151134	0.0321865	0.151134	0.0908375	0.151134	0.102282	0.151134	0.108957	0.151134	0.106573		0.151134	0.0340939	0.151134	0.0684261	0.151134	0.0803471	0.151134	0.0870228	0.151134	0.0908375		0.151134	0.025034	0.151134	0.0798702	0.151134	0.0855923	0.151134	0.0927448	0.151134	0.095129	0.151134	0.0903606		0.151134	0.0188351	0.151134	0.0827312	0.151134	0.089407	0.151134	0.0913143	0.151134	0.092268	0.151134	0.0889301	0.151134	0.0889301	0.151134
0.156134	0.0355244	0.156134	0.09799	0.156134	0.108957	0.156134	0.118971	0.156134	0.118971		0.156134	0.0383854	0.156134	0.077486	0.156134	0.0927448	0.156134	0.0965595	0.156134	0.0989437		0.156134	0.027895	0.156134	0.0884533	0.156134	0.0956059	0.156134	0.100851	0.156134	0.103235	0.156134	0.102758		0.156134	0.0221729	0.156134	0.0913143	0.156134	0.0946522	0.156134	0.0984669	0.156134	0.101328	0.156134	0.0989437	0.156134	0.0941753	0.156134
0.161212	0.0388622	0.161212	0.108004	0.161212	0.118971	0.161212	0.124216	0.161212	0.122786		0.161212	0.0417233	0.161212	0.0851154	0.161212	0.0941753	0.161212	0.104189	0.161212	0.108957		0.161212	0.0312328	0.161212	0.0970364	0.161212	0.104189	0.161212	0.110865	0.161212	0.107527	0.161212	0.10848		0.161212	0.0236034	0.161212	0.0984669	0.161212	0.100374	0.161212	0.106096	0.161212	0.107527	0.161212	0.104666	0.161212	0.103235	0.161212
0.166212	0.0412464	0.166212	0.11611	0.166212	0.120401	0.166212	0.128508	0.166212	0.127554		0.166212	0.0455379	0.166212	0.0960827	0.166212	0.104189	0.166212	0.108004	0.166212	0.114202		0.166212	0.033617	0.166212	0.101328	0.166212	0.10705	0.166212	0.111818	0.166212	0.114679	0.166212	0.110388		0.166212	0.0259876	0.166212	0.104666	0.166212	0.108957	0.166212	0.108957	0.166212	0.110865	0.166212	0.105143	0.166212	0.106096	0.166212
0.171211	0.0460148	0.171211	0.125647	0.171211	0.128984	0.171211	0.133753	0.171211	0.136614		0.171211	0.0507832	0.171211	0.100374	0.171211	0.111818	0.171211	0.118017	0.171211	0.120401		0.171211	0.0369549	0.171211	0.108957	0.171211	0.114202	0.171211	0.118971	0.171211	0.120401	0.171211	0.117064		0.171211	0.0298023	0.171211	0.113726	0.171211	0.114679	0.171211	0.113249	0.171211	0.114679	0.171211	0.114202	0.171211	0.10848	0.171211
0.17629	0.0498295	0.17629	0.127077	0.17629	0.137091	0.17629	0.142813	0.17629	0.142813		0.17629	0.054121	0.17629	0.110388	0.17629	0.118017	0.17629	0.118494	0.17629	0.124216		0.17629	0.0398159	0.17629	0.115633	0.17629	0.116587	0.17629	0.120878	0.17629	0.122786	0.17629	0.116587		0.17629	0.0326633	0.17629	0.11611	0.17629	0.11754	0.17629	0.119925	0.17629	0.11611	0.17629	0.113726	0.17629	0.109434	0.17629
0.18129	0.0526905	0.18129	0.13566	0.18129	0.138521	0.18129	0.145197	0.18129	0.141382		0.18129	0.0579357	0.18129	0.118017	0.18129	0.124693	0.18129	0.127077	0.18129	0.130415		0.18129	0.0417233	0.18129	0.119448	0.18129	0.122309	0.18129	0.127554	0.18129	0.122309	0.18129	0.118971		0.18129	0.0360012	0.18129	0.123262	0.18129	0.123739	0.18129	0.119448	0.18129	0.118971	0.18129	0.114679	0.18129	0.111818	0.18129
0.186368	0.0560284	0.186368	0.141382	0.186368	0.139952	0.186368	0.141382	0.186368	0.14472		0.186368	0.0636578	0.186368	0.122309	0.186368	0.127077	0.186368	0.130415	0.186368	0.137568		0.186368	0.0460148	0.186368	0.1266	0.186368	0.1266	0.186368	0.127554	0.186368	0.121355	0.186368	0.126123		0.186368	0.0383854	0.186368	0.128984	0.186368	0.125647	0.186368	0.123262	0.186368	0.122786	0.186368	0.118494	0.186368	0.111818	0.186368
0.191368	0.0603199	0.191368	0.147104	0.191368	0.147104	0.191368	0.148058	0.191368	0.147581		0.191368	0.068903	0.191368	0.129461	0.191368	0.131369	0.191368	0.136137	0.191368	0.13423		0.191368	0.048399	0.191368	0.130415	0.191368	0.131845	0.191368	0.130415	0.191368	0.128031	0.191368	0.124216		0.191368	0.0417233	0.191368	0.135183	0.191368	0.129461	0.191368	0.127554	0.191368	0.120401	0.191368	0.121832	0.191368	0.116587	0.191368
0.196446	0.0646114	0.196446	0.150919	0.196446	0.151873	0.196446	0.151873	0.196446	0.150919		0.196446	0.0736713	0.196446	0.131845	0.196446	0.13423	0.196446	0.139475	0.196446	0.138521		0.196446	0.0507832	0.196446	0.138521	0.196446	0.132322	0.196446	0.132799	0.196446	0.131845	0.196446	0.126123		0.196446	0.0455379	0.196446	0.136614	0.196446	0.128984	0.196446	0.12517	0.196446	0.12517	0.196446	0.118971	0.196446	0.11754	0.196446
0.201447	0.0679493	0.201447	0.15521	0.201447	0.155687	0.201447	0.157595	0.201447	0.151396		0.201447	0.0789165	0.201447	0.140429	0.201447	0.138998	0.201447	0.141859	0.201447	0.138998		0.201447	0.0545979	0.201447	0.140429	0.201447	0.13423	0.201447	0.133276	0.201447	0.132799	0.201447	0.127554		0.201447	0.0493526	0.201447	0.14329	0.201447	0.133753	0.201447	0.128984	0.201447	0.128984	0.201447	0.123739	0.201447	0.116587	0.201447
0.206524	0.071764	0.206524	0.160933	0.206524	0.156641	0.206524	0.160933	0.206524	0.153303		0.206524	0.0832081	0.206524	0.14329	0.206524	0.144243	0.206524	0.147104	0.206524	0.14329		0.206524	0.0579357	0.206524	0.142336	0.206524	0.139475	0.206524	0.135183	0.206524	0.128984	0.206524	0.131369		0.206524	0.0522137	0.206524	0.144243	0.206524	0.133753	0.206524	0.128508	0.206524	0.126123	0.206524	0.122786	0.206524	0.11611	0.206524
0.211524	0.0755787	0.211524	0.16427	0.211524	0.158072	0.211524	0.157595	0.211524	0.155687		0.211524	0.0874996	0.211524	0.145674	0.211524	0.147104	0.211524	0.148058	0.211524	0.145197		0.211524	0.0607967	0.211524	0.146627	0.211524	0.141859	0.211524	0.136137	0.211524	0.132799	0.211524	0.12517		0.211524	0.056982	0.211524	0.148058	0.211524	0.139475	0.211524	0.133753	0.211524	0.12517	0.211524	0.121355	0.211524	0.118494	0.211524
0.216524	0.0789165	0.216524	0.168085	0.216524	0.16427	0.216524	0.163794	0.216524	0.15521		0.216524	0.092268	0.216524	0.15378	0.216524	0.149965	0.216524	0.152826	0.216524	0.147104		0.216524	0.0646114	0.216524	0.153303	0.216524	0.144243	0.216524	0.139475	0.216524	0.129938	0.216524	0.129461		0.216524	0.0593662	0.216524	0.152349	0.216524	0.139952	0.216524	0.134706	0.216524	0.128508	0.216524	0.122786	0.216524	0.119448	0.216524
0.221602	0.0827312	0.221602	0.172853	0.221602	0.166178	0.221602	0.163317	0.221602	0.159025		0.221602	0.0998974	0.221602	0.156164	0.221602	0.157118	0.221602	0.149012	0.221602	0.14925		0.221602	0.0679493	0.221602	0.152826	0.221602	0.143766	0.221602	0.140429	0.221602	0.13566	0.221602	0.128031		0.221602	0.0631809	0.221602	0.150919	0.221602	0.14472	0.221602	0.136375	0.221602	0.132322	0.221602	0.123739	0.221602	0.116587	0.221602
0.226603	0.0879765	0.226603	0.176668	0.226603	0.165701	0.226603	0.16284	0.226603	0.163317		0.226603	0.0998974	0.226603	0.16427	0.226603	0.160933	0.226603	0.158548	0.226603	0.152349		0.226603	0.0703335	0.226603	0.157118	0.226603	0.148535	0.226603	0.142336	0.226603	0.134706	0.226603	0.128508		0.226603	0.0660419	0.226603	0.160456	0.226603	0.143766	0.226603	0.137091	0.226603	0.135183	0.226603	0.127077	0.226603	0.116587	0.226603
0.231681	0.0913143	0.231681	0.179529	0.231681	0.168085	0.231681	0.165224	0.231681	0.163794		0.231681	0.104666	0.231681	0.171423	0.231681	0.161409	0.231681	0.160933	0.231681	0.152349		0.231681	0.074625	0.231681	0.159979	0.231681	0.149012	0.231681	0.146627	0.231681	0.138044	0.231681	0.132322		0.231681	0.0698566	0.231681	0.159979	0.231681	0.146627	0.231681	0.137985	0.231681	0.128508	0.231681	0.124216	0.231681	0.11754	0.231681
0.236681	0.0956059	0.236681	0.183344	0.236681	0.172377	0.236681	0.166655	0.236681	0.160933		0.236681	0.114202	0.236681	0.175238	0.236681	0.166178	0.236681	0.167608	0.236681	0.15521		0.236681	0.0789165	0.236681	0.163317	0.236681	0.150442	0.236681	0.141859	0.236681	0.139475	0.236681	0.133276		0.236681	0.0731945	0.236681	0.160933	0.236681	0.149965	0.236681	0.138998	0.236681	0.129461	0.236681	0.1266	0.236681	0.11611	0.236681
0.241758	0.0984669	0.241758	0.183821	0.241758	0.173807	0.241758	0.169516	0.241758	0.161886		0.241758	0.11754	0.241758	0.178099	0.241758	0.17333	0.241758	0.167608	0.241758	0.157595		0.241758	0.0817776	0.241758	0.16427	0.241758	0.150442	0.241758	0.145197	0.241758	0.137091	0.241758	0.132322		0.241758	0.0770092	0.241758	0.165224	0.241758	0.148058	0.241758	0.139475	0.241758	0.131369	0.241758	0.1266	0.241758	0.118494	0.241758
0.246758	0.103712	0.246758	0.187635	0.246758	0.178576	0.246758	0.170946	0.246758	0.166178		0.246758	0.122309	0.246758	0.181913	0.246758	0.1719	0.246758	0.170946	0.246758	0.158548		0.246758	0.0846386	0.246758	0.165224	0.246758	0.153303	0.246758	0.142336	0.246758	0.135183	0.246758	0.130892		0.246758	0.0813007	0.246758	0.164747	0.246758	0.149965	0.246758	0.140786	0.246758	0.129461	0.246758	0.127077	0.246758	0.118017	0.246758
0.251837	0.107527	0.251837	0.191927	0.251837	0.181913	0.251837	0.1719	0.251837	0.168562		0.251837	0.127554	0.251837	0.189066	0.251837	0.179529	0.251837	0.173807	0.251837	0.155687		0.251837	0.0879765	0.251837	0.170469	0.251837	0.159025	0.251837	0.146151	0.251837	0.137687	0.251837	0.131845		0.251837	0.0846386	0.251837	0.169992	0.251837	0.15378	0.251837	0.141382	0.251837	0.132322	0.251837	0.128984	0.251837	0.120401	0.251837
0.256837	0.111818	0.256837	0.192881	0.256837	0.180006	0.256837	0.174284	0.256837	0.166178		0.256837	0.133753	0.256837	0.193357	0.256837	0.177145	0.256837	0.174284	0.256837	0.154734		0.256837	0.092268	0.256837	0.17333	0.256837	0.158072	0.256837	0.145197	0.256837	0.139952	0.256837	0.128508		0.256837	0.0884533	0.256837	0.170469	0.256837	0.153303	0.256837	0.14329	0.256837	0.130892	0.256837	0.127316	0.256837	0.121355	0.256837
0.261915	0.115633	0.261915	0.196695	0.261915	0.181437	0.261915	0.172853	0.261915	0.167131		0.261915	0.138521	0.261915	0.195265	0.261915	0.181437	0.261915	0.176668	0.261915	0.156879		0.261915	0.0956059	0.261915	0.171423	0.261915	0.157595	0.261915	0.145078	0.261915	0.138521	0.261915	0.135183		0.261915	0.0917912	0.261915	0.170946	0.261915	0.156641	0.261915	0.14174	0.261915	0.130415	0.261915	0.125647	0.261915	0.118971	0.261915
0.266915	0.118971	0.266915	0.196218	0.266915	0.183344	0.266915	0.173807	0.266915	0.165701		0.266915	0.143766	0.266915	0.195265	0.266915	0.182867	0.266915	0.174761	0.266915	0.159025		0.266915	0.0989437	0.266915	0.172377	0.266915	0.154257	0.266915	0.14472	0.266915	0.137568	0.266915	0.131845		0.266915	0.0946522	0.266915	0.173807	0.266915	0.152826	0.266915	0.141382	0.266915	0.130653	0.266915	0.127554	0.266915	0.118494	0.266915
0.271915	0.124216	0.271915	0.197172	0.271915	0.180006	0.271915	0.175238	0.271915	0.163317		0.271915	0.147104	0.271915	0.195742	0.271915	0.183821	0.271915	0.175714	0.271915	0.158072		0.271915	0.102282	0.271915	0.176191	0.271915	0.157595	0.271915	0.144243	0.271915	0.13566	0.271915	0.130892		0.271915	0.0989437	0.271915	0.174284	0.271915	0.156641	0.271915	0.140905	0.271915	0.130892	0.271915	0.123739	0.271915	0.11766	0.271915
0.276994	0.128508	0.276994	0.195742	0.276994	0.18239	0.276994	0.170946	0.276994	0.163794		0.276994	0.151396	0.276994	0.196695	0.276994	0.184774	0.276994	0.172377	0.276994	0.159502		0.276994	0.105619	0.276994	0.176191	0.276994	0.155687	0.276994	0.14472	0.276994	0.136614	0.276994	0.128508		0.276994	0.101805	0.276994	0.173807	0.276994	0.154257	0.276994	0.141382	0.276994	0.130415	0.276994	0.124693	0.276994	0.116587	0.276994
0.281993	0.131845	0.281993	0.198126	0.281993	0.179052	0.281993	0.169516	0.281993	0.16284		0.281993	0.15521	0.281993	0.194788	0.281993	0.183821	0.281993	0.172377	0.281993	0.156641		0.281993	0.109434	0.281993	0.174522	0.281993	0.156164	0.281993	0.142097	0.281993	0.135183	0.281993	0.128031		0.281993	0.105619	0.281993	0.174403	0.281993	0.152826	0.281993	0.138998	0.281993	0.133276	0.281993	0.123739	0.281993	0.116587	0.281993
0.287071	0.136614	0.287071	0.197172	0.287071	0.181913	0.287071	0.171423	0.287071	0.163317		0.287071	0.158072	0.287071	0.194311	0.287071	0.182867	0.287071	0.169992	0.287071	0.153303		0.287071	0.112295	0.287071	0.17333	0.287071	0.154257	0.287071	0.140429	0.287071	0.133753	0.287071	0.127196		0.287071	0.109434	0.287071	0.175238	0.287071	0.15378	0.287071	0.140905	0.287071	0.130415	0.287071	0.122786	0.287071	0.115156	0.287071
0.292071	0.140905	0.292071	0.198126	0.292071	0.177622	0.292071	0.170946	0.292071	0.161886		0.292071	0.160456	0.292071	0.192881	0.292071	0.181437	0.292071	0.177145	0.292071	0.157595		0.292071	0.116587	0.292071	0.172377	0.292071	0.154734	0.292071	0.142038	0.292071	0.133276	0.292071	0.126123		0.292071	0.112772	0.292071	0.174284	0.292071	0.156164	0.292071	0.143766	0.292071	0.12517	0.292071	0.119925	0.292071	0.115633	0.292071
0.29715	0.145197	0.29715	0.195265	0.29715	0.179529	0.29715	0.166655	0.29715	0.159979		0.29715	0.165224	0.29715	0.192881	0.29715	0.176668	0.29715	0.172853	0.29715	0.149965		0.29715	0.119925	0.29715	0.172853	0.29715	0.152349	0.29715	0.142813	0.29715	0.133753	0.29715	0.126123		0.29715	0.116587	0.29715	0.170946	0.29715	0.152349	0.29715	0.140905	0.29715	0.129461	0.29715	0.122309	0.29715	0.112772	0.29715
0.30215	0.149488	0.30215	0.193357	0.30215	0.17333	0.30215	0.169992	0.30215	0.158548		0.30215	0.170946	0.30215	0.192404	0.30215	0.179052	0.30215	0.171423	0.30215	0.150919		0.30215	0.123739	0.30215	0.169992	0.30215	0.149965	0.30215	0.139758	0.30215	0.131726	0.30215	0.123143		0.30215	0.120401	0.30215	0.169992	0.30215	0.15378	0.30215	0.137568	0.30215	0.127077	0.30215	0.118971	0.30215	0.112295	0.30215
0.307228	0.153303	0.307228	0.192881	0.307228	0.175238	0.307228	0.16427	0.307228	0.158072		0.307228	0.176191	0.307228	0.190973	0.307228	0.172853	0.307228	0.170469	0.307228	0.146151		0.307228	0.128031	0.307228	0.168562	0.307228	0.151873	0.307228	0.137091	0.307228	0.129938	0.307228	0.120878		0.307228	0.124216	0.307228	0.172853	0.307228	0.147581	0.307228	0.13423	0.307228	0.126123	0.307228	0.11754	0.307228	0.107527	0.307228
0.312228	0.159025	0.312228	0.190496	0.312228	0.172377	0.312228	0.163317	0.312228	0.15521		0.312228	0.180483	0.312228	0.188589	0.312228	0.17333	0.312228	0.165224	0.312228	0.14472		0.312228	0.131369	0.312228	0.168085	0.312228	0.148058	0.312228	0.137091	0.312228	0.129938	0.312228	0.119448		0.312228	0.128031	0.312228	0.169992	0.312228	0.146627	0.312228	0.136137	0.312228	0.124216	0.312228	0.114202	0.312228	0.109911	0.312228
0.317306	0.16284	0.317306	0.189066	0.317306	0.171423	0.317306	0.161886	0.317306	0.15521		0.317306	0.186682	0.317306	0.187635	0.317306	0.170946	0.317306	0.164747	0.317306	0.145674		0.317306	0.135183	0.317306	0.168085	0.317306	0.143766	0.317306	0.13423	0.317306	0.128508	0.317306	0.120878		0.317306	0.131845	0.317306	0.166655	0.317306	0.145197	0.317306	0.129461	0.317306	0.123739	0.317306	0.112772	0.317306	0.106096	0.317306
0.322306	0.167608	0.322306	0.189543	0.322306	0.167608	0.322306	0.16284	0.322306	0.150919		0.322306	0.191927	0.322306	0.187159	0.322306	0.165701	0.322306	0.159025	0.322306	0.139952		0.322306	0.138998	0.322306	0.16427	0.322306	0.145674	0.322306	0.131369	0.322306	0.12517	0.322306	0.118017		0.322306	0.136137	0.322306	0.166178	0.322306	0.140905	0.322306	0.131845	0.322306	0.121832	0.322306	0.112772	0.322306	0.10705	0.322306
0.327306	0.172853	0.327306	0.186205	0.327306	0.169516	0.327306	0.160456	0.327306	0.152349		0.327306	0.198603	0.327306	0.184774	0.327306	0.16427	0.327306	0.151396	0.327306	0.143766		0.327306	0.143766	0.327306	0.163317	0.327306	0.139952	0.327306	0.13566	0.327306	0.127554	0.327306	0.11754		0.327306	0.139475	0.327306	0.16427	0.327306	0.146627	0.327306	0.130415	0.327306	0.121355	0.327306	0.112772	0.327306	0.105619	0.327306
0.332384	0.178099	0.332384	0.186205	0.332384	0.166655	0.332384	0.154734	0.332384	0.149488		0.332384	0.203848	0.332384	0.183821	0.332384	0.161886	0.332384	0.145197	0.332384	0.13566		0.332384	0.148058	0.332384	0.16284	0.332384	0.141859	0.332384	0.128984	0.332384	0.12517	0.332384	0.118494		0.332384	0.14472	0.332384	0.162363	0.332384	0.142336	0.332384	0.129938	0.332384	0.118971	0.332384	0.111341	0.332384	0.104189	0.332384
0.337384	0.18239	0.337384	0.18537	0.337384	0.165224	0.337384	0.156641	0.337384	0.148058		0.337384	0.211	0.337384	0.181913	0.337384	0.159979	0.337384	0.147104	0.337384	0.138521		0.337384	0.152349	0.337384	0.158072	0.337384	0.144243	0.337384	0.130892	0.337384	0.122309	0.337384	0.11754		0.337384	0.149012	0.337384	0.163794	0.337384	0.140429	0.337384	0.129938	0.337384	0.118494	0.337384	0.110865	0.337384	0.100851	0.337384
0.342463	0.189066	0.342463	0.184298	0.342463	0.166655	0.342463	0.15521	0.342463	0.145674		0.342463	0.215292	0.342463	0.180483	0.342463	0.163317	0.342463	0.14472	0.342463	0.136137		0.342463	0.157595	0.342463	0.163794	0.342463	0.14472	0.342463	0.129461	0.342463	0.122309	0.342463	0.112295		0.342463	0.152826	0.342463	0.161409	0.342463	0.139475	0.342463	0.1266	0.342463	0.118971	0.342463	0.110388	0.342463	0.100374	0.342463
0.347463	0.195265	0.347463	0.184774	0.347463	0.159979	0.347463	0.15223	0.347463	0.144243		0.347463	0.222921	0.347463	0.178576	0.347463	0.159502	0.347463	0.14329	0.347463	0.13566		0.347463	0.161886	0.347463	0.160456	0.347463	0.14174	0.347463	0.129938	0.347463	0.121593	0.347463	0.110865		0.347463	0.157118	0.347463	0.159979	0.347463	0.138521	0.347463	0.131369	0.347463	0.118971	0.347463	0.10705	0.347463	0.0998974	0.347463
0.35254	0.200987	0.35254	0.183344	0.35254	0.164747	0.35254	0.148535	0.35254	0.144243		0.35254	0.230074	0.35254	0.176668	0.35254	0.158548	0.35254	0.140905	0.35254	0.133276		0.35254	0.165701	0.35254	0.157595	0.35254	0.138998	0.35254	0.127554	0.35254	0.119448	0.35254	0.113249		0.35254	0.162363	0.35254	0.159502	0.35254	0.13566	0.35254	0.126123	0.35254	0.114679	0.35254	0.107527	0.35254	0.0970364	0.35254
0.35754	0.206709	0.35754	0.183344	0.35754	0.161409	0.35754	0.148535	0.35754	0.141859		0.35754	0.23675	0.35754	0.177145	0.35754	0.156641	0.35754	0.139952	0.35754	0.133276		0.35754	0.171423	0.35754	0.159979	0.35754	0.138998	0.35754	0.128508	0.35754	0.122309	0.35754	0.111341		0.35754	0.166655	0.35754	0.15986	0.35754	0.133753	0.35754	0.122309	0.35754	0.110865	0.35754	0.106573	0.35754	0.0998974	0.35754
0.362618	0.213861	0.362618	0.18096	0.362618	0.162363	0.362618	0.149846	0.362618	0.141382		0.362618	0.24581	0.362618	0.178099	0.362618	0.158548	0.362618	0.138044	0.362618	0.132322		0.362618	0.177145	0.362618	0.159979	0.362618	0.138044	0.362618	0.126123	0.362618	0.118494	0.362618	0.109911		0.362618	0.1719	0.362618	0.159979	0.362618	0.137568	0.362618	0.124693	0.362618	0.111818	0.362618	0.106096	0.362618	0.0956059	0.362618
0.367619	0.22006	0.367619	0.185251	0.367619	0.161409	0.367619	0.149965	0.367619	0.142336		0.367619	0.254393	0.367619	0.179052	0.367619	0.15521	0.367619	0.138044	0.367619	0.128984		0.367619	0.182867	0.367619	0.15974	0.367619	0.13566	0.367619	0.123262	0.367619	0.113249	0.367619	0.10848		0.367619	0.177622	0.367619	0.159979	0.367619	0.137091	0.367619	0.121832	0.367619	0.112772	0.367619	0.105619	0.367619	0.0956059	0.367619
0.372697	0.22769	0.372697	0.183344	0.372697	0.161409	0.372697	0.148386	0.372697	0.140786		0.372697	0.261545	0.372697	0.180483	0.372697	0.15521	0.372697	0.136614	0.372697	0.131845		0.372697	0.188112	0.372697	0.159979	0.372697	0.134706	0.372697	0.122309	0.372697	0.112772	0.372697	0.104189		0.372697	0.184298	0.372697	0.161409	0.372697	0.13423	0.372697	0.122309	0.372697	0.113249	0.372697	0.102758	0.372697	0.0936985	0.372697
0.377697	0.235319	0.377697	0.183344	0.377697	0.161886	0.377697	0.146627	0.377697	0.139475		0.377697	0.270605	0.377697	0.18096	0.377697	0.154257	0.377697	0.133753	0.377697	0.127077		0.377697	0.194311	0.377697	0.159025	0.377697	0.136137	0.377697	0.121832	0.377697	0.116587	0.377697	0.106573		0.377697	0.189543	0.377697	0.161409	0.377697	0.133753	0.377697	0.120163	0.377697	0.111818	0.377697	0.105143	0.377697	0.0941753	0.377697
0.382697	0.243425	0.382697	0.185728	0.382697	0.161886	0.382697	0.147104	0.382697	0.139952		0.382697	0.279188	0.382697	0.178576	0.382697	0.151873	0.382697	0.13566	0.382697	0.128031		0.382697	0.200987	0.382697	0.158548	0.382697	0.135183	0.382697	0.121832	0.382697	0.112295	0.382697	0.105619		0.382697	0.195265	0.382697	0.161409	0.382697	0.132799	0.382697	0.118017	0.382697	0.110865	0.382697	0.103712	0.382697	0.0938177	0.382697
0.387775	0.251532	0.387775	0.186682	0.387775	0.15986	0.387775	0.143766	0.387775	0.137448		0.387775	0.287771	0.387775	0.178576	0.387775	0.151396	0.387775	0.129938	0.387775	0.125647		0.387775	0.207663	0.387775	0.159502	0.387775	0.132799	0.387775	0.121832	0.387775	0.10848	0.387775	0.104666		0.387775	0.201464	0.387775	0.160456	0.387775	0.130892	0.387775	0.118494	0.387775	0.110388	0.387775	0.103712	0.387775	0.0936985	0.387775
0.392775	0.260592	0.392775	0.187159	0.392775	0.159502	0.392775	0.146151	0.392775	0.135183		0.392775	0.299215	0.392775	0.181437	0.392775	0.150919	0.392775	0.129938	0.392775	0.125647		0.392775	0.214815	0.392775	0.159025	0.392775	0.133753	0.392775	0.121355	0.392775	0.112772	0.392775	0.103235		0.392775	0.208616	0.392775	0.16284	0.392775	0.132322	0.392775	0.118494	0.392775	0.106096	0.392775	0.100374	0.392775	0.0936985	0.392775
0.397853	0.270128	0.397853	0.188112	0.397853	0.160068	0.397853	0.142813	0.397853	0.135183		0.397853	0.309706	0.397853	0.18239	0.397853	0.150919	0.397853	0.132322	0.397853	0.125647		0.397853	0.222921	0.397853	0.16427	0.397853	0.13423	0.397853	0.118971	0.397853	0.110388	0.397853	0.105143		0.397853	0.216246	0.397853	0.161886	0.397853	0.131845	0.397853	0.118494	0.397853	0.106096	0.397853	0.102282	0.397853	0.0932217	0.397853
0.402853	0.281096	0.402853	0.188112	0.402853	0.159524	0.402853	0.145197	0.402853	0.136137		0.402853	0.321627	0.402853	0.18239	0.402853	0.149012	0.402853	0.132322	0.402853	0.125647		0.402853	0.231028	0.402853	0.16427	0.402853	0.13423	0.402853	0.124216	0.402853	0.110388	0.402853	0.101328		0.402853	0.222921	0.402853	0.161409	0.402853	0.132799	0.402853	0.118017	0.402853	0.107527	0.402853	0.0975132	0.402853	0.0936985	0.402853
0.407931	0.290155	0.407931	0.188589	0.407931	0.159502	0.407931	0.146627	0.407931	0.13566		0.407931	0.332594	0.407931	0.186682	0.407931	0.153303	0.407931	0.134706	0.407931	0.125647		0.407931	0.239611	0.407931	0.164747	0.407931	0.133753	0.407931	0.119925	0.407931	0.113726	0.407931	0.102758		0.407931	0.230551	0.407931	0.16427	0.407931	0.133276	0.407931	0.118971	0.407931	0.111341	0.407931	0.100374	0.407931	0.0932217	0.407931
0.412931	0.301123	0.412931	0.19002	0.412931	0.159025	0.412931	0.145197	0.412931	0.137091		0.412931	0.348806	0.412931	0.189543	0.412931	0.151396	0.412931	0.134706	0.412931	0.125408		0.412931	0.248671	0.412931	0.165701	0.412931	0.136614	0.412931	0.123739	0.412931	0.115156	0.412931	0.105619		0.412931	0.239611	0.412931	0.164747	0.412931	0.134706	0.412931	0.120878	0.412931	0.110865	0.412931	0.102282	0.412931	0.0908375	0.412931
0.41801	0.313997	0.41801	0.192404	0.41801	0.157118	0.41801	0.145674	0.41801	0.134706		0.41801	0.359297	0.41801	0.188589	0.41801	0.150442	0.41801	0.135183	0.41801	0.12517		0.41801	0.257254	0.41801	0.169516	0.41801	0.135183	0.41801	0.121832	0.41801	0.109911	0.41801	0.102758		0.41801	0.249147	0.41801	0.168085	0.41801	0.136614	0.41801	0.121355	0.41801	0.111341	0.41801	0.09799	0.41801	0.0941753	0.41801
0.42301	0.323534	0.42301	0.196218	0.42301	0.160456	0.42301	0.145197	0.42301	0.136137		0.42301	0.371218	0.42301	0.193834	0.42301	0.151873	0.42301	0.134706	0.42301	0.12517		0.42301	0.268698	0.42301	0.169516	0.42301	0.137568	0.42301	0.120878	0.42301	0.111341	0.42301	0.101805		0.42301	0.2563	0.42301	0.169516	0.42301	0.136137	0.42301	0.120878	0.42301	0.106573	0.42301	0.101805	0.42301	0.0965595	0.42301
0.428087	0.337362	0.428087	0.20051	0.428087	0.156641	0.428087	0.145674	0.428087	0.138044		0.428087	0.385046	0.428087	0.198126	0.428087	0.153303	0.428087	0.131845	0.428087	0.125885		0.428087	0.278711	0.428087	0.172377	0.428087	0.141382	0.428087	0.122786	0.428087	0.112295	0.428087	0.102282		0.428087	0.26679	0.428087	0.17333	0.428087	0.13566	0.428087	0.121355	0.428087	0.10848	0.428087	0.103712	0.428087	0.095129	0.428087
0.433087	0.350237	0.433087	0.20051	0.433087	0.161886	0.433087	0.145197	0.433087	0.136614		0.433087	0.402212	0.433087	0.204325	0.433087	0.154257	0.433087	0.132799	0.433087	0.1266		0.433087	0.291586	0.433087	0.175714	0.433087	0.139952	0.433087	0.123739	0.433087	0.11611	0.433087	0.105619		0.433087	0.278234	0.433087	0.17333	0.433087	0.138521	0.433087	0.121832	0.433087	0.112772	0.433087	0.103712	0.433087	0.0960827	0.433087
0.438087	0.364065	0.438087	0.205755	0.438087	0.161409	0.438087	0.147104	0.438087	0.136137		0.438087	0.41604	0.438087	0.205755	0.438087	0.155687	0.438087	0.138044	0.438087	0.1266		0.438087	0.302076	0.438087	0.180483	0.438087	0.142336	0.438087	0.128508	0.438087	0.119925	0.438087	0.108004		0.438087	0.287294	0.438087	0.176668	0.438087	0.140905	0.438087	0.123143	0.438087	0.110388	0.438087	0.103712	0.438087	0.0960827	0.438087
0.443166	0.377417	0.443166	0.210524	0.443166	0.16284	0.443166	0.149012	0.443166	0.136614		0.443166	0.43273	0.443166	0.208139	0.443166	0.159502	0.443166	0.136137	0.443166	0.128031		0.443166	0.315428	0.443166	0.184298	0.443166	0.144243	0.443166	0.129461	0.443166	0.115156	0.443166	0.10848		0.443166	0.299215	0.443166	0.179529	0.443166	0.140429	0.443166	0.124693	0.443166	0.115633	0.443166	0.106573	0.443166	0.0984669	0.443166
0.448166	0.392675	0.448166	0.215769	0.448166	0.165224	0.448166	0.150442	0.448166	0.140429		0.448166	0.448465	0.448166	0.214815	0.448166	0.158548	0.448166	0.138998	0.448166	0.129938		0.448166	0.327826	0.448166	0.189066	0.448166	0.146151	0.448166	0.129461	0.448166	0.11754	0.448166	0.108004		0.448166	0.310183	0.448166	0.186205	0.448166	0.145674	0.448166	0.124693	0.448166	0.113249	0.448166	0.106573	0.448166	0.0989437	0.448166
0.453244	0.407457	0.453244	0.221014	0.453244	0.170469	0.453244	0.149488	0.453244	0.140905		0.453244	0.467062	0.453244	0.221968	0.453244	0.163794	0.453244	0.139475	0.453244	0.131845		0.453244	0.341654	0.453244	0.19145	0.453244	0.149012	0.453244	0.129461	0.453244	0.119448	0.453244	0.111341		0.453244	0.323057	0.453244	0.189543	0.453244	0.147104	0.453244	0.12517	0.453244	0.118494	0.453244	0.110865	0.453244	0.100493	0.453244
0.458244	0.423193	0.458244	0.227213	0.458244	0.17333	0.458244	0.153303	0.458244	0.14472		0.458244	0.482798	0.458244	0.227213	0.458244	0.163794	0.458244	0.144243	0.458244	0.130892		0.458244	0.355005	0.458244	0.199556	0.458244	0.151396	0.458244	0.130415	0.458244	0.119925	0.458244	0.112772		0.458244	0.336409	0.458244	0.194311	0.458244	0.149012	0.458244	0.128984	0.458244	0.116587	0.458244	0.107527	0.458244	0.102758	0.458244
0.463322	0.438452	0.463322	0.227213	0.463322	0.174284	0.463322	0.155687	0.463322	0.147104		0.463322	0.501871	0.463322	0.232458	0.463322	0.169039	0.463322	0.144243	0.463322	0.134706		0.463322	0.368834	0.463322	0.202417	0.463322	0.154257	0.463322	0.129461	0.463322	0.123262	0.463322	0.112295		0.463322	0.347853	0.463322	0.20051	0.463322	0.151873	0.463322	0.130892	0.463322	0.118494	0.463322	0.110865	0.463322	0.101805	0.463322
0.468322	0.456095	0.468322	0.237226	0.468322	0.179529	0.468322	0.157595	0.468322	0.145674		0.468322	0.520468	0.468322	0.242949	0.468322	0.176191	0.468322	0.149488	0.468322	0.136614		0.468322	0.385046	0.468322	0.211954	0.468322	0.156164	0.468322	0.137091	0.468322	0.122309	0.468322	0.117064		0.468322	0.361204	0.468322	0.206232	0.468322	0.156164	0.468322	0.133276	0.468322	0.120401	0.468322	0.114679	0.468322	0.10848	0.468322
0.4734	0.473738	0.4734	0.244379	0.4734	0.179529	0.4734	0.163317	0.4734	0.147104		0.4734	0.540018	0.4734	0.252008	0.4734	0.179052	0.4734	0.149488	0.4734	0.138998		0.4734	0.399828	0.4734	0.218153	0.4734	0.161886	0.4734	0.141382	0.4734	0.124693	0.4734	0.11754		0.4734	0.37694	0.4734	0.214338	0.4734	0.158548	0.4734	0.132799	0.4734	0.123262	0.4734	0.110388	0.4734	0.109434	0.4734
0.4784	0.492334	0.4784	0.253916	0.4784	0.188589	0.4784	0.168085	0.4784	0.148535		0.4784	0.559092	0.4784	0.262022	0.4784	0.186682	0.4784	0.154257	0.4784	0.139952		0.4784	0.417471	0.4784	0.222921	0.4784	0.167131	0.4784	0.141859	0.4784	0.131369	0.4784	0.121355		0.4784	0.391245	0.4784	0.219584	0.4784	0.16284	0.4784	0.139475	0.4784	0.128984	0.4784	0.120401	0.4784	0.111818	0.4784
0.483479	0.510931	0.483479	0.264406	0.483479	0.191927	0.483479	0.170946	0.483479	0.158072		0.483479	0.579119	0.483479	0.272036	0.483479	0.187635	0.483479	0.157118	0.483479	0.14472		0.483479	0.434637	0.483479	0.232935	0.483479	0.168085	0.483479	0.142813	0.483479	0.133276	0.483479	0.124216		0.483479	0.406981	0.483479	0.228643	0.483479	0.165224	0.483479	0.141382	0.483479	0.1266	0.483479	0.116587	0.483479	0.113726	0.483479
0.488479	0.530005	0.488479	0.272036	0.488479	0.199556	0.488479	0.1719	0.488479	0.157595		0.488479	0.598669	0.488479	0.282526	0.488479	0.194788	0.488479	0.160933	0.488479	0.147581		0.488479	0.453234	0.488479	0.241041	0.488479	0.177145	0.488479	0.148058	0.488479	0.137568	0.488479	0.129938		0.488479	0.421762	0.488479	0.236273	0.488479	0.170946	0.488479	0.145197	0.488479	0.133753	0.488479	0.127077	0.488479	0.119448	0.488479
0.493479	0.551462	0.493479	0.281096	0.493479	0.204325	0.493479	0.176191	0.493479	0.163794		0.493479	0.618696	0.493479	0.289679	0.493479	0.201941	0.493479	0.168562	0.493479	0.150919		0.493479	0.4704	0.493479	0.251532	0.493479	0.179529	0.493479	0.152349	0.493479	0.142813	0.493479	0.129938		0.493479	0.438929	0.493479	0.245333	0.493479	0.175714	0.493479	0.149965	0.493479	0.140429	0.493479	0.127077	0.493479	0.121832	0.493479
0.498557	0.568151	0.498557	0.29254	0.498557	0.210047	0.498557	0.179052	0.498557	0.167608		0.498557	0.638251	0.498557	0.303984	0.498557	0.204802	0.498557	0.170469	0.498557	0.156164		0.498557	0.48852	0.498557	0.258684	0.498557	0.187159	0.498557	0.157118	0.498557	0.145197	0.498557	0.136614		0.498557	0.455141	0.498557	0.2563	0.498557	0.181913	0.498557	0.153303	0.498557	0.138998	0.498557	0.130415	0.498557	0.122309	0.498557
0.503556	0.589132	0.503556	0.302553	0.503556	0.217199	0.503556	0.187635	0.503556	0.172853		0.503556	0.660186	0.503556	0.319719	0.503556	0.215769	0.503556	0.178576	0.503556	0.16284		0.503556	0.508547	0.503556	0.271082	0.503556	0.191927	0.503556	0.163317	0.503556	0.148058	0.503556	0.136137		0.503556	0.472307	0.503556	0.264406	0.503556	0.188112	0.503556	0.159979	0.503556	0.144243	0.503556	0.134706	0.503556	0.130415	0.503556
0.508635	0.610113	0.508635	0.313044	0.508635	0.223875	0.508635	0.19145	0.508635	0.175714		0.508635	0.681167	0.508635	0.329733	0.508635	0.223398	0.508635	0.184298	0.508635	0.170469		0.508635	0.528097	0.508635	0.282049	0.508635	0.202894	0.508635	0.166655	0.508635	0.151873	0.508635	0.138998		0.508635	0.48852	0.508635	0.274897	0.508635	0.193357	0.508635	0.161409	0.508635	0.150919	0.508635	0.139475	0.508635	0.137091	0.508635
0.513635	0.631576	0.513635	0.325918	0.513635	0.22912	0.513635	0.20051	0.513635	0.18239		0.513635	0.702624	0.513635	0.345469	0.513635	0.22769	0.513635	0.19145	0.513635	0.173807		0.513635	0.550032	0.513635	0.29254	0.513635	0.210524	0.513635	0.174284	0.513635	0.156641	0.513635	0.149012		0.513635	0.508547	0.513635	0.285864	0.513635	0.201464	0.513635	0.169516	0.513635	0.151396	0.513635	0.149488	0.513635	0.136614	0.513635
0.518713	0.655417	0.518713	0.334978	0.518713	0.237703	0.518713	0.207663	0.518713	0.191927		0.518713	0.725036	0.518713	0.357389	0.518713	0.242472	0.518713	0.19908	0.518713	0.181437		0.518713	0.570059	0.518713	0.30303	0.518713	0.216246	0.518713	0.178099	0.518713	0.165224	0.518713	0.158072		0.518713	0.526667	0.518713	0.295877	0.518713	0.208139	0.518713	0.176191	0.518713	0.158548	0.518713	0.149488	0.518713	0.14472	0.518713
0.523713	0.675445	0.523713	0.345945	0.523713	0.252008	0.523713	0.216722	0.523713	0.197649		0.523713	0.746017	0.523713	0.369787	0.523713	0.249147	0.523713	0.204325	0.523713	0.185251		0.523713	0.59247	0.523713	0.31352	0.523713	0.223398	0.523713	0.187159	0.523713	0.170946	0.523713	0.163317		0.523713	0.543833	0.523713	0.303507	0.523713	0.214338	0.523713	0.182867	0.523713	0.168562	0.523713	0.156641	0.523713	0.147104	0.523713
0.528791	0.697379	0.528791	0.359774	0.528791	0.256777	0.528791	0.221014	0.528791	0.201941		0.528791	0.769382	0.528791	0.383139	0.528791	0.260115	0.528791	0.215292	0.528791	0.195742		0.528791	0.613928	0.528791	0.324488	0.528791	0.234365	0.528791	0.198126	0.528791	0.178099	0.528791	0.167608		0.528791	0.562906	0.528791	0.31352	0.528791	0.225782	0.528791	0.189543	0.528791	0.175238	0.528791	0.166655	0.528791	0.156641	0.528791
0.533792	0.716453	0.533792	0.368357	0.533792	0.26679	0.533792	0.229597	0.533792	0.211477		0.533792	0.788932	0.533792	0.393152	0.533792	0.271559	0.533792	0.22006	0.533792	0.19908		0.533792	0.634437	0.533792	0.334501	0.533792	0.244856	0.533792	0.203371	0.533792	0.184774	0.533792	0.175238		0.533792	0.580072	0.533792	0.325441	0.533792	0.235319	0.533792	0.197649	0.533792	0.183821	0.533792	0.169516	0.533792	0.167131	0.533792
0.538791	0.739818	0.538791	0.380754	0.538791	0.276327	0.538791	0.240564	0.538791	0.216246		0.538791	0.812774	0.538791	0.406027	0.538791	0.280142	0.538791	0.229597	0.538791	0.20957		0.538791	0.655894	0.538791	0.344992	0.538791	0.252008	0.538791	0.210524	0.538791	0.193834	0.538791	0.183821		0.538791	0.6001	0.538791	0.333548	0.538791	0.241995	0.538791	0.206232	0.538791	0.192881	0.538791	0.179529	0.538791	0.174761	0.538791
0.543869	0.761752	0.543869	0.39506	0.543869	0.290632	0.543869	0.250101	0.543869	0.231504		0.543869	0.834708	0.543869	0.418425	0.543869	0.294924	0.543869	0.241518	0.543869	0.218153		0.543869	0.679736	0.543869	0.355482	0.543869	0.258684	0.543869	0.218153	0.543869	0.201941	0.543869	0.193357		0.543869	0.618219	0.543869	0.344992	0.543869	0.251055	0.543869	0.211954	0.543869	0.198603	0.543869	0.189066	0.543869	0.186205	0.543869
0.548869	0.785594	0.548869	0.405073	0.548869	0.302553	0.548869	0.2563	0.548869	0.243902		0.548869	0.85712	0.548869	0.430822	0.548869	0.307322	0.548869	0.252008	0.548869	0.231981		0.548869	0.702147	0.548869	0.368834	0.548869	0.271082	0.548869	0.22912	0.548869	0.213385	0.548869	0.202894		0.548869	0.638728	0.548869	0.354052	0.548869	0.260115	0.548869	0.225782	0.548869	0.208139	0.548869	0.201941	0.548869	0.192881	0.548869
0.553947	0.808005	0.553947	0.418901	0.553947	0.310659	0.553947	0.271559	0.553947	0.254393		0.553947	0.880961	0.553947	0.444174	0.553947	0.318289	0.553947	0.262022	0.553947	0.24581		0.553947	0.724082	0.553947	0.377893	0.553947	0.281572	0.553947	0.236273	0.553947	0.221014	0.553947	0.212908		0.553947	0.657325	0.553947	0.364065	0.553947	0.27442	0.553947	0.234842	0.553947	0.216246	0.553947	0.208139	0.553947	0.205755	0.553947
0.558948	0.828986	0.558948	0.432253	0.558948	0.326872	0.558948	0.282049	0.558948	0.263929		0.558948	0.904326	0.558948	0.458956	0.558948	0.33021	0.558948	0.276327	0.558948	0.252008		0.558948	0.74697	0.558948	0.388861	0.558948	0.295401	0.558948	0.250101	0.558948	0.233889	0.558948	0.224352		0.558948	0.675445	0.558948	0.376463	0.558948	0.28491	0.558948	0.243425	0.558948	0.231504	0.558948	0.222445	0.558948	0.221014	0.558948
0.564026	0.853305	0.564026	0.445127	0.564026	0.338316	0.564026	0.296354	0.564026	0.276804		0.564026	0.927215	0.564026	0.469446	0.564026	0.343561	0.564026	0.290632	0.564026	0.267744		0.564026	0.769382	0.564026	0.40555	0.564026	0.306368	0.564026	0.261068	0.564026	0.246286	0.564026	0.240088		0.564026	0.694041	0.564026	0.38743	0.564026	0.297308	0.564026	0.25773	0.564026	0.24581	0.564026	0.235796	0.564026	0.232935	0.564026
0.569026	0.872855	0.569026	0.458479	0.569026	0.351191	0.569026	0.308275	0.569026	0.290632		0.569026	0.95201	0.569026	0.482321	0.569026	0.355482	0.569026	0.304937	0.569026	0.276804		0.569026	0.79227	0.569026	0.413179	0.569026	0.319242	0.569026	0.278711	0.569026	0.261545	0.569026	0.254869		0.569026	0.713115	0.569026	0.399351	0.569026	0.311136	0.569026	0.267267	0.569026	0.253916	0.569026	0.249147	0.569026	0.244856	0.569026
0.574103	0.891452	0.574103	0.47183	0.574103	0.362158	0.574103	0.319719	0.574103	0.306368		0.574103	0.970607	0.574103	0.495672	0.574103	0.370264	0.574103	0.322104	0.574103	0.300169		0.574103	0.81039	0.574103	0.425577	0.574103	0.326872	0.574103	0.287294	0.574103	0.272036	0.574103	0.268698		0.574103	0.72742	0.574103	0.409842	0.574103	0.318289	0.574103	0.279665	0.574103	0.267744	0.574103	0.266314	0.574103	0.262976	0.574103
0.579103	0.913386	0.579103	0.489473	0.579103	0.380278	0.579103	0.336885	0.579103	0.319719		0.579103	0.993018	0.579103	0.509501	0.579103	0.387907	0.579103	0.333071	0.579103	0.312567		0.579103	0.834231	0.579103	0.440836	0.579103	0.341654	0.579103	0.300169	0.579103	0.287294	0.579103	0.283957		0.579103	0.74554	0.579103	0.422716	0.579103	0.331163	0.579103	0.295401	0.579103	0.282049	0.579103	0.280142	0.579103	0.280142	0.579103
0.584182	0.933414	0.584182	0.502825	0.584182	0.391722	0.584182	0.352621	0.584182	0.339746		0.584182	1.01495	0.584182	0.524759	0.584182	0.400305	0.584182	0.347853	0.584182	0.33164		0.584182	0.854259	0.584182	0.454664	0.584182	0.354052	0.584182	0.310659	0.584182	0.304937	0.584182	0.301123		0.584182	0.763659	0.584182	0.437975	0.584182	0.344515	0.584182	0.307322	0.584182	0.299215	0.584182	0.301123	0.584182	0.303507	0.584182
0.589182	0.952487	0.589182	0.51713	0.589182	0.404596	0.589182	0.361681	0.589182	0.354528		0.589182	1.03641	0.589182	0.53668	0.589182	0.416517	0.589182	0.365019	0.589182	0.351191		0.589182	0.876193	0.589182	0.469923	0.589182	0.367403	0.589182	0.328302	0.589182	0.317812	0.589182	0.320196		0.589182	0.779872	0.589182	0.452757	0.589182	0.357389	0.589182	0.32115	0.589182	0.318289	0.589182	0.32258	0.589182	0.321627	0.589182
0.594182	0.97013	0.594182	0.530005	0.594182	0.420809	0.594182	0.375032	0.594182	0.374556		0.594182	1.05978	0.594182	0.550985	0.594182	0.429869	0.594182	0.382185	0.594182	0.364542		0.594182	0.894313	0.594182	0.482321	0.594182	0.380754	0.594182	0.33927	0.594182	0.334978	0.594182	0.33927		0.594182	0.793223	0.594182	0.46134	0.594182	0.366926	0.594182	0.334978	0.594182	0.334978	0.594182	0.340223	0.594182	0.341654	0.594182
0.59926	0.990157	0.59926	0.547647	0.59926	0.429869	0.59926	0.392675	0.59926	0.392675		0.59926	1.07694	0.59926	0.567198	0.59926	0.447035	0.59926	0.394106	0.59926	0.388384		0.59926	0.912433	0.59926	0.493765	0.59926	0.393629	0.59926	0.356913	0.59926	0.349283	0.59926	0.361204		0.59926	0.806575	0.59926	0.477076	0.59926	0.383139	0.59926	0.34833	0.59926	0.353098	0.59926	0.367403	0.59926	0.366449	0.59926
0.60426	1.00494	0.60426	0.561953	0.60426	0.447989	0.60426	0.408888	0.60426	0.409365		0.60426	1.09506	0.60426	0.579596	0.60426	0.457525	0.60426	0.411272	0.60426	0.40555		0.60426	0.929122	0.60426	0.509501	0.60426	0.406027	0.60426	0.371218	0.60426	0.372648	0.60426	0.384569		0.60426	0.817542	0.60426	0.487566	0.60426	0.392675	0.60426	0.367403	0.60426	0.370741	0.60426	0.38743	0.60426	0.389814	0.60426
0.609339	1.01734	0.609339	0.57292	0.609339	0.458479	0.609339	0.425577	0.609339	0.426054		0.609339	1.10364	0.609339	0.590563	0.609339	0.468493	0.609339	0.426054	0.609339	0.427961		0.609339	0.939136	0.609339	0.518084	0.609339	0.41461	0.609339	0.382662	0.609339	0.391245	0.609339	0.400782		0.609339	0.825648	0.609339	0.496149	0.609339	0.406027	0.609339	0.377417	0.609339	0.390291	0.609339	0.406027	0.609339	0.420332	0.609339
0.614338	1.02973	0.614338	0.586271	0.614338	0.470877	0.614338	0.438452	0.614338	0.448465		0.614338	1.12033	0.614338	0.605345	0.614338	0.478983	0.614338	0.441313	0.614338	0.446558		0.614338	0.952487	0.614338	0.530958	0.614338	0.426531	0.614338	0.400782	0.614338	0.407457	0.614338	0.426054		0.614338	0.831847	0.614338	0.507116	0.614338	0.41604	0.614338	0.39649	0.614338	0.410318	0.614338	0.432253	0.614338	0.440359	0.614338
0.619416	1.04213	0.619416	0.599623	0.619416	0.486135	0.619416	0.456572	0.619416	0.472784		0.619416	1.13082	0.619416	0.615358	0.619416	0.493765	0.619416	0.458479	0.619416	0.4704		0.619416	0.962501	0.619416	0.546694	0.619416	0.438929	0.619416	0.413656	0.619416	0.427485	0.619416	0.452757		0.619416	0.837569	0.619416	0.519514	0.619416	0.427961	0.619416	0.408411	0.619416	0.43273	0.619416	0.457525	0.619416	0.472784	0.619416
0.624416	1.05215	0.624416	0.615358	0.624416	0.500917	0.624416	0.473261	0.624416	0.489473		0.624416	1.13845	0.624416	0.628238	0.624416	0.505209	0.624416	0.474691	0.624416	0.493288		0.624416	0.966315	0.624416	0.560045	0.624416	0.452757	0.624416	0.431299	0.624416	0.448465	0.624416	0.476599		0.624416	0.838046	0.624416	0.531912	0.624416	0.438929	0.624416	0.429392	0.624416	0.455618	0.624416	0.486612	0.624416	0.501871	0.624416
0.629495	1.06264	0.629495	0.633006	0.629495	0.514746	0.629495	0.492334	0.629495	0.517607		0.629495	1.14513	0.629495	0.642543	0.629495	0.520945	0.629495	0.494242	0.629495	0.515223		0.629495	0.968699	0.629495	0.573874	0.629495	0.466108	0.629495	0.444174	0.629495	0.4704	0.629495	0.503302		0.629495	0.836139	0.629495	0.54574	0.629495	0.449419	0.629495	0.443697	0.629495	0.477076	0.629495	0.515699	0.629495	0.530958	0.629495
0.634495	1.06979	0.634495	0.647311	0.634495	0.527143	0.634495	0.509024	0.634495	0.539064		0.634495	1.15037	0.634495	0.651126	0.634495	0.532389	0.634495	0.513792	0.634495	0.539064		0.634495	0.968223	0.634495	0.588179	0.634495	0.478029	0.634495	0.459433	0.634495	0.495672	0.634495	0.531912		0.634495	0.832324	0.634495	0.558615	0.634495	0.464201	0.634495	0.46134	0.634495	0.501394	0.634495	0.544786	0.634495	0.565767	0.634495
0.639573	1.08171	0.639573	0.66257	0.639573	0.542402	0.639573	0.52762	0.639573	0.565767		0.639573	1.158	0.639573	0.672107	0.639573	0.548124	0.639573	0.532866	0.639573	0.566721		0.639573	0.968223	0.639573	0.60153	0.639573	0.492334	0.639573	0.478029	0.639573	0.516176	0.639573	0.558615		0.639573	0.828986	0.639573	0.571966	0.639573	0.479937	0.639573	0.478983	0.639573	0.528574	0.639573	0.57435	0.639573	0.595331	0.639573
0.644573	1.08934	0.644573	0.679259	0.644573	0.554323	0.644573	0.546694	0.644573	0.588655		0.644573	1.16277	0.644573	0.680213	0.644573	0.560522	0.644573	0.549555	0.644573	0.591993		0.644573	0.966792	0.644573	0.618219	0.644573	0.505209	0.644573	0.496149	0.644573	0.539541	0.644573	0.582933		0.644573	0.824218	0.644573	0.586271	0.644573	0.492811	0.644573	0.498056	0.644573	0.550508	0.644573	0.601053	0.644573	0.62633	0.644573
0.649572	1.10698	0.649572	0.697856	0.649572	0.574827	0.649572	0.567198	0.649572	0.615358		0.649572	1.17326	0.649572	0.702624	0.649572	0.580072	0.649572	0.572443	0.649572	0.618696		0.649572	0.967746	0.649572	0.636821	0.649572	0.519037	0.649572	0.515699	0.649572	0.564337	0.649572	0.617743		0.649572	0.826602	0.649572	0.604868	0.649572	0.508547	0.649572	0.515223	0.649572	0.577688	0.649572	0.634437	0.649572	0.660186	0.649572
0.654651	1.12272	0.654651	0.717406	0.654651	0.591516	0.654651	0.583887	0.654651	0.637774		0.654651	1.18471	0.654651	0.719314	0.654651	0.593424	0.654651	0.593901	0.654651	0.643973		0.654651	0.969653	0.654651	0.65351	0.654651	0.537157	0.654651	0.534773	0.654651	0.589132	0.654651	0.645881		0.654651	0.832324	0.654651	0.620127	0.654651	0.525236	0.654651	0.533342	0.654651	0.604391	0.654651	0.666385	0.654651	0.694518	0.654651
0.659651	1.14227	0.659651	0.740294	0.659651	0.610113	0.659651	0.608683	0.659651	0.67163		0.659651	1.20426	0.659651	0.737433	0.659651	0.611067	0.659651	0.617266	0.659651	0.67163		0.659651	0.976329	0.659651	0.67306	0.659651	0.5548	0.659651	0.554323	0.659651	0.611067	0.659651	0.676398		0.659651	0.839	0.659651	0.637298	0.659651	0.540495	0.659651	0.557184	0.659651	0.623941	0.659651	0.697856	0.659651	0.725513	0.659651
0.664729	1.16373	0.664729	0.764136	0.664729	0.629191	0.664729	0.630622	0.664729	0.694041		0.664729	1.2219	0.664729	0.759368	0.664729	0.629191	0.664729	0.634913	0.664729	0.694041		0.664729	0.985866	0.664729	0.692134	0.664729	0.569582	0.664729	0.574827	0.664729	0.636821	0.664729	0.704055		0.664729	0.850444	0.664729	0.654941	0.664729	0.558138	0.664729	0.577211	0.664729	0.654464	0.664729	0.724082	0.664729	0.755076	0.664729
0.669729	1.18709	0.669729	0.78464	0.669729	0.645404	0.669729	0.655417	0.669729	0.722175		0.669729	1.24097	0.669729	0.778918	0.669729	0.647788	0.669729	0.650649	0.669729	0.723605		0.669729	0.99874	0.669729	0.715499	0.669729	0.592947	0.669729	0.593424	0.669729	0.664477	0.669729	0.732188		0.669729	0.861888	0.669729	0.674968	0.669729	0.576258	0.669729	0.598669	0.669729	0.681167	0.669729	0.748878	0.669729	0.787978	0.669729
0.674808	1.20998	0.674808	0.809436	0.674808	0.668769	0.674808	0.675921	0.674808	0.747447		0.674808	1.26434	0.674808	0.799422	0.674808	0.667815	0.674808	0.680213	0.674808	0.747924		0.674808	1.01161	0.674808	0.734096	0.674808	0.607729	0.674808	0.615358	0.674808	0.686412	0.674808	0.759845		0.674808	0.874286	0.674808	0.692611	0.674808	0.592947	0.674808	0.617743	0.674808	0.705962	0.674808	0.779395	0.674808	0.818019	0.674808
0.679808	1.23287	0.679808	0.833755	0.679808	0.686889	0.679808	0.699286	0.679808	0.77558		0.679808	1.28437	0.679808	0.818973	0.679808	0.685458	0.679808	0.697856	0.679808	0.777011		0.679808	1.02449	0.679808	0.752692	0.679808	0.628238	0.679808	0.631099	0.679808	0.711207	0.679808	0.783687		0.679808	0.886207	0.679808	0.711207	0.679808	0.609159	0.679808	0.633483	0.679808	0.729804	0.679808	0.808482	0.679808	0.843291	0.679808
0.684885	1.26195	0.684885	0.854735	0.684885	0.710254	0.684885	0.724082	0.684885	0.804191		0.684885	1.31155	0.684885	0.845675	0.684885	0.702147	0.684885	0.720267	0.684885	0.803714		0.684885	1.04118	0.684885	0.778918	0.684885	0.645404	0.684885	0.657325	0.684885	0.733142	0.684885	0.813727		0.684885	0.900989	0.684885	0.732665	0.684885	0.628715	0.684885	0.658278	0.684885	0.750785	0.684885	0.833278	0.684885	0.871425	0.684885
0.689885	1.29056	0.689885	0.887637	0.689885	0.735049	0.689885	0.746493	0.689885	0.828509		0.689885	1.33825	0.689885	0.872855	0.689885	0.726466	0.689885	0.741248	0.689885	0.82231		0.689885	1.05978	0.689885	0.799899	0.689885	0.664477	0.689885	0.676875	0.689885	0.75603	0.689885	0.838046		0.689885	0.917201	0.689885	0.750308	0.689885	0.648265	0.689885	0.676875	0.689885	0.77415	0.689885	0.861888	0.689885	0.895267	0.689885
0.694963	1.32156	0.694963	0.916247	0.694963	0.757937	0.694963	0.772243	0.694963	0.854735		0.694963	1.3659	0.694963	0.89622	0.694963	0.74697	0.694963	0.759845	0.694963	0.844722		0.694963	1.08123	0.694963	0.824695	0.694963	0.685935	0.694963	0.699763	0.694963	0.781779	0.694963	0.861888		0.694963	0.934367	0.694963	0.770335	0.694963	0.661616	0.694963	0.698333	0.694963	0.798945	0.694963	0.883822	0.694963	0.918632	0.694963
0.699964	1.35255	0.699964	0.94152	0.699964	0.779872	0.699964	0.7937	0.699964	0.878577		0.699964	1.3969	0.699964	0.922923	0.699964	0.767951	0.699964	0.778441	0.699964	0.868087		0.699964	1.09888	0.699964	0.848536	0.699964	0.702624	0.699964	0.71979	0.699964	0.801806	0.699964	0.887637		0.699964	0.95201	0.699964	0.794654	0.699964	0.683074	0.699964	0.716453	0.699964	0.819926	0.699964	0.907664	0.699964	0.936275	0.699964
0.704964	1.38641	0.704964	0.972037	0.704964	0.807052	0.704964	0.819449	0.704964	0.905757		0.704964	1.43028	0.704964	0.952964	0.704964	0.791316	0.704964	0.798469	0.704964	0.886683		0.704964	1.12081	0.704964	0.873332	0.704964	0.725036	0.704964	0.739818	0.704964	0.825171	0.704964	0.907187		0.704964	0.970607	0.704964	0.813727	0.704964	0.702147	0.704964	0.736957	0.704964	0.841384	0.704964	0.928645	0.704964	0.96107	0.704964
0.710042	1.42122	0.710042	1.00589	0.710042	0.82994	0.710042	0.838523	0.710042	0.927691		0.710042	1.46175	0.710042	0.977283	0.710042	0.808482	0.710042	0.820403	0.710042	0.908618		0.710042	1.14322	0.710042	0.897174	0.710042	0.746017	0.710042	0.760322	0.710042	0.847583	0.710042	0.929122		0.710042	0.988727	0.710042	0.836139	0.710042	0.71979	0.710042	0.753646	0.710042	0.859981	0.710042	0.941043	0.710042	0.981097	0.710042
0.715042	1.45936	0.715042	1.03784	0.715042	0.856166	0.715042	0.866656	0.715042	0.956779		0.715042	1.49513	0.715042	1.0078	0.715042	0.830894	0.715042	0.842338	0.715042	0.931983		0.715042	1.16516	0.715042	0.918155	0.715042	0.771289	0.715042	0.78321	0.715042	0.865226	0.715042	0.949149		0.715042	1.00828	0.715042	0.853305	0.715042	0.737433	0.715042	0.776057	0.715042	0.879531	0.715042	0.962977	0.715042	0.997787	0.715042
0.72012	1.49179	0.72012	1.06454	0.72012	0.883346	0.72012	0.890021	0.72012	0.976329		0.72012	1.52708	0.72012	1.02926	0.72012	0.851874	0.72012	0.859504	0.72012	0.943904		0.72012	1.18661	0.72012	0.945334	0.72012	0.78321	0.72012	0.800376	0.72012	0.882392	0.72012	0.965838		0.72012	1.0283	0.72012	0.874286	0.72012	0.758414	0.72012	0.787978	0.72012	0.891452	0.72012	0.981097	0.72012	1.01114	0.72012
0.72512	1.53327	0.72512	1.09601	0.72512	0.910048	0.72512	0.913863	0.72512	1.00351		0.72512	1.56522	0.72512	1.06168	0.72512	0.874763	0.72512	0.879531	0.72512	0.963454		0.72512	1.21332	0.72512	0.969176	0.72512	0.812774	0.72512	0.823264	0.72512	0.900512	0.72512	0.985389		0.72512	1.05119	0.72512	0.897174	0.72512	0.772243	0.72512	0.804667	0.72512	0.913863	0.72512	0.989203	0.72512	1.0264	0.72512
0.730198	1.57571	0.730198	1.12749	0.730198	0.932937	0.730198	0.939612	0.730198	1.02878		0.730198	1.60337	0.730198	1.09029	0.730198	0.897651	0.730198	0.900035	0.730198	0.98062		0.730198	1.2405	0.730198	0.991588	0.730198	0.82994	0.730198	0.835185	0.730198	0.921016	0.730198	0.996833		0.730198	1.07027	0.730198	0.914817	0.730198	0.791316	0.730198	0.822787	0.730198	0.922923	0.730198	1.00494	0.730198	1.03641	0.730198
0.735198	1.62197	0.735198	1.16754	0.735198	0.966792	0.735198	0.968223	0.735198	1.05167		0.735198	1.64533	0.735198	1.11652	0.735198	0.921016	0.735198	0.922923	0.735198	0.993972		0.735198	1.27006	0.735198	1.01877	0.735198	0.852351	0.735198	0.854735	0.735198	0.938182	0.735198	1.01734		0.735198	1.09363	0.735198	0.936275	0.735198	0.808959	0.735198	0.839	0.735198	0.939136	0.735198	1.02067	0.735198	1.04833	0.735198
0.740276	1.67013	0.740276	1.20283	0.740276	0.993972	0.740276	0.996833	0.740276	1.08171		0.740276	1.68872	0.740276	1.14751	0.740276	0.941997	0.740276	0.938182	0.740276	1.014		0.740276	1.30058	0.740276	1.04261	0.740276	0.871425	0.740276	0.873332	0.740276	0.95201	0.740276	1.03355		0.740276	1.12033	0.740276	0.955825	0.740276	0.824695	0.740276	0.855689	0.740276	0.950103	0.740276	1.02687	0.740276	1.05787	0.740276
0.745276	1.72353	0.745276	1.23621	0.745276	1.02973	0.745276	1.02783	0.745276	1.10794		0.745276	1.7345	0.745276	1.18137	0.745276	0.96107	0.745276	0.958209	0.745276	1.0264		0.745276	1.33443	0.745276	1.06788	0.745276	0.890021	0.745276	0.893359	0.745276	0.962977	0.745276	1.04261		0.745276	1.14942	0.745276	0.976329	0.745276	0.841384	0.745276	0.872855	0.745276	0.965362	0.745276	1.04023	0.745276	1.06693	0.745276
0.750355	1.77932	0.750355	1.27674	0.750355	1.06311	0.750355	1.05691	0.750355	1.13845		0.750355	1.78457	0.750355	1.21236	0.750355	0.987296	0.750355	0.968699	0.750355	1.04452		0.750355	1.3702	0.750355	1.09363	0.750355	0.909572	0.750355	0.907664	0.750355	0.98062	0.750355	1.05453		0.750355	1.17994	0.750355	0.997787	0.750355	0.856643	0.750355	0.884776	0.750355	0.972037	0.750355	1.04356	0.750355	1.07408	0.750355
0.755355	1.83702	0.755355	1.31107	0.755355	1.09792	0.755355	1.09172	0.755355	1.17279		0.755355	1.83607	0.755355	1.24288	0.755355	1.00637	0.755355	0.98825	0.755355	1.05405		0.755355	1.40644	0.755355	1.11509	0.755355	0.9234	0.755355	0.921016	0.755355	0.992064	0.755355	1.06788		0.755355	1.21189	0.755355	1.01781	0.755355	0.870471	0.755355	0.89479	0.755355	0.983005	0.755355	1.05405	0.755355	1.0798	0.755355
0.760354	1.90378	0.760354	1.35637	0.760354	1.13893	0.760354	1.13559	0.760354	1.21189		0.760354	1.89377	0.760354	1.27721	0.760354	1.03355	0.760354	1.0078	0.760354	1.07074		0.760354	1.4503	0.760354	1.14322	0.760354	0.945334	0.760354	0.938182	0.760354	1.00971	0.760354	1.07742		0.760354	1.24765	0.760354	1.04166	0.760354	0.892406	0.760354	0.911002	0.760354	0.992541	0.760354	1.06025	0.760354	1.08314	0.760354
0.765432	1.97721	0.765432	1.40214	0.765432	1.18518	0.765432	1.18089	0.765432	1.2672		0.765432	1.9591	0.765432	1.30821	0.765432	1.05978	0.765432	1.0264	0.765432	1.08839		0.765432	1.49799	0.765432	1.16611	0.765432	0.971084	0.765432	0.955825	0.765432	1.02258	0.765432	1.08982		0.765432	1.28913	0.765432	1.0593	0.765432	0.907664	0.765432	0.922923	0.765432	1.00732	0.765432	1.06693	0.765432	1.09077	0.765432
0.770432	2.05828	0.770432	1.45507	0.770432	1.24193	0.770432	1.24288	0.770432	1.32823		0.770432	2.0311	0.770432	1.34826	0.770432	1.08552	0.770432	1.04976	0.770432	1.10126		0.770432	1.55044	0.770432	1.1952	0.770432	0.992064	0.770432	0.976329	0.770432	1.03593	0.770432	1.1046		0.770432	1.333	0.770432	1.08696	0.770432	0.925307	0.770432	0.938659	0.770432	1.01781	0.770432	1.07885	0.770432	1.10078	0.770432
0.775511	2.14792	0.775511	1.51229	0.775511	1.30535	0.775511	1.31345	0.775511	1.40977		0.775511	2.10978	0.775511	1.38832	0.775511	1.11938	0.775511	1.07599	0.775511	1.12987		0.775511	1.60766	0.775511	1.22858	0.775511	1.014	0.775511	0.993972	0.775511	1.06025	0.775511	1.12033		0.775511	1.38402	0.775511	1.11318	0.775511	0.949626	0.775511	0.958209	0.775511	1.0326	0.775511	1.09458	0.775511	1.11223	0.775511
0.780511	2.2452	0.780511	1.58144	0.780511	1.39261	0.780511	1.40644	0.780511	1.51372		0.780511	2.19608	0.780511	1.43075	0.780511	1.15324	0.780511	1.1127	0.780511	1.158		0.780511	1.67156	0.780511	1.25528	0.780511	1.04309	0.780511	1.01972	0.780511	1.07837	0.780511	1.14131		0.780511	1.43886	0.780511	1.14656	0.780511	0.974422	0.780511	0.980144	0.780511	1.05262	0.780511	1.11223	0.780511	1.13225	0.780511
0.785589	2.35201	0.785589	1.66631	0.785589	1.4956	0.785589	1.53471	0.785589	1.65725		0.785589	2.29336	0.785589	1.47987	0.785589	1.19806	0.785589	1.15133	0.785589	1.19997		0.785589	1.74118	0.785589	1.29772	0.785589	1.08123	0.785589	1.06025	0.785589	1.11557	0.785589	1.17183		0.785589	1.49751	0.785589	1.17898	0.785589	1.00637	0.785589	1.01209	0.785589	1.086	0.785589	1.14465	0.785589	1.1623	0.785589
0.790589	2.46836	0.790589	1.76406	0.790589	1.63579	0.790589	1.70398	0.790589	1.85133		0.790589	2.3954	0.790589	1.5409	0.790589	1.25242	0.790589	1.21141	0.790589	1.25671		0.790589	1.81556	0.790589	1.34302	0.790589	1.12844	0.790589	1.10651	0.790589	1.16706	0.790589	1.22858		0.790589	1.56093	0.790589	1.22476	0.790589	1.05262	0.790589	1.05739	0.790589	1.1313	0.790589	1.19281	0.790589	1.21236	0.790589
0.795667	2.6033	0.795667	1.90378	0.795667	1.8313	0.795667	1.94622	0.795667	2.13076		0.795667	2.51318	0.795667	1.6234	0.795667	1.34016	0.795667	1.29915	0.795667	1.35541		0.795667	1.90378	0.795667	1.40691	0.795667	1.19377	0.795667	1.18042	0.795667	1.24336	0.795667	1.31059		0.795667	1.63579	0.795667	1.28961	0.795667	1.11795	0.795667	1.13178	0.795667	1.21046	0.795667	1.27388	0.795667	1.30773	0.795667
0.800667	2.75303	0.800667	2.08879	0.800667	2.10548	0.800667	2.28382	0.800667	2.51842		0.800667	2.64812	0.800667	1.73212	0.800667	1.47081	0.800667	1.43981	0.800667	1.50419		0.800667	2.00249	0.800667	1.50228	0.800667	1.30916	0.800667	1.30058	0.800667	1.37973	0.800667	1.46032		0.800667	1.71829	0.800667	1.38212	0.800667	1.22333	0.800667	1.25051	0.800667	1.34159	0.800667	1.4236	0.800667	1.46795	0.800667
0.805745	2.91945	0.805745	2.32817	0.805745	2.4674	0.805745	2.73109	0.805745	3.03532		0.805745	2.78879	0.805745	1.88852	0.805745	1.65678	0.805745	1.65964	0.805745	1.75119		0.805745	2.11025	0.805745	1.63627	0.805745	1.47462	0.805745	1.49465	0.805745	1.59288	0.805745	1.70064		0.805745	1.80984	0.805745	1.51182	0.805745	1.38689	0.805745	1.44077	0.805745	1.5595	0.805745	1.66965	0.805745	1.74451	0.805745
0.810745	3.10541	0.810745	2.63906	0.810745	2.94472	0.810745	3.3281	0.810745	3.71434		0.810745	2.95616	0.810745	2.10644	0.810745	1.94336	0.810745	1.99867	0.810745	2.14125		0.810745	2.23137	0.810745	1.82605	0.810745	1.7283	0.810745	1.80746	0.810745	1.94956	0.810745	2.10358		0.810745	1.91618	0.810745	1.69683	0.810745	1.64772	0.810745	1.74976	0.810745	1.92524	0.810745	2.08736	0.810745	2.22803	0.810745
0.815745	3.31379	0.815745	3.0315	0.815745	3.54554	0.815745	4.0691	0.815745	4.5798		0.815745	3.1407	0.815745	2.40112	0.815745	2.37633	0.815745	2.53559	0.815745	2.77163		0.815745	2.36917	0.815745	2.10262	0.815745	2.13409	0.815745	2.30814	0.815745	2.53511	0.815745	2.79404		0.815745	2.03253	0.815745	1.96625	0.815745	2.04397	0.815745	2.25664	0.815745	2.53035	0.815745	2.82026	0.815745	3.06726	0.815745
0.820824	3.54983	0.820824	3.52217	0.820824	4.29417	0.820824	5.01229	0.820824	5.67796		0.820824	3.35099	0.820824	2.82646	0.820824	3.03055	0.820824	3.38532	0.820824	3.79492		0.820824	2.5251	0.820824	2.49458	0.820824	2.75875	0.820824	3.11781	0.820824	3.51597	0.820824	3.95609		0.820824	2.15794	0.820824	2.35106	0.820824	2.67197	0.820824	3.08252	0.820824	3.57558	0.820824	4.0691	0.820824	4.54165	0.820824
0.825824	3.81209	0.825824	4.08961	0.825824	5.19063	0.825824	6.17244	0.825824	7.05173		0.825824	3.58607	0.825824	3.39247	0.825824	3.99424	0.825824	4.68328	0.825824	5.41188		0.825824	2.69581	0.825824	3.02673	0.825824	3.69479	0.825824	4.39336	0.825824	5.10385	0.825824	5.84152		0.825824	2.30337	0.825824	2.87367	0.825824	3.61516	0.825824	4.40337	0.825824	5.25596	0.825824	6.11284	0.825824	6.92108	0.825824
0.830902	4.09628	0.830902	4.73763	0.830902	6.23634	0.830902	7.51904	0.830902	8.62912		0.830902	3.84451	0.830902	4.10773	0.830902	5.32128	0.830902	6.5315	0.830902	7.6926		0.830902	2.88607	0.830902	3.71338	0.830902	4.99513	0.830902	6.22537	0.830902	7.40316	0.830902	8.54138		0.830902	2.46359	0.830902	3.54649	0.830902	4.92837	0.830902	6.26781	0.830902	7.60344	0.830902	8.8847	0.830902	10.0472	0.830902
0.835901	4.43007	0.835901	5.4877	0.835901	7.4251	0.835901	9.02155	0.835901	10.3391		0.835901	4.14587	0.835901	5.02564	0.835901	7.02742	0.835901	8.83606	0.835901	10.4025		0.835901	3.10875	0.835901	4.58171	0.835901	6.655	0.835901	8.49322	0.835901	10.0959	0.835901	11.5307		0.835901	2.64956	0.835901	4.38239	0.835901	6.53436	0.835901	8.46747	0.835901	10.2108	0.835901	11.7596	0.835901	13.0413	0.835901
0.84098	4.80535	0.84098	6.30357	0.84098	8.64247	0.84098	10.4597	0.84098	11.8707		0.84098	4.48777	0.84098	6.06515	0.84098	8.82367	0.84098	11.0271	0.84098	12.7786		0.84098	3.36195	0.84098	5.54826	0.84098	8.33968	0.84098	10.5832	0.84098	12.3814	0.84098	13.851		0.84098	2.85984	0.84098	5.28934	0.84098	8.09649	0.84098	10.4063	0.84098	12.2998	0.84098	13.83	0.84098	15.0035	0.84098
0.84598	5.22305	0.84598	7.1409	0.84598	9.75636	0.84598	11.6461	0.84598	13.0513		0.84598	4.86876	0.84598	7.1266	0.84598	10.3677	0.84598	12.6822	0.84598	14.3307		0.84598	3.6452	0.84598	6.49955	0.84598	9.7268	0.84598	12.0986	0.84598	13.8424	0.84598	15.1761		0.84598	3.10064	0.84598	6.16672	0.84598	9.35915	0.84598	11.7491	0.84598	13.563	0.84598	14.9425	0.84598	15.9505	0.84598
0.851058	5.69942	0.851058	7.95534	0.851058	10.6843	0.851058	12.5363	0.851058	13.8472		0.851058	5.30364	0.851058	8.12653	0.851058	11.5049	0.851058	13.7365	0.851058	15.2233		0.851058	3.96563	0.851058	7.38743	0.851058	10.7558	0.851058	13.0251	0.851058	14.6301	0.851058	15.7602		0.851058	3.36386	0.851058	6.96972	0.851058	10.2823	0.851058	12.5788	0.851058	14.2324	0.851058	15.4298	0.851058	16.3019	0.851058
0.856058	6.23014	0.856058	8.7097	0.856058	11.4196	0.856058	13.1696	0.856058	14.3526		0.856058	5.7924	0.856058	9.00916	0.856058	12.3184	0.856058	14.3655	0.856058	15.6763		0.856058	4.32898	0.856058	8.158	0.856058	11.4692	0.856058	13.5625	0.856058	14.9668	0.856058	15.9691		0.856058	3.66856	0.856058	7.69547	0.856058	10.9294	0.856058	13.0475	0.856058	14.5176	0.856058	15.5686	0.856058	16.3119	0.856058
0.861058	6.82809	0.861058	9.44785	0.861058	12.0023	0.861058	13.5816	0.861058	14.632		0.861058	6.34267	0.861058	9.76542	0.861058	12.8739	0.861058	14.7136	0.861058	15.8747		0.861058	4.74145	0.861058	8.86372	0.861058	11.9536	0.861058	13.8395	0.861058	15.0726	0.861058	15.9381		0.861058	4.01379	0.861058	8.36161	0.861058	11.3757	0.861058	13.3045	0.861058	14.6015	0.861058	15.5156	0.861058	16.1575	0.861058
0.866137	7.47374	0.866137	10.1102	0.866137	12.399	0.866137	13.8138	0.866137	14.7474		0.866137	6.933	0.866137	10.4168	0.866137	13.2163	0.866137	14.828	0.866137	15.8537		0.866137	5.19063	0.866137	9.45262	0.866137	12.2378	0.866137	13.9072	0.866137	15.0035	0.866137	15.7512		0.866137	4.38811	0.866137	8.87993	0.866137	11.6303	0.866137	13.366	0.866137	14.529	0.866137	15.3354	0.866137	15.9124	0.866137
0.871136	8.2033	0.871136	10.7329	0.871136	12.7919	0.871136	14.047	0.871136	14.8686		0.871136	7.6082	0.871136	11.0577	0.871136	13.5191	0.871136	14.9425	0.871136	15.879		0.871136	5.70037	0.871136	9.98477	0.871136	12.4891	0.871136	13.9859	0.871136	14.9644	0.871136	15.6301		0.871136	4.81679	0.871136	9.36965	0.871136	11.8812	0.871136	13.459	0.871136	14.5038	0.871136	15.2252	0.871136	15.7264	0.871136
0.876214	9.01345	0.876214	11.3366	0.876214	13.1443	0.876214	14.2563	0.876214	14.9825		0.876214	8.35351	0.876214	11.6461	0.876214	13.8038	0.876214	15.0664	0.876214	15.879		0.876214	6.27353	0.876214	10.4735	0.876214	12.7113	0.876214	14.0641	0.876214	14.9363	0.876214	15.5285		0.876214	5.29792	0.876214	9.82741	0.876214	12.1358	0.876214	13.5596	0.876214	14.4976	0.876214	15.1351	0.876214	15.5771	0.876214
0.881214	9.91467	0.881214	11.9346	0.881214	13.4671	0.881214	14.4637	0.881214	15.085		0.881214	9.177	0.881214	12.2235	0.881214	14.0813	0.881214	15.1923	0.881214	15.9057		0.881214	6.91822	0.881214	10.9489	0.881214	12.9436	0.881214	14.159	0.881214	14.9291	0.881214	15.4465		0.881214	5.83532	0.881214	10.2842	0.881214	12.3909	0.881214	13.6483	0.881214	14.499	0.881214	15.0507	0.881214	15.4522	0.881214
0.886292	10.8955	0.886292	12.5287	0.886292	13.7809	0.886292	14.6435	0.886292	15.1857		0.886292	10.0735	0.886292	12.7728	0.886292	14.3378	0.886292	15.3149	0.886292	15.9124		0.886292	7.62775	0.886292	11.4091	0.886292	13.1577	0.886292	14.2243	0.886292	14.9072	0.886292	15.3559		0.886292	6.43613	0.886292	10.7177	0.886292	12.5816	0.886292	13.6884	0.886292	14.4618	0.886292	14.9615	0.886292	15.302	0.886292
0.891293	11.9575	0.891293	13.0985	0.891293	14.1027	0.891293	14.8242	0.891293	15.2958		0.891293	11.0515	0.891293	13.3217	0.891293	14.5853	0.891293	15.4269	0.891293	15.9357		0.891293	8.40882	0.891293	11.8545	0.891293	13.3703	0.891293	14.2558	0.891293	14.8576	0.891293	15.2543		0.891293	7.09846	0.891293	11.1263	0.891293	12.75	0.891293	13.6965	0.891293	14.4032	0.891293	14.8452	0.891293	15.157	0.891293
0.896371	13.1133	0.896371	13.6707	0.896371	14.4351	0.896371	15.0092	0.896371	15.4193		0.896371	12.1058	0.896371	13.8619	0.896371	14.829	0.896371	15.5275	0.896371	15.9515		0.896371	9.25759	0.896371	12.2793	0.896371	13.4857	0.896371	14.2692	0.896371	14.8199	0.896371	15.1699		0.896371	7.82326	0.896371	11.514	0.896371	12.9674	0.896371	13.7137	0.896371	14.3312	0.896371	14.7369	0.896371	15.0226	0.896371
0.901371	14.314	0.901371	14.1933	0.901371	14.685	0.901371	15.1637	0.901371	15.5266		0.901371	13.1982	0.901371	14.3383	0.901371	15.0583	0.901371	15.5733	0.901371	15.9438		0.901371	10.1631	0.901371	12.6465	0.901371	13.6679	0.901371	14.2448	0.901371	14.7288	0.901371	15.0569		0.901371	8.60432	0.901371	11.8521	0.901371	13.0475	0.901371	13.706	0.901371	14.2124	0.901371	14.6039	0.901371	14.8705	0.901371
0.906448	15.6201	0.906448	14.7522	0.906448	15.0292	0.906448	15.3745	0.906448	15.6921		0.906448	14.3908	0.906448	14.8342	0.906448	15.2453	0.906448	15.6706	0.906448	15.9944		0.906448	11.1597	0.906448	13.0246	0.906448	13.8419	0.906448	14.2825	0.906448	14.7069	0.906448	15.0121		0.906448	9.47169	0.906448	12.1992	0.906448	13.1591	0.906448	13.716	0.906448	14.1557	0.906448	14.5305	0.906448	14.7908	0.906448
0.911448	16.9895	0.911448	15.3101	0.911448	15.4331	0.911448	15.6096	0.911448	15.8942		0.911448	15.6415	0.911448	15.3335	0.911448	15.5476	0.911448	15.7807	0.911448	16.0802		0.911448	12.2312	0.911448	13.4051	0.911448	13.9845	0.911448	14.3707	0.911448	14.7007	0.911448	15.0045		0.911448	10.403	0.911448	12.5459	0.911448	13.2821	0.911448	13.7547	0.911448	14.1624	0.911448	14.4971	0.911448	14.7579	0.911448
0.916449	18.401	0.916449	15.8289	0.916449	15.7607	0.916449	15.8723	0.916449	16.0826		0.916449	16.9261	0.916449	15.7931	0.916449	15.807	0.916449	15.9147	0.916449	16.1737		0.916449	13.3598	0.916449	13.7623	0.916449	14.1242	0.916449	14.3989	0.916449	14.715	0.916449	15.0049		0.916449	11.3996	0.916449	12.8716	0.916449	13.408	0.916449	13.8729	0.916449	14.2081	0.916449	14.479	0.916449	14.746	0.916449
0.921527	19.8534	0.921527	16.3515	0.921527	16.0869	0.921527	16.1307	0.921527	16.27		0.921527	18.2632	0.921527	16.2428	0.921527	16.043	0.921527	16.0988	0.921527	16.2833		0.921527	14.5524	0.921527	14.1094	0.921527	14.2906	0.921527	14.5395	0.921527	14.7799	0.921527	15.0469		0.921527	12.4557	0.921527	13.203	0.921527	13.553	0.921527	13.9564	0.921527	14.2339	0.921527	14.5143	0.921527	14.7508	0.921527
0.926527	21.3149	0.926527	16.8341	0.926527	16.3859	0.926527	16.3139	0.926527	16.4378		0.926527	19.5998	0.926527	16.6557	0.926527	16.26	0.926527	16.2314	0.926527	16.3735		0.926527	15.7822	0.926527	14.4523	0.926527	14.4408	0.926527	14.6788	0.926527	14.8814	0.926527	15.0641		0.926527	13.5592	0.926527	13.5143	0.926527	13.6946	0.926527	14.0341	0.926527	14.3107	0.926527	14.5734	0.926527	14.7541	0.926527
0.931605	22.7712	0.931605	17.2923	0.931605	16.6581	0.931605	16.5871	0.931605	16.5866		0.931605	20.9416	0.931605	17.052	0.931605	16.4784	0.931605	16.3963	0.931605	16.4793		0.931605	17.0525	0.931605	14.7832	0.931605	14.6034	0.931605	14.777	0.931605	14.9115	0.931605	15.1098		0.931605	14.7203	0.931605	13.83	0.931605	13.8495	0.931605	14.1128	0.931605	14.4127	0.931605	14.5872	0.931605	14.7598	0.931605
0.936605	24.1893	0.936605	17.6905	0.936605	16.878	0.936605	16.7373	0.936605	16.6653		0.936605	22.2643	0.936605	17.4092	0.936605	16.6629	0.936605	16.5795	0.936605	16.5752		0.936605	18.3309	0.936605	15.0922	0.936605	14.7498	0.936605	14.8528	0.936605	14.9868	0.936605	15.1585		0.936605	15.8947	0.936605	14.1247	0.936605	13.9912	0.936605	14.181	0.936605	14.4442	0.936605	14.5896	0.936605	14.7627	0.936605
0.941684	25.5211	0.941684	17.9938	0.941684	17.0124	0.941684	16.7831	0.941684	16.6495		0.941684	23.5051	0.941684	17.7005	0.941684	16.785	0.941684	16.619	0.941684	16.5342		0.941684	19.5826	0.941684	15.3492	0.941684	14.8457	0.941684	14.8771	0.941684	15.0211	0.941684	15.0922		0.941684	17.0611	0.941684	14.3683	0.941684	14.0861	0.941684	14.21	0.941684	14.4165	0.941684	14.5934	0.941684	14.6497	0.941684
0.946683	26.7905	0.946683	18.2684	0.946683	17.1169	0.946683	16.795	0.946683	16.6872		0.946683	24.7153	0.946683	17.9742	0.946683	16.9004	0.946683	16.6476	0.946683	16.5551		0.946683	20.8305	0.946683	15.5981	0.946683	14.9487	0.946683	14.9105	0.946683	15.0078	0.946683	15.0502		0.946683	18.2589	0.946683	14.6068	0.946683	14.1857	0.946683	14.2358	0.946683	14.3855	0.946683	14.5343	0.946683	14.5915	0.946683
0.951761	27.9931	0.951761	18.494	0.951761	17.1841	0.951761	16.7869	0.951761	16.6276		0.951761	25.8721	0.951761	18.2169	0.951761	16.9934	0.951761	16.6634	0.951761	16.5575		0.951761	22.0598	0.951761	15.8332	0.951761	15.0397	0.951761	14.9258	0.951761	14.9797	0.951761	15.034		0.951761	19.4529	0.951761	14.8423	0.951761	14.273	0.951761	14.2501	0.951761	14.3502	0.951761	14.4561	0.951761	14.5372	0.951761
0.956761	29.0555	0.956761	18.6208	0.956761	17.1703	0.956761	16.703	0.956761	16.507		0.956761	26.9149	0.956761	18.3857	0.956761	17.0153	0.956761	16.6023	0.956761	16.4617		0.956761	23.2132	0.956761	16.012	0.956761	15.0846	0.956761	14.8943	0.956761	14.8986	0.956761	14.9372		0.956761	20.5997	0.956761	15.0264	0.956761	14.3154	0.956761	14.2229	0.956761	14.2711	0.956761	14.3469	0.956761	14.4036	0.956761
0.96184	30.0068	0.96184	18.7057	0.96184	17.1397	0.96184	16.5995	0.96184	16.3739		0.96184	27.8648	0.96184	18.5073	0.96184	17.0191	0.96184	16.5275	0.96184	16.3434		0.96184	24.3085	0.96184	16.1718	0.96184	15.1117	0.96184	14.8576	0.96184	14.8104	0.96184	14.819		0.96184	21.7079	0.96184	15.1895	0.96184	14.3464	0.96184	14.1786	0.96184	14.1843	0.96184	14.2296	0.96184	14.2572	0.96184
0.96684	30.8016	0.96684	18.7276	0.96684	17.0587	0.96684	16.4674	0.96684	16.2128		0.96684	28.6811	0.96684	18.5793	0.96684	16.9714	0.96684	16.4211	0.96684	16.1966		0.96684	25.3166	0.96684	16.2852	0.96684	15.1084	0.96684	14.7865	0.96684	14.7026	0.96684	14.6769		0.96684	22.7493	0.96684	15.3115	0.96684	14.3488	0.96684	14.1194	0.96684	14.0784	0.96684	14.0908	0.96684	14.0985	0.96684
0.97184	31.4816	0.97184	18.719	0.97184	16.9643	0.97184	16.3448	0.97184	16.0597		0.97184	29.4074	0.97184	18.6156	0.97184	16.9061	0.97184	16.3048	0.97184	16.0502		0.97184	26.2359	0.97184	16.3778	0.97184	15.1046	0.97184	14.7174	0.97184	14.5953	0.97184	14.5434		0.97184	23.7325	0.97184	15.4183	0.97184	14.3426	0.97184	14.0555	0.97184	13.9831	0.97184	13.9659	0.97184	13.9497	0.97184
0.976918	31.9318	0.976918	18.6232	0.976918	16.8131	0.976918	16.1579	0.976918	15.858		0.976918	29.9176	0.976918	18.5536	0.976918	16.7616	0.976918	16.1131	0.976918	15.8284		0.976918	26.9903	0.976918	16.3868	0.976918	15.0154	0.976918	14.5891	0.976918	14.4346	0.976918	14.3607		0.976918	24.5636	0.976918	15.4517	0.976918	14.2835	0.976918	13.943	0.976918	13.8333	0.976918	13.7966	0.976918	13.758	0.976918
0.981917	32.3299	0.981917	18.5617	0.981917	16.6963	0.981917	16.022	0.981917	15.7059		0.981917	30.3825	0.981917	18.5135	0.981917	16.6543	0.981917	15.9734	0.981917	15.6696		0.981917	27.6979	0.981917	16.4273	0.981917	14.9773	0.981917	14.5023	0.981917	14.3221	0.981917	14.2305		0.981917	25.3662	0.981917	15.5137	0.981917	14.252	0.981917	13.8696	0.981917	13.7284	0.981917	13.6746	0.981917	13.6245	0.981917
0.986996	32.5893	0.986996	18.4696	0.986996	16.5752	0.986996	15.8785	0.986996	15.56		0.986996	30.7225	0.986996	18.4444	0.986996	16.5342	0.986996	15.8275	0.986996	15.4951		0.986996	28.2706	0.986996	16.4378	0.986996	14.9201	0.986996	14.4132	0.986996	14.2096	0.986996	14.0985		0.986996	26.0595	0.986996	15.5485	0.986996	14.2148	0.986996	13.7942	0.986996	13.6202	0.986996	13.5501	0.986996	13.4881	0.986996
0.991996	32.7281	0.991996	18.379	0.991996	16.4507	0.991996	15.7512	0.991996	15.4212		0.991996	30.948	0.991996	18.3581	0.991996	16.4054	0.991996	15.683	0.991996	15.3397		0.991996	28.7269	0.991996	16.4402	0.991996	14.8657	0.991996	14.325	0.991996	14.1085	0.991996	13.9792		0.991996	26.6608	0.991996	15.5795	0.991996	14.1781	0.991996	13.7256	0.991996	13.5248	0.991996	13.438	0.991996	13.3727	0.991996
0.997074	32.7414	0.997074	18.2708	0.997074	16.3243	0.997074	15.622	0.997074	15.2891		0.997074	31.0596	0.997074	18.2484	0.997074	16.269	0.997074	15.5357	0.997074	15.1861		0.997074	29.0741	0.997074	16.4254	0.997074	14.807	0.997074	14.2339	0.997074	14.0021	0.997074	13.8648		0.997074	27.1524	0.997074	15.5938	0.997074	14.1304	0.997074	13.6502	0.997074	13.4309	0.997074	13.3327	0.997074	13.2597	0.997074
1.00207	32.6532	1.00207	18.1626	1.00207	16.2113	1.00207	15.4989	1.00207	15.1709		1.00207	31.0801	1.00207	18.1316	1.00207	16.1408	1.00207	15.3888	1.00207	15.0316		1.00207	29.3029	1.00207	16.4054	1.00207	14.7422	1.00207	14.1457	1.00207	13.9092	1.00207	13.7542		1.00207	27.5329	1.00207	15.5972	1.00207	14.0837	1.00207	13.5787	1.00207	13.3455	1.00207	13.233	1.00207	13.1567	1.00207
1.00715	32.4887	1.00715	18.0548	1.00715	16.1021	1.00715	15.3835	1.00715	15.055		1.00715	31.011	1.00715	18.0124	1.00715	16.0168	1.00715	15.2505	1.00715	14.8967		1.00715	29.4455	1.00715	16.383	1.00715	14.6783	1.00715	14.0636	1.00715	13.8171	1.00715	13.6641		1.00715	27.8166	1.00715	15.5976	1.00715	14.0384	1.00715	13.5129	1.00715	13.2678	1.00715	13.1462	1.00715	13.0671	1.00715
1.01215	32.2193	1.01215	17.9184	1.01215	15.9739	1.01215	15.2495	1.01215	14.9258		1.01215	30.826	1.01215	17.8707	1.01215	15.8666	1.01215	15.0993	1.01215	14.7408		1.01215	29.4446	1.01215	16.3372	1.01215	14.5972	1.01215	13.9678	1.01215	13.7117	1.01215	13.5515		1.01215	27.9721	1.01215	15.5959	1.01215	13.9735	1.01215	13.4218	1.01215	13.1705	1.01215	13.047	1.01215	12.9588	1.01215
1.01723	31.9599	1.01723	17.844	1.01723	15.8957	1.01723	15.169	1.01723	14.8438		1.01723	30.64	1.01723	17.7758	1.01723	15.7707	1.01723	14.9944	1.01723	14.6363		1.01723	29.4393	1.01723	16.3282	1.01723	14.5562	1.01723	13.902	1.01723	13.6531	1.01723	13.4862		1.01723	28.1008	1.01723	15.5914	1.01723	13.9487	1.01723	13.3737	1.01723	13.1162	1.01723	12.985	1.01723	12.8992	1.01723
1.02223	31.6418	1.02223	17.7582	1.02223	15.807	1.02223	15.0827	1.02223	14.7551		1.02223	30.4083	1.02223	17.6795	1.02223	15.6644	1.02223	14.8848	1.02223	14.5319		1.02223	29.3421	1.02223	16.3077	1.02223	14.4923	1.02223	13.8391	1.02223	13.5854	1.02223	13.4175		1.02223	28.138	1.02223	15.5972	1.02223	13.9192	1.02223	13.3241	1.02223	13.0618	1.02223	12.9226	1.02223	12.8329	1.02223
1.02723	31.3176	1.02723	17.6871	1.02723	15.7383	1.02723	15.0116	1.02723	14.6893		1.02723	30.1527	1.02723	17.5975	1.02723	15.5824	1.02723	14.7989	1.02723	14.4399		1.02723	29.209	1.02723	16.3062	1.02723	14.4547	1.02723	13.7885	1.02723	13.5243	1.02723	13.3656		1.02723	28.129	1.02723	15.6124	1.02723	13.8944	1.02723	13.285	1.02723	13.0141	1.02723	12.8711	1.02723	12.779	1.02723
1.03231	30.989	1.03231	17.6385	1.03231	15.673	1.03231	14.9396	1.03231	14.6168		1.03231	29.8871	1.03231	17.5293	1.03231	15.498	1.03231	14.7074	1.03231	14.3531		1.03231	29.0426	1.03231	16.3091	1.03231	14.4199	1.03231	13.7413	1.03231	13.4738	1.03231	13.3141		1.03231	28.0765	1.03231	15.6353	1.03231	13.8777	1.03231	13.2425	1.03231	12.9641	1.03231	12.8205	1.03231	12.7271	1.03231
1.03731	30.6758	1.03731	17.6047	1.03731	15.6205	1.03731	14.8757	1.03731	14.5491		1.03731	29.6301	1.03731	17.4835	1.03731	15.4331	1.03731	14.6359	1.03731	14.2758		1.03731	28.86	1.03731	16.3234	1.03731	14.396	1.03731	13.7003	1.03731	13.4218	1.03731	13.264		1.03731	28.004	1.03731	15.6701	1.03731	13.8605	1.03731	13.2082	1.03731	12.9216	1.03731	12.7738	1.03731	12.6799	1.03731
1.04239	30.3324	1.04239	17.5513	1.04239	15.538	1.04239	14.7832	1.04239	14.4523		1.04239	29.3435	1.04239	17.4206	1.04239	15.3487	1.04239	14.5376	1.04239	14.1752		1.04239	28.6473	1.04239	16.2962	1.04239	14.3478	1.04239	13.6364	1.04239	13.3474	1.04239	13.181		1.04239	27.8796	1.04239	15.6868	1.04239	13.8195	1.04239	13.1519	1.04239	12.8563	1.04239	12.697	1.04239	12.5912	1.04239
1.04739	29.9848	1.04739	17.4816	1.04739	15.4274	1.04739	14.6673	1.04739	14.323		1.04739	29.0397	1.04739	17.3491	1.04739	15.2372	1.04739	14.4194	1.04739	14.0489		1.04739	28.4146	1.04739	16.2743	1.04739	14.2806	1.04739	13.5496	1.04739	13.2468	1.04739	13.0771		1.04739	27.7303	1.04739	15.6849	1.04739	13.758	1.04739	13.0661	1.04739	12.7562	1.04739	12.5812	1.04739	12.4658	1.04739
1.05247	29.7059	1.05247	17.4258	1.05247	15.3249	1.05247	14.5529	1.05247	14.1895		1.05247	28.8032	1.05247	17.2976	1.05247	15.1389	1.05247	14.3068	1.05247	13.9254		1.05247	28.2382	1.05247	16.2795	1.05247	14.2191	1.05247	13.4662	1.05247	13.14	1.05247	12.9636		1.05247	27.6149	1.05247	15.6973	1.05247	13.6908	1.05247	12.975	1.05247	12.6474	1.05247	12.4529	1.05247	12.3184	1.05247
1.05746	29.4574	1.05746	17.3567	1.05746	15.2071	1.05746	14.4098	1.05746	14.0284		1.05746	28.6025	1.05746	17.2356	1.05746	15.0292	1.05746	14.1805	1.05746	13.7775		1.05746	28.0956	1.05746	16.2538	1.05746	14.1337	1.05746	13.3641	1.05746	13.0055	1.05746	12.8057		1.05746	27.531	1.05746	15.6925	1.05746	13.6054	1.05746	12.8658	1.05746	12.5096	1.05746	12.286	1.05746	12.131	1.05746
1.06254	29.1976	1.06254	17.2365	1.06254	15.0359	1.06254	14.2243	1.06254	13.8143		1.06254	28.4022	1.06254	17.1326	1.06254	14.8767	1.06254	14.0036	1.06254	13.5754		1.06254	27.9482	1.06254	16.1904	1.06254	13.994	1.06254	13.1934	1.06254	12.8129	1.06254	12.5793		1.06254	27.4309	1.06254	15.632	1.06254	13.4647	1.06254	12.6937	1.06254	12.3075	1.06254	12.0509	1.06254	11.8707	1.06254
1.06754	28.9639	1.06754	17.0763	1.06754	14.8385	1.06754	14.0074	1.06754	13.5706		1.06754	28.2262	1.06754	17.0053	1.06754	14.6893	1.06754	13.8009	1.06754	13.3451		1.06754	27.8157	1.06754	16.074	1.06754	13.8205	1.06754	12.9903	1.06754	12.5683	1.06754	12.3055		1.06754	27.3651	1.06754	15.5309	1.06754	13.2831	1.06754	12.481	1.06754	12.0619	1.06754	11.7758	1.06754	11.5698	1.06754
1.07262	28.715	1.07262	16.8775	1.07262	14.6111	1.07262	13.7723	1.07262	13.3064		1.07262	28.0331	1.07262	16.8307	1.07262	14.4814	1.07262	13.5768	1.07262	13.0914		1.07262	27.7003	1.07262	15.9462	1.07262	13.6078	1.07262	12.7409	1.07262	12.286	1.07262	11.9966		1.07262	27.2873	1.07262	15.3688	1.07262	13.0609	1.07262	12.2331	1.07262	11.7772	1.07262	11.4673	1.07262	11.2393	1.07262
1.07762	28.4546	1.07762	16.6629	1.07762	14.3884	1.07762	13.5348	1.07762	13.0523		1.07762	27.8576	1.07762	16.631	1.07762	14.2601	1.07762	13.3384	1.07762	12.8377		1.07762	27.5811	1.07762	15.725	1.07762	13.3637	1.07762	12.4739	1.07762	11.988	1.07762	11.678		1.07762	27.2106	1.07762	15.1656	1.07762	12.8243	1.07762	11.9651	1.07762	11.483	1.07762	11.1568	1.07762	10.9222	1.07762
1.08262	28.1509	1.08262	16.425	1.08262	14.1609	1.08262	13.2978	1.08262	12.8096		1.08262	27.625	1.08262	16.4011	1.08262	14.0331	1.08262	13.1014	1.08262	12.5859		1.08262	27.4361	1.08262	15.4889	1.08262	13.0914	1.08262	12.1968	1.08262	11.688	1.08262	11.3643		1.08262	27.0947	1.08262	14.9286	1.08262	12.5735	1.08262	11.6938	1.08262	11.1921	1.08262	10.8588	1.08262	10.6213	1.08262
1.0877	27.7923	1.0877	16.1818	1.0877	13.9416	1.0877	13.0756	1.0877	12.5788		1.0877	27.3346	1.0877	16.1584	1.0877	13.8052	1.0877	12.8696	1.0877	12.3432		1.0877	27.2144	1.0877	15.2186	1.0877	12.8296	1.0877	11.9226	1.0877	11.3943	1.0877	11.0715		1.0877	26.9021	1.0877	14.6721	1.0877	12.3251	1.0877	11.431	1.0877	10.9146	1.0877	10.5842	1.0877	10.3434	1.0877
1.0927	27.4323	1.0927	15.9939	1.0927	13.7747	1.0927	12.9049	1.0927	12.4081		1.0927	27.0427	1.0927	15.9591	1.0927	13.6269	1.0927	12.6865	1.0927	12.1625		1.0927	27.006	1.0927	14.9873	1.0927	12.6164	1.0927	11.6957	1.0927	11.1602	1.0927	10.8355		1.0927	26.6803	1.0927	14.4637	1.0927	12.1286	1.0927	11.2198	1.0927	10.6934	1.0927	10.3596	1.0927	10.1259	1.0927
1.09778	27.058	1.09778	15.8437	1.09778	13.6455	1.09778	12.7714	1.09778	12.276		1.09778	26.7113	1.09778	15.7908	1.09778	13.4838	1.09778	12.5373	1.09778	12.0118		1.09778	26.6989	1.09778	14.7904	1.09778	12.4329	1.09778	11.5059	1.09778	10.9647	1.09778	10.6447		1.09778	26.3837	1.09778	14.2873	1.09778	11.9665	1.09778	11.0367	1.09778	10.5088	1.09778	10.1822	1.09778	9.94948	1.09778
1.0927	22.5538	1.0927	13.0227	1.0927	11.1335	1.0927	10.3772	1.0927	9.95282		1.0927	22.22	1.0927	12.9531	1.0927	10.9756	1.0927	10.1593	1.0927	9.71631		1.0927	22.2929	1.0927	12.1315	1.0927	10.1049	1.0927	9.29478	1.0927	8.81604	1.0927	8.54662		1.0927	22.0488	1.0927	11.7686	1.0927	9.74778	1.0927	8.92809	1.0927	8.47271	1.0927	8.19186	1.0927	7.99301	1.0927
1.0877	19.1067	1.0877	10.9389	1.0877	9.2986	1.0877	8.63913	1.0877	8.27673		1.0877	18.791	1.0877	10.8645	1.0877	9.14935	1.0877	8.44029	1.0877	8.05882		1.0877	18.9093	1.0877	10.1922	1.0877	8.41549	1.0877	7.71978	1.0877	7.29063	1.0877	7.05317		1.0877	18.7238	1.0877	9.91086	1.0877	8.14131	1.0877	7.41795	1.0877	7.01883	1.0877	6.77564	1.0877	6.59921	1.0877
1.08262	16.4092	1.08262	9.34008	1.08262	7.89907	1.08262	7.31924	1.08262	7.00739		1.08262	16.1145	1.08262	9.26379	1.08262	7.76031	1.08262	7.14281	1.08262	6.81283		1.08262	16.219	1.08262	8.7097	1.08262	7.14043	1.08262	6.52483	1.08262	6.14574	1.08262	5.93927		1.08262	16.1193	1.08262	8.49274	1.08262	6.9187	1.08262	6.28068	1.08262	5.92926	1.08262	5.71706	1.08262	5.56066	1.08262
1.07762	14.2263	1.07762	8.05405	1.07762	6.77946	1.07762	6.2721	1.07762	6.00078		1.07762	13.9521	1.07762	7.98347	1.07762	6.65309	1.07762	6.11045	1.07762	5.82721		1.07762	14.0727	1.07762	7.51617	1.07762	6.12667	1.07762	5.57639	1.07762	5.25453	1.07762	5.06331		1.07762	14.0055	1.07762	7.34642	1.07762	5.95024	1.07762	5.3766	1.07762	5.07047	1.07762	4.88164	1.07762	4.74383	1.07762
1.07262	12.4305	1.07262	7.00357	1.07262	5.86774	1.07262	5.42333	1.07262	5.18538		1.07262	12.1754	1.07262	6.93348	1.07262	5.75759	1.07262	5.27837	1.07262	5.02755		1.07262	12.3132	1.07262	6.53484	1.07262	5.30316	1.07262	4.8249	1.07262	4.52258	1.07262	4.36474		1.07262	12.2617	1.07262	6.41038	1.07262	5.16011	1.07262	4.64751	1.07262	4.37953	1.07262	4.21311	1.07262	4.08722	1.07262
1.06754	10.9313	1.06754	6.13811	1.06754	5.12197	1.06754	4.72524	1.06754	4.51591		1.06754	10.7043	1.06754	6.07088	1.06754	5.01658	1.06754	4.59554	1.06754	4.37476		1.06754	10.8498	1.06754	5.73375	1.06754	4.62701	1.06754	4.20214	1.06754	3.93225	1.06754	3.79254		1.06754	10.8126	1.06754	5.63743	1.06754	4.51257	1.06754	4.05671	1.06754	3.81638	1.06754	3.66808	1.06754	3.55698	1.06754
1.06254	9.66863	1.06254	5.40759	1.06254	4.49492	1.06254	4.14397	1.06254	3.96134		1.06254	9.4593	1.06254	5.34417	1.06254	4.39956	1.06254	4.02285	1.06254	3.83116		1.06254	9.6033	1.06254	5.06045	1.06254	4.06291	1.06254	3.68239	1.06254	3.44397	1.06254	3.31999		1.06254	9.58709	1.06254	4.98273	1.06254	3.96945	1.06254	3.55793	1.06254	3.34574	1.06254	3.21557	1.06254	3.11447	1.06254
1.05746	8.59478	1.05746	4.7858	1.05746	3.96515	1.05746	3.6533	1.05746	3.49165		1.05746	8.405	1.05746	4.73048	1.05746	3.87694	1.05746	3.54458	1.05746	3.37674		1.05746	8.54567	1.05746	4.49063	1.05746	3.58416	1.05746	3.24894	1.05746	3.04152	1.05746	2.92469		1.05746	8.54233	1.05746	4.42483	1.05746	3.50787	1.05746	3.1407	1.05746	2.95521	1.05746	2.83743	1.05746	2.75017	1.05746
1.05247	7.6659	1.05247	4.25269	1.05247	3.51311	1.05247	3.23225	1.05247	3.09301		1.05247	7.49376	1.05247	4.1988	1.05247	3.43014	1.05247	3.13307	1.05247	2.9862		1.05247	7.63157	1.05247	3.99806	1.05247	3.17694	1.05247	2.87558	1.05247	2.69199	1.05247	2.58804		1.05247	7.63634	1.05247	3.9437	1.05247	3.11543	1.05247	2.78307	1.05247	2.61761	1.05247	2.5127	1.05247	2.43259	1.05247
1.04739	6.86672	1.04739	3.79158	1.04739	3.12305	1.04739	2.87033	1.04739	2.74874		1.04739	6.70841	1.04739	3.74056	1.04739	3.04962	1.04739	2.78116	1.04739	2.65289		1.04739	6.84192	1.04739	3.5608	1.04739	2.82789	1.04739	2.55466	1.04739	2.3892	1.04739	2.30146		1.04739	6.85146	1.04739	3.52932	1.04739	2.77735	1.04739	2.4798	1.04739	2.3296	1.04739	2.23661	1.04739	2.16318	1.04739
1.04239	6.1753	1.04239	3.39533	1.04239	2.78736	1.04239	2.56229	1.04239	2.45453		1.04239	6.03368	1.04239	3.35289	1.04239	2.71965	1.04239	2.47932	1.04239	2.36679		1.04239	6.16195	1.04239	3.19363	1.04239	2.52558	1.04239	2.27953	1.04239	2.13123	1.04239	2.05828		1.04239	6.17387	1.04239	3.16884	1.04239	2.48314	1.04239	2.21516	1.04239	2.08498	1.04239	2.00153	1.04239	1.93764	1.04239
1.03731	5.56304	1.03731	3.04628	1.03731	2.49172	1.03731	2.28907	1.03731	2.19608		1.03731	5.42905	1.03731	3.00098	1.03731	2.42973	1.03731	2.21134	1.03731	2.11597		1.03731	5.55255	1.03731	2.86604	1.03731	2.26141	1.03731	2.03968	1.03731	1.90807	1.03731	1.84179		1.03731	5.5721	1.03731	2.85221	1.03731	2.2266	1.03731	1.98627	1.03731	1.86897	1.03731	1.79649	1.03731	1.73688	1.03731
1.03231	5.01897	1.03231	2.73443	1.03231	2.23232	1.03231	2.05065	1.03231	1.97006		1.03231	4.89499	1.03231	2.69295	1.03231	2.17081	1.03231	1.98198	1.03231	1.89758		1.03231	5.01706	1.03231	2.57755	1.03231	2.02585	1.03231	1.82748	1.03231	1.71066	1.03231	1.65821		1.03231	5.03757	1.03231	2.56706	1.03231	1.99724	1.03231	1.78123	1.03231	1.67728	1.03231	1.61338	1.03231	1.56236	1.03231
1.02723	4.53927	1.02723	2.46216	1.02723	2.00249	1.02723	1.84083	1.02723	1.77074		1.02723	4.42626	1.02723	2.42067	1.02723	1.94765	1.02723	1.77503	1.02723	1.70112		1.02723	4.53641	1.02723	2.32244	1.02723	1.8189	1.02723	1.64152	1.02723	1.54329	1.02723	1.49513		1.02723	4.56311	1.02723	2.32006	1.02723	1.79697	1.02723	1.60194	1.02723	1.51325	1.02723	1.45603	1.02723	1.40548	1.02723
1.02223	4.1125	1.02223	2.21802	1.02223	1.79983	1.02223	1.6563	1.02223	1.59479		1.02223	4.00807	1.02223	2.17844	1.02223	1.74976	1.02223	1.59383	1.02223	1.53232		1.02223	4.11107	1.02223	2.10024	1.02223	1.63866	1.02223	1.47892	1.02223	1.38784	1.02223	1.34635		1.02223	4.14063	1.02223	2.09547	1.02223	1.62054	1.02223	1.44268	1.02223	1.36495	1.02223	1.31631	1.02223	1.27006	1.02223
1.01723	3.73341	1.01723	2.00344	1.01723	1.62054	1.01723	1.48988	1.01723	1.43981		1.01723	3.63566	1.01723	1.96672	1.01723	1.57333	1.01723	1.43266	1.01723	1.38069		1.01723	3.73103	1.01723	1.89949	1.01723	1.4751	1.01723	1.33205	1.01723	1.25337	1.01723	1.21665		1.01723	3.76488	1.01723	1.89663	1.01723	1.4608	1.01723	1.30249	1.01723	1.23621	1.01723	1.19329	1.01723	1.15228	1.01723
1.01215	3.38961	1.01215	1.80841	1.01215	1.45936	1.01215	1.34492	1.01215	1.30105		1.01215	3.29949	1.01215	1.77455	1.01215	1.41597	1.01215	1.29056	1.01215	1.24431		1.01215	3.38961	1.01215	1.71543	1.01215	1.32823	1.01215	1.20044	1.01215	1.13321	1.01215	1.10412		1.01215	3.42299	1.01215	1.71543	1.01215	1.31965	1.01215	1.17898	1.01215	1.117	1.01215	1.0798	1.01215	1.04595	1.01215
1.00715	3.08729	1.00715	1.63866	1.00715	1.31774	1.00715	1.21475	1.00715	1.17565		1.00715	3.00528	1.00715	1.60575	1.00715	1.27864	1.00715	1.16325	1.00715	1.12558		1.00715	3.08872	1.00715	1.55426	1.00715	1.19997	1.00715	1.086	1.00715	1.02926	1.00715	1.00303		1.00715	3.1221	1.00715	1.55664	1.00715	1.19424	1.00715	1.06788	1.00715	1.01591	1.00715	0.984912	1.00715	0.952964	1.00715
1.00207	2.81168	1.00207	1.48225	1.00207	1.18852	1.00207	1.0984	1.00207	1.06645		1.00207	2.733	1.00207	1.45269	1.00207	1.1499	1.00207	1.04976	1.00207	1.01924		1.00207	2.81263	1.00207	1.40882	1.00207	1.08505	1.00207	0.981097	1.00207	0.930552	1.00207	0.909572		1.00207	2.84744	1.00207	1.41359	1.00207	1.0798	1.00207	0.966315	1.00207	0.9234	1.00207	0.893836	1.00207	0.868564	1.00207
0.997074	2.56325	0.997074	1.34159	0.997074	1.0736	0.997074	0.992541	0.997074	0.965838		0.997074	2.49315	0.997074	1.31059	0.997074	1.03546	0.997074	0.945811	0.997074	0.921016		0.997074	2.56468	0.997074	1.27721	0.997074	0.981097	0.997074	0.88716	0.997074	0.845675	0.997074	0.828032		0.997074	2.60139	0.997074	1.28198	0.997074	0.976806	0.997074	0.872855	0.997074	0.839477	0.997074	0.818019	0.997074	0.791316	0.997074
0.991996	2.33675	0.991996	1.21332	0.991996	0.967269	0.991996	0.895743	0.991996	0.8781		0.991996	2.27238	0.991996	1.18518	0.991996	0.935798	0.991996	0.855212	0.991996	0.832801		0.991996	2.33627	0.991996	1.15705	0.991996	0.885253	0.991996	0.803237	0.991996	0.766997	0.991996	0.755553		0.991996	2.37442	0.991996	1.16277	0.991996	0.885253	0.991996	0.794177	0.991996	0.763183	0.991996	0.74554	0.991996	0.724082	0.991996
0.986996	2.13696	0.986996	1.10031	0.986996	0.874763	0.986996	0.813251	0.986996	0.795608		0.986996	2.07449	0.986996	1.07408	0.986996	0.839477	0.986996	0.770812	0.986996	0.75603		0.986996	2.13409	0.986996	1.05119	0.986996	0.799422	0.986996	0.725513	0.986996	0.694995	0.986996	0.685935		0.986996	2.17129	0.986996	1.05548	0.986996	0.800376	0.986996	0.71836	0.986996	0.694518	0.986996	0.683074	0.986996	0.660663	0.986996
0.981917	1.95051	0.981917	0.99731	0.981917	0.787501	0.981917	0.733142	0.981917	0.721698		0.981917	1.89377	0.981917	0.969176	0.981917	0.75603	0.981917	0.694518	0.981917	0.684028		0.981917	1.95004	0.981917	0.95058	0.981917	0.720744	0.981917	0.658278	0.981917	0.633006	0.981917	0.62633		0.981917	1.98484	0.981917	0.959163	0.981917	0.725513	0.981917	0.65351	0.981917	0.633483	0.981917	0.622511	0.981917	0.602484	0.981917
0.976918	1.78218	0.976918	0.902419	0.976918	0.712161	0.976918	0.663524	0.976918	0.651603		0.976918	1.72925	0.976918	0.87667	0.976918	0.682597	0.976918	0.625377	0.976918	0.621557		0.976918	1.78218	0.976918	0.862365	0.976918	0.65208	0.976918	0.593424	0.976918	0.576258	0.976918	0.569105		0.976918	1.81556	0.976918	0.870948	0.976918	0.653987	0.976918	0.589132	0.976918	0.575781	0.976918	0.566721	0.976918	0.551939	0.976918
0.97184	1.62912	0.97184	0.815635	0.97184	0.641112	0.97184	0.602007	0.97184	0.592947		0.97184	1.58144	0.97184	0.79227	0.97184	0.614405	0.97184	0.567675	0.97184	0.562429		0.97184	1.63007	0.97184	0.782256	0.97184	0.589132	0.97184	0.53525	0.97184	0.523806	0.97184	0.520468		0.97184	1.66297	0.97184	0.790362	0.97184	0.591516	0.97184	0.537157	0.97184	0.523329	0.97184	0.51713	0.97184	0.504732	0.97184
0.96684	1.48798	0.96684	0.738864	0.96684	0.575304	0.96684	0.539541	0.96684	0.538111		0.96684	1.44315	0.96684	0.713115	0.96684	0.548124	0.96684	0.507593	0.96684	0.507116		0.96684	1.49036	0.96684	0.705485	0.96684	0.530005	0.96684	0.483274	0.96684	0.475645	0.96684	0.472784		0.96684	1.52278	0.96684	0.715022	0.96684	0.534296	0.96684	0.485659	0.96684	0.47946	0.96684	0.473738	0.96684	0.460863	0.96684
0.96184	1.36304	0.96184	0.664477	0.96184	0.517607	0.96184	0.484705	0.96184	0.485182		0.96184	1.31536	0.96184	0.64302	0.96184	0.492334	0.96184	0.457048	0.96184	0.457525		0.96184	1.36352	0.96184	0.639682	0.96184	0.474691	0.96184	0.436068	0.96184	0.426054	0.96184	0.43273		0.96184	1.39356	0.96184	0.647311	0.96184	0.480413	0.96184	0.438452	0.96184	0.432253	0.96184	0.431776	0.96184	0.420332	0.96184
0.956761	1.24336	0.956761	0.598192	0.956761	0.462294	0.956761	0.433207	0.956761	0.437975		0.956761	1.20521	0.956761	0.575781	0.956761	0.437021	0.956761	0.408888	0.956761	0.411749		0.956761	1.24717	0.956761	0.577211	0.956761	0.424623	0.956761	0.389814	0.956761	0.386953	0.956761	0.386953		0.956761	1.27388	0.956761	0.585318	0.956761	0.433207	0.956761	0.392675	0.956761	0.393629	0.956761	0.391245	0.956761	0.383139	0.956761
0.951761	1.13702	0.951761	0.537157	0.951761	0.413179	0.951761	0.387907	0.951761	0.393152		0.951761	1.0984	0.951761	0.51713	0.951761	0.389814	0.951761	0.362635	0.951761	0.368357		0.951761	1.13845	0.951761	0.518084	0.951761	0.377893	0.951761	0.350237	0.951761	0.349283	0.951761	0.352144		0.951761	1.16659	0.951761	0.530005	0.951761	0.386	0.951761	0.353098	0.951761	0.355482	0.951761	0.357866	0.951761	0.347853	0.951761
0.946683	1.04023	0.946683	0.482321	0.946683	0.364065	0.946683	0.345469	0.946683	0.351667		0.946683	1.00255	0.946683	0.46134	0.946683	0.344038	0.946683	0.321627	0.946683	0.327349		0.946683	1.04309	0.946683	0.466108	0.946683	0.336409	0.946683	0.308752	0.946683	0.313044	0.946683	0.317812		0.946683	1.06788	0.946683	0.473738	0.946683	0.344992	0.946683	0.316381	0.946683	0.320673	0.946683	0.324488	0.946683	0.314474	0.946683
0.941684	0.950103	0.941684	0.430346	0.941684	0.323057	0.941684	0.307322	0.941684	0.314951		0.941684	0.911956	0.941684	0.408888	0.941684	0.3016	0.941684	0.280619	0.941684	0.29254		0.941684	0.949626	0.941684	0.41461	0.941684	0.298262	0.941684	0.273943	0.941684	0.277758	0.941684	0.288248		0.941684	0.975852	0.941684	0.4251	0.941684	0.303984	0.941684	0.282049	0.941684	0.285864	0.941684	0.289679	0.941684	0.284433	0.941684
0.936605	0.863318	0.936605	0.378847	0.936605	0.282526	0.936605	0.271559	0.936605	0.27585		0.936605	0.83137	0.936605	0.363588	0.936605	0.260115	0.936605	0.244379	0.936605	0.25773		0.936605	0.868087	0.936605	0.368834	0.936605	0.260115	0.936605	0.241041	0.936605	0.247717	0.936605	0.255346		0.936605	0.893836	0.936605	0.380278	0.936605	0.267744	0.936605	0.249624	0.936605	0.255346	0.936605	0.263453	0.936605	0.2563	0.936605
0.931605	0.78321	0.931605	0.336409	0.931605	0.245333	0.931605	0.235319	0.931605	0.244856		0.931605	0.750308	0.931605	0.317335	0.931605	0.223398	0.931605	0.210047	0.931605	0.22769		0.931605	0.790839	0.931605	0.327349	0.931605	0.225306	0.931605	0.209093	0.931605	0.219584	0.931605	0.226259		0.931605	0.814204	0.931605	0.338316	0.931605	0.234842	0.931605	0.218153	0.931605	0.225306	0.931605	0.232458	0.931605	0.230074	0.931605
0.926527	0.710254	0.926527	0.291586	0.926527	0.208139	0.926527	0.201941	0.926527	0.213861		0.926527	0.682597	0.926527	0.275373	0.926527	0.19002	0.926527	0.178099	0.926527	0.192404		0.926527	0.717406	0.926527	0.28491	0.926527	0.191927	0.926527	0.180483	0.926527	0.189543	0.926527	0.20051		0.926527	0.742202	0.926527	0.297308	0.926527	0.201941	0.926527	0.189543	0.926527	0.20051	0.926527	0.206232	0.926527	0.203848	0.926527
0.921527	0.643973	0.921527	0.253916	0.921527	0.177622	0.921527	0.169039	0.921527	0.181437		0.921527	0.613451	0.921527	0.235796	0.921527	0.156641	0.921527	0.150442	0.921527	0.16427		0.921527	0.653033	0.921527	0.24724	0.921527	0.161886	0.921527	0.150919	0.921527	0.163317	0.921527	0.171423		0.921527	0.674014	0.921527	0.261068	0.921527	0.1719	0.921527	0.160933	0.921527	0.17333	0.921527	0.181913	0.921527	0.177145	0.921527
0.916449	0.581026	0.916449	0.216246	0.916449	0.142813	0.916449	0.139952	0.916449	0.152349		0.916449	0.552416	0.916449	0.197172	0.916449	0.122786	0.916449	0.120401	0.916449	0.136137		0.916449	0.589132	0.916449	0.213385	0.916449	0.132322	0.916449	0.124693	0.916449	0.136614	0.916449	0.145674		0.916449	0.609636	0.916449	0.224829	0.916449	0.142813	0.916449	0.133753	0.916449	0.148535	0.916449	0.156164	0.916449	0.152826	0.916449
0.911448	0.523329	0.911448	0.178576	0.911448	0.113249	0.911448	0.112295	0.911448	0.1266		0.911448	0.493288	0.911448	0.162363	0.911448	0.0956059	0.911448	0.0917912	0.911448	0.10848		0.911448	0.530005	0.911448	0.179052	0.911448	0.105619	0.911448	0.0984669	0.911448	0.112295	0.911448	0.122309		0.911448	0.552893	0.911448	0.19145	0.911448	0.11611	0.911448	0.108957	0.911448	0.123262	0.911448	0.130892	0.911448	0.128031	0.911448
0.906448	0.466108	0.906448	0.145674	0.906448	0.0846386	0.906448	0.0836849	0.906448	0.09799		0.906448	0.437498	0.906448	0.127554	0.906448	0.0655651	0.906448	0.0627041	0.906448	0.0793934		0.906448	0.476122	0.906448	0.148058	0.906448	0.0770092	0.906448	0.0722408	0.906448	0.0851154	0.906448	0.0970364		0.906448	0.498056	0.906448	0.159979	0.906448	0.0870228	0.906448	0.0841618	0.906448	0.0989437	0.906448	0.106096	0.906448	0.104189	0.906448
0.901371	0.41604	0.901371	0.111341	0.901371	0.0565052	0.901371	0.0579357	0.901371	0.0703335		0.901371	0.386953	0.901371	0.0965595	0.901371	0.0398159	0.901371	0.0345707	0.901371	0.054121		0.901371	0.424623	0.901371	0.116587	0.901371	0.0498295	0.901371	0.0493526	0.901371	0.0607967	0.901371	0.0731945		0.901371	0.443697	0.901371	0.129461	0.901371	0.0631809	0.901371	0.0612736	0.901371	0.0760555	0.901371	0.0822544	0.901371	0.0836849	0.901371
0.896371	0.365973	0.896371	0.0836849	0.896371	0.0298023	0.896371	0.0326633	0.896371	0.0460148		0.896371	0.338793	0.896371	0.0641346	0.896371	0.0121593	0.896371	0.0140667	0.896371	0.0298023		0.896371	0.374556	0.896371	0.0851154	0.896371	0.0240803	0.896371	0.025034	0.896371	0.0374317	0.896371	0.0474453		0.896371	0.396967	0.896371	0.102758	0.896371	0.0383854	0.896371	0.0379086	0.896371	0.0536442	0.896371	0.0627041	0.896371	0.0607967	0.896371
0.891293	0.316381	0.891293	0.0507832	0.891293	0.0026226	0.891293	0.00548363	0.891293	0.0178814		0.891293	0.291109	0.891293	0.0331402	0.891293	-0.0174046	0.891293	-0.0145435	0.891293	0.00214577		0.891293	0.329256	0.891293	0.0560284	0.891293	-0.000715256	0.891293	0.000238419	0.891293	0.0145435	0.891293	0.0245571		0.891293	0.350714	0.891293	0.0741482	0.891293	0.0154972	0.891293	0.015974	0.891293	0.0283718	0.891293	0.0407696	0.891293	0.0379086	0.891293
0.886292	0.270128	0.886292	0.0197887	0.886292	-0.025034	0.886292	-0.0202656	0.886292	-0.00739098		0.886292	0.241518	0.886292	0.00214577	0.886292	-0.0441074	0.886292	-0.0431538	0.886292	-0.0231266		0.886292	0.284433	0.886292	0.030756	0.886292	-0.0226498	0.886292	-0.0236034	0.886292	-0.00739098	0.886292	0.00309944		0.886292	0.306368	0.886292	0.0455379	0.886292	-0.00929832	0.886292	-0.00596046	0.886292	0.00691414	0.886292	0.0183582	0.886292	0.0154972	0.886292
0.881214	0.225782	0.881214	-0.00929832	0.881214	-0.0536442	0.881214	-0.0488758	0.881214	-0.0298023		0.881214	0.196218	0.881214	-0.0259876	0.881214	-0.0727177	0.881214	-0.0650883	0.881214	-0.0460148		0.881214	0.240088	0.881214	0.00119209	0.881214	-0.0488758	0.881214	-0.0464916	0.881214	-0.0321865	0.881214	-0.0188351		0.881214	0.262976	0.881214	0.0169277	0.881214	-0.0340939	0.881214	-0.0317097	0.881214	-0.0164509	0.881214	-0.00596046	0.881214	-0.00977516	0.881214
0.876214	0.180483	0.876214	-0.0379086	0.876214	-0.0798702	0.876214	-0.071764	0.876214	-0.0550747		0.876214	0.154257	0.876214	-0.0612736	0.876214	-0.0956059	0.876214	-0.0908375	0.876214	-0.0760555		0.876214	0.197649	0.876214	-0.0255108	0.876214	-0.0736713	0.876214	-0.0684261	0.876214	-0.0545979	0.876214	-0.0441074		0.876214	0.217676	0.876214	-0.0107288	0.876214	-0.0555515	0.876214	-0.0545979	0.876214	-0.0369549	0.876214	-0.0298023	0.876214	-0.0321865	0.876214
0.871136	0.139952	0.871136	-0.0712872	0.871136	-0.104666	0.871136	-0.0975132	0.871136	-0.0822544		0.871136	0.110388	0.871136	-0.0855923	0.871136	-0.123262	0.871136	-0.11754	0.871136	-0.101805		0.871136	0.156164	0.871136	-0.0536442	0.871136	-0.0960827	0.871136	-0.0932217	0.871136	-0.0784397	0.871136	-0.0674725		0.871136	0.178576	0.871136	-0.033617	0.871136	-0.0808239	0.871136	-0.0770092	0.871136	-0.0622272	0.871136	-0.05126	0.871136	-0.0531673	0.871136
0.866137	0.0960827	0.866137	-0.0970364	0.866137	-0.131845	0.866137	-0.126123	0.866137	-0.108957		0.866137	0.0679493	0.866137	-0.118494	0.866137	-0.152826	0.866137	-0.146151	0.866137	-0.1266		0.866137	0.117064	0.866137	-0.0832081	0.866137	-0.121355	0.866137	-0.118971	0.866137	-0.103712	0.866137	-0.0956059		0.866137	0.138998	0.866137	-0.0636578	0.866137	-0.104189	0.866137	-0.0994205	0.866137	-0.0841618	0.866137	-0.077486	0.866137	-0.0760555	0.866137
0.861058	0.054121	0.861058	-0.1266	0.861058	-0.157118	0.861058	-0.149012	0.861058	-0.137091		0.861058	0.0269413	0.861058	-0.147581	0.861058	-0.178576	0.861058	-0.171423	0.861058	-0.154734		0.861058	0.0751019	0.861058	-0.108957	0.861058	-0.145197	0.861058	-0.144243	0.861058	-0.128508	0.861058	-0.119925		0.861058	0.101328	0.861058	-0.0898838	0.861058	-0.128031	0.861058	-0.123739	0.861058	-0.109911	0.861058	-0.0984669	0.861058	-0.102758	0.861058
0.856058	0.0121593	0.856058	-0.158548	0.856058	-0.185728	0.856058	-0.179529	0.856058	-0.167131		0.856058	-0.0174046	0.856058	-0.176668	0.856058	-0.208616	0.856058	-0.199556	0.856058	-0.180006		0.856058	0.0340939	0.856058	-0.136614	0.856058	-0.173807	0.856058	-0.169039	0.856058	-0.156164	0.856058	-0.147104		0.856058	0.0641346	0.856058	-0.114202	0.856058	-0.152349	0.856058	-0.149965	0.856058	-0.13423	0.856058	-0.124216	0.856058	-0.12517	0.856058
0.851058	-0.0326633	0.851058	-0.187159	0.851058	-0.214338	0.851058	-0.208139	0.851058	-0.194311		0.851058	-0.0631809	0.851058	-0.212431	0.851058	-0.238657	0.851058	-0.230551	0.851058	-0.211954		0.851058	-0.0064373	0.851058	-0.165224	0.851058	-0.200987	0.851058	-0.198126	0.851058	-0.18096	0.851058	-0.1719		0.851058	0.0216961	0.851058	-0.145197	0.851058	-0.177622	0.851058	-0.174284	0.851058	-0.161409	0.851058	-0.151873	0.851058	-0.152349	0.851058
0.84598	-0.074625	0.84598	-0.223398	0.84598	-0.247717	0.84598	-0.240088	0.84598	-0.226259		0.84598	-0.107527	0.84598	-0.244856	0.84598	-0.26679	0.84598	-0.261068	0.84598	-0.242472		0.84598	-0.0455379	0.84598	-0.19908	0.84598	-0.230551	0.84598	-0.225306	0.84598	-0.212908	0.84598	-0.202894		0.84598	-0.0174046	0.84598	-0.172853	0.84598	-0.205755	0.84598	-0.203371	0.84598	-0.189066	0.84598	-0.180483	0.84598	-0.180006	0.84598
0.84098	-0.119448	0.84098	-0.254869	0.84098	-0.279665	0.84098	-0.267744	0.84098	-0.256777		0.84098	-0.152349	0.84098	-0.280142	0.84098	-0.304461	0.84098	-0.295401	0.84098	-0.280619		0.84098	-0.0908375	0.84098	-0.228643	0.84098	-0.259638	0.84098	-0.254393	0.84098	-0.242472	0.84098	-0.234842		0.84098	-0.0560284	0.84098	-0.201941	0.84098	-0.232458	0.84098	-0.22912	0.84098	-0.214815	0.84098	-0.210047	0.84098	-0.204802	0.84098
0.835901	-0.162363	0.835901	-0.291586	0.835901	-0.314474	0.835901	-0.302553	0.835901	-0.289679		0.835901	-0.196218	0.835901	-0.317335	0.835901	-0.338316	0.835901	-0.327826	0.835901	-0.311136		0.835901	-0.132799	0.835901	-0.263929	0.835901	-0.290155	0.835901	-0.288248	0.835901	-0.274897	0.835901	-0.266314		0.835901	-0.0975132	0.835901	-0.233412	0.835901	-0.262499	0.835901	-0.260115	0.835901	-0.248194	0.835901	-0.235796	0.835901	-0.240564	0.835901
0.830902	-0.211477	0.830902	-0.327826	0.830902	-0.349283	0.830902	-0.335932	0.830902	-0.326395		0.830902	-0.248671	0.830902	-0.355959	0.830902	-0.375032	0.830902	-0.364065	0.830902	-0.347853		0.830902	-0.175714	0.830902	-0.297785	0.830902	-0.320196	0.830902	-0.318289	0.830902	-0.307322	0.830902	-0.299215		0.830902	-0.139952	0.830902	-0.267267	0.830902	-0.294924	0.830902	-0.291586	0.830902	-0.279188	0.830902	-0.272036	0.830902	-0.272512	0.830902
0.825824	-0.259161	0.825824	-0.362158	0.825824	-0.381231	0.825824	-0.374079	0.825824	-0.357866		0.825824	-0.297308	0.825824	-0.396013	0.825824	-0.409365	0.825824	-0.398874	0.825824	-0.384092		0.825824	-0.223398	0.825824	-0.33164	0.825824	-0.355482	0.825824	-0.354052	0.825824	-0.341177	0.825824	-0.334501		0.825824	-0.181913	0.825824	-0.298262	0.825824	-0.324965	0.825824	-0.322104	0.825824	-0.309229	0.825824	-0.30303	0.825824	-0.30303	0.825824
0.820824	-0.310659	0.820824	-0.403643	0.820824	-0.419378	0.820824	-0.410795	0.820824	-0.399351		0.820824	-0.34833	0.820824	-0.441313	0.820824	-0.449896	0.820824	-0.439882	0.820824	-0.426054		0.820824	-0.269651	0.820824	-0.36931	0.820824	-0.393152	0.820824	-0.390291	0.820824	-0.378847	0.820824	-0.370264		0.820824	-0.227213	0.820824	-0.335932	0.820824	-0.357866	0.820824	-0.357389	0.820824	-0.345945	0.820824	-0.338793	0.820824	-0.336409	0.820824
0.815745	-0.366449	0.815745	-0.448465	0.815745	-0.463247	0.815745	-0.45228	0.815745	-0.440359		0.815745	-0.406981	0.815745	-0.485659	0.815745	-0.495672	0.815745	-0.485659	0.815745	-0.469923		0.815745	-0.323057	0.815745	-0.412226	0.815745	-0.43416	0.815745	-0.427961	0.815745	-0.416517	0.815745	-0.412226		0.815745	-0.27585	0.815745	-0.374079	0.815745	-0.396967	0.815745	-0.392675	0.815745	-0.383139	0.815745	-0.37694	0.815745	-0.376463	0.815745
0.810745	-0.421286	0.810745	-0.497103	0.810745	-0.507593	0.810745	-0.495672	0.810745	-0.485659		0.810745	-0.468969	0.810745	-0.533342	0.810745	-0.542879	0.810745	-0.530481	0.810745	-0.51713		0.810745	-0.375986	0.810745	-0.458002	0.810745	-0.473738	0.810745	-0.468969	0.810745	-0.460863	0.810745	-0.45228		0.810745	-0.325918	0.810745	-0.416517	0.810745	-0.436544	0.810745	-0.431776	0.810745	-0.423193	0.810745	-0.417471	0.810745	-0.413179	0.810745
0.805745	-0.481844	0.805745	-0.542879	0.805745	-0.554323	0.805745	-0.546694	0.805745	-0.531912		0.805745	-0.531912	0.805745	-0.587225	0.805745	-0.591516	0.805745	-0.580072	0.805745	-0.566721		0.805745	-0.43273	0.805745	-0.505209	0.805745	-0.519514	0.805745	-0.517607	0.805745	-0.507593	0.805745	-0.500441		0.805745	-0.381231	0.805745	-0.458956	0.805745	-0.478983	0.805745	-0.474215	0.805745	-0.467062	0.805745	-0.46134	0.805745	-0.459909	0.805745
0.800667	-0.547171	0.800667	-0.595331	0.800667	-0.605822	0.800667	-0.592947	0.800667	-0.581026		0.800667	-0.6001	0.800667	-0.641589	0.800667	-0.645881	0.800667	-0.639205	0.800667	-0.619173		0.800667	-0.494242	0.800667	-0.551462	0.800667	-0.569582	0.800667	-0.562906	0.800667	-0.557184	0.800667	-0.547647		0.800667	-0.43416	0.800667	-0.503302	0.800667	-0.524282	0.800667	-0.517607	0.800667	-0.512838	0.800667	-0.505686	0.800667	-0.50807	0.800667
0.795667	-0.616312	0.795667	-0.654464	0.795667	-0.661616	0.795667	-0.646834	0.795667	-0.634437		0.795667	-0.673537	0.795667	-0.703578	0.795667	-0.706439	0.795667	-0.691657	0.795667	-0.674014		0.795667	-0.560999	0.795667	-0.605822	0.795667	-0.620604	0.795667	-0.617266	0.795667	-0.610113	0.795667	-0.604391		0.795667	-0.49758	0.795667	-0.555277	0.795667	-0.571012	0.795667	-0.569582	0.795667	-0.563383	0.795667	-0.556231	0.795667	-0.555277	0.795667
0.790589	-0.691657	0.790589	-0.716453	0.790589	-0.717883	0.790589	-0.7093	0.790589	-0.695949		0.790589	-0.752215	0.790589	-0.772719	0.790589	-0.768428	0.790589	-0.755076	0.790589	-0.738864		0.790589	-0.629191	0.790589	-0.664477	0.790589	-0.676875	0.790589	-0.673537	0.790589	-0.665908	0.790589	-0.659232		0.790589	-0.560522	0.790589	-0.609159	0.790589	-0.623465	0.790589	-0.622511	0.790589	-0.613928	0.790589	-0.611067	0.790589	-0.607729	0.790589
0.785589	-0.769382	0.785589	-0.779872	0.785589	-0.779872	0.785589	-0.768905	0.785589	-0.7546		0.785589	-0.833278	0.785589	-0.837092	0.785589	-0.830894	0.785589	-0.819449	0.785589	-0.80276		0.785589	-0.700717	0.785589	-0.724082	0.785589	-0.73648	0.785589	-0.731711	0.785589	-0.72742	0.785589	-0.719314		0.785589	-0.62633	0.785589	-0.665431	0.785589	-0.678782	0.785589	-0.677829	0.785589	-0.669723	0.785589	-0.664954	0.785589	-0.664954	0.785589
0.780511	-0.856166	0.780511	-0.849967	0.780511	-0.849013	0.780511	-0.836616	0.780511	-0.824218		0.780511	-0.927215	0.780511	-0.916724	0.780511	-0.909095	0.780511	-0.897651	0.780511	-0.875239		0.780511	-0.781302	0.780511	-0.795608	0.780511	-0.800853	0.780511	-0.797038	0.780511	-0.790839	0.780511	-0.789886		0.780511	-0.704055	0.780511	-0.727897	0.780511	-0.738387	0.780511	-0.738864	0.780511	-0.732188	0.780511	-0.72885	0.780511	-0.727897	0.780511
0.775511	-0.947719	0.775511	-0.926261	0.775511	-0.924354	0.775511	-0.911479	0.775511	-0.899558		0.775511	-1.02926	0.775511	-1.00208	0.775511	-0.987773	0.775511	-0.975375	0.775511	-0.955348		0.775511	-0.874763	0.775511	-0.869517	0.775511	-0.873332	0.775511	-0.873332	0.775511	-0.867133	0.775511	-0.861888		0.775511	-0.786548	0.775511	-0.797515	0.775511	-0.81039	0.775511	-0.807528	0.775511	-0.80276	0.775511	-0.796084	0.775511	-0.795608	0.775511
0.770432	-1.05548	0.770432	-1.014	0.770432	-1.00637	0.770432	-0.992064	0.770432	-0.979667		0.770432	-1.14036	0.770432	-1.09125	0.770432	-1.08171	0.770432	-1.06311	0.770432	-1.0469		0.770432	-0.966792	0.770432	-0.952487	0.770432	-0.957732	0.770432	-0.954871	0.770432	-0.947719	0.770432	-0.945811		0.770432	-0.873809	0.770432	-0.875239	0.770432	-0.884299	0.770432	-0.882392	0.770432	-0.879054	0.770432	-0.87667	0.770432	-0.874763	0.770432
0.765432	-1.16373	0.765432	-1.10746	0.765432	-1.09601	0.765432	-1.08314	0.765432	-1.06693		0.765432	-1.25766	0.765432	-1.19567	0.765432	-1.17708	0.765432	-1.15753	0.765432	-1.14275		0.765432	-1.0736	0.765432	-1.0407	0.765432	-1.04738	0.765432	-1.04023	0.765432	-1.03498	0.765432	-1.03117		0.765432	-0.970607	0.765432	-0.954394	0.765432	-0.964885	0.765432	-0.964408	0.765432	-0.961547	0.765432	-0.955348	0.765432	-0.955825	0.765432
0.760354	-1.28675	0.760354	-1.20712	0.760354	-1.19472	0.760354	-1.17946	0.760354	-1.16563		0.760354	-1.39022	0.760354	-1.30249	0.760354	-1.2815	0.760354	-1.26386	0.760354	-1.2467		0.760354	-1.19091	0.760354	-1.13798	0.760354	-1.14179	0.760354	-1.13512	0.760354	-1.13464	0.760354	-1.12892		0.760354	-1.07742	0.760354	-1.04404	0.760354	-1.05405	0.760354	-1.05167	0.760354	-1.05119	0.760354	-1.04833	0.760354	-1.04785	0.760354
0.755355	-1.41788	0.755355	-1.31727	0.755355	-1.30153	0.755355	-1.28627	0.755355	-1.27149		0.755355	-1.53089	0.755355	-1.42503	0.755355	-1.39785	0.755355	-1.37973	0.755355	-1.36304		0.755355	-1.31631	0.755355	-1.24574	0.755355	-1.24479	0.755355	-1.24288	0.755355	-1.23907	0.755355	-1.23811		0.755355	-1.18852	0.755355	-1.14227	0.755355	-1.14847	0.755355	-1.15276	0.755355	-1.14561	0.755355	-1.14513	0.755355	-1.14751	0.755355
0.750355	-1.55759	0.750355	-1.43743	0.750355	-1.41883	0.750355	-1.40167	0.750355	-1.38593		0.750355	-1.683	0.750355	-1.55759	0.750355	-1.52183	0.750355	-1.50466	0.750355	-1.48464		0.750355	-1.45078	0.750355	-1.35923	0.750355	-1.35828	0.750355	-1.35828	0.750355	-1.35112	0.750355	-1.34731		0.750355	-1.31059	0.750355	-1.24527	0.750355	-1.25385	0.750355	-1.2548	0.750355	-1.25242	0.750355	-1.25194	0.750355	-1.25146	0.750355
0.745276	-1.71924	0.745276	-1.57238	0.745276	-1.5452	0.745276	-1.52612	0.745276	-1.5142		0.745276	-1.85562	0.745276	-1.7016	0.745276	-1.66536	0.745276	-1.64676	0.745276	-1.62673		0.745276	-1.60146	0.745276	-1.49131	0.745276	-1.48464	0.745276	-1.48559	0.745276	-1.48511	0.745276	-1.47653		0.745276	-1.45317	0.745276	-1.36972	0.745276	-1.37163	0.745276	-1.37544	0.745276	-1.3764	0.745276	-1.37306	0.745276	-1.37401	0.745276
0.740276	-1.89854	0.740276	-1.71924	0.740276	-1.68825	0.740276	-1.67585	0.740276	-1.6563		0.740276	-2.05112	0.740276	-1.86849	0.740276	-1.82558	0.740276	-1.80603	0.740276	-1.78838		0.740276	-1.77455	0.740276	-1.6377	0.740276	-1.63198	0.740276	-1.6315	0.740276	-1.62912	0.740276	-1.6253		0.740276	-1.60957	0.740276	-1.50085	0.740276	-1.50562	0.740276	-1.50943	0.740276	-1.51039	0.740276	-1.50848	0.740276	-1.50848	0.740276
0.735198	-2.09309	0.735198	-1.88375	0.735198	-1.85085	0.735198	-1.82891	0.735198	-1.81509		0.735198	-2.26141	0.735198	-2.05065	0.735198	-2.00344	0.735198	-1.97769	0.735198	-1.95862		0.735198	-1.95957	0.735198	-1.79697	0.735198	-1.78981	0.735198	-1.79029	0.735198	-1.78552	0.735198	-1.78409		0.735198	-1.77408	0.735198	-1.64962	0.735198	-1.65296	0.735198	-1.65534	0.735198	-1.65821	0.735198	-1.65344	0.735198	-1.65153	0.735198
0.730198	-2.31291	0.730198	-2.06686	0.730198	-2.02681	0.730198	-2.00773	0.730198	-1.99152		0.730198	-2.50412	0.730198	-2.25569	0.730198	-2.20419	0.730198	-2.17749	0.730198	-2.15651		0.730198	-2.17176	0.730198	-1.98008	0.730198	-1.9734	0.730198	-1.97388	0.730198	-1.97006	0.730198	-1.96863		0.730198	-1.96672	0.730198	-1.81652	0.730198	-1.81795	0.730198	-1.82558	0.730198	-1.82939	0.730198	-1.82558	0.730198	-1.82415	0.730198
0.72512	-2.55466	0.72512	-2.26856	0.72512	-2.22326	0.72512	-2.20228	0.72512	-2.18225		0.72512	-2.76161	0.72512	-2.48266	0.72512	-2.42115	0.72512	-2.39588	0.72512	-2.37299		0.72512	-2.40112	0.72512	-2.1813	0.72512	-2.16986	0.72512	-2.17176	0.72512	-2.17319	0.72512	-2.1689		0.72512	-2.17606	0.72512	-2.00106	0.72512	-2.00392	0.72512	-2.00964	0.72512	-2.01584	0.72512	-2.01059	0.72512	-2.01488	0.72512
0.72012	-2.82598	0.72012	-2.49697	0.72012	-2.45167	0.72012	-2.42401	0.72012	-2.40446		0.72012	-3.05725	0.72012	-2.73872	0.72012	-2.67292	0.72012	-2.6486	0.72012	-2.62428		0.72012	-2.66052	0.72012	-2.41066	0.72012	-2.39731	0.72012	-2.40065	0.72012	-2.4016	0.72012	-2.39874		0.72012	-2.41066	0.72012	-2.20896	0.72012	-2.21087	0.72012	-2.22183	0.72012	-2.22612	0.72012	-2.22565	0.72012	-2.22374	0.72012
0.715042	-3.11352	0.715042	-2.73825	0.715042	-2.69009	0.715042	-2.66052	0.715042	-2.6424		0.715042	-3.37483	0.715042	-3.0172	0.715042	-2.94615	0.715042	-2.91658	0.715042	-2.89036		0.715042	-2.94043	0.715042	-2.65432	0.715042	-2.6424	0.715042	-2.64574	0.715042	-2.64956	0.715042	-2.64956		0.715042	-2.66338	0.715042	-2.43021	0.715042	-2.43641	0.715042	-2.44976	0.715042	-2.45739	0.715042	-2.45501	0.715042	-2.45453	0.715042
0.710042	-3.45112	0.710042	-3.0234	0.710042	-2.96713	0.710042	-2.9409	0.710042	-2.91801		0.710042	-3.74104	0.710042	-3.33811	0.710042	-3.26706	0.710042	-3.23035	0.710042	-3.20555		0.710042	-3.26754	0.710042	-2.94329	0.710042	-2.9347	0.710042	-2.94376	0.710042	-2.94329	0.710042	-2.94424		0.710042	-2.9595	0.710042	-2.69629	0.710042	-2.70201	0.710042	-2.71727	0.710042	-2.72776	0.710042	-2.72633	0.710042	-2.72203	0.710042
0.704964	-3.82878	0.704964	-3.34431	0.704964	-3.28232	0.704964	-3.25419	0.704964	-3.23082		0.704964	-4.15684	0.704964	-3.70194	0.704964	-3.62708	0.704964	-3.58941	0.704964	-3.56032		0.704964	-3.63375	0.704964	-3.26659	0.704964	-3.25705	0.704964	-3.27183	0.704964	-3.27183	0.704964	-3.27946		0.704964	-3.28566	0.704964	-2.99097	0.704964	-3.00098	0.704964	-3.0191	0.704964	-3.03865	0.704964	-3.03198	0.704964	-3.03293	0.704964
0.699964	-4.25698	0.699964	-3.70242	0.699964	-3.63995	0.699964	-3.61706	0.699964	-3.58559		0.699964	-4.62319	0.699964	-4.1187	0.699964	-4.03859	0.699964	-4.00235	0.699964	-3.9704		0.699964	-4.04622	0.699964	-3.64043	0.699964	-3.63375	0.699964	-3.65235	0.699964	-3.65807	0.699964	-3.66189		0.699964	-3.66332	0.699964	-3.3281	0.699964	-3.34622	0.699964	-3.37245	0.699964	-3.39056	0.699964	-3.38818	0.699964	-3.38866	0.699964
0.694963	-4.73334	0.694963	-4.11488	0.694963	-4.04765	0.694963	-4.01618	0.694963	-3.99138		0.694963	-5.14724	0.694963	-4.59125	0.694963	-4.50494	0.694963	-4.4687	0.694963	-4.43818		0.694963	-4.51257	0.694963	-4.06147	0.694963	-4.06291	0.694963	-4.08675	0.694963	-4.09533	0.694963	-4.10058		0.694963	-4.07959	0.694963	-3.71005	0.694963	-3.74009	0.694963	-3.7749	0.694963	-3.79158	0.694963	-3.7954	0.694963	-3.78443	0.694963
0.689885	-5.27741	0.689885	-4.58171	0.689885	-4.50971	0.689885	-4.48014	0.689885	-4.45106		0.689885	-5.74234	0.689885	-5.13961	0.689885	-5.05187	0.689885	-5.01849	0.689885	-4.97939		0.689885	-5.03709	0.689885	-4.55071	0.689885	-4.56407	0.689885	-4.59172	0.689885	-4.6065	0.689885	-4.61366		0.689885	-4.55548	0.689885	-4.1597	0.689885	-4.19642	0.689885	-4.23981	0.689885	-4.25889	0.689885	-4.26318	0.689885	-4.25793	0.689885
0.684885	-5.8892	0.684885	-5.1191	0.684885	-5.04615	0.684885	-5.01134	0.684885	-4.98559		0.684885	-6.41372	0.684885	-5.76475	0.684885	-5.6813	0.684885	-5.64506	0.684885	-5.60786		0.684885	-5.63552	0.684885	-5.11243	0.684885	-5.13579	0.684885	-5.18014	0.684885	-5.19969	0.684885	-5.20637		0.684885	-5.09717	0.684885	-4.67088	0.684885	-4.72381	0.684885	-4.7815	0.684885	-4.80773	0.684885	-4.8063	0.684885	-4.80201	0.684885
0.679808	-6.58395	0.679808	-5.73423	0.679808	-5.66461	0.679808	-5.63266	0.679808	-5.60214		0.679808	-7.16856	0.679808	-6.4781	0.679808	-6.40562	0.679808	-6.37224	0.679808	-6.34029		0.679808	-6.31406	0.679808	-5.75712	0.679808	-5.80337	0.679808	-5.86393	0.679808	-5.89302	0.679808	-5.90303		0.679808	-5.70943	0.679808	-5.25786	0.679808	-5.34083	0.679808	-5.40664	0.679808	-5.44621	0.679808	-5.45241	0.679808	-5.44335	0.679808
0.674808	-7.3469	0.674808	-6.41277	0.674808	-6.34935	0.674808	-6.32265	0.674808	-6.29117		0.674808	-7.99826	0.674808	-7.28109	0.674808	-7.21529	0.674808	-7.19526	0.674808	-7.15902		0.674808	-7.0546	0.674808	-6.48048	0.674808	-6.55439	0.674808	-6.6364	0.674808	-6.67026	0.674808	-6.6817		0.674808	-6.38082	0.674808	-5.91543	0.674808	-6.03082	0.674808	-6.12142	0.674808	-6.1672	0.674808	-6.17435	0.674808	-6.15909	0.674808
0.669729	-8.22905	0.669729	-7.21767	0.669729	-7.15998	0.669729	-7.14138	0.669729	-7.11039		0.669729	-8.96147	0.669729	-8.22667	0.669729	-8.18089	0.669729	-8.16945	0.669729	-8.13797		0.669729	-7.92292	0.669729	-7.33831	0.669729	-7.45275	0.669729	-7.56243	0.669729	-7.60105	0.669729	-7.61965		0.669729	-7.16141	0.669729	-6.69792	0.669729	-6.84621	0.669729	-6.97115	0.669729	-7.0298	0.669729	-7.04124	0.669729	-7.02599	0.669729
0.664729	-9.23518	0.664729	-8.14942	0.664729	-8.10411	0.664729	-8.09935	0.664729	-8.06692		0.664729	-10.0506	0.664729	-9.31672	0.664729	-9.30241	0.664729	-9.3191	0.664729	-9.28238		0.664729	-8.90568	0.664729	-8.333	0.664729	-8.50848	0.664729	-8.64533	0.664729	-8.70493	0.664729	-8.72687		0.664729	-8.04737	0.664729	-7.61059	0.664729	-7.81563	0.664729	-7.97346	0.664729	-8.05452	0.664729	-8.06168	0.664729	-8.04403	0.664729
0.659651	-10.3643	0.659651	-9.21801	0.659651	-9.19322	0.659651	-9.20323	0.659651	-9.18034		0.659651	-11.2699	0.659651	-10.5794	0.659651	-10.6037	0.659651	-10.6438	0.659651	-10.6204		0.659651	-10.0081	0.659651	-9.48171	0.659651	-9.72919	0.659651	-9.91086	0.659651	-9.98429	0.659651	-10.0143		0.659651	-9.04206	0.659651	-8.65868	0.659651	-8.93858	0.659651	-9.14362	0.659651	-9.24376	0.659651	-9.25663	0.659651	-9.23708	0.659651
0.654651	-11.6346	0.654651	-10.4421	0.654651	-10.4621	0.654651	-10.4874	0.654651	-10.4711		0.654651	-12.6298	0.654651	-12.0194	0.654651	-12.1062	0.654651	-12.1849	0.654651	-12.1611		0.654651	-11.2346	0.654651	-10.8116	0.654651	-11.1506	0.654651	-11.3848	0.654651	-11.4801	0.654651	-11.5278		0.654651	-10.155	0.654651	-9.87319	0.654651	-10.2427	0.654651	-10.5036	0.654651	-10.6371	0.654651	-10.6581	0.654651	-10.6404	0.654651
0.649572	-13.0342	0.649572	-11.8306	0.649572	-11.9069	0.649572	-11.9679	0.649572	-11.9508		0.649572	-14.1171	0.649572	-13.6483	0.649572	-13.8252	0.649572	-13.9502	0.649572	-13.9478		0.649572	-12.5821	0.649572	-12.326	0.649572	-12.7767	0.649572	-13.0818	0.649572	-13.213	0.649572	-13.2826		0.649572	-11.379	0.649572	-11.2603	0.649572	-11.7481	0.649572	-12.0805	0.649572	-12.2483	0.649572	-12.2841	0.649572	-12.2703	0.649572
0.644573	-14.5815	0.644573	-13.4171	0.644573	-13.5806	0.644573	-13.6779	0.644573	-13.6769		0.644573	-15.7421	0.644573	-15.5004	0.644573	-15.7946	0.644573	-15.9867	0.644573	-16.023		0.644573	-14.0636	0.644573	-14.0484	0.644573	-14.6559	0.644573	-15.0536	0.644573	-15.2243	0.644573	-15.3168		0.644573	-12.7304	0.644573	-12.8434	0.644573	-13.4838	0.644573	-13.9044	0.644573	-14.1285	0.644573	-14.1886	0.644573	-14.1795	0.644573
0.639573	-16.209	0.639573	-15.1699	0.639573	-15.4369	0.639573	-15.5838	0.639573	-15.6086		0.639573	-17.4244	0.639573	-17.4869	0.639573	-17.9356	0.639573	-18.2169	0.639573	-18.2865		0.639573	-15.5981	0.639573	-15.9152	0.639573	-16.7144	0.639573	-17.2151	0.639573	-17.4387	0.639573	-17.5698		0.639573	-14.1337	0.639573	-14.5724	0.639573	-15.3998	0.639573	-15.929	0.639573	-16.2213	0.639573	-16.3053	0.639573	-16.3096	0.639573
0.634495	-17.9828	0.634495	-17.1502	0.634495	-17.5551	0.634495	-17.7701	0.634495	-17.824		0.634495	-19.2202	0.634495	-19.7013	0.634495	-20.3298	0.634495	-20.7198	0.634495	-20.8495		0.634495	-17.2451	0.634495	-17.9942	0.634495	-19.0151	0.634495	-19.647	0.634495	-19.9388	0.634495	-20.119		0.634495	-15.6425	0.634495	-16.5136	0.634495	-17.5589	0.634495	-18.226	0.634495	-18.5831	0.634495	-18.7133	0.634495	-18.7352	0.634495
0.629495	-19.8134	0.629495	-19.2955	0.629495	-19.8687	0.629495	-20.1758	0.629495	-20.2716		0.629495	-21.006	0.629495	-22.0168	0.629495	-22.857	0.629495	-23.3806	0.629495	-23.5833		0.629495	-18.8893	0.629495	-20.1906	0.629495	-21.4532	0.629495	-22.2195	0.629495	-22.6267	0.629495	-22.8589		0.629495	-17.175	0.629495	-18.5679	0.629495	-19.8692	0.629495	-20.6836	0.629495	-21.1428	0.629495	-21.3316	0.629495	-21.3965	0.629495
0.624416	-21.6492	0.624416	-21.5753	0.624416	-22.3454	0.624416	-22.7607	0.624416	-22.9257		0.624416	-22.7321	0.624416	-24.3743	0.624416	-25.4577	0.624416	-26.1358	0.624416	-26.4281		0.624416	-20.4819	0.624416	-22.4265	0.624416	-23.9643	0.624416	-24.8874	0.624416	-25.3957	0.624416	-25.7147		0.624416	-18.6656	0.624416	-20.6917	0.624416	-22.2462	0.624416	-23.2418	0.624416	-23.8141	0.624416	-24.0935	0.624416	-24.2113	0.624416
0.619416	-23.3987	0.619416	-23.9004	0.619416	-24.8898	0.619416	-25.4348	0.619416	-25.6852		0.619416	-24.3004	0.619416	-26.6236	0.619416	-27.9645	0.619416	-28.8142	0.619416	-29.2271		0.619416	-21.9248	0.619416	-24.5636	0.619416	-26.358	0.619416	-27.4609	0.619416	-28.1194	0.619416	-28.5276		0.619416	-20.0342	0.619416	-22.7445	0.619416	-24.5779	0.619416	-25.7591	0.619416	-26.47	0.619416	-26.8501	0.619416	-27.0537	0.619416
0.614338	-24.9604	0.614338	-26.1448	0.614338	-27.3608	0.614338	-28.0551	0.614338	-28.4237		0.614338	-25.5965	0.614338	-28.6177	0.614338	-30.2108	0.614338	-31.2365	0.614338	-31.7944		0.614338	-23.1064	0.614338	-26.4433	0.614338	-28.4918	0.614338	-29.7655	0.614338	-30.5608	0.614338	-31.0968		0.614338	-21.1795	0.614338	-24.5822	0.614338	-26.6718	0.614338	-28.0412	0.614338	-28.9129	0.614338	-29.4198	0.614338	-29.7421	0.614338
0.609339	-26.2164	0.609339	-28.1347	0.609339	-29.6076	0.609339	-30.4564	0.609339	-30.9523		0.609339	-26.5196	0.609339	-30.1784	0.609339	-32.0066	0.609339	-33.193	0.609339	-33.904		0.609339	-23.9285	0.609339	-27.9025	0.609339	-30.1369	0.609339	-31.5675	0.609339	-32.5192	0.609339	-33.1925		0.609339	-22.0087	0.609339	-26.05	0.609339	-28.3517	0.609339	-29.879	0.609339	-30.9094	0.609339	-31.5756	0.609339	-32.0367	0.609339
0.60426	-27.0365	0.60426	-29.6959	0.60426	-31.3605	0.60426	-32.3771	0.60426	-33.0237		0.60426	-26.9526	0.60426	-31.1221	0.60426	-33.1167	0.60426	-34.4404	0.60426	-35.2954		0.60426	-24.2952	0.60426	-28.7336	0.60426	-31.0878	0.60426	-32.6413	0.60426	-33.7228	0.60426	-34.5281		0.60426	-22.4217	0.60426	-26.9407	0.60426	-29.3902	0.60426	-31.0572	0.60426	-32.2255	0.60426	-33.0557	0.60426	-33.6627	0.60426
0.59926	-27.5048	0.59926	-30.8374	0.59926	-32.6837	0.59926	-33.8496	0.59926	-34.6393		0.59926	-27.0346	0.59926	-31.5427	0.59926	-33.6355	0.59926	-35.077	0.59926	-36.0569		0.59926	-24.3119	0.59926	-29.0388	0.59926	-31.432	0.59926	-33.0719	0.59926	-34.2673	0.59926	-35.2005		0.59926	-22.508	0.59926	-27.3384	0.59926	-29.8647	0.59926	-31.6199	0.59926	-32.9145	0.59926	-33.9011	0.59926	-34.6445	0.59926
0.594182	-27.4943	0.594182	-31.3634	0.594182	-33.327	0.594182	-34.6063	0.594182	-35.5343		0.594182	-26.6608	0.594182	-31.3066	0.594182	-33.4138	0.594182	-34.8834	0.594182	-35.9649		0.594182	-23.8903	0.594182	-28.684	0.594182	-31.0205	0.594182	-32.6709	0.594182	-33.9574	0.594182	-34.9854		0.594182	-22.1885	0.594182	-27.1238	0.594182	-29.61	0.594182	-31.4068	0.594182	-32.7796	0.594182	-33.892	0.594182	-34.7828	0.594182
0.589182	-27.0327	0.589182	-31.247	0.589182	-33.2397	0.589182	-34.5968	0.589182	-35.6292		0.589182	-25.874	0.589182	-30.4531	0.589182	-32.504	0.589182	-33.9531	0.589182	-35.0717		0.589182	-23.0874	0.589182	-27.7327	0.589182	-29.94	0.589182	-31.5427	0.589182	-32.8506	0.589182	-33.9249		0.589182	-21.5038	0.589182	-26.3246	0.589182	-28.6931	0.589182	-30.4617	0.589182	-31.8579	0.589182	-33.0619	0.589182	-34.0489	0.589182
0.584182	-26.1706	0.584182	-30.5275	0.584182	-32.4744	0.584182	-33.8487	0.584182	-34.942		0.584182	-24.783	0.584182	-29.1241	0.584182	-31.0253	0.584182	-32.3881	0.584182	-33.5025		0.584182	-21.9963	0.584182	-26.3289	0.584182	-28.3278	0.584182	-29.8165	0.584182	-31.0873	0.584182	-32.1678		0.584182	-20.5353	0.584182	-25.0724	0.584182	-27.2521	0.584182	-28.921	0.584182	-30.2924	0.584182	-31.5131	0.584182	-32.5679	0.584182
0.579103	-25.0119	0.579103	-29.2958	0.579103	-31.1364	0.579103	-32.4711	0.579103	-33.5773		0.579103	-23.4545	0.579103	-27.4442	0.579103	-29.1461	0.579103	-30.3754	0.579103	-31.4316		0.579103	-20.6984	0.579103	-24.6061	0.579103	-26.3618	0.579103	-27.6936	0.579103	-28.8747	0.579103	-29.8995		0.579103	-19.3685	0.579103	-23.4884	0.579103	-25.4468	0.579103	-26.9617	0.579103	-28.2434	0.579103	-29.4379	0.579103	-30.5027	0.579103
0.574103	-23.6143	0.574103	-27.6803	0.574103	-29.3459	0.574103	-30.5928	0.574103	-31.6509		0.574103	-21.9782	0.574103	-25.5383	0.574103	-27.0103	0.574103	-28.0741	0.574103	-29.0297		0.574103	-19.2774	0.574103	-22.7011	0.574103	-24.1774	0.574103	-25.3356	0.574103	-26.3895	0.574103	-27.3217		0.574103	-18.0786	0.574103	-21.7322	0.574103	-23.4273	0.574103	-24.7544	0.574103	-25.9193	0.574103	-27.0241	0.574103	-28.0417	0.574103
0.569026	-22.0402	0.569026	-25.7715	0.569026	-27.2354	0.569026	-28.3435	0.569026	-29.3134		0.569026	-20.397	0.569026	-23.4979	0.569026	-24.7353	0.569026	-25.6217	0.569026	-26.4481		0.569026	-17.7811	0.569026	-20.7046	0.569026	-21.9267	0.569026	-22.889	0.569026	-23.7893	0.569026	-24.6156		0.569026	-16.7092	0.569026	-19.8787	0.569026	-21.3126	0.569026	-22.4436	0.569026	-23.4483	0.569026	-24.4487	0.569026	-25.3819	0.569026
0.564026	-20.47	0.564026	-23.8265	0.564026	-25.0634	0.564026	-26.008	0.564026	-26.8639		0.564026	-18.8678	0.564026	-21.5343	0.564026	-22.5423	0.564026	-23.27	0.564026	-23.9709		0.564026	-16.3472	0.564026	-18.8258	0.564026	-19.8034	0.564026	-20.5911	0.564026	-21.3502	0.564026	-22.0445		0.564026	-15.3912	0.564026	-18.1225	0.564026	-19.3127	0.564026	-20.2554	0.564026	-21.1085	0.564026	-21.9773	0.564026	-22.8094	0.564026
0.558948	-18.8983	0.558948	-21.8604	0.558948	-22.8742	0.558948	-23.6662	0.558948	-24.3872		0.558948	-17.3705	0.558948	-19.6489	0.558948	-20.4624	0.558948	-21.0417	0.558948	-21.6263		0.558948	-14.9682	0.558948	-17.0549	0.558948	-17.8364	0.558948	-18.4682	0.558948	-19.0809	0.558948	-19.6737		0.558948	-14.1252	0.558948	-16.454	0.558948	-17.4468	0.558948	-18.2203	0.558948	-18.9288	0.558948	-19.6789	0.558948	-20.3999	0.558948
0.553947	-17.3896	0.553947	-19.9655	0.553947	-20.7857	0.553947	-21.417	0.553947	-22.023		0.553947	-15.9548	0.553947	-17.8869	0.553947	-18.5512	0.553947	-19.0027	0.553947	-19.4748		0.553947	-13.6822	0.553947	-15.4374	0.553947	-16.0692	0.553947	-16.5752	0.553947	-17.0801	0.553947	-17.5527		0.553947	-12.9445	0.553947	-14.9325	0.553947	-15.7579	0.553947	-16.3868	0.553947	-16.9771	0.553947	-17.6051	0.553947	-18.2207	0.553947
0.548869	-15.9395	0.548869	-18.1621	0.548869	-18.8087	0.548869	-19.3146	0.548869	-19.8172		0.548869	-14.6206	0.548869	-16.26	0.548869	-16.7964	0.548869	-17.154	0.548869	-17.5384		0.548869	-12.482	0.548869	-13.9611	0.548869	-14.4818	0.548869	-14.8857	0.548869	-15.2968	0.548869	-15.6825		0.548869	-11.8354	0.548869	-13.5391	0.548869	-14.2291	0.548869	-14.7513	0.548869	-15.2362	0.548869	-15.7669	0.548869	-16.281	0.548869
0.543869	-14.602	0.543869	-16.5075	0.543869	-17.0134	0.543869	-17.4115	0.543869	-17.8188		0.543869	-13.3908	0.543869	-14.7799	0.543869	-15.2252	0.543869	-15.5123	0.543869	-15.8175		0.543869	-11.3943	0.543869	-12.6584	0.543869	-13.0866	0.543869	-13.419	0.543869	-13.7532	0.543869	-14.067		0.543869	-10.8288	0.543869	-12.2917	0.543869	-12.8801	0.543869	-13.3126	0.543869	-13.717	0.543869	-14.1619	0.543869	-14.5972	0.543869
0.538791	-13.3617	0.538791	-14.9816	0.538791	-15.3778	0.538791	-15.6935	0.538791	-16.0177		0.538791	-12.2531	0.538791	-13.428	0.538791	-13.8052	0.538791	-14.0312	0.538791	-14.2859		0.538791	-10.3977	0.538791	-11.4749	0.538791	-11.8449	0.538791	-12.1196	0.538791	-12.3919	0.538791	-12.6541		0.538791	-9.90323	0.538791	-11.1669	0.538791	-11.6704	0.538791	-12.0304	0.538791	-12.369	0.538791	-12.75	0.538791	-13.1276	0.538791
0.533792	-12.2207	0.533792	-13.5973	0.533792	-13.9087	0.533792	-14.1576	0.533792	-14.4203		0.533792	-11.215	0.533792	-12.2092	0.533792	-12.5235	0.533792	-12.7094	0.533792	-12.9197		0.533792	-9.49697	0.533792	-10.4182	0.533792	-10.7353	0.533792	-10.968	0.533792	-11.2012	0.533792	-11.4258		0.533792	-9.0597	0.533792	-10.1498	0.533792	-10.5894	0.533792	-10.9008	0.533792	-11.1869	0.533792	-11.5145	0.533792	-11.8378	0.533792
0.528791	-11.1454	0.528791	-12.3113	0.528791	-12.5511	0.528791	-12.7471	0.528791	-12.9698		0.528791	-10.2289	0.528791	-11.061	0.528791	-11.3304	0.528791	-11.4921	0.528791	-11.6718		0.528791	-8.64914	0.528791	-9.43688	0.528791	-9.71011	0.528791	-9.91658	0.528791	-10.1121	0.528791	-10.3057		0.528791	-8.26624	0.528791	-9.19608	0.528791	-9.58327	0.528791	-9.85793	0.528791	-10.1054	0.528791	-10.3867	0.528791	-10.6671	0.528791
0.523713	-10.1946	0.523713	-11.1754	0.523713	-11.3638	0.523713	-11.5211	0.523713	-11.7104		0.523713	-9.36106	0.523713	-10.0487	0.523713	-10.2818	0.523713	-10.4173	0.523713	-10.5765		0.523713	-7.90575	0.523713	-8.57047	0.523713	-8.80602	0.523713	-8.99294	0.523713	-9.16556	0.523713	-9.33674		0.523713	-7.56386	0.523713	-8.35589	0.523713	-8.6973	0.523713	-8.93811	0.523713	-9.15745	0.523713	-9.40446	0.523713	-9.65718	0.523713
0.518713	-9.30527	0.518713	-10.1245	0.518713	-10.2709	0.518713	-10.4096	0.518713	-10.5665		0.518713	-8.55282	0.518713	-9.1112	0.518713	-9.30766	0.518713	-9.42401	0.518713	-9.57231		0.518713	-7.21529	0.518713	-7.76461	0.518713	-7.97012	0.518713	-8.13988	0.518713	-8.29628	0.518713	-8.45507		0.518713	-6.90535	0.518713	-7.57435	0.518713	-7.87046	0.518713	-8.08695	0.518713	-8.28818	0.518713	-8.50991	0.518713	-8.73593	0.518713
0.513635	-8.50657	0.513635	-9.17462	0.513635	-9.28763	0.513635	-9.40541	0.513635	-9.54226		0.513635	-7.81944	0.513635	-8.25718	0.513635	-8.41454	0.513635	-8.52421	0.513635	-8.65534		0.513635	-6.58681	0.513635	-7.03457	0.513635	-7.20957	0.513635	-7.36168	0.513635	-7.50902	0.513635	-7.65589		0.513635	-6.30596	0.513635	-6.85337	0.513635	-7.11468	0.513635	-7.30684	0.513635	-7.49472	0.513635	-7.69833	0.513635	-7.90909	0.513635
0.508635	-7.7689	0.508635	-8.30248	0.508635	-8.38307	0.508635	-8.4875	0.508635	-8.61434		0.508635	-7.1409	0.508635	-7.47183	0.508635	-7.58865	0.508635	-7.68974	0.508635	-7.8161		0.508635	-6.00936	0.508635	-6.3565	0.508635	-6.50337	0.508635	-6.64642	0.508635	-6.78756	0.508635	-6.92251		0.508635	-5.74949	0.508635	-6.19104	0.508635	-6.40895	0.508635	-6.59111	0.508635	-6.75943	0.508635	-6.94778	0.508635	-7.14186	0.508635
0.503556	-7.09227	0.503556	-7.50473	0.503556	-7.55909	0.503556	-7.65207	0.503556	-7.77033		0.503556	-6.51815	0.503556	-6.74226	0.503556	-6.83763	0.503556	-6.93157	0.503556	-7.04887		0.503556	-5.47721	0.503556	-5.73614	0.503556	-5.85916	0.503556	-5.98934	0.503556	-6.12524	0.503556	-6.25732		0.503556	-5.23736	0.503556	-5.56828	0.503556	-5.76093	0.503556	-5.92496	0.503556	-6.08661	0.503556	-6.264	0.503556	-6.44472	0.503556
0.498557	-6.46665	0.498557	-6.77087	0.498557	-6.80234	0.498557	-6.8858	0.498557	-6.99928		0.498557	-5.94928	0.498557	-6.0828	0.498557	-6.15385	0.498557	-6.23348	0.498557	-6.34458		0.498557	-4.98845	0.498557	-5.16154	0.498557	-5.26406	0.498557	-5.38566	0.498557	-5.51679	0.498557	-5.64697		0.498557	-4.76005	0.498557	-5.00371	0.498557	-5.16297	0.498557	-5.31222	0.498557	-5.46576	0.498557	-5.63552	0.498557	-5.80909	0.498557
0.493479	-5.88825	0.493479	-6.0971	0.493479	-6.10855	0.493479	-6.18579	0.493479	-6.28879		0.493479	-5.42285	0.493479	-5.47482	0.493479	-5.51869	0.493479	-5.59642	0.493479	-5.70419		0.493479	-4.53164	0.493479	-4.63655	0.493479	-4.71522	0.493479	-4.83396	0.493479	-4.95936	0.493479	-5.08239		0.493479	-4.3142	0.493479	-4.47967	0.493479	-4.61318	0.493479	-4.75099	0.493479	-4.89833	0.493479	-5.05712	0.493479	-5.22067	0.493479
0.488479	-5.3704	0.488479	-5.49676	0.488479	-5.49056	0.488479	-5.56018	0.488479	-5.66175		0.488479	-4.94983	0.488479	-4.93409	0.488479	-4.96032	0.488479	-5.02755	0.488479	-5.13341		0.488479	-4.12203	0.488479	-4.16352	0.488479	-4.22741	0.488479	-4.3409	0.488479	-4.46155	0.488479	-4.58266		0.488479	-3.91747	0.488479	-4.0095	0.488479	-4.12537	0.488479	-4.2565	0.488479	-4.38954	0.488479	-4.54833	0.488479	-4.69663	0.488479
0.483479	-4.89976	0.483479	-4.9546	0.483479	-4.93218	0.483479	-4.99799	0.483479	-5.09097		0.483479	-4.52353	0.483479	-4.4501	0.483479	-4.45821	0.483479	-4.51686	0.483479	-4.61938		0.483479	-3.75201	0.483479	-3.74199	0.483479	-3.79111	0.483479	-3.89506	0.483479	-4.01618	0.483479	-4.13157		0.483479	-3.55841	0.483479	-3.59227	0.483479	-3.68334	0.483479	-3.80208	0.483479	-3.93273	0.483479	-4.0815	0.483479	-4.22169	0.483479
0.4784	-4.47013	0.4784	-4.46727	0.4784	-4.43007	0.4784	-4.49254	0.4784	-4.58695		0.4784	-4.13157	0.4784	-4.01188	0.4784	-4.0095	0.4784	-4.06434	0.4784	-4.15589		0.4784	-3.41584	0.4784	-3.36005	0.4784	-3.39772	0.4784	-3.49452	0.4784	-3.61134	0.4784	-3.72244		0.4784	-3.22796	0.4784	-3.217	0.4784	-3.28661	0.4784	-3.40106	0.4784	-3.52265	0.4784	-3.66379	0.4784	-3.79683	0.4784
0.4734	-4.0815	0.4734	-4.0281	0.4734	-3.98232	0.4734	-4.03763	0.4734	-4.1268		0.4734	-3.77728	0.4734	-3.62326	0.4734	-3.608	0.4734	-3.66093	0.4734	-3.74152		0.4734	-3.11209	0.4734	-3.01815	0.4734	-3.0439	0.4734	-3.13498	0.4734	-3.24465	0.4734	-3.35528		0.4734	-2.93327	0.4734	-2.87844	0.4734	-2.93947	0.4734	-3.04008	0.4734	-3.15644	0.4734	-3.28709	0.4734	-3.41822	0.4734
0.468322	-3.73436	0.468322	-3.63471	0.468322	-3.58464	0.468322	-3.63137	0.468322	-3.71863		0.468322	-3.45971	0.468322	-3.27565	0.468322	-3.24656	0.468322	-3.29329	0.468322	-3.37149		0.468322	-2.83934	0.468322	-2.72251	0.468322	-2.73157	0.468322	-2.81502	0.468322	-2.91372	0.468322	-3.02149		0.468322	-2.66911	0.468322	-2.58137	0.468322	-2.62571	0.468322	-2.71822	0.468322	-2.82742	0.468322	-2.94806	0.468322	-3.07013	0.468322
0.463322	-3.41441	0.463322	-3.28518	0.463322	-3.22749	0.463322	-3.26945	0.463322	-3.35003		0.463322	-3.17456	0.463322	-2.97094	0.463322	-2.92946	0.463322	-2.96331	0.463322	-3.03722		0.463322	-2.59663	0.463322	-2.45691	0.463322	-2.45024	0.463322	-2.51986	0.463322	-2.61475	0.463322	-2.71536		0.463322	-2.43164	0.463322	-2.3234	0.463322	-2.35058	0.463322	-2.43259	0.463322	-2.5313	0.463322	-2.64288	0.463322	-2.76018	0.463322
0.458244	-3.12783	0.458244	-2.97667	0.458244	-2.90752	0.458244	-2.94281	0.458244	-3.011		0.458244	-2.91372	0.458244	-2.69152	0.458244	-2.64336	0.458244	-2.66958	0.458244	-2.72871		0.458244	-2.37347	0.458244	-2.21802	0.458244	-2.19942	0.458244	-2.2576	0.458244	-2.34343	0.458244	-2.43307		0.458244	-2.21992	0.458244	-2.09499	0.458244	-2.10262	0.458244	-2.17081	0.458244	-2.2576	0.458244	-2.3625	0.458244	-2.47217	0.458244
0.453244	-2.87558	0.453244	-2.70248	0.453244	-2.62428	0.453244	-2.65146	0.453244	-2.71011		0.453244	-2.6877	0.453244	-2.45214	0.453244	-2.38873	0.453244	-2.40065	0.453244	-2.45691		0.453244	-2.18369	0.453244	-2.01298	0.453244	-1.98294	0.453244	-2.0249	0.453244	-2.09785	0.453244	-2.18369		0.453244	-2.04111	0.453244	-1.89234	0.453244	-1.88805	0.453244	-1.94574	0.453244	-2.02013	0.453244	-2.1155	0.453244	-2.21325	0.453244
0.448166	-2.65146	0.448166	-2.46359	0.448166	-2.37633	0.448166	-2.38586	0.448166	-2.43736		0.448166	-2.48695	0.448166	-2.23948	0.448166	-2.16366	0.448166	-2.16366	0.448166	-2.20228		0.448166	-2.01822	0.448166	-1.83368	0.448166	-1.79172	0.448166	-1.81604	0.448166	-1.87517	0.448166	-1.9486		0.448166	-1.88232	0.448166	-1.72544	0.448166	-1.70541	0.448166	-1.74213	0.448166	-1.80173	0.448166	-1.88805	0.448166	-1.9734	0.448166
0.443166	-2.45071	0.443166	-2.25187	0.443166	-2.15269	0.443166	-2.15126	0.443166	-2.19036		0.443166	-2.30433	0.443166	-2.05303	0.443166	-1.961	0.443166	-1.9467	0.443166	-1.97531		0.443166	-1.86992	0.443166	-1.67633	0.443166	-1.6172	0.443166	-1.63055	0.443166	-1.67346	0.443166	-1.73688		0.443166	-1.74404	0.443166	-1.5781	0.443166	-1.5409	0.443166	-1.55664	0.443166	-1.60528	0.443166	-1.67633	0.443166	-1.75596	0.443166
0.438087	-2.27285	0.438087	-2.06305	0.438087	-1.95719	0.438087	-1.94098	0.438087	-1.9672		0.438087	-2.14697	0.438087	-1.88757	0.438087	-1.78648	0.438087	-1.75739	0.438087	-1.76454		0.438087	-1.74165	0.438087	-1.54138	0.438087	-1.46747	0.438087	-1.45936	0.438087	-1.48654	0.438087	-1.53852		0.438087	-1.6234	0.438087	-1.44649	0.438087	-1.39547	0.438087	-1.39976	0.438087	-1.42742	0.438087	-1.48368	0.438087	-1.55092	0.438087
0.433087	-2.11311	0.433087	-1.89806	0.433087	-1.77932	0.433087	-1.7531	0.433087	-1.76168		0.433087	-2.00773	0.433087	-1.74118	0.433087	-1.6253	0.433087	-1.58048	0.433087	-1.57762		0.433087	-1.62912	0.433087	-1.42169	0.433087	-1.33157	0.433087	-1.30392	0.433087	-1.31965	0.433087	-1.35112		0.433087	-1.51611	0.433087	-1.33539	0.433087	-1.26911	0.433087	-1.25289	0.433087	-1.26529	0.433087	-1.30725	0.433087	-1.36018	0.433087
0.428087	-1.97435	0.428087	-1.75643	0.428087	-1.62626	0.428087	-1.5862	0.428087	-1.5862		0.428087	-1.87803	0.428087	-1.61386	0.428087	-1.48798	0.428087	-1.43219	0.428087	-1.41311		0.428087	-1.52326	0.428087	-1.3187	0.428087	-1.21618	0.428087	-1.17565	0.428087	-1.17374	0.428087	-1.18661		0.428087	-1.42408	0.428087	-1.23954	0.428087	-1.16039	0.428087	-1.12939	0.428087	-1.12319	0.428087	-1.14513	0.428087	-1.18757	0.428087
0.42301	-1.84751	0.42301	-1.62769	0.42301	-1.49513	0.42301	-1.44268	0.42301	-1.42408		0.42301	-1.76836	0.42301	-1.49894	0.42301	-1.36638	0.42301	-1.29962	0.42301	-1.27006		0.42301	-1.43838	0.42301	-1.22619	0.42301	-1.117	0.42301	-1.06454	0.42301	-1.04261	0.42301	-1.04547		0.42301	-1.34111	0.42301	-1.15514	0.42301	-1.06836	0.42301	-1.01972	0.42301	-1.00494	0.42301	-1.01305	0.42301	-1.03403	0.42301
0.41801	-1.74022	0.41801	-1.51277	0.41801	-1.38307	0.41801	-1.31536	0.41801	-1.29009		0.41801	-1.65868	0.41801	-1.40357	0.41801	-1.26958	0.41801	-1.19377	0.41801	-1.15276		0.41801	-1.35923	0.41801	-1.14751	0.41801	-1.0326	0.41801	-0.97156	0.41801	-0.940089	0.41801	-0.930076		0.41801	-1.26386	0.41801	-1.08028	0.41801	-0.987773	0.41801	-0.934844	0.41801	-0.900035	0.41801	-0.898604	0.41801	-0.909095	0.41801
0.412931	-1.63818	0.412931	-1.41836	0.412931	-1.28007	0.412931	-1.2095	0.412931	-1.17851		0.412931	-1.57428	0.412931	-1.31393	0.412931	-1.18566	0.412931	-1.10651	0.412931	-1.06025		0.412931	-1.28627	0.412931	-1.07837	0.412931	-0.967269	0.412931	-0.901942	0.412931	-0.860457	0.412931	-0.842814		0.412931	-1.2014	0.412931	-1.01638	0.412931	-0.926261	0.412931	-0.864749	0.412931	-0.832801	0.412931	-0.816588	0.412931	-0.813251	0.412931
0.407931	-1.54901	0.407931	-1.33014	0.407931	-1.19853	0.407931	-1.12606	0.407931	-1.08409		0.407931	-1.48845	0.407931	-1.24574	0.407931	-1.11223	0.407931	-1.0326	0.407931	-0.988727		0.407931	-1.22285	0.407931	-1.02067	0.407931	-0.913386	0.407931	-0.845199	0.407931	-0.800376	0.407931	-0.781302		0.407931	-1.14418	0.407931	-0.963931	0.407931	-0.870948	0.407931	-0.812297	0.407931	-0.775104	0.407931	-0.7546	0.407931	-0.743155	0.407931
0.402853	-1.46986	0.402853	-1.25528	0.402853	-1.12892	0.402853	-1.05358	0.402853	-1.00971		0.402853	-1.41788	0.402853	-1.18042	0.402853	-1.05167	0.402853	-0.977283	0.402853	-0.922923		0.402853	-1.16516	0.402853	-0.969176	0.402853	-0.862842	0.402853	-0.797038	0.402853	-0.757461	0.402853	-0.730281		0.402853	-1.09125	0.402853	-0.916247	0.402853	-0.824695	0.402853	-0.765567	0.402853	-0.724559	0.402853	-0.699763	0.402853	-0.693564	0.402853
0.397853	-1.40071	0.397853	-1.19138	0.397853	-1.06454	0.397853	-0.997787	0.397853	-0.955348		0.397853	-1.34969	0.397853	-1.12176	0.397853	-0.99874	0.397853	-0.925784	0.397853	-0.874286		0.397853	-1.11413	0.397853	-0.9234	0.397853	-0.823264	0.397853	-0.754123	0.397853	-0.71836	0.397853	-0.692611		0.397853	-1.04452	0.397853	-0.877624	0.397853	-0.785594	0.397853	-0.725513	0.397853	-0.688796	0.397853	-0.666862	0.397853	-0.654941	0.397853
0.392775	-1.33634	0.392775	-1.13416	0.392775	-1.014	0.392775	-0.941997	0.392775	-0.901942		0.392775	-1.29009	0.392775	-1.06836	0.392775	-0.954871	0.392775	-0.880008	0.392775	-0.838046		0.392775	-1.0717	0.392775	-0.884299	0.392775	-0.782256	0.392775	-0.720267	0.392775	-0.681167	0.392775	-0.658755		0.392775	-1.00065	0.392775	-0.837092	0.392775	-0.751262	0.392775	-0.691657	0.392775	-0.656848	0.392775	-0.636821	0.392775	-0.624418	0.392775
0.387775	-1.27578	0.387775	-1.08457	0.387775	-0.965838	0.387775	-0.900512	0.387775	-0.862365		0.387775	-1.23668	0.387775	-1.02544	0.387775	-0.91434	0.387775	-0.846152	0.387775	-0.796561		0.387775	-1.02544	0.387775	-0.847106	0.387775	-0.751739	0.387775	-0.695472	0.387775	-0.658278	0.387775	-0.634913		0.387775	-0.962977	0.387775	-0.80133	0.387775	-0.720267	0.387775	-0.664477	0.387775	-0.631099	0.387775	-0.61202	0.387775	-0.598669	0.387775
0.382697	-1.21952	0.382697	-1.0345	0.382697	-0.924354	0.382697	-0.860457	0.382697	-0.820403		0.382697	-1.18518	0.382697	-0.982051	0.382697	-0.8781	0.382697	-0.809436	0.382697	-0.76509		0.382697	-0.987773	0.382697	-0.816112	0.382697	-0.721221	0.382697	-0.664954	0.382697	-0.633483	0.382697	-0.609636		0.382697	-0.927215	0.382697	-0.774627	0.382697	-0.692134	0.382697	-0.643497	0.382697	-0.609636	0.382697	-0.587225	0.382697	-0.580072	0.382697
0.377697	-1.16992	0.377697	-0.992541	0.377697	-0.885253	0.377697	-0.824695	0.377697	-0.788932		0.377697	-1.14275	0.377697	-0.943904	0.377697	-0.841384	0.377697	-0.776534	0.377697	-0.73648		0.377697	-0.952487	0.377697	-0.788455	0.377697	-0.695472	0.377697	-0.642543	0.377697	-0.607252	0.377697	-0.586271		0.377697	-0.896697	0.377697	-0.748401	0.377697	-0.670199	0.377697	-0.61965	0.377697	-0.588179	0.377697	-0.570536	0.377697	-0.555754	0.377697
0.372697	-1.12939	0.372697	-0.956779	0.372697	-0.852828	0.372697	-0.79227	0.372697	-0.759368		0.372697	-1.09601	0.372697	-0.912433	0.372697	-0.811343	0.372697	-0.7546	0.372697	-0.715499		0.372697	-0.920539	0.372697	-0.758891	0.372697	-0.671153	0.372697	-0.621557	0.372697	-0.588655	0.372697	-0.568628		0.372697	-0.865226	0.372697	-0.721698	0.372697	-0.644927	0.372697	-0.597239	0.372697	-0.564814	0.372697	-0.546217	0.372697	-0.540972	0.372697
0.367619	-1.09125	0.367619	-0.921493	0.367619	-0.82231	0.367619	-0.764613	0.367619	-0.736957		0.367619	-1.06216	0.367619	-0.87667	0.367619	-0.782733	0.367619	-0.727897	0.367619	-0.687366		0.367619	-0.889068	0.367619	-0.73648	0.367619	-0.652556	0.367619	-0.6001	0.367619	-0.570536	0.367619	-0.554323		0.367619	-0.837569	0.367619	-0.695949	0.367619	-0.627284	0.367619	-0.580549	0.367619	-0.550985	0.367619	-0.53668	0.367619	-0.525713	0.367619
0.362618	-1.05024	0.362618	-0.88573	0.362618	-0.791793	0.362618	-0.740771	0.362618	-0.711684		0.362618	-1.02497	0.362618	-0.849967	0.362618	-0.756984	0.362618	-0.704532	0.362618	-0.669246		0.362618	-0.861411	0.362618	-0.713115	0.362618	-0.634913	0.362618	-0.586271	0.362618	-0.5548	0.362618	-0.539541		0.362618	-0.812297	0.362618	-0.674014	0.362618	-0.606775	0.362618	-0.560522	0.362618	-0.533342	0.362618	-0.519514	0.362618	-0.512838	0.362618
0.35754	-1.01638	0.35754	-0.857596	0.35754	-0.765567	0.35754	-0.716453	0.35754	-0.68975		0.35754	-0.992064	0.35754	-0.823264	0.35754	-0.735049	0.35754	-0.681643	0.35754	-0.648742		0.35754	-0.84043	0.35754	-0.68975	0.35754	-0.612497	0.35754	-0.56529	0.35754	-0.539064	0.35754	-0.522852		0.35754	-0.791793	0.35754	-0.656371	0.35754	-0.588179	0.35754	-0.54431	0.35754	-0.51713	0.35754	-0.508547	0.35754	-0.496626	0.35754
0.35254	-0.981574	0.35254	-0.829463	0.35254	-0.738864	0.35254	-0.692134	0.35254	-0.664954		0.35254	-0.963931	0.35254	-0.796561	0.35254	-0.7093	0.35254	-0.662093	0.35254	-0.625854		0.35254	-0.815635	0.35254	-0.669723	0.35254	-0.595808	0.35254	-0.55337	0.35254	-0.526667	0.35254	-0.505209		0.35254	-0.771289	0.35254	-0.634437	0.35254	-0.571012	0.35254	-0.528574	0.35254	-0.504732	0.35254	-0.490427	0.35254	-0.484705	0.35254
0.347463	-0.955348	0.347463	-0.799899	0.347463	-0.713592	0.347463	-0.665431	0.347463	-0.640635		0.347463	-0.931983	0.347463	-0.773196	0.347463	-0.685458	0.347463	-0.639205	0.347463	-0.609159		0.347463	-0.794654	0.347463	-0.651126	0.347463	-0.571489	0.347463	-0.530481	0.347463	-0.50807	0.347463	-0.488997		0.347463	-0.745063	0.347463	-0.61965	0.347463	-0.553846	0.347463	-0.509977	0.347463	-0.487089	0.347463	-0.474215	0.347463	-0.468493	0.347463
0.342463	-0.923877	0.342463	-0.77558	0.342463	-0.68975	0.342463	-0.646834	0.342463	-0.627284		0.342463	-0.904326	0.342463	-0.750308	0.342463	-0.665431	0.342463	-0.616789	0.342463	-0.587225		0.342463	-0.772719	0.342463	-0.630622	0.342463	-0.559092	0.342463	-0.51713	0.342463	-0.486612	0.342463	-0.476599		0.342463	-0.726943	0.342463	-0.602007	0.342463	-0.533342	0.342463	-0.496626	0.342463	-0.470877	0.342463	-0.459909	0.342463	-0.453711	0.342463
0.337384	-0.899081	0.337384	-0.749831	0.337384	-0.666862	0.337384	-0.62633	0.337384	-0.60153		0.337384	-0.881915	0.337384	-0.724559	0.337384	-0.642543	0.337384	-0.598669	0.337384	-0.570536		0.337384	-0.7546	0.337384	-0.615358	0.337384	-0.542879	0.337384	-0.501871	0.337384	-0.475645	0.337384	-0.459433		0.337384	-0.710254	0.337384	-0.583887	0.337384	-0.522852	0.337384	-0.480413	0.337384	-0.455141	0.337384	-0.445127	0.337384	-0.437021	0.337384
0.332384	-0.874763	0.332384	-0.730281	0.332384	-0.648265	0.332384	-0.606298	0.332384	-0.586748		0.332384	-0.855689	0.332384	-0.705009	0.332384	-0.6249	0.332384	-0.573397	0.332384	-0.548601		0.332384	-0.733619	0.332384	-0.597239	0.332384	-0.523329	0.332384	-0.485659	0.332384	-0.460386	0.332384	-0.439405		0.332384	-0.692134	0.332384	-0.570059	0.332384	-0.504732	0.332384	-0.464201	0.332384	-0.44179	0.332384	-0.4251	0.332384	-0.420332	0.332384
0.327306	-0.850921	0.327306	-0.708346	0.327306	-0.6249	0.327306	-0.590563	0.327306	-0.565767		0.327306	-0.837569	0.327306	-0.688796	0.327306	-0.604868	0.327306	-0.561953	0.327306	-0.530005		0.327306	-0.720267	0.327306	-0.580072	0.327306	-0.514269	0.327306	-0.47183	0.327306	-0.445127	0.327306	-0.429392		0.327306	-0.67306	0.327306	-0.553846	0.327306	-0.491381	0.327306	-0.452757	0.327306	-0.427961	0.327306	-0.415564	0.327306	-0.406027	0.327306
0.322306	-0.82994	0.322306	-0.685458	0.322306	-0.61202	0.322306	-0.566721	0.322306	-0.546217		0.322306	-0.815158	0.322306	-0.668769	0.322306	-0.585794	0.322306	-0.542879	0.322306	-0.51713		0.322306	-0.702147	0.322306	-0.571012	0.322306	-0.501394	0.322306	-0.457048	0.322306	-0.432253	0.322306	-0.414133		0.322306	-0.66257	0.322306	-0.542402	0.322306	-0.481844	0.322306	-0.438929	0.322306	-0.41461	0.322306	-0.399828	0.322306	-0.393629	0.322306
0.317306	-0.805621	0.317306	-0.668769	0.317306	-0.593901	0.317306	-0.554323	0.317306	-0.529528		0.317306	-0.797992	0.317306	-0.65208	0.317306	-0.574827	0.317306	-0.528097	0.317306	-0.497103		0.317306	-0.686889	0.317306	-0.561476	0.317306	-0.488997	0.317306	-0.447512	0.317306	-0.41604	0.317306	-0.401735		0.317306	-0.647788	0.317306	-0.533342	0.317306	-0.468969	0.317306	-0.427485	0.317306	-0.404596	0.317306	-0.387907	0.317306	-0.387907	0.317306
0.312228	-0.787024	0.312228	-0.652556	0.312228	-0.581503	0.312228	-0.539064	0.312228	-0.519991		0.312228	-0.777965	0.312228	-0.638728	0.312228	-0.564337	0.312228	-0.515223	0.312228	-0.490904		0.312228	-0.675445	0.312228	-0.547647	0.312228	-0.479937	0.312228	-0.439405	0.312228	-0.414133	0.312228	-0.39506		0.312228	-0.635867	0.312228	-0.519991	0.312228	-0.459433	0.312228	-0.416517	0.312228	-0.395536	0.312228	-0.385046	0.312228	-0.36931	0.312228
0.307228	-0.769858	0.307228	-0.639682	0.307228	-0.568628	0.307228	-0.526667	0.307228	-0.501871		0.307228	-0.765567	0.307228	-0.625854	0.307228	-0.551939	0.307228	-0.503778	0.307228	-0.475645		0.307228	-0.664477	0.307228	-0.538588	0.307228	-0.469923	0.307228	-0.427961	0.307228	-0.40555	0.307228	-0.384569		0.307228	-0.623941	0.307228	-0.512362	0.307228	-0.448465	0.307228	-0.411272	0.307228	-0.38743	0.307228	-0.370264	0.307228	-0.354528	0.307228
0.30215	-0.756984	0.30215	-0.625377	0.30215	-0.553846	0.30215	-0.516653	0.30215	-0.494719		0.30215	-0.751262	0.30215	-0.614405	0.30215	-0.544786	0.30215	-0.495195	0.30215	-0.463247		0.30215	-0.657325	0.30215	-0.528574	0.30215	-0.46134	0.30215	-0.42367	0.30215	-0.398397	0.30215	-0.380754		0.30215	-0.615835	0.30215	-0.506639	0.30215	-0.447512	0.30215	-0.406027	0.30215	-0.381708	0.30215	-0.367403	0.30215	-0.356436	0.30215
0.29715	-0.739818	0.29715	-0.620604	0.29715	-0.547647	0.29715	-0.50807	0.29715	-0.48089		0.29715	-0.73791	0.29715	-0.607252	0.29715	-0.529528	0.29715	-0.487566	0.29715	-0.463247		0.29715	-0.64302	0.29715	-0.523806	0.29715	-0.454664	0.29715	-0.417471	0.29715	-0.390768	0.29715	-0.377417		0.29715	-0.608206	0.29715	-0.502348	0.29715	-0.442266	0.29715	-0.399351	0.29715	-0.374079	0.29715	-0.361204	0.29715	-0.352144	0.29715
0.292071	-0.729804	0.292071	-0.609636	0.292071	-0.534296	0.292071	-0.499964	0.292071	-0.477076		0.292071	-0.723128	0.292071	-0.595331	0.292071	-0.522375	0.292071	-0.47946	0.292071	-0.457048		0.292071	-0.633483	0.292071	-0.517607	0.292071	-0.451803	0.292071	-0.410795	0.292071	-0.388861	0.292071	-0.374556		0.292071	-0.600576	0.292071	-0.495195	0.292071	-0.436068	0.292071	-0.398397	0.292071	-0.369787	0.292071	-0.353098	0.292071	-0.342131	0.292071
0.287071	-0.71979	0.287071	-0.597715	0.287071	-0.52762	0.287071	-0.489473	0.287071	-0.469923		0.287071	-0.715976	0.287071	-0.587702	0.287071	-0.520468	0.287071	-0.475168	0.287071	-0.449419		0.287071	-0.628238	0.287071	-0.512362	0.287071	-0.445604	0.287071	-0.406504	0.287071	-0.381231	0.287071	-0.365019		0.287071	-0.594854	0.287071	-0.490904	0.287071	-0.430822	0.287071	-0.392199	0.287071	-0.367403	0.287071	-0.357389	0.287071	-0.341177	0.287071
0.281993	-0.705962	0.281993	-0.59104	0.281993	-0.522375	0.281993	-0.483274	0.281993	-0.464678		0.281993	-0.707393	0.281993	-0.582457	0.281993	-0.511408	0.281993	-0.467539	0.281993	-0.44179		0.281993	-0.62108	0.281993	-0.505686	0.281993	-0.440359	0.281993	-0.403643	0.281993	-0.380278	0.281993	-0.361204		0.281993	-0.586271	0.281993	-0.487566	0.281993	-0.426054	0.281993	-0.388384	0.281993	-0.366449	0.281993	-0.350237	0.281993	-0.336409	0.281993
0.276994	-0.699286	0.276994	-0.582457	0.276994	-0.513315	0.276994	-0.479937	0.276994	-0.457525		0.276994	-0.697856	0.276994	-0.575781	0.276994	-0.501394	0.276994	-0.46277	0.276994	-0.437021		0.276994	-0.615358	0.276994	-0.502348	0.276994	-0.439405	0.276994	-0.400305	0.276994	-0.376463	0.276994	-0.360727		0.276994	-0.579596	0.276994	-0.479937	0.276994	-0.422239	0.276994	-0.384569	0.276994	-0.365973	0.276994	-0.343561	0.276994	-0.334501	0.276994
0.271915	-0.688796	0.271915	-0.574827	0.271915	-0.506639	0.271915	-0.472307	0.271915	-0.455141		0.271915	-0.68975	0.271915	-0.571012	0.271915	-0.500441	0.271915	-0.457525	0.271915	-0.435114		0.271915	-0.606775	0.271915	-0.496626	0.271915	-0.432253	0.271915	-0.398874	0.271915	-0.372171	0.271915	-0.354052		0.271915	-0.576735	0.271915	-0.473738	0.271915	-0.420332	0.271915	-0.382662	0.271915	-0.357866	0.271915	-0.341654	0.271915	-0.332594	0.271915
0.266915	-0.68212	0.266915	-0.566721	0.266915	-0.502348	0.266915	-0.469446	0.266915	-0.448465		0.266915	-0.681167	0.266915	-0.564814	0.266915	-0.496626	0.266915	-0.455618	0.266915	-0.432253		0.266915	-0.6001	0.266915	-0.492811	0.266915	-0.426054	0.266915	-0.393152	0.266915	-0.370264	0.266915	-0.350714		0.266915	-0.57292	0.266915	-0.477076	0.266915	-0.417471	0.266915	-0.378847	0.266915	-0.353575	0.266915	-0.341177	0.266915	-0.332117	0.266915
0.261915	-0.67306	0.261915	-0.565767	0.261915	-0.496626	0.261915	-0.462294	0.261915	-0.444651		0.261915	-0.674968	0.261915	-0.558138	0.261915	-0.490427	0.261915	-0.447989	0.261915	-0.420332		0.261915	-0.596285	0.261915	-0.48995	0.261915	-0.428915	0.261915	-0.39506	0.261915	-0.368834	0.261915	-0.354528		0.261915	-0.564814	0.261915	-0.469923	0.261915	-0.413656	0.261915	-0.37694	0.261915	-0.34976	0.261915	-0.336885	0.261915	-0.324965	0.261915
0.256837	-0.667815	0.256837	-0.557184	0.256837	-0.496149	0.256837	-0.463724	0.256837	-0.435114		0.256837	-0.665908	0.256837	-0.556707	0.256837	-0.48995	0.256837	-0.448942	0.256837	-0.418901		0.256837	-0.592947	0.256837	-0.489473	0.256837	-0.427961	0.256837	-0.388861	0.256837	-0.364542	0.256837	-0.346422		0.256837	-0.563383	0.256837	-0.468016	0.256837	-0.413179	0.256837	-0.375628	0.256837	-0.352621	0.256837	-0.338316	0.256837	-0.326395	0.256837
0.251837	-0.662093	0.251837	-0.552416	0.251837	-0.490427	0.251837	-0.458002	0.251837	-0.432253		0.251837	-0.663047	0.251837	-0.553846	0.251837	-0.486612	0.251837	-0.445127	0.251837	-0.415564		0.251837	-0.591516	0.251837	-0.487089	0.251837	-0.426054	0.251837	-0.387907	0.251837	-0.368834	0.251837	-0.349283		0.251837	-0.560045	0.251837	-0.466585	0.251837	-0.408888	0.251837	-0.373125	0.251837	-0.34976	0.251837	-0.333071	0.251837	-0.33021	0.251837
0.246758	-0.657325	0.246758	-0.5548	0.246758	-0.492334	0.246758	-0.457525	0.246758	-0.433683		0.246758	-0.654464	0.246758	-0.546217	0.246758	-0.48542	0.246758	-0.44179	0.246758	-0.418901		0.246758	-0.583887	0.246758	-0.479937	0.246758	-0.422716	0.246758	-0.386953	0.246758	-0.365019	0.246758	-0.345945		0.246758	-0.560045	0.246758	-0.466585	0.246758	-0.409365	0.246758	-0.373602	0.246758	-0.346422	0.246758	-0.337362	0.246758	-0.32258	0.246758
0.241758	-0.651603	0.241758	-0.548124	0.241758	-0.486612	0.241758	-0.45383	0.241758	-0.430346		0.241758	-0.65208	0.241758	-0.549555	0.241758	-0.483274	0.241758	-0.438452	0.241758	-0.416517		0.241758	-0.582457	0.241758	-0.482321	0.241758	-0.423193	0.241758	-0.38743	0.241758	-0.363111	0.241758	-0.346422		0.241758	-0.551939	0.241758	-0.464439	0.241758	-0.407457	0.241758	-0.370741	0.241758	-0.351667	0.241758	-0.334501	0.241758	-0.327349	0.241758
0.236681	-0.644927	0.236681	-0.542879	0.236681	-0.48852	0.236681	-0.449896	0.236681	-0.429869		0.236681	-0.649219	0.236681	-0.543833	0.236681	-0.481844	0.236681	-0.438452	0.236681	-0.417471		0.236681	-0.578642	0.236681	-0.47946	0.236681	-0.423193	0.236681	-0.386953	0.236681	-0.363111	0.236681	-0.346422		0.236681	-0.547171	0.236681	-0.46277	0.236681	-0.409842	0.236681	-0.370741	0.236681	-0.347853	0.236681	-0.332117	0.236681	-0.32258	0.236681
0.231681	-0.645404	0.231681	-0.542402	0.231681	-0.481367	0.231681	-0.449896	0.231681	-0.428915		0.231681	-0.646358	0.231681	-0.546217	0.231681	-0.478506	0.231681	-0.437498	0.231681	-0.413656		0.231681	-0.574827	0.231681	-0.483274	0.231681	-0.421762	0.231681	-0.384569	0.231681	-0.365496	0.231681	-0.347137		0.231681	-0.546217	0.231681	-0.461817	0.231681	-0.408411	0.231681	-0.367403	0.231681	-0.353575	0.231681	-0.336409	0.231681	-0.325441	0.231681
0.226603	-0.640635	0.226603	-0.540853	0.226603	-0.478029	0.226603	-0.448465	0.226603	-0.427961		0.226603	-0.641589	0.226603	-0.546694	0.226603	-0.477076	0.226603	-0.44322	0.226603	-0.414133		0.226603	-0.575304	0.226603	-0.478983	0.226603	-0.420809	0.226603	-0.385523	0.226603	-0.359297	0.226603	-0.346899		0.226603	-0.546217	0.226603	-0.46277	0.226603	-0.409365	0.226603	-0.370264	0.226603	-0.347853	0.226603	-0.331163	0.226603	-0.322104	0.226603
0.221602	-0.639205	0.221602	-0.539541	0.221602	-0.485659	0.221602	-0.450373	0.221602	-0.430942		0.221602	-0.637298	0.221602	-0.543356	0.221602	-0.481844	0.221602	-0.446081	0.221602	-0.413179		0.221602	-0.571966	0.221602	-0.478506	0.221602	-0.426054	0.221602	-0.388861	0.221602	-0.365973	0.221602	-0.347435		0.221602	-0.543833	0.221602	-0.46277	0.221602	-0.406504	0.221602	-0.374079	0.221602	-0.350714	0.221602	-0.335932	0.221602	-0.32115	0.221602
0.216524	-0.634437	0.216524	-0.538588	0.216524	-0.482798	0.216524	-0.452757	0.216524	-0.433683		0.216524	-0.640159	0.216524	-0.54574	0.216524	-0.485182	0.216524	-0.445604	0.216524	-0.418901		0.216524	-0.571489	0.216524	-0.483274	0.216524	-0.424623	0.216524	-0.385523	0.216524	-0.368357	0.216524	-0.347853		0.216524	-0.543356	0.216524	-0.46134	0.216524	-0.408411	0.216524	-0.375509	0.216524	-0.350714	0.216524	-0.331163	0.216524	-0.324965	0.216524
0.211524	-0.632052	0.211524	-0.539064	0.211524	-0.482321	0.211524	-0.449419	0.211524	-0.433207		0.211524	-0.636344	0.211524	-0.546694	0.211524	-0.481367	0.211524	-0.439882	0.211524	-0.41604		0.211524	-0.56994	0.211524	-0.481367	0.211524	-0.426531	0.211524	-0.391722	0.211524	-0.364542	0.211524	-0.347853		0.211524	-0.542402	0.211524	-0.46134	0.211524	-0.41151	0.211524	-0.375509	0.211524	-0.355005	0.211524	-0.338316	0.211524	-0.324488	0.211524
0.206524	-0.633483	0.206524	-0.541925	0.206524	-0.485182	0.206524	-0.451803	0.206524	-0.435114		0.206524	-0.636344	0.206524	-0.546217	0.206524	-0.479937	0.206524	-0.445127	0.206524	-0.420332		0.206524	-0.568151	0.206524	-0.477552	0.206524	-0.427961	0.206524	-0.394106	0.206524	-0.367403	0.206524	-0.351906		0.206524	-0.540495	0.206524	-0.464201	0.206524	-0.415087	0.206524	-0.377417	0.206524	-0.354052	0.206524	-0.334978	0.206524	-0.326872	0.206524
0.201447	-0.63396	0.201447	-0.54431	0.201447	-0.48852	0.201447	-0.456095	0.201447	-0.43273		0.201447	-0.635986	0.201447	-0.546217	0.201447	-0.485659	0.201447	-0.449896	0.201447	-0.420332		0.201447	-0.568151	0.201447	-0.484228	0.201447	-0.431776	0.201447	-0.39649	0.201447	-0.368834	0.201447	-0.354528		0.201447	-0.542879	0.201447	-0.467062	0.201447	-0.41604	0.201447	-0.377417	0.201447	-0.357389	0.201447	-0.341177	0.201447	-0.333071	0.201447
0.196446	-0.633483	0.196446	-0.54574	0.196446	-0.496149	0.196446	-0.457525	0.196446	-0.431299		0.196446	-0.635867	0.196446	-0.550508	0.196446	-0.487566	0.196446	-0.452757	0.196446	-0.42367		0.196446	-0.570059	0.196446	-0.489473	0.196446	-0.433683	0.196446	-0.397444	0.196446	-0.374556	0.196446	-0.357389		0.196446	-0.539064	0.196446	-0.467062	0.196446	-0.420809	0.196446	-0.38743	0.196446	-0.35882	0.196446	-0.344515	0.196446	-0.336885	0.196446
0.191368	-0.631576	0.191368	-0.550508	0.191368	-0.491381	0.191368	-0.454187	0.191368	-0.442743		0.191368	-0.63539	0.191368	-0.555277	0.191368	-0.494719	0.191368	-0.452757	0.191368	-0.431776		0.191368	-0.572443	0.191368	-0.492334	0.191368	-0.439405	0.191368	-0.400782	0.191368	-0.377893	0.191368	-0.364065		0.191368	-0.542879	0.191368	-0.47183	0.191368	-0.420332	0.191368	-0.390291	0.191368	-0.366449	0.191368	-0.347376	0.191368	-0.335932	0.191368
0.186368	-0.633006	0.186368	-0.550032	0.186368	-0.498533	0.186368	-0.458479	0.186368	-0.449419		0.186368	-0.639682	0.186368	-0.560999	0.186368	-0.500917	0.186368	-0.458479	0.186368	-0.432253		0.186368	-0.573397	0.186368	-0.49758	0.186368	-0.443697	0.186368	-0.410318	0.186368	-0.382662	0.186368	-0.367403		0.186368	-0.544786	0.186368	-0.477552	0.186368	-0.426531	0.186368	-0.395536	0.186368	-0.371695	0.186368	-0.354528	0.186368	-0.343561	0.186368
0.18129	-0.635867	0.18129	-0.554323	0.18129	-0.503302	0.18129	-0.468493	0.18129	-0.447989		0.18129	-0.637774	0.18129	-0.562906	0.18129	-0.506163	0.18129	-0.463247	0.18129	-0.438452		0.18129	-0.579596	0.18129	-0.49901	0.18129	-0.447512	0.18129	-0.418901	0.18129	-0.392199	0.18129	-0.374079		0.18129	-0.546217	0.18129	-0.481844	0.18129	-0.43273	0.18129	-0.402212	0.18129	-0.381708	0.18129	-0.361204	0.18129	-0.34833	0.18129
0.17629	-0.638251	0.17629	-0.560522	0.17629	-0.507116	0.17629	-0.472307	0.17629	-0.457525		0.17629	-0.64302	0.17629	-0.571012	0.17629	-0.511408	0.17629	-0.472307	0.17629	-0.442266		0.17629	-0.579119	0.17629	-0.505209	0.17629	-0.455141	0.17629	-0.424623	0.17629	-0.398397	0.17629	-0.379324		0.17629	-0.552416	0.17629	-0.490904	0.17629	-0.44179	0.17629	-0.410318	0.17629	-0.388861	0.17629	-0.371695	0.17629	-0.357866	0.17629
0.171211	-0.645404	0.171211	-0.565767	0.171211	-0.514746	0.171211	-0.477076	0.171211	-0.458479		0.171211	-0.648742	0.171211	-0.574827	0.171211	-0.518084	0.171211	-0.478983	0.171211	-0.453234		0.171211	-0.583887	0.171211	-0.513315	0.171211	-0.465631	0.171211	-0.43416	0.171211	-0.410795	0.171211	-0.389814		0.171211	-0.556707	0.171211	-0.496149	0.171211	-0.449419	0.171211	-0.420332	0.171211	-0.397921	0.171211	-0.378847	0.171211	-0.364542	0.171211
0.166212	-0.646358	0.166212	-0.572443	0.166212	-0.523329	0.166212	-0.485182	0.166212	-0.469446		0.166212	-0.653987	0.166212	-0.579119	0.166212	-0.522375	0.166212	-0.488043	0.166212	-0.459909		0.166212	-0.590086	0.166212	-0.527143	0.166212	-0.474691	0.166212	-0.44179	0.166212	-0.417948	0.166212	-0.399828		0.166212	-0.56386	0.166212	-0.503302	0.166212	-0.46277	0.166212	-0.430822	0.166212	-0.40555	0.166212	-0.391722	0.166212	-0.375986	0.166212
0.161212	-0.652556	0.161212	-0.581503	0.161212	-0.530481	0.161212	-0.48995	0.161212	-0.473738		0.161212	-0.664001	0.161212	-0.588179	0.161212	-0.534773	0.161212	-0.498056	0.161212	-0.469446		0.161212	-0.601053	0.161212	-0.531435	0.161212	-0.488043	0.161212	-0.453711	0.161212	-0.426531	0.161212	-0.406027		0.161212	-0.572443	0.161212	-0.517607	0.161212	-0.476122	0.161212	-0.445127	0.161212	-0.416994	0.161212	-0.401258	0.161212	-0.392199	0.161212
0.156134	-0.656371	0.156134	-0.590563	0.156134	-0.541449	0.156134	-0.509977	0.156134	-0.486612		0.156134	-0.667338	0.156134	-0.599146	0.156134	-0.549078	0.156134	-0.505209	0.156134	-0.479937		0.156134	-0.603437	0.156134	-0.544786	0.156134	-0.497103	0.156134	-0.46277	0.156134	-0.445604	0.156134	-0.420809		0.156134	-0.576735	0.156134	-0.528097	0.156134	-0.488997	0.156134	-0.454664	0.156134	-0.436544	0.156134	-0.410795	0.156134	-0.398397	0.156134
0.151134	-0.669246	0.151134	-0.600576	0.151134	-0.548601	0.151134	-0.518084	0.151134	-0.49901		0.151134	-0.678782	0.151134	-0.612974	0.151134	-0.558615	0.151134	-0.513315	0.151134	-0.497103		0.151134	-0.614405	0.151134	-0.561476	0.151134	-0.515223	0.151134	-0.482321	0.151134	-0.456095	0.151134	-0.433683		0.151134	-0.586748	0.151134	-0.541925	0.151134	-0.504255	0.151134	-0.474691	0.151134	-0.449896	0.151134	-0.429392	0.151134	-0.411749	0.151134
0.146055	-0.675921	0.146055	-0.613451	0.146055	-0.567675	0.146055	-0.53525	0.146055	-0.515699		0.146055	-0.685458	0.146055	-0.628715	0.146055	-0.574827	0.146055	-0.531435	0.146055	-0.499964		0.146055	-0.624418	0.146055	-0.571489	0.146055	-0.530958	0.146055	-0.49758	0.146055	-0.475645	0.146055	-0.450373		0.146055	-0.598192	0.146055	-0.555754	0.146055	-0.519037	0.146055	-0.490427	0.146055	-0.464201	0.146055	-0.440836	0.146055	-0.426531	0.146055
0.141055	-0.681167	0.141055	-0.627761	0.141055	-0.581026	0.141055	-0.54431	0.141055	-0.525713		0.141055	-0.69881	0.141055	-0.643973	0.141055	-0.596285	0.141055	-0.546694	0.141055	-0.519037		0.141055	-0.631576	0.141055	-0.59247	0.141055	-0.548124	0.141055	-0.514746	0.141055	-0.484228	0.141055	-0.465631		0.141055	-0.607729	0.141055	-0.570059	0.141055	-0.537634	0.141055	-0.502825	0.141055	-0.482798	0.141055	-0.462294	0.141055	-0.445604	0.141055
0.135977	-0.694518	0.135977	-0.640635	0.135977	-0.595331	0.135977	-0.562906	0.135977	-0.540972		0.135977	-0.712638	0.135977	-0.658755	0.135977	-0.61202	0.135977	-0.564337	0.135977	-0.530481		0.135977	-0.644927	0.135977	-0.608683	0.135977	-0.56529	0.135977	-0.532389	0.135977	-0.508547	0.135977	-0.484228		0.135977	-0.617743	0.135977	-0.587225	0.135977	-0.557184	0.135977	-0.521898	0.135977	-0.499487	0.135977	-0.48089	0.135977	-0.464201	0.135977
0.130977	-0.703578	0.130977	-0.658278	0.130977	-0.614405	0.130977	-0.581026	0.130977	-0.551462		0.130977	-0.724559	0.130977	-0.681167	0.130977	-0.631576	0.130977	-0.578165	0.130977	-0.546217		0.130977	-0.656848	0.130977	-0.622988	0.130977	-0.584364	0.130977	-0.55337	0.130977	-0.519037	0.130977	-0.501394		0.130977	-0.631099	0.130977	-0.612974	0.130977	-0.575304	0.130977	-0.546694	0.130977	-0.51856	0.130977	-0.495672	0.130977	-0.477552	0.130977
0.125899	-0.710254	0.125899	-0.670199	0.125899	-0.627761	0.125899	-0.596285	0.125899	-0.569105		0.125899	-0.736957	0.125899	-0.696902	0.125899	-0.65208	0.125899	-0.595331	0.125899	-0.567675		0.125899	-0.670199	0.125899	-0.640159	0.125899	-0.60153	0.125899	-0.574827	0.125899	-0.541449	0.125899	-0.517607		0.125899	-0.643497	0.125899	-0.6249	0.125899	-0.594854	0.125899	-0.560999	0.125899	-0.536203	0.125899	-0.509501	0.125899	-0.492811	0.125899
0.120899	-0.72742	0.120899	-0.688319	0.120899	-0.652556	0.120899	-0.616789	0.120899	-0.588179		0.120899	-0.753646	0.120899	-0.716929	0.120899	-0.674968	0.120899	-0.616789	0.120899	-0.58198		0.120899	-0.681643	0.120899	-0.662093	0.120899	-0.628238	0.120899	-0.594854	0.120899	-0.558615	0.120899	-0.530005		0.120899	-0.65208	0.120899	-0.647311	0.120899	-0.613451	0.120899	-0.578642	0.120899	-0.554323	0.120899	-0.522852	0.120899	-0.509501	0.120899
0.115821	-0.739341	0.115821	-0.708346	0.115821	-0.67306	0.115821	-0.633483	0.115821	-0.600576		0.115821	-0.77415	0.115821	-0.736957	0.115821	-0.699763	0.115821	-0.636821	0.115821	-0.601053		0.115821	-0.697379	0.115821	-0.684981	0.115821	-0.65351	0.115821	-0.615358	0.115821	-0.582933	0.115821	-0.54574		0.115821	-0.666385	0.115821	-0.664477	0.115821	-0.63396	0.115821	-0.601053	0.115821	-0.571489	0.115821	-0.542402	0.115821	-0.524759	0.115821
0.110821	-0.751262	0.110821	-0.730281	0.110821	-0.694518	0.110821	-0.655894	0.110821	-0.623941		0.110821	-0.780826	0.110821	-0.756984	0.110821	-0.723605	0.110821	-0.658278	0.110821	-0.618696		0.110821	-0.709777	0.110821	-0.703101	0.110821	-0.674491	0.110821	-0.634437	0.110821	-0.601053	0.110821	-0.568628		0.110821	-0.680213	0.110821	-0.683074	0.110821	-0.659232	0.110821	-0.622511	0.110821	-0.586271	0.110821	-0.561953	0.110821	-0.538111	0.110821
0.105821	-0.76509	0.105821	-0.751262	0.105821	-0.712161	0.105821	-0.675445	0.105821	-0.640635		0.105821	-0.794654	0.105821	-0.770335	0.105821	-0.749831	0.105821	-0.674014	0.105821	-0.636821		0.105821	-0.720744	0.105821	-0.72885	0.105821	-0.694995	0.105821	-0.656848	0.105821	-0.620127	0.105821	-0.583887		0.105821	-0.69118	0.105821	-0.706439	0.105821	-0.68069	0.105821	-0.64302	0.105821	-0.605822	0.105821	-0.577688	0.105821	-0.554323	0.105821
0.100742	-0.777011	0.100742	-0.769382	0.100742	-0.734572	0.100742	-0.697379	0.100742	-0.655894		0.100742	-0.805144	0.100742	-0.78464	0.100742	-0.764136	0.100742	-0.703101	0.100742	-0.652556		0.100742	-0.734096	0.100742	-0.747924	0.100742	-0.714068	0.100742	-0.67163	0.100742	-0.634437	0.100742	-0.604868		0.100742	-0.705009	0.100742	-0.722175	0.100742	-0.697856	0.100742	-0.659709	0.100742	-0.61965	0.100742	-0.590086	0.100742	-0.569582	0.100742
0.0957422	-0.791793	0.0957422	-0.7937	0.0957422	-0.750308	0.0957422	-0.708823	0.0957422	-0.676875		0.0957422	-0.81182	0.0957422	-0.80276	0.0957422	-0.777488	0.0957422	-0.722175	0.0957422	-0.674491		0.0957422	-0.747924	0.0957422	-0.76509	0.0957422	-0.730281	0.0957422	-0.693088	0.0957422	-0.645404	0.0957422	-0.617743		0.0957422	-0.715022	0.0957422	-0.74554	0.0957422	-0.71836	0.0957422	-0.67306	0.0957422	-0.639205	0.0957422	-0.603437	0.0957422	-0.582933	0.0957422
0.0906649	-0.801806	0.0906649	-0.805621	0.0906649	-0.769382	0.0906649	-0.726466	0.0906649	-0.687366		0.0906649	-0.820403	0.0906649	-0.816588	0.0906649	-0.779395	0.0906649	-0.741725	0.0906649	-0.687366		0.0906649	-0.757461	0.0906649	-0.781302	0.0906649	-0.744109	0.0906649	-0.701671	0.0906649	-0.663047	0.0906649	-0.628715		0.0906649	-0.723605	0.0906649	-0.759368	0.0906649	-0.728374	0.0906649	-0.685935	0.0906649	-0.652556	0.0906649	-0.617266	0.0906649	-0.593424	0.0906649
0.0856647	-0.815158	0.0856647	-0.822787	0.0856647	-0.788455	0.0856647	-0.741248	0.0856647	-0.700717		0.0856647	-0.828986	0.0856647	-0.835185	0.0856647	-0.792747	0.0856647	-0.756984	0.0856647	-0.698333		0.0856647	-0.764136	0.0856647	-0.796084	0.0856647	-0.756507	0.0856647	-0.712638	0.0856647	-0.67163	0.0856647	-0.633006		0.0856647	-0.736003	0.0856647	-0.77558	0.0856647	-0.738864	0.0856647	-0.694041	0.0856647	-0.653987	0.0856647	-0.62633	0.0856647	-0.594378	0.0856647
0.0805864	-0.827079	0.0805864	-0.836139	0.0805864	-0.794177	0.0805864	-0.748878	0.0805864	-0.70787		0.0805864	-0.837569	0.0805864	-0.845199	0.0805864	-0.807052	0.0805864	-0.763659	0.0805864	-0.710254		0.0805864	-0.772719	0.0805864	-0.802283	0.0805864	-0.76509	0.0805864	-0.715499	0.0805864	-0.673537	0.0805864	-0.643973		0.0805864	-0.741248	0.0805864	-0.780349	0.0805864	-0.740771	0.0805864	-0.69881	0.0805864	-0.658755	0.0805864	-0.630145	0.0805864	-0.596762	0.0805864
0.0755863	-0.837092	0.0755863	-0.847106	0.0755863	-0.803714	0.0755863	-0.757937	0.0755863	-0.715022		0.0755863	-0.848536	0.0755863	-0.85712	0.0755863	-0.817065	0.0755863	-0.767474	0.0755863	-0.712638		0.0755863	-0.778441	0.0755863	-0.805621	0.0755863	-0.764136	0.0755863	-0.717406	0.0755863	-0.674491	0.0755863	-0.642066		0.0755863	-0.746493	0.0755863	-0.78321	0.0755863	-0.744586	0.0755863	-0.700717	0.0755863	-0.658755	0.0755863	-0.6249	0.0755863	-0.598192	0.0755863
0.070508	-0.842814	0.070508	-0.850921	0.070508	-0.803714	0.070508	-0.758414	0.070508	-0.716929		0.070508	-0.856643	0.070508	-0.860457	0.070508	-0.817065	0.070508	-0.770335	0.070508	-0.715499		0.070508	-0.782256	0.070508	-0.800853	0.070508	-0.762229	0.070508	-0.710254	0.070508	-0.67163	0.070508	-0.628715		0.070508	-0.747447	0.070508	-0.780826	0.070508	-0.739341	0.070508	-0.696902	0.070508	-0.649219	0.070508	-0.619173	0.070508	-0.590086	0.070508
0.0655079	-0.846152	0.0655079	-0.850921	0.0655079	-0.80276	0.0655079	-0.7546	0.0655079	-0.714068		0.0655079	-0.862365	0.0655079	-0.865226	0.0655079	-0.821357	0.0655079	-0.764613	0.0655079	-0.709777		0.0655079	-0.782256	0.0655079	-0.803237	0.0655079	-0.755076	0.0655079	-0.704055	0.0655079	-0.666385	0.0655079	-0.626807		0.0655079	-0.747447	0.0655079	-0.77558	0.0655079	-0.729327	0.0655079	-0.686412	0.0655079	-0.642066	0.0655079	-0.61059	0.0655079	-0.580549	0.0655079
0.0604296	-0.850921	0.0604296	-0.844722	0.0604296	-0.796084	0.0604296	-0.743632	0.0604296	-0.705009		0.0604296	-0.865703	0.0604296	-0.859504	0.0604296	-0.813251	0.0604296	-0.749354	0.0604296	-0.702624		0.0604296	-0.778918	0.0604296	-0.791316	0.0604296	-0.740294	0.0604296	-0.690703	0.0604296	-0.654464	0.0604296	-0.620127		0.0604296	-0.745063	0.0604296	-0.769858	0.0604296	-0.718837	0.0604296	-0.675445	0.0604296	-0.632052	0.0604296	-0.6001	0.0604296	-0.569105	0.0604296
0.0554304	-0.851874	0.0554304	-0.841861	0.0554304	-0.783687	0.0554304	-0.739818	0.0554304	-0.696902		0.0554304	-0.867133	0.0554304	-0.852828	0.0554304	-0.802283	0.0554304	-0.733142	0.0554304	-0.691657		0.0554304	-0.779872	0.0554304	-0.780349	0.0554304	-0.72885	0.0554304	-0.680213	0.0554304	-0.639682	0.0554304	-0.609636		0.0554304	-0.741725	0.0554304	-0.7546	0.0554304	-0.705962	0.0554304	-0.664001	0.0554304	-0.61965	0.0554304	-0.588179	0.0554304	-0.562429	0.0554304
0.0504303	-0.84949	0.0504303	-0.830417	0.0504303	-0.767951	0.0504303	-0.723605	0.0504303	-0.683551		0.0504303	-0.863318	0.0504303	-0.84043	0.0504303	-0.780349	0.0504303	-0.708823	0.0504303	-0.674014		0.0504303	-0.768905	0.0504303	-0.767474	0.0504303	-0.710254	0.0504303	-0.665908	0.0504303	-0.622511	0.0504303	-0.595808		0.0504303	-0.732665	0.0504303	-0.739341	0.0504303	-0.690227	0.0504303	-0.640635	0.0504303	-0.607729	0.0504303	-0.574827	0.0504303	-0.549555	0.0504303
0.045352	-0.849013	0.045352	-0.817542	0.045352	-0.752692	0.045352	-0.708346	0.045352	-0.665908		0.045352	-0.854735	0.045352	-0.825171	0.045352	-0.755076	0.045352	-0.68975	0.045352	-0.65351		0.045352	-0.758891	0.045352	-0.749354	0.045352	-0.690703	0.045352	-0.643973	0.045352	-0.607252	0.045352	-0.579596		0.045352	-0.728374	0.045352	-0.717883	0.045352	-0.669246	0.045352	-0.622988	0.045352	-0.589609	0.045352	-0.561953	0.045352	-0.539541	0.045352
0.0403519	-0.837092	0.0403519	-0.792747	0.0403519	-0.733142	0.0403519	-0.683074	0.0403519	-0.65351		0.0403519	-0.851874	0.0403519	-0.799422	0.0403519	-0.723128	0.0403519	-0.665908	0.0403519	-0.630622		0.0403519	-0.752692	0.0403519	-0.72742	0.0403519	-0.666385	0.0403519	-0.618696	0.0403519	-0.591516	0.0403519	-0.558138		0.0403519	-0.716453	0.0403519	-0.699763	0.0403519	-0.645404	0.0403519	-0.602007	0.0403519	-0.571489	0.0403519	-0.548124	0.0403519	-0.522375	0.0403519
0.0352736	-0.828509	0.0352736	-0.77415	0.0352736	-0.708346	0.0352736	-0.657325	0.0352736	-0.628238		0.0352736	-0.835185	0.0352736	-0.772719	0.0352736	-0.696425	0.0352736	-0.643973	0.0352736	-0.606298		0.0352736	-0.739818	0.0352736	-0.704532	0.0352736	-0.64302	0.0352736	-0.6001	0.0352736	-0.566721	0.0352736	-0.541925		0.0352736	-0.703578	0.0352736	-0.679259	0.0352736	-0.622511	0.0352736	-0.581026	0.0352736	-0.55337	0.0352736	-0.528097	0.0352736	-0.505209	0.0352736
0.0302734	-0.812297	0.0302734	-0.749354	0.0302734	-0.679259	0.0302734	-0.636344	0.0302734	-0.602961		0.0302734	-0.820403	0.0302734	-0.742202	0.0302734	-0.663524	0.0302734	-0.614405	0.0302734	-0.579119		0.0302734	-0.72885	0.0302734	-0.679259	0.0302734	-0.625377	0.0302734	-0.58341	0.0302734	-0.54574	0.0302734	-0.526667		0.0302734	-0.68975	0.0302734	-0.652556	0.0302734	-0.600576	0.0302734	-0.560999	0.0302734	-0.533819	0.0302734	-0.512362	0.0302734	-0.493288	0.0302734
0.0251951	-0.799899	0.0251951	-0.728374	0.0251951	-0.654464	0.0251951	-0.612974	0.0251951	-0.588179		0.0251951	-0.802283	0.0251951	-0.719314	0.0251951	-0.637298	0.0251951	-0.589609	0.0251951	-0.559092		0.0251951	-0.711684	0.0251951	-0.657325	0.0251951	-0.60153	0.0251951	-0.559092	0.0251951	-0.532389	0.0251951	-0.505686		0.0251951	-0.675921	0.0251951	-0.632052	0.0251951	-0.576258	0.0251951	-0.542402	0.0251951	-0.512838	0.0251951	-0.497103	0.0251951	-0.48089	0.0251951
0.020195	-0.78321	0.020195	-0.702147	0.020195	-0.631099	0.020195	-0.589609	0.020195	-0.570059		0.020195	-0.785117	0.020195	-0.692134	0.020195	-0.614882	0.020195	-0.569582	0.020195	-0.540018		0.020195	-0.697379	0.020195	-0.636344	0.020195	-0.582933	0.020195	-0.544786	0.020195	-0.512838	0.020195	-0.493765		0.020195	-0.657802	0.020195	-0.611067	0.020195	-0.560045	0.020195	-0.523806	0.020195	-0.500441	0.020195	-0.484705	0.020195	-0.465631	0.020195
0.0151176	-0.765567	0.0151176	-0.679736	0.0151176	-0.613928	0.0151176	-0.57435	0.0151176	-0.549555		0.0151176	-0.764613	0.0151176	-0.667815	0.0151176	-0.601053	0.0151176	-0.560999	0.0151176	-0.52762		0.0151176	-0.680213	0.0151176	-0.614405	0.0151176	-0.56386	0.0151176	-0.530481	0.0151176	-0.501871	0.0151176	-0.483274		0.0151176	-0.644927	0.0151176	-0.590086	0.0151176	-0.54574	0.0151176	-0.512362	0.0151176	-0.491381	0.0151176	-0.472307	0.0151176	-0.457525	0.0151176
0.0101175	-0.748878	0.0101175	-0.659709	0.0101175	-0.596285	0.0101175	-0.564337	0.0101175	-0.540018		0.0101175	-0.745063	0.0101175	-0.651603	0.0101175	-0.584364	0.0101175	-0.549555	0.0101175	-0.515699		0.0101175	-0.669723	0.0101175	-0.599146	0.0101175	-0.552893	0.0101175	-0.520468	0.0101175	-0.492811	0.0101175	-0.477552		0.0101175	-0.628715	0.0101175	-0.575781	0.0101175	-0.533342	0.0101175	-0.503302	0.0101175	-0.483751	0.0101175	-0.464201	0.0101175	-0.446081	0.0101175
0.00503922	-0.732665	0.00503922	-0.645404	0.00503922	-0.589132	0.00503922	-0.555277	0.00503922	-0.533819		0.00503922	-0.725513	0.00503922	-0.636821	0.00503922	-0.577211	0.00503922	-0.541925	0.00503922	-0.519514		0.00503922	-0.65351	0.00503922	-0.587702	0.00503922	-0.54574	0.00503922	-0.514746	0.00503922	-0.492811	0.00503922	-0.472784		0.00503922	-0.618696	0.00503922	-0.56386	0.00503922	-0.524282	0.00503922	-0.499964	0.00503922	-0.484705	0.00503922	-0.460863	0.00503922	-0.452757	0.00503922
[truncated: 21 more columns]

## Sheet: Current vs time of last scan
Electrode 1			Electrode 2			Electrode 3			Electrode 4			Electrode 5
CV scan5 vs time			CV scan5 vs time			CV scan6 vs time			CV scan8 vs time			CV scan10 vs time
s	µA		s	µA		s	µA		s	µA		s	µA
0	-0.552416		0	-0.545263		0	-0.493765		0	-0.451803		0	-0.432253
0.05	-0.419378		0.05	-0.407934		0.05	-0.374556		0.05	-0.347853		0.05	-0.323057
0.1	-0.350714		0.1	-0.338316		0.1	-0.316381		0.1	-0.285864		0.1	-0.271559
0.15	-0.307322		0.15	-0.292063		0.15	-0.275373		0.15	-0.251055		0.15	-0.235796
0.2	-0.271082		0.2	-0.259161		0.2	-0.245333		0.2	-0.226259		0.2	-0.208616
0.25	-0.237226		0.25	-0.233889		0.25	-0.222445		0.25	-0.204325		0.25	-0.190973
0.3	-0.212908		0.3	-0.206709		0.3	-0.197172		0.3	-0.188112		0.3	-0.174284
0.35	-0.188112		0.35	-0.188112		0.35	-0.179529		0.35	-0.167131		0.35	-0.15521
0.4	-0.17333		0.4	-0.172853		0.4	-0.163794		0.4	-0.153303		0.4	-0.145197
0.45	-0.15378		0.45	-0.156164		0.45	-0.151396		0.45	-0.142813		0.45	-0.127554
0.5	-0.140429		0.5	-0.137091		0.5	-0.134706		0.5	-0.127554		0.5	-0.115633
0.55	-0.121832		0.55	-0.124216		0.55	-0.121832		0.55	-0.112772		0.55	-0.107527
0.6	-0.112772		0.6	-0.111818		0.6	-0.108957		0.6	-0.104189		0.6	-0.0975132
0.65	-0.0989437		0.65	-0.101328		0.65	-0.0998974		0.65	-0.0960827		0.65	-0.0870228
0.7	-0.0889301		0.7	-0.0860691		0.7	-0.0841618		0.7	-0.0808239		0.7	-0.077486
0.75	-0.0722408		0.75	-0.077486		0.75	-0.074625		0.75	-0.0708103		0.75	-0.0646114
0.8	-0.0555515		0.8	-0.0646114		0.8	-0.0607967		0.8	-0.0593662		0.8	-0.0517368
0.85	-0.0450611		0.85	-0.0545979		0.85	-0.0493526		0.85	-0.0450611		0.85	-0.0422001
0.9	-0.0331402		0.9	-0.0431538		0.9	-0.0393391		0.9	-0.0321865		0.9	-0.036478
0.95	-0.0207424		0.95	-0.0317097		0.95	-0.0207424		0.95	-0.0231266		0.95	-0.0216961
1	-0.0064373		1	-0.0202656		1	-0.0154972		1	-0.00739098		1	-0.00882149
1.05	0.00929832		1.05	-0.00834465		1.05	-0.00166893		1.05	0.00119209		1.05	0.00214577
1.1	0.0216961		1.1	0.00786781		1.1	0.00929832		1.1	0.0183582		1.1	0.013113
1.15	0.0345707		1.15	0.0174046		1.15	0.0221729		1.15	0.025034		1.15	0.0226498
1.2	0.0436306		1.2	0.0283718		1.2	0.0350475		1.2	0.0379086		1.2	0.0360012
1.25	0.0536442		1.25	0.0441074		1.25	0.0455379		1.25	0.0474453		1.25	0.0426769
1.3	0.0650883		1.3	0.0522137		1.3	0.0550747		1.3	0.0498295		1.3	0.0550747
1.35	0.0770092		1.35	0.0627041		1.35	0.0703335		1.35	0.0627041		1.35	0.0627041
1.4	0.0917912		1.4	0.068903		1.4	0.0789165		1.4	0.0712872		1.4	0.0674725
1.45	0.102282		1.45	0.0860691		1.45	0.0870228		1.45	0.0770092		1.45	0.077486
1.5	0.106573		1.5	0.0908375		1.5	0.0903606		1.5	0.0889301		1.5	0.0908375
1.55	0.118971		1.55	0.0989437		1.55	0.102758		1.55	0.0936985		1.55	0.092268
1.6	0.122786		1.6	0.108957		1.6	0.10848		1.6	0.09799		1.6	0.0946522
1.65	0.127554		1.65	0.114202		1.65	0.110388		1.65	0.0984669		1.65	0.0975132
1.7	0.136614		1.7	0.120401		1.7	0.117064		1.7	0.101328		1.7	0.108004
1.75	0.142813		1.75	0.124216		1.75	0.116587		1.75	0.103712		1.75	0.108957
1.8	0.141382		1.8	0.130415		1.8	0.118971		1.8	0.10705		1.8	0.109911
1.85	0.14472		1.85	0.137568		1.85	0.126123		1.85	0.108004		1.85	0.111818
1.9	0.147581		1.9	0.13423		1.9	0.124216		1.9	0.110388		1.9	0.115633
1.95	0.150919		1.95	0.138521		1.95	0.126123		1.95	0.111341		1.95	0.110388
2	0.151396		2	0.138998		2	0.127554		2	0.109911		2	0.119925
2.05	0.156164		2.05	0.14329		2.05	0.131369		2.05	0.115156		2.05	0.112295
2.1	0.155687		2.1	0.145197		2.1	0.12517		2.1	0.110388		2.1	0.11754
2.15	0.15521		2.15	0.147104		2.15	0.129461		2.15	0.111818		2.15	0.116587
2.2	0.159025		2.2	0.14472		2.2	0.128031		2.2	0.111341		2.2	0.113726
2.25	0.163317		2.25	0.152349		2.25	0.128508		2.25	0.110865		2.25	0.113249
2.3	0.163794		2.3	0.152349		2.3	0.132322		2.3	0.113249		2.3	0.110865
2.35	0.160933		2.35	0.150919		2.35	0.133276		2.35	0.113249		2.35	0.116587
2.4	0.161886		2.4	0.157595		2.4	0.132322		2.4	0.112295		2.4	0.11611
2.45	0.166178		2.45	0.158548		2.45	0.130892		2.45	0.109911		2.45	0.112772
2.5	0.168562		2.5	0.155687		2.5	0.131845		2.5	0.111341		2.5	0.116587
2.55	0.166178		2.55	0.154734		2.55	0.128508		2.55	0.108957		2.55	0.113249
2.6	0.167131		2.6	0.161886		2.6	0.135183		2.6	0.111341		2.6	0.114202
2.65	0.165701		2.65	0.159025		2.65	0.131845		2.65	0.112772		2.65	0.112772
2.7	0.163317		2.7	0.158072		2.7	0.130892		2.7	0.112295		2.7	0.115156
2.75	0.163794		2.75	0.159502		2.75	0.128508		2.75	0.106096		2.75	0.110865
2.8	0.16284		2.8	0.156641		2.8	0.128031		2.8	0.111818		2.8	0.112772
2.85	0.163317		2.85	0.153303		2.85	0.129938		2.85	0.10848		2.85	0.107527
2.9	0.161886		2.9	0.157595		2.9	0.126123		2.9	0.10705		2.9	0.111818
2.95	0.159979		2.95	0.149965		2.95	0.126123		2.95	0.103235		2.95	0.109911
3	0.158548		3	0.150919		3	0.1266		3	0.105143		3	0.108004
3.05	0.158072		3.05	0.146151		3.05	0.120878		3.05	0.100374		3.05	0.101805
3.1	0.15521		3.1	0.14472		3.1	0.119448		3.1	0.100374		3.1	0.104189
3.15	0.15521		3.15	0.145674		3.15	0.120878		3.15	0.102282		3.15	0.104189
3.2	0.150919		3.2	0.139952		3.2	0.118017		3.2	0.102758		3.2	0.102758
3.25	0.152349		3.25	0.143766		3.25	0.11754		3.25	0.100374		3.25	0.0994205
3.3	0.149488		3.3	0.13566		3.3	0.118494		3.3	0.095129		3.3	0.0975132
3.35	0.148058		3.35	0.138521		3.35	0.11754		3.35	0.0994205		3.35	0.0956059
3.4	0.145674		3.4	0.136137		3.4	0.112295		3.4	0.095129		3.4	0.0965595
3.45	0.144243		3.45	0.13566		3.45	0.110865		3.45	0.0965595		3.45	0.0960827
3.5	0.144243		3.5	0.133276		3.5	0.113249		3.5	0.0936985		3.5	0.0936985
3.55	0.141859		3.55	0.133276		3.55	0.111341		3.55	0.0884533		3.55	0.0932217
3.6	0.141382		3.6	0.132322		3.6	0.109911		3.6	0.0879765		3.6	0.089407
3.65	0.142336		3.65	0.128984		3.65	0.10848		3.65	0.0865459		3.65	0.0884533
3.7	0.138044		3.7	0.131845		3.7	0.104189		3.7	0.0879765		3.7	0.0846386
3.75	0.139475		3.75	0.127077		3.75	0.106573		3.75	0.0874996		3.75	0.0860691
3.8	0.139952		3.8	0.128031		3.8	0.105619		3.8	0.0870228		3.8	0.0832081
3.85	0.133276		3.85	0.125647		3.85	0.104666		3.85	0.0855923		3.85	0.0855923
3.9	0.135183		3.9	0.125647		3.9	0.103235		3.9	0.0860691		3.9	0.0846386
3.95	0.135183		3.95	0.129461		3.95	0.105143		3.95	0.0841618		3.95	0.0860691
4	0.136137		4	0.125647		4	0.101328		4	0.0855923		4	0.0851154
4.05	0.13566		4.05	0.125647		4.05	0.102758		4.05	0.0865459		4.05	0.0846386
4.1	0.137091		4.1	0.123739		4.1	0.105619		4.1	0.089407		4.1	0.0822544
4.15	0.134706		4.15	0.12517		4.15	0.102758		4.15	0.0874996		4.15	0.0851154
4.2	0.136137		4.2	0.12517		4.2	0.101805		4.2	0.0865459		4.2	0.0879765
4.25	0.138044		4.25	0.124693		4.25	0.102282		4.25	0.0846386		4.25	0.0917912
4.3	0.136614		4.3	0.1266		4.3	0.105619		4.3	0.0908375		4.3	0.0874996
4.35	0.136137		4.35	0.1266		4.35	0.108004		4.35	0.0913143		4.35	0.0865459
4.4	0.136614		4.4	0.128031		4.4	0.10848		4.4	0.089407		4.4	0.0879765
4.45	0.140429		4.45	0.129938		4.45	0.108004		4.45	0.0932217		4.45	0.0874996
4.5	0.140905		4.5	0.131845		4.5	0.111341		4.5	0.0913143		4.5	0.0908375
4.55	0.14472		4.55	0.130892		4.55	0.112772		4.55	0.09799		4.55	0.0927448
4.6	0.147104		4.6	0.134706		4.6	0.112295		4.6	0.0956059		4.6	0.0960827
4.65	0.145674		4.65	0.136614		4.65	0.117064		4.65	0.0960827		4.65	0.09799
4.7	0.147104		4.7	0.138998		4.7	0.11754		4.7	0.103712		4.7	0.0965595
4.75	0.148535		4.75	0.139952		4.75	0.121355		4.75	0.103712		4.75	0.0984669
4.8	0.158072		4.8	0.14472		4.8	0.124216		4.8	0.105619		4.8	0.100851
4.85	0.157595		4.85	0.147581		4.85	0.129938		4.85	0.110865		4.85	0.108957
4.9	0.163794		4.9	0.150919		4.9	0.129938		4.9	0.112295		4.9	0.104189
4.95	0.167608		4.95	0.156164		4.95	0.136614		4.95	0.11754		4.95	0.10848
5	0.172853		5	0.16284		5	0.136137		5	0.122786		5	0.113726
5.05	0.175714		5.05	0.170469		5.05	0.138998		5.05	0.126123		5.05	0.11754
5.1	0.18239		5.1	0.173807		5.1	0.149012		5.1	0.130892		5.1	0.121355
5.15	0.191927		5.15	0.181437		5.15	0.158072		5.15	0.13423		5.15	0.126123
5.2	0.197649		5.2	0.185251		5.2	0.163317		5.2	0.147581		5.2	0.128508
5.25	0.201941		5.25	0.195742		5.25	0.167608		5.25	0.152349		5.25	0.138521
5.3	0.211477		5.3	0.19908		5.3	0.175238		5.3	0.159979		5.3	0.145674
5.35	0.216246		5.35	0.20957		5.35	0.183821		5.35	0.1719		5.35	0.15521
5.4	0.231504		5.4	0.218153		5.4	0.193357		5.4	0.179529		5.4	0.154734
5.45	0.243902		5.45	0.231981		5.45	0.202894		5.45	0.189066		5.45	0.166178
5.5	0.254393		5.5	0.24581		5.5	0.212908		5.5	0.202894		5.5	0.179052
5.55	0.263929		5.55	0.252008		5.55	0.224352		5.55	0.215292		5.55	0.186205
5.6	0.276804		5.6	0.267744		5.6	0.240088		5.6	0.225782		5.6	0.197649
5.65	0.290632		5.65	0.276804		5.65	0.254869		5.65	0.243902		5.65	0.208139
5.7	0.306368		5.7	0.300169		5.7	0.268698		5.7	0.258207		5.7	0.222445
5.75	0.319719		5.75	0.312567		5.75	0.283957		5.75	0.273943		5.75	0.239134
5.8	0.339746		5.8	0.33164		5.8	0.301123		5.8	0.294447		5.8	0.252008
5.85	0.354528		5.85	0.351191		5.85	0.320196		5.85	0.318766		5.85	0.272512
5.9	0.374556		5.9	0.364542		5.9	0.33927		5.9	0.340223		5.9	0.290155
5.95	0.392675		5.95	0.388384		5.95	0.361204		5.95	0.366449		5.95	0.312567
6	0.409365		6	0.40555		6	0.384569		6	0.393152		6	0.334501
6.05	0.426054		6.05	0.427961		6.05	0.400782		6.05	0.417948		6.05	0.355005
6.1	0.448465		6.1	0.446558		6.1	0.426054		6.1	0.442266		6.1	0.37837
6.15	0.472784		6.15	0.4704		6.15	0.452757		6.15	0.47183		6.15	0.400305
6.2	0.489473		6.2	0.493288		6.2	0.476599		6.2	0.501871		6.2	0.424147
6.25	0.517607		6.25	0.515223		6.25	0.503302		6.25	0.530005		6.25	0.449419
6.3	0.539064		6.3	0.539064		6.3	0.531912		6.3	0.564814		6.3	0.479937
6.35	0.565767		6.35	0.566721		6.35	0.558615		6.35	0.592947		6.35	0.507116
6.4	0.588655		6.4	0.591993		6.4	0.582933		6.4	0.629668		6.4	0.537157
6.45	0.615358		6.45	0.618696		6.45	0.617743		6.45	0.660663		6.45	0.562429
6.5	0.637774		6.5	0.643973		6.5	0.645881		6.5	0.692611		6.5	0.596285
6.55	0.67163		6.55	0.67163		6.55	0.676398		6.55	0.724559		6.55	0.623941
6.6	0.694041		6.6	0.694041		6.6	0.704055		6.6	0.7546		6.6	0.653987
6.65	0.722175		6.65	0.723605		6.65	0.732188		6.65	0.785117		6.65	0.679259
6.7	0.747447		6.7	0.747924		6.7	0.759845		6.7	0.813727		6.7	0.705962
6.75	0.77558		6.75	0.777011		6.75	0.783687		6.75	0.841861		6.75	0.736957
6.8	0.804191		6.8	0.803714		6.8	0.813727		6.8	0.868087		6.8	0.761275
6.85	0.828509		6.85	0.82231		6.85	0.838046		6.85	0.891452		6.85	0.786071
6.9	0.854735		6.9	0.844722		6.9	0.861888		6.9	0.911002		6.9	0.808482
6.95	0.878577		6.95	0.868087		6.95	0.887637		6.95	0.933414		6.95	0.832324
7	0.905757		7	0.886683		7	0.907187		7	0.955825		7	0.851874
7.05	0.927691		7.05	0.908618		7.05	0.929122		7.05	0.966792		7.05	0.870948
7.1	0.956779		7.1	0.931983		7.1	0.949149		7.1	0.985389		7.1	0.888591
7.15	0.976329		7.15	0.943904		7.15	0.965838		7.15	0.994925		7.15	0.90528
7.2	1.00351		7.2	0.963454		7.2	0.985389		7.2	1.01018		7.2	0.922446
7.25	1.02878		7.25	0.98062		7.25	0.996833		7.25	1.02449		7.25	0.934367
7.3	1.05167		7.3	0.993972		7.3	1.01734		7.3	1.03546		7.3	0.946765
7.35	1.08171		7.35	1.014		7.35	1.03355		7.35	1.04404		7.35	0.96107
7.4	1.10794		7.4	1.0264		7.4	1.04261		7.4	1.0531		7.4	0.972037
7.45	1.13845		7.45	1.04452		7.45	1.05453		7.45	1.05739		7.45	0.984435
7.5	1.17279		7.5	1.05405		7.5	1.06788		7.5	1.06121		7.5	0.984435
7.55	1.21189		7.55	1.07074		7.55	1.07742		7.55	1.07027		7.55	0.99874
7.6	1.2672		7.6	1.08839		7.6	1.08982		7.6	1.07408		7.6	1.00542
7.65	1.32823		7.65	1.10126		7.65	1.1046		7.65	1.08552		7.65	1.01638
7.7	1.40977		7.7	1.12987		7.7	1.12033		7.7	1.09315		7.7	1.03069
7.75	1.51372		7.75	1.158		7.75	1.14131		7.75	1.117		7.75	1.05024
7.8	1.65725		7.8	1.19997		7.8	1.17183		7.8	1.14561		7.8	1.07742
7.85	1.85133		7.85	1.25671		7.85	1.22858		7.85	1.20235		7.85	1.12129
7.9	2.13076		7.9	1.35541		7.9	1.31059		7.9	1.30296		7.9	1.19901
7.95	2.51842		7.95	1.50419		7.95	1.46032		7.95	1.47844		7.95	1.32442
8	3.03532		8	1.75119		8	1.70064		8	1.786		8	1.53995
8.05	3.71434		8.05	2.14125		8.05	2.10358		8.05	2.33103		8.05	1.9076
8.1	4.5798		8.1	2.77163		8.1	2.79404		8.1	3.29281		8.1	2.55371
8.15	5.67796		8.15	3.79492		8.15	3.95609		8.15	4.97939		8.15	3.66332
8.2	7.05173		8.2	5.41188		8.2	5.84152		8.2	7.68354		8.2	5.5473
8.25	8.62912		8.25	7.6926		8.25	8.54138		8.25	11.0653		8.25	8.40786
8.3	10.3391		8.3	10.4025		8.3	11.5307		8.3	14.1113		8.3	11.9145
8.35	11.8707		8.35	12.7786		8.35	13.851		8.35	15.9567		8.35	14.7751
8.4	13.0513		8.4	14.3307		8.4	15.1761		8.4	16.7373		8.4	16.3167
8.45	13.8472		8.45	15.2233		8.45	15.7602		8.45	16.9361		8.45	16.8727
8.5	14.3526		8.5	15.6763		8.5	15.9691		8.5	16.8565		8.5	16.9051
8.55	14.632		8.55	15.8747		8.55	15.9381		8.55	16.6262		8.55	16.6906
8.6	14.7474		8.6	15.8537		8.6	15.7512		8.6	16.3272		8.6	16.3029
8.65	14.8686		8.65	15.879		8.65	15.6301		8.65	16.1012		8.65	16.0053
8.7	14.9825		8.7	15.879		8.7	15.5285		8.7	15.9009		8.7	15.7684
8.75	15.085		8.75	15.9057		8.75	15.4465		8.75	15.7254		8.75	15.5562
8.8	15.1857		8.8	15.9124		8.8	15.3559		8.8	15.5533		8.8	15.3645
8.85	15.2958		8.85	15.9357		8.85	15.2543		8.85	15.3769		8.85	15.1885
8.9	15.4193		8.9	15.9515		8.9	15.1699		8.9	15.2219		8.9	15.035
8.95	15.5266		8.95	15.9438		8.95	15.0569		8.95	15.0688		8.95	14.86
9	15.6921		9	15.9944		9	15.0121		9	14.9859		9	14.7689
9.05	15.8942		9.05	16.0802		9.05	15.0045		9.05	14.9491		9.05	14.7293
9.1	16.0826		9.1	16.1737		9.1	15.0049		9.1	14.9453		9.1	14.7255
9.15	16.27		9.15	16.2833		9.15	15.0469		9.15	14.9568		9.15	14.7603
9.2	16.4378		9.2	16.3735		9.2	15.0641		9.2	14.953		9.2	14.8013
9.25	16.5866		9.25	16.4793		9.25	15.1098		9.25	14.9115		9.25	14.8318
9.3	16.6653		9.3	16.5752		9.3	15.1585		9.3	14.8576		9.3	14.8128
9.35	16.6495		9.35	16.5342		9.35	15.0922		9.35	14.7708		9.35	14.7298
9.4	16.6872		9.4	16.5551		9.4	15.0502		9.4	14.6716		9.4	14.6292
9.45	16.6276		9.45	16.5575		9.45	15.034		9.45	14.5372		9.45	14.5014
9.5	16.507		9.5	16.4617		9.5	14.9372		9.5	14.417		9.5	14.3564
9.55	16.3739		9.55	16.3434		9.55	14.819		9.55	14.273		9.55	14.2258
9.6	16.2128		9.6	16.1966		9.6	14.6769		9.6	14.0966		9.6	14.0503
9.65	16.0597		9.65	16.0502		9.65	14.5434		9.65	13.9325		9.65	13.8987
9.7	15.858		9.7	15.8284		9.7	14.3607		9.7	13.7294		9.7	13.7294
9.75	15.7059		9.75	15.6696		9.75	14.2305		9.75	13.5835		9.75	13.5949
9.8	15.56		9.8	15.4951		9.8	14.0985		9.8	13.4452		9.8	13.4533
9.85	15.4212		9.85	15.3397		9.85	13.9792		9.85	13.3246		9.85	13.3298
9.9	15.2891		9.9	15.1861		9.9	13.8648		9.9	13.2082		9.9	13.2144
9.95	15.1709		9.95	15.0316		9.95	13.7542		9.95	13.099		9.95	13.1033
10	15.055		10	14.8967		10	13.6641		10	13.007		10	13.0079
10.05	14.9258		10.05	14.7408		10.05	13.5515		10.05	12.8992		10.05	12.9016
10.1	14.8438		10.1	14.6363		10.1	13.4862		10.1	12.8406		10.1	12.8386
10.15	14.7551		10.15	14.5319		10.15	13.4175		10.15	12.7733		10.15	12.779
10.2	14.6893		10.2	14.4399		10.2	13.3656		10.2	12.7209		10.2	12.7299
10.25	14.6168		10.25	14.3531		10.25	13.3141		10.25	12.667		10.25	12.687
10.3	14.5491		10.3	14.2758		10.3	13.264		10.3	12.6074		10.3	12.6513
10.35	14.4523		10.35	14.1752		10.35	13.181		10.35	12.512		10.35	12.5783
10.4	14.323		10.4	14.0489		10.4	13.0771		10.4	12.3747		10.4	12.4758
10.45	14.1895		10.45	13.9254		10.45	12.9636		10.45	12.2111		10.45	12.3551
10.5	14.0284		10.5	13.7775		10.5	12.8057		10.5	11.9961		10.5	12.1778
10.55	13.8143		10.55	13.5754		10.55	12.5793		10.55	11.7124		10.55	11.9198
10.6	13.5706		10.6	13.3451		10.6	12.3055		10.6	11.3886		10.6	11.6098
10.65	13.3064		10.65	13.0914		10.65	11.9966		10.65	11.0457		10.65	11.2508
10.7	13.0523		10.7	12.8377		10.7	11.678		10.7	10.722		10.7	10.8898
10.75	12.8096		10.75	12.5859		10.75	11.3643		10.75	10.4168		10.75	10.5465
10.8	12.5788		10.8	12.3432		10.8	11.0715		10.8	10.1488		10.8	10.2327
10.85	12.4081		10.85	12.1625		10.85	10.8355		10.85	9.93852		10.85	9.98239
10.9	12.276		10.9	12.0118		10.9	10.6447		10.9	9.76829		10.9	9.77973
10.95	9.95282		10.95	9.71631		10.95	8.54662		10.95	7.83518		10.95	7.78797
11	8.27673		11	8.05882		11	7.05317		11	6.46093		11	6.38607
11.05	7.00739		11.05	6.81283		11.05	5.93927		11.05	5.43715		11.05	5.34894
11.1	6.00078		11.1	5.82721		11.1	5.06331		11.1	4.63273		11.1	4.53975
11.15	5.18538		11.15	5.02755		11.15	4.36474		11.15	3.98852		11.15	3.89363
11.2	4.51591		11.2	4.37476		11.2	3.79254		11.2	3.46495		11.2	3.36863
11.25	3.96134		11.25	3.83116		11.25	3.31999		11.25	3.0315		11.25	2.93566
11.3	3.49165		11.3	3.37674		11.3	2.92469		11.3	2.66815		11.3	2.57708
11.35	3.09301		11.35	2.9862		11.35	2.58804		11.35	2.36298		11.35	2.27333
11.4	2.74874		11.4	2.65289		11.4	2.30146		11.4	2.10024		11.4	2.01345
11.45	2.45453		11.45	2.36679		11.45	2.05828		11.45	1.87708		11.45	1.79506
11.5	2.19608		11.5	2.11597		11.5	1.84179		11.5	1.68539		11.5	1.60385
11.55	1.97006		11.55	1.89758		11.55	1.65821		11.55	1.50991		11.55	1.436
11.6	1.77074		11.6	1.70112		11.6	1.49513		11.6	1.36114		11.6	1.28627
11.65	1.59479		11.65	1.53232		11.65	1.34635		11.65	1.22619		11.65	1.15943
11.7	1.43981		11.7	1.38069		11.7	1.21665		11.7	1.11413		11.7	1.0469
11.75	1.30105		11.75	1.24431		11.75	1.10412		11.75	1.00875		11.75	0.947242
11.8	1.17565		11.8	1.12558		11.8	1.00303		11.8	0.920062		11.8	0.859027
11.85	1.06645		11.85	1.01924		11.85	0.909572		11.85	0.835662		11.85	0.777488
11.9	0.965838		11.9	0.921016		11.9	0.828032		11.9	0.760322		11.9	0.705485
11.95	0.8781		11.95	0.832801		11.95	0.755553		11.95	0.693564		11.95	0.642066
12	0.795608		12	0.75603		12	0.685935		12	0.634437		12	0.58341
12.05	0.721698		12.05	0.684028		12.05	0.62633		12.05	0.576735		12.05	0.530958
12.1	0.651603		12.1	0.621557		12.1	0.569105		12.1	0.526667		12.1	0.48089
12.15	0.592947		12.15	0.562429		12.15	0.520468		12.15	0.48089		12.15	0.440359
12.2	0.538111		12.2	0.507116		12.2	0.472784		12.2	0.439882		12.2	0.395536
12.25	0.485182		12.25	0.457525		12.25	0.43273		12.25	0.399828		12.25	0.360727
12.3	0.437975		12.3	0.411749		12.3	0.386953		12.3	0.365973		12.3	0.324965
12.35	0.393152		12.35	0.368357		12.35	0.352144		12.35	0.331163		12.35	0.293493
12.4	0.351667		12.4	0.327349		12.4	0.317812		12.4	0.299215		12.4	0.262499
12.45	0.314951		12.45	0.29254		12.45	0.288248		12.45	0.271559		12.45	0.233889
12.5	0.27585		12.5	0.25773		12.5	0.255346		12.5	0.243425		12.5	0.208616
12.55	0.244856		12.55	0.22769		12.55	0.226259		12.55	0.212908		12.55	0.180006
12.6	0.213861		12.6	0.192404		12.6	0.20051		12.6	0.188589		12.6	0.154734
12.65	0.181437		12.65	0.16427		12.65	0.171423		12.65	0.16427		12.65	0.13423
12.7	0.152349		12.7	0.136137		12.7	0.145674		12.7	0.14329		12.7	0.110388
12.75	0.1266		12.75	0.10848		12.75	0.122309		12.75	0.116587		12.75	0.0860691
12.8	0.09799		12.8	0.0793934		12.8	0.0970364		12.8	0.0970364		12.8	0.0627041
12.85	0.0703335		12.85	0.054121		12.85	0.0731945		12.85	0.0741482		12.85	0.0431538
12.9	0.0460148		12.9	0.0298023		12.9	0.0474453		12.9	0.05126		12.9	0.0202656
12.95	0.0178814		12.95	0.00214577		12.95	0.0245571		12.95	0.0321865		12.95	-0.00166893
13	-0.00739098		13	-0.0231266		13	0.00309944		13	0.00786781		13	-0.0231266
13.05	-0.0298023		13.05	-0.0460148		13.05	-0.0188351		13.05	-0.0126362		13.05	-0.0431538
13.1	-0.0550747		13.1	-0.0760555		13.1	-0.0441074		13.1	-0.0345707		13.1	-0.0698566
13.15	-0.0822544		13.15	-0.101805		13.15	-0.0674725		13.15	-0.0607967		13.15	-0.0903606
13.2	-0.108957		13.2	-0.1266		13.2	-0.0956059		13.2	-0.0808239		13.2	-0.116587
13.25	-0.137091		13.25	-0.154734		13.25	-0.119925		13.25	-0.106096		13.25	-0.138998
13.3	-0.167131		13.3	-0.180006		13.3	-0.147104		13.3	-0.132799		13.3	-0.16427
13.35	-0.194311		13.35	-0.211954		13.35	-0.1719		13.35	-0.158072		13.35	-0.193357
13.4	-0.226259		13.4	-0.242472		13.4	-0.202894		13.4	-0.183821		13.4	-0.22006
13.45	-0.256777		13.45	-0.280619		13.45	-0.234842		13.45	-0.211477		13.45	-0.249624
13.5	-0.289679		13.5	-0.311136		13.5	-0.266314		13.5	-0.243425		13.5	-0.283957
13.55	-0.326395		13.55	-0.347853		13.55	-0.299215		13.55	-0.276804		13.55	-0.320196
13.6	-0.357866		13.6	-0.384092		13.6	-0.334501		13.6	-0.308752		13.6	-0.350237
13.65	-0.399351		13.65	-0.426054		13.65	-0.370264		13.65	-0.343084		13.65	-0.388861
13.7	-0.440359		13.7	-0.469923		13.7	-0.412226		13.7	-0.379324		13.7	-0.428915
13.75	-0.485659		13.75	-0.51713		13.75	-0.45228		13.75	-0.421286		13.75	-0.472784
13.8	-0.531912		13.8	-0.566721		13.8	-0.500441		13.8	-0.464678		13.8	-0.518084
13.85	-0.581026		13.85	-0.619173		13.85	-0.547647		13.85	-0.511885		13.85	-0.566721
13.9	-0.634437		13.9	-0.674014		13.9	-0.604391		13.9	-0.560045		13.9	-0.621557
13.95	-0.695949		13.95	-0.738864		13.95	-0.659232		13.95	-0.616789		13.95	-0.676398
14	-0.7546		14	-0.80276		14	-0.719314		14	-0.670199		14	-0.741248
14.05	-0.824218		14.05	-0.875239		14.05	-0.789886		14.05	-0.732665		14.05	-0.810866
14.1	-0.899558		14.1	-0.955348		14.1	-0.861888		14.1	-0.799899		14.1	-0.887637
14.15	-0.979667		14.15	-1.0469		14.15	-0.945811		14.15	-0.879054		14.15	-0.970607
14.2	-1.06693		14.2	-1.14275		14.2	-1.03117		14.2	-0.960593		14.2	-1.05834
14.25	-1.16563		14.25	-1.2467		14.25	-1.12892		14.25	-1.04976		14.25	-1.15896
14.3	-1.27149		14.3	-1.36304		14.3	-1.23811		14.3	-1.1499		14.3	-1.26863
14.35	-1.38593		14.35	-1.48464		14.35	-1.34731		14.35	-1.25432		14.35	-1.38593
14.4	-1.5142		14.4	-1.62673		14.4	-1.47653		14.4	-1.3764		14.4	-1.52135
14.45	-1.6563		14.45	-1.78838		14.45	-1.6253		14.45	-1.51325		14.45	-1.67013
14.5	-1.81509		14.5	-1.95862		14.5	-1.78409		14.5	-1.6625		14.5	-1.8375
14.55	-1.99152		14.55	-2.15651		14.55	-1.96863		14.55	-1.82939		14.55	-2.02871
14.6	-2.18225		14.6	-2.37299		14.6	-2.1689		14.6	-2.01202		14.6	-2.23804
14.65	-2.40446		14.65	-2.62428		14.65	-2.39874		14.65	-2.22898		14.65	-2.47885
14.7	-2.6424		14.7	-2.89036		14.7	-2.64956		14.7	-2.45644		14.7	-2.73872
14.75	-2.91801		14.75	-3.20555		14.75	-2.94424		14.75	-2.72585		14.75	-3.04581
14.8	-3.23082		14.8	-3.56032		14.8	-3.27946		14.8	-3.03532		14.8	-3.39629
14.85	-3.58559		14.85	-3.9704		14.85	-3.66189		14.85	-3.38389		14.85	-3.80112
14.9	-3.99138		14.9	-4.43818		14.9	-4.10058		14.9	-3.78729		14.9	-4.26413
14.95	-4.45106		14.95	-4.97939		14.95	-4.61366		14.95	-4.25316		14.95	-4.80487
15	-4.98559		15	-5.60786		15	-5.20637		15	-4.79867		15	-5.43525
15.05	-5.60214		15.05	-6.34029		15.05	-5.90303		15.05	-5.43668		15.05	-6.17721
15.1	-6.29117		15.1	-7.15902		15.1	-6.6817		15.1	-6.15671		15.1	-7.01311
15.15	-7.11039		15.15	-8.13797		15.15	-7.61965		15.15	-7.01454		15.15	-8.01065
15.2	-8.06692		15.2	-9.28238		15.2	-8.72687		15.2	-8.03926		15.2	-9.19274
15.25	-9.18034		15.25	-10.6204		15.25	-10.0143		15.25	-9.22421		15.25	-10.5675
15.3	-10.4711		15.3	-12.1611		15.3	-11.5278		15.3	-10.6247		15.3	-12.1844
15.35	-11.9508		15.35	-13.9478		15.35	-13.2826		15.35	-12.2507		15.35	-14.0422
15.4	-13.6769		15.4	-16.023		15.4	-15.3168		15.4	-14.1624		15.4	-16.1861
15.45	-15.6086		15.45	-18.2865		15.45	-17.5698		15.45	-16.2934		15.45	-18.5335
15.5	-17.824		15.5	-20.8495		15.5	-20.119		15.5	-18.7424		15.5	-21.1628
15.55	-20.2716		15.55	-23.5833		15.55	-22.8589		15.55	-21.4141		15.55	-23.9342
15.6	-22.9257		15.6	-26.4281		15.6	-25.7147		15.6	-24.2666		15.6	-26.7929
15.65	-25.6852		15.65	-29.2271		15.65	-28.5276		15.65	-27.1605		15.65	-29.5185
15.7	-28.4237		15.7	-31.7944		15.7	-31.0968		15.7	-29.9309		15.7	-31.906
15.75	-30.9523		15.75	-33.904		15.75	-33.1925		15.75	-32.3323		15.75	-33.7733
15.8	-33.0237		15.8	-35.2954		15.8	-34.5281		15.8	-34.0856		15.8	-34.8286
15.85	-34.6393		15.85	-36.0569		15.85	-35.2005		15.85	-35.2425		15.85	-35.1676
15.9	-35.5343		15.9	-35.9649		15.9	-34.9854		15.9	-35.5038		15.9	-34.6331
15.95	-35.6292		15.95	-35.0717		15.95	-33.9249		15.95	-34.8853		15.95	-33.2841
16	-34.942		16	-33.5025		16	-32.1678		16	-33.4629		16	-31.2732
16.05	-33.5773		16.05	-31.4316		16.05	-29.8995		16.05	-31.4111		16.05	-28.8275
16.1	-31.6509		16.1	-29.0297		16.1	-27.3217		16.1	-28.9425		16.1	-26.1406
16.15	-29.3134		16.15	-26.4481		16.15	-24.6156		16.15	-26.2211		16.15	-23.3792
16.2	-26.8639		16.2	-23.9709		16.2	-22.0445		16.2	-23.5723		16.2	-20.8181
16.25	-24.3872		16.25	-21.6263		16.25	-19.6737		16.25	-21.0646		16.25	-18.4797
16.3	-22.023		16.3	-19.4748		16.3	-17.5527		16.3	-18.7939		16.3	-16.4221
16.35	-19.8172		16.35	-17.5384		16.35	-15.6825		16.35	-16.7788		16.35	-14.6254
16.4	-17.8188		16.4	-15.8175		16.4	-14.067		16.4	-15.0278		16.4	-13.0771
16.45	-16.0177		16.45	-14.2859		16.45	-12.6541		16.45	-13.4895		16.45	-11.7343
16.5	-14.4203		16.5	-12.9197		16.5	-11.4258		16.5	-12.1563		16.5	-10.5694
16.55	-12.9698		16.55	-11.6718		16.55	-10.3057		16.55	-10.9475		16.55	-9.51938
16.6	-11.7104		16.6	-10.5765		16.6	-9.33674		16.6	-9.90466		16.6	-8.61767
16.65	-10.5665		16.65	-9.57231		16.65	-8.45507		16.65	-8.95766		16.65	-7.80132
16.7	-9.54226		16.7	-8.65534		16.7	-7.65589		16.7	-8.10936		16.7	-7.07987
16.75	-8.61434		16.75	-7.8161		16.75	-6.92251		16.75	-7.33164		16.75	-6.41801
16.8	-7.77033		16.8	-7.04887		16.8	-6.25732		16.8	-6.6221		16.8	-5.82006
16.85	-6.99928		16.85	-6.34458		16.85	-5.64697		16.85	-5.9674		16.85	-5.27312
16.9	-6.28879		16.9	-5.70419		16.9	-5.08239		16.9	-5.37135		16.9	-4.77292
16.95	-5.66175		16.95	-5.13341		16.95	-4.58266		16.95	-4.83539		16.95	-4.32755
17	-5.09097		17	-4.61938		17	-4.13157		17	-4.35425		17	-3.92367
17.05	-4.58695		17.05	-4.15589		17.05	-3.72244		17.05	-3.92367		17.05	-3.55841
17.1	-4.1268		17.1	-3.74152		17.1	-3.35528		17.1	-3.53934		17.1	-3.22129
17.15	-3.71863		17.15	-3.37149		17.15	-3.02149		17.15	-3.18409		17.15	-2.92135
17.2	-3.35003		17.2	-3.03722		17.2	-2.71536		17.2	-2.86509		17.2	-2.63859
17.25	-3.011		17.25	-2.72871		17.25	-2.43307		17.25	-2.56992		17.25	-2.37108
17.3	-2.71011		17.3	-2.45691		17.3	-2.18369		17.3	-2.30194		17.3	-2.1298
17.35	-2.43736		17.35	-2.20228		17.35	-1.9486		17.35	-2.05732		17.35	-1.90235
17.4	-2.19036		17.4	-1.97531		17.4	-1.73688		17.4	-1.82796		17.4	-1.68443
17.45	-1.9672		17.45	-1.76454		17.45	-1.53852		17.45	-1.611		17.45	-1.48035
17.5	-1.76168		17.5	-1.57762		17.5	-1.35112		17.5	-1.41454		17.5	-1.28341
17.55	-1.5862		17.55	-1.41311		17.55	-1.18661		17.55	-1.22762		17.55	-1.10555
17.6	-1.42408		17.6	-1.27006		17.6	-1.04547		17.6	-1.06121		17.6	-0.941043
17.65	-1.29009		17.65	-1.15276		17.65	-0.930076		17.65	-0.921016		17.65	-0.813251
17.7	-1.17851		17.7	-1.06025		17.7	-0.842814		17.7	-0.821357		17.7	-0.725989
17.75	-1.08409		17.75	-0.988727		17.75	-0.781302		17.75	-0.739818		17.75	-0.664954
17.8	-1.00971		17.8	-0.922923		17.8	-0.730281		17.8	-0.688319		17.8	-0.620604
17.85	-0.955348		17.85	-0.874286		17.85	-0.692611		17.85	-0.649219		17.85	-0.587225
17.9	-0.901942		17.9	-0.838046		17.9	-0.658755		17.9	-0.618219		17.9	-0.56529
17.95	-0.862365		17.95	-0.796561		17.95	-0.634913		17.95	-0.59247		17.95	-0.54431
18	-0.820403		18	-0.76509		18	-0.609636		18	-0.569105		18	-0.523329
18.05	-0.788932		18.05	-0.73648		18.05	-0.586271		18.05	-0.551462		18.05	-0.511408
18.1	-0.759368		18.1	-0.715499		18.1	-0.568628		18.1	-0.535727		18.1	-0.498056
18.15	-0.736957		18.15	-0.687366		18.15	-0.554323		18.15	-0.519037		18.15	-0.483751
18.2	-0.711684		18.2	-0.669246		18.2	-0.539541		18.2	-0.506163		18.2	-0.476122
18.25	-0.68975		18.25	-0.648742		18.25	-0.522852		18.25	-0.495672		18.25	-0.46134
18.3	-0.664954		18.3	-0.625854		18.3	-0.505209		18.3	-0.481367		18.3	-0.451326
18.35	-0.640635		18.35	-0.609159		18.35	-0.488997		18.35	-0.465631		18.35	-0.429869
18.4	-0.627284		18.4	-0.587225		18.4	-0.476599		18.4	-0.448942		18.4	-0.416994
18.45	-0.60153		18.45	-0.570536		18.45	-0.459433		18.45	-0.435114		18.45	-0.402212
18.5	-0.586748		18.5	-0.548601		18.5	-0.439405		18.5	-0.419378		18.5	-0.383615
18.55	-0.565767		18.55	-0.530005		18.55	-0.429392		18.55	-0.403643		18.55	-0.374556
18.6	-0.546217		18.6	-0.51713		18.6	-0.414133		18.6	-0.387907		18.6	-0.359774
18.65	-0.529528		18.65	-0.497103		18.65	-0.401735		18.65	-0.374556		18.65	-0.347376
18.7	-0.519991		18.7	-0.490904		18.7	-0.39506		18.7	-0.368834		18.7	-0.334978
18.75	-0.501871		18.75	-0.475645		18.75	-0.384569		18.75	-0.353575		18.75	-0.334501
18.8	-0.494719		18.8	-0.463247		18.8	-0.380754		18.8	-0.346899		18.8	-0.328302
18.85	-0.48089		18.85	-0.463247		18.85	-0.377417		18.85	-0.345469		18.85	-0.32115
18.9	-0.477076		18.9	-0.457048		18.9	-0.374556		18.9	-0.336885		18.9	-0.318289
18.95	-0.469923		18.95	-0.449419		18.95	-0.365019		18.95	-0.333071		18.95	-0.312567
19	-0.464678		19	-0.44179		19	-0.361204		19	-0.333071		19	-0.310183
19.05	-0.457525		19.05	-0.437021		19.05	-0.360727		19.05	-0.329733		19.05	-0.307798
19.1	-0.455141		19.1	-0.435114		19.1	-0.354052		19.1	-0.323057		19.1	-0.306368
19.15	-0.448465		19.15	-0.432253		19.15	-0.350714		19.15	-0.324488		19.15	-0.305891
19.2	-0.444651		19.2	-0.420332		19.2	-0.354528		19.2	-0.319242		19.2	-0.300169
19.25	-0.435114		19.25	-0.418901		19.25	-0.346422		19.25	-0.320673		19.25	-0.304461
19.3	-0.432253		19.3	-0.415564		19.3	-0.349283		19.3	-0.317335		19.3	-0.300646
19.35	-0.433683		19.35	-0.418901		19.35	-0.345945		19.35	-0.317335		19.35	-0.297308
19.4	-0.430346		19.4	-0.416517		19.4	-0.346422		19.4	-0.312567		19.4	-0.296831
19.45	-0.429869		19.45	-0.417471		19.45	-0.346422		19.45	-0.31209		19.45	-0.295401
19.5	-0.432253		19.5	-0.413656		19.5	-0.342607		19.5	-0.311136		19.5	-0.300169
19.55	-0.427961		19.55	-0.414133		19.55	-0.346899		19.55	-0.315905		19.55	-0.29397
19.6	-0.427485		19.6	-0.413179		19.6	-0.348806		19.6	-0.316381		19.6	-0.294924
19.65	-0.433683		19.65	-0.418901		19.65	-0.347853		19.65	-0.314951		19.65	-0.299215
19.7	-0.433207		19.7	-0.41604		19.7	-0.347853		19.7	-0.315905		19.7	-0.302076
19.75	-0.435114		19.75	-0.420332		19.75	-0.356913		19.75	-0.321627		19.75	-0.303507
19.8	-0.43273		19.8	-0.420332		19.8	-0.354528		19.8	-0.322104		19.8	-0.307798
19.85	-0.431299		19.85	-0.42367		19.85	-0.357389		19.85	-0.327349		19.85	-0.306368
19.9	-0.442743		19.9	-0.431776		19.9	-0.364065		19.9	-0.330687		19.9	-0.313997
19.95	-0.449419		19.95	-0.432253		19.95	-0.367403		19.95	-0.334978		19.95	-0.324011
20	-0.447989		20	-0.438452		20	-0.374079		20	-0.343084		20	-0.324488
20.05	-0.457525		20.05	-0.442266		20.05	-0.379324		20.05	-0.351191		20.05	-0.333071
20.1	-0.458479		20.1	-0.453234		20.1	-0.389814		20.1	-0.356436		20.1	-0.340223
20.15	-0.469446		20.15	-0.459909		20.15	-0.399828		20.15	-0.364542		20.15	-0.352621
20.2	-0.473738		20.2	-0.469446		20.2	-0.406027		20.2	-0.377417		20.2	-0.359774
20.25	-0.486612		20.25	-0.479937		20.25	-0.420809		20.25	-0.391245		20.25	-0.373125
20.3	-0.49901		20.3	-0.497103		20.3	-0.433683		20.3	-0.403643		20.3	-0.387907
20.35	-0.515699		20.35	-0.499964		20.35	-0.450373		20.35	-0.419378		20.35	-0.402689
20.4	-0.525713		20.4	-0.519037		20.4	-0.465631		20.4	-0.429392		20.4	-0.410795
20.45	-0.540972		20.45	-0.530481		20.45	-0.484228		20.45	-0.448465		20.45	-0.427008
20.5	-0.551462		20.5	-0.546217		20.5	-0.501394		20.5	-0.463724		20.5	-0.444174
20.55	-0.569105		20.55	-0.567675		20.55	-0.517607		20.55	-0.475168		20.55	-0.449896
20.6	-0.588179		20.6	-0.58198		20.6	-0.530005		20.6	-0.493765		20.6	-0.461817
20.65	-0.600576		20.65	-0.601053		20.65	-0.54574		20.65	-0.50807		20.65	-0.474691
20.7	-0.623941		20.7	-0.618696		20.7	-0.568628		20.7	-0.524759		20.7	-0.488043
20.75	-0.640635		20.75	-0.636821		20.75	-0.583887		20.75	-0.537157		20.75	-0.499487
20.8	-0.655894		20.8	-0.652556		20.8	-0.604868		20.8	-0.547171		20.8	-0.509024
20.85	-0.676875		20.85	-0.674491		20.85	-0.617743		20.85	-0.560522		20.85	-0.515223
20.9	-0.687366		20.9	-0.687366		20.9	-0.628715		20.9	-0.570059		20.9	-0.519037
20.95	-0.700717		20.95	-0.698333		20.95	-0.633006		20.95	-0.569582		20.95	-0.522852
21	-0.70787		21	-0.710254		21	-0.643973		21	-0.576735		21	-0.520468
21.05	-0.715022		21.05	-0.712638		21.05	-0.642066		21.05	-0.570536		21.05	-0.514269
21.1	-0.716929		21.1	-0.715499		21.1	-0.628715		21.1	-0.565767		21.1	-0.514746
21.15	-0.714068		21.15	-0.709777		21.15	-0.626807		21.15	-0.558615		21.15	-0.505686
21.2	-0.705009		21.2	-0.702624		21.2	-0.620127		21.2	-0.552893		21.2	-0.493288
21.25	-0.696902		21.25	-0.691657		21.25	-0.609636		21.25	-0.539064		21.25	-0.483274
21.3	-0.683551		21.3	-0.674014		21.3	-0.595808		21.3	-0.523806		21.3	-0.473738
21.35	-0.665908		21.35	-0.65351		21.35	-0.579596		21.35	-0.512838		21.35	-0.460386
21.4	-0.65351		21.4	-0.630622		21.4	-0.558138		21.4	-0.497103		21.4	-0.447989
21.45	-0.628238		21.45	-0.606298		21.45	-0.541925		21.45	-0.490427		21.45	-0.442266
21.5	-0.602961		21.5	-0.579119		21.5	-0.526667		21.5	-0.473738		21.5	-0.431776
21.55	-0.588179		21.55	-0.559092		21.55	-0.505686		21.55	-0.460863		21.55	-0.425577
21.6	-0.570059		21.6	-0.540018		21.6	-0.493765		21.6	-0.447989		21.6	-0.417948
21.65	-0.549555		21.65	-0.52762		21.65	-0.483274		21.65	-0.44322		21.65	-0.412703
21.7	-0.540018		21.7	-0.515699		21.7	-0.477552		21.7	-0.437975		21.7	-0.409365
21.75	-0.533819		21.75	-0.519514		21.75	-0.472784		21.75	-0.437021		21.75	-0.415564

## Sheet: Surface Area Calculation
Integration was carried out from 14s to 18s of the current vs time data, and inserting the values of the current (I) of the corresponding time
Example for electrode 1 is shown below:													Electrode 1			Electrode	Charge/ uC	absolute	surface area
													Integral = -3.76E+001 uC			1	-37.6	37.6	0.0979167
													Integral = -3.76E+001 µAs			2	-37.9	37.9	0.0986979
																3	-35.8	35.8	0.0932292
													Electrode 2			4	-36.1	36.1	0.0940104
													Integral = -3.79E+001 uC			5	-35.6	35.6	0.0927083
													Integral = -3.79E+001 µAs					avg	0.0953125
																		stdev.s	0.00278658
													Electrode 3					error%	0.0292362
													Integral = -3.58E+001 uC
													Integral = -3.58E+001 µAs
													Electrode 4
													Integral = -3.61E+001 uC
													Integral = -3.61E+001 µAs
													Electrode 5
													Integral = -3.56E+001 uC
													Integral = -3.56E+001 µAs
