# Supplementary material for: Surface analysis of Metrohm BT220 screen-printed electrodes through electrochemical techniques: importance of pretreatment
Source: Front Chem. 2025 Sep 17;13:1602365. doi: 10.3389/fchem.2025.1602365 (PMC12484216; doi:10.3389/fchem.2025.1602365)
Supplement: Supplementary file 2 [file DataSheet1.zip › Raw data file/Electrochemical_experiments/CV-H2O.xlsx]

## Sheet: CV raw data
Electrode 1																																	Electrode 2					Electrode 3
CV i vs E Scan 1		CV i vs E Scan 2		CV i vs E Scan 3		CV i vs E Scan 4		CV i vs E Scan 5		CV i vs E Scan 6		CV i vs E Scan 7		CV i vs E Scan 8		CV i vs E Scan 9		CV i vs E Scan 10		CV i vs E Scan 11		CV i vs E Scan 12		CV i vs E Scan 13		CV i vs E Scan 14		CV i vs E Scan 15		CV i vs E Scan 16			CV i vs E Scan 1		CV i vs E Scan 2			CV i vs E Scan 1		CV i vs E Scan 2		CV i vs E Scan 3		CV i vs E Scan 4		CV i vs E Scan 5		CV i vs E Scan 6
V	µA	V	µA	V	µA	V	µA	V	µA	V	µA	V	µA	V	µA	V	µA	V	µA	V	µA	V	µA	V	µA	V	µA	V	µA	V	µA		V	µA	V	µA		V	µA	V	µA	V	µA	V	µA	V	µA	V	µA
3.91006e-05	-0.0574589	3.91006e-05	-0.305891	3.91006e-05	-0.3407	3.91006e-05	-0.34976	3.91006e-05	-0.353098	3.91006e-05	-0.355959	3.91006e-05	-0.356913	3.91006e-05	-0.357866	3.91006e-05	-0.357389	3.91006e-05	-0.357389	3.91006e-05	-0.358343	3.91006e-05	-0.356436	3.91006e-05	-0.357389	3.91006e-05	-0.356913	3.91006e-05	-0.355959	3.91006e-05	-0.356436		3.91006e-05	-0.110865	3.91006e-05	-0.548124		3.91006e-05	-0.0736713	3.91006e-05	-0.320196	3.91006e-05	-0.333548	3.91006e-05	-0.328779	3.91006e-05	-0.326395	3.91006e-05	-0.318766
0.00503922	-0.0498295	0.00503922	-0.244379	0.00503922	-0.271559	0.00503922	-0.278711	0.00503922	-0.279188	0.00503922	-0.282049	0.00503922	-0.280619	0.00503922	-0.279665	0.00503922	-0.280142	0.00503922	-0.280142	0.00503922	-0.279188	0.00503922	-0.278711	0.00503922	-0.277758	0.00503922	-0.279188	0.00503922	-0.278234	0.00503922	-0.277758		0.00503922	-0.0836849	0.00503922	-0.433207		0.00503922	-0.0617504	0.00503922	-0.254869	0.00503922	-0.267267	0.00503922	-0.262976	0.00503922	-0.258207	0.00503922	-0.252485
0.0101175	-0.0441074	0.0101175	-0.205755	0.0101175	-0.230074	0.0101175	-0.233889	0.0101175	-0.235319	0.0101175	-0.234842	0.0101175	-0.234365	0.0101175	-0.235319	0.0101175	-0.234842	0.0101175	-0.233412	0.0101175	-0.232458	0.0101175	-0.232935	0.0101175	-0.232458	0.0101175	-0.232935	0.0101175	-0.231504	0.0101175	-0.232935		0.0101175	-0.0665188	0.0101175	-0.362158		0.0101175	-0.0531673	0.0101175	-0.214338	0.0101175	-0.226259	0.0101175	-0.223875	0.0101175	-0.219107	0.0101175	-0.213385
0.0151176	-0.0398159	0.0151176	-0.178099	0.0151176	-0.19908	0.0151176	-0.203371	0.0151176	-0.203371	0.0151176	-0.203371	0.0151176	-0.203848	0.0151176	-0.202417	0.0151176	-0.201941	0.0151176	-0.201464	0.0151176	-0.202894	0.0151176	-0.201941	0.0151176	-0.201464	0.0151176	-0.202894	0.0151176	-0.201941	0.0151176	-0.203371		0.0151176	-0.0531673	0.0151176	-0.311613		0.0151176	-0.0469685	0.0151176	-0.184774	0.0151176	-0.196695	0.0151176	-0.194311	0.0151176	-0.190496	0.0151176	-0.186682
0.020195	-0.036478	0.020195	-0.155687	0.020195	-0.175238	0.020195	-0.178099	0.020195	-0.178099	0.020195	-0.178576	0.020195	-0.178099	0.020195	-0.178099	0.020195	-0.179529	0.020195	-0.178576	0.020195	-0.179052	0.020195	-0.178576	0.020195	-0.179529	0.020195	-0.179529	0.020195	-0.178099	0.020195	-0.180006		0.020195	-0.0426769	0.020195	-0.273466		0.020195	-0.0412464	0.020195	-0.162363	0.020195	-0.173807	0.020195	-0.171423	0.020195	-0.169516	0.020195	-0.166178
0.0251951	-0.0331402	0.0251951	-0.137091	0.0251951	-0.15378	0.0251951	-0.157118	0.0251951	-0.158548	0.0251951	-0.158548	0.0251951	-0.159502	0.0251951	-0.158548	0.0251951	-0.159025	0.0251951	-0.159502	0.0251951	-0.158548	0.0251951	-0.159025	0.0251951	-0.158548	0.0251951	-0.160933	0.0251951	-0.161409	0.0251951	-0.161409		0.0251951	-0.0331402	0.0251951	-0.239611		0.0251951	-0.0369549	0.0251951	-0.14329	0.0251951	-0.154257	0.0251951	-0.154257	0.0251951	-0.152349	0.0251951	-0.148535
0.0302734	-0.0302792	0.0302734	-0.121355	0.0302734	-0.137091	0.0302734	-0.140429	0.0302734	-0.139952	0.0302734	-0.140905	0.0302734	-0.140429	0.0302734	-0.141859	0.0302734	-0.142813	0.0302734	-0.142336	0.0302734	-0.142336	0.0302734	-0.141859	0.0302734	-0.14329	0.0302734	-0.144243	0.0302734	-0.144243	0.0302734	-0.146627		0.0302734	-0.025034	0.0302734	-0.211954		0.0302734	-0.0326633	0.0302734	-0.126123	0.0302734	-0.137568	0.0302734	-0.138044	0.0302734	-0.137091	0.0302734	-0.133276
0.0352736	-0.027895	0.0352736	-0.108004	0.0352736	-0.122309	0.0352736	-0.124693	0.0352736	-0.124693	0.0352736	-0.126123	0.0352736	-0.1266	0.0352736	-0.126123	0.0352736	-0.1266	0.0352736	-0.127077	0.0352736	-0.128031	0.0352736	-0.129461	0.0352736	-0.128984	0.0352736	-0.129938	0.0352736	-0.129938	0.0352736	-0.131845		0.0352736	-0.0183582	0.0352736	-0.187159		0.0352736	-0.0288486	0.0352736	-0.112772	0.0352736	-0.123739	0.0352736	-0.123739	0.0352736	-0.122309	0.0352736	-0.120878
0.0403519	-0.0255108	0.0403519	-0.0956059	0.0403519	-0.108004	0.0403519	-0.111818	0.0403519	-0.111818	0.0403519	-0.112295	0.0403519	-0.111818	0.0403519	-0.113726	0.0403519	-0.115156	0.0403519	-0.114679	0.0403519	-0.115633	0.0403519	-0.117064	0.0403519	-0.116587	0.0403519	-0.116587	0.0403519	-0.118017	0.0403519	-0.119448		0.0403519	-0.0116825	0.0403519	-0.166655		0.0403519	-0.0255108	0.0403519	-0.100374	0.0403519	-0.110865	0.0403519	-0.111341	0.0403519	-0.111341	0.0403519	-0.109911
0.045352	-0.0231266	0.045352	-0.0851154	0.045352	-0.0965595	0.045352	-0.100374	0.045352	-0.0994205	0.045352	-0.0994205	0.045352	-0.101328	0.045352	-0.101328	0.045352	-0.103235	0.045352	-0.103712	0.045352	-0.104189	0.045352	-0.104666	0.045352	-0.103235	0.045352	-0.10705	0.045352	-0.107527	0.045352	-0.108004		0.045352	-0.00596046	0.045352	-0.148058		0.045352	-0.0226498	0.045352	-0.089407	0.045352	-0.0994205	0.045352	-0.100851	0.045352	-0.100374	0.045352	-0.0989437
0.0504303	-0.0212193	0.0504303	-0.0755787	0.0504303	-0.0860691	0.0504303	-0.0889301	0.0504303	-0.0889301	0.0504303	-0.0898838	0.0504303	-0.0898838	0.0504303	-0.0913143	0.0504303	-0.0927448	0.0504303	-0.0927448	0.0504303	-0.0946522	0.0504303	-0.0946522	0.0504303	-0.0946522	0.0504303	-0.0970364	0.0504303	-0.09799	0.0504303	-0.0994205		0.0504303	-0.000715256	0.0504303	-0.130415		0.0504303	-0.0197887	0.0504303	-0.0793934	0.0504303	-0.0898838	0.0504303	-0.0908375	0.0504303	-0.0908375	0.0504303	-0.0903606
0.0554304	-0.0193119	0.0554304	-0.0665188	0.0554304	-0.0770092	0.0554304	-0.0793934	0.0554304	-0.0779629	0.0554304	-0.0793934	0.0554304	-0.0793934	0.0554304	-0.0803471	0.0554304	-0.0817776	0.0554304	-0.0827312	0.0554304	-0.0836849	0.0554304	-0.0832081	0.0554304	-0.0832081	0.0554304	-0.0860691	0.0554304	-0.0874996	0.0554304	-0.0874996		0.0554304	0.00405312	0.0554304	-0.115633		0.0554304	-0.0174046	0.0554304	-0.0712872	0.0554304	-0.0803471	0.0554304	-0.0817776	0.0554304	-0.0822544	0.0554304	-0.0803471
0.0604296	-0.0174046	0.0604296	-0.0593662	0.0604296	-0.0679493	0.0604296	-0.0698566	0.0604296	-0.0698566	0.0604296	-0.0708103	0.0604296	-0.0712872	0.0604296	-0.0712872	0.0604296	-0.0727177	0.0604296	-0.0741482	0.0604296	-0.0741482	0.0604296	-0.0741482	0.0604296	-0.0741482	0.0604296	-0.0755787	0.0604296	-0.0770092	0.0604296	-0.0784397		0.0604296	0.00834465	0.0604296	-0.102282		0.0604296	-0.0150204	0.0604296	-0.0631809	0.0604296	-0.0708103	0.0604296	-0.0727177	0.0604296	-0.0731945	0.0604296	-0.0722408
0.0655079	-0.015974	0.0655079	-0.0522137	0.0655079	-0.0598431	0.0655079	-0.0607967	0.0655079	-0.0607967	0.0655079	-0.0612736	0.0655079	-0.0612736	0.0655079	-0.0627041	0.0655079	-0.0617504	0.0655079	-0.0641346	0.0655079	-0.0641346	0.0655079	-0.0650883	0.0655079	-0.0646114	0.0655079	-0.0660419	0.0655079	-0.0669956	0.0655079	-0.0674725		0.0655079	0.013113	0.0655079	-0.089407		0.0655079	-0.0126362	0.0655079	-0.0555515	0.0655079	-0.0631809	0.0655079	-0.0650883	0.0655079	-0.0655651	0.0655079	-0.0627041
0.070508	-0.0145435	0.070508	-0.0455379	0.070508	-0.0522137	0.070508	-0.0526905	0.070508	-0.0522137	0.070508	-0.0536442	0.070508	-0.0522137	0.070508	-0.054121	0.070508	-0.0550747	0.070508	-0.0555515	0.070508	-0.0560284	0.070508	-0.0579357	0.070508	-0.0560284	0.070508	-0.0574589	0.070508	-0.0579357	0.070508	-0.0603199		0.070508	0.0164509	0.070508	-0.077486		0.070508	-0.0107288	0.070508	-0.0488758	0.070508	-0.0550747	0.070508	-0.0565052	0.070508	-0.056982	0.070508	-0.0560284
0.0755863	-0.0126362	0.0755863	-0.0393391	0.0755863	-0.0445843	0.0755863	-0.0445843	0.0755863	-0.0426769	0.0755863	-0.0436306	0.0755863	-0.0436306	0.0755863	-0.0436306	0.0755863	-0.0464916	0.0755863	-0.0460148	0.0755863	-0.0474453	0.0755863	-0.0460148	0.0755863	-0.0464916	0.0755863	-0.0460148	0.0755863	-0.048399	0.0755863	-0.0479221		0.0755863	0.0207424	0.0755863	-0.0655651		0.0755863	-0.00834465	0.0755863	-0.0426769	0.0755863	-0.0479221	0.0755863	-0.048399	0.0755863	-0.0479221	0.0755863	-0.0474453
0.0805864	-0.0112057	0.0805864	-0.033617	0.0805864	-0.0379086	0.0805864	-0.0379086	0.0805864	-0.0360012	0.0805864	-0.0360012	0.0805864	-0.036478	0.0805864	-0.0360012	0.0805864	-0.0360012	0.0805864	-0.0374317	0.0805864	-0.0379086	0.0805864	-0.0369549	0.0805864	-0.0379086	0.0805864	-0.0360012	0.0805864	-0.0383854	0.0805864	-0.0402927		0.0805864	0.0236034	0.0805864	-0.056982		0.0805864	-0.00691414	0.0805864	-0.036478	0.0805864	-0.0412464	0.0805864	-0.0412464	0.0805864	-0.0402927	0.0805864	-0.0398159
0.0856647	-0.00977516	0.0856647	-0.0274181	0.0856647	-0.030756	0.0856647	-0.0288486	0.0856647	-0.0274181	0.0856647	-0.0269413	0.0856647	-0.0269413	0.0856647	-0.027895	0.0856647	-0.027895	0.0856647	-0.0283718	0.0856647	-0.0274181	0.0856647	-0.027895	0.0856647	-0.0274181	0.0856647	-0.027895	0.0856647	-0.0293255	0.0856647	-0.0298023		0.0856647	0.0274181	0.0856647	-0.0436306		0.0856647	-0.00452995	0.0856647	-0.030756	0.0856647	-0.0345707	0.0856647	-0.0331402	0.0856647	-0.0317097	0.0856647	-0.0321865
0.0906649	-0.00882149	0.0906649	-0.0226498	0.0906649	-0.025034	0.0906649	-0.0226498	0.0906649	-0.0212193	0.0906649	-0.0197887	0.0906649	-0.0202656	0.0906649	-0.0197887	0.0906649	-0.0193119	0.0906649	-0.0197887	0.0906649	-0.0202656	0.0906649	-0.0212193	0.0906649	-0.0183582	0.0906649	-0.0212193	0.0906649	-0.0197887	0.0906649	-0.0202656		0.0906649	0.0298023	0.0906649	-0.036478		0.0906649	-0.00309944	0.0906649	-0.0255108	0.0906649	-0.027895	0.0906649	-0.0269413	0.0906649	-0.0255108	0.0906649	-0.0240803
0.0957422	-0.00739098	0.0957422	-0.0178814	0.0957422	-0.0183582	0.0957422	-0.015974	0.0957422	-0.013113	0.0957422	-0.0116825	0.0957422	-0.0116825	0.0957422	-0.010252	0.0957422	-0.00977516	0.0957422	-0.00977516	0.0957422	-0.0116825	0.0957422	-0.010252	0.0957422	-0.0107288	0.0957422	-0.00977516	0.0957422	-0.0126362	0.0957422	-0.0121593		0.0957422	0.0331402	0.0957422	-0.0264645		0.0957422	-0.00119209	0.0957422	-0.0207424	0.0957422	-0.0212193	0.0957422	-0.0183582	0.0957422	-0.0174046	0.0957422	-0.0174046
0.100742	-0.00596046	0.100742	-0.013113	0.100742	-0.013113	0.100742	-0.00929832	0.100742	-0.0064373	0.100742	-0.00452995	0.100742	-0.00309944	0.100742	-0.00119209	0.100742	-0.000238419	0.100742	-0.00119209	0.100742	-0.00166893	0.100742	-0.000715256	0.100742	0.000238419	0.100742	-0.000715256	0.100742	-0.00214577	0.100742	-0.0026226		0.100742	0.0355244	0.100742	-0.0174046		0.100742	0.000238419	0.100742	-0.0154972	0.100742	-0.0140667	0.100742	-0.0116825	0.100742	-0.00977516	0.100742	-0.00882149
0.105821	-0.00452995	0.105821	-0.00882149	0.105821	-0.00548363	0.105821	-0.00119209	0.105821	0.0026226	0.105821	0.0064373	0.105821	0.00691414	0.105821	0.00786781	0.105821	0.00977516	0.105821	0.00739098	0.105821	0.00929832	0.105821	0.00977516	0.105821	0.00977516	0.105821	0.00977516	0.105821	0.00929832	0.105821	0.00882149		0.105821	0.0383854	0.105821	-0.00786781		0.105821	0.00214577	0.105821	-0.00977516	0.105821	-0.00786781	0.105821	-0.00405312	0.105821	-0.00166893	0.105821	-0.000238419
0.110821	-0.00309944	0.110821	-0.00309944	0.110821	0.000238419	0.110821	0.00500679	0.110821	0.0112057	0.110821	0.0150204	0.110821	0.0164509	0.110821	0.0178814	0.110821	0.0183582	0.110821	0.0178814	0.110821	0.0193119	0.110821	0.0202656	0.110821	0.0216961	0.110821	0.0193119	0.110821	0.0183582	0.110821	0.0169277		0.110821	0.0417233	0.110821	0.0026226		0.110821	0.00357628	0.110821	-0.00500679	0.110821	-0.00119209	0.110821	0.00309944	0.110821	0.0064373	0.110821	0.00929832
0.115821	-0.00166893	0.115821	0.000715256	0.115821	0.0064373	0.115821	0.0135899	0.115821	0.0202656	0.115821	0.0226498	0.115821	0.0255108	0.115821	0.0274181	0.115821	0.0298023	0.115821	0.0293255	0.115821	0.027895	0.115821	0.030756	0.115821	0.030756	0.115821	0.0302792	0.115821	0.0293255	0.115821	0.0274181		0.115821	0.0441074	0.115821	0.013113		0.115821	0.00548363	0.115821	0.000238419	0.115821	0.0064373	0.115821	0.0112057	0.115821	0.0145435	0.115821	0.015974
0.120899	-0.000238419	0.120899	0.00500679	0.120899	0.0126362	0.120899	0.0212193	0.120899	0.0274181	0.120899	0.0321865	0.120899	0.0350475	0.120899	0.0369549	0.120899	0.0374317	0.120899	0.0388622	0.120899	0.0374317	0.120899	0.0379086	0.120899	0.0393391	0.120899	0.0379086	0.120899	0.0374317	0.120899	0.0360012		0.120899	0.0464916	0.120899	0.0212193		0.120899	0.00691414	0.120899	0.00548363	0.120899	0.0121593	0.120899	0.0193119	0.120899	0.0231266	0.120899	0.025034
0.125899	0.00119209	0.125899	0.010252	0.125899	0.0197887	0.125899	0.0293255	0.125899	0.036478	0.125899	0.0407696	0.125899	0.0450611	0.125899	0.0474453	0.125899	0.0474453	0.125899	0.0474453	0.125899	0.0474453	0.125899	0.0488758	0.125899	0.048399	0.125899	0.0450611	0.125899	0.0464916	0.125899	0.0450611		0.125899	0.0488758	0.125899	0.0321865		0.125899	0.00882149	0.125899	0.0112057	0.125899	0.0212193	0.125899	0.0264645	0.125899	0.0312328	0.125899	0.0331402
0.130977	0.0026226	0.130977	0.0150204	0.130977	0.0259876	0.130977	0.036478	0.130977	0.0445843	0.130977	0.0507832	0.130977	0.054121	0.130977	0.0550747	0.130977	0.0584126	0.130977	0.0565052	0.130977	0.0565052	0.130977	0.0588894	0.130977	0.0560284	0.130977	0.0550747	0.130977	0.054121	0.130977	0.0536442		0.130977	0.05126	0.130977	0.0426769		0.130977	0.010252	0.130977	0.0169277	0.130977	0.027895	0.130977	0.0345707	0.130977	0.0379086	0.130977	0.0422001
0.135977	0.00452995	0.135977	0.0197887	0.135977	0.0331402	0.135977	0.0445843	0.135977	0.0531673	0.135977	0.0588894	0.135977	0.0617504	0.135977	0.0636578	0.135977	0.0646114	0.135977	0.0650883	0.135977	0.0641346	0.135977	0.0669956	0.135977	0.0650883	0.135977	0.0631809	0.135977	0.0631809	0.135977	0.0641346		0.135977	0.0536442	0.135977	0.0507832		0.135977	0.0116825	0.135977	0.0226498	0.135977	0.0350475	0.135977	0.0422001	0.135977	0.0450611	0.135977	0.0488758
0.141055	0.00596046	0.141055	0.0245571	0.141055	0.0402927	0.141055	0.0517368	0.141055	0.0622272	0.141055	0.0665188	0.141055	0.0708103	0.141055	0.0727177	0.141055	0.0741482	0.141055	0.0741482	0.141055	0.0751019	0.141055	0.0731945	0.141055	0.0736713	0.141055	0.0708103	0.141055	0.0722408	0.141055	0.0703335		0.141055	0.0560284	0.141055	0.0612736		0.141055	0.0135899	0.141055	0.0288486	0.141055	0.0422001	0.141055	0.0493526	0.141055	0.0531673	0.141055	0.0560284
0.146055	0.00786781	0.146055	0.0298023	0.146055	0.0469685	0.146055	0.0607967	0.146055	0.0698566	0.146055	0.0760555	0.146055	0.0798702	0.146055	0.0822544	0.146055	0.0817776	0.146055	0.0836849	0.146055	0.0813007	0.146055	0.0822544	0.146055	0.0827312	0.146055	0.0784397	0.146055	0.0793934	0.146055	0.0760555		0.146055	0.0584126	0.146055	0.071764		0.146055	0.0150204	0.146055	0.0350475	0.146055	0.05126	0.146055	0.0574589	0.146055	0.0607967	0.146055	0.0627041
0.151134	0.00929832	0.151134	0.0355244	0.151134	0.0550747	0.151134	0.0684261	0.151134	0.0779629	0.151134	0.0841618	0.151134	0.0884533	0.151134	0.0903606	0.151134	0.0908375	0.151134	0.089407	0.151134	0.0898838	0.151134	0.0889301	0.151134	0.0879765	0.151134	0.0874996	0.151134	0.0865459	0.151134	0.0860691		0.151134	0.0607967	0.151134	0.0822544		0.151134	0.0174046	0.151134	0.0417233	0.151134	0.0588894	0.151134	0.0646114	0.151134	0.0693798	0.151134	0.0708103
0.156134	0.0112057	0.156134	0.0398159	0.156134	0.0622272	0.156134	0.0765324	0.156134	0.0860691	0.156134	0.092268	0.156134	0.0941753	0.156134	0.0970364	0.156134	0.0970364	0.156134	0.0956059	0.156134	0.095129	0.156134	0.0941753	0.156134	0.0946522	0.156134	0.0941753	0.156134	0.0936985	0.156134	0.0908375		0.156134	0.0627041	0.156134	0.0917912		0.156134	0.0193119	0.156134	0.0479221	0.156134	0.0655651	0.156134	0.0712872	0.156134	0.074625	0.156134	0.0755787
0.161212	0.013113	0.161212	0.0455379	0.161212	0.0693798	0.161212	0.0836849	0.161212	0.0941753	0.161212	0.0984669	0.161212	0.100851	0.161212	0.102758	0.161212	0.102282	0.161212	0.102282	0.161212	0.102282	0.161212	0.100851	0.161212	0.0998974	0.161212	0.0998974	0.161212	0.0994205	0.161212	0.0975132		0.161212	0.0650883	0.161212	0.0994205		0.161212	0.0207424	0.161212	0.0536442	0.161212	0.071764	0.161212	0.0784397	0.161212	0.0798702	0.161212	0.0803471
0.166212	0.0145435	0.166212	0.0507832	0.166212	0.0751019	0.166212	0.0889301	0.166212	0.0989437	0.166212	0.102758	0.166212	0.10705	0.166212	0.108004	0.166212	0.107527	0.166212	0.106573	0.166212	0.106096	0.166212	0.104189	0.166212	0.106096	0.166212	0.102758	0.166212	0.102282	0.166212	0.0998974		0.166212	0.0669956	0.166212	0.106573		0.166212	0.0226498	0.166212	0.0588894	0.166212	0.077486	0.166212	0.0827312	0.166212	0.0836849	0.166212	0.0841618
0.171211	0.0164509	0.171211	0.0560284	0.171211	0.0813007	0.171211	0.0965595	0.171211	0.104666	0.171211	0.110865	0.171211	0.113726	0.171211	0.114202	0.171211	0.112772	0.171211	0.111818	0.171211	0.112295	0.171211	0.110865	0.171211	0.108957	0.171211	0.106573	0.171211	0.106096	0.171211	0.104666		0.171211	0.068903	0.171211	0.114679		0.171211	0.0245571	0.171211	0.0660419	0.171211	0.0846386	0.171211	0.0874996	0.171211	0.0884533	0.171211	0.0884533
0.17629	0.0183582	0.17629	0.0617504	0.17629	0.0874996	0.17629	0.102282	0.17629	0.111341	0.17629	0.115633	0.17629	0.118017	0.17629	0.11754	0.17629	0.116587	0.17629	0.115633	0.17629	0.115633	0.17629	0.115156	0.17629	0.113249	0.17629	0.109434	0.17629	0.108957	0.17629	0.10848		0.17629	0.0708103	0.17629	0.122309		0.17629	0.0264645	0.17629	0.0708103	0.17629	0.0889301	0.17629	0.0913143	0.17629	0.0917912	0.17629	0.0908375
0.18129	0.0202656	0.18129	0.0665188	0.18129	0.0936985	0.18129	0.10705	0.18129	0.114202	0.18129	0.118971	0.18129	0.119925	0.18129	0.120878	0.18129	0.119925	0.18129	0.118494	0.18129	0.118494	0.18129	0.116587	0.18129	0.115156	0.18129	0.114202	0.18129	0.111341	0.18129	0.109911		0.18129	0.0731945	0.18129	0.127077		0.18129	0.0283718	0.18129	0.0760555	0.18129	0.092268	0.18129	0.0956059	0.18129	0.0960827	0.18129	0.0946522
0.186368	0.0221729	0.186368	0.0712872	0.186368	0.0984669	0.186368	0.112772	0.186368	0.118971	0.186368	0.122309	0.186368	0.12517	0.186368	0.122786	0.186368	0.121832	0.186368	0.120401	0.186368	0.121832	0.186368	0.119925	0.186368	0.11611	0.186368	0.113249	0.186368	0.112772	0.186368	0.114202		0.186368	0.0755787	0.186368	0.133276		0.186368	0.030756	0.186368	0.0822544	0.186368	0.0965595	0.186368	0.09799	0.186368	0.0965595	0.186368	0.0956059
0.191368	0.0240803	0.191368	0.0770092	0.191368	0.103712	0.191368	0.117064	0.191368	0.123739	0.191368	0.126123	0.191368	0.1266	0.191368	0.127554	0.191368	0.1266	0.191368	0.125647	0.191368	0.122786	0.191368	0.122309	0.191368	0.119925	0.191368	0.11754	0.191368	0.116587	0.191368	0.113249		0.191368	0.0770092	0.191368	0.137568		0.191368	0.0331402	0.191368	0.0874996	0.191368	0.100851	0.191368	0.102282	0.191368	0.101328	0.191368	0.0975132
0.196446	0.0259876	0.196446	0.0822544	0.196446	0.108957	0.196446	0.120401	0.196446	0.126123	0.196446	0.128031	0.196446	0.129461	0.196446	0.129461	0.196446	0.129461	0.196446	0.125647	0.196446	0.124693	0.196446	0.122786	0.196446	0.120878	0.196446	0.118017	0.196446	0.118971	0.196446	0.115633		0.196446	0.0793934	0.196446	0.14329		0.196446	0.0350475	0.196446	0.0913143	0.196446	0.102758	0.196446	0.103235	0.196446	0.101328	0.196446	0.100851
0.201447	0.0283718	0.201447	0.0860691	0.201447	0.112772	0.201447	0.124693	0.201447	0.129938	0.201447	0.131369	0.201447	0.131845	0.201447	0.129938	0.201447	0.129461	0.201447	0.1266	0.201447	0.126123	0.201447	0.123262	0.201447	0.121832	0.201447	0.119925	0.201447	0.119448	0.201447	0.115633		0.201447	0.0813007	0.201447	0.145197		0.201447	0.0374317	0.201447	0.0965595	0.201447	0.107527	0.201447	0.106096	0.201447	0.102758	0.201447	0.0998974
0.206524	0.0302792	0.206524	0.0917912	0.206524	0.116587	0.206524	0.127554	0.206524	0.131369	0.206524	0.132799	0.206524	0.132322	0.206524	0.131845	0.206524	0.128508	0.206524	0.127554	0.206524	0.12517	0.206524	0.126123	0.206524	0.122309	0.206524	0.118971	0.206524	0.119925	0.206524	0.11611		0.206524	0.0836849	0.206524	0.151396		0.206524	0.0398159	0.206524	0.0994205	0.206524	0.108957	0.206524	0.107527	0.206524	0.106096	0.206524	0.100374
0.211524	0.0321865	0.211524	0.0960827	0.211524	0.120401	0.211524	0.130892	0.211524	0.134706	0.211524	0.136137	0.211524	0.135183	0.211524	0.135183	0.211524	0.130892	0.211524	0.130892	0.211524	0.1266	0.211524	0.126123	0.211524	0.122786	0.211524	0.122786	0.211524	0.119448	0.211524	0.119925		0.211524	0.0860691	0.211524	0.15521		0.211524	0.0422001	0.211524	0.103235	0.211524	0.111818	0.211524	0.111341	0.211524	0.106096	0.211524	0.102282
0.216524	0.0340939	0.216524	0.0998974	0.216524	0.12517	0.216524	0.133276	0.216524	0.136614	0.216524	0.137568	0.216524	0.137568	0.216524	0.134706	0.216524	0.13423	0.216524	0.131845	0.216524	0.128508	0.216524	0.126123	0.216524	0.123739	0.216524	0.123739	0.216524	0.119925	0.216524	0.119925		0.216524	0.0879765	0.216524	0.160456		0.216524	0.0445843	0.216524	0.108004	0.216524	0.114679	0.216524	0.111341	0.216524	0.108004	0.216524	0.102282
0.221602	0.0360012	0.221602	0.104666	0.221602	0.128508	0.221602	0.13566	0.221602	0.138521	0.221602	0.138044	0.221602	0.138521	0.221602	0.137091	0.221602	0.132799	0.221602	0.131845	0.221602	0.129938	0.221602	0.128508	0.221602	0.12517	0.221602	0.122309	0.221602	0.120401	0.221602	0.119805		0.221602	0.0903606	0.221602	0.162363		0.221602	0.0464916	0.221602	0.109911	0.221602	0.11611	0.221602	0.111818	0.221602	0.108004	0.221602	0.103235
0.226603	0.0383854	0.226603	0.10848	0.226603	0.131845	0.226603	0.137568	0.226603	0.140429	0.226603	0.140429	0.226603	0.138998	0.226603	0.138044	0.226603	0.135183	0.226603	0.131845	0.226603	0.130892	0.226603	0.127554	0.226603	0.124693	0.226603	0.120401	0.226603	0.120401	0.226603	0.119925		0.226603	0.092268	0.226603	0.166655		0.226603	0.0488758	0.226603	0.112772	0.226603	0.11754	0.226603	0.114202	0.226603	0.109434	0.226603	0.104189
0.231681	0.0402927	0.231681	0.112295	0.231681	0.134706	0.231681	0.140429	0.231681	0.142336	0.231681	0.140905	0.231681	0.141859	0.231681	0.137568	0.231681	0.135183	0.231681	0.132322	0.231681	0.131369	0.231681	0.128508	0.231681	0.125647	0.231681	0.122786	0.231681	0.121832	0.231681	0.119448		0.231681	0.095129	0.231681	0.169992		0.231681	0.05126	0.231681	0.114679	0.231681	0.120401	0.231681	0.114202	0.231681	0.110388	0.231681	0.104189
0.236681	0.0422001	0.236681	0.115633	0.236681	0.137091	0.236681	0.142336	0.236681	0.14472	0.236681	0.142336	0.236681	0.142813	0.236681	0.139475	0.236681	0.13566	0.236681	0.132799	0.236681	0.129938	0.236681	0.127554	0.236681	0.127077	0.236681	0.123739	0.236681	0.122786	0.236681	0.119925		0.236681	0.0970364	0.236681	0.173807		0.236681	0.0531673	0.236681	0.117064	0.236681	0.121832	0.236681	0.116587	0.236681	0.112295	0.236681	0.104666
0.241758	0.0441074	0.241758	0.118017	0.241758	0.138998	0.241758	0.142813	0.241758	0.143766	0.241758	0.142813	0.241758	0.142813	0.241758	0.137091	0.241758	0.13423	0.241758	0.133276	0.241758	0.128984	0.241758	0.128031	0.241758	0.12517	0.241758	0.122786	0.241758	0.120401	0.241758	0.119448		0.241758	0.0984669	0.241758	0.174284		0.241758	0.0555515	0.241758	0.11754	0.241758	0.122309	0.241758	0.11754	0.241758	0.111341	0.241758	0.104189
0.246758	0.0455379	0.246758	0.120401	0.246758	0.140905	0.246758	0.144243	0.246758	0.14472	0.246758	0.143766	0.246758	0.142336	0.246758	0.138521	0.246758	0.135183	0.246758	0.131845	0.246758	0.129461	0.246758	0.127077	0.246758	0.126123	0.246758	0.122786	0.246758	0.121832	0.246758	0.118494		0.246758	0.100851	0.246758	0.177145		0.246758	0.0574589	0.246758	0.119925	0.246758	0.122309	0.246758	0.118494	0.246758	0.112295	0.246758	0.105619
0.251837	0.0474453	0.251837	0.123739	0.251837	0.14329	0.251837	0.146627	0.251837	0.147104	0.251837	0.145197	0.251837	0.14329	0.251837	0.139952	0.251837	0.136614	0.251837	0.133753	0.251837	0.129938	0.251837	0.127077	0.251837	0.1266	0.251837	0.122547	0.251837	0.119925	0.251837	0.118971		0.251837	0.103712	0.251837	0.181437		0.251837	0.0598431	0.251837	0.121355	0.251837	0.124693	0.251837	0.119925	0.251837	0.113726	0.251837	0.107527
0.256837	0.0493526	0.256837	0.12517	0.256837	0.145197	0.256837	0.148535	0.256837	0.147581	0.256837	0.14472	0.256837	0.142336	0.256837	0.139475	0.256837	0.136614	0.256837	0.132799	0.256837	0.131369	0.256837	0.1266	0.256837	0.12517	0.256837	0.122309	0.256837	0.119925	0.256837	0.116587		0.256837	0.105619	0.256837	0.183821		0.256837	0.0622272	0.256837	0.123739	0.256837	0.126123	0.256837	0.120878	0.256837	0.11611	0.256837	0.106096
0.261915	0.05126	0.261915	0.127077	0.261915	0.147581	0.261915	0.150442	0.261915	0.148058	0.261915	0.145674	0.261915	0.143766	0.261915	0.139475	0.261915	0.136137	0.261915	0.132322	0.261915	0.130892	0.261915	0.1266	0.261915	0.125647	0.261915	0.122309	0.261915	0.119925	0.261915	0.11611		0.261915	0.108004	0.261915	0.186682		0.261915	0.0641346	0.261915	0.12517	0.261915	0.128031	0.261915	0.120401	0.261915	0.117064	0.261915	0.10848
0.266915	0.0531673	0.266915	0.128984	0.266915	0.148058	0.266915	0.152349	0.266915	0.149488	0.266915	0.145197	0.266915	0.141859	0.266915	0.139952	0.266915	0.13566	0.266915	0.131369	0.266915	0.128984	0.266915	0.126123	0.266915	0.123739	0.266915	0.121355	0.266915	0.119925	0.266915	0.115633		0.266915	0.110388	0.266915	0.188112		0.266915	0.0660419	0.266915	0.125647	0.266915	0.128031	0.266915	0.122786	0.266915	0.11754	0.266915	0.108004
0.271915	0.0550747	0.271915	0.131369	0.271915	0.150919	0.271915	0.152826	0.271915	0.150442	0.271915	0.146151	0.271915	0.143766	0.271915	0.139475	0.271915	0.136137	0.271915	0.131369	0.271915	0.128031	0.271915	0.128508	0.271915	0.124693	0.271915	0.119925	0.271915	0.118971	0.271915	0.11611		0.271915	0.113249	0.271915	0.190496		0.271915	0.0684261	0.271915	0.1266	0.271915	0.128984	0.271915	0.123739	0.271915	0.117064	0.271915	0.1086
0.276994	0.0565052	0.276994	0.131845	0.276994	0.152349	0.276994	0.151873	0.276994	0.149965	0.276994	0.146627	0.276994	0.142336	0.276994	0.138521	0.276994	0.13566	0.276994	0.131369	0.276994	0.127554	0.276994	0.124216	0.276994	0.121355	0.276994	0.118971	0.276994	0.117064	0.276994	0.113249		0.276994	0.114202	0.276994	0.190973		0.276994	0.0698566	0.276994	0.126004	0.276994	0.128984	0.276994	0.122309	0.276994	0.11611	0.276994	0.108957
0.281993	0.0584126	0.281993	0.13423	0.281993	0.155687	0.281993	0.151873	0.281993	0.151396	0.281993	0.147104	0.281993	0.141859	0.281993	0.138521	0.281993	0.13566	0.281993	0.131369	0.281993	0.128508	0.281993	0.125647	0.281993	0.122786	0.281993	0.118494	0.281993	0.11611	0.281993	0.114202		0.281993	0.11754	0.281993	0.19145		0.281993	0.0722408	0.281993	0.126123	0.281993	0.128627	0.281993	0.123739	0.281993	0.116587	0.281993	0.108153
0.287071	0.0598431	0.287071	0.13423	0.287071	0.155687	0.287071	0.152826	0.287071	0.150919	0.287071	0.146627	0.287071	0.141859	0.287071	0.138521	0.287071	0.13423	0.287071	0.129461	0.287071	0.126123	0.287071	0.124216	0.287071	0.118971	0.287071	0.11754	0.287071	0.114202	0.287071	0.111341		0.287071	0.119448	0.287071	0.19145		0.287071	0.0741482	0.287071	0.125647	0.287071	0.128508	0.287071	0.122309	0.287071	0.117064	0.287071	0.107527
0.292071	0.0622272	0.292071	0.13566	0.292071	0.153422	0.292071	0.15378	0.292071	0.151396	0.292071	0.148058	0.292071	0.142097	0.292071	0.138402	0.292071	0.132799	0.292071	0.128984	0.292071	0.127077	0.292071	0.12517	0.292071	0.120401	0.292071	0.11611	0.292071	0.113249	0.292071	0.113249		0.292071	0.122309	0.292071	0.192404		0.292071	0.0760555	0.292071	0.1266	0.292071	0.128031	0.292071	0.124216	0.292071	0.115156	0.292071	0.107527
0.29715	0.0631809	0.29715	0.136614	0.29715	0.150442	0.29715	0.15378	0.29715	0.149965	0.29715	0.146627	0.29715	0.142336	0.29715	0.138521	0.29715	0.132799	0.29715	0.128508	0.29715	0.12517	0.29715	0.122786	0.29715	0.11754	0.29715	0.11611	0.29715	0.113726	0.29715	0.112772		0.29715	0.123739	0.29715	0.192404		0.29715	0.0779629	0.29715	0.126123	0.29715	0.127554	0.29715	0.123262	0.29715	0.114679	0.29715	0.108004
0.30215	0.0655651	0.30215	0.138998	0.30215	0.151873	0.30215	0.153303	0.30215	0.150442	0.30215	0.147104	0.30215	0.142336	0.30215	0.138044	0.30215	0.133753	0.30215	0.128984	0.30215	0.124693	0.30215	0.121832	0.30215	0.119448	0.30215	0.115156	0.30215	0.112772	0.30215	0.110388		0.30215	0.127554	0.30215	0.192165		0.30215	0.0803471	0.30215	0.1266	0.30215	0.127435	0.30215	0.123739	0.30215	0.115633	0.30215	0.108957
0.307228	0.0674725	0.307228	0.138521	0.307228	0.151873	0.307228	0.152826	0.307228	0.149965	0.307228	0.14472	0.307228	0.141382	0.307228	0.136137	0.307228	0.132799	0.307228	0.127077	0.307228	0.12517	0.307228	0.118494	0.307228	0.118494	0.307228	0.114679	0.307228	0.112772	0.307228	0.109434		0.307228	0.128984	0.307228	0.19145		0.307228	0.0817776	0.307228	0.126123	0.307228	0.127077	0.307228	0.121832	0.307228	0.113249	0.307228	0.105619
0.312228	0.0693798	0.312228	0.138998	0.312228	0.150919	0.312228	0.153303	0.312228	0.150442	0.312228	0.146151	0.312228	0.139475	0.312228	0.13566	0.312228	0.131845	0.312228	0.127554	0.312228	0.123739	0.312228	0.121832	0.312228	0.118494	0.312228	0.113726	0.312228	0.112772	0.312228	0.108957		0.312228	0.131845	0.312228	0.192404		0.312228	0.0841618	0.312228	0.1266	0.312228	0.127077	0.312228	0.120878	0.312228	0.112295	0.312228	0.108004
0.317306	0.0708103	0.317306	0.139356	0.317306	0.149965	0.317306	0.151396	0.317306	0.147104	0.317306	0.144243	0.317306	0.138521	0.317306	0.13566	0.317306	0.130415	0.317306	0.125647	0.317306	0.122309	0.317306	0.118971	0.317306	0.11611	0.317306	0.112295	0.317306	0.110388	0.317306	0.106096		0.317306	0.133276	0.317306	0.190973		0.317306	0.0855923	0.317306	0.124216	0.317306	0.12517	0.317306	0.118017	0.317306	0.112534	0.317306	0.105143
0.322306	0.0727177	0.322306	0.139952	0.322306	0.149965	0.322306	0.150919	0.322306	0.148058	0.322306	0.142813	0.322306	0.138044	0.322306	0.13566	0.322306	0.129461	0.322306	0.125647	0.322306	0.122786	0.322306	0.118971	0.322306	0.114202	0.322306	0.112772	0.322306	0.110388	0.322306	0.107527		0.322306	0.136137	0.322306	0.19002		0.322306	0.0874996	0.322306	0.12517	0.322306	0.12517	0.322306	0.118494	0.322306	0.112295	0.322306	0.103712
0.327306	0.074625	0.327306	0.139952	0.327306	0.149965	0.327306	0.149012	0.327306	0.147104	0.327306	0.142336	0.327306	0.137091	0.327306	0.133753	0.327306	0.128984	0.327306	0.124693	0.327306	0.120401	0.327306	0.118494	0.327306	0.114679	0.327306	0.111818	0.327306	0.10848	0.327306	0.106573		0.327306	0.138998	0.327306	0.19002		0.327306	0.089407	0.327306	0.124693	0.327306	0.123739	0.327306	0.117064	0.327306	0.112295	0.327306	0.103712
0.332384	0.0770092	0.332384	0.140429	0.332384	0.149488	0.332384	0.148535	0.332384	0.147581	0.332384	0.141859	0.332384	0.138044	0.332384	0.133276	0.332384	0.128031	0.332384	0.12517	0.332384	0.120401	0.332384	0.11754	0.332384	0.112295	0.332384	0.108957	0.332384	0.10705	0.332384	0.105143		0.332384	0.141859	0.332384	0.190496		0.332384	0.0917912	0.332384	0.124693	0.332384	0.122786	0.332384	0.117064	0.332384	0.109434	0.332384	0.101805
0.337384	0.0789165	0.337384	0.140905	0.337384	0.149012	0.337384	0.148654	0.337384	0.145674	0.337384	0.139952	0.337384	0.136614	0.337384	0.131369	0.337384	0.128031	0.337384	0.123739	0.337384	0.119925	0.337384	0.116587	0.337384	0.114202	0.337384	0.10848	0.337384	0.106573	0.337384	0.104666		0.337384	0.14472	0.337384	0.188112		0.337384	0.0936985	0.337384	0.124693	0.337384	0.121832	0.337384	0.116587	0.337384	0.108957	0.337384	0.101805
0.342463	0.0813007	0.342463	0.141859	0.342463	0.149012	0.342463	0.148535	0.342463	0.144243	0.342463	0.140905	0.342463	0.134706	0.342463	0.131845	0.342463	0.1266	0.342463	0.123739	0.342463	0.119448	0.342463	0.11611	0.342463	0.112295	0.342463	0.10848	0.342463	0.107527	0.342463	0.103235		0.342463	0.148058	0.342463	0.19002		0.342463	0.0960827	0.342463	0.124693	0.342463	0.120878	0.342463	0.116587	0.342463	0.108957	0.342463	0.101805
0.347463	0.0836849	0.347463	0.141859	0.347463	0.148535	0.347463	0.148535	0.347463	0.143766	0.347463	0.139952	0.347463	0.133753	0.347463	0.130415	0.347463	0.12517	0.347463	0.122786	0.347463	0.117064	0.347463	0.114202	0.347463	0.110865	0.347463	0.108004	0.347463	0.105619	0.347463	0.103235		0.347463	0.150919	0.347463	0.187635		0.347463	0.09799	0.347463	0.124216	0.347463	0.119925	0.347463	0.114679	0.347463	0.106573	0.347463	0.100374
0.35254	0.0855923	0.35254	0.142097	0.35254	0.146627	0.35254	0.146151	0.35254	0.141859	0.35254	0.137568	0.35254	0.132322	0.35254	0.128984	0.35254	0.124216	0.35254	0.120878	0.35254	0.117064	0.35254	0.113726	0.35254	0.110388	0.35254	0.107527	0.35254	0.104189	0.35254	0.100851		0.35254	0.153303	0.35254	0.186205		0.35254	0.0998974	0.35254	0.124216	0.35254	0.119925	0.35254	0.113726	0.35254	0.106096	0.35254	0.100851
0.35754	0.0879765	0.35754	0.142336	0.35754	0.147104	0.35754	0.14472	0.35754	0.141382	0.35754	0.136614	0.35754	0.131845	0.35754	0.129461	0.35754	0.122786	0.35754	0.120401	0.35754	0.11611	0.35754	0.113726	0.35754	0.109196	0.35754	0.105619	0.35754	0.102282	0.35754	0.100374		0.35754	0.156641	0.35754	0.187159		0.35754	0.102282	0.35754	0.124216	0.35754	0.119448	0.35754	0.112772	0.35754	0.105262	0.35754	0.0994205
0.362618	0.0908375	0.362618	0.142336	0.362618	0.145197	0.362618	0.143766	0.362618	0.139475	0.362618	0.13566	0.362618	0.130892	0.362618	0.1266	0.362618	0.121832	0.362618	0.118494	0.362618	0.115156	0.362618	0.111818	0.362618	0.107527	0.362618	0.106096	0.362618	0.102282	0.362618	0.0998974		0.362618	0.159979	0.362618	0.185728		0.362618	0.104666	0.362618	0.124216	0.362618	0.118017	0.362618	0.112295	0.362618	0.104189	0.362618	0.0965595
0.367619	0.0936985	0.367619	0.14329	0.367619	0.145197	0.367619	0.142813	0.367619	0.138998	0.367619	0.135183	0.367619	0.131845	0.367619	0.126123	0.367619	0.120878	0.367619	0.117064	0.367619	0.113726	0.367619	0.110865	0.367619	0.108004	0.367619	0.105143	0.367619	0.101805	0.367619	0.0984669		0.367619	0.163794	0.367619	0.185728		0.367619	0.107527	0.367619	0.124693	0.367619	0.11754	0.367619	0.111818	0.367619	0.104189	0.367619	0.0975132
0.372697	0.0960827	0.372697	0.143766	0.372697	0.14472	0.372697	0.142336	0.372697	0.138521	0.372697	0.133753	0.372697	0.129461	0.372697	0.124216	0.372697	0.120878	0.372697	0.11611	0.372697	0.112772	0.372697	0.109911	0.372697	0.10705	0.372697	0.103235	0.372697	0.101805	0.372697	0.09799		0.372697	0.167131	0.372697	0.184774		0.372697	0.109434	0.372697	0.124812	0.372697	0.117064	0.372697	0.111818	0.372697	0.101805	0.372697	0.0956059
0.377697	0.0994205	0.377697	0.144243	0.377697	0.14472	0.377697	0.140905	0.377697	0.137091	0.377697	0.133753	0.377697	0.128984	0.377697	0.123739	0.377697	0.118494	0.377697	0.114679	0.377697	0.112295	0.377697	0.107527	0.377697	0.106573	0.377697	0.101805	0.377697	0.0994205	0.377697	0.09799		0.377697	0.171423	0.377697	0.185251		0.377697	0.112295	0.377697	0.12517	0.377697	0.11611	0.377697	0.111341	0.377697	0.102758	0.377697	0.0960827
0.382697	0.102282	0.382697	0.14472	0.382697	0.144243	0.382697	0.140429	0.382697	0.136614	0.382697	0.132799	0.382697	0.127554	0.382697	0.122786	0.382697	0.118017	0.382697	0.115156	0.382697	0.111818	0.382697	0.10848	0.382697	0.105977	0.382697	0.101805	0.382697	0.100851	0.382697	0.0970364		0.382697	0.175238	0.382697	0.183344		0.382697	0.115156	0.382697	0.12517	0.382697	0.114679	0.382697	0.109911	0.382697	0.101805	0.382697	0.0946522
0.387775	0.105143	0.387775	0.14472	0.387775	0.144243	0.387775	0.140429	0.387775	0.135183	0.387775	0.130415	0.387775	0.127554	0.387775	0.120401	0.387775	0.117064	0.387775	0.115633	0.387775	0.109434	0.387775	0.107527	0.387775	0.105143	0.387775	0.0998974	0.387775	0.0989437	0.387775	0.0975132		0.387775	0.179052	0.387775	0.183821		0.387775	0.118017	0.387775	0.124693	0.387775	0.114679	0.387775	0.10848	0.387775	0.0989437	0.387775	0.095129
0.392775	0.10848	0.392775	0.145197	0.392775	0.143766	0.392775	0.139952	0.392775	0.134706	0.392775	0.129938	0.392775	0.127077	0.392775	0.122309	0.392775	0.117064	0.392775	0.113726	0.392775	0.108957	0.392775	0.10705	0.392775	0.105143	0.392775	0.0989437	0.392775	0.0994205	0.392775	0.095129		0.392775	0.183821	0.392775	0.183344		0.392775	0.120878	0.392775	0.12517	0.392775	0.114322	0.392775	0.10848	0.392775	0.100374	0.392775	0.0941753
0.397853	0.112295	0.397853	0.145674	0.397853	0.143766	0.397853	0.139475	0.397853	0.133753	0.397853	0.129342	0.397853	0.1266	0.397853	0.120878	0.397853	0.115156	0.397853	0.112295	0.397853	0.109434	0.397853	0.10705	0.397853	0.10407	0.397853	0.100851	0.397853	0.0984669	0.397853	0.0965595		0.397853	0.188112	0.397853	0.181437		0.397853	0.124216	0.397853	0.126123	0.397853	0.114202	0.397853	0.107527	0.397853	0.09799	0.397853	0.0941753
0.402853	0.11611	0.402853	0.146627	0.402853	0.143528	0.402853	0.138521	0.402853	0.133753	0.402853	0.128508	0.402853	0.125885	0.402853	0.119448	0.402853	0.115633	0.402853	0.111818	0.402853	0.109911	0.402853	0.105619	0.402853	0.103235	0.402853	0.100851	0.402853	0.09799	0.402853	0.0936985		0.402853	0.192404	0.402853	0.183344		0.402853	0.127554	0.402853	0.126123	0.402853	0.113726	0.402853	0.107527	0.402853	0.0984669	0.402853	0.0936985
0.407931	0.119925	0.407931	0.147104	0.407931	0.14329	0.407931	0.137568	0.407931	0.133276	0.407931	0.128508	0.407931	0.12517	0.407931	0.120401	0.407931	0.114202	0.407931	0.111699	0.407931	0.110865	0.407931	0.105619	0.407931	0.102758	0.407931	0.0994205	0.407931	0.0970364	0.407931	0.0946522		0.407931	0.198603	0.407931	0.184774		0.407931	0.131369	0.407931	0.126123	0.407931	0.115633	0.407931	0.108004	0.407931	0.0985861	0.407931	0.0932217
0.412931	0.123262	0.412931	0.148058	0.412931	0.14329	0.412931	0.138044	0.412931	0.131845	0.412931	0.128031	0.412931	0.124693	0.412931	0.119448	0.412931	0.114679	0.412931	0.111341	0.412931	0.109434	0.412931	0.106573	0.412931	0.101805	0.412931	0.0989437	0.412931	0.0960827	0.412931	0.0956059		0.412931	0.203848	0.412931	0.184298		0.412931	0.134706	0.412931	0.127077	0.412931	0.114679	0.412931	0.107527	0.412931	0.0989437	0.412931	0.0932217
0.41801	0.127554	0.41801	0.149012	0.41801	0.142813	0.41801	0.137568	0.41801	0.132322	0.41801	0.127554	0.41801	0.124335	0.41801	0.118971	0.41801	0.113726	0.41801	0.111341	0.41801	0.10848	0.41801	0.106096	0.41801	0.102282	0.41801	0.100374	0.41801	0.0975132	0.41801	0.0936985		0.41801	0.210047	0.41801	0.185251		0.41801	0.138998	0.41801	0.128984	0.41801	0.115156	0.41801	0.106573	0.41801	0.0989437	0.41801	0.0936985
0.42301	0.131845	0.42301	0.150919	0.42301	0.144243	0.42301	0.136614	0.42301	0.131845	0.42301	0.128031	0.42301	0.123739	0.42301	0.118494	0.42301	0.115156	0.42301	0.110865	0.42301	0.108004	0.42301	0.106573	0.42301	0.101805	0.42301	0.0989437	0.42301	0.09799	0.42301	0.0941753		0.42301	0.216246	0.42301	0.185728		0.42301	0.14329	0.42301	0.129938	0.42301	0.115633	0.42301	0.10705	0.42301	0.0984669	0.42301	0.0941753
0.428087	0.136614	0.428087	0.152349	0.428087	0.145197	0.428087	0.138044	0.428087	0.131369	0.428087	0.128031	0.428087	0.123739	0.428087	0.119448	0.428087	0.11611	0.428087	0.110865	0.428087	0.108957	0.428087	0.10848	0.428087	0.102639	0.428087	0.0998974	0.428087	0.0984669	0.428087	0.0946522		0.428087	0.222445	0.428087	0.185728		0.428087	0.147104	0.428087	0.131845	0.428087	0.116587	0.428087	0.107527	0.428087	0.0989437	0.428087	0.0932217
0.433087	0.141382	0.433087	0.15378	0.433087	0.14472	0.433087	0.137568	0.433087	0.131845	0.433087	0.127673	0.433087	0.123262	0.433087	0.120401	0.433087	0.11754	0.433087	0.111222	0.433087	0.109911	0.433087	0.105143	0.433087	0.103235	0.433087	0.0994205	0.433087	0.09799	0.433087	0.0950098		0.433087	0.230074	0.433087	0.188112		0.433087	0.151873	0.433087	0.133753	0.433087	0.118017	0.433087	0.107527	0.433087	0.0998974	0.433087	0.0941753
0.438087	0.145674	0.438087	0.154734	0.438087	0.145197	0.438087	0.137568	0.438087	0.131369	0.438087	0.127703	0.438087	0.123262	0.438087	0.119448	0.438087	0.114679	0.438087	0.111341	0.438087	0.10848	0.438087	0.107527	0.438087	0.103235	0.438087	0.100374	0.438087	0.0984669	0.438087	0.0956059		0.438087	0.235796	0.438087	0.189066		0.438087	0.155687	0.438087	0.13566	0.438087	0.11754	0.438087	0.108004	0.438087	0.0994205	0.438087	0.0927448
0.443166	0.150919	0.443166	0.157118	0.443166	0.146627	0.443166	0.137568	0.443166	0.132322	0.443166	0.127554	0.443166	0.123739	0.443166	0.119925	0.443166	0.116587	0.443166	0.111818	0.443166	0.109434	0.443166	0.10705	0.443166	0.104189	0.443166	0.101328	0.443166	0.0989437	0.443166	0.0956059		0.443166	0.243425	0.443166	0.190496		0.443166	0.161409	0.443166	0.137091	0.443166	0.118971	0.443166	0.109434	0.443166	0.0998974	0.443166	0.0946522
0.448166	0.156641	0.448166	0.158548	0.448166	0.147104	0.448166	0.138521	0.448166	0.133276	0.448166	0.127554	0.448166	0.123262	0.448166	0.119925	0.448166	0.11611	0.448166	0.111341	0.448166	0.110388	0.448166	0.10848	0.448166	0.105143	0.448166	0.102758	0.448166	0.0994205	0.448166	0.0960827		0.448166	0.251532	0.448166	0.192404		0.448166	0.166178	0.448166	0.139952	0.448166	0.119448	0.448166	0.110388	0.448166	0.100851	0.448166	0.095129
0.453244	0.162363	0.453244	0.161409	0.453244	0.149012	0.453244	0.139952	0.453244	0.133753	0.453244	0.127912	0.453244	0.12517	0.453244	0.119925	0.453244	0.115156	0.453244	0.113249	0.453244	0.112295	0.453244	0.108004	0.453244	0.106096	0.453244	0.101805	0.453244	0.0995398	0.453244	0.0970364		0.453244	0.259638	0.453244	0.194311		0.453244	0.171423	0.453244	0.141859	0.453244	0.121355	0.453244	0.110865	0.453244	0.102758	0.453244	0.0960827
0.458244	0.168085	0.458244	0.163317	0.458244	0.150442	0.458244	0.140429	0.458244	0.133753	0.458244	0.128508	0.458244	0.125647	0.458244	0.120401	0.458244	0.115633	0.458244	0.112772	0.458244	0.110388	0.458244	0.110388	0.458244	0.105619	0.458244	0.102282	0.458244	0.0998974	0.458244	0.0989437		0.458244	0.267744	0.458244	0.195742		0.458244	0.176668	0.458244	0.14472	0.458244	0.122786	0.458244	0.112772	0.458244	0.101805	0.458244	0.0970364
0.463322	0.173807	0.463322	0.165701	0.463322	0.150442	0.463322	0.141382	0.463322	0.134706	0.463322	0.128031	0.463322	0.1266	0.463322	0.121355	0.463322	0.11754	0.463322	0.113249	0.463322	0.111341	0.463322	0.10848	0.463322	0.105619	0.463322	0.104666	0.463322	0.0998974	0.463322	0.100851		0.463322	0.27585	0.463322	0.197649		0.463322	0.181913	0.463322	0.147581	0.463322	0.123262	0.463322	0.111341	0.463322	0.102282	0.463322	0.0984669
0.468322	0.180483	0.468322	0.168562	0.468322	0.153303	0.468322	0.142336	0.468322	0.136614	0.468322	0.129938	0.468322	0.1266	0.468322	0.121832	0.468322	0.118494	0.468322	0.115633	0.468322	0.112295	0.468322	0.109434	0.468322	0.106096	0.468322	0.106096	0.468322	0.102282	0.468322	0.100374		0.468322	0.286341	0.468322	0.201464		0.468322	0.188589	0.468322	0.150919	0.468322	0.127554	0.468322	0.113726	0.468322	0.105143	0.468322	0.0989437
0.4734	0.186682	0.4734	0.171423	0.4734	0.15521	0.4734	0.144243	0.4734	0.137091	0.4734	0.131845	0.4734	0.127077	0.4734	0.123262	0.4734	0.119686	0.4734	0.116587	0.4734	0.112772	0.4734	0.110388	0.4734	0.106096	0.4734	0.10705	0.4734	0.103235	0.4734	0.104189		0.4734	0.294924	0.4734	0.205278		0.4734	0.194311	0.4734	0.154257	0.4734	0.129461	0.4734	0.114202	0.4734	0.106573	0.4734	0.0984669
0.4784	0.192881	0.4784	0.174761	0.4784	0.157118	0.4784	0.146151	0.4784	0.138521	0.4784	0.133276	0.4784	0.128984	0.4784	0.124693	0.4784	0.121355	0.4784	0.11611	0.4784	0.113726	0.4784	0.113726	0.4784	0.108957	0.4784	0.107765	0.4784	0.104666	0.4784	0.103235		0.4784	0.304461	0.4784	0.208139		0.4784	0.200987	0.4784	0.158548	0.4784	0.132799	0.4784	0.11611	0.4784	0.108004	0.4784	0.100851
0.483479	0.199556	0.483479	0.177145	0.483479	0.159979	0.483479	0.147104	0.483479	0.139475	0.483479	0.13423	0.483479	0.129938	0.483479	0.125647	0.483479	0.121355	0.483479	0.118971	0.483479	0.115633	0.483479	0.112772	0.483479	0.111341	0.483479	0.108957	0.483479	0.105619	0.483479	0.104189		0.483479	0.314951	0.483479	0.212908		0.483479	0.206709	0.483479	0.162363	0.483479	0.135183	0.483479	0.118494	0.483479	0.108004	0.483479	0.101805
0.488479	0.206709	0.488479	0.18239	0.488479	0.161886	0.488479	0.150919	0.488479	0.140905	0.488479	0.134706	0.488479	0.131845	0.488479	0.127077	0.488479	0.123262	0.488479	0.119925	0.488479	0.11754	0.488479	0.115156	0.488479	0.111341	0.488479	0.108957	0.488479	0.107527	0.488479	0.105143		0.488479	0.325441	0.488479	0.216246		0.488479	0.213861	0.488479	0.166655	0.488479	0.138998	0.488479	0.121832	0.488479	0.110865	0.488479	0.102758
0.493479	0.213385	0.493479	0.185728	0.493479	0.165224	0.493479	0.152826	0.493479	0.143766	0.493479	0.137568	0.493479	0.132799	0.493479	0.128508	0.493479	0.123739	0.493479	0.122309	0.493479	0.118017	0.493479	0.116587	0.493479	0.113726	0.493479	0.109911	0.493479	0.109434	0.493479	0.106573		0.493479	0.336409	0.493479	0.221491		0.493479	0.220537	0.493479	0.171423	0.493479	0.142813	0.493479	0.123739	0.493479	0.112295	0.493479	0.105143
0.498557	0.22006	0.498557	0.190496	0.498557	0.169039	0.498557	0.15521	0.498557	0.146151	0.498557	0.139475	0.498557	0.13423	0.498557	0.128984	0.498557	0.1266	0.498557	0.122309	0.498557	0.120878	0.498557	0.11754	0.498557	0.114202	0.498557	0.111818	0.498557	0.109434	0.498557	0.109911		0.498557	0.347376	0.498557	0.226736		0.498557	0.22769	0.498557	0.176668	0.498557	0.146627	0.498557	0.126123	0.498557	0.115633	0.498557	0.108004
0.503556	0.227213	0.503556	0.194311	0.503556	0.171423	0.503556	0.157595	0.503556	0.148058	0.503556	0.141859	0.503556	0.137091	0.503556	0.131845	0.503556	0.127077	0.503556	0.124693	0.503556	0.121355	0.503556	0.118971	0.503556	0.118017	0.503556	0.114679	0.503556	0.112772	0.503556	0.108957		0.503556	0.35882	0.503556	0.231981		0.503556	0.234842	0.503556	0.181437	0.503556	0.149965	0.503556	0.129461	0.503556	0.11754	0.503556	0.10848
0.508635	0.234365	0.508635	0.199556	0.508635	0.176191	0.508635	0.161409	0.508635	0.151396	0.508635	0.143766	0.508635	0.138521	0.508635	0.132799	0.508635	0.129938	0.508635	0.1266	0.508635	0.124216	0.508635	0.120401	0.508635	0.117064	0.508635	0.114679	0.508635	0.113726	0.508635	0.111341		0.508635	0.371695	0.508635	0.237703		0.508635	0.242472	0.508635	0.188589	0.508635	0.15521	0.508635	0.132799	0.508635	0.120401	0.508635	0.111341
0.513635	0.241041	0.513635	0.204325	0.513635	0.180483	0.513635	0.164747	0.513635	0.15378	0.513635	0.145674	0.513635	0.138521	0.513635	0.13566	0.513635	0.131845	0.513635	0.127554	0.513635	0.125647	0.513635	0.123262	0.513635	0.120878	0.513635	0.117064	0.513635	0.115156	0.513635	0.113726		0.513635	0.383615	0.513635	0.243425		0.513635	0.249624	0.513635	0.192881	0.513635	0.159502	0.513635	0.137091	0.513635	0.122309	0.513635	0.112772
0.518713	0.249147	0.518713	0.20957	0.518713	0.185251	0.518713	0.169039	0.518713	0.156641	0.518713	0.149012	0.518713	0.14329	0.518713	0.137568	0.518713	0.133753	0.518713	0.130892	0.518713	0.128984	0.518713	0.1266	0.518713	0.123262	0.518713	0.120401	0.518713	0.118017	0.518713	0.114679		0.518713	0.397921	0.518713	0.251055		0.518713	0.259161	0.518713	0.20051	0.518713	0.163794	0.518713	0.139952	0.518713	0.1266	0.518713	0.117064
0.523713	0.2563	0.523713	0.214338	0.523713	0.188589	0.523713	0.1719	0.523713	0.159025	0.523713	0.150919	0.523713	0.145197	0.523713	0.140905	0.523713	0.136614	0.523713	0.132799	0.523713	0.130415	0.523713	0.128508	0.523713	0.124216	0.523713	0.122786	0.523713	0.119448	0.523713	0.11754		0.523713	0.409365	0.523713	0.255346		0.523713	0.265837	0.523713	0.206232	0.523713	0.168562	0.523713	0.143766	0.523713	0.129938	0.523713	0.118971
0.528791	0.263453	0.528791	0.22006	0.528791	0.193357	0.528791	0.175238	0.528791	0.162363	0.528791	0.154734	0.528791	0.148058	0.528791	0.144243	0.528791	0.139475	0.528791	0.136614	0.528791	0.132799	0.528791	0.129461	0.528791	0.127077	0.528791	0.12517	0.528791	0.121832	0.528791	0.119448		0.528791	0.422239	0.528791	0.264406		0.528791	0.273943	0.528791	0.212908	0.528791	0.173807	0.528791	0.147581	0.528791	0.132322	0.528791	0.121832
0.533792	0.270605	0.533792	0.225306	0.533792	0.197649	0.533792	0.178576	0.533792	0.165701	0.533792	0.157118	0.533792	0.151396	0.533792	0.147104	0.533792	0.141382	0.533792	0.140429	0.533792	0.136137	0.533792	0.132799	0.533792	0.130892	0.533792	0.124693	0.533792	0.126123	0.533792	0.122309		0.533792	0.435114	0.533792	0.271559		0.533792	0.281572	0.533792	0.21863	0.533792	0.179052	0.533792	0.152349	0.533792	0.136614	0.533792	0.12517
0.538791	0.277758	0.538791	0.230074	0.538791	0.201941	0.538791	0.18239	0.538791	0.169516	0.538791	0.160456	0.538791	0.153303	0.538791	0.148535	0.538791	0.14329	0.538791	0.141382	0.538791	0.138998	0.538791	0.136137	0.538791	0.131845	0.538791	0.129461	0.538791	0.127554	0.538791	0.1266		0.538791	0.448465	0.538791	0.277758		0.538791	0.289202	0.538791	0.225306	0.538791	0.183821	0.538791	0.15521	0.538791	0.140429	0.538791	0.128984
0.543869	0.285387	0.543869	0.23675	0.543869	0.207186	0.543869	0.187159	0.543869	0.175238	0.543869	0.16427	0.543869	0.157118	0.543869	0.15378	0.543869	0.147104	0.543869	0.143766	0.543869	0.141859	0.543869	0.138998	0.543869	0.13566	0.543869	0.132322	0.543869	0.131369	0.543869	0.128031		0.543869	0.463247	0.543869	0.287771		0.543869	0.297785	0.543869	0.231981	0.543869	0.189066	0.543869	0.161886	0.543869	0.145197	0.543869	0.13423
0.548869	0.293016	0.548869	0.241518	0.548869	0.210524	0.548869	0.19145	0.548869	0.178576	0.548869	0.168562	0.548869	0.161886	0.548869	0.156164	0.548869	0.152349	0.548869	0.148535	0.548869	0.146151	0.548869	0.14329	0.548869	0.139475	0.548869	0.136614	0.548869	0.135183	0.548869	0.131369		0.548869	0.477552	0.548869	0.295877		0.548869	0.306845	0.548869	0.23818	0.548869	0.194311	0.548869	0.166178	0.548869	0.148058	0.548869	0.138044
0.553947	0.300646	0.553947	0.246286	0.553947	0.217199	0.553947	0.196695	0.553947	0.181913	0.553947	0.17333	0.553947	0.166178	0.553947	0.159979	0.553947	0.156164	0.553947	0.152826	0.553947	0.149012	0.553947	0.145674	0.553947	0.141859	0.553947	0.139952	0.553947	0.138044	0.553947	0.134706		0.553947	0.492334	0.553947	0.304461		0.553947	0.313997	0.553947	0.244856	0.553947	0.19908	0.553947	0.171423	0.553947	0.15521	0.553947	0.14329
0.558948	0.308752	0.558948	0.252962	0.558948	0.221491	0.558948	0.201941	0.558948	0.188112	0.558948	0.178099	0.558948	0.171423	0.558948	0.164747	0.558948	0.159979	0.558948	0.156164	0.558948	0.153303	0.558948	0.150442	0.558948	0.146151	0.558948	0.142813	0.558948	0.142336	0.558948	0.140905		0.558948	0.507116	0.558948	0.31352		0.558948	0.322104	0.558948	0.251055	0.558948	0.204802	0.558948	0.178099	0.558948	0.160456	0.558948	0.148535
0.564026	0.316381	0.564026	0.258207	0.564026	0.226259	0.564026	0.205755	0.564026	0.193357	0.564026	0.182867	0.564026	0.175714	0.564026	0.168562	0.564026	0.163794	0.564026	0.160933	0.564026	0.157118	0.564026	0.154257	0.564026	0.150919	0.564026	0.148535	0.564026	0.146151	0.564026	0.143766		0.564026	0.522852	0.564026	0.32258		0.564026	0.33164	0.564026	0.25773	0.564026	0.210524	0.564026	0.183344	0.564026	0.165701	0.564026	0.151873
0.569026	0.323057	0.569026	0.263453	0.569026	0.231028	0.569026	0.211477	0.569026	0.198126	0.569026	0.189066	0.569026	0.181913	0.569026	0.175238	0.569026	0.169516	0.569026	0.166655	0.569026	0.16284	0.569026	0.159979	0.569026	0.155687	0.569026	0.151873	0.569026	0.150442	0.569026	0.148058		0.569026	0.537634	0.569026	0.331163		0.569026	0.33927	0.569026	0.262499	0.569026	0.215292	0.569026	0.188112	0.569026	0.1719	0.569026	0.158548
0.574103	0.331163	0.574103	0.268698	0.574103	0.23675	0.574103	0.217676	0.574103	0.205278	0.574103	0.194788	0.574103	0.187159	0.574103	0.180006	0.574103	0.174761	0.574103	0.170469	0.574103	0.165224	0.574103	0.16427	0.574103	0.159025	0.574103	0.15521	0.574103	0.15521	0.574103	0.154257		0.574103	0.552893	0.574103	0.341177		0.574103	0.347376	0.574103	0.268698	0.574103	0.221491	0.574103	0.195265	0.574103	0.177145	0.574103	0.165701
0.579103	0.338316	0.579103	0.274897	0.579103	0.241995	0.579103	0.223398	0.579103	0.211	0.579103	0.200033	0.579103	0.192404	0.579103	0.186205	0.579103	0.180006	0.579103	0.175238	0.579103	0.17333	0.579103	0.168562	0.579103	0.16427	0.579103	0.161409	0.579103	0.159979	0.579103	0.157595		0.579103	0.568628	0.579103	0.348806		0.579103	0.355959	0.579103	0.27442	0.579103	0.226736	0.579103	0.200987	0.579103	0.184774	0.579103	0.170469
0.584182	0.347376	0.584182	0.280619	0.584182	0.249147	0.584182	0.231028	0.584182	0.218153	0.584182	0.207186	0.584182	0.200033	0.584182	0.192881	0.584182	0.186205	0.584182	0.181913	0.584182	0.180006	0.584182	0.176668	0.584182	0.169992	0.584182	0.167131	0.584182	0.166178	0.584182	0.164747		0.584182	0.587225	0.584182	0.360727		0.584182	0.366926	0.584182	0.281096	0.584182	0.234842	0.584182	0.210047	0.584182	0.190973	0.584182	0.179052
0.589182	0.353575	0.589182	0.284433	0.589182	0.254393	0.589182	0.235796	0.589182	0.224352	0.589182	0.213861	0.589182	0.206232	0.589182	0.198603	0.589182	0.192881	0.589182	0.188589	0.589182	0.184298	0.589182	0.180483	0.589182	0.176191	0.589182	0.172377	0.589182	0.1719	0.589182	0.168085		0.589182	0.601053	0.589182	0.368357		0.589182	0.374079	0.589182	0.285864	0.589182	0.239611	0.589182	0.214815	0.589182	0.198603	0.589182	0.185728
0.594182	0.362158	0.594182	0.291109	0.594182	0.261068	0.594182	0.243425	0.594182	0.231504	0.594182	0.221491	0.594182	0.213861	0.594182	0.207663	0.594182	0.200987	0.594182	0.196218	0.594182	0.19145	0.594182	0.189066	0.594182	0.183821	0.594182	0.178099	0.594182	0.178576	0.594182	0.175714		0.594182	0.61965	0.594182	0.379801		0.594182	0.384569	0.594182	0.292063	0.594182	0.248194	0.594182	0.223875	0.594182	0.205755	0.594182	0.196695
0.59926	0.368834	0.59926	0.295877	0.59926	0.26679	0.59926	0.248671	0.59926	0.23818	0.59926	0.228643	0.59926	0.221014	0.59926	0.213861	0.59926	0.207186	0.59926	0.202894	0.59926	0.199556	0.59926	0.194788	0.59926	0.190973	0.59926	0.185728	0.59926	0.186205	0.59926	0.181913		0.59926	0.635867	0.59926	0.390291		0.59926	0.393629	0.59926	0.298262	0.59926	0.253916	0.59926	0.230074	0.59926	0.215292	0.59926	0.202894
0.60426	0.37837	0.60426	0.303507	0.60426	0.273943	0.60426	0.258207	0.60426	0.246286	0.60426	0.237703	0.60426	0.230551	0.60426	0.223875	0.60426	0.217199	0.60426	0.212431	0.60426	0.207186	0.60426	0.203848	0.60426	0.198603	0.60426	0.195742	0.60426	0.193357	0.60426	0.190496		0.60426	0.656848	0.60426	0.400782		0.60426	0.405073	0.60426	0.305414	0.60426	0.262976	0.60426	0.239134	0.60426	0.222445	0.60426	0.211477
0.609339	0.381231	0.609339	0.304937	0.609339	0.277758	0.609339	0.262022	0.609339	0.252485	0.609339	0.244379	0.609339	0.23675	0.609339	0.231504	0.609339	0.223875	0.609339	0.22006	0.609339	0.214338	0.609339	0.20957	0.609339	0.203848	0.609339	0.20051	0.609339	0.199556	0.609339	0.197649		0.609339	0.667815	0.609339	0.407934		0.609339	0.411272	0.609339	0.307322	0.609339	0.26536	0.609339	0.242472	0.609339	0.228643	0.609339	0.217676
0.614338	0.388384	0.614338	0.309706	0.614338	0.283957	0.614338	0.268698	0.614338	0.260592	0.614338	0.253439	0.614338	0.247717	0.614338	0.240088	0.614338	0.233412	0.614338	0.228167	0.614338	0.223398	0.614338	0.219584	0.614338	0.213385	0.614338	0.20957	0.614338	0.207663	0.614338	0.203848		0.614338	0.686889	0.614338	0.418901		0.614338	0.421762	0.614338	0.314474	0.614338	0.272989	0.614338	0.249624	0.614338	0.23675	0.614338	0.225782
0.619416	0.393629	0.619416	0.314951	0.619416	0.289202	0.619416	0.274897	0.619416	0.268698	0.619416	0.262499	0.619416	0.256777	0.619416	0.249624	0.619416	0.243425	0.619416	0.23818	0.619416	0.232458	0.619416	0.227213	0.619416	0.221968	0.619416	0.216722	0.619416	0.217676	0.619416	0.214338		0.619416	0.704532	0.619416	0.428915		0.619416	0.431299	0.619416	0.319242	0.619416	0.278234	0.619416	0.25773	0.619416	0.245333	0.619416	0.23675
0.624416	0.398874	0.624416	0.320196	0.624416	0.295401	0.624416	0.28348	0.624416	0.277281	0.624416	0.272512	0.624416	0.268221	0.624416	0.262022	0.624416	0.253916	0.624416	0.247717	0.624416	0.242949	0.624416	0.239134	0.624416	0.232935	0.624416	0.22769	0.624416	0.224829	0.624416	0.225306		0.624416	0.725513	0.624416	0.439405		0.624416	0.442266	0.624416	0.324488	0.624416	0.28491	0.624416	0.26536	0.624416	0.254869	0.624416	0.24581
0.629495	0.400305	0.629495	0.323057	0.629495	0.300169	0.629495	0.288248	0.629495	0.285864	0.629495	0.282049	0.629495	0.277281	0.629495	0.271082	0.629495	0.263453	0.629495	0.258684	0.629495	0.252962	0.629495	0.248194	0.629495	0.240088	0.629495	0.237703	0.629495	0.235796	0.629495	0.23675		0.629495	0.740294	0.629495	0.446558		0.629495	0.447989	0.629495	0.328779	0.629495	0.290155	0.629495	0.271082	0.629495	0.26536	0.629495	0.25773
0.634495	0.401735	0.634495	0.327349	0.634495	0.306368	0.634495	0.295401	0.634495	0.29397	0.634495	0.293016	0.634495	0.288248	0.634495	0.282526	0.634495	0.274897	0.634495	0.268698	0.634495	0.264406	0.634495	0.257254	0.634495	0.252485	0.634495	0.246763	0.634495	0.244379	0.634495	0.246763		0.634495	0.757461	0.634495	0.456572		0.634495	0.456095	0.634495	0.333548	0.634495	0.296354	0.634495	0.279665	0.634495	0.274897	0.634495	0.269175
0.639573	0.400782	0.639573	0.331163	0.639573	0.311136	0.639573	0.30303	0.639573	0.303984	0.639573	0.302076	0.639573	0.3016	0.639573	0.294447	0.639573	0.287294	0.639573	0.281096	0.639573	0.27442	0.639573	0.269651	0.639573	0.262022	0.639573	0.256777	0.639573	0.254869	0.639573	0.257254		0.639573	0.773673	0.639573	0.466585		0.639573	0.458479	0.639573	0.337839	0.639573	0.302076	0.639573	0.287294	0.639573	0.28348	0.639573	0.281096
0.644573	0.398397	0.644573	0.335932	0.644573	0.317335	0.644573	0.311613	0.644573	0.313997	0.644573	0.315905	0.644573	0.31352	0.644573	0.307798	0.644573	0.300646	0.644573	0.294924	0.644573	0.287771	0.644573	0.282049	0.644573	0.275373	0.644573	0.268221	0.644573	0.268698	0.644573	0.268698		0.644573	0.789409	0.644573	0.477076		0.644573	0.457048	0.644573	0.342607	0.644573	0.310659	0.644573	0.296354	0.644573	0.295877	0.644573	0.29254
0.649572	0.393629	0.649572	0.33927	0.649572	0.322104	0.649572	0.317335	0.649572	0.324011	0.649572	0.326395	0.649572	0.326872	0.649572	0.32115	0.649572	0.313044	0.649572	0.306368	0.649572	0.301123	0.649572	0.29397	0.649572	0.286818	0.649572	0.279665	0.649572	0.280619	0.649572	0.279665		0.649572	0.800853	0.649572	0.484228		0.649572	0.450373	0.649572	0.347853	0.649572	0.316381	0.649572	0.305414	0.649572	0.306368	0.649572	0.303507
0.654651	0.387907	0.654651	0.343084	0.654651	0.327826	0.654651	0.327349	0.654651	0.334501	0.654651	0.33927	0.654651	0.341177	0.654651	0.335455	0.654651	0.326395	0.654651	0.320196	0.654651	0.313997	0.654651	0.306845	0.654651	0.299215	0.654651	0.29254	0.654651	0.29254	0.654651	0.29254		0.654651	0.807528	0.654651	0.496149		0.654651	0.44179	0.654651	0.353098	0.654651	0.323057	0.654651	0.313997	0.654651	0.318289	0.654651	0.318766
0.659651	0.383615	0.659651	0.348806	0.659651	0.335455	0.659651	0.334978	0.659651	0.345945	0.659651	0.353098	0.659651	0.355959	0.659651	0.34976	0.659651	0.3407	0.659651	0.335455	0.659651	0.328302	0.659651	0.32258	0.659651	0.31352	0.659651	0.306368	0.659651	0.307322	0.659651	0.305414		0.659651	0.812774	0.659651	0.507116		0.659651	0.433683	0.659651	0.359297	0.659651	0.331163	0.659651	0.323534	0.659651	0.330687	0.659651	0.33164
0.664729	0.379324	0.664729	0.354052	0.664729	0.342607	0.664729	0.345469	0.664729	0.357866	0.664729	0.366449	0.664729	0.36931	0.664729	0.365973	0.664729	0.355959	0.664729	0.350237	0.664729	0.342607	0.664729	0.335455	0.664729	0.326872	0.664729	0.319719	0.664729	0.318766	0.664729	0.319242		0.664729	0.814204	0.664729	0.520468		0.664729	0.426531	0.664729	0.366449	0.664729	0.338793	0.664729	0.333548	0.664729	0.343084	0.664729	0.346899
0.669729	0.375509	0.669729	0.359774	0.669729	0.34976	0.669729	0.354528	0.669729	0.370264	0.669729	0.381708	0.669729	0.386477	0.669729	0.383139	0.669729	0.372648	0.669729	0.366449	0.669729	0.358343	0.669729	0.350714	0.669729	0.341654	0.669729	0.333548	0.669729	0.333548	0.669729	0.333071		0.669729	0.817542	0.669729	0.530958		0.669729	0.420332	0.669729	0.373602	0.669729	0.347376	0.669729	0.344992	0.669729	0.357389	0.669729	0.362635
0.674808	0.373125	0.674808	0.365019	0.674808	0.356913	0.674808	0.364542	0.674808	0.382662	0.674808	0.395536	0.674808	0.402212	0.674808	0.396967	0.674808	0.390291	0.674808	0.381231	0.674808	0.373602	0.674808	0.366449	0.674808	0.355959	0.674808	0.34976	0.674808	0.346899	0.674808	0.348806		0.674808	0.819926	0.674808	0.545263		0.674808	0.41604	0.674808	0.380278	0.674808	0.355482	0.674808	0.355959	0.674808	0.370741	0.674808	0.37837
0.679808	0.372648	0.679808	0.372171	0.679808	0.365973	0.679808	0.375509	0.679808	0.396967	0.679808	0.412226	0.679808	0.418901	0.679808	0.415087	0.679808	0.406027	0.679808	0.397921	0.679808	0.390291	0.679808	0.380754	0.679808	0.373125	0.679808	0.365496	0.679808	0.363588	0.679808	0.363111		0.679808	0.828986	0.679808	0.560999		0.679808	0.414133	0.679808	0.389338	0.679808	0.365019	0.679808	0.366926	0.679808	0.386	0.679808	0.395536
0.684885	0.371695	0.684885	0.376463	0.684885	0.372171	0.684885	0.383615	0.684885	0.410318	0.684885	0.426054	0.684885	0.435114	0.684885	0.430822	0.684885	0.422239	0.684885	0.414133	0.684885	0.40555	0.684885	0.397444	0.684885	0.386953	0.684885	0.378847	0.684885	0.37694	0.684885	0.378847		0.684885	0.834708	0.684885	0.57292		0.684885	0.412703	0.684885	0.396013	0.684885	0.372648	0.684885	0.37694	0.684885	0.398397	0.684885	0.411272
0.689885	0.373602	0.689885	0.385046	0.689885	0.381231	0.689885	0.39506	0.689885	0.422239	0.689885	0.444174	0.689885	0.452757	0.689885	0.450373	0.689885	0.440836	0.689885	0.433683	0.689885	0.424623	0.689885	0.415087	0.689885	0.40555	0.689885	0.397444	0.689885	0.39506	0.689885	0.397444		0.689885	0.847583	0.689885	0.589132		0.689885	0.413656	0.689885	0.404596	0.689885	0.383615	0.689885	0.389814	0.689885	0.414133	0.689885	0.430346
0.694963	0.375509	0.694963	0.391245	0.694963	0.389814	0.694963	0.406981	0.694963	0.437021	0.694963	0.460863	0.694963	0.471354	0.694963	0.469446	0.694963	0.458956	0.694963	0.451326	0.694963	0.443697	0.694963	0.43273	0.694963	0.421762	0.694963	0.413656	0.694963	0.413179	0.694963	0.415564		0.694963	0.860457	0.694963	0.605822		0.694963	0.415087	0.694963	0.413656	0.694963	0.393152	0.694963	0.403166	0.694963	0.430346	0.694963	0.447989
0.699964	0.377893	0.699964	0.398397	0.699964	0.398397	0.699964	0.416994	0.699964	0.451803	0.699964	0.477552	0.699964	0.490904	0.699964	0.488997	0.699964	0.47946	0.699964	0.4704	0.699964	0.459909	0.699964	0.449896	0.699964	0.438452	0.699964	0.430346	0.699964	0.431299	0.699964	0.432253		0.699964	0.875716	0.699964	0.622988		0.699964	0.416994	0.699964	0.422239	0.699964	0.402212	0.699964	0.415564	0.699964	0.448465	0.699964	0.466585
0.704964	0.381231	0.704964	0.405073	0.704964	0.406504	0.704964	0.429392	0.704964	0.467062	0.704964	0.493765	0.704964	0.509024	0.704964	0.507116	0.704964	0.496626	0.704964	0.48852	0.704964	0.478983	0.704964	0.467539	0.704964	0.456095	0.704964	0.449419	0.704964	0.447989	0.704964	0.448465		0.704964	0.889068	0.704964	0.639205		0.704964	0.420332	0.704964	0.430346	0.704964	0.411749	0.704964	0.427961	0.704964	0.464201	0.704964	0.485182
0.710042	0.384569	0.710042	0.411272	0.710042	0.414133	0.710042	0.439882	0.710042	0.480413	0.710042	0.510931	0.710042	0.526667	0.710042	0.525236	0.710042	0.514269	0.710042	0.505686	0.710042	0.495672	0.710042	0.485659	0.710042	0.475168	0.710042	0.465631	0.710042	0.465631	0.710042	0.464201		0.710042	0.905757	0.710042	0.656848		0.710042	0.424623	0.710042	0.438452	0.710042	0.421762	0.710042	0.440359	0.710042	0.48089	0.710042	0.503778
0.715042	0.388861	0.715042	0.417948	0.715042	0.42367	0.715042	0.451326	0.715042	0.494719	0.715042	0.527143	0.715042	0.545263	0.715042	0.543833	0.715042	0.532866	0.715042	0.524759	0.715042	0.513792	0.715042	0.502825	0.715042	0.492334	0.715042	0.482798	0.715042	0.480413	0.715042	0.482798		0.715042	0.921493	0.715042	0.673537		0.715042	0.427485	0.715042	0.446558	0.715042	0.430346	0.715042	0.451326	0.715042	0.497103	0.715042	0.522375
0.72012	0.393152	0.72012	0.424147	0.72012	0.430346	0.72012	0.462294	0.72012	0.50807	0.72012	0.542879	0.72012	0.562429	0.72012	0.563383	0.72012	0.550032	0.72012	0.542402	0.72012	0.531912	0.72012	0.519514	0.72012	0.50807	0.72012	0.499964	0.72012	0.498533	0.72012	0.500441		0.72012	0.937228	0.72012	0.690227		0.72012	0.431299	0.72012	0.454187	0.72012	0.441313	0.72012	0.464678	0.72012	0.513315	0.72012	0.542402
0.72512	0.398397	0.72512	0.431299	0.72512	0.437975	0.72512	0.473738	0.72512	0.522375	0.72512	0.560522	0.72512	0.580072	0.72512	0.580072	0.72512	0.569582	0.72512	0.560045	0.72512	0.548601	0.72512	0.53668	0.72512	0.524759	0.72512	0.514746	0.72512	0.516653	0.72512	0.51713		0.72512	0.955348	0.72512	0.7093		0.72512	0.437021	0.72512	0.46277	0.72512	0.449896	0.72512	0.477076	0.72512	0.530005	0.72512	0.559092
0.730198	0.404596	0.730198	0.437021	0.730198	0.446081	0.730198	0.483274	0.730198	0.53668	0.730198	0.575781	0.730198	0.597239	0.730198	0.597715	0.730198	0.585794	0.730198	0.576735	0.730198	0.56386	0.730198	0.55337	0.730198	0.540972	0.730198	0.534296	0.730198	0.532389	0.730198	0.533819		0.730198	0.972991	0.730198	0.729327		0.730198	0.442266	0.730198	0.468969	0.730198	0.458479	0.730198	0.490427	0.730198	0.546694	0.730198	0.578642
0.735198	0.411272	0.735198	0.444174	0.735198	0.454664	0.735198	0.495195	0.735198	0.551462	0.735198	0.591993	0.735198	0.614882	0.735198	0.616312	0.735198	0.604391	0.735198	0.593901	0.735198	0.583887	0.735198	0.571966	0.735198	0.559568	0.735198	0.548601	0.735198	0.551462	0.735198	0.550508		0.735198	0.993972	0.735198	0.747447		0.735198	0.447989	0.735198	0.477076	0.735198	0.468493	0.735198	0.503778	0.735198	0.562906	0.735198	0.597239
0.740276	0.417471	0.740276	0.449896	0.740276	0.46134	0.740276	0.504732	0.740276	0.561953	0.740276	0.606298	0.740276	0.631099	0.740276	0.630145	0.740276	0.618696	0.740276	0.608683	0.740276	0.597715	0.740276	0.584364	0.740276	0.572443	0.740276	0.564337	0.740276	0.566721	0.740276	0.567198		0.740276	1.01066	0.740276	0.76509		0.740276	0.453711	0.740276	0.483751	0.740276	0.476599	0.740276	0.514746	0.740276	0.577211	0.740276	0.614882
0.745276	0.424147	0.745276	0.456095	0.745276	0.468493	0.745276	0.513792	0.745276	0.57435	0.745276	0.620127	0.745276	0.643973	0.745276	0.64445	0.745276	0.634437	0.745276	0.625854	0.745276	0.61202	0.745276	0.599146	0.745276	0.586748	0.745276	0.579596	0.745276	0.578165	0.745276	0.581026		0.745276	1.02878	0.745276	0.782733		0.745276	0.459433	0.745276	0.490427	0.745276	0.482798	0.745276	0.524759	0.745276	0.59247	0.745276	0.629191
0.750355	0.431299	0.750355	0.46134	0.750355	0.474691	0.750355	0.522852	0.750355	0.586271	0.750355	0.631576	0.750355	0.656848	0.750355	0.658278	0.750355	0.647311	0.750355	0.636821	0.750355	0.625377	0.750355	0.611544	0.750355	0.600576	0.750355	0.591993	0.750355	0.59104	0.750355	0.592947		0.750355	1.04738	0.750355	0.799899		0.750355	0.466108	0.750355	0.496149	0.750355	0.491858	0.750355	0.534296	0.750355	0.604868	0.750355	0.644927
0.755355	0.440359	0.755355	0.468969	0.755355	0.481367	0.755355	0.531435	0.755355	0.597715	0.755355	0.644927	0.755355	0.670676	0.755355	0.672584	0.755355	0.661616	0.755355	0.650649	0.755355	0.638728	0.755355	0.625854	0.755355	0.613928	0.755355	0.604868	0.755355	0.604868	0.755355	0.606775		0.755355	1.06788	0.755355	0.817065		0.755355	0.473738	0.755355	0.503778	0.755355	0.49901	0.755355	0.54574	0.755355	0.617743	0.755355	0.658755
0.760354	0.447989	0.760354	0.473261	0.760354	0.488043	0.760354	0.539064	0.760354	0.605822	0.760354	0.653987	0.760354	0.679259	0.760354	0.682597	0.760354	0.670676	0.760354	0.658755	0.760354	0.646358	0.760354	0.633483	0.760354	0.622988	0.760354	0.613928	0.760354	0.614882	0.760354	0.617743		0.760354	1.08648	0.760354	0.833755		0.760354	0.480413	0.760354	0.509024	0.760354	0.504255	0.760354	0.552893	0.760354	0.627284	0.760354	0.668769
0.765432	0.456572	0.765432	0.47946	0.765432	0.494242	0.765432	0.547647	0.765432	0.615835	0.765432	0.664001	0.765432	0.691657	0.765432	0.69118	0.765432	0.68069	0.765432	0.669246	0.765432	0.656371	0.765432	0.642543	0.765432	0.629668	0.765432	0.623941	0.765432	0.624418	0.765432	0.627761		0.765432	1.10746	0.765432	0.850444		0.765432	0.488043	0.765432	0.514746	0.765432	0.510931	0.765432	0.560999	0.765432	0.636344	0.765432	0.68069
0.770432	0.467539	0.770432	0.487566	0.770432	0.503302	0.770432	0.555754	0.770432	0.625854	0.770432	0.674968	0.770432	0.701671	0.770432	0.701194	0.770432	0.68975	0.770432	0.677352	0.770432	0.666385	0.770432	0.653987	0.770432	0.640159	0.770432	0.63396	0.770432	0.634913	0.770432	0.636821		0.770432	1.13321	0.770432	0.86904		0.770432	0.498056	0.770432	0.522852	0.770432	0.517607	0.770432	0.570059	0.770432	0.647311	0.770432	0.690703
0.775511	0.478506	0.775511	0.496149	0.775511	0.509977	0.775511	0.564814	0.775511	0.63539	0.775511	0.683074	0.775511	0.712161	0.775511	0.711207	0.775511	0.696902	0.775511	0.686412	0.775511	0.673537	0.775511	0.659232	0.775511	0.648742	0.775511	0.641589	0.775511	0.642543	0.775511	0.645881		0.775511	1.15943	0.775511	0.888591		0.775511	0.508547	0.775511	0.529528	0.775511	0.525236	0.775511	0.577688	0.775511	0.657802	0.775511	0.699763
0.780511	0.491381	0.780511	0.504255	0.780511	0.518084	0.780511	0.574827	0.780511	0.643973	0.780511	0.692611	0.780511	0.717883	0.780511	0.718837	0.780511	0.705009	0.780511	0.693564	0.780511	0.68069	0.780511	0.667815	0.780511	0.654464	0.780511	0.649695	0.780511	0.648742	0.780511	0.652556		0.780511	1.189	0.780511	0.909572		0.780511	0.519991	0.780511	0.537157	0.780511	0.532389	0.780511	0.586271	0.780511	0.664001	0.780511	0.709777
0.785589	0.502825	0.785589	0.512838	0.785589	0.525236	0.785589	0.582933	0.785589	0.650172	0.785589	0.69881	0.785589	0.723605	0.785589	0.722651	0.785589	0.7093	0.785589	0.697856	0.785589	0.686412	0.785589	0.669723	0.785589	0.659709	0.785589	0.653033	0.785589	0.652556	0.785589	0.659709		0.785589	1.2157	0.785589	0.926738		0.785589	0.530005	0.785589	0.543356	0.785589	0.536203	0.785589	0.591516	0.785589	0.669723	0.785589	0.711207
0.790589	0.51713	0.790589	0.522375	0.790589	0.53525	0.790589	0.59247	0.790589	0.660186	0.790589	0.708346	0.790589	0.730758	0.790589	0.731711	0.790589	0.716929	0.790589	0.705962	0.790589	0.69118	0.790589	0.677829	0.790589	0.667815	0.790589	0.660663	0.790589	0.660663	0.790589	0.666385		0.790589	1.24956	0.790589	0.95058		0.790589	0.543833	0.790589	0.552416	0.790589	0.54574	0.790589	0.598192	0.790589	0.677829	0.790589	0.720267
0.795667	0.530958	0.795667	0.532866	0.795667	0.545263	0.795667	0.60153	0.795667	0.670199	0.795667	0.716929	0.795667	0.739818	0.795667	0.738864	0.795667	0.721221	0.795667	0.712638	0.795667	0.699286	0.795667	0.684981	0.795667	0.675445	0.795667	0.668769	0.795667	0.672107	0.795667	0.676398		0.795667	1.28437	0.795667	0.974898		0.795667	0.557184	0.795667	0.563383	0.795667	0.554323	0.795667	0.606775	0.795667	0.687842	0.795667	0.726943
0.800667	0.548601	0.800667	0.548601	0.800667	0.560522	0.800667	0.617743	0.800667	0.685935	0.800667	0.732665	0.800667	0.754123	0.800667	0.753169	0.800667	0.739341	0.800667	0.725036	0.800667	0.716453	0.800667	0.704055	0.800667	0.695949	0.800667	0.688319	0.800667	0.690227	0.800667	0.696425		0.800667	1.33062	0.800667	1.01114		0.800667	0.573874	0.800667	0.579596	0.800667	0.570059	0.800667	0.622034	0.800667	0.703101	0.800667	0.741725
0.805745	0.565767	0.805745	0.563383	0.805745	0.576735	0.805745	0.633483	0.805745	0.703578	0.805745	0.750785	0.805745	0.772719	0.805745	0.772243	0.805745	0.755076	0.805745	0.748401	0.805745	0.73648	0.805745	0.728374	0.805745	0.71979	0.805745	0.713592	0.805745	0.718837	0.805745	0.731235		0.805745	1.37401	0.805745	1.04595		0.805745	0.590086	0.805745	0.595331	0.805745	0.585794	0.805745	0.638251	0.805745	0.718837	0.805745	0.759368
0.810745	0.587702	0.810745	0.585794	0.810745	0.599146	0.810745	0.659709	0.810745	0.731235	0.810745	0.780349	0.810745	0.805144	0.810745	0.805144	0.810745	0.793223	0.810745	0.785117	0.810745	0.779395	0.810745	0.774627	0.810745	0.768428	0.810745	0.763659	0.810745	0.775104	0.810745	0.791316		0.810745	1.4298	0.810745	1.10317		0.810745	0.611067	0.810745	0.620604	0.810745	0.612497	0.810745	0.669246	0.810745	0.749354	0.810745	0.791316
0.815745	0.609636	0.815745	0.609636	0.815745	0.629191	0.815745	0.693088	0.815745	0.770812	0.815745	0.823264	0.815745	0.851398	0.815745	0.855212	0.815745	0.849967	0.815745	0.847583	0.815745	0.847583	0.815745	0.854735	0.815745	0.853782	0.815745	0.84949	0.815745	0.871425	0.815745	0.896697		0.815745	1.49036	0.815745	1.17088		0.815745	0.633483	0.815745	0.649219	0.815745	0.650649	0.815745	0.710731	0.815745	0.795131	0.815745	0.839477
0.820824	0.635867	0.820824	0.643497	0.820824	0.670199	0.820824	0.746493	0.820824	0.834708	0.820824	0.894313	0.820824	0.934844	0.820824	0.944858	0.820824	0.949149	0.820824	0.958686	0.820824	0.973945	0.820824	0.999217	0.820824	1.00303	0.820824	1.00494	0.820824	1.04738	0.820824	1.09554		0.820824	1.56332	0.820824	1.27101		0.820824	0.660663	0.820824	0.693088	0.820824	0.707393	0.820824	0.778918	0.820824	0.873332	0.820824	0.928645
0.825824	0.661139	0.825824	0.679736	0.825824	0.724082	0.825824	0.817065	0.825824	0.922923	0.825824	1.0016	0.825824	1.0593	0.825824	1.08409	0.825824	1.10603	0.825824	1.13512	0.825824	1.17422	0.825824	1.23144	0.825824	1.25576	0.825824	1.26815	0.825824	1.33586	0.825824	1.4236		0.825824	1.63627	0.825824	1.39165		0.825824	0.687366	0.825824	0.744109	0.825824	0.783687	0.825824	0.874286	0.825824	0.986342	0.825824	1.05834
0.830902	0.690227	0.830902	0.728374	0.830902	0.798945	0.830902	0.923877	0.830902	1.06264	0.830902	1.17326	0.830902	1.26291	0.830902	1.32013	0.830902	1.37306	0.830902	1.43934	0.830902	1.5204	0.830902	1.63723	0.830902	1.69063	0.830902	1.71733	0.830902	1.8375	0.830902	1.98532		0.830902	1.72163	0.830902	1.56093		0.830902	0.718837	0.830902	0.814204	0.830902	0.895267	0.830902	1.02258	0.830902	1.17374	0.830902	1.28341
0.835901	0.724559	0.835901	0.793223	0.835901	0.908141	0.835901	1.08648	0.835901	1.28675	0.835901	1.45889	0.835901	1.60718	0.835901	1.71924	0.835901	1.83034	0.835901	1.96482	0.835901	2.11836	0.835901	2.32435	0.835901	2.42067	0.835901	2.47885	0.835901	2.6796	0.835901	2.91039		0.835901	1.82319	0.835901	1.79983		0.835901	0.755553	0.835901	0.911002	0.835901	1.06454	0.835901	1.25814	0.835901	1.4751	0.835901	1.65248
0.84098	0.763659	0.84098	0.8781	0.84098	1.06454	0.84098	1.333	0.84098	1.63866	0.84098	1.91475	0.84098	2.16938	0.84098	2.38396	0.84098	2.5828	0.84098	2.81311	0.84098	3.07632	0.84098	3.40249	0.84098	3.56413	0.84098	3.64949	0.84098	3.94656	0.84098	4.27128		0.84098	1.94288	0.84098	2.11979		0.84098	0.798469	0.84098	1.04261	0.84098	1.3125	0.84098	1.62054	0.84098	1.9548	0.84098	2.25187
0.84598	0.806098	0.84598	0.985389	0.84598	1.2796	0.84598	1.68872	0.84598	2.15269	0.84598	2.58661	0.84598	2.98859	0.84598	3.34336	0.84598	3.6533	0.84598	4.00616	0.84598	4.37762	0.84598	4.8125	0.84598	5.01992	0.84598	5.14819	0.84598	5.49914	0.84598	5.87347		0.84598	2.0764	0.84598	2.52844		0.84598	0.844722	0.84598	1.20664	0.84598	1.65153	0.84598	2.13648	0.84598	2.6486	0.84598	3.11256
0.851058	0.853782	0.851058	1.12319	0.851058	1.56856	0.851058	2.16795	0.851058	2.83028	0.851058	3.4454	0.851058	4.0033	0.851058	4.4892	0.851058	4.90453	0.851058	5.34369	0.851058	5.7781	0.851058	6.23109	0.851058	6.47619	0.851058	6.63784	0.851058	6.98307	0.851058	7.32258		0.851058	2.2328	0.851058	3.03007		0.851058	0.898604	0.851058	1.41597	0.851058	2.08546	0.851058	2.79928	0.851058	3.52217	0.851058	4.17067
0.856058	0.907664	0.856058	1.29247	0.856058	1.92524	0.856058	2.73396	0.856058	3.57558	0.856058	4.3328	0.856058	4.99513	0.856058	5.56209	0.856058	6.03082	0.856058	6.4924	0.856058	6.91727	0.856058	7.33259	0.856058	7.57196	0.856058	7.75888	0.856058	8.04928	0.856058	8.34015		0.856058	2.41304	0.856058	3.60466		0.856058	0.96107	0.856058	1.66393	0.856058	2.58327	0.856058	3.52026	0.856058	4.42054	0.856058	5.18872
0.861058	0.968699	0.861058	1.49131	0.861058	2.32149	0.861058	3.3014	0.861058	4.26365	0.861058	5.0862	0.861058	5.7843	0.861058	6.35936	0.861058	6.82333	0.861058	7.26345	0.861058	7.64492	0.861058	7.99301	0.861058	8.21999	0.861058	8.42074	0.861058	8.66154	0.861058	8.88899		0.861058	2.61808	0.861058	4.20882		0.861058	1.03164	0.861058	1.94002	0.861058	3.07823	0.861058	4.17544	0.861058	5.16059	0.861058	5.97408
0.866137	1.03498	0.866137	1.70494	0.866137	2.70535	0.866137	3.79492	0.866137	4.7939	0.866137	5.61263	0.866137	6.28736	0.866137	6.82094	0.866137	7.2563	0.866137	7.65017	0.866137	7.98014	0.866137	8.25766	0.866137	8.47176	0.866137	8.66822	0.866137	8.86897	0.866137	9.05827		0.866137	2.84792	0.866137	4.78103		0.866137	1.10984	0.866137	2.2204	0.866137	3.50834	0.866137	4.67183	0.866137	5.66032	0.866137	6.43709
0.871136	1.10794	0.871136	1.9281	0.871136	3.05058	0.871136	4.18498	0.871136	5.16631	0.871136	5.94213	0.871136	6.56631	0.871136	7.05364	0.871136	7.43607	0.871136	7.78082	0.871136	8.06454	0.871136	8.29438	0.871136	8.48273	0.871136	8.67156	0.871136	8.83702	0.871136	8.99771		0.871136	3.10446	0.871136	5.30841		0.871136	1.19615	0.871136	2.48981	0.871136	3.85453	0.871136	5.01134	0.871136	5.94881	0.871136	6.6612
0.876214	1.19377	0.876214	2.16652	0.876214	3.37721	0.876214	4.51877	0.876214	5.45957	0.876214	6.18198	0.876214	6.74989	0.876214	7.18906	0.876214	7.53191	0.876214	7.83136	0.876214	8.07932	0.876214	8.2734	0.876214	8.44458	0.876214	8.61815	0.876214	8.76311	0.876214	8.90187		0.876214	3.40773	0.876214	5.82864		0.876214	1.29915	0.876214	2.7597	0.876214	4.15064	0.876214	5.27122	0.876214	6.14765	0.876214	6.79138
0.881214	1.28866	0.881214	2.39969	0.881214	3.65902	0.881214	4.7753	0.881214	5.66509	0.881214	6.3379	0.881214	6.8548	0.881214	7.25391	0.881214	7.55671	0.881214	7.82183	0.881214	8.04594	0.881214	8.21284	0.881214	8.36686	0.881214	8.51801	0.881214	8.64819	0.881214	8.77789		0.881214	3.74295	0.881214	6.30643		0.881214	1.41359	0.881214	3.01052	0.881214	4.38668	0.881214	5.44812	0.881214	6.2578	0.881214	6.84526
0.886292	1.39785	0.886292	2.64431	0.886292	3.9313	0.886292	5.01849	0.886292	5.86107	0.886292	6.48954	0.886292	6.97067	0.886292	7.33545	0.886292	7.61965	0.886292	7.84853	0.886292	8.05166	0.886292	8.20378	0.886292	8.34206	0.886292	8.47367	0.886292	8.59097	0.886292	8.71018		0.886292	4.13062	0.886292	6.78184		0.886292	1.54758	0.886292	3.26706	0.886292	4.61318	0.886292	5.61931	0.886292	6.3813	0.886292	6.92013
0.891293	1.51802	0.891293	2.87891	0.891293	4.17496	0.891293	5.21543	0.891293	6.01604	0.891293	6.61304	0.891293	7.05746	0.891293	7.38934	0.891293	7.64826	0.891293	7.85807	0.891293	8.04117	0.891293	8.17803	0.891293	8.30058	0.891293	8.41597	0.891293	8.52612	0.891293	8.63484		0.891293	4.55024	0.891293	7.21529		0.891293	1.69349	0.891293	3.50501	0.891293	4.81154	0.891293	5.75712	0.891293	6.47237	0.891293	6.97115
0.896371	1.65678	0.896371	3.1326	0.896371	4.43532	0.896371	5.43811	0.896371	6.20439	0.896371	6.76944	0.896371	7.18811	0.896371	7.49376	0.896371	7.7317	0.896371	7.9253	0.896371	8.09172	0.896371	8.21475	0.896371	8.32823	0.896371	8.43075	0.896371	8.53423	0.896371	8.63436		0.896371	5.03518	0.896371	7.68974		0.896371	1.8642	0.896371	3.76441	0.896371	5.03995	0.896371	5.93069	0.896371	6.60684	0.896371	7.06747
0.901371	1.80698	0.901371	3.37578	0.901371	4.66516	0.901371	5.62885	0.901371	6.36508	0.901371	6.89056	0.901371	7.28443	0.901371	7.56386	0.901371	7.78559	0.901371	7.96392	0.901371	8.11556	0.901371	8.23096	0.901371	8.33205	0.901371	8.42217	0.901371	8.52469	0.901371	8.61815		0.901371	5.55541	0.901371	8.12939		0.901371	2.05065	0.901371	4.00473	0.901371	5.24642	0.901371	6.07517	0.901371	6.7065	0.901371	7.13423
0.906448	1.97197	0.906448	3.61802	0.906448	4.88307	0.906448	5.80909	0.906448	6.50146	0.906448	6.99308	0.906448	7.36549	0.906448	7.62299	0.906448	7.82803	0.906448	7.99587	0.906448	8.13416	0.906448	8.24383	0.906448	8.33443	0.906448	8.42169	0.906448	8.51563	0.906448	8.60957		0.906448	6.11427	0.906448	8.54853		0.906448	2.25473	0.906448	4.24029	0.906448	5.4238	0.906448	6.20344	0.906448	6.78613	0.906448	7.18906
0.911448	2.16127	0.911448	3.87455	0.911448	5.11243	0.911448	6.01938	0.911448	6.65643	0.911448	7.11277	0.911448	7.46706	0.911448	7.71025	0.911448	7.90241	0.911448	8.0612	0.911448	8.19233	0.911448	8.29581	0.911448	8.38116	0.911448	8.46318	0.911448	8.55807	0.911448	8.6501		0.911448	6.73988	0.911448	8.99533		0.911448	2.48743	0.911448	4.48682	0.911448	5.6112	0.911448	6.34124	0.911448	6.8858	0.911448	7.26488
0.916449	2.37204	0.916449	4.13634	0.916449	5.34131	0.916449	6.21345	0.916449	6.80473	0.916449	7.23866	0.916449	7.56577	0.916449	7.80275	0.916449	7.98634	0.916449	8.1375	0.916449	8.26481	0.916449	8.36924	0.916449	8.45221	0.916449	8.53327	0.916449	8.62578	0.916449	8.72162		0.916449	7.42176	0.916449	9.44213		0.916449	2.74683	0.916449	4.73859	0.916449	5.79336	0.916449	6.48143	0.916449	6.99165	0.916449	7.34356
0.921527	2.60235	0.921527	4.3924	0.921527	5.55017	0.921527	6.38082	0.921527	6.93491	0.921527	7.34928	0.921527	7.6535	0.921527	7.88525	0.921527	8.06311	0.921527	8.20902	0.921527	8.33729	0.921527	8.43981	0.921527	8.52564	0.921527	8.61004	0.921527	8.70446	0.921527	8.80364		0.921527	8.14656	0.921527	9.85841		0.921527	3.03007	0.921527	4.97891	0.921527	5.96025	0.921527	6.62735	0.921527	7.08321	0.921527	7.40889
0.926527	2.86175	0.926527	4.66086	0.926527	5.76999	0.926527	6.55439	0.926527	7.10133	0.926527	7.47755	0.926527	7.77414	0.926527	7.98824	0.926527	8.16563	0.926527	8.3125	0.926527	8.44267	0.926527	8.55139	0.926527	8.64151	0.926527	8.72735	0.926527	8.82987	0.926527	8.93525		0.926527	8.93811	0.926527	10.2938		0.926527	3.34717	0.926527	5.22925	0.926527	6.13763	0.926527	6.7704	0.926527	7.19193	0.926527	7.49805
0.931605	3.14261	0.931605	4.91979	0.931605	5.97026	0.931605	6.71318	0.931605	7.24724	0.931605	7.58818	0.931605	7.88239	0.931605	8.08552	0.931605	8.26767	0.931605	8.42122	0.931605	8.55616	0.931605	8.67251	0.931605	8.76597	0.931605	8.85705	0.931605	8.96433	0.931605	9.08116		0.931605	9.76352	0.931605	10.7		0.931605	3.6862	0.931605	5.46624	0.931605	6.2988	0.931605	6.89199	0.931605	7.29254	0.931605	7.59104
0.936605	3.45446	0.936605	5.18634	0.936605	6.17864	0.936605	6.88293	0.936605	7.39744	0.936605	7.73266	0.936605	8.01638	0.936605	8.21188	0.936605	8.39594	0.936605	8.55616	0.936605	8.69778	0.936605	8.81938	0.936605	8.92142	0.936605	9.01631	0.936605	9.13456	0.936605	9.25473		0.936605	10.6471	0.936605	11.113		0.936605	4.06291	0.936605	5.70943	0.936605	6.47333	0.936605	7.02932	0.936605	7.43511	0.936605	7.71025
0.941684	3.77728	0.941684	5.42285	0.941684	6.35126	0.941684	7.01693	0.941684	7.50616	0.941684	7.85854	0.941684	8.10698	0.941684	8.30582	0.941684	8.48416	0.941684	8.65201	0.941684	8.79839	0.941684	8.92571	0.941684	9.033	0.941684	9.13456	0.941684	9.2552	0.941684	9.37919		0.941684	11.5173	0.941684	11.4496		0.941684	4.45201	0.941684	5.9202	0.941684	6.61256	0.941684	7.1328	0.941684	7.54097	0.941684	7.79179
0.946683	4.11488	0.946683	5.67081	0.946683	6.53865	0.946683	7.16951	0.946683	7.64206	0.946683	7.99253	0.946683	8.2219	0.946683	8.42646	0.946683	8.59669	0.946683	8.77074	0.946683	8.92142	0.946683	9.05159	0.946683	9.16461	0.946683	9.27046	0.946683	9.39397	0.946683	9.5189		0.946683	12.4343	0.946683	11.8034		0.946683	4.88164	0.946683	6.14097	0.946683	6.76849	0.946683	7.25916	0.946683	7.6535	0.946683	7.89907
0.951761	4.50017	0.951761	5.92306	0.951761	6.73177	0.951761	7.33116	0.951761	7.78654	0.951761	8.12748	0.951761	8.37735	0.951761	8.55568	0.951761	8.72353	0.951761	8.88709	0.951761	9.04301	0.951761	9.17796	0.951761	9.29383	0.951761	9.40112	0.951761	9.52653	0.951761	9.65098		0.951761	13.3837	0.951761	12.1553		0.951761	5.34083	0.951761	6.37033	0.951761	6.93539	0.951761	7.39267	0.951761	7.77319	0.951761	8.04117
0.956761	4.8969	0.956761	6.15289	0.956761	6.89629	0.956761	7.46372	0.956761	7.89764	0.956761	8.22524	0.956761	8.48082	0.956761	8.63245	0.956761	8.80936	0.956761	8.96195	0.956761	9.11883	0.956761	9.2471	0.956761	9.36774	0.956761	9.47455	0.956761	9.60044	0.956761	9.72299		0.956761	14.3035	0.956761	12.4453		0.956761	5.80766	0.956761	6.57394	0.956761	7.07224	0.956761	7.49662	0.956761	7.85616	0.956761	8.12366
0.96184	5.31413	0.96184	6.37701	0.96184	7.05698	0.96184	7.59056	0.96184	8.00255	0.96184	8.31345	0.96184	8.55902	0.96184	8.72448	0.96184	8.8766	0.96184	9.02108	0.96184	9.16365	0.96184	9.29335	0.96184	9.42019	0.96184	9.5251	0.96184	9.64717	0.96184	9.76638		0.96184	15.2081	0.96184	12.7113		0.96184	6.29451	0.96184	6.77135	0.96184	7.20146	0.96184	7.59438	0.96184	7.93055	0.96184	8.18089
0.96684	5.75807	0.96684	6.60493	0.96684	7.21863	0.96684	7.72264	0.96684	8.10555	0.96684	8.40071	0.96684	8.63389	0.96684	8.81461	0.96684	8.93239	0.96684	9.0864	0.96684	9.21467	0.96684	9.33007	0.96684	9.46597	0.96684	9.56706	0.96684	9.6877	0.96684	9.80357		0.96684	16.1155	0.96684	12.9641		0.96684	6.80377	0.96684	6.9721	0.96684	7.33307	0.96684	7.69308	0.96684	8.00398	0.96684	8.23906
0.97184	6.22871	0.97184	6.83429	0.97184	7.38075	0.97184	7.84901	0.97184	8.20998	0.97184	8.4894	0.97184	8.70827	0.97184	8.88184	0.97184	9.0144	0.97184	9.13838	0.97184	9.26665	0.97184	9.37346	0.97184	9.49553	0.97184	9.59901	0.97184	9.71679	0.97184	9.83075		0.97184	17.0091	0.97184	13.2058		0.97184	7.33402	0.97184	7.17381	0.97184	7.46515	0.97184	7.79226	0.97184	8.0755	0.97184	8.29104
0.976918	6.70841	0.976918	7.04649	0.976918	7.52285	0.976918	7.95343	0.976918	8.28961	0.976918	8.55092	0.976918	8.75739	0.976918	8.91999	0.976918	9.06399	0.976918	9.16031	0.976918	9.28954	0.976918	9.39206	0.976918	9.50555	0.976918	9.59472	0.976918	9.70916	0.976918	9.8174		0.976918	17.845	0.976918	13.3946		0.976918	7.86474	0.976918	7.3531	0.976918	7.57578	0.976918	7.8657	0.976918	8.12176	0.976918	8.31774
0.981917	7.17476	0.981917	7.22197	0.981917	7.62299	0.981917	8.01161	0.981917	8.33443	0.981917	8.56284	0.981917	8.75309	0.981917	8.90473	0.981917	9.04397	0.981917	9.15745	0.981917	9.24805	0.981917	9.36202	0.981917	9.46836	0.981917	9.58423	0.981917	9.69688	0.981917	9.79856		0.981917	18.5579	0.981917	13.4962		0.981917	8.37019	0.981917	7.4909	0.981917	7.64111	0.981917	7.8924	0.981917	8.12223	0.981917	8.29628
0.986996	7.68402	0.986996	7.42844	0.986996	7.75793	0.986996	8.10888	0.986996	8.41359	0.986996	8.61815	0.986996	8.79458	0.986996	8.93715	0.986996	9.06828	0.986996	9.18892	0.986996	9.28143	0.986996	9.36774	0.986996	9.48123	0.986996	9.56706	0.986996	9.67721	0.986996	9.77115		0.986996	19.2955	0.986996	13.6464		0.986996	8.91045	0.986996	7.6597	0.986996	7.74172	0.986996	7.9582	0.986996	8.16182	0.986996	8.31774
0.991996	8.20235	0.991996	7.62489	0.991996	7.88095	0.991996	8.19233	0.991996	8.48082	0.991996	8.66011	0.991996	8.827	0.991996	8.95909	0.991996	9.08307	0.991996	9.20275	0.991996	9.30766	0.991996	9.38729	0.991996	9.47694	0.991996	9.57612	0.991996	9.68436	0.991996	9.77496		0.991996	19.9679	0.991996	13.7656		0.991996	9.45214	0.991996	7.82183	0.991996	7.83136	0.991996	8.01065	0.991996	8.19233	0.991996	8.33443
0.997074	8.72925	0.997074	7.81849	0.997074	7.99921	0.997074	8.27483	0.997074	8.54901	0.997074	8.70303	0.997074	8.85561	0.997074	8.98245	0.997074	9.09928	0.997074	9.21467	0.997074	9.32196	0.997074	9.4159	0.997074	9.49506	0.997074	9.57517	0.997074	9.68627	0.997074	9.77496		0.997074	20.5787	0.997074	13.8662		0.997074	9.98811	0.997074	7.97632	0.997074	7.91862	0.997074	8.06454	0.997074	8.22094	0.997074	8.34683
1.00207	9.23947	1.00207	7.98681	1.00207	8.09219	1.00207	8.32966	1.00207	8.58429	1.00207	8.71829	1.00207	8.86086	1.00207	8.98055	1.00207	9.0907	1.00207	9.20514	1.00207	9.30909	1.00207	9.40494	1.00207	9.49887	1.00207	9.57564	1.00207	9.67769	1.00207	9.76304		1.00207	21.0694	1.00207	13.9134		1.00207	10.4907	1.00207	8.10364	1.00207	7.97775	1.00207	8.08933	1.00207	8.22953	1.00207	8.33872
1.00715	9.76113	1.00715	8.16802	1.00715	8.19758	1.00715	8.3988	1.00715	8.62816	1.00715	8.75262	1.00715	8.88613	1.00715	8.99724	1.00715	9.105	1.00715	9.21849	1.00715	9.31529	1.00715	9.41257	1.00715	9.50936	1.00715	9.5971	1.00715	9.70439	1.00715	9.78974		1.00715	21.5214	1.00715	13.9716		1.00715	10.9833	1.00715	8.24145	1.00715	8.05166	1.00715	8.13273	1.00715	8.25194	1.00715	8.34921
1.01215	10.2828	1.01215	8.34588	1.01215	8.30439	1.01215	8.46699	1.01215	8.6706	1.01215	8.78743	1.01215	8.9114	1.01215	9.01774	1.01215	9.12169	1.01215	9.23995	1.01215	9.32721	1.01215	9.42258	1.01215	9.52224	1.01215	9.61427	1.01215	9.71869	1.01215	9.80643		1.01215	21.9034	1.01215	14.0212		1.01215	11.4592	1.01215	8.37449	1.01215	8.12366	1.01215	8.17517	1.01215	8.27816	1.01215	8.36304
1.01723	10.7949	1.01723	8.5142	1.01723	8.39976	1.01723	8.5285	1.01723	8.70732	1.01723	8.81651	1.01723	8.9362	1.01723	9.03443	1.01723	9.13695	1.01723	9.25187	1.01723	9.34247	1.01723	9.43355	1.01723	9.53225	1.01723	9.62285	1.01723	9.72632	1.01723	9.81883		1.01723	22.2033	1.01723	14.0532		1.01723	11.8979	1.01723	8.50085	1.01723	8.19281	1.01723	8.21284	1.01723	8.29962	1.01723	8.37401
1.02223	11.2689	1.02223	8.66154	1.02223	8.47271	1.02223	8.56522	1.02223	8.72162	1.02223	8.8251	1.02223	8.93429	1.02223	9.02871	1.02223	9.12741	1.02223	9.24138	1.02223	9.33102	1.02223	9.42115	1.02223	9.51842	1.02223	9.60902	1.02223	9.71345	1.02223	9.80596		1.02223	22.3869	1.02223	14.0417		1.02223	12.2793	1.02223	8.60051	1.02223	8.23477	1.02223	8.23	1.02223	8.29962	1.02223	8.364
1.02723	11.7591	1.02723	8.83463	1.02723	8.57285	1.02723	8.63436	1.02723	8.76692	1.02723	8.86324	1.02723	8.96767	1.02723	9.05732	1.02723	9.15364	1.02723	9.26426	1.02723	9.35534	1.02723	9.44737	1.02723	9.54274	1.02723	9.63477	1.02723	9.73729	1.02723	9.83314		1.02723	22.5705	1.02723	14.0732		1.02723	12.6536	1.02723	8.72925	1.02723	8.30725	1.02723	8.27578	1.02723	8.33062	1.02723	8.38641
1.03231	12.2254	1.03231	8.99771	1.03231	8.66726	1.03231	8.69492	1.03231	8.80364	1.03231	8.89472	1.03231	8.9939	1.03231	9.08068	1.03231	9.17271	1.03231	9.27714	1.03231	9.37633	1.03231	9.4674	1.03231	9.5642	1.03231	9.65575	1.03231	9.76018	1.03231	9.85507		1.03231	22.6863	1.03231	14.0904		1.03231	12.9769	1.03231	8.84608	1.03231	8.37258	1.03231	8.31393	1.03231	8.35589	1.03231	8.40357
1.03731	12.6942	1.03731	9.17891	1.03731	8.78123	1.03731	8.77837	1.03731	8.86324	1.03731	8.94907	1.03731	9.04301	1.03731	9.12694	1.03731	9.2161	1.03731	9.3191	1.03731	9.41972	1.03731	9.51032	1.03731	9.60807	1.03731	9.70153	1.03731	9.80691	1.03731	9.90561		1.03731	22.797	1.03731	14.1395		1.03731	13.2478	1.03731	8.98484	1.03731	8.45889	1.03731	8.37353	1.03731	8.40119	1.03731	8.44124
1.04239	13.0985	1.04239	9.33293	1.04239	8.85991	1.04239	8.82462	1.04239	8.88518	1.04239	8.96243	1.04239	9.05159	1.04239	9.13456	1.04239	9.21849	1.04239	9.31958	1.04239	9.41972	1.04239	9.5127	1.04239	9.61141	1.04239	9.7082	1.04239	9.8112	1.04239	9.91324		1.04239	22.7912	1.04239	14.1328		1.04239	13.501	1.04239	9.08593	1.04239	8.51038	1.04239	8.39833	1.04239	8.41216	1.04239	8.44458
1.04739	13.51	1.04739	9.50412	1.04739	8.96719	1.04739	8.89567	1.04739	8.9362	1.04739	9.00343	1.04739	9.08497	1.04739	9.17176	1.04739	9.24662	1.04739	9.34676	1.04739	9.44928	1.04739	9.54417	1.04739	9.64288	1.04739	9.74063	1.04739	9.84553	1.04739	9.94805		1.04739	22.7707	1.04739	14.1738		1.04739	13.7604	1.04739	9.21563	1.04739	8.58906	1.04739	8.44649	1.04739	8.44744	1.04739	8.47367
1.05247	13.8677	1.05247	9.64908	1.05247	9.04873	1.05247	8.94145	1.05247	8.96004	1.05247	9.01679	1.05247	9.09213	1.05247	9.17605	1.05247	9.24567	1.05247	9.34294	1.05247	9.44356	1.05247	9.5394	1.05247	9.63859	1.05247	9.73729	1.05247	9.84458	1.05247	9.9471		1.05247	22.7531	1.05247	14.1838		1.05247	13.9683	1.05247	9.32721	1.05247	8.64247	1.05247	8.47128	1.05247	8.45412	1.05247	8.4751
1.05746	14.2363	1.05746	9.83027	1.05746	9.15984	1.05746	9.01249	1.05746	9.00677	1.05746	9.05255	1.05746	9.11835	1.05746	9.19751	1.05746	9.26331	1.05746	9.35677	1.05746	9.45739	1.05746	9.55132	1.05746	9.64955	1.05746	9.75207	1.05746	9.85841	1.05746	9.9595		1.05746	22.7416	1.05746	14.2415		1.05746	14.1891	1.05746	9.46502	1.05746	8.72019	1.05746	8.51515	1.05746	8.4832	1.05746	8.49703
1.06254	14.5844	1.06254	10.0119	1.06254	9.26569	1.06254	9.07591	1.06254	9.04444	1.06254	9.07544	1.06254	9.13027	1.06254	9.20132	1.06254	9.26188	1.06254	9.34962	1.06254	9.44451	1.06254	9.53797	1.06254	9.63477	1.06254	9.73777	1.06254	9.83886	1.06254	9.93804		1.06254	22.7168	1.06254	14.3045		1.06254	14.3936	1.06254	9.60282	1.06254	8.78933	1.06254	8.54949	1.06254	8.49799	1.06254	8.5018
1.06754	14.921	1.06754	10.1989	1.06754	9.36869	1.06754	9.12884	1.06754	9.06733	1.06754	9.07925	1.06754	9.11931	1.06754	9.18272	1.06754	9.23184	1.06754	9.31338	1.06754	9.39921	1.06754	9.48409	1.06754	9.5766	1.06754	9.68293	1.06754	9.77401	1.06754	9.86318		1.06754	22.6963	1.06754	14.3712		1.06754	14.5543	1.06754	9.74158	1.06754	8.84751	1.06754	8.5657	1.06754	8.49322	1.06754	8.4832
1.07262	15.2605	1.07262	10.4025	1.07262	9.47694	1.07262	9.17843	1.07262	9.08164	1.07262	9.07162	1.07262	9.09165	1.07262	9.13886	1.07262	9.17748	1.07262	9.24567	1.07262	9.31767	1.07262	9.38777	1.07262	9.47837	1.07262	9.58232	1.07262	9.65957	1.07262	9.73681		1.07262	22.6968	1.07262	14.4537		1.07262	14.756	1.07262	9.88654	1.07262	8.89615	1.07262	8.56808	1.07262	8.4689	1.07262	8.44077
1.07762	15.5838	1.07762	10.5985	1.07762	9.56182	1.07762	9.20132	1.07762	9.06209	1.07762	9.02346	1.07762	9.01917	1.07762	9.04206	1.07762	9.06971	1.07762	9.12169	1.07762	9.17462	1.07762	9.22612	1.07762	9.30718	1.07762	9.40637	1.07762	9.46692	1.07762	9.53177		1.07762	22.6973	1.07762	14.5138		1.07762	14.9491	1.07762	10.0139	1.07762	8.9095	1.07762	8.52946	1.07762	8.40214	1.07762	8.35112
1.08262	15.8976	1.08262	10.7859	1.08262	9.6238	1.08262	9.19369	1.08262	9.00773	1.08262	8.93715	1.08262	8.9033	1.08262	8.89996	1.08262	8.90902	1.08262	8.94145	1.08262	8.97053	1.08262	9.00677	1.08262	9.07305	1.08262	9.1627	1.08262	9.20657	1.08262	9.25807		1.08262	22.6997	1.08262	14.5324		1.08262	15.1313	1.08262	10.1107	1.08262	8.87946	1.08262	8.45126	1.08262	8.29199	1.08262	8.21045
1.0877	16.1856	1.0877	10.9413	1.0877	9.64431	1.0877	9.14315	1.0877	8.91093	1.0877	8.80507	1.0877	8.73879	1.0877	8.70827	1.0877	8.69874	1.0877	8.7097	1.0877	8.72115	1.0877	8.74165	1.0877	8.7922	1.0877	8.86944	1.0877	8.89901	1.0877	8.93668		1.0877	22.6854	1.0877	14.4814		1.0877	15.2815	1.0877	10.1598	1.0877	8.80602	1.0877	8.32776	1.0877	8.13416	1.0877	8.02448
1.0927	16.4688	1.0927	11.0777	1.0927	9.64288	1.0927	9.07305	1.0927	8.79458	1.0927	8.65201	1.0927	8.55616	1.0927	8.49989	1.0927	8.47367	1.0927	8.46652	1.0927	8.46318	1.0927	8.47081	1.0927	8.50705	1.0927	8.5738	1.0927	8.59192	1.0927	8.62149		1.0927	22.6782	1.0927	14.3784		1.0927	15.426	1.0927	10.1622	1.0927	8.70207	1.0927	8.18375	1.0927	7.95725	1.0927	7.81897
1.09778	16.7072	1.09778	11.1568	1.09778	9.59424	1.09778	8.96338	1.09778	8.64438	1.09778	8.47033	1.09778	8.34683	1.09778	8.27292	1.09778	8.23334	1.09778	8.21188	1.09778	8.19806	1.09778	8.19615	1.09778	8.22142	1.09778	8.27864	1.09778	8.2939	1.09778	8.31774		1.09778	22.6124	1.09778	14.1862		1.09778	15.5156	1.09778	10.0992	1.09778	8.56141	1.09778	8.01256	1.09778	7.75698	1.09778	7.59581
1.0927	14.2873	1.0927	9.26951	1.0927	7.83422	1.0927	7.24915	1.0927	6.94635	1.0927	6.76706	1.0927	6.64165	1.0927	6.5582	1.0927	6.50909	1.0927	6.47714	1.0927	6.45807	1.0927	6.45092	1.0927	6.46045	1.0927	6.49574	1.0927	6.50718	1.0927	6.52578		1.0927	18.7896	1.0927	11.4391		1.0927	13.1033	1.0927	8.27483	1.0927	6.91917	1.0927	6.42087	1.0927	6.18007	1.0927	6.02224
1.0877	12.3313	1.0877	7.83279	1.0877	6.53484	1.0877	6.0046	1.0877	5.72374	1.0877	5.55398	1.0877	5.43429	1.0877	5.34846	1.0877	5.29601	1.0877	5.26168	1.0877	5.23974	1.0877	5.22925	1.0877	5.23021	1.0877	5.25119	1.0877	5.25786	1.0877	5.27312		1.0877	15.8213	1.0877	9.42973		1.0877	11.1897	1.0877	6.9206	1.0877	5.72946	1.0877	5.28457	1.0877	5.06331	1.0877	4.91645
1.08262	10.7444	1.08262	6.71079	1.08262	5.54635	1.08262	5.06856	1.08262	4.81297	1.08262	4.65562	1.08262	4.5407	1.08262	4.45916	1.08262	4.40528	1.08262	4.37047	1.08262	4.34472	1.08262	4.33327	1.08262	4.32755	1.08262	4.33947	1.08262	4.34662	1.08262	4.35664		1.08262	13.4881	1.08262	7.92149		1.08262	9.66147	1.08262	5.88825	1.08262	4.83634	1.08262	4.43818	1.08262	4.2379	1.08262	4.10296
1.07762	9.42401	1.07762	5.80957	1.07762	4.76338	1.07762	4.33375	1.07762	4.10296	1.07762	3.95657	1.07762	3.85071	1.07762	3.77299	1.07762	3.71911	1.07762	3.68525	1.07762	3.65855	1.07762	3.6452	1.07762	3.63614	1.07762	3.6409	1.07762	3.64615	1.07762	3.65569		1.07762	11.6075	1.07762	6.73749		1.07762	8.41216	1.07762	5.06474	1.07762	4.13634	1.07762	3.77871	1.07762	3.59894	1.07762	3.47497
1.07262	8.31536	1.07262	5.07428	1.07262	4.13205	1.07262	3.74438	1.07262	3.53648	1.07262	3.40153	1.07262	3.30473	1.07262	3.22939	1.07262	3.1798	1.07262	3.14404	1.07262	3.11924	1.07262	3.1035	1.07262	3.09349	1.07262	3.09397	1.07262	3.09635	1.07262	3.1035		1.07262	10.0701	1.07262	5.79193		1.07262	7.37122	1.07262	4.39527	1.07262	3.57462	1.07262	3.25371	1.07262	3.09158	1.07262	2.97953
1.06754	7.37026	1.06754	4.45773	1.06754	3.60943	1.06754	3.26182	1.06754	3.07299	1.06754	2.95139	1.06754	2.86079	1.06754	2.79022	1.06754	2.74349	1.06754	2.70868	1.06754	2.68246	1.06754	2.6672	1.06754	2.6548	1.06754	2.65337	1.06754	2.65385	1.06754	2.65909		1.06754	8.79315	1.06754	5.01945		1.06754	6.49717	1.06754	3.84594	1.06754	3.11209	1.06754	2.82455	1.06754	2.68007	1.06754	2.57803
1.06254	6.56631	1.06254	3.9375	1.06254	3.17551	1.06254	2.86222	1.06254	2.69247	1.06254	2.58232	1.06254	2.49935	1.06254	2.43307	1.06254	2.38682	1.06254	2.35487	1.06254	2.32912	1.06254	2.31243	1.06254	2.30003	1.06254	2.29479	1.06254	2.29527	1.06254	2.30099		1.06254	7.73218	1.06254	4.38334		1.06254	5.75902	1.06254	3.3877	1.06254	2.73252	1.06254	2.47313	1.06254	2.34295	1.06254	2.24997
1.05746	5.86965	1.05746	3.49642	1.05746	2.80834	1.05746	2.52558	1.05746	2.37204	1.05746	2.2719	1.05746	2.19608	1.05746	2.13362	1.05746	2.09023	1.05746	2.05875	1.05746	2.03396	1.05746	2.01822	1.05746	2.00439	1.05746	1.99867	1.05746	1.99629	1.05746	2.00249		1.05746	6.83095	1.05746	3.85024		1.05746	5.12673	1.05746	2.99955	1.05746	2.40971	1.05746	2.17749	1.05746	2.06018	1.05746	1.97626
1.05247	5.2612	1.05247	3.11686	1.05247	2.49315	1.05247	2.239	1.05247	2.10119	1.05247	2.00869	1.05247	1.93859	1.05247	1.88137	1.05247	1.84036	1.05247	1.80936	1.05247	1.78648	1.05247	1.77026	1.05247	1.75596	1.05247	1.74976	1.05247	1.74737	1.05247	1.75119		1.05247	6.06039	1.05247	3.39533		1.05247	4.57742	1.05247	2.66529	1.05247	2.13457	1.05247	1.92572	1.05247	1.82081	1.05247	1.74451
1.04739	4.73573	1.04739	2.79261	1.04739	2.22565	1.04739	1.99438	1.04739	1.8704	1.04739	1.78838	1.04739	1.72353	1.04739	1.66917	1.04739	1.63246	1.04739	1.60146	1.04739	1.57953	1.04739	1.56332	1.04739	1.54996	1.04739	1.54233	1.04739	1.53995	1.04739	1.54281		1.04739	5.40139	1.04739	3.01243		1.04739	4.10773	1.04739	2.38205	1.04739	1.90092	1.04739	1.71257	1.04739	1.62054	1.04739	1.54996
1.04239	4.26318	1.04239	2.50269	1.04239	1.98771	1.04239	1.78075	1.04239	1.6687	1.04239	1.59336	1.04239	1.53518	1.04239	1.48559	1.04239	1.44744	1.04239	1.41931	1.04239	1.39881	1.04239	1.38212	1.04239	1.36877	1.04239	1.36018	1.04239	1.35828	1.04239	1.36066		1.04239	4.8206	1.04239	2.67578		1.04239	3.68859	1.04239	2.13028	1.04239	1.69492	1.04239	1.52612	1.04239	1.44315	1.04239	1.37973
1.03731	3.85262	1.03731	2.25235	1.03731	1.78314	1.03731	1.59622	1.03731	1.4956	1.03731	1.42789	1.03731	1.37401	1.03731	1.32728	1.03731	1.29438	1.03731	1.26577	1.03731	1.24479	1.03731	1.22953	1.03731	1.21618	1.03731	1.20807	1.03731	1.20616	1.03731	1.20712		1.03731	4.3223	1.03731	2.38825		1.03731	3.32333	1.03731	1.91236	1.03731	1.51945	1.03731	1.36638	1.03731	1.29343	1.03731	1.23525
1.03231	3.47735	1.03231	2.02347	1.03231	1.59956	1.03231	1.43028	1.03231	1.34063	1.03231	1.27912	1.03231	1.22953	1.03231	1.18709	1.03231	1.15467	1.03231	1.12796	1.03231	1.10794	1.03231	1.09458	1.03231	1.08028	1.03231	1.0717	1.03231	1.06931	1.03231	1.06884		1.03231	3.87312	1.03231	2.13028		1.03231	2.99383	1.03231	1.71686	1.03231	1.35971	1.03231	1.22238	1.03231	1.15753	1.03231	1.10555
1.02723	3.14929	1.02723	1.8251	1.02723	1.43838	1.02723	1.28675	1.02723	1.20712	1.02723	1.15085	1.02723	1.10651	1.02723	1.0655	1.02723	1.03546	1.02723	1.01114	1.02723	0.991111	1.02723	0.977759	1.02723	0.964408	1.02723	0.955348	1.02723	0.952487	1.02723	0.953441		1.02723	3.48546	1.02723	1.90712		1.02723	2.70582	1.02723	1.5471	1.02723	1.2219	1.02723	1.09745	1.02723	1.04166	1.02723	0.994925
1.02223	2.85269	1.02223	1.64629	1.02223	1.29533	1.02223	1.15896	1.02223	1.08743	1.02223	1.03736	1.02223	0.996833	1.02223	0.960116	1.02223	0.930552	1.02223	0.906711	1.02223	0.88716	1.02223	0.874286	1.02223	0.861888	1.02223	0.852351	1.02223	0.84949	1.02223	0.850444		1.02223	3.13975	1.02223	1.70923		1.02223	2.4469	1.02223	1.39452	1.02223	1.09935	1.02223	0.987773	1.02223	0.937705	1.02223	0.895267
1.01723	2.59377	1.01723	1.49179	1.01723	1.17136	1.01723	1.04833	1.01723	0.984435	1.01723	0.939136	1.01723	0.900989	1.01723	0.866656	1.01723	0.839	1.01723	0.816112	1.01723	0.799899	1.01723	0.785594	1.01723	0.774627	1.01723	0.76509	1.01723	0.762229	1.01723	0.762706		1.01723	2.83791	1.01723	1.53804		1.01723	2.2204	1.01723	1.26243	1.01723	0.993495	1.01723	0.892882	1.01723	0.848536	1.01723	0.809913
1.01215	2.35535	1.01215	1.35017	1.01215	1.05882	1.01215	0.947719	1.01215	0.890975	1.01215	0.849013	1.01215	0.815635	1.01215	0.782256	1.01215	0.756984	1.01215	0.735049	1.01215	0.718837	1.01215	0.705962	1.01215	0.694041	1.01215	0.684981	1.01215	0.68212	1.01215	0.681643		1.01215	2.56611	1.01215	1.38164		1.01215	2.01345	1.01215	1.14084	1.01215	0.89479	1.01215	0.805621	1.01215	0.767474	1.01215	0.732665
1.00715	2.13934	1.00715	1.22285	1.00715	0.955825	1.00715	0.856166	1.00715	0.806098	1.00715	0.770335	1.00715	0.73791	1.00715	0.707393	1.00715	0.683074	1.00715	0.662093	1.00715	0.647311	1.00715	0.633006	1.00715	0.622988	1.00715	0.614405	1.00715	0.612974	1.00715	0.61202		1.00715	2.32197	1.00715	1.24479		1.00715	1.82748	1.00715	1.03117	1.00715	0.808482	1.00715	0.727897	1.00715	0.694041	1.00715	0.663047
1.00207	1.94622	1.00207	1.10841	1.00207	0.865703	1.00207	0.77558	1.00207	0.730758	1.00207	0.696902	1.00207	0.669723	1.00207	0.640635	1.00207	0.618219	1.00207	0.599146	1.00207	0.58341	1.00207	0.571489	1.00207	0.560045	1.00207	0.550985	1.00207	0.549078	1.00207	0.549555		1.00207	2.1031	1.00207	1.12129		1.00207	1.66202	1.00207	0.934367	1.00207	0.730758	1.00207	0.658755	1.00207	0.630145	1.00207	0.602007
0.997074	1.77408	0.997074	1.00732	0.997074	0.785117	0.997074	0.704055	0.997074	0.664001	0.997074	0.634913	0.997074	0.608206	0.997074	0.58198	0.997074	0.560522	0.997074	0.541925	0.997074	0.52762	0.997074	0.515699	0.997074	0.504255	0.997074	0.496626	0.997074	0.495672	0.997074	0.494242		0.997074	1.90998	0.997074	1.01305		0.997074	1.51325	0.997074	0.84806	0.997074	0.661616	0.997074	0.597239	0.997074	0.572443	0.997074	0.547171
0.991996	1.61577	0.991996	0.914817	0.991996	0.710254	0.991996	0.638251	0.991996	0.602961	0.991996	0.576258	0.991996	0.552893	0.991996	0.52762	0.991996	0.507593	0.991996	0.489473	0.991996	0.475645	0.991996	0.464678	0.991996	0.454187	0.991996	0.445604	0.991996	0.445604	0.991996	0.442743		0.991996	1.73355	0.991996	0.911956		0.991996	1.37687	0.991996	0.769382	0.991996	0.599146	0.991996	0.540972	0.991996	0.519991	0.991996	0.498056
0.986996	1.47367	0.986996	0.82994	0.986996	0.644927	0.986996	0.579119	0.986996	0.548124	0.986996	0.524759	0.986996	0.502348	0.986996	0.479937	0.986996	0.460386	0.986996	0.442743	0.986996	0.429392	0.986996	0.419378	0.986996	0.408888	0.986996	0.400782	0.986996	0.401258	0.986996	0.397444		0.986996	1.57714	0.986996	0.823741		0.986996	1.2548	0.986996	0.697379	0.986996	0.541449	0.986996	0.490904	0.986996	0.472784	0.986996	0.451803
0.981917	1.34349	0.981917	0.755076	0.981917	0.585318	0.981917	0.524759	0.981917	0.497103	0.981917	0.477552	0.981917	0.457525	0.981917	0.434637	0.981917	0.416517	0.981917	0.400305	0.981917	0.387907	0.981917	0.37837	0.981917	0.368357	0.981917	0.359297	0.981917	0.359774	0.981917	0.357389		0.981917	1.43314	0.981917	0.743155		0.981917	1.1437	0.981917	0.632529	0.981917	0.48995	0.981917	0.444651	0.981917	0.429392	0.981917	0.411272
0.976918	1.22953	0.976918	0.686889	0.976918	0.530958	0.976918	0.478029	0.976918	0.455141	0.976918	0.436068	0.976918	0.416517	0.976918	0.396013	0.976918	0.379801	0.976918	0.363588	0.976918	0.351667	0.976918	0.341177	0.976918	0.331163	0.976918	0.324965	0.976918	0.324488	0.976918	0.322104		0.976918	1.30725	0.976918	0.672107		0.976918	1.04642	0.976918	0.576258	0.976918	0.444651	0.976918	0.404596	0.976918	0.392199	0.976918	0.375509
0.97184	1.12272	0.97184	0.624418	0.97184	0.48089	0.97184	0.433207	0.97184	0.412703	0.97184	0.39649	0.97184	0.379324	0.97184	0.360727	0.97184	0.343084	0.97184	0.328302	0.97184	0.316381	0.97184	0.306845	0.97184	0.298738	0.97184	0.290632	0.97184	0.289202	0.97184	0.287771		0.97184	1.18948	0.97184	0.605345		0.97184	0.954394	0.97184	0.522375	0.97184	0.402689	0.97184	0.366449	0.97184	0.356436	0.97184	0.341177
0.96684	1.02497	0.96684	0.566721	0.96684	0.43416	0.96684	0.392675	0.96684	0.374556	0.96684	0.36025	0.96684	0.344992	0.96684	0.327349	0.96684	0.310659	0.96684	0.295401	0.96684	0.284433	0.96684	0.276327	0.96684	0.26679	0.96684	0.259161	0.96684	0.258684	0.96684	0.256777		0.96684	1.08362	0.96684	0.543356		0.96684	0.871425	0.96684	0.473738	0.96684	0.362635	0.96684	0.331163	0.96684	0.323534	0.96684	0.309706
0.96184	0.937705	0.96184	0.514269	0.96184	0.393152	0.96184	0.355482	0.96184	0.339746	0.96184	0.326872	0.96184	0.31209	0.96184	0.296354	0.96184	0.280142	0.96184	0.26679	0.96184	0.2563	0.96184	0.246763	0.96184	0.237226	0.96184	0.230074	0.96184	0.229597	0.96184	0.228167		0.96184	0.985866	0.96184	0.488043		0.96184	0.794654	0.96184	0.428915	0.96184	0.327826	0.96184	0.299692	0.96184	0.293016	0.96184	0.280142
0.956761	0.856643	0.956761	0.466585	0.956761	0.355005	0.956761	0.321627	0.956761	0.307798	0.956761	0.295401	0.956761	0.28348	0.956761	0.267267	0.956761	0.252485	0.956761	0.239134	0.956761	0.229597	0.956761	0.219584	0.956761	0.212431	0.956761	0.205755	0.956761	0.203371	0.956761	0.202417		0.956761	0.897651	0.956761	0.438452		0.956761	0.726466	0.956761	0.388861	0.956761	0.295401	0.956761	0.270605	0.956761	0.26536	0.956761	0.253439
0.951761	0.782733	0.951761	0.422716	0.951761	0.320196	0.951761	0.290632	0.951761	0.278711	0.951761	0.268698	0.951761	0.255823	0.951761	0.239611	0.951761	0.226736	0.951761	0.213385	0.951761	0.203371	0.951761	0.195265	0.951761	0.187635	0.951761	0.180483	0.951761	0.179529	0.951761	0.177622		0.951761	0.817065	0.951761	0.392199		0.951761	0.663047	0.951761	0.351667	0.951761	0.265837	0.951761	0.242949	0.951761	0.239134	0.951761	0.230551
0.946683	0.714068	0.946683	0.381708	0.946683	0.288725	0.946683	0.260592	0.946683	0.250101	0.946683	0.241041	0.946683	0.22912	0.946683	0.215292	0.946683	0.201464	0.946683	0.19002	0.946683	0.179529	0.946683	0.171423	0.946683	0.16427	0.946683	0.156164	0.946683	0.154734	0.946683	0.154257		0.946683	0.741248	0.946683	0.347853		0.946683	0.604391	0.946683	0.315905	0.946683	0.23675	0.946683	0.217199	0.946683	0.215769	0.946683	0.206709
0.941684	0.650649	0.941684	0.344038	0.941684	0.257254	0.941684	0.232458	0.941684	0.224352	0.941684	0.215292	0.941684	0.206232	0.941684	0.192404	0.941684	0.179052	0.941684	0.167608	0.941684	0.156641	0.941684	0.149012	0.941684	0.141859	0.941684	0.136614	0.941684	0.133753	0.941684	0.133276		0.941684	0.671153	0.941684	0.308275		0.941684	0.550985	0.941684	0.28491	0.941684	0.211	0.941684	0.193834	0.941684	0.192404	0.941684	0.184298
0.936605	0.594378	0.936605	0.310183	0.936605	0.228643	0.936605	0.207663	0.936605	0.200987	0.936605	0.193357	0.936605	0.184298	0.936605	0.169992	0.936605	0.157595	0.936605	0.146627	0.936605	0.137568	0.936605	0.129461	0.936605	0.121355	0.936605	0.115633	0.936605	0.114202	0.936605	0.114679		0.936605	0.61059	0.936605	0.272512		0.936605	0.503778	0.936605	0.255823	0.936605	0.187635	0.936605	0.172377	0.936605	0.172853	0.936605	0.164747
0.931605	0.541449	0.931605	0.278711	0.931605	0.202894	0.931605	0.183821	0.931605	0.177622	0.931605	0.169992	0.931605	0.161409	0.931605	0.149012	0.931605	0.13566	0.931605	0.127077	0.931605	0.11611	0.931605	0.108004	0.931605	0.101805	0.931605	0.0960827	0.931605	0.0932217	0.931605	0.0932217		0.931605	0.550032	0.931605	0.235796		0.931605	0.456572	0.931605	0.227213	0.931605	0.16427	0.931605	0.151396	0.931605	0.151396	0.931605	0.14472
0.926527	0.492334	0.926527	0.248194	0.926527	0.177622	0.926527	0.159979	0.926527	0.155687	0.926527	0.149488	0.926527	0.140905	0.926527	0.128508	0.926527	0.116587	0.926527	0.10705	0.926527	0.0975132	0.926527	0.0903606	0.926527	0.0822544	0.926527	0.0770092	0.926527	0.0755787	0.926527	0.0751019		0.926527	0.495195	0.926527	0.203371		0.926527	0.415087	0.926527	0.200987	0.926527	0.14329	0.926527	0.130892	0.926527	0.131845	0.926527	0.125647
0.921527	0.447512	0.921527	0.219107	0.921527	0.154257	0.921527	0.138521	0.921527	0.135183	0.921527	0.128984	0.921527	0.120401	0.921527	0.109434	0.921527	0.0975132	0.921527	0.0874996	0.921527	0.0789165	0.921527	0.071764	0.921527	0.0641346	0.921527	0.0588894	0.921527	0.0555515	0.921527	0.0560284		0.921527	0.44322	0.921527	0.17333		0.921527	0.375986	0.921527	0.177622	0.921527	0.123262	0.921527	0.111818	0.921527	0.113726	0.921527	0.10705
0.916449	0.406027	0.916449	0.193357	0.916449	0.132799	0.916449	0.118971	0.916449	0.115156	0.916449	0.110388	0.916449	0.102282	0.916449	0.0908375	0.916449	0.0793934	0.916449	0.0693798	0.916449	0.0612736	0.916449	0.0536442	0.916449	0.0474453	0.916449	0.0412464	0.916449	0.0388622	0.916449	0.0388622		0.916449	0.396013	0.916449	0.14329		0.916449	0.339746	0.916449	0.15521	0.916449	0.104189	0.916449	0.095129	0.916449	0.0956059	0.916449	0.0898838
0.911448	0.366926	0.911448	0.169039	0.911448	0.112295	0.911448	0.0994205	0.911448	0.0965595	0.911448	0.0913143	0.911448	0.0832081	0.911448	0.0722408	0.911448	0.0607967	0.911448	0.0517368	0.911448	0.0445843	0.911448	0.0360012	0.911448	0.0288486	0.911448	0.0240803	0.911448	0.0226498	0.911448	0.0216961		0.911448	0.351191	0.911448	0.115633		0.911448	0.306368	0.911448	0.133753	0.911448	0.0855923	0.911448	0.077486	0.911448	0.0789165	0.911448	0.0731945
0.906448	0.331163	0.906448	0.145674	0.906448	0.0927448	0.906448	0.0798702	0.906448	0.0779629	0.906448	0.0722408	0.906448	0.0655651	0.906448	0.0555515	0.906448	0.0441074	0.906448	0.0360012	0.906448	0.0264645	0.906448	0.0197887	0.906448	0.0121593	0.906448	0.0064373	0.906448	0.00500679	0.906448	0.00452995		0.906448	0.308752	0.906448	0.089407		0.906448	0.27442	0.906448	0.112772	0.906448	0.0679493	0.906448	0.0603199	0.906448	0.0617504	0.906448	0.0574589
0.901371	0.297785	0.901371	0.123739	0.901371	0.0731945	0.901371	0.0636578	0.901371	0.0607967	0.901371	0.0565052	0.901371	0.0493526	0.901371	0.0388622	0.901371	0.0293255	0.901371	0.0178814	0.901371	0.00977516	0.901371	0.00357628	0.901371	-0.00309944	0.901371	-0.00929832	0.901371	-0.0112057	0.901371	-0.0126362		0.901371	0.270128	0.901371	0.0631809		0.901371	0.245333	0.901371	0.0941753	0.901371	0.0522137	0.901371	0.0445843	0.901371	0.0464916	0.901371	0.0412464
0.896371	0.265837	0.896371	0.103235	0.896371	0.0550747	0.896371	0.0450611	0.896371	0.0426769	0.896371	0.0383854	0.896371	0.0312328	0.896371	0.0216961	0.896371	0.010252	0.896371	0.00119209	0.896371	-0.0064373	0.896371	-0.0135899	0.896371	-0.0193119	0.896371	-0.0264645	0.896371	-0.0274181	0.896371	-0.0288486		0.896371	0.231028	0.896371	0.0374317		0.896371	0.217199	0.896371	0.0751019	0.896371	0.0350475	0.896371	0.0283718	0.896371	0.0312328	0.896371	0.0255108
0.891293	0.234365	0.891293	0.0813007	0.891293	0.0369549	0.891293	0.0269413	0.891293	0.025034	0.891293	0.0207424	0.891293	0.013113	0.891293	0.0026226	0.891293	-0.00739098	0.891293	-0.0164509	0.891293	-0.0240803	0.891293	-0.0317097	0.891293	-0.0383854	0.891293	-0.0436306	0.891293	-0.0455379	0.891293	-0.0469685		0.891293	0.191927	0.891293	0.0126362		0.891293	0.19002	0.891293	0.0565052	0.891293	0.0183582	0.891293	0.0116825	0.891293	0.0145435	0.891293	0.00834465
0.886292	0.206232	0.886292	0.0617504	0.886292	0.0193119	0.886292	0.0107288	0.886292	0.00786781	0.886292	0.00357628	0.886292	-0.00405312	0.886292	-0.0140667	0.886292	-0.0236034	0.886292	-0.0331402	0.886292	-0.0407696	0.886292	-0.0469685	0.886292	-0.054121	0.886292	-0.0588894	0.886292	-0.0622272	0.886292	-0.0631809		0.886292	0.157595	0.886292	-0.0116825		0.886292	0.165224	0.886292	0.0402927	0.886292	0.0026226	0.886292	-0.00357628	0.886292	-0.00119209	0.886292	-0.00739098
0.881214	0.178099	0.881214	0.0417233	0.881214	0.000715256	0.881214	-0.00691414	0.881214	-0.0107288	0.881214	-0.0154972	0.881214	-0.0216961	0.881214	-0.0312328	0.881214	-0.0417233	0.881214	-0.05126	0.881214	-0.0584126	0.881214	-0.0655651	0.881214	-0.0731945	0.881214	-0.0755787	0.881214	-0.0803471	0.881214	-0.0822544		0.881214	0.122786	0.881214	-0.0374317		0.881214	0.139952	0.881214	0.0226498	0.881214	-0.0121593	0.881214	-0.0183582	0.881214	-0.0174046	0.881214	-0.0231266
0.876214	0.151873	0.876214	0.0226498	0.876214	-0.015974	0.876214	-0.0240803	0.876214	-0.0274181	0.876214	-0.0326633	0.876214	-0.0402927	0.876214	-0.048399	0.876214	-0.0593662	0.876214	-0.0679493	0.876214	-0.0755787	0.876214	-0.0827312	0.876214	-0.089407	0.876214	-0.0941753	0.876214	-0.0975132	0.876214	-0.0989437		0.876214	0.0879765	0.876214	-0.0607967		0.876214	0.11611	0.876214	0.00596046	0.876214	-0.0288486	0.876214	-0.0355244	0.876214	-0.0340939	0.876214	-0.0402927
0.871136	0.125647	0.871136	0.00357628	0.871136	-0.0345707	0.871136	-0.0422001	0.871136	-0.0455379	0.871136	-0.0498295	0.871136	-0.056982	0.871136	-0.0674725	0.871136	-0.0779629	0.871136	-0.0874996	0.871136	-0.0941753	0.871136	-0.100374	0.871136	-0.108004	0.871136	-0.113249	0.871136	-0.116587	0.871136	-0.118017		0.871136	0.0526905	0.871136	-0.0851154		0.871136	0.092268	0.871136	-0.0116825	0.871136	-0.0445843	0.871136	-0.0517368	0.871136	-0.0517368	0.871136	-0.056982
0.866137	0.101328	0.866137	-0.0145435	0.866137	-0.0503063	0.866137	-0.0593662	0.866137	-0.0636578	0.866137	-0.0674725	0.866137	-0.074625	0.866137	-0.0851154	0.866137	-0.0960827	0.866137	-0.103235	0.866137	-0.112772	0.866137	-0.118017	0.866137	-0.126123	0.866137	-0.131369	0.866137	-0.135183	0.866137	-0.134706		0.866137	0.0202656	0.866137	-0.109434		0.866137	0.0703335	0.866137	-0.0283718	0.866137	-0.0607967	0.866137	-0.0679493	0.866137	-0.0669956	0.866137	-0.0731945
0.861058	0.0765324	0.861058	-0.0331402	0.861058	-0.0679493	0.861058	-0.077486	0.861058	-0.0803471	0.861058	-0.0870228	0.861058	-0.0946522	0.861058	-0.103235	0.861058	-0.114202	0.861058	-0.123262	0.861058	-0.130892	0.861058	-0.137091	0.861058	-0.14472	0.861058	-0.150442	0.861058	-0.154257	0.861058	-0.15521		0.861058	-0.0145435	0.861058	-0.136137		0.861058	0.0488758	0.861058	-0.0460148	0.861058	-0.0770092	0.861058	-0.0836849	0.861058	-0.0851154	0.861058	-0.0913143
0.856058	0.0517368	0.856058	-0.0536442	0.856058	-0.0879765	0.856058	-0.0965595	0.856058	-0.100851	0.856058	-0.106573	0.856058	-0.114202	0.856058	-0.124693	0.856058	-0.134706	0.856058	-0.143766	0.856058	-0.150442	0.856058	-0.158072	0.856058	-0.165701	0.856058	-0.172377	0.856058	-0.174761	0.856058	-0.177145		0.856058	-0.0503063	0.856058	-0.163317		0.856058	0.025034	0.856058	-0.0646114	0.856058	-0.0941753	0.856058	-0.103235	0.856058	-0.102758	0.856058	-0.109911
0.851058	0.0269413	0.851058	-0.0736713	0.851058	-0.10705	0.851058	-0.11611	0.851058	-0.120401	0.851058	-0.127077	0.851058	-0.13423	0.851058	-0.145197	0.851058	-0.156641	0.851058	-0.165701	0.851058	-0.171423	0.851058	-0.179529	0.851058	-0.186205	0.851058	-0.193834	0.851058	-0.196695	0.851058	-0.198603		0.851058	-0.0851154	0.851058	-0.19002		0.851058	0.00166893	0.851058	-0.0822544	0.851058	-0.111818	0.851058	-0.120878	0.851058	-0.122309	0.851058	-0.128984
0.84598	0.00214577	0.84598	-0.0936985	0.84598	-0.1266	0.84598	-0.136614	0.84598	-0.141382	0.84598	-0.147581	0.84598	-0.156641	0.84598	-0.167608	0.84598	-0.178576	0.84598	-0.187159	0.84598	-0.195265	0.84598	-0.200987	0.84598	-0.209093	0.84598	-0.217199	0.84598	-0.221491	0.84598	-0.221968		0.84598	-0.121355	0.84598	-0.219107		0.84598	-0.0216961	0.84598	-0.101328	0.84598	-0.130892	0.84598	-0.139952	0.84598	-0.141859	0.84598	-0.148535
0.84098	-0.0226498	0.84098	-0.114202	0.84098	-0.147104	0.84098	-0.157118	0.84098	-0.161886	0.84098	-0.169516	0.84098	-0.178099	0.84098	-0.189543	0.84098	-0.201464	0.84098	-0.210047	0.84098	-0.216246	0.84098	-0.224829	0.84098	-0.232935	0.84098	-0.240564	0.84098	-0.244379	0.84098	-0.24581		0.84098	-0.159979	0.84098	-0.249147		0.84098	-0.0450611	0.84098	-0.120878	0.84098	-0.148535	0.84098	-0.158072	0.84098	-0.162363	0.84098	-0.169992
0.835901	-0.0488758	0.835901	-0.136137	0.835901	-0.168562	0.835901	-0.178576	0.835901	-0.184774	0.835901	-0.193357	0.835901	-0.202417	0.835901	-0.213861	0.835901	-0.225306	0.835901	-0.233889	0.835901	-0.242949	0.835901	-0.251055	0.835901	-0.260115	0.835901	-0.267267	0.835901	-0.268221	0.835901	-0.272036		0.835901	-0.200033	0.835901	-0.281572		0.835901	-0.068903	0.835901	-0.139952	0.835901	-0.169516	0.835901	-0.180483	0.835901	-0.183821	0.835901	-0.191927
0.830902	-0.0741482	0.830902	-0.158548	0.830902	-0.190496	0.830902	-0.201464	0.830902	-0.208616	0.830902	-0.217676	0.830902	-0.226259	0.830902	-0.239611	0.830902	-0.251055	0.830902	-0.260115	0.830902	-0.269175	0.830902	-0.275373	0.830902	-0.284433	0.830902	-0.29397	0.830902	-0.296831	0.830902	-0.298738		0.830902	-0.239611	0.830902	-0.314474		0.830902	-0.0932217	0.830902	-0.161409	0.830902	-0.19002	0.830902	-0.200987	0.830902	-0.206709	0.830902	-0.215769
0.825824	-0.0998974	0.825824	-0.18096	0.825824	-0.212908	0.825824	-0.223875	0.825824	-0.231028	0.825824	-0.240564	0.825824	-0.250578	0.825824	-0.263453	0.825824	-0.276327	0.825824	-0.285387	0.825824	-0.294447	0.825824	-0.30303	0.825824	-0.31209	0.825824	-0.320196	0.825824	-0.324488	0.825824	-0.326872		0.825824	-0.279665	0.825824	-0.347376		0.825824	-0.117064	0.825824	-0.182867	0.825824	-0.211477	0.825824	-0.223398	0.825824	-0.228643	0.825824	-0.238657
0.820824	-0.126123	0.820824	-0.204325	0.820824	-0.235796	0.820824	-0.247717	0.820824	-0.255823	0.820824	-0.267267	0.820824	-0.277758	0.820824	-0.290632	0.820824	-0.302553	0.820824	-0.313044	0.820824	-0.321627	0.820824	-0.328302	0.820824	-0.338793	0.820824	-0.348806	0.820824	-0.352621	0.820824	-0.355959		0.820824	-0.320673	0.820824	-0.382185		0.820824	-0.142813	0.820824	-0.204325	0.820824	-0.232935	0.820824	-0.246286	0.820824	-0.253439	0.820824	-0.263453
0.815745	-0.157118	0.815745	-0.232458	0.815745	-0.264406	0.815745	-0.277281	0.815745	-0.286818	0.815745	-0.298262	0.815745	-0.308752	0.815745	-0.322104	0.815745	-0.335932	0.815745	-0.346899	0.815745	-0.356436	0.815745	-0.365019	0.815745	-0.374556	0.815745	-0.384569	0.815745	-0.388861	0.815745	-0.390291		0.815745	-0.371218	0.815745	-0.42367		0.815745	-0.17333	0.815745	-0.231028	0.815745	-0.260592	0.815745	-0.27442	0.815745	-0.283003	0.815745	-0.293493
0.810745	-0.186682	0.810745	-0.259161	0.810745	-0.292063	0.810745	-0.304937	0.810745	-0.316858	0.810745	-0.328302	0.810745	-0.340223	0.810745	-0.353575	0.810745	-0.368834	0.810745	-0.379801	0.810745	-0.388861	0.810745	-0.396967	0.810745	-0.408888	0.810745	-0.420332	0.810745	-0.423193	0.810745	-0.427008		0.810745	-0.421762	0.810745	-0.464678		0.810745	-0.201941	0.810745	-0.25773	0.810745	-0.285864	0.810745	-0.302076	0.810745	-0.311136	0.810745	-0.32258
0.805745	-0.219584	0.805745	-0.290155	0.805745	-0.323057	0.805745	-0.337362	0.805745	-0.348806	0.805745	-0.362158	0.805745	-0.375509	0.805745	-0.389338	0.805745	-0.40555	0.805745	-0.417471	0.805745	-0.424623	0.805745	-0.435591	0.805745	-0.446558	0.805745	-0.458002	0.805745	-0.46134	0.805745	-0.465155		0.805745	-0.476122	0.805745	-0.512362		0.805745	-0.233889	0.805745	-0.285864	0.805745	-0.315428	0.805745	-0.332117	0.805745	-0.343084	0.805745	-0.355959
0.800667	-0.252008	0.800667	-0.319719	0.800667	-0.353098	0.800667	-0.368357	0.800667	-0.381231	0.800667	-0.395536	0.800667	-0.408888	0.800667	-0.424147	0.800667	-0.439405	0.800667	-0.45228	0.800667	-0.462294	0.800667	-0.47183	0.800667	-0.484228	0.800667	-0.496626	0.800667	-0.501394	0.800667	-0.504732		0.800667	-0.530481	0.800667	-0.557661		0.800667	-0.265837	0.800667	-0.314474	0.800667	-0.343561	0.800667	-0.363588	0.800667	-0.374079	0.800667	-0.386953
0.795667	-0.289679	0.795667	-0.355482	0.795667	-0.388861	0.795667	-0.40555	0.795667	-0.419855	0.795667	-0.435591	0.795667	-0.45085	0.795667	-0.466585	0.795667	-0.483274	0.795667	-0.497103	0.795667	-0.507593	0.795667	-0.516653	0.795667	-0.530481	0.795667	-0.542879	0.795667	-0.549078	0.795667	-0.552416		0.795667	-0.594854	0.795667	-0.613928		0.795667	-0.302553	0.795667	-0.34833	0.795667	-0.378847	0.795667	-0.399828	0.795667	-0.412226	0.795667	-0.427008
0.790589	-0.326395	0.790589	-0.389338	0.790589	-0.424147	0.790589	-0.442743	0.790589	-0.458002	0.790589	-0.474691	0.790589	-0.491381	0.790589	-0.507593	0.790589	-0.524759	0.790589	-0.539541	0.790589	-0.549078	0.790589	-0.561476	0.790589	-0.57435	0.790589	-0.589132	0.790589	-0.593424	0.790589	-0.599146		0.790589	-0.656848	0.790589	-0.665431		0.790589	-0.338316	0.790589	-0.380754	0.790589	-0.412703	0.790589	-0.434637	0.790589	-0.448942	0.790589	-0.464678
0.785589	-0.366926	0.785589	-0.428438	0.785589	-0.464678	0.785589	-0.484228	0.785589	-0.500917	0.785589	-0.519514	0.785589	-0.53668	0.785589	-0.555277	0.785589	-0.57292	0.785589	-0.587702	0.785589	-0.598669	0.785589	-0.61059	0.785589	-0.62633	0.785589	-0.640635	0.785589	-0.645881	0.785589	-0.651603		0.785589	-0.728374	0.785589	-0.72742		0.785589	-0.378847	0.785589	-0.418425	0.785589	-0.45228	0.785589	-0.475168	0.785589	-0.492811	0.785589	-0.509501
0.780511	-0.408888	0.780511	-0.468016	0.780511	-0.505686	0.780511	-0.52619	0.780511	-0.544786	0.780511	-0.56529	0.780511	-0.58341	0.780511	-0.602961	0.780511	-0.621557	0.780511	-0.636821	0.780511	-0.649695	0.780511	-0.660663	0.780511	-0.678306	0.780511	-0.694995	0.780511	-0.70024	0.780511	-0.706439		0.780511	-0.800376	0.780511	-0.788455		0.780511	-0.420332	0.780511	-0.456095	0.780511	-0.490904	0.780511	-0.51713	0.780511	-0.534773	0.780511	-0.55337
0.775511	-0.457525	0.775511	-0.516176	0.775511	-0.555277	0.775511	-0.578165	0.775511	-0.598192	0.775511	-0.620127	0.775511	-0.640159	0.775511	-0.661616	0.775511	-0.68212	0.775511	-0.696902	0.775511	-0.712638	0.775511	-0.725036	0.775511	-0.743632	0.775511	-0.760322	0.775511	-0.766044	0.775511	-0.771766		0.775511	-0.88716	0.775511	-0.865226		0.775511	-0.468969	0.775511	-0.503302	0.775511	-0.539064	0.775511	-0.565767	0.775511	-0.587702	0.775511	-0.606775
0.770432	-0.510931	0.770432	-0.567198	0.770432	-0.607729	0.770432	-0.632052	0.770432	-0.653987	0.770432	-0.678306	0.770432	-0.700717	0.770432	-0.723128	0.770432	-0.74554	0.770432	-0.764613	0.770432	-0.778918	0.770432	-0.790839	0.770432	-0.809913	0.770432	-0.830417	0.770432	-0.835662	0.770432	-0.84043		0.770432	-0.98062	0.770432	-0.946288		0.770432	-0.520945	0.770432	-0.551462	0.770432	-0.589609	0.770432	-0.620127	0.770432	-0.642066	0.770432	-0.664001
0.765432	-0.566721	0.765432	-0.622034	0.765432	-0.665431	0.765432	-0.692134	0.765432	-0.716929	0.765432	-0.743632	0.765432	-0.766521	0.765432	-0.790839	0.765432	-0.812774	0.765432	-0.833755	0.765432	-0.84949	0.765432	-0.863318	0.765432	-0.884299	0.765432	-0.905757	0.765432	-0.912433	0.765432	-0.918155		0.765432	-1.07933	0.765432	-1.03403		0.765432	-0.578165	0.765432	-0.604868	0.765432	-0.645404	0.765432	-0.678306	0.765432	-0.704532	0.765432	-0.727897
0.760354	-0.62633	0.760354	-0.679736	0.760354	-0.725513	0.760354	-0.755553	0.760354	-0.781302	0.760354	-0.810866	0.760354	-0.836139	0.760354	-0.862842	0.760354	-0.888591	0.760354	-0.908141	0.760354	-0.925784	0.760354	-0.939612	0.760354	-0.962977	0.760354	-0.986342	0.760354	-0.992064	0.760354	-0.999694		0.760354	-1.18471	0.760354	-1.12558		0.760354	-0.637298	0.760354	-0.660186	0.760354	-0.703578	0.760354	-0.739818	0.760354	-0.767951	0.760354	-0.795131
0.755355	-0.688319	0.755355	-0.741248	0.755355	-0.790839	0.755355	-0.821834	0.755355	-0.849967	0.755355	-0.881438	0.755355	-0.910525	0.755355	-0.937705	0.755355	-0.964408	0.755355	-0.987296	0.755355	-1.00637	0.755355	-1.02258	0.755355	-1.0469	0.755355	-1.0717	0.755355	-1.07742	0.755355	-1.08743		0.755355	-1.29724	0.755355	-1.22571		0.755355	-0.70024	0.755355	-0.720267	0.755355	-0.765567	0.755355	-0.805621	0.755355	-0.836139	0.755355	-0.865703
0.750355	-0.762229	0.750355	-0.814204	0.750355	-0.865703	0.750355	-0.901465	0.750355	-0.931983	0.750355	-0.967269	0.750355	-0.998263	0.750355	-1.02973	0.750355	-1.05882	0.750355	-1.08409	0.750355	-1.10221	0.750355	-1.1189	0.750355	-1.14656	0.750355	-1.17422	0.750355	-1.18137	0.750355	-1.18948		0.750355	-1.42789	0.750355	-1.34206		0.750355	-0.773673	0.750355	-0.790362	0.750355	-0.839953	0.750355	-0.882869	0.750355	-0.918155	0.750355	-0.948672
0.745276	-0.838046	0.745276	-0.890498	0.745276	-0.946765	0.745276	-0.984435	0.745276	-1.02067	0.745276	-1.05882	0.745276	-1.09268	0.745276	-1.12606	0.745276	-1.15848	0.745276	-1.18423	0.745276	-1.20664	0.745276	-1.22476	0.745276	-1.25385	0.745276	-1.28389	0.745276	-1.29152	0.745276	-1.3001		0.745276	-1.56808	0.745276	-1.46461		0.745276	-0.851874	0.745276	-0.864272	0.745276	-0.917201	0.745276	-0.965838	0.745276	-1.00399	0.745276	-1.03879
0.740276	-0.922446	0.740276	-0.974422	0.740276	-1.03641	0.740276	-1.07885	0.740276	-1.11509	0.740276	-1.15848	0.740276	-1.1952	0.740276	-1.23287	0.740276	-1.26958	0.740276	-1.29772	0.740276	-1.32061	0.740276	-1.3392	0.740276	-1.37067	0.740276	-1.40501	0.740276	-1.41311	0.740276	-1.4236		0.740276	-1.72163	0.740276	-1.60003		0.740276	-0.937228	0.740276	-0.947242	0.740276	-1.00446	0.740276	-1.05739	0.740276	-1.10031	0.740276	-1.13798
0.735198	-1.01543	0.735198	-1.06788	0.735198	-1.13512	0.735198	-1.18185	0.735198	-1.22285	0.735198	-1.27149	0.735198	-1.31155	0.735198	-1.35208	0.735198	-1.39022	0.735198	-1.42169	0.735198	-1.44697	0.735198	-1.46652	0.735198	-1.50228	0.735198	-1.539	0.735198	-1.54758	0.735198	-1.55855		0.735198	-1.89043	0.735198	-1.75167		0.735198	-1.03117	0.735198	-1.03641	0.735198	-1.09888	0.735198	-1.15943	0.735198	-1.20664	0.735198	-1.24813
0.730198	-1.12176	0.730198	-1.17469	0.730198	-1.25003	0.730198	-1.30201	0.730198	-1.34731	0.730198	-1.40119	0.730198	-1.44506	0.730198	-1.48941	0.730198	-1.53137	0.730198	-1.56618	0.730198	-1.59574	0.730198	-1.61767	0.730198	-1.6563	0.730198	-1.69683	0.730198	-1.70589	0.730198	-1.71686		0.730198	-2.08355	0.730198	-1.92476		0.730198	-1.13845	0.730198	-1.14084	0.730198	-1.21046	0.730198	-1.27769	0.730198	-1.33014	0.730198	-1.3764
0.72512	-1.23334	0.72512	-1.28818	0.72512	-1.37306	0.72512	-1.4298	0.72512	-1.47987	0.72512	-1.54043	0.72512	-1.58859	0.72512	-1.6377	0.72512	-1.68443	0.72512	-1.72353	0.72512	-1.75262	0.72512	-1.77742	0.72512	-1.82033	0.72512	-1.86325	0.72512	-1.87517	0.72512	-1.88519		0.72512	-2.28954	0.72512	-2.11311		0.72512	-1.25289	0.72512	-1.25242	0.72512	-1.32967	0.72512	-1.40453	0.72512	-1.4627	0.72512	-1.51372
0.72012	-1.35732	0.72012	-1.41693	0.72012	-1.51039	0.72012	-1.57476	0.72012	-1.63055	0.72012	-1.69826	0.72012	-1.75071	0.72012	-1.80412	0.72012	-1.85705	0.72012	-1.89901	0.72012	-1.93096	0.72012	-1.96005	0.72012	-2.00535	0.72012	-2.0516	0.72012	-2.06734	0.72012	-2.07735		0.72012	-2.5189	0.72012	-2.32006		0.72012	-1.37926	0.72012	-1.37783	0.72012	-1.46509	0.72012	-1.54663	0.72012	-1.61338	0.72012	-1.6706
0.715042	-1.49131	0.715042	-1.55616	0.715042	-1.66011	0.715042	-1.73212	0.715042	-1.7941	0.715042	-1.86944	0.715042	-1.9281	0.715042	-1.98771	0.715042	-2.04493	0.715042	-2.09261	0.715042	-2.12694	0.715042	-2.15746	0.715042	-2.20848	0.715042	-2.26046	0.715042	-2.27667	0.715042	-2.28716		0.715042	-2.76686	0.715042	-2.54417		0.715042	-1.51611	0.715042	-1.51229	0.715042	-1.60909	0.715042	-1.70208	0.715042	-1.77646	0.715042	-1.84036
0.710042	-1.64009	0.710042	-1.71257	0.710042	-1.83034	0.710042	-1.91141	0.710042	-1.98294	0.710042	-2.06495	0.710042	-2.13123	0.710042	-2.19799	0.710042	-2.26093	0.710042	-2.31339	0.710042	-2.35201	0.710042	-2.38539	0.710042	-2.44261	0.710042	-2.49983	0.710042	-2.51556	0.710042	-2.52796		0.710042	-3.04628	0.710042	-2.80262		0.710042	-1.66917	0.710042	-1.66584	0.710042	-1.77646	0.710042	-1.87994	0.710042	-1.96386	0.710042	-2.03634
0.704964	-1.80412	0.704964	-1.88709	0.704964	-2.02251	0.704964	-2.1155	0.704964	-2.19608	0.704964	-2.28716	0.704964	-2.35964	0.704964	-2.43259	0.704964	-2.5046	0.704964	-2.56229	0.704964	-2.60521	0.704964	-2.6405	0.704964	-2.70487	0.704964	-2.76924	0.704964	-2.78688	0.704964	-2.80024		0.704964	-3.35385	0.704964	-3.08968		0.704964	-1.83845	0.704964	-1.83702	0.704964	-1.96291	0.704964	-2.08069	0.704964	-2.17463	0.704964	-2.25616
0.699964	-1.98627	0.699964	-2.08355	0.699964	-2.23852	0.699964	-2.34295	0.699964	-2.4345	0.699964	-2.5375	0.699964	-2.61904	0.699964	-2.70153	0.699964	-2.78021	0.699964	-2.84315	0.699964	-2.89131	0.699964	-2.9328	0.699964	-3.00289	0.699964	-3.07394	0.699964	-3.09492	0.699964	-3.10875		0.699964	-3.6986	0.699964	-3.41202		0.699964	-2.02681	0.699964	-2.02871	0.699964	-2.17367	0.699964	-2.30719	0.699964	-2.414	0.699964	-2.50555
0.694963	-2.18845	0.694963	-2.3048	0.694963	-2.48219	0.694963	-2.60235	0.694963	-2.70821	0.694963	-2.82408	0.694963	-2.91468	0.694963	-3.00623	0.694963	-3.09492	0.694963	-3.16693	0.694963	-3.2189	0.694963	-3.26516	0.694963	-3.34336	0.694963	-3.42347	0.694963	-3.44492	0.694963	-3.46257		0.694963	-4.08293	0.694963	-3.77776		0.694963	-2.23614	0.694963	-2.24663	0.694963	-2.41304	0.694963	-2.56563	0.694963	-2.68723	0.694963	-2.7907
0.689885	-2.41257	0.689885	-2.55276	0.689885	-2.76066	0.689885	-2.90037	0.689885	-3.02053	0.689885	-3.15024	0.689885	-3.25276	0.689885	-3.35528	0.689885	-3.45637	0.689885	-3.536	0.689885	-3.59608	0.689885	-3.64663	0.689885	-3.73627	0.689885	-3.82401	0.689885	-3.84833	0.689885	-3.86597		0.689885	-4.51209	0.689885	-4.19117		0.689885	-2.46931	0.689885	-2.49315	0.689885	-2.68579	0.689885	-2.86079	0.689885	-3.00098	0.689885	-3.11781
0.684885	-2.65862	0.684885	-2.83314	0.684885	-3.07632	0.684885	-3.23893	0.684885	-3.37864	0.684885	-3.52646	0.684885	-3.64281	0.684885	-3.75725	0.684885	-3.87026	0.684885	-3.96039	0.684885	-4.0281	0.684885	-4.08484	0.684885	-4.18545	0.684885	-4.28273	0.684885	-4.30991	0.684885	-4.33041		0.684885	-4.98988	0.684885	-4.65991		0.684885	-2.72823	0.684885	-2.7702	0.684885	-2.99526	0.684885	-3.19792	0.684885	-3.35909	0.684885	-3.49261
0.679808	-2.91515	0.679808	-3.13117	0.679808	-3.41536	0.679808	-3.60562	0.679808	-3.76679	0.679808	-3.93416	0.679808	-4.06386	0.679808	-4.19356	0.679808	-4.31849	0.679808	-4.4234	0.679808	-4.49731	0.679808	-4.56073	0.679808	-4.6704	0.679808	-4.78293	0.679808	-4.81154	0.679808	-4.83443		0.679808	-5.49151	0.679808	-5.16202		0.679808	-2.9986	0.679808	-3.06536	0.679808	-3.32762	0.679808	-3.56413	0.679808	-3.74819	0.679808	-3.89887
0.674808	-3.2127	0.674808	-3.48307	0.674808	-3.8202	0.674808	-4.04479	0.674808	-4.22884	0.674808	-4.42245	0.674808	-4.5717	0.674808	-4.71713	0.674808	-4.85875	0.674808	-4.97367	0.674808	-5.05712	0.674808	-5.1315	0.674808	-5.25357	0.674808	-5.38232	0.674808	-5.41427	0.674808	-5.43763		0.674808	-6.07898	0.674808	-5.75998		0.674808	-3.31236	0.674808	-3.41679	0.674808	-3.7253	0.674808	-3.99901	0.674808	-4.21359	0.674808	-4.38573
0.669729	-3.52408	0.669729	-3.86454	0.669729	-4.26175	0.669729	-4.52497	0.669729	-4.74145	0.669729	-4.96032	0.669729	-5.13055	0.669729	-5.29458	0.669729	-5.45623	0.669729	-5.5845	0.669729	-5.67939	0.669729	-5.76236	0.669729	-5.89921	0.669729	-6.0437	0.669729	-6.07898	0.669729	-6.10902		0.669729	-6.70316	0.669729	-6.40943		0.669729	-3.6452	0.669729	-3.79969	0.669729	-4.16352	0.669729	-4.47967	0.669729	-4.72524	0.669729	-4.9236
0.664729	-3.86836	0.664729	-4.29703	0.664729	-4.76672	0.664729	-5.07905	0.664729	-5.33177	0.664729	-5.58259	0.664729	-5.77714	0.664729	-5.96502	0.664729	-6.14622	0.664729	-6.29261	0.664729	-6.39751	0.664729	-6.49335	0.664729	-6.64976	0.664729	-6.81236	0.664729	-6.85098	0.664729	-6.88341		0.664729	-7.40221	0.664729	-7.15807		0.664729	-4.01522	0.664729	-4.236	0.664729	-4.66516	0.664729	-5.03423	0.664729	-5.31938	0.664729	-5.54683
0.659651	-4.23123	0.659651	-4.76958	0.659651	-5.32796	0.659651	-5.69656	0.659651	-5.99315	0.659651	-6.28116	0.659651	-6.49717	0.659651	-6.71556	0.659651	-6.92108	0.659651	-7.08988	0.659651	-7.20957	0.659651	-7.32019	0.659651	-7.49281	0.659651	-7.67782	0.659651	-7.72169	0.659651	-7.75984		0.659651	-8.15753	0.659651	-7.9892		0.659651	-4.41052	0.659651	-4.71808	0.659651	-5.22592	0.659651	-5.65555	0.659651	-5.98457	0.659651	-6.24731
0.654651	-4.61556	0.654651	-5.28886	0.654651	-5.94881	0.654651	-6.3875	0.654651	-6.73606	0.654651	-7.06842	0.654651	-7.31686	0.654651	-7.56672	0.654651	-7.80085	0.654651	-7.99206	0.654651	-8.12891	0.654651	-8.25528	0.654651	-8.44887	0.654651	-8.6563	0.654651	-8.70398	0.654651	-8.75309		0.654651	-8.97196	0.654651	-8.91284		0.654651	-4.83253	0.654651	-5.25405	0.654651	-5.85535	0.654651	-6.35507	0.654651	-6.73749	0.654651	-7.04268
0.649572	-5.00037	0.649572	-5.83627	0.649572	-6.61209	0.649572	-7.13089	0.649572	-7.54049	0.649572	-7.92006	0.649572	-8.20712	0.649572	-8.49131	0.649572	-8.75357	0.649572	-8.97196	0.649572	-9.1298	0.649572	-9.27189	0.649572	-9.49029	0.649572	-9.71822	0.649572	-9.77592	0.649572	-9.83361		0.649572	-9.81883	0.649572	-9.90895		0.649572	-5.26645	0.649572	-5.82674	0.649572	-6.53245	0.649572	-7.11086	0.649572	-7.55241	0.649572	-7.90384
0.644573	-5.39138	0.644573	-6.41277	0.644573	-7.32258	0.644573	-7.9315	0.644573	-8.4093	0.644573	-8.84989	0.644573	-9.17605	0.644573	-9.49744	0.644573	-9.7969	0.644573	-10.0429	0.644573	-10.226	0.644573	-10.3891	0.644573	-10.6304	0.644573	-10.885	0.644573	-10.9542	0.644573	-11.0267		0.644573	-10.7077	0.644573	-10.9933		0.644573	-5.71277	0.644573	-6.44472	0.644573	-7.26965	0.644573	-7.93579	0.644573	-8.44506	0.644573	-8.84369
0.639573	-5.79669	0.639573	-7.03218	0.639573	-8.09124	0.639573	-8.80841	0.639573	-9.36821	0.639573	-9.87224	0.639573	-10.2494	0.639573	-10.6132	0.639573	-10.948	0.639573	-11.2331	0.639573	-11.4387	0.639573	-11.6299	0.639573	-11.8959	0.639573	-12.1754	0.639573	-12.2622	0.639573	-12.3547		0.639573	-11.6556	0.639573	-12.1983		0.639573	-6.18389	0.639573	-7.12278	0.639573	-8.0798	0.639573	-8.84512	0.639573	-9.42687	0.639573	-9.88177
0.634495	-6.16672	0.634495	-7.63634	0.634495	-8.84846	0.634495	-9.68389	0.634495	-10.331	0.634495	-10.9055	0.634495	-11.3376	0.634495	-11.7424	0.634495	-12.1191	0.634495	-12.4414	0.634495	-12.6818	0.634495	-12.904	0.634495	-13.1934	0.634495	-13.4991	0.634495	-13.6068	0.634495	-13.7241		0.634495	-12.5721	0.634495	-13.4271		0.634495	-6.63021	0.634495	-7.80228	0.634495	-8.90091	0.634495	-9.76399	0.634495	-10.4268	0.634495	-10.9427
0.629495	-6.50527	0.629495	-8.21808	0.629495	-9.58661	0.629495	-10.5451	0.629495	-11.2918	0.629495	-11.9379	0.629495	-12.4314	0.629495	-12.8825	0.629495	-13.2921	0.629495	-13.665	0.629495	-13.9397	0.629495	-14.1995	0.629495	-14.51	0.629495	-14.8337	0.629495	-14.9758	0.629495	-15.1194		0.629495	-13.4624	0.629495	-14.6783		0.629495	-7.05078	0.629495	-8.48273	0.629495	-9.72537	0.629495	-10.6881	0.629495	-11.4291	0.629495	-12.008
0.624416	-6.7785	0.624416	-8.72878	0.624416	-10.2418	0.624416	-11.3233	0.624416	-12.1701	0.624416	-12.8839	0.624416	-13.4423	0.624416	-13.9382	0.624416	-14.3884	0.624416	-14.8066	0.624416	-15.1256	0.624416	-15.4217	0.624416	-15.7507	0.624416	-16.0883	0.624416	-16.269	0.624416	-16.4521		0.624416	-14.2553	0.624416	-15.8661		0.624416	-7.41127	0.624416	-9.11263	0.624416	-10.4897	0.624416	-11.5407	0.624416	-12.3599	0.624416	-12.997
0.619416	-7.02074	0.619416	-9.20132	0.619416	-10.8488	0.619416	-12.0519	0.619416	-13.0041	0.619416	-13.7909	0.619416	-14.4156	0.619416	-14.9639	0.619416	-15.447	0.619416	-15.9109	0.619416	-16.2762	0.619416	-16.6176	0.619416	-16.9604	0.619416	-17.3033	0.619416	-17.5317	0.619416	-17.753		0.619416	-15.0183	0.619416	-17.0558		0.619416	-7.74649	0.619416	-9.72346	0.619416	-11.2255	0.619416	-12.3637	0.619416	-13.254	0.619416	-13.9487
0.614338	-7.15425	0.614338	-9.52462	0.614338	-11.2722	0.614338	-12.5788	0.614338	-13.6302	0.614338	-14.4756	0.614338	-15.1604	0.614338	-15.7521	0.614338	-16.2719	0.614338	-16.7754	0.614338	-17.1827	0.614338	-17.5679	0.614338	-17.9194	0.614338	-18.2598	0.614338	-18.5388	0.614338	-18.8063		0.614338	-15.5814	0.614338	-18.029		0.614338	-7.97203	0.614338	-10.1951	0.614338	-11.7901	0.614338	-12.9879	0.614338	-13.9382	0.614338	-14.675
0.609339	-7.20909	0.609339	-9.71774	0.609339	-11.5273	0.609339	-12.9135	0.609339	-14.047	0.609339	-14.9425	0.609339	-15.683	0.609339	-16.3124	0.609339	-16.8603	0.609339	-17.4006	0.609339	-17.8478	0.609339	-18.2732	0.609339	-18.628	0.609339	-18.9627	0.609339	-19.2869	0.609339	-19.6012		0.609339	-15.9805	0.609339	-18.7939		0.609339	-8.1065	0.609339	-10.5379	0.609339	-12.1911	0.609339	-13.4247	0.609339	-14.416	0.609339	-15.1871
0.60426	-7.13089	0.60426	-9.69485	0.60426	-11.513	0.60426	-12.9402	0.60426	-14.1209	0.60426	-15.0459	0.60426	-15.826	0.60426	-16.4769	0.60426	-17.041	0.60426	-17.6032	0.60426	-18.0872	0.60426	-18.5397	0.60426	-18.8902	0.60426	-19.2126	0.60426	-19.5812	0.60426	-19.9307		0.60426	-16.0778	0.60426	-19.1558		0.60426	-8.08504	0.60426	-10.6433	0.60426	-12.3017	0.60426	-13.5372	0.60426	-14.54	0.60426	-15.3282
0.59926	-7.04554	0.59926	-9.62523	0.59926	-11.4277	0.59926	-12.8854	0.59926	-14.0994	0.59926	-15.0421	0.59926	-15.8504	0.59926	-16.5213	0.59926	-17.0978	0.59926	-17.6752	0.59926	-18.1902	0.59926	-18.6733	0.59926	-19.0142	0.59926	-19.317	0.59926	-19.7261	0.59926	-20.1095		0.59926	-16.1431	0.59926	-19.4267		0.59926	-8.04642	0.59926	-10.6943	0.59926	-12.3303	0.59926	-13.5496	0.59926	-14.5534	0.59926	-15.3559
0.594182	-6.84335	0.594182	-9.36345	0.594182	-11.1049	0.594182	-12.5463	0.594182	-13.7532	0.594182	-14.6874	0.594182	-15.5037	0.594182	-16.1746	0.594182	-16.7473	0.594182	-17.3252	0.594182	-17.854	0.594182	-18.3519	0.594182	-18.6804	0.594182	-18.9574	0.594182	-19.3938	0.594182	-19.8048		0.594182	-15.9152	0.594182	-19.2707		0.594182	-7.86379	0.594182	-10.5064	0.594182	-12.0795	0.594182	-13.2492	0.594182	-14.2234	0.594182	-15.0135
0.589182	-6.59015	0.589182	-9.00296	0.589182	-10.6485	0.589182	-12.0481	0.589182	-13.2225	0.589182	-14.1299	0.589182	-14.9334	0.589182	-15.5895	0.589182	-16.1503	0.589182	-16.7096	0.589182	-17.2437	0.589182	-17.7386	0.589182	-18.05	0.589182	-18.2966	0.589182	-18.7481	0.589182	-19.1777		0.589182	-15.5314	0.589182	-18.8568		0.589182	-7.61059	0.589182	-10.1855	0.589182	-11.6618	0.589182	-12.7619	0.589182	-13.686	0.589182	-14.4518
0.584182	-6.26209	0.584182	-8.51849	0.584182	-10.0444	0.584182	-11.3624	0.584182	-12.4739	0.584182	-13.3312	0.584182	-14.097	0.584182	-14.7207	0.584182	-15.2543	0.584182	-15.7836	0.584182	-16.301	0.584182	-16.7835	0.584182	-17.0658	0.584182	-17.2837	0.584182	-17.7334	0.584182	-18.1597		0.584182	-14.9305	0.584182	-18.1077		0.584182	-7.25439	0.584182	-9.69342	0.584182	-11.0491	0.584182	-12.0566	0.584182	-12.9111	0.584182	-13.6283
0.579103	-5.93688	0.579103	-8.02973	0.579103	-9.43021	0.579103	-10.6571	0.579103	-11.6909	0.579103	-12.4829	0.579103	-13.2015	0.579103	-13.7852	0.579103	-14.2825	0.579103	-14.7708	0.579103	-15.26	0.579103	-15.7149	0.579103	-15.971	0.579103	-16.1627	0.579103	-16.5957	0.579103	-17.0096		0.579103	-14.2925	0.579103	-17.2656		0.579103	-6.89056	0.579103	-9.16651	0.579103	-10.3958	0.579103	-11.3061	0.579103	-12.0824	0.579103	-12.7409
0.574103	-5.57115	0.574103	-7.4785	0.574103	-8.74403	0.574103	-9.86222	0.574103	-10.8011	0.574103	-11.5183	0.574103	-12.1711	0.574103	-12.6994	0.574103	-13.1519	0.574103	-13.5901	0.574103	-14.0369	0.574103	-14.4585	0.574103	-14.6826	0.574103	-14.8452	0.574103	-15.2519	0.574103	-15.6367		0.574103	-13.5077	0.574103	-16.2194		0.574103	-6.4657	0.574103	-8.54662	0.574103	-9.64431	0.574103	-10.4497	0.574103	-11.1373	0.574103	-11.7257
0.569026	-5.20494	0.569026	-6.93491	0.569026	-8.06978	0.569026	-9.0721	0.569026	-9.91181	0.569026	-10.5489	0.569026	-11.1306	0.569026	-11.6032	0.569026	-12.0047	0.569026	-12.3876	0.569026	-12.7867	0.569026	-13.1629	0.569026	-13.3565	0.569026	-13.4924	0.569026	-13.8605	0.569026	-14.2129		0.569026	-12.688	0.569026	-15.1127		0.569026	-6.03273	0.569026	-7.91433	0.569026	-8.88184	0.569026	-9.58423	0.569026	-10.1831	0.569026	-10.6991
0.564026	-4.8454	0.564026	-6.40514	0.564026	-7.41747	0.564026	-8.31011	0.564026	-9.04873	0.564026	-9.60521	0.564026	-10.1183	0.564026	-10.5284	0.564026	-10.8788	0.564026	-11.2093	0.564026	-11.555	0.564026	-11.8869	0.564026	-12.0481	0.564026	-12.1582	0.564026	-12.4877	0.564026	-12.8019		0.564026	-11.8468	0.564026	-13.9816		0.564026	-5.605	0.564026	-7.28825	0.564026	-8.13702	0.564026	-8.74165	0.564026	-9.25473	0.564026	-9.70105
0.558948	-4.514	0.558948	-5.92067	0.558948	-6.82523	0.558948	-7.61297	0.558948	-8.26005	0.558948	-8.74165	0.558948	-9.18606	0.558948	-9.54179	0.558948	-9.84267	0.558948	-10.1235	0.558948	-10.4225	0.558948	-10.7067	0.558948	-10.8402	0.558948	-10.9294	0.558948	-11.2141	0.558948	-11.4868		0.558948	-11.0448	0.558948	-12.9059		0.558948	-5.20446	0.558948	-6.70793	0.558948	-7.4518	0.558948	-7.97012	0.558948	-8.405	0.558948	-8.78647
0.553947	-4.20023	0.553947	-5.47006	0.553947	-6.27782	0.553947	-6.97306	0.553947	-7.53572	0.553947	-7.94962	0.553947	-8.32966	0.553947	-8.63341	0.553947	-8.88756	0.553947	-9.12312	0.553947	-9.37776	0.553947	-9.61617	0.553947	-9.72775	0.553947	-9.79737	0.553947	-10.0434	0.553947	-10.2775		0.553947	-10.2647	0.553947	-11.8716		0.553947	-4.82394	0.553947	-6.16386	0.553947	-6.81331	0.553947	-7.25964	0.553947	-7.6268	0.553947	-7.94867
0.548869	-3.90889	0.548869	-5.05521	0.548869	-5.7781	0.548869	-6.38988	0.548869	-6.87817	0.548869	-7.23389	0.548869	-7.55718	0.548869	-7.81467	0.548869	-8.0283	0.548869	-8.22476	0.548869	-8.43886	0.548869	-8.63675	0.548869	-8.72639	0.548869	-8.78314	0.548869	-8.99056	0.548869	-9.19131		0.548869	-9.51795	0.548869	-10.897		0.548869	-4.47013	0.548869	-5.66413	0.548869	-6.23157	0.548869	-6.61399	0.548869	-6.92347	0.548869	-7.1924
0.543869	-3.63804	0.543869	-4.67708	0.543869	-5.32653	0.543869	-5.86631	0.543869	-6.28831	0.543869	-6.59206	0.543869	-6.86815	0.543869	-7.08416	0.543869	-7.26393	0.543869	-7.42605	0.543869	-7.60391	0.543869	-7.7689	0.543869	-7.84233	0.543869	-7.88668	0.543869	-8.0612	0.543869	-8.23048		0.543869	-8.80984	0.543869	-9.99383		0.543869	-4.14206	0.543869	-5.20827	0.543869	-5.70753	0.543869	-6.03654	0.543869	-6.29451	0.543869	-6.52053
0.538791	-3.39676	0.538791	-4.34042	0.538791	-4.92742	0.538791	-5.40473	0.538791	-5.77285	0.538791	-6.03416	0.538791	-6.26972	0.538791	-6.45235	0.538791	-6.60112	0.538791	-6.73606	0.538791	-6.8858	0.538791	-7.01836	0.538791	-7.07748	0.538791	-7.11468	0.538791	-7.26107	0.538791	-7.40412		0.538791	-8.16563	0.538791	-9.18082		0.538791	-3.85024	0.538791	-4.80439	0.538791	-5.24737	0.538791	-5.52871	0.538791	-5.74949	0.538791	-5.93593
0.533792	-3.16597	0.533792	-4.0238	0.533792	-4.55262	0.533792	-4.9751	0.533792	-5.2984	0.533792	-5.52108	0.533792	-5.72278	0.533792	-5.8768	0.533792	-6.00269	0.533792	-6.11522	0.533792	-6.23729	0.533792	-6.34935	0.533792	-6.39703	0.533792	-6.42564	0.533792	-6.5501	0.533792	-6.66978		0.533792	-7.54383	0.533792	-8.41454		0.533792	-3.57176	0.533792	-4.42769	0.533792	-4.81965	0.533792	-5.06474	0.533792	-5.25023	0.533792	-5.40854
0.528791	-2.95616	0.528791	-3.73866	0.528791	-4.2174	0.528791	-4.59411	0.528791	-4.87926	0.528791	-5.0738	0.528791	-5.24737	0.528791	-5.38089	0.528791	-5.48532	0.528791	-5.57734	0.528791	-5.68082	0.528791	-5.7719	0.528791	-5.81005	0.528791	-5.8358	0.528791	-5.93879	0.528791	-6.04227		0.528791	-6.98116	0.528791	-7.72884		0.528791	-3.3219	0.528791	-4.0939	0.528791	-4.44343	0.528791	-4.65514	0.528791	-4.81441	0.528791	-4.94935
0.523713	-2.76638	0.523713	-3.47687	0.523713	-3.91222	0.523713	-4.2503	0.523713	-4.50446	0.523713	-4.67612	0.523713	-4.82871	0.523713	-4.94267	0.523713	-5.03137	0.523713	-5.111	0.523713	-5.19683	0.523713	-5.27455	0.523713	-5.30507	0.523713	-5.32462	0.523713	-5.41284	0.523713	-5.502		0.523713	-6.46904	0.523713	-7.11182		0.523713	-3.09731	0.523713	-3.79445	0.523713	-4.1082	0.523713	-4.29179	0.523713	-4.4296	0.523713	-4.5469
0.518713	-2.58327	0.518713	-3.22796	0.518713	-3.61897	0.518713	-3.92653	0.518713	-4.15303	0.518713	-4.30609	0.518713	-4.44104	0.518713	-4.54165	0.518713	-4.61938	0.518713	-4.68757	0.518713	-4.76148	0.518713	-4.82776	0.518713	-4.85398	0.518713	-4.87115	0.518713	-4.94506	0.518713	-5.02517		0.518713	-5.98171	0.518713	-6.53436		0.518713	-2.88607	0.518713	-3.5112	0.518713	-3.79302	0.518713	-3.95562	0.518713	-4.07673	0.518713	-4.17878
0.513635	-2.42067	0.513635	-3.00432	0.513635	-3.35623	0.513635	-3.63518	0.513635	-3.84213	0.513635	-3.97898	0.513635	-4.10296	0.513635	-4.19308	0.513635	-4.26365	0.513635	-4.32183	0.513635	-4.3905	0.513635	-4.44629	0.513635	-4.46918	0.513635	-4.483	0.513635	-4.55071	0.513635	-4.61843		0.513635	-5.55017	0.513635	-6.02129		0.513635	-2.69819	0.513635	-3.2623	0.513635	-3.51407	0.513635	-3.65902	0.513635	-3.76727	0.513635	-3.85977
0.508635	-2.25903	0.508635	-2.78116	0.508635	-3.09635	0.508635	-3.34908	0.508635	-3.53981	0.508635	-3.66665	0.508635	-3.77871	0.508635	-3.86073	0.508635	-3.92748	0.508635	-3.98327	0.508635	-4.04002	0.508635	-4.09628	0.508635	-4.1187	0.508635	-4.13014	0.508635	-4.1907	0.508635	-4.25126		0.508635	-5.13198	0.508635	-5.52585		0.508635	-2.51699	0.508635	-3.01815	0.508635	-3.24418	0.508635	-3.37388	0.508635	-3.47258	0.508635	-3.55793
0.503556	-2.11025	0.503556	-2.57612	0.503556	-2.85507	0.503556	-3.08681	0.503556	-3.26039	0.503556	-3.38007	0.503556	-3.48593	0.503556	-3.56509	0.503556	-3.62946	0.503556	-3.68144	0.503556	-3.73627	0.503556	-3.78825	0.503556	-3.81114	0.503556	-3.82449	0.503556	-3.88028	0.503556	-3.93368		0.503556	-4.75051	0.503556	-5.0781		0.503556	-2.34915	0.503556	-2.79547	0.503556	-2.99574	0.503556	-3.11447	0.503556	-3.20555	0.503556	-3.28614
0.498557	-1.96434	0.498557	-2.3749	0.498557	-2.62142	0.498557	-2.83075	0.498557	-2.99192	0.498557	-3.10541	0.498557	-3.20603	0.498557	-3.28232	0.498557	-3.34479	0.498557	-3.39676	0.498557	-3.45112	0.498557	-3.50119	0.498557	-3.52503	0.498557	-3.53934	0.498557	-3.59274	0.498557	-3.64329		0.498557	-4.38096	0.498557	-4.64799		0.498557	-2.18798	0.498557	-2.57898	0.498557	-2.75398	0.498557	-2.86366	0.498557	-2.95235	0.498557	-3.02864
0.493479	-1.82844	0.493479	-2.18464	0.493479	-2.4016	0.493479	-2.59233	0.493479	-2.74206	0.493479	-2.8503	0.493479	-2.95139	0.493479	-3.02483	0.493479	-3.08729	0.493479	-3.13832	0.493479	-3.19268	0.493479	-3.24322	0.493479	-3.27088	0.493479	-3.28757	0.493479	-3.33716	0.493479	-3.38484		0.493479	-4.04335	0.493479	-4.25173		0.493479	-2.0373	0.493479	-2.37537	0.493479	-2.52987	0.493479	-2.63048	0.493479	-2.71631	0.493479	-2.79213
0.488479	-1.70017	0.488479	-2.00487	0.488479	-2.19418	0.488479	-2.36774	0.488479	-2.50889	0.488479	-2.61332	0.488479	-2.70821	0.488479	-2.78545	0.488479	-2.84887	0.488479	-2.90037	0.488479	-2.95759	0.488479	-3.00671	0.488479	-3.03722	0.488479	-3.05439	0.488479	-3.10303	0.488479	-3.15119		0.488479	-3.72578	0.488479	-3.88075		0.488479	-1.89377	0.488479	-2.18273	0.488479	-2.31863	0.488479	-2.41352	0.488479	-2.49506	0.488479	-2.57088
0.483479	-1.58096	0.483479	-1.83797	0.483479	-2.00058	0.483479	-2.15984	0.483479	-2.29145	0.483479	-2.39445	0.483479	-2.48743	0.483479	-2.56325	0.483479	-2.62619	0.483479	-2.67912	0.483479	-2.73872	0.483479	-2.78975	0.483479	-2.82265	0.483479	-2.84124	0.483479	-2.8937	0.483479	-2.939		0.483479	-3.433	0.483479	-3.53838		0.483479	-1.76025	0.483479	-2.00153	0.483479	-2.12027	0.483479	-2.20943	0.483479	-2.29002	0.483479	-2.36679
0.4784	-1.46699	0.4784	-1.68205	0.4784	-1.82176	0.4784	-1.96577	0.4784	-2.08832	0.4784	-2.18607	0.4784	-2.27905	0.4784	-2.35582	0.4784	-2.41924	0.4784	-2.47551	0.4784	-2.53511	0.4784	-2.58757	0.4784	-2.62238	0.4784	-2.64479	0.4784	-2.69247	0.4784	-2.74206		0.4784	-3.15644	0.4784	-3.21557		0.4784	-1.63293	0.4784	-1.83034	0.4784	-1.93239	0.4784	-2.01727	0.4784	-2.09642	0.4784	-2.17367
0.4734	-1.36304	0.4734	-1.53947	0.4734	-1.65916	0.4734	-1.78981	0.4734	-1.90617	0.4734	-1.99867	0.4734	-2.08975	0.4734	-2.167	0.4734	-2.23089	0.4734	-2.28716	0.4734	-2.34867	0.4734	-2.40065	0.4734	-2.43784	0.4734	-2.46597	0.4734	-2.51318	0.4734	-2.56182		0.4734	-2.90609	0.4734	-2.92755		0.4734	-1.51563	0.4734	-1.67251	0.4734	-1.7612	0.4734	-1.84131	0.4734	-1.91999	0.4734	-1.99772
0.468322	-1.26625	0.468322	-1.40882	0.468322	-1.51134	0.468322	-1.62912	0.468322	-1.73593	0.468322	-1.82558	0.468322	-1.9138	0.468322	-1.98866	0.468322	-2.05399	0.468322	-2.11121	0.468322	-2.17176	0.468322	-2.22517	0.468322	-2.26618	0.468322	-2.29527	0.468322	-2.34438	0.468322	-2.39302		0.468322	-2.6734	0.468322	-2.65671		0.468322	-1.40405	0.468322	-1.52612	0.468322	-1.60289	0.468322	-1.67585	0.468322	-1.75548	0.468322	-1.83082
0.463322	-1.18089	0.463322	-1.29343	0.463322	-1.37926	0.463322	-1.48654	0.463322	-1.5862	0.463322	-1.6706	0.463322	-1.755	0.463322	-1.82844	0.463322	-1.89377	0.463322	-1.94908	0.463322	-2.01107	0.463322	-2.06638	0.463322	-2.10787	0.463322	-2.13934	0.463322	-2.18988	0.463322	-2.23709		0.463322	-2.46311	0.463322	-2.41781		0.463322	-1.30535	0.463322	-1.39499	0.463322	-1.45984	0.463322	-1.52994	0.463322	-1.60528	0.463322	-1.68157
0.458244	-1.09935	0.458244	-1.18518	0.458244	-1.25719	0.458244	-1.35208	0.458244	-1.44315	0.458244	-1.52421	0.458244	-1.60289	0.458244	-1.67299	0.458244	-1.73593	0.458244	-1.79267	0.458244	-1.85419	0.458244	-1.90903	0.458244	-1.95051	0.458244	-1.98341	0.458244	-2.033	0.458244	-2.08164		0.458244	-2.26379	0.458244	-2.1937		0.458244	-1.20855	0.458244	-1.27149	0.458244	-1.32537	0.458244	-1.39213	0.458244	-1.46318	0.458244	-1.53709
0.453244	-1.02592	0.453244	-1.09125	0.453244	-1.1518	0.453244	-1.23525	0.453244	-1.31774	0.453244	-1.39165	0.453244	-1.46747	0.453244	-1.53327	0.453244	-1.59288	0.453244	-1.64867	0.453244	-1.71161	0.453244	-1.76502	0.453244	-1.8065	0.453244	-1.83988	0.453244	-1.89234	0.453244	-1.93907		0.453244	-2.08593	0.453244	-1.992		0.453244	-1.12319	0.453244	-1.16277	0.453244	-1.20759	0.453244	-1.26672	0.453244	-1.33586	0.453244	-1.40453
0.448166	-0.962501	0.448166	-1.00828	0.448166	-1.05644	0.448166	-1.12987	0.448166	-1.20521	0.448166	-1.27244	0.448166	-1.34159	0.448166	-1.40644	0.448166	-1.46175	0.448166	-1.51515	0.448166	-1.57524	0.448166	-1.62817	0.448166	-1.6706	0.448166	-1.70494	0.448166	-1.75357	0.448166	-1.7984		0.448166	-1.92619	0.448166	-1.81747		0.448166	-1.04595	0.448166	-1.06502	0.448166	-1.10221	0.448166	-1.15371	0.448166	-1.21713	0.448166	-1.28389
0.443166	-0.90385	0.443166	-0.935321	0.443166	-0.973468	0.443166	-1.03641	0.443166	-1.10221	0.443166	-1.16277	0.443166	-1.22667	0.443166	-1.28437	0.443166	-1.33873	0.443166	-1.38927	0.443166	-1.44744	0.443166	-1.49608	0.443166	-1.53995	0.443166	-1.57142	0.443166	-1.62006	0.443166	-1.66679		0.443166	-1.78314	0.443166	-1.66154		0.443166	-0.976806	0.443166	-0.978236	0.443166	-1.0078	0.443166	-1.0531	0.443166	-1.10984	0.443166	-1.16992
0.438087	-0.850444	0.438087	-0.868564	0.438087	-0.897174	0.438087	-0.95058	0.438087	-1.00828	0.438087	-1.06121	0.438087	-1.11843	0.438087	-1.17231	0.438087	-1.22047	0.438087	-1.26815	0.438087	-1.32204	0.438087	-1.36972	0.438087	-1.40882	0.438087	-1.44077	0.438087	-1.4875	0.438087	-1.53232		0.438087	-1.65344	0.438087	-1.51992		0.438087	-0.91291	0.438087	-0.900035	0.438087	-0.921493	0.438087	-0.958686	0.438087	-1.0078	0.438087	-1.06454
0.433087	-0.801806	0.433087	-0.808482	0.433087	-0.828032	0.433087	-0.873332	0.433087	-0.921016	0.433087	-0.966315	0.433087	-1.01686	0.433087	-1.06311	0.433087	-1.10698	0.433087	-1.14894	0.433087	-1.19853	0.433087	-1.24383	0.433087	-1.28055	0.433087	-1.30868	0.433087	-1.35446	0.433087	-1.39499		0.433087	-1.53661	0.433087	-1.39404		0.433087	-0.854735	0.433087	-0.83137	0.433087	-0.843291	0.433087	-0.873332	0.433087	-0.915294	0.433087	-0.962501
0.428087	-0.759845	0.428087	-0.757937	0.428087	-0.769382	0.428087	-0.803714	0.428087	-0.843291	0.428087	-0.880485	0.428087	-0.922923	0.428087	-0.962501	0.428087	-1.00065	0.428087	-1.03832	0.428087	-1.08219	0.428087	-1.12224	0.428087	-1.15467	0.428087	-1.18042	0.428087	-1.2219	0.428087	-1.26005		0.428087	-1.43219	0.428087	-1.2858		0.428087	-0.803714	0.428087	-0.771289	0.428087	-0.77558	0.428087	-0.796084	0.428087	-0.828986	0.428087	-0.869517
0.42301	-0.721221	0.42301	-0.710731	0.42301	-0.715022	0.42301	-0.740771	0.42301	-0.771289	0.42301	-0.798945	0.42301	-0.834231	0.42301	-0.86761	0.42301	-0.897651	0.42301	-0.928168	0.42301	-0.968223	0.42301	-1.00208	0.42301	-1.02878	0.42301	-1.04928	0.42301	-1.08696	0.42301	-1.12129		0.42301	-1.34397	0.42301	-1.18804		0.42301	-0.758414	0.42301	-0.717406	0.42301	-0.714068	0.42301	-0.725513	0.42301	-0.749831	0.42301	-0.780826
0.41801	-0.686889	0.41801	-0.669723	0.41801	-0.664954	0.41801	-0.683074	0.41801	-0.704532	0.41801	-0.725513	0.41801	-0.751739	0.41801	-0.778918	0.41801	-0.799422	0.41801	-0.823741	0.41801	-0.85712	0.41801	-0.883346	0.41801	-0.90385	0.41801	-0.920062	0.41801	-0.952487	0.41801	-0.982051		0.41801	-1.26148	0.41801	-1.10126		0.41801	-0.716929	0.41801	-0.669246	0.41801	-0.657802	0.41801	-0.661616	0.41801	-0.674491	0.41801	-0.694995
0.412931	-0.655894	0.412931	-0.632052	0.412931	-0.623941	0.412931	-0.632052	0.412931	-0.645881	0.412931	-0.657325	0.412931	-0.674968	0.412931	-0.691657	0.412931	-0.711207	0.412931	-0.726466	0.412931	-0.751262	0.412931	-0.772719	0.412931	-0.788455	0.412931	-0.797992	0.412931	-0.821834	0.412931	-0.847106		0.412931	-1.18852	0.412931	-1.02497		0.412931	-0.679259	0.412931	-0.625854	0.412931	-0.608683	0.412931	-0.604391	0.412931	-0.608206	0.412931	-0.620604
0.407931	-0.627284	0.407931	-0.6001	0.407931	-0.585318	0.407931	-0.587702	0.407931	-0.593901	0.407931	-0.599623	0.407931	-0.611544	0.407931	-0.621557	0.407931	-0.632052	0.407931	-0.643497	0.407931	-0.661139	0.407931	-0.674491	0.407931	-0.684981	0.407931	-0.693088	0.407931	-0.712161	0.407931	-0.729327		0.407931	-1.12129	0.407931	-0.956302		0.407931	-0.645404	0.407931	-0.588655	0.407931	-0.566244	0.407931	-0.553846	0.407931	-0.552416	0.407931	-0.557661
0.402853	-0.602007	0.402853	-0.571012	0.402853	-0.553846	0.402853	-0.550508	0.402853	-0.550508	0.402853	-0.55337	0.402853	-0.558138	0.402853	-0.566244	0.402853	-0.57292	0.402853	-0.580072	0.402853	-0.589609	0.402853	-0.599146	0.402853	-0.606298	0.402853	-0.61202	0.402853	-0.625854	0.402853	-0.639205		0.402853	-1.06359	0.402853	-0.897174		0.402853	-0.616789	0.402853	-0.556231	0.402853	-0.529051	0.402853	-0.514269	0.402853	-0.507116	0.402853	-0.50807
0.397853	-0.578165	0.397853	-0.544786	0.397853	-0.524759	0.397853	-0.520468	0.397853	-0.517607	0.397853	-0.516176	0.397853	-0.51856	0.397853	-0.523329	0.397853	-0.52619	0.397853	-0.531912	0.397853	-0.539541	0.397853	-0.544786	0.397853	-0.550032	0.397853	-0.555754	0.397853	-0.566244	0.397853	-0.575304		0.397853	-1.01066	0.397853	-0.842814		0.397853	-0.589609	0.397853	-0.526667	0.397853	-0.49758	0.397853	-0.481367	0.397853	-0.472784	0.397853	-0.470877
0.392775	-0.556707	0.392775	-0.521898	0.392775	-0.500917	0.392775	-0.493765	0.392775	-0.490427	0.392775	-0.489473	0.392775	-0.488997	0.392775	-0.492334	0.392775	-0.494242	0.392775	-0.49758	0.392775	-0.503778	0.392775	-0.508547	0.392775	-0.511885	0.392775	-0.518084	0.392775	-0.524282	0.392775	-0.532389		0.392775	-0.962024	0.392775	-0.798469		0.392775	-0.56529	0.392775	-0.501871	0.392775	-0.47183	0.392775	-0.455141	0.392775	-0.446081	0.392775	-0.442743
0.387775	-0.53668	0.387775	-0.501871	0.387775	-0.48089	0.387775	-0.472307	0.387775	-0.468016	0.387775	-0.465155	0.387775	-0.466108	0.387775	-0.468493	0.387775	-0.469923	0.387775	-0.473738	0.387775	-0.477076	0.387775	-0.482798	0.387775	-0.486135	0.387775	-0.48995	0.387775	-0.496626	0.387775	-0.503302		0.387775	-0.917201	0.387775	-0.758891		0.387775	-0.542879	0.387775	-0.478029	0.387775	-0.450373	0.387775	-0.433683	0.387775	-0.424623	0.387775	-0.421286
0.382697	-0.519514	0.382697	-0.484228	0.382697	-0.46277	0.382697	-0.453234	0.382697	-0.448942	0.382697	-0.446558	0.382697	-0.446558	0.382697	-0.449419	0.382697	-0.451803	0.382697	-0.453711	0.382697	-0.456572	0.382697	-0.460386	0.382697	-0.465631	0.382697	-0.4704	0.382697	-0.477076	0.382697	-0.480413		0.382697	-0.879054	0.382697	-0.724082		0.382697	-0.522852	0.382697	-0.460863	0.382697	-0.431776	0.382697	-0.416517	0.382697	-0.407457	0.382697	-0.405073
0.377697	-0.504732	0.377697	-0.468493	0.377697	-0.447989	0.377697	-0.438452	0.377697	-0.434637	0.377697	-0.430822	0.377697	-0.431299	0.377697	-0.432253	0.377697	-0.435591	0.377697	-0.437975	0.377697	-0.440359	0.377697	-0.446558	0.377697	-0.448942	0.377697	-0.452757	0.377697	-0.458002	0.377697	-0.466108		0.377697	-0.845675	0.377697	-0.695472		0.377697	-0.505686	0.377697	-0.445127	0.377697	-0.416994	0.377697	-0.403166	0.377697	-0.393152	0.377697	-0.391245
0.372697	-0.490904	0.372697	-0.454187	0.372697	-0.43416	0.372697	-0.424623	0.372697	-0.420332	0.372697	-0.418901	0.372697	-0.417471	0.372697	-0.420332	0.372697	-0.422239	0.372697	-0.424623	0.372697	-0.427485	0.372697	-0.43273	0.372697	-0.434637	0.372697	-0.438452	0.372697	-0.446081	0.372697	-0.449419		0.372697	-0.815158	0.372697	-0.669723		0.372697	-0.489473	0.372697	-0.430822	0.372697	-0.403643	0.372697	-0.388384	0.372697	-0.381231	0.372697	-0.37837
0.367619	-0.477076	0.367619	-0.440359	0.367619	-0.420809	0.367619	-0.412226	0.367619	-0.408411	0.367619	-0.405073	0.367619	-0.40555	0.367619	-0.407457	0.367619	-0.410318	0.367619	-0.413179	0.367619	-0.416517	0.367619	-0.420332	0.367619	-0.42367	0.367619	-0.427961	0.367619	-0.431776	0.367619	-0.437498		0.367619	-0.785594	0.367619	-0.643497		0.367619	-0.475168	0.367619	-0.416517	0.367619	-0.391722	0.367619	-0.376463	0.367619	-0.371218	0.367619	-0.366926
0.362618	-0.465155	0.362618	-0.430346	0.362618	-0.409842	0.362618	-0.401735	0.362618	-0.399351	0.362618	-0.394583	0.362618	-0.39506	0.362618	-0.397921	0.362618	-0.398874	0.362618	-0.402689	0.362618	-0.40555	0.362618	-0.409365	0.362618	-0.412703	0.362618	-0.418425	0.362618	-0.422239	0.362618	-0.427485		0.362618	-0.759845	0.362618	-0.625854		0.362618	-0.462294	0.362618	-0.405073	0.362618	-0.381231	0.362618	-0.366926	0.362618	-0.359774	0.362618	-0.357866
0.35754	-0.454187	0.35754	-0.419378	0.35754	-0.401258	0.35754	-0.391245	0.35754	-0.386953	0.35754	-0.383615	0.35754	-0.384569	0.35754	-0.386953	0.35754	-0.389338	0.35754	-0.391722	0.35754	-0.395536	0.35754	-0.400782	0.35754	-0.402212	0.35754	-0.406981	0.35754	-0.412226	0.35754	-0.416517		0.35754	-0.736957	0.35754	-0.603914		0.35754	-0.449419	0.35754	-0.393629	0.35754	-0.370264	0.35754	-0.356913	0.35754	-0.351667	0.35754	-0.349283
0.35254	-0.443697	0.35254	-0.409842	0.35254	-0.391245	0.35254	-0.381231	0.35254	-0.37694	0.35254	-0.374079	0.35254	-0.374556	0.35254	-0.376463	0.35254	-0.379801	0.35254	-0.382662	0.35254	-0.386	0.35254	-0.391245	0.35254	-0.39506	0.35254	-0.398397	0.35254	-0.401735	0.35254	-0.407934		0.35254	-0.715499	0.35254	-0.585318		0.35254	-0.438929	0.35254	-0.385046	0.35254	-0.359774	0.35254	-0.347376	0.35254	-0.341177	0.35254	-0.339746
0.347463	-0.43416	0.347463	-0.400305	0.347463	-0.380754	0.347463	-0.373602	0.347463	-0.36788	0.347463	-0.365019	0.347463	-0.365973	0.347463	-0.368834	0.347463	-0.371695	0.347463	-0.373602	0.347463	-0.377893	0.347463	-0.380754	0.347463	-0.384569	0.347463	-0.389814	0.347463	-0.393152	0.347463	-0.398397		0.347463	-0.693564	0.347463	-0.568628		0.347463	-0.427485	0.347463	-0.374079	0.347463	-0.350714	0.347463	-0.338316	0.347463	-0.333548	0.347463	-0.33021
0.342463	-0.425577	0.342463	-0.392675	0.342463	-0.374079	0.342463	-0.362635	0.342463	-0.359774	0.342463	-0.357389	0.342463	-0.357389	0.342463	-0.359297	0.342463	-0.362158	0.342463	-0.365496	0.342463	-0.368834	0.342463	-0.371695	0.342463	-0.37694	0.342463	-0.379324	0.342463	-0.383615	0.342463	-0.388861		0.342463	-0.674968	0.342463	-0.553846		0.342463	-0.418425	0.342463	-0.365019	0.342463	-0.342607	0.342463	-0.332117	0.342463	-0.325441	0.342463	-0.323534
0.337384	-0.418425	0.337384	-0.385523	0.337384	-0.366926	0.337384	-0.356436	0.337384	-0.352144	0.337384	-0.350237	0.337384	-0.350714	0.337384	-0.353575	0.337384	-0.354052	0.337384	-0.355005	0.337384	-0.359774	0.337384	-0.363588	0.337384	-0.368357	0.337384	-0.370264	0.337384	-0.375032	0.337384	-0.381231		0.337384	-0.660186	0.337384	-0.539541		0.337384	-0.410318	0.337384	-0.35882	0.337384	-0.336885	0.337384	-0.323534	0.337384	-0.318289	0.337384	-0.315428
0.332384	-0.411272	0.332384	-0.377893	0.332384	-0.36025	0.332384	-0.351667	0.332384	-0.344038	0.332384	-0.342131	0.332384	-0.342131	0.332384	-0.344038	0.332384	-0.347376	0.332384	-0.348806	0.332384	-0.353575	0.332384	-0.355482	0.332384	-0.359297	0.332384	-0.361204	0.332384	-0.367403	0.332384	-0.371695		0.332384	-0.643497	0.332384	-0.526667		0.332384	-0.401258	0.332384	-0.350237	0.332384	-0.329733	0.332384	-0.316381	0.332384	-0.310183	0.332384	-0.307322
0.327306	-0.404119	0.327306	-0.372171	0.327306	-0.353575	0.327306	-0.343084	0.327306	-0.338316	0.327306	-0.336885	0.327306	-0.334501	0.327306	-0.336885	0.327306	-0.338793	0.327306	-0.339746	0.327306	-0.343084	0.327306	-0.34833	0.327306	-0.350714	0.327306	-0.353098	0.327306	-0.357866	0.327306	-0.362158		0.327306	-0.628715	0.327306	-0.512838		0.327306	-0.393629	0.327306	-0.344038	0.327306	-0.32258	0.327306	-0.309706	0.327306	-0.303507	0.327306	-0.300646
0.322306	-0.397444	0.322306	-0.366449	0.322306	-0.348806	0.322306	-0.336885	0.322306	-0.330687	0.322306	-0.328779	0.322306	-0.328302	0.322306	-0.328302	0.322306	-0.330687	0.322306	-0.333071	0.322306	-0.335455	0.322306	-0.337839	0.322306	-0.342607	0.322306	-0.344038	0.322306	-0.349283	0.322306	-0.353575		0.322306	-0.612497	0.322306	-0.501394		0.322306	-0.386477	0.322306	-0.337839	0.322306	-0.315905	0.322306	-0.303984	0.322306	-0.295401	0.322306	-0.29397
0.317306	-0.392675	0.317306	-0.362158	0.317306	-0.343084	0.317306	-0.332117	0.317306	-0.326395	0.317306	-0.32258	0.317306	-0.321627	0.317306	-0.320673	0.317306	-0.324488	0.317306	-0.325918	0.317306	-0.325441	0.317306	-0.329733	0.317306	-0.332117	0.317306	-0.335455	0.317306	-0.338316	0.317306	-0.344515		0.317306	-0.600576	0.317306	-0.491381		0.317306	-0.379324	0.317306	-0.33164	0.317306	-0.310183	0.317306	-0.296354	0.317306	-0.289679	0.317306	-0.286341
0.312228	-0.384569	0.312228	-0.355482	0.312228	-0.336885	0.312228	-0.326395	0.312228	-0.32115	0.312228	-0.316381	0.312228	-0.315428	0.312228	-0.314474	0.312228	-0.315428	0.312228	-0.317335	0.312228	-0.320673	0.312228	-0.322104	0.312228	-0.323057	0.312228	-0.325918	0.312228	-0.33021	0.312228	-0.333548		0.312228	-0.585318	0.312228	-0.478506		0.312228	-0.373125	0.312228	-0.325918	0.312228	-0.303984	0.312228	-0.291109	0.312228	-0.282526	0.312228	-0.278711
0.307228	-0.380754	0.307228	-0.352621	0.307228	-0.334978	0.307228	-0.323057	0.307228	-0.316381	0.307228	-0.31209	0.307228	-0.310659	0.307228	-0.309706	0.307228	-0.310659	0.307228	-0.31209	0.307228	-0.312567	0.307228	-0.314474	0.307228	-0.317812	0.307228	-0.320673	0.307228	-0.320673	0.307228	-0.325441		0.307228	-0.577688	0.307228	-0.473738		0.307228	-0.36788	0.307228	-0.322104	0.307228	-0.298738	0.307228	-0.287771	0.307228	-0.277758	0.307228	-0.273466
0.30215	-0.375986	0.30215	-0.349283	0.30215	-0.33021	0.30215	-0.319242	0.30215	-0.311613	0.30215	-0.307798	0.30215	-0.306368	0.30215	-0.306368	0.30215	-0.304461	0.30215	-0.305414	0.30215	-0.308275	0.30215	-0.309229	0.30215	-0.308752	0.30215	-0.310183	0.30215	-0.314474	0.30215	-0.317335		0.30215	-0.566244	0.30215	-0.464201		0.30215	-0.362635	0.30215	-0.316858	0.30215	-0.296354	0.30215	-0.282526	0.30215	-0.273943	0.30215	-0.270128
0.29715	-0.373125	0.29715	-0.347853	0.29715	-0.328779	0.29715	-0.317812	0.29715	-0.310183	0.29715	-0.306368	0.29715	-0.302076	0.29715	-0.303507	0.29715	-0.30303	0.29715	-0.301123	0.29715	-0.3016	0.29715	-0.304461	0.29715	-0.304937	0.29715	-0.305414	0.29715	-0.307322	0.29715	-0.311613		0.29715	-0.557184	0.29715	-0.457525		0.29715	-0.358343	0.29715	-0.315905	0.29715	-0.293016	0.29715	-0.280142	0.29715	-0.272036	0.29715	-0.26679
0.292071	-0.369787	0.292071	-0.344992	0.292071	-0.327826	0.292071	-0.31352	0.292071	-0.306368	0.292071	-0.303984	0.292071	-0.300646	0.292071	-0.297785	0.292071	-0.297785	0.292071	-0.296831	0.292071	-0.297785	0.292071	-0.298262	0.292071	-0.301123	0.292071	-0.3016	0.292071	-0.3016	0.292071	-0.303984		0.292071	-0.548124	0.292071	-0.45085		0.292071	-0.354052	0.292071	-0.311613	0.292071	-0.289202	0.292071	-0.277281	0.292071	-0.268221	0.292071	-0.261068
0.287071	-0.367403	0.287071	-0.343084	0.287071	-0.324488	0.287071	-0.314951	0.287071	-0.305414	0.287071	-0.3016	0.287071	-0.297785	0.287071	-0.295877	0.287071	-0.295401	0.287071	-0.296354	0.287071	-0.296354	0.287071	-0.294924	0.287071	-0.297308	0.287071	-0.296831	0.287071	-0.299215	0.287071	-0.299692		0.287071	-0.541925	0.287071	-0.447035		0.287071	-0.351667	0.287071	-0.310183	0.287071	-0.288725	0.287071	-0.27442	0.287071	-0.265837	0.287071	-0.258207
0.281993	-0.364542	0.281993	-0.341177	0.281993	-0.32258	0.281993	-0.310183	0.281993	-0.303984	0.281993	-0.298738	0.281993	-0.296831	0.281993	-0.29397	0.281993	-0.293493	0.281993	-0.292063	0.281993	-0.292063	0.281993	-0.290632	0.281993	-0.291586	0.281993	-0.294447	0.281993	-0.294447	0.281993	-0.296831		0.281993	-0.533819	0.281993	-0.44179		0.281993	-0.347853	0.281993	-0.308275	0.281993	-0.286341	0.281993	-0.272512	0.281993	-0.262499	0.281993	-0.256777
0.276994	-0.362635	0.276994	-0.340223	0.276994	-0.32258	0.276994	-0.311136	0.276994	-0.302076	0.276994	-0.297308	0.276994	-0.295401	0.276994	-0.292063	0.276994	-0.291109	0.276994	-0.290632	0.276994	-0.289679	0.276994	-0.289202	0.276994	-0.288725	0.276994	-0.29254	0.276994	-0.291586	0.276994	-0.295401		0.276994	-0.528097	0.276994	-0.439882		0.276994	-0.344992	0.276994	-0.306368	0.276994	-0.28491	0.276994	-0.272512	0.276994	-0.263453	0.276994	-0.253916
0.271915	-0.357866	0.271915	-0.337839	0.271915	-0.320673	0.271915	-0.309706	0.271915	-0.301123	0.271915	-0.295401	0.271915	-0.292063	0.271915	-0.289679	0.271915	-0.288725	0.271915	-0.287771	0.271915	-0.288248	0.271915	-0.286818	0.271915	-0.287771	0.271915	-0.287771	0.271915	-0.289679	0.271915	-0.289202		0.271915	-0.522375	0.271915	-0.433207		0.271915	-0.342131	0.271915	-0.305414	0.271915	-0.28348	0.271915	-0.268698	0.271915	-0.259161	0.271915	-0.253439
0.266915	-0.357389	0.266915	-0.337362	0.266915	-0.320673	0.266915	-0.308752	0.266915	-0.301123	0.266915	-0.29397	0.266915	-0.291586	0.266915	-0.289679	0.266915	-0.286818	0.266915	-0.285864	0.266915	-0.286341	0.266915	-0.285864	0.266915	-0.286818	0.266915	-0.287294	0.266915	-0.285864	0.266915	-0.289202		0.266915	-0.51856	0.266915	-0.431299		0.266915	-0.339746	0.266915	-0.303507	0.266915	-0.283003	0.266915	-0.268698	0.266915	-0.258684	0.266915	-0.251055
0.261915	-0.354528	0.261915	-0.335932	0.261915	-0.318766	0.261915	-0.306845	0.261915	-0.299215	0.261915	-0.29397	0.261915	-0.288725	0.261915	-0.288725	0.261915	-0.28491	0.261915	-0.285387	0.261915	-0.283957	0.261915	-0.283003	0.261915	-0.283003	0.261915	-0.28491	0.261915	-0.285864	0.261915	-0.288248		0.261915	-0.514269	0.261915	-0.430346		0.261915	-0.337839	0.261915	-0.303507	0.261915	-0.281096	0.261915	-0.268221	0.261915	-0.255823	0.261915	-0.249624
0.256837	-0.353575	0.256837	-0.335455	0.256837	-0.318766	0.256837	-0.307798	0.256837	-0.298738	0.256837	-0.29397	0.256837	-0.290155	0.256837	-0.287771	0.256837	-0.283957	0.256837	-0.282526	0.256837	-0.283957	0.256837	-0.282049	0.256837	-0.28348	0.256837	-0.281572	0.256837	-0.283957	0.256837	-0.285864		0.256837	-0.507593	0.256837	-0.426054		0.256837	-0.336885	0.256837	-0.302076	0.256837	-0.280619	0.256837	-0.266314	0.256837	-0.254869	0.256837	-0.249147
0.251837	-0.352621	0.251837	-0.335455	0.251837	-0.318766	0.251837	-0.306845	0.251837	-0.298262	0.251837	-0.292063	0.251837	-0.287771	0.251837	-0.285864	0.251837	-0.283003	0.251837	-0.28348	0.251837	-0.282049	0.251837	-0.281096	0.251837	-0.280142	0.251837	-0.283003	0.251837	-0.282526	0.251837	-0.283003		0.251837	-0.505209	0.251837	-0.425577		0.251837	-0.335932	0.251837	-0.302076	0.251837	-0.279188	0.251837	-0.264883	0.251837	-0.254393	0.251837	-0.248194
0.246758	-0.351667	0.246758	-0.335455	0.246758	-0.318766	0.246758	-0.305891	0.246758	-0.296831	0.246758	-0.291586	0.246758	-0.287294	0.246758	-0.28491	0.246758	-0.282526	0.246758	-0.281096	0.246758	-0.281096	0.246758	-0.281572	0.246758	-0.281096	0.246758	-0.281572	0.246758	-0.280142	0.246758	-0.282049		0.246758	-0.505209	0.246758	-0.4251		0.246758	-0.334978	0.246758	-0.300646	0.246758	-0.280142	0.246758	-0.264406	0.246758	-0.253916	0.246758	-0.247717
0.241758	-0.34976	0.241758	-0.335455	0.241758	-0.318766	0.241758	-0.305414	0.241758	-0.298738	0.241758	-0.291109	0.241758	-0.287294	0.241758	-0.283957	0.241758	-0.283957	0.241758	-0.280142	0.241758	-0.281096	0.241758	-0.280499	0.241758	-0.280142	0.241758	-0.280619	0.241758	-0.281572	0.241758	-0.281572		0.241758	-0.501871	0.241758	-0.422239		0.241758	-0.333071	0.241758	-0.300646	0.241758	-0.278711	0.241758	-0.262976	0.241758	-0.253439	0.241758	-0.246286
0.236681	-0.347853	0.236681	-0.334501	0.236681	-0.317812	0.236681	-0.305414	0.236681	-0.295877	0.236681	-0.289202	0.236681	-0.285864	0.236681	-0.285387	0.236681	-0.281096	0.236681	-0.280619	0.236681	-0.279665	0.236681	-0.279665	0.236681	-0.279188	0.236681	-0.278234	0.236681	-0.279188	0.236681	-0.278711		0.236681	-0.497103	0.236681	-0.420809		0.236681	-0.330687	0.236681	-0.300288	0.236681	-0.276804	0.236681	-0.263572	0.236681	-0.252962	0.236681	-0.246286
0.231681	-0.347376	0.231681	-0.334024	0.231681	-0.31817	0.231681	-0.304937	0.231681	-0.296831	0.231681	-0.288725	0.231681	-0.28491	0.231681	-0.285387	0.231681	-0.282049	0.231681	-0.279665	0.231681	-0.279665	0.231681	-0.279665	0.231681	-0.277281	0.231681	-0.279188	0.231681	-0.280142	0.231681	-0.280619		0.231681	-0.496626	0.231681	-0.421286		0.231681	-0.331163	0.231681	-0.300169	0.231681	-0.276327	0.231681	-0.263453	0.231681	-0.252843	0.231681	-0.244856
0.226603	-0.346899	0.226603	-0.333071	0.226603	-0.318289	0.226603	-0.303984	0.226603	-0.295877	0.226603	-0.290632	0.226603	-0.285387	0.226603	-0.285387	0.226603	-0.282526	0.226603	-0.280619	0.226603	-0.279665	0.226603	-0.279188	0.226603	-0.278711	0.226603	-0.279665	0.226603	-0.279188	0.226603	-0.278711		0.226603	-0.494242	0.226603	-0.420809		0.226603	-0.331163	0.226603	-0.300199	0.226603	-0.277281	0.226603	-0.263453	0.226603	-0.252485	0.226603	-0.246286
0.221602	-0.346422	0.221602	-0.334024	0.221602	-0.317812	0.221602	-0.305414	0.221602	-0.297308	0.221602	-0.291109	0.221602	-0.286341	0.221602	-0.283957	0.221602	-0.282526	0.221602	-0.282049	0.221602	-0.280499	0.221602	-0.278711	0.221602	-0.279188	0.221602	-0.280142	0.221602	-0.281572	0.221602	-0.281572		0.221602	-0.493288	0.221602	-0.422716		0.221602	-0.329256	0.221602	-0.300169	0.221602	-0.277758	0.221602	-0.262976	0.221602	-0.252485	0.221602	-0.244856
0.216524	-0.343561	0.216524	-0.333548	0.216524	-0.318766	0.216524	-0.305891	0.216524	-0.296354	0.216524	-0.292063	0.216524	-0.286818	0.216524	-0.285387	0.216524	-0.283003	0.216524	-0.279665	0.216524	-0.281572	0.216524	-0.280142	0.216524	-0.278234	0.216524	-0.279665	0.216524	-0.278711	0.216524	-0.278711		0.216524	-0.48995	0.216524	-0.422239		0.216524	-0.328302	0.216524	-0.300169	0.216524	-0.278234	0.216524	-0.263453	0.216524	-0.251055	0.216524	-0.246286
0.211524	-0.344038	0.211524	-0.334024	0.211524	-0.319242	0.211524	-0.307798	0.211524	-0.298262	0.211524	-0.293016	0.211524	-0.288248	0.211524	-0.287294	0.211524	-0.28491	0.211524	-0.282049	0.211524	-0.281096	0.211524	-0.281572	0.211524	-0.281096	0.211524	-0.281096	0.211524	-0.280619	0.211524	-0.28348		0.211524	-0.48995	0.211524	-0.4251		0.211524	-0.327826	0.211524	-0.300765	0.211524	-0.279665	0.211524	-0.264406	0.211524	-0.252962	0.211524	-0.24581
0.206524	-0.343084	0.206524	-0.334501	0.206524	-0.321627	0.206524	-0.308752	0.206524	-0.300169	0.206524	-0.293493	0.206524	-0.290632	0.206524	-0.288725	0.206524	-0.286818	0.206524	-0.28348	0.206524	-0.283003	0.206524	-0.280619	0.206524	-0.280142	0.206524	-0.279188	0.206524	-0.279665	0.206524	-0.283003		0.206524	-0.48995	0.206524	-0.4251		0.206524	-0.327349	0.206524	-0.301123	0.206524	-0.280142	0.206524	-0.264883	0.206524	-0.254393	0.206524	-0.246763
0.201447	-0.342131	0.201447	-0.335455	0.201447	-0.32115	0.201447	-0.309706	0.201447	-0.301123	0.201447	-0.296354	0.201447	-0.291586	0.201447	-0.289679	0.201447	-0.287294	0.201447	-0.28491	0.201447	-0.285387	0.201447	-0.284433	0.201447	-0.283957	0.201447	-0.282526	0.201447	-0.28348	0.201447	-0.283957		0.201447	-0.489473	0.201447	-0.427961		0.201447	-0.325918	0.201447	-0.3016	0.201447	-0.281811	0.201447	-0.267267	0.201447	-0.255346	0.201447	-0.248194
0.196446	-0.3407	0.196446	-0.337362	0.196446	-0.323534	0.196446	-0.313044	0.196446	-0.302553	0.196446	-0.298262	0.196446	-0.293016	0.196446	-0.290632	0.196446	-0.290155	0.196446	-0.288725	0.196446	-0.286818	0.196446	-0.286818	0.196446	-0.285387	0.196446	-0.283957	0.196446	-0.286818	0.196446	-0.284433		0.196446	-0.488997	0.196446	-0.427008		0.196446	-0.325441	0.196446	-0.302076	0.196446	-0.28348	0.196446	-0.267267	0.196446	-0.258684	0.196446	-0.250101
0.191368	-0.340223	0.191368	-0.337362	0.191368	-0.326395	0.191368	-0.314474	0.191368	-0.307322	0.191368	-0.3016	0.191368	-0.297308	0.191368	-0.293493	0.191368	-0.291586	0.191368	-0.289679	0.191368	-0.288725	0.191368	-0.289202	0.191368	-0.286818	0.191368	-0.287771	0.191368	-0.288725	0.191368	-0.288248		0.191368	-0.48995	0.191368	-0.429869		0.191368	-0.326395	0.191368	-0.303984	0.191368	-0.283957	0.191368	-0.269651	0.191368	-0.259638	0.191368	-0.252962
0.186368	-0.339866	0.186368	-0.33927	0.186368	-0.327826	0.186368	-0.317812	0.186368	-0.309706	0.186368	-0.302553	0.186368	-0.300646	0.186368	-0.295401	0.186368	-0.294924	0.186368	-0.293016	0.186368	-0.293493	0.186368	-0.291109	0.186368	-0.289679	0.186368	-0.291109	0.186368	-0.291586	0.186368	-0.290632		0.186368	-0.491858	0.186368	-0.436068		0.186368	-0.325441	0.186368	-0.306845	0.186368	-0.286341	0.186368	-0.272989	0.186368	-0.262022	0.186368	-0.2563
0.18129	-0.33927	0.18129	-0.342131	0.18129	-0.33164	0.18129	-0.32115	0.18129	-0.312567	0.18129	-0.309229	0.18129	-0.303984	0.18129	-0.301123	0.18129	-0.301123	0.18129	-0.297308	0.18129	-0.294447	0.18129	-0.293493	0.18129	-0.294447	0.18129	-0.294924	0.18129	-0.294924	0.18129	-0.294924		0.18129	-0.493288	0.18129	-0.438452		0.18129	-0.326872	0.18129	-0.307798	0.18129	-0.290632	0.18129	-0.275373	0.18129	-0.266314	0.18129	-0.258684
0.17629	-0.33927	0.17629	-0.344038	0.17629	-0.333548	0.17629	-0.324965	0.17629	-0.318766	0.17629	-0.311613	0.17629	-0.309229	0.17629	-0.305891	0.17629	-0.30303	0.17629	-0.300169	0.17629	-0.299215	0.17629	-0.298738	0.17629	-0.297308	0.17629	-0.297785	0.17629	-0.298738	0.17629	-0.295877		0.17629	-0.496149	0.17629	-0.44322		0.17629	-0.326872	0.17629	-0.310659	0.17629	-0.292063	0.17629	-0.280142	0.17629	-0.268698	0.17629	-0.262499
0.171211	-0.33927	0.171211	-0.345945	0.171211	-0.337839	0.171211	-0.329256	0.171211	-0.321627	0.171211	-0.317812	0.171211	-0.314951	0.171211	-0.31209	0.171211	-0.307798	0.171211	-0.306845	0.171211	-0.304937	0.171211	-0.302553	0.171211	-0.305891	0.171211	-0.302553	0.171211	-0.302553	0.171211	-0.302076		0.171211	-0.499487	0.171211	-0.450373		0.171211	-0.327826	0.171211	-0.31352	0.171211	-0.297308	0.171211	-0.28491	0.171211	-0.274897	0.171211	-0.267744
0.166212	-0.33927	0.166212	-0.34976	0.166212	-0.342131	0.166212	-0.335455	0.166212	-0.328302	0.166212	-0.324011	0.166212	-0.320196	0.166212	-0.316858	0.166212	-0.314951	0.166212	-0.31352	0.166212	-0.310183	0.166212	-0.309229	0.166212	-0.309706	0.166212	-0.308752	0.166212	-0.308275	0.166212	-0.306845		0.166212	-0.502348	0.166212	-0.453711		0.166212	-0.328779	0.166212	-0.318289	0.166212	-0.302076	0.166212	-0.289679	0.166212	-0.281096	0.166212	-0.272512
0.161212	-0.338316	0.161212	-0.350714	0.161212	-0.346422	0.161212	-0.33927	0.161212	-0.332117	0.161212	-0.33021	0.161212	-0.325918	0.161212	-0.322104	0.161212	-0.32115	0.161212	-0.317335	0.161212	-0.316858	0.161212	-0.313044	0.161212	-0.314951	0.161212	-0.311613	0.161212	-0.312567	0.161212	-0.311136		0.161212	-0.504732	0.161212	-0.459433		0.161212	-0.329256	0.161212	-0.32115	0.161212	-0.307322	0.161212	-0.294924	0.161212	-0.282049	0.161212	-0.277281
0.156134	-0.338793	0.156134	-0.354052	0.156134	-0.350714	0.156134	-0.344038	0.156134	-0.3407	0.156134	-0.334978	0.156134	-0.33164	0.156134	-0.329256	0.156134	-0.328302	0.156134	-0.324488	0.156134	-0.323057	0.156134	-0.320673	0.156134	-0.32115	0.156134	-0.319719	0.156134	-0.319242	0.156134	-0.316381		0.156134	-0.509977	0.156134	-0.467539		0.156134	-0.33164	0.156134	-0.326395	0.156134	-0.311613	0.156134	-0.300646	0.156134	-0.291586	0.156134	-0.282526
0.151134	-0.338316	0.151134	-0.357389	0.151134	-0.355005	0.151134	-0.350714	0.151134	-0.346422	0.151134	-0.342131	0.151134	-0.33927	0.151134	-0.336409	0.151134	-0.334501	0.151134	-0.331163	0.151134	-0.329256	0.151134	-0.326395	0.151134	-0.326395	0.151134	-0.326395	0.151134	-0.324965	0.151134	-0.32258		0.151134	-0.513315	0.151134	-0.477552		0.151134	-0.332594	0.151134	-0.330687	0.151134	-0.317335	0.151134	-0.305891	0.151134	-0.296831	0.151134	-0.290155
0.146055	-0.337839	0.146055	-0.360727	0.146055	-0.360727	0.146055	-0.357866	0.146055	-0.350714	0.146055	-0.350237	0.146055	-0.345469	0.146055	-0.344515	0.146055	-0.341177	0.146055	-0.340223	0.146055	-0.335455	0.146055	-0.334501	0.146055	-0.334978	0.146055	-0.333548	0.146055	-0.332117	0.146055	-0.332117		0.146055	-0.519514	0.146055	-0.487566		0.146055	-0.334501	0.146055	-0.334978	0.146055	-0.325918	0.146055	-0.313997	0.146055	-0.305414	0.146055	-0.297308
0.141055	-0.336409	0.141055	-0.362635	0.141055	-0.365496	0.141055	-0.361681	0.141055	-0.35882	0.141055	-0.356913	0.141055	-0.355005	0.141055	-0.351667	0.141055	-0.348806	0.141055	-0.345945	0.141055	-0.344992	0.141055	-0.341177	0.141055	-0.3407	0.141055	-0.33927	0.141055	-0.341177	0.141055	-0.338793		0.141055	-0.523329	0.141055	-0.496149		0.141055	-0.334978	0.141055	-0.338793	0.141055	-0.33021	0.141055	-0.32115	0.141055	-0.310659	0.141055	-0.304937
0.135977	-0.334501	0.135977	-0.364542	0.135977	-0.368357	0.135977	-0.368357	0.135977	-0.365973	0.135977	-0.363111	0.135977	-0.359774	0.135977	-0.357389	0.135977	-0.355482	0.135977	-0.353575	0.135977	-0.351191	0.135977	-0.347853	0.135977	-0.347376	0.135977	-0.343561	0.135977	-0.345945	0.135977	-0.344038		0.135977	-0.529051	0.135977	-0.506163		0.135977	-0.334978	0.135977	-0.342607	0.135977	-0.335932	0.135977	-0.326395	0.135977	-0.318289	0.135977	-0.311136
0.130977	-0.332117	0.130977	-0.365019	0.130977	-0.370264	0.130977	-0.373125	0.130977	-0.369787	0.130977	-0.368357	0.130977	-0.36788	0.130977	-0.363111	0.130977	-0.362635	0.130977	-0.362158	0.130977	-0.355482	0.130977	-0.356436	0.130977	-0.352621	0.130977	-0.350237	0.130977	-0.351191	0.130977	-0.352621		0.130977	-0.532866	0.130977	-0.51713		0.130977	-0.334501	0.130977	-0.346422	0.130977	-0.341177	0.130977	-0.334024	0.130977	-0.324011	0.130977	-0.317812
0.125899	-0.33021	0.125899	-0.365615	0.125899	-0.373125	0.125899	-0.37694	0.125899	-0.376463	0.125899	-0.375509	0.125899	-0.373125	0.125899	-0.370264	0.125899	-0.369787	0.125899	-0.365496	0.125899	-0.361204	0.125899	-0.36025	0.125899	-0.358343	0.125899	-0.357866	0.125899	-0.35882	0.125899	-0.354528		0.125899	-0.536203	0.125899	-0.52619		0.125899	-0.334024	0.125899	-0.34833	0.125899	-0.344992	0.125899	-0.337362	0.125899	-0.332117	0.125899	-0.325441
0.120899	-0.328302	0.120899	-0.366449	0.120899	-0.37837	0.120899	-0.381231	0.120899	-0.383139	0.120899	-0.381231	0.120899	-0.379324	0.120899	-0.375986	0.120899	-0.376463	0.120899	-0.373125	0.120899	-0.36788	0.120899	-0.365973	0.120899	-0.365496	0.120899	-0.365496	0.120899	-0.362635	0.120899	-0.362158		0.120899	-0.542879	0.120899	-0.538588		0.120899	-0.333548	0.120899	-0.351667	0.120899	-0.351667	0.120899	-0.344038	0.120899	-0.336885	0.120899	-0.330687
0.115821	-0.325918	0.115821	-0.366449	0.115821	-0.378847	0.115821	-0.384569	0.115821	-0.385523	0.115821	-0.385523	0.115821	-0.385523	0.115821	-0.381708	0.115821	-0.381231	0.115821	-0.37837	0.115821	-0.375032	0.115821	-0.372171	0.115821	-0.372171	0.115821	-0.368357	0.115821	-0.366926	0.115821	-0.364065		0.115821	-0.544786	0.115821	-0.552893		0.115821	-0.331163	0.115821	-0.354052	0.115821	-0.356913	0.115821	-0.348806	0.115821	-0.344038	0.115821	-0.337362
0.110821	-0.323057	0.110821	-0.365973	0.110821	-0.380754	0.110821	-0.388384	0.110821	-0.390768	0.110821	-0.391245	0.110821	-0.390768	0.110821	-0.389814	0.110821	-0.386477	0.110821	-0.384092	0.110821	-0.37837	0.110821	-0.378847	0.110821	-0.377417	0.110821	-0.374556	0.110821	-0.372648	0.110821	-0.372171		0.110821	-0.550508	0.110821	-0.562429		0.110821	-0.329256	0.110821	-0.355482	0.110821	-0.361204	0.110821	-0.355482	0.110821	-0.351667	0.110821	-0.344992
0.105821	-0.320196	0.105821	-0.364542	0.105821	-0.380754	0.105821	-0.390768	0.105821	-0.394106	0.105821	-0.393152	0.105821	-0.393629	0.105821	-0.392199	0.105821	-0.391245	0.105821	-0.387907	0.105821	-0.384092	0.105821	-0.380754	0.105821	-0.380754	0.105821	-0.377893	0.105821	-0.377893	0.105821	-0.376463		0.105821	-0.55337	0.105821	-0.573397		0.105821	-0.327349	0.105821	-0.355959	0.105821	-0.364065	0.105821	-0.360727	0.105821	-0.356913	0.105821	-0.352144
0.100742	-0.317335	0.100742	-0.362635	0.100742	-0.381708	0.100742	-0.390291	0.100742	-0.39506	0.100742	-0.397444	0.100742	-0.396967	0.100742	-0.396967	0.100742	-0.394583	0.100742	-0.392199	0.100742	-0.388861	0.100742	-0.38743	0.100742	-0.383615	0.100742	-0.383139	0.100742	-0.381231	0.100742	-0.378847		0.100742	-0.554323	0.100742	-0.582933		0.100742	-0.325441	0.100742	-0.356913	0.100742	-0.366449	0.100742	-0.365496	0.100742	-0.363588	0.100742	-0.357389
0.0957422	-0.31352	0.0957422	-0.36025	0.0957422	-0.380278	0.0957422	-0.388861	0.0957422	-0.395536	0.0957422	-0.396013	0.0957422	-0.396013	0.0957422	-0.39649	0.0957422	-0.39506	0.0957422	-0.392675	0.0957422	-0.390768	0.0957422	-0.389814	0.0957422	-0.388384	0.0957422	-0.386	0.0957422	-0.384092	0.0957422	-0.382185		0.0957422	-0.556707	0.0957422	-0.594378		0.0957422	-0.32258	0.0957422	-0.357389	0.0957422	-0.368357	0.0957422	-0.366926	0.0957422	-0.366449	0.0957422	-0.360727
0.0906649	-0.311136	0.0906649	-0.357866	0.0906649	-0.377417	0.0906649	-0.386	0.0906649	-0.392675	0.0906649	-0.393629	0.0906649	-0.394583	0.0906649	-0.39506	0.0906649	-0.393629	0.0906649	-0.391722	0.0906649	-0.389338	0.0906649	-0.388384	0.0906649	-0.389338	0.0906649	-0.386477	0.0906649	-0.386	0.0906649	-0.384092		0.0906649	-0.559568	0.0906649	-0.600576		0.0906649	-0.319242	0.0906649	-0.354528	0.0906649	-0.367403	0.0906649	-0.369787	0.0906649	-0.36788	0.0906649	-0.362635
0.0856647	-0.307322	0.0856647	-0.354052	0.0856647	-0.373602	0.0856647	-0.382662	0.0856647	-0.387907	0.0856647	-0.391245	0.0856647	-0.391722	0.0856647	-0.390768	0.0856647	-0.389814	0.0856647	-0.390768	0.0856647	-0.389338	0.0856647	-0.38743	0.0856647	-0.384569	0.0856647	-0.385523	0.0856647	-0.382662	0.0856647	-0.383615		0.0856647	-0.558615	0.0856647	-0.606298		0.0856647	-0.316381	0.0856647	-0.353098	0.0856647	-0.366926	0.0856647	-0.36788	0.0856647	-0.367403	0.0856647	-0.362158
0.0805864	-0.306845	0.0805864	-0.352144	0.0805864	-0.370741	0.0805864	-0.381231	0.0805864	-0.385523	0.0805864	-0.385523	0.0805864	-0.387907	0.0805864	-0.386953	0.0805864	-0.387907	0.0805864	-0.38743	0.0805864	-0.386	0.0805864	-0.385523	0.0805864	-0.383139	0.0805864	-0.386477	0.0805864	-0.383139	0.0805864	-0.384569		0.0805864	-0.560999	0.0805864	-0.611544		0.0805864	-0.315428	0.0805864	-0.351667	0.0805864	-0.365973	0.0805864	-0.366449	0.0805864	-0.365973	0.0805864	-0.362635
0.0755863	-0.303984	0.0755863	-0.348806	0.0755863	-0.36788	0.0755863	-0.375509	0.0755863	-0.379324	0.0755863	-0.381231	0.0755863	-0.381708	0.0755863	-0.380754	0.0755863	-0.381231	0.0755863	-0.381231	0.0755863	-0.380278	0.0755863	-0.380278	0.0755863	-0.382185	0.0755863	-0.381708	0.0755863	-0.381708	0.0755863	-0.383139		0.0755863	-0.560999	0.0755863	-0.609636		0.0755863	-0.312567	0.0755863	-0.348806	0.0755863	-0.362158	0.0755863	-0.362635	0.0755863	-0.362635	0.0755863	-0.357866
0.070508	-0.303984	0.070508	-0.347853	0.070508	-0.366449	0.070508	-0.374079	0.070508	-0.375986	0.070508	-0.377417	0.070508	-0.377893	0.070508	-0.377417	0.070508	-0.37694	0.070508	-0.375986	0.070508	-0.377417	0.070508	-0.375986	0.070508	-0.377893	0.070508	-0.375986	0.070508	-0.377893	0.070508	-0.380754		0.070508	-0.559568	0.070508	-0.609636		0.070508	-0.311136	0.070508	-0.347376	0.070508	-0.359297	0.070508	-0.360727	0.070508	-0.356913	0.070508	-0.353098
0.0655079	-0.3016	0.0655079	-0.344992	0.0655079	-0.362158	0.0655079	-0.369787	0.0655079	-0.371218	0.0655079	-0.374079	0.0655079	-0.371695	0.0655079	-0.371218	0.0655079	-0.371695	0.0655079	-0.369787	0.0655079	-0.369787	0.0655079	-0.371695	0.0655079	-0.370741	0.0655079	-0.371695	0.0655079	-0.372648	0.0655079	-0.372648		0.0655079	-0.556231	0.0655079	-0.603914		0.0655079	-0.310183	0.0655079	-0.343561	0.0655079	-0.354528	0.0655079	-0.353575	0.0655079	-0.351191	0.0655079	-0.347376
0.0604296	-0.3016	0.0604296	-0.344515	0.0604296	-0.361204	0.0604296	-0.368357	0.0604296	-0.370741	0.0604296	-0.370741	0.0604296	-0.369787	0.0604296	-0.368834	0.0604296	-0.367403	0.0604296	-0.365496	0.0604296	-0.364065	0.0604296	-0.365973	0.0604296	-0.366926	0.0604296	-0.366926	0.0604296	-0.369787	0.0604296	-0.368834		0.0604296	-0.557661	0.0604296	-0.6001		0.0604296	-0.309706	0.0604296	-0.341654	0.0604296	-0.351191	0.0604296	-0.350714	0.0604296	-0.346899	0.0604296	-0.341654
0.0554304	-0.300646	0.0554304	-0.342131	0.0554304	-0.359297	0.0554304	-0.365496	0.0554304	-0.366449	0.0554304	-0.367403	0.0554304	-0.365973	0.0554304	-0.364065	0.0554304	-0.363111	0.0554304	-0.362158	0.0554304	-0.362158	0.0554304	-0.359297	0.0554304	-0.361204	0.0554304	-0.36025	0.0554304	-0.362158	0.0554304	-0.364542		0.0554304	-0.554323	0.0554304	-0.591993		0.0554304	-0.309229	0.0554304	-0.340223	0.0554304	-0.347853	0.0554304	-0.345945	0.0554304	-0.341177	0.0554304	-0.336885
0.0504303	-0.300169	0.0504303	-0.341177	0.0504303	-0.357866	0.0504303	-0.363588	0.0504303	-0.366449	0.0504303	-0.365019	0.0504303	-0.363588	0.0504303	-0.361681	0.0504303	-0.359297	0.0504303	-0.359297	0.0504303	-0.35882	0.0504303	-0.357866	0.0504303	-0.356913	0.0504303	-0.355959	0.0504303	-0.359774	0.0504303	-0.360727		0.0504303	-0.554323	0.0504303	-0.583887		0.0504303	-0.309229	0.0504303	-0.337839	0.0504303	-0.345945	0.0504303	-0.342607	0.0504303	-0.336885	0.0504303	-0.333071
0.045352	-0.300169	0.045352	-0.3407	0.045352	-0.356436	0.045352	-0.361204	0.045352	-0.363588	0.045352	-0.362158	0.045352	-0.362158	0.045352	-0.35882	0.045352	-0.357389	0.045352	-0.355005	0.045352	-0.354528	0.045352	-0.354528	0.045352	-0.353098	0.045352	-0.354528	0.045352	-0.354528	0.045352	-0.355482		0.045352	-0.551939	0.045352	-0.57435		0.045352	-0.308752	0.045352	-0.336885	0.045352	-0.343084	0.045352	-0.33927	0.045352	-0.334024	0.045352	-0.327826
0.0403519	-0.300169	0.0403519	-0.3407	0.0403519	-0.355482	0.0403519	-0.360727	0.0403519	-0.363111	0.0403519	-0.361204	0.0403519	-0.359774	0.0403519	-0.356436	0.0403519	-0.355959	0.0403519	-0.354528	0.0403519	-0.353575	0.0403519	-0.352144	0.0403519	-0.352144	0.0403519	-0.350714	0.0403519	-0.351667	0.0403519	-0.351667		0.0403519	-0.552416	0.0403519	-0.566244		0.0403519	-0.310183	0.0403519	-0.335932	0.0403519	-0.341654	0.0403519	-0.337839	0.0403519	-0.332594	0.0403519	-0.325441
0.0352736	-0.300646	0.0352736	-0.3407	0.0352736	-0.354052	0.0352736	-0.35882	0.0352736	-0.359774	0.0352736	-0.359774	0.0352736	-0.357866	0.0352736	-0.357389	0.0352736	-0.355005	0.0352736	-0.353098	0.0352736	-0.350237	0.0352736	-0.350237	0.0352736	-0.350714	0.0352736	-0.34976	0.0352736	-0.34976	0.0352736	-0.351191		0.0352736	-0.552297	0.0352736	-0.557184		0.0352736	-0.311136	0.0352736	-0.336409	0.0352736	-0.338793	0.0352736	-0.334978	0.0352736	-0.328302	0.0352736	-0.323534
0.0302734	-0.3016	0.0302734	-0.3407	0.0302734	-0.354052	0.0302734	-0.356913	0.0302734	-0.359297	0.0302734	-0.357866	0.0302734	-0.355959	0.0302734	-0.355959	0.0302734	-0.353575	0.0302734	-0.353098	0.0302734	-0.351191	0.0302734	-0.349283	0.0302734	-0.350237	0.0302734	-0.349283	0.0302734	-0.34976	0.0302734	-0.34976		0.0302734	-0.552416	0.0302734	-0.548124		0.0302734	-0.311613	0.0302734	-0.335455	0.0302734	-0.337362	0.0302734	-0.332594	0.0302734	-0.326872	0.0302734	-0.320673
0.0251951	-0.302076	0.0251951	-0.340223	0.0251951	-0.352621	0.0251951	-0.355482	0.0251951	-0.356436	0.0251951	-0.355959	0.0251951	-0.355005	0.0251951	-0.353575	0.0251951	-0.351667	0.0251951	-0.350237	0.0251951	-0.349283	0.0251951	-0.347376	0.0251951	-0.348806	0.0251951	-0.349164	0.0251951	-0.34833	0.0251951	-0.34833		0.0251951	-0.552416	0.0251951	-0.540018		0.0251951	-0.313044	0.0251951	-0.335455	0.0251951	-0.335455	0.0251951	-0.329733	0.0251951	-0.323534	0.0251951	-0.317812
0.020195	-0.30303	0.020195	-0.3407	0.020195	-0.351667	0.020195	-0.355005	0.020195	-0.356436	0.020195	-0.356436	0.020195	-0.354528	0.020195	-0.352621	0.020195	-0.351191	0.020195	-0.351667	0.020195	-0.347376	0.020195	-0.348806	0.020195	-0.348806	0.020195	-0.348806	0.020195	-0.347376	0.020195	-0.348806		0.020195	-0.550985	0.020195	-0.529051		0.020195	-0.314474	0.020195	-0.334501	0.020195	-0.333548	0.020195	-0.327826	0.020195	-0.321627	0.020195	-0.317335
0.0151176	-0.303507	0.0151176	-0.33927	0.0151176	-0.34976	0.0151176	-0.353098	0.0151176	-0.354528	0.0151176	-0.355005	0.0151176	-0.353575	0.0151176	-0.352621	0.0151176	-0.351667	0.0151176	-0.350237	0.0151176	-0.348806	0.0151176	-0.34833	0.0151176	-0.349283	0.0151176	-0.348806	0.0151176	-0.34976	0.0151176	-0.34833		0.0151176	-0.549555	0.0151176	-0.521898		0.0151176	-0.315905	0.0151176	-0.333548	0.0151176	-0.331163	0.0151176	-0.326872	0.0151176	-0.318289	0.0151176	-0.316024
0.0101175	-0.304461	0.0101175	-0.339746	0.0101175	-0.350237	0.0101175	-0.352621	0.0101175	-0.354528	0.0101175	-0.354528	0.0101175	-0.353575	0.0101175	-0.354528	0.0101175	-0.352144	0.0101175	-0.352144	0.0101175	-0.34976	0.0101175	-0.350237	0.0101175	-0.350237	0.0101175	-0.349283	0.0101175	-0.350237	0.0101175	-0.349283		0.0101175	-0.549078	0.0101175	-0.514746		0.0101175	-0.316858	0.0101175	-0.334024	0.0101175	-0.330687	0.0101175	-0.325918	0.0101175	-0.318766	0.0101175	-0.314474
0.00503922	-0.305414	0.00503922	-0.3407	0.00503922	-0.350237	0.00503922	-0.353575	0.00503922	-0.355959	0.00503922	-0.356436	0.00503922	-0.356436	0.00503922	-0.356913	0.00503922	-0.355482	0.00503922	-0.354052	0.00503922	-0.353575	0.00503922	-0.353575	0.00503922	-0.355482	0.00503922	-0.353575	0.00503922	-0.354052	0.00503922	-0.352621		0.00503922	-0.548124	0.00503922	-0.509977		0.00503922	-0.318766	0.00503922	-0.334024	0.00503922	-0.33021	0.00503922	-0.325441	0.00503922	-0.317335	0.00503922	-0.314474
[truncated: 62 more columns]

## Sheet: Current vs time of last scan
Electrode 1			Electrode 2	Electrode 3			Electrode 4	Electrode 5			Electrode 6	Electrode 7
CV scan16 vs time			CV scan2 vs time			CV scan18 vs time			CV scan6 vs time			CV scan13 vs time
s	µA		s	µA		s	µA		s	µA		s	µA
0	-0.356436		0	-0.548124		0	-0.300169		0	-0.417471		0	-0.433207
0.05	-0.277758		0.05	-0.433207		0.05	-0.236273		0.05	-0.327826		0.05	-0.339746
0.1	-0.232935		0.1	-0.362158		0.1	-0.202417		0.1	-0.27442		0.1	-0.288248
0.15	-0.203371		0.15	-0.311613		0.15	-0.18096		0.15	-0.23818		0.15	-0.249624
0.2	-0.180006		0.2	-0.273466		0.2	-0.163317		0.2	-0.207663		0.2	-0.220537
0.25	-0.161409		0.25	-0.239611		0.25	-0.149488		0.25	-0.185251		0.25	-0.194311
0.3	-0.146627		0.3	-0.211954		0.3	-0.136614		0.3	-0.164747		0.3	-0.173807
0.35	-0.131845		0.35	-0.187159		0.35	-0.124216		0.35	-0.146627		0.35	-0.15521
0.4	-0.119448		0.4	-0.166655		0.4	-0.114202		0.4	-0.131845		0.4	-0.137091
0.45	-0.108004		0.45	-0.148058		0.45	-0.105619		0.45	-0.11754		0.45	-0.123739
0.5	-0.0994205		0.5	-0.130415		0.5	-0.0936985		0.5	-0.105619		0.5	-0.110388
0.55	-0.0874996		0.55	-0.115633		0.55	-0.0865459		0.55	-0.0927448		0.55	-0.0994205
0.6	-0.0784397		0.6	-0.102282		0.6	-0.0784397		0.6	-0.0822544		0.6	-0.0865459
0.65	-0.0674725		0.65	-0.089407		0.65	-0.0674725		0.65	-0.0693798		0.65	-0.0741482
0.7	-0.0603199		0.7	-0.077486		0.7	-0.0574589		0.7	-0.0617504		0.7	-0.0622272
0.75	-0.0479221		0.75	-0.0655651		0.75	-0.0498295		0.75	-0.0517368		0.75	-0.0526905
0.8	-0.0402927		0.8	-0.056982		0.8	-0.0436306		0.8	-0.0407696		0.8	-0.0402927
0.85	-0.0298023		0.85	-0.0436306		0.85	-0.0355244		0.85	-0.0317097		0.85	-0.0298023
0.9	-0.0202656		0.9	-0.036478		0.9	-0.0293255		0.9	-0.0216961		0.9	-0.0221729
0.95	-0.0121593		0.95	-0.0264645		0.95	-0.0226498		0.95	-0.013113		0.95	-0.0107288
1	-0.0026226		1	-0.0174046		1	-0.0150204		1	-0.0026226		1	0.000238419
1.05	0.00882149		1.05	-0.00786781		1.05	-0.00739098		1.05	0.00834465		1.05	0.0121593
1.1	0.0169277		1.1	0.0026226		1.1	-0.000238419		1.1	0.0188351		1.1	0.0207424
1.15	0.0274181		1.15	0.013113		1.15	0.00691414		1.15	0.0293255		1.15	0.0350475
1.2	0.0360012		1.2	0.0212193		1.2	0.0145435		1.2	0.0417233		1.2	0.0450611
1.25	0.0450611		1.25	0.0321865		1.25	0.0197887		1.25	0.0517368		1.25	0.0574589
1.3	0.0536442		1.3	0.0426769		1.3	0.0293255		1.3	0.0617504		1.3	0.0679493
1.35	0.0641346		1.35	0.0507832		1.35	0.033617		1.35	0.0731945		1.35	0.0779629
1.4	0.0703335		1.4	0.0612736		1.4	0.0412464		1.4	0.0827312		1.4	0.0898838
1.45	0.0760555		1.45	0.071764		1.45	0.048399		1.45	0.0908375		1.45	0.0989437
1.5	0.0860691		1.5	0.0822544		1.5	0.0531673		1.5	0.103235		1.5	0.108957
1.55	0.0908375		1.55	0.0917912		1.55	0.0560284		1.55	0.108957		1.55	0.11754
1.6	0.0975132		1.6	0.0994205		1.6	0.0603199		1.6	0.116587		1.6	0.1266
1.65	0.0998974		1.65	0.106573		1.65	0.0607967		1.65	0.120878		1.65	0.131369
1.7	0.104666		1.7	0.114679		1.7	0.0627041		1.7	0.128508		1.7	0.138521
1.75	0.10848		1.75	0.122309		1.75	0.0641346		1.75	0.133753		1.75	0.14472
1.8	0.109911		1.8	0.127077		1.8	0.0665188		1.8	0.137091		1.8	0.148058
1.85	0.114202		1.85	0.133276		1.85	0.0684261		1.85	0.139475		1.85	0.151396
1.9	0.113249		1.9	0.137568		1.9	0.0674725		1.9	0.14472		1.9	0.157118
1.95	0.115633		1.95	0.14329		1.95	0.0693798		1.95	0.146627		1.95	0.157595
2	0.115633		2	0.145197		2	0.0665188		2	0.147581		2	0.160456
2.05	0.11611		2.05	0.151396		2.05	0.068903		2.05	0.148535		2.05	0.160933
2.1	0.119925		2.1	0.15521		2.1	0.0679493		2.1	0.150919		2.1	0.163794
2.15	0.119925		2.15	0.160456		2.15	0.068903		2.15	0.154734		2.15	0.165224
2.2	0.11754		2.2	0.162363		2.2	0.0674725		2.2	0.152826		2.2	0.166178
2.25	0.119925		2.25	0.166655		2.25	0.0674725		2.25	0.156641		2.25	0.167608
2.3	0.119448		2.3	0.169992		2.3	0.0693798		2.3	0.158072		2.3	0.170469
2.35	0.119925		2.35	0.173807		2.35	0.068903		2.35	0.158072		2.35	0.170469
2.4	0.119448		2.4	0.174284		2.4	0.0669956		2.4	0.156164		2.4	0.169039
2.45	0.118494		2.45	0.177145		2.45	0.0650883		2.45	0.157118		2.45	0.170469
2.5	0.118971		2.5	0.181437		2.5	0.0679493		2.5	0.161409		2.5	0.170469
2.55	0.116587		2.55	0.183821		2.55	0.0665188		2.55	0.159025		2.55	0.169516
2.6	0.11611		2.6	0.186682		2.6	0.0669956		2.6	0.159502		2.6	0.170946
2.65	0.115633		2.65	0.188112		2.65	0.0660419		2.65	0.159502		2.65	0.168085
2.7	0.11611		2.7	0.190496		2.7	0.0660419		2.7	0.159979		2.7	0.167608
2.75	0.113249		2.75	0.190973		2.75	0.0650883		2.75	0.158072		2.75	0.165701
2.8	0.114202		2.8	0.19145		2.8	0.0655651		2.8	0.159979		2.8	0.165224
2.85	0.111341		2.85	0.19145		2.85	0.0622272		2.85	0.158548		2.85	0.163317
2.9	0.113249		2.9	0.192404		2.9	0.0627041		2.9	0.159025		2.9	0.163794
2.95	0.112772		2.95	0.192404		2.95	0.0622272		2.95	0.155687		2.95	0.160933
3	0.110388		3	0.194311		3	0.0607967		3	0.156641		3	0.159502
3.05	0.109434		3.05	0.19145		3.05	0.0617504		3.05	0.155687		3.05	0.158072
3.1	0.108957		3.1	0.192404		3.1	0.0612736		3.1	0.15521		3.1	0.158548
3.15	0.106096		3.15	0.190973		3.15	0.0598431		3.15	0.151873		3.15	0.15378
3.2	0.107527		3.2	0.19002		3.2	0.0598431		3.2	0.152349		3.2	0.154257
3.25	0.106573		3.25	0.19002		3.25	0.0598431		3.25	0.150442		3.25	0.151873
3.3	0.105143		3.3	0.190496		3.3	0.0579357		3.3	0.149965		3.3	0.153303
3.35	0.104666		3.35	0.188112		3.35	0.0588894		3.35	0.148535		3.35	0.149965
3.4	0.103235		3.4	0.19002		3.4	0.0565052		3.4	0.148058		3.4	0.147581
3.45	0.103235		3.45	0.187635		3.45	0.0560284		3.45	0.148535		3.45	0.146627
3.5	0.100851		3.5	0.186205		3.5	0.0550747		3.5	0.145674		3.5	0.145674
3.55	0.100374		3.55	0.187159		3.55	0.054121		3.55	0.145197		3.55	0.142813
3.6	0.0998974		3.6	0.185728		3.6	0.0531673		3.6	0.143766		3.6	0.143766
3.65	0.0984669		3.65	0.185728		3.65	0.0536442		3.65	0.142813		3.65	0.141382
3.7	0.09799		3.7	0.184774		3.7	0.0526905		3.7	0.140429		3.7	0.139952
3.75	0.09799		3.75	0.185251		3.75	0.0517368		3.75	0.139952		3.75	0.139952
3.8	0.0970364		3.8	0.183344		3.8	0.054121		3.8	0.138044		3.8	0.138521
3.85	0.0975132		3.85	0.183821		3.85	0.0531673		3.85	0.136614		3.85	0.137568
3.9	0.095129		3.9	0.183344		3.9	0.0526905		3.9	0.136137		3.9	0.136137
3.95	0.0965595		3.95	0.181437		3.95	0.0536442		3.95	0.136137		3.95	0.13566
4	0.0936985		4	0.183344		4	0.05126		4	0.136614		4	0.134706
4.05	0.0946522		4.05	0.184774		4.05	0.0531673		4.05	0.138521		4.05	0.137091
4.1	0.0956059		4.1	0.184298		4.1	0.0517368		4.1	0.137091		4.1	0.136614
4.15	0.0936985		4.15	0.185251		4.15	0.0526905		4.15	0.135183		4.15	0.136137
4.2	0.0941753		4.2	0.185728		4.2	0.0531673		4.2	0.134706		4.2	0.13566
4.25	0.0946522		4.25	0.185728		4.25	0.054121		4.25	0.136137		4.25	0.137568
4.3	0.0970364		4.3	0.188112		4.3	0.054121		4.3	0.136137		4.3	0.137568
4.35	0.0956059		4.35	0.189066		4.35	0.0545979		4.35	0.135183		4.35	0.137091
4.4	0.0956059		4.4	0.190496		4.4	0.056982		4.4	0.136614		4.4	0.138521
4.45	0.0960827		4.45	0.192404		4.45	0.0565052		4.45	0.13566		4.45	0.137568
4.5	0.0970364		4.5	0.194311		4.5	0.0574589		4.5	0.136614		4.5	0.139475
4.55	0.0989437		4.55	0.195742		4.55	0.056982		4.55	0.137568		4.55	0.140429
4.6	0.100851		4.6	0.197649		4.6	0.0574589		4.6	0.138521		4.6	0.140905
4.65	0.100374		4.65	0.201464		4.65	0.0593662		4.65	0.139952		4.65	0.143766
4.7	0.104189		4.7	0.205278		4.7	0.0603199		4.7	0.140905		4.7	0.145197
4.75	0.103235		4.75	0.208139		4.75	0.0612736		4.75	0.142336		4.75	0.146627
4.8	0.104189		4.8	0.212908		4.8	0.0617504		4.8	0.143766		4.8	0.148058
4.85	0.105143		4.85	0.216246		4.85	0.0636578		4.85	0.146151		4.85	0.150442
4.9	0.106573		4.9	0.221491		4.9	0.0655651		4.9	0.148535		4.9	0.150442
4.95	0.109911		4.95	0.226736		4.95	0.0669956		4.95	0.149965		4.95	0.152826
5	0.108957		5	0.231981		5	0.0684261		5	0.152349		5	0.156164
5.05	0.111341		5.05	0.237703		5.05	0.0703335		5.05	0.158072		5.05	0.157595
5.1	0.113726		5.1	0.243425		5.1	0.0722408		5.1	0.158548		5.1	0.158548
5.15	0.114679		5.15	0.251055		5.15	0.0751019		5.15	0.165224		5.15	0.163317
5.2	0.11754		5.2	0.255346		5.2	0.0779629		5.2	0.166178		5.2	0.166178
5.25	0.119448		5.25	0.264406		5.25	0.0798702		5.25	0.168562		5.25	0.168562
5.3	0.122309		5.3	0.271559		5.3	0.0817776		5.3	0.173807		5.3	0.170469
5.35	0.1266		5.35	0.277758		5.35	0.0846386		5.35	0.177622		5.35	0.173807
5.4	0.128031		5.4	0.287771		5.4	0.089407		5.4	0.18096		5.4	0.179052
5.45	0.131369		5.45	0.295877		5.45	0.092268		5.45	0.187159		5.45	0.180483
5.5	0.134706		5.5	0.304461		5.5	0.095129		5.5	0.192881		5.5	0.185728
5.55	0.140905		5.55	0.31352		5.55	0.0994205		5.55	0.198126		5.55	0.19002
5.6	0.143766		5.6	0.32258		5.6	0.103235		5.6	0.205278		5.6	0.195265
5.65	0.148058		5.65	0.331163		5.65	0.108957		5.65	0.211		5.65	0.198126
5.7	0.154257		5.7	0.341177		5.7	0.113249		5.7	0.219584		5.7	0.204802
5.75	0.157595		5.75	0.348806		5.75	0.118494		5.75	0.226259		5.75	0.208616
5.8	0.164747		5.8	0.360727		5.8	0.125647		5.8	0.23675		5.8	0.216246
5.85	0.168085		5.85	0.368357		5.85	0.131369		5.85	0.245333		5.85	0.221014
5.9	0.175714		5.9	0.379801		5.9	0.138044		5.9	0.252008		5.9	0.22769
5.95	0.181913		5.95	0.390291		5.95	0.145197		5.95	0.262499		5.95	0.233889
6	0.190496		6	0.400782		6	0.154734		6	0.275373		6	0.242949
6.05	0.197649		6.05	0.407934		6.05	0.160456		6.05	0.283003		6.05	0.24724
6.1	0.203848		6.1	0.418901		6.1	0.169992		6.1	0.294447		6.1	0.256777
6.15	0.214338		6.15	0.428915		6.15	0.179529		6.15	0.307798		6.15	0.264406
6.2	0.225306		6.2	0.439405		6.2	0.189066		6.2	0.318289		6.2	0.272989
6.25	0.23675		6.25	0.446558		6.25	0.200987		6.25	0.331163		6.25	0.280619
6.3	0.246763		6.3	0.456572		6.3	0.209093		6.3	0.345469		6.3	0.289679
6.35	0.257254		6.35	0.466585		6.35	0.221491		6.35	0.359297		6.35	0.299215
6.4	0.268698		6.4	0.477076		6.4	0.235796		6.4	0.375032		6.4	0.311136
6.45	0.279665		6.45	0.484228		6.45	0.246286		6.45	0.389338		6.45	0.322104
6.5	0.29254		6.5	0.496149		6.5	0.258207		6.5	0.406504		6.5	0.331163
6.55	0.305414		6.55	0.507116		6.55	0.272036		6.55	0.424147		6.55	0.344992
6.6	0.319242		6.6	0.520468		6.6	0.286341		6.6	0.44179		6.6	0.355959
6.65	0.333071		6.65	0.530958		6.65	0.300646		6.65	0.462294		6.65	0.368834
6.7	0.348806		6.7	0.545263		6.7	0.316381		6.7	0.47946		6.7	0.381231
6.75	0.363111		6.75	0.560999		6.75	0.333071		6.75	0.499964		6.75	0.396967
6.8	0.378847		6.8	0.57292		6.8	0.347853		6.8	0.519037		6.8	0.407934
6.85	0.397444		6.85	0.589132		6.85	0.365019		6.85	0.540018		6.85	0.4251
6.9	0.415564		6.9	0.605822		6.9	0.383615		6.9	0.560522		6.9	0.439882
6.95	0.432253		6.95	0.622988		6.95	0.400782		6.95	0.580549		6.95	0.455141
7	0.448465		7	0.639205		7	0.419378		7	0.602961		7	0.4704
7.05	0.464201		7.05	0.656848		7.05	0.435591		7.05	0.622988		7.05	0.485182
7.1	0.482798		7.1	0.673537		7.1	0.453711		7.1	0.644927		7.1	0.501394
7.15	0.500441		7.15	0.690227		7.15	0.471354		7.15	0.661616		7.15	0.516653
7.2	0.51713		7.2	0.7093		7.2	0.488997		7.2	0.68212		7.2	0.531435
7.25	0.533819		7.25	0.729327		7.25	0.505209		7.25	0.699763		7.25	0.546694
7.3	0.550508		7.3	0.747447		7.3	0.522852		7.3	0.722651		7.3	0.564814
7.35	0.567198		7.35	0.76509		7.35	0.537634		7.35	0.736957		7.35	0.578642
7.4	0.581026		7.4	0.782733		7.4	0.552416		7.4	0.753646		7.4	0.59104
7.45	0.592947		7.45	0.799899		7.45	0.56529		7.45	0.766997		7.45	0.604391
7.5	0.606775		7.5	0.817065		7.5	0.578642		7.5	0.781779		7.5	0.614882
7.55	0.617743		7.55	0.833755		7.55	0.585794		7.55	0.794654		7.55	0.625854
7.6	0.627761		7.6	0.850444		7.6	0.596285		7.6	0.807528		7.6	0.635867
7.65	0.636821		7.65	0.86904		7.65	0.604868		7.65	0.819449		7.65	0.644927
7.7	0.645881		7.7	0.888591		7.7	0.61059		7.7	0.830894		7.7	0.655417
7.75	0.652556		7.75	0.909572		7.75	0.617743		7.75	0.842338		7.75	0.666385
7.8	0.659709		7.8	0.926738		7.8	0.61965		7.8	0.850921		7.8	0.674968
7.85	0.666385		7.85	0.95058		7.85	0.626807		7.85	0.864749		7.85	0.68975
7.9	0.676398		7.9	0.974898		7.9	0.640635		7.9	0.881438		7.9	0.713592
7.95	0.696425		7.95	1.01114		7.95	0.666385		7.95	0.907664		7.95	0.757461
8	0.731235		8	1.04595		8	0.704532		8	0.94295		8	0.822787
8.05	0.791316		8.05	1.10317		8.05	0.786548		8.05	1.00017		8.05	0.941997
8.1	0.896697		8.1	1.17088		8.1	0.934367		8.1	1.08934		8.1	1.14275
8.15	1.09554		8.15	1.27101		8.15	1.21141		8.15	1.24383		8.15	1.50609
8.2	1.4236		8.2	1.39165		8.2	1.683		8.2	1.48368		8.2	2.0826
8.25	1.98532		8.25	1.56093		8.25	2.47217		8.25	1.87803		8.25	2.98525
8.3	2.91039		8.3	1.79983		8.3	3.68287		8.3	2.55514		8.3	4.25984
8.35	4.27128		8.35	2.11979		8.35	5.30555		8.35	3.60037		8.35	5.7142
8.4	5.87347		8.4	2.52844		8.4	6.97592		8.4	4.92694		8.4	6.95589
8.45	7.32258		8.45	3.03007		8.45	8.29009		8.45	6.26876		8.45	7.80561
8.5	8.34015		8.5	3.60466		8.5	9.09356		8.5	7.35262		8.5	8.26672
8.55	8.88899		8.55	4.20882		8.55	9.46454		8.55	8.08599		8.55	8.43886
8.6	9.05827		8.6	4.78103		8.6	9.48838		8.6	8.49846		8.6	8.41263
8.65	8.99771		8.65	5.30841		8.65	9.31529		8.65	8.70398		8.65	8.32394
8.7	8.90187		8.7	5.82864		8.7	9.1317		8.7	8.86324		8.7	8.28436
8.75	8.77789		8.75	6.30643		8.75	8.93763		8.75	8.97339		8.75	8.24383
8.8	8.71018		8.8	6.78184		8.8	8.80841		8.8	9.1174		8.8	8.25718
8.85	8.63484		8.85	7.21529		8.85	8.68014		8.85	9.22516		8.85	8.26005
8.9	8.63436		8.9	7.68974		8.9	8.63293		8.9	9.38872		8.9	8.32394
8.95	8.61815		8.95	8.12939		8.95	8.58		8.95	9.49792		8.95	8.3721
9	8.60957		9	8.54853		9	8.54424		9	9.58566		9	8.42217
9.05	8.6501		9.05	8.99533		9.05	8.5595		9.05	9.70201		9.05	8.52517
9.1	8.72162		9.1	9.44213		9.1	8.61624		9.1	9.81978		9.1	8.6563
9.15	8.80364		9.15	9.85841		9.15	8.69683		9.15	9.9204		9.15	8.79124
9.2	8.93525		9.2	10.2938		9.2	8.83368		9.2	10.0482		9.2	8.96815
9.25	9.08116		9.25	10.7		9.25	8.98007		9.25	10.175		9.25	9.13886
9.3	9.25473		9.3	11.113		9.3	9.15221		9.3	10.3305		9.3	9.32387
9.35	9.37919		9.35	11.4496		9.35	9.26045		9.35	10.4401		9.35	9.44642
9.4	9.5189		9.4	11.8034		9.4	9.36726		9.4	10.5465		9.4	9.57564
9.45	9.65098		9.45	12.1553		9.45	9.4531		9.45	10.691		9.45	9.69819
9.5	9.72299		9.5	12.4453		9.5	9.47312		9.5	10.8026		9.5	9.76304
9.55	9.76638		9.55	12.7113		9.55	9.46454		9.55	10.8636		9.55	9.80739
9.6	9.80357		9.6	12.9641		9.6	9.45024		9.6	10.9141		9.6	9.84601
9.65	9.83075		9.65	13.2058		9.65	9.43164		9.65	10.9609		9.65	9.88177
9.7	9.8174		9.7	13.3946		9.7	9.38682		9.7	10.979		9.7	9.88797
9.75	9.76495		9.75	13.4962		9.75	9.29478		9.75	10.927		9.75	9.84935
9.8	9.77115		9.8	13.6464		9.8	9.25711		9.8	10.9337		9.8	9.87033
9.85	9.77496		9.85	13.7656		9.85	9.21086		9.85	10.928		9.85	9.88702
9.9	9.77496		9.9	13.8662		9.9	9.1832		9.9	10.9227		9.9	9.90943
9.95	9.76304		9.95	13.9134		9.95	9.14124		9.95	10.8841		9.95	9.89036
10	9.78974		10	13.9716		10	9.12789		10	10.8688		10	9.90705
10.05	9.80643		10.05	14.0212		10.05	9.12074		10.05	10.856		10.05	9.93804
10.1	9.81883		10.1	14.0532		10.1	9.13504		10.1	10.8393		10.1	9.95473
10.15	9.80596		10.15	14.0417		10.15	9.11692		10.15	10.7921		10.15	9.93804
10.2	9.83314		10.2	14.0732		10.2	9.13075		10.2	10.7859		10.2	9.95759
10.25	9.85507		10.25	14.0904		10.25	9.14315		10.25	10.7696		10.25	9.96903
10.3	9.90561		10.3	14.1395		10.3	9.18129		10.3	10.7801		10.3	10.0015
10.35	9.91324		10.35	14.1328		10.35	9.17986		10.35	10.742		10.35	9.98763
10.4	9.94805		10.4	14.1738		10.4	9.2099		10.4	10.7363		10.4	9.99383
10.45	9.9471		10.45	14.1838		10.45	9.20275		10.45	10.6914		10.45	9.95282
10.5	9.9595		10.5	14.2415		10.5	9.20228		10.5	10.669		10.5	9.91467
10.55	9.93804		10.55	14.3045		10.55	9.16031		10.55	10.6242		10.55	9.82884
10.6	9.86318		10.6	14.3712		10.6	9.0535		10.6	10.5522		10.6	9.68913
10.65	9.73681		10.65	14.4537		10.65	8.88613		10.65	10.4568		10.65	9.50507
10.7	9.53177		10.7	14.5138		10.7	8.63055		10.7	10.3128		10.7	9.26856
10.75	9.25807		10.75	14.5324		10.75	8.31965		10.75	10.1316		10.75	9.01154
10.8	8.93668		10.8	14.4814		10.8	7.98204		10.8	9.91134		10.8	8.74737
10.85	8.62149		10.85	14.3784		10.85	7.67162		10.85	9.68913		10.85	8.5142
10.9	8.31774		10.9	14.1862		10.9	7.39077		10.9	9.45262		10.9	8.29485
10.95	6.52578		10.95	11.4391		10.95	5.78811		10.95	7.53334		10.95	6.60732
11	5.27312		11	9.42973		11	4.66897		11	6.1691		11	5.39805
11.05	4.35664		11.05	7.92149		11.05	3.85214		11.05	5.15868		11.05	4.50017
11.1	3.65569		11.1	6.73749		11.1	3.2251		11.1	4.37619		11.1	3.80112
11.15	3.1035		11.15	5.79193		11.15	2.73396		11.15	3.7563		11.15	3.24608
11.2	2.65909		11.2	5.01945		11.2	2.33913		11.2	3.25181		11.2	2.79547
11.25	2.30099		11.25	4.38334		11.25	2.01775		11.25	2.83981		11.25	2.42783
11.3	2.00249		11.3	3.85024		11.3	1.75262		11.3	2.49506		11.3	2.12027
11.35	1.75119		11.35	3.39533		11.35	1.52994		11.35	2.20276		11.35	1.85943
11.4	1.54281		11.4	3.01243		11.4	1.3454		11.4	1.95766		11.4	1.64247
11.45	1.36066		11.45	2.67578		11.45	1.1828		11.45	1.74261		11.45	1.45317
11.5	1.20712		11.5	2.38825		11.5	1.04785		11.5	1.56093		11.5	1.29247
11.55	1.06884		11.55	2.13028		11.55	0.927691		11.55	1.39547		11.55	1.14799
11.6	0.953441		11.6	1.90712		11.6	0.825648		11.6	1.25432		11.6	1.02592
11.65	0.850444		11.65	1.70923		11.65	0.734096		11.65	1.13035		11.65	0.916247
11.7	0.762706		11.7	1.53804		11.7	0.656848		11.7	1.02354		11.7	0.823264
11.75	0.681643		11.75	1.38164		11.75	0.588179		11.75	0.92483		11.75	0.738864
11.8	0.61202		11.8	1.24479		11.8	0.52619		11.8	0.837569		11.8	0.663047
11.85	0.549555		11.85	1.12129		11.85	0.4704		11.85	0.760322		11.85	0.595808
11.9	0.494242		11.9	1.01305		11.9	0.422239		11.9	0.690227		11.9	0.537157
11.95	0.442743		11.95	0.911956		11.95	0.37837		11.95	0.627284		11.95	0.482798
12	0.397444		12	0.823741		12	0.338316		12	0.569582		12	0.435114
12.05	0.357389		12.05	0.743155		12.05	0.303507		12.05	0.519514		12.05	0.391245
12.1	0.322104		12.1	0.672107		12.1	0.272512		12.1	0.474691		12.1	0.355005
12.15	0.287771		12.15	0.605345		12.15	0.241995		12.15	0.430822		12.15	0.317812
12.2	0.256777		12.2	0.543356		12.2	0.214815		12.2	0.392199		12.2	0.28348
12.25	0.228167		12.25	0.488043		12.25	0.19002		12.25	0.355005		12.25	0.253439
12.3	0.202417		12.3	0.438452		12.3	0.168085		12.3	0.322104		12.3	0.225782
12.35	0.177622		12.35	0.392199		12.35	0.146627		12.35	0.291109		12.35	0.20051
12.4	0.154257		12.4	0.347853		12.4	0.126123		12.4	0.261068		12.4	0.174761
12.45	0.133276		12.45	0.308275		12.45	0.106573		12.45	0.234365		12.45	0.152349
12.5	0.114679		12.5	0.272512		12.5	0.0898838		12.5	0.207186		12.5	0.131845
12.55	0.0932217		12.55	0.235796		12.55	0.0727177		12.55	0.183821		12.55	0.109434
12.6	0.0751019		12.6	0.203371		12.6	0.0560284		12.6	0.160933		12.6	0.0908375
12.65	0.0560284		12.65	0.17333		12.65	0.0393391		12.65	0.138521		12.65	0.0722408
12.7	0.0388622		12.7	0.14329		12.7	0.0231266		12.7	0.116587		12.7	0.0536442
12.75	0.0216961		12.75	0.115633		12.75	0.00739098		12.75	0.0946522		12.75	0.0360012
12.8	0.00452995		12.8	0.089407		12.8	-0.00739098		12.8	0.0741482		12.8	0.0183582
12.85	-0.0126362		12.85	0.0631809		12.85	-0.0226498		12.85	0.0560284		12.85	0.00214577
12.9	-0.0288486		12.9	0.0374317		12.9	-0.0360012		12.9	0.0350475		12.9	-0.0145435
12.95	-0.0469685		12.95	0.0126362		12.95	-0.0536442		12.95	0.0150204		12.95	-0.0317097
13	-0.0631809		13	-0.0116825		13	-0.0679493		13	-0.00500679		13	-0.0474453
13.05	-0.0822544		13.05	-0.0374317		13.05	-0.0841618		13.05	-0.0245571		13.05	-0.0650883
13.1	-0.0989437		13.1	-0.0607967		13.1	-0.100851		13.1	-0.0445843		13.1	-0.0817776
13.15	-0.118017		13.15	-0.0851154		13.15	-0.118494		13.15	-0.0660419		13.15	-0.101805
13.2	-0.134706		13.2	-0.109434		13.2	-0.134706		13.2	-0.0855923		13.2	-0.116587
13.25	-0.15521		13.25	-0.136137		13.25	-0.152826		13.25	-0.108957		13.25	-0.137091
13.3	-0.177145		13.3	-0.163317		13.3	-0.171423		13.3	-0.130892		13.3	-0.156641
13.35	-0.198603		13.35	-0.19002		13.35	-0.192404		13.35	-0.154734		13.35	-0.177622
13.4	-0.221968		13.4	-0.219107		13.4	-0.213385		13.4	-0.179052		13.4	-0.19908
13.45	-0.24581		13.45	-0.249147		13.45	-0.235796		13.45	-0.203371		13.45	-0.220537
13.5	-0.272036		13.5	-0.281572		13.5	-0.259638		13.5	-0.229597		13.5	-0.244856
13.55	-0.298738		13.55	-0.314474		13.55	-0.286818		13.55	-0.260115		13.55	-0.269651
13.6	-0.326872		13.6	-0.347376		13.6	-0.311136		13.6	-0.287294		13.6	-0.294924
13.65	-0.355959		13.65	-0.382185		13.65	-0.337839		13.65	-0.317812		13.65	-0.320673
13.7	-0.390291		13.7	-0.42367		13.7	-0.371218		13.7	-0.355005		13.7	-0.352621
13.75	-0.427008		13.75	-0.464678		13.75	-0.404596		13.75	-0.389814		13.75	-0.384569
13.8	-0.465155		13.8	-0.512362		13.8	-0.44179		13.8	-0.429392		13.8	-0.419855
13.85	-0.504732		13.85	-0.557661		13.85	-0.47946		13.85	-0.467539		13.85	-0.454664
13.9	-0.552416		13.9	-0.613928		13.9	-0.522375		13.9	-0.516176		13.9	-0.496626
13.95	-0.599146		13.95	-0.665431		13.95	-0.566721		13.95	-0.559568		13.95	-0.537157
14	-0.651603		14	-0.72742		14	-0.617743		14	-0.609159		14	-0.583887
14.05	-0.706439		14.05	-0.788455		14.05	-0.667338		14.05	-0.664954		14.05	-0.630145
14.1	-0.771766		14.1	-0.865226		14.1	-0.729327		14.1	-0.730281		14.1	-0.687366
14.15	-0.84043		14.15	-0.946288		14.15	-0.795608		14.15	-0.797515		14.15	-0.749354
14.2	-0.918155		14.2	-1.03403		14.2	-0.868564		14.2	-0.872855		14.2	-0.814681
14.25	-0.999694		14.25	-1.12558		14.25	-0.944381		14.25	-0.95058		14.25	-0.883346
14.3	-1.08743		14.3	-1.22571		14.3	-1.02687		14.3	-1.03355		14.3	-0.956779
14.35	-1.18948		14.35	-1.34206		14.35	-1.12272		14.35	-1.13225		14.35	-1.04595
14.4	-1.3001		14.4	-1.46461		14.4	-1.2281		14.4	-1.23859		14.4	-1.1375
14.45	-1.4236		14.45	-1.60003		14.45	-1.34206		14.45	-1.35446		14.45	-1.2405
14.5	-1.55855		14.5	-1.75167		14.5	-1.47176		14.5	-1.48368		14.5	-1.35303
14.55	-1.71686		14.55	-1.92476		14.55	-1.62149		14.55	-1.63293		14.55	-1.48416
14.6	-1.88519		14.6	-2.11311		14.6	-1.78171		14.6	-1.79267		14.6	-1.62387
14.65	-2.07735		14.65	-2.32006		14.65	-1.96243		14.65	-1.97531		14.65	-1.7798
14.7	-2.28716		14.7	-2.54417		14.7	-2.16127		14.7	-2.17224		14.7	-1.95051
14.75	-2.52796		14.75	-2.80262		14.75	-2.3892		14.75	-2.39779		14.75	-2.14411
14.8	-2.80024		14.8	-3.08968		14.8	-2.64574		14.8	-2.65432		14.8	-2.3625
14.85	-3.10875		14.85	-3.41202		14.85	-2.93709		14.85	-2.94233		14.85	-2.60616
14.9	-3.46257		14.9	-3.77776		14.9	-3.26945		14.9	-3.27183		14.9	-2.88321
14.95	-3.86597		14.95	-4.19117		14.95	-3.65283		14.95	-3.65044		14.95	-3.19649
15	-4.33041		15	-4.65991		15	-4.09056		15	-4.08293		15	-3.55841
15.05	-4.83443		15.05	-5.16202		15.05	-4.56597		15.05	-4.55501		15.05	-3.94513
15.1	-5.43763		15.1	-5.75998		15.1	-5.13579		15.1	-5.12483		15.1	-4.41625
15.15	-6.10902		15.15	-6.40943		15.15	-5.76665		15.15	-5.75283		15.15	-4.93457
15.2	-6.88341		15.2	-7.15807		15.2	-6.50623		15.2	-6.48859		15.2	-5.5392
15.25	-7.75984		15.25	-7.9892		15.25	-7.34022		15.25	-7.31781		15.25	-6.22251
15.3	-8.75309		15.3	-8.91284		15.3	-8.28579		15.3	-8.26577		15.3	-7.00167
15.35	-9.83361		15.35	-9.90895		15.35	-9.32196		15.35	-9.31242		15.35	-7.86474
15.4	-11.0267		15.4	-10.9933		15.4	-10.4721		15.4	-10.4726		15.4	-8.83654
15.45	-12.3547		15.45	-12.1983		15.45	-11.7624		15.45	-11.7777		15.45	-9.94901
15.5	-13.7241		15.5	-13.4271		15.5	-13.11		15.5	-13.1438		15.5	-11.1421
15.55	-15.1194		15.55	-14.6783		15.55	-14.5047		15.55	-14.5619		15.55	-12.429
15.6	-16.4521		15.6	-15.8661		15.6	-15.8561		15.6	-15.9448		15.6	-13.7451
15.65	-17.753		15.65	-17.0558		15.65	-17.2065		15.65	-17.3405		15.65	-15.1599
15.7	-18.8063		15.7	-18.029		15.7	-18.3285		15.7	-18.5188		15.7	-16.4765
15.75	-19.6012		15.75	-18.7939		15.75	-19.2102		15.75	-19.4686		15.75	-17.6891
15.8	-19.9307		15.8	-19.1558		15.8	-19.6379		15.8	-19.9722		15.8	-18.5784
15.85	-20.1095		15.85	-19.4267		15.85	-19.9149		15.85	-20.336		15.85	-19.4062
15.9	-19.8048		15.9	-19.2707		15.9	-19.7037		15.9	-20.2115		15.9	-19.8086
15.95	-19.1777		15.95	-18.8568		15.95	-19.152		15.95	-19.7614		15.95	-19.8878
16	-18.1597		16	-18.1077		16	-18.1964		16	-18.9093		16	-19.5068
16.05	-17.0096		16.05	-17.2656		16.05	-17.0882		16.05	-17.9203		16.05	-18.8916
16.1	-15.6367		16.1	-16.2194		16.1	-15.7321		16.1	-16.6858		16.1	-17.9022
16.15	-14.2129		16.15	-15.1127		16.15	-14.3087		16.15	-15.373		16.15	-16.6987
16.2	-12.8019		16.2	-13.9816		16.2	-12.8825		16.2	-14.0398		16.2	-15.3587
16.25	-11.4868		16.25	-12.9059		16.25	-11.5507		16.25	-12.7786		16.25	-14.0031
16.3	-10.2775		16.3	-11.8716		16.3	-10.3195		16.3	-11.5951		16.3	-12.6598
16.35	-9.19131		16.35	-10.897		16.35	-9.2161		16.35	-10.5107		16.35	-11.3857
16.4	-8.23048		16.4	-9.99383		16.4	-8.23668		16.4	-9.53368		16.4	-10.2141
16.45	-7.40412		16.45	-9.18082		16.45	-7.39697		16.45	-8.68205		16.45	-9.18177
16.5	-6.66978		16.5	-8.41454		16.5	-6.65119		16.5	-7.90527		16.5	-8.24908
16.55	-6.04227		16.55	-7.72884		16.55	-6.01223		16.55	-7.22769		16.55	-7.44513
16.6	-5.502		16.6	-7.11182		16.6	-5.4629		16.6	-6.63116		16.6	-6.75371
16.65	-5.02517		16.65	-6.53436		16.65	-4.97748		16.65	-6.0847		16.65	-6.14002
16.7	-4.61843		16.7	-6.02129		16.7	-4.56836		16.7	-5.60357		16.7	-5.62217
16.75	-4.25126		16.75	-5.52585		16.75	-4.1988		16.75	-5.14628		16.75	-5.1563
16.8	-3.93368		16.8	-5.0781		16.8	-3.88123		16.8	-4.73239		16.8	-4.75337
16.85	-3.64329		16.85	-4.64799		16.85	-3.59608		16.85	-4.33661		16.85	-4.38859
16.9	-3.38484		16.9	-4.25173		16.9	-3.34622		16.9	-3.97374		16.9	-4.06481
16.95	-3.15119		16.95	-3.88075		16.95	-3.11924		16.95	-3.62994		16.95	-3.7749
17	-2.939		17	-3.53838		17	-2.91992		17	-3.31379		17	-3.5112
17.05	-2.74206		17.05	-3.21557		17.05	-2.73491		17.05	-3.01529		17.05	-3.26659
17.1	-2.56182		17.1	-2.92755		17.1	-2.56563		17.1	-2.7454		17.1	-3.04342
17.15	-2.39302		17.15	-2.65671		17.15	-2.40971		17.15	-2.49601		17.15	-2.83266
17.2	-2.23709		17.2	-2.41781		17.2	-2.2657		17.2	-2.27047		17.2	-2.6405
17.25	-2.08164		17.25	-2.1937		17.25	-2.12027		17.25	-2.05685		17.25	-2.44928
17.3	-1.93907		17.3	-1.992		17.3	-1.98914		17.3	-1.86897		17.3	-2.27142
17.35	-1.7984		17.35	-1.81747		17.35	-1.86038		17.35	-1.69302		17.35	-2.10548
17.4	-1.66679		17.4	-1.66154		17.4	-1.73212		17.4	-1.53661		17.4	-1.94336
17.45	-1.53232		17.45	-1.51992		17.45	-1.60051		17.45	-1.39213		17.45	-1.78648
17.5	-1.39499		17.5	-1.39404		17.5	-1.46509		17.5	-1.25623		17.5	-1.63389
17.55	-1.26005		17.55	-1.2858		17.55	-1.3249		17.55	-1.1375		17.55	-1.48845
17.6	-1.12129		17.6	-1.18804		17.6	-1.17946		17.6	-1.02687		17.6	-1.3454
17.65	-0.982051		17.65	-1.10126		17.65	-1.02687		17.65	-0.926738		17.65	-1.20759
17.7	-0.847106		17.7	-1.02497		17.7	-0.875716		17.7	-0.837569		17.7	-1.07837
17.75	-0.729327		17.75	-0.956302		17.75	-0.738387		17.75	-0.757461		17.75	-0.955825
17.8	-0.639205		17.8	-0.897174		17.8	-0.629668		17.8	-0.692611		17.8	-0.84949
17.85	-0.575304		17.85	-0.842814		17.85	-0.5548		17.85	-0.640635		17.85	-0.762229
17.9	-0.532389		17.9	-0.798469		17.9	-0.507593		17.9	-0.598669		17.9	-0.689273
17.95	-0.503302		17.95	-0.758891		17.95	-0.477552		17.95	-0.567675		17.95	-0.641112
18	-0.480413		18	-0.724082		18	-0.456095		18	-0.541925		18	-0.602484
18.05	-0.466108		18.05	-0.695472		18.05	-0.437498		18.05	-0.518084		18.05	-0.573397
18.1	-0.449419		18.1	-0.669723		18.1	-0.4251		18.1	-0.499487		18.1	-0.549555
18.15	-0.437498		18.15	-0.643497		18.15	-0.414133		18.15	-0.485182		18.15	-0.530481
18.2	-0.427485		18.2	-0.625854		18.2	-0.403166		18.2	-0.469446		18.2	-0.517607
18.25	-0.416517		18.25	-0.603914		18.25	-0.394106		18.25	-0.456572		18.25	-0.500441
18.3	-0.407934		18.3	-0.585318		18.3	-0.385523		18.3	-0.445127		18.3	-0.487566
18.35	-0.398397		18.35	-0.568628		18.35	-0.375032		18.35	-0.430346		18.35	-0.476122
18.4	-0.388861		18.4	-0.553846		18.4	-0.365973		18.4	-0.419378		18.4	-0.464201
18.45	-0.381231		18.45	-0.539541		18.45	-0.357866		18.45	-0.409365		18.45	-0.456095
18.5	-0.371695		18.5	-0.526667		18.5	-0.348806		18.5	-0.401258		18.5	-0.446558
18.55	-0.362158		18.55	-0.512838		18.55	-0.338793		18.55	-0.390768		18.55	-0.436544
18.6	-0.353575		18.6	-0.501394		18.6	-0.327826		18.6	-0.380754		18.6	-0.427485
18.65	-0.344515		18.65	-0.491381		18.65	-0.318766		18.65	-0.372171		18.65	-0.418901
18.7	-0.333548		18.7	-0.478506		18.7	-0.307322		18.7	-0.363588		18.7	-0.407934
18.75	-0.325441		18.75	-0.473738		18.75	-0.297785		18.75	-0.358343		18.75	-0.402689
18.8	-0.317335		18.8	-0.464201		18.8	-0.285387		18.8	-0.352144		18.8	-0.394106
18.85	-0.311613		18.85	-0.457525		18.85	-0.277758		18.85	-0.346422		18.85	-0.386477
18.9	-0.303984		18.9	-0.45085		18.9	-0.271082		18.9	-0.342131		18.9	-0.381231
18.95	-0.299692		18.95	-0.447035		18.95	-0.265837		18.95	-0.342131		18.95	-0.377417
19	-0.296831		19	-0.44179		19	-0.260115		19	-0.333548		19	-0.370264
19.05	-0.295401		19.05	-0.439882		19.05	-0.255823		19.05	-0.336409		19.05	-0.368357
19.1	-0.289202		19.1	-0.433207		19.1	-0.252962		19.1	-0.330687		19.1	-0.365496
19.15	-0.289202		19.15	-0.431299		19.15	-0.248194		19.15	-0.33021		19.15	-0.363588
19.2	-0.288248		19.2	-0.430346		19.2	-0.246763		19.2	-0.327826		19.2	-0.363111
19.25	-0.285864		19.25	-0.426054		19.25	-0.246763		19.25	-0.326395		19.25	-0.361681
19.3	-0.283003		19.3	-0.425577		19.3	-0.243902		19.3	-0.326872		19.3	-0.362158
19.35	-0.282049		19.35	-0.4251		19.35	-0.241518		19.35	-0.325918		19.35	-0.359297
19.4	-0.281572		19.4	-0.422239		19.4	-0.240088		19.4	-0.325441		19.4	-0.361204
19.45	-0.278711		19.45	-0.420809		19.45	-0.237226		19.45	-0.324011		19.45	-0.362158
19.5	-0.280619		19.5	-0.421286		19.5	-0.235319		19.5	-0.324488		19.5	-0.362635
19.55	-0.278711		19.55	-0.420809		19.55	-0.233889		19.55	-0.325441		19.55	-0.362635
19.6	-0.281572		19.6	-0.422716		19.6	-0.237703		19.6	-0.324011		19.6	-0.366926
19.65	-0.278711		19.65	-0.422239		19.65	-0.23675		19.65	-0.323534		19.65	-0.362635
19.7	-0.28348		19.7	-0.4251		19.7	-0.234842		19.7	-0.327349		19.7	-0.366926
19.75	-0.283003		19.75	-0.4251		19.75	-0.236273		19.75	-0.327826		19.75	-0.368834
19.8	-0.283957		19.8	-0.427961		19.8	-0.237226		19.8	-0.327349		19.8	-0.368834
19.85	-0.284433		19.85	-0.427008		19.85	-0.23818		19.85	-0.329256		19.85	-0.36788
19.9	-0.288248		19.9	-0.429869		19.9	-0.241518		19.9	-0.332594		19.9	-0.36931
19.95	-0.290632		19.95	-0.436068		19.95	-0.23818		19.95	-0.335932		19.95	-0.370741
20	-0.294924		20	-0.438452		20	-0.243425		20	-0.341177		20	-0.375032
20.05	-0.295877		20.05	-0.44322		20.05	-0.246286		20.05	-0.346899		20.05	-0.379324
20.1	-0.302076		20.1	-0.450373		20.1	-0.250578		20.1	-0.352144		20.1	-0.381231
20.15	-0.306845		20.15	-0.453711		20.15	-0.254393		20.15	-0.359297		20.15	-0.38743
20.2	-0.311136		20.2	-0.459433		20.2	-0.258684		20.2	-0.364542		20.2	-0.388861
20.25	-0.316381		20.25	-0.467539		20.25	-0.263929		20.25	-0.373602		20.25	-0.393152
20.3	-0.32258		20.3	-0.477552		20.3	-0.26679		20.3	-0.385046		20.3	-0.399828
20.35	-0.332117		20.35	-0.487566		20.35	-0.271082		20.35	-0.392675		20.35	-0.406981
20.4	-0.338793		20.4	-0.496149		20.4	-0.277758		20.4	-0.402212		20.4	-0.412226
20.45	-0.344038		20.45	-0.506163		20.45	-0.286818		20.45	-0.409842		20.45	-0.416994
20.5	-0.352621		20.5	-0.51713		20.5	-0.289679		20.5	-0.420809		20.5	-0.422716
20.55	-0.354528		20.55	-0.52619		20.55	-0.295401		20.55	-0.429392		20.55	-0.428915
20.6	-0.362158		20.6	-0.538588		20.6	-0.298738		20.6	-0.438452		20.6	-0.435591
20.65	-0.364065		20.65	-0.552893		20.65	-0.304461		20.65	-0.447989		20.65	-0.438929
20.7	-0.372171		20.7	-0.562429		20.7	-0.307322		20.7	-0.458479		20.7	-0.44322
20.75	-0.376463		20.75	-0.573397		20.75	-0.308752		20.75	-0.465155		20.75	-0.446081
20.8	-0.378847		20.8	-0.582933		20.8	-0.312567		20.8	-0.473738		20.8	-0.450373
20.85	-0.382185		20.85	-0.594378		20.85	-0.314951		20.85	-0.474691		20.85	-0.448465
20.9	-0.384092		20.9	-0.600576		20.9	-0.319719		20.9	-0.475168		20.9	-0.447512
20.95	-0.383615		20.95	-0.606298		20.95	-0.323057		20.95	-0.476599		20.95	-0.447512
21	-0.384569		21	-0.611544		21	-0.325441		21	-0.477552		21	-0.445127
21.05	-0.383139		21.05	-0.609636		21.05	-0.326872		21.05	-0.470877		21.05	-0.44322
21.1	-0.380754		21.1	-0.609636		21.1	-0.327826		21.1	-0.467062		21.1	-0.442743
21.15	-0.372648		21.15	-0.603914		21.15	-0.326395		21.15	-0.461817		21.15	-0.440359
21.2	-0.368834		21.2	-0.6001		21.2	-0.325441		21.2	-0.456572		21.2	-0.438929
21.25	-0.364542		21.25	-0.591993		21.25	-0.323534		21.25	-0.453711		21.25	-0.435591
21.3	-0.360727		21.3	-0.583887		21.3	-0.317812		21.3	-0.449419		21.3	-0.431776
21.35	-0.355482		21.35	-0.57435		21.35	-0.312567		21.35	-0.444174		21.35	-0.430346
21.4	-0.351667		21.4	-0.566244		21.4	-0.308275		21.4	-0.439405		21.4	-0.428438
21.45	-0.351191		21.45	-0.557184		21.45	-0.304461		21.45	-0.43416		21.45	-0.429392
21.5	-0.34976		21.5	-0.548124		21.5	-0.3016		21.5	-0.428915		21.5	-0.429869
21.55	-0.34833		21.55	-0.540018		21.55	-0.298738		21.55	-0.42367		21.55	-0.428438
21.6	-0.348806		21.6	-0.529051		21.6	-0.297308		21.6	-0.415564		21.6	-0.427485
21.65	-0.34833		21.65	-0.521898		21.65	-0.295877		21.65	-0.412226		21.65	-0.427008
21.7	-0.349283		21.7	-0.514746		21.7	-0.294924		21.7	-0.410318		21.7	-0.427485
21.75	-0.352621		21.75	-0.509977		21.75	-0.297308		21.75	-0.410318		21.75	-0.429392

## Sheet: Surface area calculation
Integration was carried out from 14s to 18s of the current vs time data, and inserting the values of the current (I) of the corresponding time
Example for electrode 1 is shown below:													Electrode 1			Electrode	Charge/ uC	absolute	surface area
													Integral = -2.24E+001 uC			1	-22.4	22.4	0.0583333
													Integral = -2.24E+001 µAs			2	-23.2	23.2	0.0604167
																3	-22.1	22.1	0.0575521
													Electrode 2			4	-23.1	23.1	0.0601563
													Integral = -2.32E+001 uC			5	-22.4	22.4	0.0583333
													Integral = -2.32E+001 µAs					avg	0.0589583
																		stdev.s	0.00125703
													Electrode 3					error%	0.0213207
													Integral = -2.21E+001 uC
													Integral = -2.21E+001 µAs
													Electrode 4
													Integral = -2.31E+001 uC
													Integral = -2.31E+001 µAs
													Electrode 5
													Integral = -2.24E+001 uC
													Integral = -2.24E+001 µAs
