# Supplementary material for: Surface analysis of Metrohm BT220 screen-printed electrodes through electrochemical techniques: importance of pretreatment
Source: Front Chem. 2025 Sep 17;13:1602365. doi: 10.3389/fchem.2025.1602365 (PMC12484216; doi:10.3389/fchem.2025.1602365)
Supplement: Supplementary file 2 [file DataSheet1.zip › Raw data file/Electrochemical_experiments/EIS-0.2Scan_Rate.xlsx]

## Sheet: Impedance Raw data file
Electrode 1								Electrode 2								Electrode 3								Electrode 4								Electrode 5
Fixed at 51 freqs								Fixed at 51 freqs [1]								Fixed at 51 freqs [2]								Fixed at 51 freqs [3]								Fixed at 51 freqs [4]
freq / Hz	neg. Phase / °	Idc / uA	Z / Ohm	Z' / Ohm	Z'' / Ohm	Cs / F		freq / Hz	neg. Phase / °	Idc / uA	Z / Ohm	Z' / Ohm	Z'' / Ohm	Cs / F		freq / Hz	neg. Phase / °	Idc / uA	Z / Ohm	Z' / Ohm	Z'' / Ohm	Cs / F		freq / Hz	neg. Phase / °	Idc / uA	Z / Ohm	Z' / Ohm	Z'' / Ohm	Cs / F		freq / Hz	neg. Phase / °	Idc / uA	Z / Ohm	Z' / Ohm	Z'' / Ohm	Cs / F
100000	2.38744	-2.6226	35.9427	35.9115	1.49725	1.06298e-06		100000	2.3858	-2.14577	38.2446	38.2115	1.59205	9.99684e-07		100000	2.36461	-2.14577	37.4656	37.4337	1.54578	1.02961e-06		100000	1.99866	-2.14577	36.2443	36.2223	1.26406	1.25908e-06		100000	2.21625	-2.14577	38.279	38.2503	1.48029	1.07516e-06
79432.8	2.1433	-0.26226	36.1008	36.0755	1.35013	1.48403e-06		79432.8	2.20808	-0.26226	38.3443	38.3158	1.47736	1.35623e-06		79432.8	2.17412	-0.214577	37.6241	37.5971	1.42732	1.40378e-06		79432.8	1.80377	-0.26226	36.3813	36.3633	1.14516	1.74967e-06		79432.8	1.98948	-0.26226	38.3783	38.3552	1.33234	1.50385e-06
63095.7	3.05299	0.119209	36.3292	36.2776	1.93487	1.30367e-06		63095.7	3.06445	0.119209	38.5262	38.4711	2.05958	1.22473e-06		63095.7	3.06151	0.119209	37.8239	37.7699	2.0201	1.24867e-06		63095.7	2.65976	0.166893	36.5813	36.5419	1.69756	1.48592e-06		63095.7	2.87195	0.119209	38.6017	38.5532	1.9341	1.30419e-06
50118.7	3.80145	-0.119209	36.5609	36.4805	2.42396	1.31007e-06		50118.7	3.75056	-0.214577	38.768	38.685	2.53593	1.25223e-06		50118.7	3.84688	-0.214577	38.0849	37.999	2.55512	1.24282e-06		50118.7	3.33622	-0.214577	36.7966	36.7342	2.14138	1.48295e-06		50118.7	3.59754	-0.166893	38.8438	38.7673	2.43736	1.30287e-06
39810.7	4.35159	-0.309944	36.8289	36.7228	2.79446	1.43062e-06		39810.7	4.35477	-0.357628	39.0408	38.9281	2.96444	1.34858e-06		39810.7	4.42281	-0.357628	38.3867	38.2724	2.96023	1.3505e-06		39810.7	3.86955	-0.405312	37.0757	36.9912	2.50206	1.5978e-06		39810.7	4.16618	-0.405312	39.113	39.0096	2.84154	1.40691e-06
31622.8	4.97445	0.166893	37.1366	36.9968	3.22018	1.56293e-06		31622.8	4.98779	0.119209	39.2791	39.1304	3.41506	1.47374e-06		31622.8	5.04352	0.119209	38.7057	38.5558	3.40271	1.47909e-06		31622.8	4.39182	0.166893	37.2774	37.1679	2.85458	1.7631e-06		31622.8	4.73862	0.166893	39.4008	39.2661	3.25491	1.54625e-06
25118.9	5.57728	-0.119209	37.4168	37.2397	3.63648	1.74237e-06		25118.9	5.65384	-0.166893	39.6344	39.4416	3.9047	1.62268e-06		25118.9	5.68822	-0.166893	39.0572	38.8648	3.87116	1.63674e-06		25118.9	4.95601	-0.119209	37.5583	37.4178	3.24469	1.95275e-06		25118.9	5.39079	-0.166893	39.7381	39.5624	3.73333	1.69716e-06
19952.6	6.28004	-0.26226	37.7867	37.5599	4.13341	1.9298e-06		19952.6	6.44465	-0.309944	39.9884	39.7357	4.48843	1.77716e-06		19952.6	6.41602	-0.357628	39.4349	39.1879	4.40672	1.81011e-06		19952.6	5.64158	-0.357628	37.8755	37.6921	3.72336	2.14233e-06		19952.6	6.05057	-0.309944	40.1216	39.8981	4.22907	1.88615e-06
15848.9	7.21531	-0.166893	38.1845	37.8821	4.7959	2.09387e-06		15848.9	7.38341	-0.214577	40.3166	39.9824	5.18103	1.93823e-06		15848.9	7.3938	-0.214577	39.8825	39.5509	5.13242	1.95658e-06		15848.9	6.45974	-0.214577	38.2061	37.9635	4.29838	2.33623e-06		15848.9	6.95492	-0.166893	40.5397	40.2414	4.90889	2.04568e-06
12589.3	8.26378	-0.119209	38.6058	38.2049	5.54883	2.27834e-06		12589.3	8.56211	-0.119209	40.7788	40.3243	6.07121	2.08231e-06		12589.3	8.44842	-0.166893	40.3717	39.9336	5.93137	2.1314e-06		12589.3	7.41323	-0.119209	38.5662	38.2438	4.97599	2.54062e-06		12589.3	8.04257	-0.119209	40.9709	40.5679	5.73219	2.20546e-06
10000	9.62011	-0.166893	39.1106	38.5606	6.53597	2.43506e-06		10000	10.0013	-0.166893	41.2379	40.6113	7.16182	2.22227e-06		10000	9.90145	-0.166893	40.8911	40.282	7.03139	2.26349e-06		10000	8.64918	-0.214577	39.0372	38.5932	5.87056	2.71107e-06		10000	9.32135	-0.119209	41.5064	40.9583	6.72285	2.36737e-06
7943.28	11.3209	-0.166893	39.7159	38.9432	7.79635	2.56997e-06		7943.28	11.9087	-0.214577	41.7948	40.8953	8.62447	2.32321e-06		7943.28	11.517	-0.166893	41.5287	40.6925	8.29153	2.41649e-06		7943.28	10.2203	-0.166893	39.5497	38.9222	7.01744	2.85523e-06		7943.28	10.9558	-0.214577	42.1393	41.3713	8.00865	2.50185e-06
6309.57	13.3271	-0.500679	40.3195	39.2337	9.29409	2.71402e-06		6309.57	14.1024	-0.500679	42.5361	41.2541	10.3641	2.43382e-06		6309.57	13.5299	-0.500679	42.3132	41.1389	9.89925	2.54811e-06		6309.57	12.0002	-0.500679	40.127	39.2501	8.34298	3.02342e-06		6309.57	12.851	-0.548363	42.8743	41.8004	9.53595	2.64518e-06
5011.87	15.7308	-0.119209	41.1032	39.5638	11.1438	2.84961e-06		5011.87	16.839	-0.214577	43.4378	41.5753	12.5832	2.52364e-06		5011.87	15.9268	-0.214577	43.2544	41.594	11.8694	2.67541e-06		5011.87	14.2718	-0.214577	40.8457	39.5851	10.0694	3.15368e-06		5011.87	15.2176	-0.166893	43.7428	42.209	11.4818	2.76572e-06
3981.07	18.8186	-0.119209	42.1824	39.9276	13.6069	2.93806e-06		3981.07	20.1225	-0.214577	44.6891	41.9612	15.3743	2.60031e-06		3981.07	18.8405	-0.166893	44.4104	42.0309	14.3416	2.78754e-06		3981.07	17.0481	-0.166893	41.7556	39.9208	12.2417	3.26573e-06		3981.07	17.961	-0.166893	44.8447	42.6593	13.8287	2.89093e-06
3162.28	22.3905	-0.119209	43.5163	40.2356	16.5761	3.03625e-06		3162.28	24.0466	-0.166893	46.2833	42.2666	18.8595	2.66864e-06		3162.28	22.3584	-0.166893	45.8719	42.4234	17.4497	2.88425e-06		3162.28	20.31	-0.166893	42.9609	40.29	14.9117	3.37515e-06		3162.28	21.3504	-0.166893	46.3355	43.1555	16.8694	2.98347e-06
2511.89	26.7598	-0.119209	45.3268	40.4724	20.4085	3.10463e-06		2511.89	28.5605	-0.166893	48.5024	42.6002	23.1884	2.73244e-06		2511.89	26.5142	-0.166893	47.9035	42.8652	21.3851	2.96285e-06		2511.89	24.2228	-0.214577	44.5381	40.6168	18.2733	3.46739e-06		2511.89	25.3083	-0.0715256	48.1392	43.5188	20.5789	3.07891e-06
1995.26	31.7834	-0.166893	47.8729	40.6942	25.2151	3.16344e-06		1995.26	33.8372	-0.166893	51.6775	42.9246	28.7759	2.77199e-06		1995.26	31.3598	-0.119209	50.5739	43.1859	26.3192	3.03074e-06		1995.26	28.8309	-0.214577	46.7231	40.9316	22.5311	3.54028e-06		1995.26	29.9912	-0.166893	50.6015	43.8261	25.294	3.15357e-06
1584.89	37.5064	-0.166893	51.465	40.8265	31.3345	3.20478e-06		1584.89	39.7761	-0.0715256	56.0084	43.0453	35.8335	2.8024e-06		1584.89	36.8108	-0.166893	54.3178	43.4878	32.5458	3.0855e-06		1584.89	34.3052	-0.119209	49.6407	41.0056	27.9776	3.58931e-06		1584.89	35.2104	-0.119209	54.0851	44.1897	31.1844	3.2202e-06
1258.93	43.7872	-0.0715256	56.6961	40.9298	39.2327	3.22235e-06		1258.93	46.1064	-0.0715256	62.3621	43.237	44.94	2.81311e-06		1258.93	42.8523	-0.214577	59.6505	43.7303	40.5689	3.11621e-06		1258.93	40.3579	-0.0238419	53.8532	41.0369	34.8732	3.62517e-06		1258.93	40.9886	-0.119209	59.0444	44.5691	38.7278	3.26436e-06
1000	50.2548	-0.0715256	64.0701	40.9647	49.2632	3.2307e-06		1000	52.1773	-0.214577	71.0476	43.5678	56.1213	2.83591e-06		1000	49.2758	-0.166893	67.2714	43.8892	50.9822	3.12177e-06		1000	46.6683	-0.214577	60.1302	41.2626	43.7383	3.6388e-06		1000	47.2572	-0.166893	66.18	44.9169	48.6031	3.27458e-06
794.328	56.3918	-0.119209	74.5203	41.2478	62.0636	3.22837e-06		794.328	58.1354	-0.166893	83.4138	44.0353	70.8432	2.82828e-06		794.328	55.3784	-0.166893	77.6708	44.129	63.9171	3.13475e-06		794.328	53.0434	-0.166893	68.6942	41.2996	54.8929	3.65009e-06		794.328	53.4864	-0.166893	75.7457	45.0697	60.878	3.29124e-06
630.957	62.1933	-0.166893	88.6138	41.3375	78.3813	3.21816e-06		630.957	63.2618	-0.166893	99.6464	44.8323	88.9914	2.83447e-06		630.957	60.8673	-0.119209	91.8451	44.7134	80.2262	3.14416e-06		630.957	59.1452	-0.119209	80.6322	41.3534	69.2203	3.64407e-06		630.957	59.2243	-0.166893	89.2793	45.6823	76.7066	3.28842e-06
501.187	66.7384	-0.119209	107.366	42.4018	98.6381	3.2194e-06		501.187	67.714	-0.119209	121.031	45.8984	111.99	2.83557e-06		501.187	65.7366	-0.119209	110.996	45.6117	101.191	3.13818e-06		501.187	64.5052	-0.119209	97.2413	41.8554	87.7723	3.61795e-06		501.187	64.207	-0.119209	107.004	46.5597	96.3432	3.29609e-06
398.107	70.6401	-0.119209	131.629	43.6352	124.186	3.21919e-06		398.107	71.3077	0.0214577	148.127	47.4726	140.314	2.84918e-06		398.107	69.7576	-0.119209	135.611	46.9203	127.235	3.14205e-06		398.107	68.8967	-0.119209	118.617	42.7081	110.662	3.61263e-06		398.107	68.4003	-0.119209	130.052	47.8748	120.919	3.30616e-06
316.228	73.7642	-0.026226	162.319	45.3829	155.846	3.22943e-06		316.228	74.2184	-0.0309944	182.906	49.7453	176.012	2.85943e-06		316.228	72.9799	-0.026226	166.959	48.8699	159.646	3.15254e-06		316.228	72.4564	-0.0309944	145.96	43.997	139.171	3.61636e-06		316.228	71.8501	-0.0309944	159.7	49.7474	151.754	3.31649e-06
251.189	76.2134	-0.026226	201.232	47.9547	195.434	3.24205e-06		251.189	76.5282	-0.026226	226.793	52.8351	220.553	2.87281e-06		251.189	75.5958	-0.0166893	206.653	51.4072	200.157	3.16556e-06		251.189	75.2691	-0.026226	180.918	46.0037	174.971	3.62121e-06		251.189	74.6552	-0.026226	197.198	52.184	190.168	3.33183e-06
199.526	78.1447	-0.00715256	250.062	51.3729	244.728	3.25939e-06		199.526	78.3445	-0.0166893	281.729	56.9165	275.919	2.89093e-06		199.526	77.656	-0.0119209	256.662	54.8691	250.728	3.18139e-06		199.526	77.5174	-0.0166893	224.882	48.607	219.567	3.6329e-06		199.526	76.9163	-0.0119209	244.562	55.3625	238.213	3.34854e-06
158.489	79.6515	0.00238419	310.896	55.8477	305.839	3.28343e-06		158.489	79.7771	-0.00238419	350.037	62.1236	344.48	2.91512e-06		158.489	79.2791	0.00238419	318.954	59.3333	313.386	3.20435e-06		158.489	79.293	0.00238419	280.026	52.0252	275.151	3.64963e-06		158.489	78.6946	-0.00238419	303.937	59.5834	298.039	3.36935e-06
125.893	80.8745	-0.026226	386.73	61.3343	381.835	3.31089e-06		125.893	80.9493	-0.0214577	435.764	68.5491	430.339	2.93772e-06		125.893	80.5669	-0.026226	397.025	65.0708	391.656	3.22786e-06		125.893	80.6804	-0.0214577	348.731	56.4738	344.128	3.67367e-06		125.893	80.1554	-0.026226	377.919	64.6153	372.354	3.39519e-06
100	81.7999	-0.0119209	481.541	68.6821	476.618	3.33926e-06		100	81.9049	-0.0119209	542.595	76.4066	537.188	2.96274e-06		100	81.6216	-0.0119209	494.581	72.0652	489.303	3.25269e-06		100	81.7655	-0.0119209	434.905	62.2894	430.421	3.69765e-06		100	81.2852	-0.0119209	470.696	71.318	465.262	3.42076e-06
79.4328	82.5641	-0.0214577	599.726	77.6147	594.683	3.36926e-06		79.4328	82.5849	-0.026226	675.902	87.2303	670.249	2.9894e-06		79.4328	82.4195	-0.0214577	616.064	81.2706	610.68	3.281e-06		79.4328	82.5932	-0.026226	543.113	70.0145	538.581	3.72022e-06		79.4328	82.1952	-0.026226	586.655	79.6668	581.221	3.4473e-06
63.0957	83.1605	-0.026226	748.303	89.1136	742.978	3.39504e-06		63.0957	83.1367	-0.026226	843.657	100.817	837.612	3.01146e-06		63.0957	83.064	-0.026226	769.173	92.8854	763.544	3.30359e-06		63.0957	83.2843	-0.0214577	678.435	79.3381	673.78	3.74371e-06		63.0957	82.8946	-0.0214577	732.876	90.653	727.248	3.46847e-06
50.1187	83.6162	-0.0357628	931.547	103.577	925.77	3.43018e-06		50.1187	83.6167	-0.026226	1049.51	116.683	1043	3.04464e-06		50.1187	83.5592	-0.026226	957.308	107.387	951.266	3.33824e-06		50.1187	83.7938	-0.026226	845.329	91.3854	840.375	3.77874e-06		50.1187	83.4705	-0.0214577	912.372	103.751	906.454	3.50328e-06
39.8107	83.9429	-0.026226	1162.06	122.619	1155.57	3.45958e-06		39.8107	83.9216	-0.026226	1309.89	138.703	1302.52	3.06927e-06		39.8107	83.9445	-0.0214577	1195.39	126.102	1188.72	3.36312e-06		39.8107	84.1731	-0.0214577	1056.21	107.23	1050.75	3.80469e-06		39.8107	83.8976	-0.026226	1139.69	121.156	1133.23	3.52779e-06
31.6228	84.1615	-0.00739098	1446.86	147.182	1439.35	3.49665e-06		31.6228	84.1442	-0.00739098	1630.5	166.352	1621.99	3.10292e-06		31.6228	84.2116	-0.00786781	1488.73	150.146	1481.14	3.398e-06		31.6228	84.4892	-0.0119209	1318	126.572	1311.91	3.83634e-06		31.6228	84.178	-0.00691414	1419.79	144.021	1412.47	3.56321e-06
25.1189	84.3278	-0.00786781	1803.79	178.281	1794.96	3.52992e-06		25.1189	84.3473	-0.00786781	2034.06	200.352	2024.17	3.13021e-06		25.1189	84.4094	-0.00691414	1858.85	181.089	1850.01	3.42488e-06		25.1189	84.6166	-0.0174046	1644.73	154.309	1637.47	3.86943e-06		25.1189	84.4286	-0.00834465	1773.09	172.143	1764.72	3.59042e-06
19.9526	84.467	-0.00786781	2241.7	216.143	2231.26	3.57495e-06		19.9526	84.4471	-0.00739098	2528.63	244.681	2516.76	3.16941e-06		19.9526	84.5927	-0.00786781	2310.56	217.736	2300.28	3.46769e-06		19.9526	84.7796	-0.0112057	2046.34	186.19	2037.85	3.91424e-06		19.9526	84.6066	-0.00834465	2205.02	207.257	2195.26	3.63358e-06
15.8489	84.5787	-0.0064373	2794.41	264.011	2781.91	3.60975e-06		15.8489	84.5361	-0.00786781	3151.08	300.044	3136.76	3.20139e-06		15.8489	84.7092	-0.00739098	2880.69	265.632	2868.42	3.50089e-06		15.8489	84.8349	-0.00834465	2553.54	229.883	2543.17	3.94862e-06		15.8489	84.7165	-0.00786781	2750.88	253.309	2739.19	3.66605e-06
12.5893	84.5731	-0.00596046	3481.06	329.226	3465.45	3.64804e-06		12.5893	84.5675	-0.00739098	3927.84	371.857	3910.2	3.23312e-06		12.5893	84.7087	-0.00739098	3588.04	330.886	3572.76	3.53848e-06		12.5893	84.8538	-0.00834465	3184	285.597	3171.16	3.98659e-06		12.5893	84.7889	-0.00691414	3432.53	311.764	3418.34	3.69832e-06
10	84.6133	-0.00834465	4340	407.431	4320.84	3.68343e-06		10	84.5579	-0.00691414	4891.94	463.949	4869.89	3.26814e-06		10	84.7724	-0.00548363	4479	408.094	4460.37	3.5682e-06		10	84.8585	-0.00834465	3974.12	356.145	3958.13	4.02096e-06		10	84.7795	-0.00739098	4280.77	389.505	4263.01	3.73339e-06
7.94328	84.5222	-0.00786781	5386.18	514.165	5361.59	3.73703e-06		7.94328	84.4569	-0.00786781	6073.78	586.693	6045.38	3.31434e-06		7.94328	84.6132	-0.00786781	5565.18	522.458	5540.6	3.61629e-06		7.94328	84.7449	-0.00309944	4941.25	452.57	4920.48	4.07205e-06		7.94328	84.7278	-0.00786781	5324.16	489.224	5301.64	3.77929e-06
6.30957	84.4898	-0.00548363	6703.94	643.735	6672.96	3.78009e-06		6.30957	84.4124	-0.00739098	7565.89	736.675	7529.94	3.34987e-06		6.30957	84.6553	-0.00739098	6933.58	645.839	6903.44	3.65388e-06		6.30957	84.7359	-0.00882149	6152.16	564.444	6126.21	4.11745e-06		6.30957	84.646	-0.00739098	6630.02	618.646	6601.09	3.82124e-06
5.01187	84.4216	-0.00739098	8330.83	809.817	8291.37	3.82995e-06		5.01187	84.3608	-0.00739098	9403.07	923.986	9357.57	3.39357e-06		5.01187	84.4825	-0.0064373	8619.74	828.787	8579.81	3.7012e-06		5.01187	84.6135	-0.00786781	7655.56	718.657	7621.75	4.16644e-06		5.01187	84.5973	-0.00739098	8248.6	776.649	8211.96	3.86699e-06
3.98107	84.3359	-0.00786781	10373.1	1023.79	10322.4	3.87292e-06		3.98107	84.1516	-0.00739098	11691.5	1191.33	11630.7	3.43728e-06		3.98107	84.4412	-0.00834465	10713.6	1037.8	10663.2	3.74915e-06		3.98107	84.4062	-0.00834465	9514.82	927.458	9469.51	4.22175e-06		3.98107	84.495	-0.00691414	10269.5	985.179	10222.2	3.9109e-06
3.16228	84.1664	-0.00739098	12860.7	1307.16	12794.1	3.93377e-06		3.16228	84.0061	-0.00565052	14496.8	1513.8	14417.6	3.49082e-06		3.16228	84.3747	-0.00691414	13335	1307.13	13270.8	3.79249e-06		3.16228	84.3967	-0.00834465	11838.2	1155.88	11781.6	4.27185e-06		3.16228	84.4062	-0.00739098	12763.1	1244.09	12702.3	3.9622e-06
2.51189	83.8806	-0.00536442	16011.1	1706.78	15919.8	3.97999e-06		2.51189	83.8471	-0.00545979	18075.2	1937.33	17971	3.52571e-06		2.51189	84.0129	-0.0056982	16612.6	1732.77	16522	3.83493e-06		2.51189	84.0092	-0.00584126	14761.6	1540.65	14681	4.31584e-06		2.51189	84.1194	-0.00507832	15917.9	1630.89	15834.1	4.00153e-06
1.99526	83.8072	-0.00646114	19724.2	2127.75	19609.1	4.06784e-06		1.99526	83.7187	-0.00641346	22241	2433.39	22107.5	3.60811e-06		1.99526	83.916	-0.00665188	20452.6	2167.69	20337.4	3.92215e-06		1.99526	83.9273	-0.00741482	18173.6	1922.61	18071.7	4.4139e-06		1.99526	84.5121	-0.00398159	19774.2	1891.12	19683.6	4.05244e-06
1.58489	83.6478	-0.0056982	24508.7	2711.64	24358.3	4.12263e-06		1.58489	83.5612	-0.00565052	27661.5	3102.01	27487	3.65336e-06		1.58489	83.7439	-0.00555515	25444.5	2772.74	25293	3.97027e-06		1.58489	83.5884	-0.00674725	22613.8	2525.3	22472.4	4.46859e-06		1.58489	83.8559	-0.00655651	24429.2	2614.66	24288.9	4.1344e-06
1.25893	83.3698	-0.0036478	30568.4	3529.47	30363.9	4.16353e-06		1.25893	83.2854	-0.00565052	34219.8	4001.12	33985.1	3.7199e-06		1.25893	83.4288	-0.0054121	31476.7	3602.11	31269.9	4.04291e-06		1.25893	83.5041	-0.00460148	27909.6	3157.5	27730.4	4.55893e-06		1.25893	83.6884	-0.00584126	30243.3	3324.83	30060	4.20563e-06
1	83.2808	-0.00612736	37621.4	4401.81	37363	4.2597e-06		1	83.0305	-0.0054121	42495.4	5156.46	42181.4	3.7731e-06		1	83.3401	-0.005126	39176.9	4543.57	38912.5	4.09007e-06		1	83.3149	-0.00584126	34590.2	4026.75	34355	4.63265e-06		1	83.4219	-0.00603199	37498.8	4295.76	37252	4.27239e-06

## Sheet: Fitted data
Electrode 1					Electrode 2					Electrode 3					Electrode 4					Electrode 5
Measurement: C Imaginary / C Real		Fit: C Imaginary / C Real			Measurement: C Imaginary / C Real		Fit: C Imaginary / C Real			Measurement: C Imaginary / C Real		Fit: C Imaginary / C Real			Measurement: C Imaginary / C Real		Fit: C Imaginary / C Real			Measurement: C Imaginary / C Real		Fit: C Imaginary / C Real
F	F	F	F		F	F	F	F		F	F	F	F		F	F	F	F		F	F	F	F
1.84456e-09	4.42418e-08	7.23447e-10	4.24212e-08		1.73235e-09	4.15789e-08	7.39498e-10	4.01923e-08		1.75267e-09	4.24441e-08	6.79346e-10	4.04364e-08		1.53147e-09	4.3885e-08	6.24604e-10	4.20932e-08		1.60786e-09	4.15465e-08	6.20388e-10	3.96398e-08
2.0757e-09	5.54626e-08	1.13406e-09	5.33809e-08		2.01328e-09	5.22152e-08	1.15882e-09	5.05733e-08		2.02027e-09	5.32158e-08	1.06488e-09	5.08838e-08		1.73352e-09	5.50461e-08	9.80257e-10	5.29734e-08		1.81244e-09	5.21762e-08	9.72684e-10	4.98834e-08
3.69796e-09	6.93343e-08	1.77731e-09	6.71613e-08		3.50015e-09	6.53796e-08	1.81545e-09	6.36239e-08		3.56172e-09	6.65937e-08	1.66883e-09	6.40202e-08		3.19982e-09	6.88799e-08	1.53814e-09	6.66577e-08		3.27406e-09	6.52631e-08	1.52472e-09	6.27655e-08
5.75852e-09	8.66655e-08	2.78453e-09	8.448e-08		5.35809e-09	8.17364e-08	2.84313e-09	8.00216e-08		5.59406e-09	8.31933e-08	2.61451e-09	8.05302e-08		5.02226e-09	8.61541e-08	2.41293e-09	8.38621e-08		5.12975e-09	8.15908e-08	2.3894e-09	7.89586e-08
8.23642e-09	1.08237e-07	4.36066e-09	1.0623e-07		7.77546e-09	1.02105e-07	4.45036e-09	1.00608e-07		8.03126e-09	1.03835e-07	4.09432e-09	1.01266e-07		7.27676e-09	1.07582e-07	3.78394e-09	1.0548e-07		7.4256e-09	1.01941e-07	3.743e-09	9.93017e-08
1.17515e-08	1.35014e-07	6.82479e-09	1.33518e-07		1.11403e-08	1.27647e-07	6.96138e-09	1.26424e-07		1.14313e-08	1.29527e-07	6.40789e-09	1.27283e-07		1.03388e-08	1.34616e-07	5.93114e-09	1.32623e-07		1.05524e-08	1.273e-07	5.86032e-09	1.24836e-07
1.64576e-08	1.68536e-07	1.06723e-08	1.67701e-07		1.57494e-08	1.59085e-07	1.08787e-08	1.58741e-07		1.6079e-08	1.61427e-07	1.00204e-08	1.59878e-07		1.45741e-08	1.68069e-07	9.29056e-09	1.66662e-07		1.49796e-08	1.5874e-07	9.16853e-09	1.56843e-07
2.30915e-08	2.0983e-07	1.66685e-08	2.10425e-07		2.23896e-08	1.98214e-07	1.69769e-08	1.99092e-07		2.26034e-08	2.01007e-07	1.56511e-08	2.00625e-07		2.07032e-08	2.09581e-07	1.45389e-08	2.09274e-07		2.0956e-08	1.97704e-07	1.43292e-08	1.96888e-07
3.30307e-08	2.60904e-07	2.59886e-08	2.63647e-07		3.20086e-08	2.47013e-07	2.64415e-08	2.49281e-07		3.24023e-08	2.49696e-07	2.44042e-08	2.51397e-07		2.95706e-08	2.61169e-07	2.27211e-08	2.62479e-07		2.99945e-08	2.45885e-07	2.23608e-08	2.46846e-07
4.70671e-08	3.24067e-07	4.04185e-08	3.29613e-07		4.61557e-08	3.06562e-07	4.10653e-08	3.11348e-07		4.60067e-08	3.09745e-07	3.79598e-08	3.14354e-07		4.22947e-08	3.25063e-07	3.54379e-08	3.28647e-07		4.31708e-08	3.05529e-07	3.48186e-08	3.08903e-07
6.80049e-08	4.01213e-07	6.26327e-08	4.1076e-07		6.7027e-08	3.80078e-07	6.35148e-08	3.87446e-07		6.69274e-08	3.83419e-07	5.88365e-08	3.91847e-07		6.13117e-08	4.03065e-07	5.51133e-08	4.10449e-07		6.21076e-08	3.78384e-07	5.4047e-08	3.85494e-07
9.90336e-08	4.94678e-07	9.65462e-08	5.09457e-07		9.89253e-08	4.69082e-07	9.76526e-08	4.79545e-07		9.63294e-08	4.72758e-07	9.0728e-08	4.8619e-07		8.98902e-08	4.98575e-07	8.53537e-08	5.10675e-07		9.0366e-08	4.66815e-07	8.35126e-08	4.7911e-07
1.4421e-07	6.08763e-07	1.47694e-07	6.27477e-07		1.4449e-07	5.75139e-07	1.48854e-07	5.8887e-07		1.39467e-07	5.79591e-07	1.38872e-07	5.99167e-07		1.30698e-07	6.14877e-07	1.31381e-07	6.31823e-07		1.30855e-07	5.73596e-07	1.28193e-07	5.91884e-07
2.09461e-07	7.43645e-07	2.2349e-07	7.65061e-07		2.11776e-07	6.99712e-07	2.24144e-07	7.14944e-07		2.0146e-07	7.05977e-07	2.10314e-07	7.31156e-07		1.91659e-07	7.53458e-07	2.00443e-07	7.75306e-07		1.90554e-07	7.00506e-07	1.94915e-07	7.24805e-07
3.05715e-07	8.97076e-07	3.33031e-07	9.19492e-07		3.0776e-07	8.39974e-07	3.31798e-07	8.54218e-07		2.90703e-07	8.51962e-07	3.13772e-07	8.79792e-07		2.80692e-07	9.15356e-07	3.01956e-07	9.40123e-07		2.74903e-07	8.4803e-07	2.92392e-07	8.76454e-07
4.40553e-07	1.06937e-06	4.85917e-07	1.08336e-06		4.431e-07	9.93045e-07	4.79919e-07	9.9858e-07		4.17362e-07	1.01469e-06	4.58573e-07	1.03828e-06		4.0663e-07	1.09868e-06	4.46868e-07	1.12099e-06		3.9545e-07	1.01165e-06	4.30473e-07	1.0413e-06
6.2939e-07	1.24815e-06	6.89543e-07	1.24326e-06		6.24546e-07	1.14738e-06	6.73606e-07	1.13459e-06		5.90468e-07	1.18356e-06	6.52152e-07	1.19407e-06		5.8368e-07	1.29737e-06	6.45569e-07	1.30638e-06		5.6266e-07	1.18987e-06	6.18017e-07	1.20804e-06
8.77609e-07	1.41636e-06	9.44969e-07	1.38036e-06		8.59498e-07	1.2821e-06	9.11198e-07	1.24487e-06		8.20804e-07	1.34682e-06	8.96128e-07	1.32924e-06		8.23266e-07	1.4956e-06	9.03887e-07	1.4777e-06		7.87972e-07	1.36529e-06	8.59118e-07	1.35927e-06
1.188e-06	1.54788e-06	1.24308e-06	1.47438e-06		1.14711e-06	1.37797e-06	1.18157e-06	1.31249e-06		1.10772e-06	1.48014e-06	1.18247e-06	1.42406e-06		1.14013e-06	1.67104e-06	1.21803e-06	1.61165e-06		1.07054e-06	1.517e-06	1.14873e-06	1.47411e-06
1.54298e-06	1.60973e-06	1.56411e-06	1.51037e-06		1.46087e-06	1.40551e-06	1.46519e-06	1.32716e-06		1.4414e-06	1.55373e-06	1.4927e-06	1.46344e-06		1.52016e-06	1.78884e-06	1.57142e-06	1.68657e-06		1.40438e-06	1.6162e-06	1.47049e-06	1.53429e-06
1.91e-06	1.58825e-06	1.88253e-06	1.48485e-06		1.7695e-06	1.37369e-06	1.73965e-06	1.28948e-06		1.79299e-06	1.54353e-06	1.80227e-06	1.44307e-06		1.92529e-06	1.81632e-06	1.93692e-06	1.69084e-06		1.76616e-06	1.63221e-06	1.79962e-06	1.53131e-06
2.23928e-06	1.48824e-06	2.17516e-06	1.40689e-06		2.04006e-06	1.26808e-06	1.98672e-06	1.21018e-06		2.12286e-06	1.46564e-06	2.08833e-06	1.37095e-06		2.33075e-06	1.75358e-06	2.28506e-06	1.62778e-06		2.12601e-06	1.57394e-06	2.11049e-06	1.46989e-06
2.51785e-06	1.32789e-06	2.42757e-06	1.29359e-06		2.26071e-06	1.13891e-06	2.19662e-06	1.10513e-06		2.39897e-06	1.33704e-06	2.33615e-06	1.26325e-06		2.68557e-06	1.60441e-06	2.59331e-06	1.51347e-06		2.42746e-06	1.44566e-06	2.3845e-06	1.36523e-06
2.71728e-06	1.16808e-06	2.63538e-06	1.16339e-06		2.42777e-06	9.95008e-07	2.36793e-06	9.89776e-07		2.60825e-06	1.17566e-06	2.54085e-06	1.13792e-06		2.94766e-06	1.40563e-06	2.85092e-06	1.36954e-06		2.67204e-06	1.29131e-06	2.61345e-06	1.23642e-06
2.86543e-06	1.00682e-06	2.80177e-06	1.03129e-06		2.55654e-06	8.6496e-07	2.50474e-06	8.75833e-07		2.76591e-06	1.01998e-06	2.70506e-06	1.00981e-06		3.1443e-06	1.21349e-06	3.05789e-06	1.21592e-06		2.85813e-06	1.1316e-06	2.79814e-06	1.10052e-06
2.97698e-06	8.66909e-07	2.93364e-06	9.07103e-07		2.64792e-06	7.48369e-07	2.61347e-06	7.70526e-07		2.88244e-06	8.82355e-07	2.83528e-06	8.88799e-07		3.28777e-06	1.03938e-06	3.22075e-06	1.06701e-06		2.99468e-06	9.81702e-07	2.94462e-06	9.69598e-07
3.05794e-06	7.50342e-07	3.03868e-06	7.96009e-07		2.7169e-06	6.50853e-07	2.70072e-06	6.7736e-07		2.96966e-06	7.62713e-07	2.939e-06	7.80199e-07		3.38707e-06	8.90535e-07	3.34843e-06	9.31215e-07		3.09851e-06	8.50264e-07	3.06076e-06	8.50584e-07
3.12182e-06	6.55329e-07	3.12382e-06	6.99865e-07		2.77294e-06	5.72e-07	2.77218e-06	5.97323e-07		3.036e-06	6.64394e-07	3.02298e-06	6.86008e-07		3.46318e-06	7.66668e-07	3.44961e-06	8.12267e-07		3.17694e-06	7.38346e-07	3.15405e-06	7.4648e-07
3.17747e-06	5.80222e-07	3.19463e-06	6.1852e-07		2.8233e-06	5.09155e-07	2.83232e-06	5.29945e-07		3.09346e-06	5.85685e-07	3.09271e-06	6.06192e-07		3.52366e-06	6.66249e-07	3.53157e-06	7.10844e-07		3.23986e-06	6.47707e-07	3.23073e-06	6.57754e-07
3.22761e-06	5.18452e-07	3.25531e-06	5.50776e-07		2.86502e-06	4.56372e-07	2.8845e-06	4.74031e-07		3.14116e-06	5.2188e-07	3.15237e-06	5.39649e-07		3.57733e-06	5.87063e-07	3.59991e-06	6.25944e-07		3.29594e-06	5.71951e-07	3.29561e-06	5.83482e-07
3.27133e-06	4.71408e-07	3.30891e-06	4.95001e-07		2.90399e-06	4.13047e-07	2.93112e-06	4.28122e-07		3.18363e-06	4.68889e-07	3.20497e-06	4.84818e-07		3.6218e-06	5.24137e-07	3.65873e-06	5.55787e-07		3.34223e-06	5.12316e-07	3.35222e-06	5.22103e-07
3.31283e-06	4.32373e-07	3.35761e-06	4.49483e-07		2.93961e-06	3.82578e-07	2.97388e-06	3.9074e-07		3.2239e-06	4.29043e-07	3.25269e-06	4.40042e-07		3.6584e-06	4.75584e-07	3.71096e-06	4.98358e-07		3.38373e-06	4.63801e-07	3.40308e-06	4.71861e-07
3.34689e-06	4.0143e-07	3.40293e-06	4.12604e-07		2.96846e-06	3.57292e-07	3.01401e-06	3.60518e-07		3.25541e-06	3.96022e-07	3.29704e-06	4.03746e-07		3.69251e-06	4.34797e-07	3.75865e-06	4.51687e-07		3.4154e-06	4.25737e-07	3.44998e-06	4.31049e-07
3.38777e-06	3.79031e-07	3.44595e-06	3.82919e-07		3.007e-06	3.36402e-07	3.05234e-06	3.36249e-07		3.29624e-06	3.72108e-07	3.33909e-06	3.74517e-07		3.73458e-06	4.06111e-07	3.80325e-06	4.13991e-07		3.45797e-06	3.95792e-07	3.49417e-06	3.98117e-07
3.42106e-06	3.63013e-07	3.48741e-06	3.59182e-07		3.03485e-06	3.23174e-07	3.08946e-06	3.16896e-07		3.32569e-06	3.52799e-07	3.37959e-06	3.51135e-07		3.76547e-06	3.84268e-07	3.84573e-06	3.83712e-07		3.48792e-06	3.72902e-07	3.53651e-06	3.71713e-07
3.46047e-06	3.53852e-07	3.52784e-06	3.40336e-07		3.07062e-06	3.14923e-07	3.1258e-06	3.01585e-07		3.36344e-06	3.40958e-07	3.41906e-06	3.32564e-07		3.80096e-06	3.66714e-07	3.88679e-06	3.59529e-07		3.52654e-06	3.5958e-07	3.57763e-06	3.50684e-07
3.49544e-06	3.47177e-07	3.56762e-06	3.25499e-07		3.09984e-06	3.06822e-07	3.16165e-06	2.89586e-07		3.39238e-06	3.32064e-07	3.45787e-06	3.17937e-07		3.83537e-06	3.6143e-07	3.92692e-06	3.40335e-07		3.55658e-06	3.46934e-07	3.61795e-06	3.34066e-07
3.54172e-06	3.43087e-07	3.60702e-06	3.13942e-07		3.13973e-06	3.05247e-07	3.19723e-06	2.80297e-07		3.43689e-06	3.25324e-07	3.4963e-06	3.06538e-07		3.88184e-06	3.54667e-07	3.96646e-06	3.25213e-07		3.60148e-06	3.4002e-07	3.65778e-06	3.21056e-07
3.57753e-06	3.39517e-07	3.64623e-06	3.05063e-07		3.17236e-06	3.03449e-07	3.23269e-06	2.73222e-07		3.47112e-06	3.21446e-07	3.53453e-06	2.97774e-07		3.91661e-06	3.54031e-07	4.00565e-06	3.13408e-07		3.63496e-06	3.36146e-07	3.69735e-06	3.10993e-07
3.61541e-06	3.43473e-07	3.68539e-06	2.9837e-07		3.20414e-06	3.04712e-07	3.26815e-06	2.67955e-07		3.50839e-06	3.24925e-07	3.57271e-06	2.91163e-07		3.95451e-06	3.56145e-07	4.04467e-06	3.04304e-07		3.66781e-06	3.34516e-07	3.73681e-06	3.03335e-07
3.65097e-06	3.44266e-07	3.7246e-06	2.93459e-07		3.23874e-06	3.08551e-07	3.30371e-06	2.64164e-07		3.53858e-06	3.23756e-07	3.61093e-06	2.86307e-07		3.98867e-06	3.58892e-07	4.08365e-06	2.97397e-07		3.70249e-06	3.38291e-07	3.77628e-06	2.97638e-07
3.70298e-06	3.55108e-07	3.76395e-06	2.90001e-07		3.28341e-06	3.18649e-07	3.33941e-06	2.61577e-07		3.58442e-06	3.37998e-07	3.64929e-06	2.82882e-07		4.03789e-06	3.71392e-07	4.12267e-06	2.92275e-07		3.74738e-06	3.458e-07	3.81587e-06	2.93541e-07
3.74523e-06	3.613e-07	3.8035e-06	2.87731e-07		3.31812e-06	3.2462e-07	3.37531e-06	2.59975e-07		3.62218e-06	3.38867e-07	3.68784e-06	2.80627e-07		4.08279e-06	3.76171e-07	4.16182e-06	2.88605e-07		3.78797e-06	3.55004e-07	3.85562e-06	2.90747e-07
3.79376e-06	3.70536e-07	3.84329e-06	2.86429e-07		3.36081e-06	3.31853e-07	3.41146e-06	2.59178e-07		3.66698e-06	3.54221e-07	3.72662e-06	2.79325e-07		4.12973e-06	3.89393e-07	4.20115e-06	2.86116e-07		3.83271e-06	3.6248e-07	3.8956e-06	2.89017e-07
3.83519e-06	3.80379e-07	3.88336e-06	2.85918e-07		3.40159e-06	3.48425e-07	3.44788e-06	2.59039e-07		3.71397e-06	3.61463e-07	3.76568e-06	2.78804e-07		4.18164e-06	4.09556e-07	4.24069e-06	2.84588e-07		3.87491e-06	3.7345e-07	3.93584e-06	2.88157e-07
3.89313e-06	3.97757e-07	3.92374e-06	2.86056e-07		3.45276e-06	3.62529e-07	3.4846e-06	2.59441e-07		3.75605e-06	3.69959e-07	3.80504e-06	2.78922e-07		4.23112e-06	4.1511e-07	4.28049e-06	2.83843e-07		3.92455e-06	3.84378e-07	3.97638e-06	2.88007e-07
3.93476e-06	4.2185e-07	3.96446e-06	2.86726e-07		3.48521e-06	3.75716e-07	3.52163e-06	2.60286e-07		3.79321e-06	3.97818e-07	3.84473e-06	2.79563e-07		4.26883e-06	4.47978e-07	4.32057e-06	2.83736e-07		3.95953e-06	4.07825e-07	4.01725e-06	2.88439e-07
4.0205e-06	4.36258e-07	4.00553e-06	2.87832e-07		3.56492e-06	3.92394e-07	3.55901e-06	2.61497e-07		3.87809e-06	4.13351e-07	3.88476e-06	2.80635e-07		4.3645e-06	4.6433e-07	4.36095e-06	2.84151e-07		4.01537e-06	3.85782e-07	4.05846e-06	2.89349e-07
4.07216e-06	4.53325e-07	4.04697e-06	2.89299e-07		3.60742e-06	4.0711e-07	3.59673e-06	2.6301e-07		3.92312e-06	4.30071e-07	3.92516e-06	2.82062e-07		4.41287e-06	4.95889e-07	4.40164e-06	2.84993e-07		4.08704e-06	4.39964e-07	4.10003e-06	2.90652e-07
4.10803e-06	4.77512e-07	4.0888e-06	2.91063e-07		3.66905e-06	4.31963e-07	3.63482e-06	2.64774e-07		3.98996e-06	4.5962e-07	3.96593e-06	2.83783e-07		4.50058e-06	5.12454e-07	4.44267e-06	2.86185e-07		4.1548e-06	4.59547e-07	4.14198e-06	2.92279e-07
4.20139e-06	4.94975e-07	4.13102e-06	2.93076e-07		3.71755e-06	4.54451e-07	3.67327e-06	2.66748e-07		4.03506e-06	4.71147e-07	4.00709e-06	2.85748e-07		4.56987e-06	5.35634e-07	4.48404e-06	2.87665e-07		4.21632e-06	4.86211e-07	4.18432e-06	2.94176e-07

## Sheet: Fitting data analysis
Circuit:	RQ	Title:	Fixed at 51 freqs	Measurement:	Electrode 1			Electrode	R	Q	n	1/n	C
Fixed	Element	Fitted Value	Min Value	Max Value	Unit	Error%		1	37.46	4.494e-06	0.956	1.04603	3.01261e-06
FALSE	R 1	37.46	1e-06	1000000000000	Ω	0.795		2	39.53	4.005e-06	0.954	1.04822	2.62634e-06
FALSE	Q 1	4.494e-06	1e-12	0.001	T	1.359		3	39.3	4.361e-06	0.955	1.04712	2.89821e-06
FALSE	n 1	0.956	0	1	ɸ	0.234		4	37.77	4.837e-06	0.96	1.04167	3.37921e-06
								5	40.1	4.548e-06	0.956	1.04603	3.06007e-06
	Chi-Squared:	0.0011	Iterations:	7								average	2.99529e-06
Circuit:	RQ	Title:	Fixed at 51 freqs [1]	Measurement:	Electrode 2							stdev.s	2.72688e-07
Fixed	Element	Fitted Value	Min Value	Max Value	Unit	Error%						error	0.0910389
FALSE	R 1	39.53	1e-06	1000000000000	Ω	0.725
FALSE	Q 1	4.005e-06	1e-12	0.001	T	1.224
FALSE	n 1	0.954	0	1	ɸ	0.21
	Chi-Squared:	0.0009	Iterations:	7
Circuit:	RQ	Title:	Fixed at 51 freqs [2]	Measurement:	Electrode 3
Fixed	Element	Fitted Value	Min Value	Max Value	Unit	Error%
FALSE	R 1	39.3	1e-06	1000000000000	Ω	0.815
FALSE	Q 1	4.361e-06	1e-12	0.001	T	1.404
FALSE	n 1	0.955	0	1	ɸ	0.243
	Chi-Squared:	0.0012	Iterations:	7
Circuit:	RQ	Title:	Fixed at 51 freqs [3]	Measurement:	Electrode 4
Fixed	Element	Fitted Value	Min Value	Max Value	Unit	Error%
FALSE	R 1	37.77	1e-06	1000000000000	Ω	0.818
FALSE	Q 1	4.837e-06	1e-12	0.001	T	1.435
FALSE	n 1	0.96	0	1	ɸ	0.249
	Chi-Squared:	0.0012	Iterations:	7
Circuit:	RQ	Title:	Fixed at 51 freqs [4]	Measurement:	Electrode 5
Fixed	Element	Fitted Value	Min Value	Max Value	Unit	Error%
FALSE	R 1	40.1	1e-06	1000000000000	Ω	0.779
FALSE	Q 1	4.548e-06	1e-12	0.001	T	1.361
FALSE	n 1	0.956	0	1	ɸ	0.236
	Chi-Squared:	0.0011	Iterations:	7
