# Supplementary material for: Surface analysis of Metrohm BT220 screen-printed electrodes through electrochemical techniques: importance of pretreatment
Source: Front Chem. 2025 Sep 17;13:1602365. doi: 10.3389/fchem.2025.1602365 (PMC12484216; doi:10.3389/fchem.2025.1602365)
Supplement: Supplementary file 2 [file DataSheet1.zip › Raw data file/Electrochemical_experiments/EIS-0.3Scan_Rate.xlsx]

## Sheet: Impedance Raw data
Electrode 1								Electrode 2								Electrode 3								Electrode 4								Electrode 5
Fixed at 51 freqs								Fixed at 51 freqs [1]								Fixed at 51 freqs [2]								Fixed at 51 freqs [3]								Fixed at 51 freqs [4]
freq / Hz	neg. Phase / °	Idc / uA	Z / Ohm	Z' / Ohm	Z'' / Ohm	Cs / F		freq / Hz	neg. Phase / °	Idc / uA	Z / Ohm	Z' / Ohm	Z'' / Ohm	Cs / F		freq / Hz	neg. Phase / °	Idc / uA	Z / Ohm	Z' / Ohm	Z'' / Ohm	Cs / F		freq / Hz	neg. Phase / °	Idc / uA	Z / Ohm	Z' / Ohm	Z'' / Ohm	Cs / F		freq / Hz	neg. Phase / °	Idc / uA	Z / Ohm	Z' / Ohm	Z'' / Ohm	Cs / F
100000	2.61097	-1.66893	35.2942	35.2576	1.6078	9.89892e-07		100000	2.81853	-1.66893	37.4405	37.3953	1.84106	8.64475e-07		100000	3.09222	-0.715256	35.394	35.3425	1.90927	8.33591e-07		100000	2.16564	-1.19209	34.8916	34.8666	1.3185	1.20709e-06		100000	2.30583	-1.66893	34.9358	34.9075	1.40559	1.1323e-06
79432.8	2.47022	-0.214577	35.4412	35.4083	1.52752	1.3117e-06		79432.8	2.79995	-0.26226	37.5829	37.538	1.83588	1.09138e-06		79432.8	3.08685	-0.166893	35.535	35.4834	1.91355	1.04708e-06		79432.8	2.09953	-0.166893	34.9684	34.9449	1.28108	1.56402e-06		79432.8	2.11542	-0.166893	35.0048	34.9809	1.29212	1.55066e-06
63095.7	3.42931	0.166893	35.6932	35.6293	2.13506	1.18143e-06		63095.7	3.83306	0.119209	37.818	37.7334	2.52812	9.97752e-07		63095.7	4.22121	0.214577	35.7707	35.6737	2.63299	9.58011e-07		63095.7	3.07776	0.166893	35.1223	35.0716	1.88576	1.33762e-06		63095.7	3.18102	0.119209	35.1903	35.1361	1.95273	1.29175e-06
50118.7	4.22285	-0.214577	35.9542	35.8566	2.64752	1.19944e-06		50118.7	4.67259	-0.166893	38.0937	37.9671	3.10318	1.02332e-06		50118.7	5.22298	-0.166893	36.0843	35.9344	3.28482	9.66737e-07		50118.7	3.9272	-0.166893	35.3167	35.2337	2.4188	1.31287e-06		50118.7	3.99986	-0.166893	35.4021	35.3159	2.46944	1.28594e-06
39810.7	4.92774	-0.405312	36.2205	36.0866	3.11132	1.28492e-06		39810.7	5.52194	-0.357628	38.4665	38.288	3.70152	1.08004e-06		39810.7	6.06792	-0.357628	36.4965	36.2921	3.85795	1.03625e-06		39810.7	4.71481	-0.405312	35.5374	35.4171	2.92103	1.36862e-06		39810.7	4.79999	-0.357628	35.6669	35.5418	2.98453	1.33951e-06
31622.8	5.60474	0.214577	36.5335	36.3588	3.56805	1.41055e-06		31622.8	6.27987	0.166893	38.8703	38.6371	4.25184	1.18371e-06		31622.8	7.00172	0.214577	36.9298	36.6544	4.50171	1.118e-06		31622.8	5.44928	0.214577	35.7819	35.6202	3.39801	1.48114e-06		31622.8	5.56782	0.166893	35.9216	35.7521	3.48526	1.44406e-06
25118.9	6.31723	-0.119209	36.8774	36.6535	4.05774	1.56148e-06		25118.9	7.16072	-0.166893	39.288	38.9816	4.89737	1.29377e-06		25118.9	7.87457	-0.119209	37.428	37.0751	5.12782	1.23563e-06		25118.9	6.30662	-0.166893	36.0803	35.862	3.9634	1.59865e-06		25118.9	6.38584	-0.119209	36.2604	36.0354	4.033	1.57106e-06
19952.6	7.23505	-0.357628	37.2675	36.9708	4.69348	1.69952e-06		19952.6	8.14754	-0.357628	39.7849	39.3833	5.63842	1.41469e-06		19952.6	8.92936	-0.357628	38.0194	37.5586	5.90124	1.35169e-06		19952.6	7.37488	-0.357628	36.3943	36.0932	4.6716	1.70748e-06		19952.6	7.45319	-0.357628	36.608	36.2987	4.74865	1.67977e-06
15848.9	8.2567	-0.214577	37.6629	37.2725	5.40871	1.85663e-06		15848.9	9.33339	-0.166893	40.3895	39.8548	6.55033	1.53305e-06		15848.9	10.1378	-0.166893	38.7348	38.13	6.81795	1.47288e-06		15848.9	8.61211	-0.214577	36.8199	36.4047	5.51357	1.82133e-06		15848.9	8.65886	-0.214577	37.023	36.601	5.57385	1.80163e-06
12589.3	9.51012	-0.119209	38.162	37.6375	6.30518	2.00504e-06		12589.3	10.7873	-0.119209	41.0487	40.3233	7.68281	1.64551e-06		12589.3	11.5411	-0.166893	39.4221	38.6251	7.88723	1.60286e-06		12589.3	10.1236	-0.119209	37.2653	36.6851	6.55017	1.93005e-06		12589.3	10.1653	-0.166893	37.5378	36.9485	6.625	1.90825e-06
10000	11.08	-0.214577	38.7504	38.0281	7.44704	2.13716e-06		10000	12.4565	-0.214577	41.801	40.817	9.01644	1.76516e-06		10000	13.166	-0.166893	40.304	39.2445	9.18019	1.73368e-06		10000	11.9604	-0.214577	37.8781	37.0558	7.84973	2.02752e-06		10000	11.9524	-0.166893	38.1483	37.3212	7.90047	2.0145e-06
7943.28	13.0033	-0.166893	39.384	38.3741	8.86166	2.26102e-06		7943.28	14.4793	-0.214577	42.7821	41.4233	10.6968	1.87312e-06		7943.28	15.1513	-0.166893	41.3338	39.897	10.8034	1.85465e-06		7943.28	14.184	-0.166893	38.6002	37.4234	9.45846	2.11836e-06		7943.28	14.1201	-0.214577	38.8795	37.7048	9.48486	2.11246e-06
6309.57	15.2286	-0.548363	40.2437	38.8305	10.5708	2.38622e-06		6309.57	16.8269	-0.500679	43.8966	42.0171	12.7072	1.98504e-06		6309.57	17.4584	-0.452995	42.5362	40.5767	12.7614	1.97661e-06		6309.57	16.8093	-0.548363	39.5383	37.849	11.434	2.20608e-06		6309.57	16.7348	-0.548363	39.8433	38.1558	11.4725	2.19867e-06
5011.87	18.0346	-0.214577	41.2321	39.2063	12.7651	2.48769e-06		5011.87	19.6334	-0.166893	45.2681	42.6363	15.2101	2.0878e-06		5011.87	20.1443	-0.214577	43.9007	41.2152	15.1187	2.10041e-06		5011.87	19.8412	-0.166893	40.6821	38.2671	13.8081	2.29978e-06		5011.87	19.8031	-0.166893	41.0316	38.6051	13.9011	2.2844e-06
3981.07	21.3097	-0.119209	42.5188	39.6118	15.4517	2.58727e-06		3981.07	22.932	-0.0715256	47.0412	43.3235	18.3291	2.18112e-06		3981.07	23.2839	-0.0715256	45.6792	41.9589	18.0564	2.21405e-06		3981.07	23.4701	-0.119209	42.2307	38.7369	16.8192	2.37691e-06		3981.07	23.3396	-0.119209	42.566	39.0829	16.8638	2.37063e-06
3162.28	25.2187	-0.0715256	44.2832	40.0625	18.8679	2.66745e-06		3162.28	26.8031	-0.119209	49.236	43.9462	22.2018	2.26689e-06		3162.28	26.9717	-0.119209	47.8444	42.6404	21.6998	2.31934e-06		3162.28	27.6933	-0.119209	44.2418	39.1738	20.5609	2.44781e-06		3162.28	27.5749	-0.119209	44.5349	39.476	20.6156	2.44132e-06
2511.89	29.7818	-0.119209	46.5537	40.405	23.1231	2.74015e-06		2511.89	31.245	-0.119209	52.2387	44.6619	27.0961	2.33837e-06		2511.89	31.2483	-0.0715256	50.7508	43.3883	26.3269	2.40669e-06		2511.89	32.5583	-0.166893	46.9717	39.5899	25.2782	2.50654e-06		2511.89	32.366	-0.166893	47.2368	39.8984	25.2871	2.50566e-06
1995.26	34.9702	-0.119209	49.7516	40.769	28.5151	2.79734e-06		1995.26	36.1393	-0.166893	56.1307	45.3303	33.1031	2.40964e-06		1995.26	36.0833	-0.119209	54.4451	44.0004	32.066	2.48757e-06		1995.26	38.075	-0.119209	50.6628	39.8819	31.2434	2.55307e-06		1995.26	37.8731	-0.0715256	50.9698	40.2342	31.2911	2.54917e-06
1584.89	40.7087	-0.166893	54.2674	41.1366	35.394	2.83721e-06		1584.89	41.5947	-0.166893	61.5263	46.013	40.8447	2.45858e-06		1584.89	41.2892	-0.119209	59.4425	44.6644	39.2238	2.56018e-06		1584.89	44.0936	-0.166893	55.8085	40.0819	38.8334	2.58592e-06		1584.89	43.8565	-0.119209	56.1001	40.4525	38.8692	2.58354e-06
1258.93	46.8451	-0.119209	60.4059	41.316	44.0665	2.86887e-06		1258.93	47.3756	-0.119209	68.781	46.5778	50.6097	2.49797e-06		1258.93	47.0053	-0.166893	66.3673	45.2579	48.5421	2.60436e-06		1258.93	50.2465	-0.119209	63.1428	40.3789	48.5444	2.60424e-06		1258.93	50.1063	-0.119209	63.3398	40.6239	48.5965	2.60145e-06
1000	52.8998	-0.166893	69.2173	41.7526	55.2065	2.8829e-06		1000	52.9602	-0.166893	78.6995	47.4063	62.8193	2.53354e-06		1000	52.7031	-0.214577	75.7797	45.9184	60.2832	2.64012e-06		1000	56.3507	-0.166893	73.1835	40.5516	60.9212	2.61247e-06		1000	56.1033	-0.166893	73.468	40.9729	60.9817	2.60988e-06
794.328	58.7089	-0.166893	81.0699	42.1066	69.2774	2.8922e-06		794.328	58.4057	-0.166893	92.1325	48.2684	78.4765	2.55317e-06		794.328	57.9535	-0.166893	88.3899	46.9004	74.9209	2.67434e-06		794.328	61.862	-0.166893	86.4921	40.7894	76.27	2.62704e-06		794.328	61.5879	-0.166893	87.0252	41.4074	76.5429	2.61767e-06
630.957	63.7517	-0.166893	97.1138	42.9497	87.1	2.89602e-06		630.957	63.2468	-0.166893	109.727	49.3935	97.9815	2.5744e-06		630.957	62.8808	-0.119209	105.093	47.9058	93.5389	2.69667e-06		630.957	66.688	-0.166893	104.938	41.528	96.3716	2.61741e-06		630.957	66.2871	-0.166893	104.929	42.1973	96.0697	2.62563e-06
501.187	67.915	-0.119209	117.834	44.3033	109.188	2.90835e-06		501.187	67.2607	-0.119209	132.572	51.2442	122.268	2.59722e-06		501.187	67.057	-0.119209	126.943	49.4845	116.901	2.71645e-06		501.187	70.7151	-0.119209	128.439	42.4192	121.232	2.6194e-06		501.187	70.2915	-0.119209	128.521	43.3418	120.992	2.6246e-06
398.107	71.3904	0.0166893	144.237	46.0286	136.695	2.9246e-06		398.107	70.7449	0.0214577	161.593	53.2893	152.553	2.62059e-06		398.107	70.6077	0.0309944	154.576	51.3247	145.807	2.74184e-06		398.107	73.917	0.0214577	158.329	43.8618	152.132	2.62784e-06		398.107	73.5105	0.0214577	158.135	44.885	151.631	2.63652e-06
316.228	74.2354	-0.0309944	177.929	48.3406	171.236	2.93917e-06		316.228	73.5704	-0.0309944	198.478	56.1368	190.374	2.64371e-06		316.228	73.5137	-0.0214577	189.891	53.8885	182.084	2.76406e-06		316.228	76.4867	-0.0214577	196.35	45.8814	190.914	2.63622e-06		316.228	76.0785	-0.0214577	195.738	47.093	189.988	2.64907e-06
251.189	76.4791	-0.0309944	220.254	51.4956	214.15	2.95871e-06		251.189	75.9205	-0.026226	245.092	59.623	237.729	2.66525e-06		251.189	75.868	-0.0214577	234.204	57.1825	227.116	2.7898e-06		251.189	78.4968	-0.026226	244.227	48.7046	239.322	2.64751e-06		251.189	78.1517	-0.026226	243.232	49.9408	238.05	2.66166e-06
199.526	78.2912	-0.0119209	273.362	55.4755	267.674	2.97999e-06		199.526	77.7882	-0.0119209	303.558	64.2104	296.69	2.68855e-06		199.526	77.78	-0.00715256	289.959	61.3743	283.389	2.81473e-06		199.526	80.0902	-0.0119209	304.33	52.3747	299.789	2.66075e-06		199.526	79.7919	-0.0119209	302.898	53.6806	298.103	2.6758e-06
158.489	79.7237	-0.00238419	339.488	60.5628	334.042	3.0062e-06		158.489	79.3159	0.00238419	376.874	69.8703	370.34	2.71156e-06		158.489	79.3125	0.0119209	359.456	66.6622	353.221	2.84298e-06		158.489	81.3499	0.00238419	379.382	57.059	375.067	2.67739e-06		158.489	81.123	0.00238419	377.301	58.2227	372.782	2.6938e-06
125.893	80.8628	-0.026226	421.918	67	416.564	3.03486e-06		125.893	80.5261	-0.026226	467.863	77.0092	461.481	2.73947e-06		125.893	80.5558	-0.0166893	445.927	73.171	439.883	2.87398e-06		125.893	82.3648	-0.026226	472.896	62.8315	468.704	2.69725e-06		125.893	82.1838	-0.026226	470.007	63.9188	465.641	2.715e-06
100	81.7482	-0.0166893	525.009	75.3508	519.573	3.06318e-06		100	81.5171	-0.0119209	582.152	85.8753	575.783	2.76415e-06		100	81.547	-0.00715256	554.637	81.5306	548.611	2.90105e-06		100	83.1524	-0.0119209	590.745	70.4343	586.531	2.71349e-06		100	83.0387	-0.00715256	587.04	71.1481	582.712	2.73128e-06
79.4328	82.4833	-0.0214577	653.291	85.4602	647.677	3.09358e-06		79.4328	82.2911	-0.026226	723.975	97.114	717.432	2.7928e-06		79.4328	82.3705	-0.0214577	689.819	91.5849	683.712	2.93053e-06		79.4328	83.7572	-0.0214577	736.342	80.0719	731.975	2.73731e-06		79.4328	83.6318	-0.0214577	732.364	81.232	727.845	2.75284e-06
63.0957	83.0132	-0.026226	815.334	99.1775	809.28	3.11689e-06		63.0957	82.9666	-0.0214577	903.3	110.607	896.503	2.81364e-06		63.0957	82.9882	-0.0214577	859.718	104.949	853.288	2.95614e-06		63.0957	84.2534	-0.0214577	920.619	92.181	915.992	2.75377e-06		63.0957	84.1686	-0.0214577	915.601	93.027	910.862	2.76928e-06
50.1187	83.4868	-0.0214577	1013.86	115.004	1007.31	3.1525e-06		50.1187	83.4214	-0.026226	1124.06	128.78	1116.66	2.8438e-06		50.1187	83.5847	-0.0166893	1069.01	119.444	1062.31	2.98929e-06		50.1187	84.6446	-0.0214577	1147.85	107.133	1142.84	2.77866e-06		50.1187	84.5667	-0.0214577	1141.33	108.069	1136.21	2.79488e-06
39.8107	83.858	-0.026226	1265.16	135.364	1257.9	3.17815e-06		39.8107	83.7197	-0.00691414	1402.44	153.417	1394.03	2.8678e-06		39.8107	83.9534	-0.0214577	1333.79	140.499	1326.37	3.01409e-06		39.8107	84.9041	-0.0064373	1434.92	127.453	1429.24	2.79714e-06		39.8107	84.8538	-0.00739098	1426.85	127.984	1421.1	2.81317e-06
31.6228	84.0301	-0.00786781	1573.29	163.631	1564.75	3.21643e-06		31.6228	84.0804	-0.00500679	1746.78	180.149	1737.46	2.89671e-06		31.6228	84.2318	-0.0026226	1659.82	166.818	1651.41	3.04764e-06		31.6228	85.1147	-0.00691414	1789.53	152.399	1783.03	2.82268e-06		31.6228	85.0736	-0.0064373	1779.9	152.849	1773.33	2.83813e-06
25.1189	84.2378	-0.00548363	1962.08	196.992	1952.17	3.24566e-06		25.1189	84.2467	-0.00500679	2178.38	218.372	2167.41	2.92334e-06		25.1189	84.4181	0.00548363	2070.05	201.35	2060.23	3.07542e-06		25.1189	85.287	-0.00596046	2236.96	183.798	2229.4	2.84205e-06		25.1189	85.2097	-0.00786781	2226.37	185.922	2218.6	2.85589e-06
19.9526	84.3468	-0.00786781	2435.48	239.914	2423.64	3.29119e-06		19.9526	84.4305	-0.0064373	2705.49	262.577	2692.71	2.96231e-06		19.9526	84.6837	-0.00357628	2569.88	238.109	2558.82	3.11731e-06		19.9526	85.3641	-0.00596046	2785.56	225.137	2776.45	2.87297e-06		19.9526	85.3543	-0.00691414	2769.95	224.349	2760.85	2.8892e-06
15.8489	84.4106	-0.00739098	3034.64	295.569	3020.21	3.32493e-06		15.8489	84.5181	-0.00691414	3371.42	322.076	3356	2.99225e-06		15.8489	84.8353	-0.00452995	3206.41	288.638	3193.39	3.14462e-06		15.8489	85.4824	-0.00548363	3477.91	273.936	3467.11	2.89636e-06		15.8489	85.4182	-0.010252	3460.54	276.435	3449.48	2.91117e-06
12.5893	84.4757	-0.00786781	3775.59	363.468	3758.05	3.36401e-06		12.5893	84.5698	-0.00691414	4200.1	397.467	4181.25	3.02353e-06		12.5893	84.9482	-0.00166893	3997.2	351.98	3981.67	3.17508e-06		12.5893	85.4654	-0.00596046	4337.93	342.958	4324.35	2.92347e-06		12.5893	85.4189	-0.0064373	4318.69	344.934	4304.89	2.93669e-06
10	84.4803	-0.00691414	4706.58	452.719	4684.76	3.39729e-06		10	84.591	-0.00691414	5238.27	493.785	5214.94	3.0519e-06		10	84.992	-0.00452995	4982.94	434.984	4963.92	3.20624e-06		10	85.485	-0.00548363	5425.01	427.057	5408.18	2.94286e-06		10	85.3914	-0.00596046	5389.67	433.057	5372.25	2.96254e-06
7.94328	84.3925	-0.0064373	5840.94	570.736	5812.99	3.44684e-06		7.94328	84.5052	-0.00691414	6505.21	622.905	6475.31	3.09428e-06		7.94328	84.9695	-0.00405312	6198.1	543.485	6174.22	3.24517e-06		7.94328	85.3766	-0.00596046	6747.39	543.879	6725.43	2.9792e-06		7.94328	85.74	-0.00405312	6743.92	500.953	6725.29	2.97927e-06
6.30957	84.4218	-0.00739098	7264.79	706.173	7230.38	3.48866e-06		6.30957	84.4318	-0.00166893	8080.97	784.102	8042.84	3.13625e-06		6.30957	85.0208	-0.00309944	7717.73	669.855	7688.61	3.28074e-06		6.30957	85.3644	-0.00548363	8404.23	679.217	8376.74	3.01124e-06		6.30957	85.2851	-0.00739098	8358.42	687.05	8330.14	3.02808e-06
5.01187	84.2867	-0.0064373	9029.22	898.867	8984.36	3.53454e-06		5.01187	84.4718	-0.0064373	10060.1	969.151	10013.3	3.17134e-06		5.01187	85.2232	-0.00214577	9611.44	800.392	9578.05	3.31545e-06		5.01187	85.281	-0.00596046	10474.2	861.713	10438.7	3.04209e-06		5.01187	85.1944	-0.0064373	10423.6	873.239	10386.9	3.05727e-06
3.98107	84.0992	-0.00882149	11242.3	1155.79	11182.7	3.57498e-06		3.98107	84.3964	-0.00596046	12518.7	1222.4	12458.9	3.20878e-06		3.98107	84.793	-0.00357628	11921.3	1081.91	11872.1	3.36737e-06		3.98107	84.2841	0.0140667	13462	1340.76	13395	2.98454e-06		3.98107	85.1716	-0.00596046	12985.9	1093.05	12939.9	3.08952e-06
3.16228	84.0721	-0.00555515	13933.6	1439.01	13859.1	3.6315e-06		3.16228	84.0834	-0.0054121	15548.7	1602.78	15465.8	3.25422e-06		3.16228	84.8679	-0.00216961	14861.3	1329.39	14801.7	3.40022e-06		3.16228	84.9167	-0.00565052	16231.7	1438.2	16167.8	3.11293e-06		3.16228	84.9653	-0.00598431	16159.7	1418.15	16097.3	3.12656e-06
2.51189	83.9502	-0.00550747	17339.1	1827.41	17242.6	3.67467e-06		2.51189	83.9662	-0.00340939	19352.1	2034.19	19244.9	3.29233e-06		2.51189	84.8329	-0.00183582	18562.3	1671.75	18486.9	3.42733e-06		2.51189	84.8234	-0.00374317	20289.7	1830.65	20206.9	3.1356e-06		2.51189	84.729	-0.00498295	20153.9	1851.48	20068.7	3.15719e-06
1.99526	83.7435	-0.00655651	21369.2	2328.8	21241.9	3.75514e-06		1.99526	83.8252	-0.00517368	23857	2566.11	23718.6	3.36303e-06		1.99526	84.8643	-0.00298023	22883.5	2048.42	22791.6	3.49981e-06		1.99526	84.6169	-0.00469685	24989.3	2344.38	24879.1	3.20616e-06		1.99526	84.2049	0.0013113	25544.9	2579.29	25414.4	3.13864e-06
1.58489	83.601	-0.00545979	26560.9	2960.28	26395.4	3.80445e-06		1.58489	83.7762	-0.00455379	29708.5	3220.79	29533.4	3.40022e-06		1.58489	84.4875	-0.00140667	28504.1	2738.2	28372.3	3.53937e-06		1.58489	84.4054	-0.00455379	31152.1	3037.01	31003.7	3.23897e-06		1.58489	84.4476	-0.0054121	30974.7	2996.99	30829.3	3.25729e-06
1.25893	83.3767	-0.00550747	32866.3	3790.85	32646.9	3.87238e-06		1.25893	83.4502	-0.00402927	36633.1	4178.64	36394	3.47368e-06		1.25893	84.3916	-0.00207424	35406.3	3460.21	35236.8	3.58776e-06		1.25893	84.2988	-0.00469685	38594.7	3834.03	38403.8	3.2919e-06		1.25893	84.3046	-0.00474453	38425.8	3813.4	38236.1	3.30633e-06
1	83.2303	-0.00498295	40733.7	4801.62	40449.7	3.93464e-06		1	84.338	-0.000977516	44986.7	4438.4	44767.2	3.55517e-06		1	84.1909	-0.00121593	44041.7	4457.68	43815.5	3.63239e-06		1	84.1687	-0.00360012	47977.7	4874.5	47729.4	3.33453e-06		1	84.2194	-0.00207424	48537.4	4888.68	48290.6	3.29577e-06

## Sheet: Fitted data
Electrode 1					Electrode 2					Electrode 3					Electrode 4					Electrode 5
Measurement: C Imaginary / C Real		Fit: C Imaginary / C Real			Measurement: C Imaginary / C Real		Fit: C Imaginary / C Real			Measurement: C Imaginary / C Real		Fit: C Imaginary / C Real			Measurement: C Imaginary / C Real		Fit: C Imaginary / C Real			Measurement: C Imaginary / C Real		Fit: C Imaginary / C Real
F	F	F	F		F	F	F	F		F	F	F	F		F	F	F	F		F	F	F	F
2.05421e-09	4.5047e-08	8.46163e-10	4.30679e-08		2.09027e-09	4.24573e-08	8.46442e-10	4.00883e-08		2.42565e-09	4.49012e-08	8.8371e-10	4.19072e-08		1.72369e-09	4.55816e-08	9.23357e-10	4.39054e-08		1.8329e-09	4.55196e-08	9.13235e-10	4.36548e-08
2.43663e-09	5.64817e-08	1.32468e-09	5.41876e-08		2.60427e-09	5.3249e-08	1.32365e-09	5.04341e-08		3.03631e-09	5.63032e-08	1.382e-09	5.27226e-08		2.09916e-09	5.72602e-08	1.44906e-09	5.52424e-08		2.11285e-09	5.72001e-08	1.433e-09	5.49271e-08
4.22726e-09	7.05433e-08	2.07318e-09	6.81642e-08		4.45882e-09	6.65501e-08	2.06918e-09	6.34349e-08		5.19056e-09	7.03254e-08	2.16051e-09	6.63135e-08		3.85603e-09	7.17151e-08	2.27339e-09	6.94919e-08		3.97757e-09	7.15694e-08	2.24794e-09	6.90953e-08
6.5037e-09	8.80825e-08	3.2433e-09	8.57207e-08		6.79079e-09	8.30847e-08	3.23314e-09	7.97603e-08		8.01118e-09	8.76386e-08	3.37601e-09	8.33801e-08		6.1583e-09	8.97056e-08	3.56521e-09	8.73898e-08		6.25692e-09	8.94812e-08	3.52488e-09	8.68913e-08
9.48102e-09	1.09966e-07	5.07103e-09	1.07754e-07		1.00008e-08	1.03447e-07	5.04861e-09	1.0024e-07		1.15791e-08	1.08925e-07	5.27199e-09	1.04789e-07		9.24669e-09	1.12115e-07	5.58788e-09	1.09848e-07		9.37917e-09	1.11694e-07	5.52404e-09	1.09222e-07
1.34545e-08	1.37103e-07	7.9226e-09	1.3537e-07		1.41631e-08	1.28703e-07	7.87656e-09	1.25891e-07		1.66128e-08	1.35267e-07	8.22552e-09	1.31606e-07		1.33573e-08	1.4002e-07	8.75095e-09	1.37986e-07		1.35939e-08	1.39447e-07	8.65003e-09	1.37202e-07
1.89053e-08	1.70771e-07	1.23642e-08	1.69915e-07		2.01031e-08	1.60015e-07	1.22733e-08	1.5795e-07		2.31931e-08	1.67691e-07	1.28179e-08	1.65122e-07		1.92906e-08	1.74547e-07	1.36885e-08	1.73163e-07		1.9435e-08	1.73654e-07	1.35293e-08	1.72182e-07
2.69559e-08	2.12333e-07	1.92661e-08	2.13004e-07		2.84146e-08	1.98471e-07	1.9091e-08	1.97889e-07		3.25652e-08	2.07262e-07	1.99393e-08	2.06877e-07		2.81332e-08	2.1736e-07	2.1376e-08	2.16992e-07		2.82643e-08	2.16052e-07	2.11254e-08	2.15771e-07
3.82901e-08	2.63865e-07	2.99546e-08	2.6652e-07		4.03224e-08	2.45337e-07	2.96218e-08	2.47403e-07		4.56322e-08	2.55203e-07	3.09402e-08	2.58644e-07		4.08402e-08	2.69658e-07	3.32988e-08	2.7133e-07		4.0835e-08	2.68146e-07	3.29063e-08	2.69818e-07
5.4734e-08	3.26723e-07	4.64251e-08	3.32562e-07		5.76424e-08	3.02537e-07	4.57978e-08	3.08352e-07		6.416e-08	3.14202e-07	4.78399e-08	3.22369e-07		5.96299e-08	3.33965e-07	5.16864e-08	3.38184e-07		5.94387e-08	3.31498e-07	5.10753e-08	3.36331e-07
7.89317e-08	4.03062e-07	7.16237e-08	4.1329e-07		8.21261e-08	3.71781e-07	7.04462e-08	3.8258e-07		8.99449e-08	3.84507e-07	7.35935e-08	3.99983e-07		8.70759e-08	4.11055e-07	7.98084e-08	4.195e-07		8.64018e-08	4.08156e-07	7.88664e-08	4.17265e-07
1.14471e-07	4.957e-07	1.09774e-07	5.10568e-07		1.17098e-07	4.53461e-07	1.0757e-07	4.71559e-07		1.26697e-07	4.67896e-07	1.12387e-07	4.93027e-07		1.27193e-07	5.03251e-07	1.22296e-07	5.16712e-07		1.25721e-07	4.99776e-07	1.20864e-07	5.14078e-07
1.64639e-07	6.04781e-07	1.66669e-07	6.25324e-07		1.66345e-07	5.50028e-07	1.62562e-07	5.75745e-07		1.77911e-07	5.65693e-07	1.6986e-07	6.01983e-07		1.84494e-07	6.10713e-07	1.85355e-07	6.29942e-07		1.82293e-07	6.06277e-07	1.83225e-07	6.26953e-07
2.38437e-07	7.32329e-07	2.49709e-07	7.56491e-07		2.35704e-07	6.60716e-07	2.42123e-07	6.9358e-07		2.49111e-07	6.79102e-07	2.53023e-07	7.25227e-07		2.6494e-07	7.3424e-07	2.76593e-07	7.56786e-07		2.62199e-07	7.28161e-07	2.73519e-07	7.5359e-07
3.41692e-07	8.75956e-07	3.67308e-07	8.99582e-07		3.31134e-07	7.82683e-07	3.53539e-07	8.20233e-07		3.45952e-07	8.03911e-07	3.69505e-07	8.57712e-07		3.77025e-07	8.68336e-07	4.03982e-07	8.90838e-07		3.72093e-07	8.62347e-07	3.99733e-07	8.87741e-07
4.84246e-07	1.02821e-06	5.27163e-07	1.04529e-06		4.60938e-07	9.12378e-07	5.02898e-07	9.46545e-07		4.77106e-07	9.37518e-07	5.25684e-07	9.89859e-07		5.28683e-07	1.00728e-06	5.73511e-07	1.02061e-06		5.23136e-07	1.00173e-06	5.67969e-07	1.0181e-06
6.76019e-07	1.18127e-06	7.33161e-07	1.17912e-06		6.29133e-07	1.03698e-06	6.92218e-07	1.05913e-06		6.4764e-07	1.06735e-06	7.23687e-07	1.10766e-06		7.25926e-07	1.13692e-06	7.85634e-07	1.13013e-06		7.18055e-07	1.13296e-06	7.78928e-07	1.12881e-06
9.18928e-07	1.31382e-06	9.81698e-07	1.2834e-06		8.38086e-07	1.14765e-06	9.16487e-07	1.14276e-06		8.62876e-07	1.18402e-06	9.58281e-07	1.19517e-06		9.70957e-07	1.23942e-06	1.03205e-06	1.20247e-06		9.6076e-07	1.23535e-06	1.02465e-06	1.20292e-06
1.2069e-06	1.40272e-06	1.25966e-06	1.34223e-06		1.08351e-06	1.22062e-06	1.16267e-06	1.18497e-06		1.11474e-06	1.26937e-06	1.21583e-06	1.23932e-06		1.25206e-06	1.29231e-06	1.29557e-06	1.22562e-06		1.24022e-06	1.29074e-06	1.28823e-06	1.22816e-06
1.52676e-06	1.43146e-06	1.5465e-06	1.34747e-06		1.35243e-06	1.24469e-06	1.41243e-06	1.18087e-06		1.39326e-06	1.29899e-06	1.47712e-06	1.23499e-06		1.53926e-06	1.28034e-06	1.55453e-06	1.19761e-06		1.53134e-06	1.28012e-06	1.54808e-06	1.20215e-06
1.83392e-06	1.38699e-06	1.82035e-06	1.302e-06		1.61424e-06	1.21818e-06	1.64768e-06	1.13493e-06		1.67075e-06	1.27263e-06	1.72321e-06	1.18684e-06		1.81035e-06	1.20504e-06	1.7899e-06	1.127e-06		1.79814e-06	1.20815e-06	1.78499e-06	1.1331e-06
2.11199e-06	1.28366e-06	2.06462e-06	1.21787e-06		1.8524e-06	1.13935e-06	1.85574e-06	1.05849e-06		1.9214e-06	1.20279e-06	1.94084e-06	1.10676e-06		2.04278e-06	1.09248e-06	1.9904e-06	1.0287e-06		2.02505e-06	1.09549e-06	1.98736e-06	1.03575e-06
2.32957e-06	1.14873e-06	2.27131e-06	1.11102e-06		2.05274e-06	1.03481e-06	2.03132e-06	9.65201e-07		2.13632e-06	1.09411e-06	2.12443e-06	1.00904e-06		2.2075e-06	9.51246e-07	2.15328e-06	9.18186e-07		2.201e-06	9.66759e-07	2.15215e-06	9.25621e-07
2.49722e-06	1.01325e-06	2.44022e-06	9.9618e-07		2.20916e-06	9.25896e-07	2.1752e-06	8.66996e-07		2.30367e-06	9.75146e-07	2.27482e-06	9.06189e-07		2.33368e-06	8.16555e-07	2.2819e-06	8.07659e-07		2.32611e-06	8.33259e-07	2.28251e-06	8.1505e-07
2.62677e-06	8.84499e-07	2.57594e-06	8.8412e-07		2.33559e-06	8.1586e-07	2.29171e-06	7.72308e-07		2.43956e-06	8.58737e-07	2.39655e-06	8.07033e-07		2.42616e-06	6.99496e-07	2.38239e-06	7.04848e-07		2.42411e-06	7.1757e-07	2.38452e-06	7.11927e-07
2.72222e-06	7.68494e-07	2.6849e-06	7.81287e-07		2.43222e-06	7.17204e-07	2.38635e-06	6.86028e-07		2.54146e-06	7.52156e-07	2.49539e-06	7.16693e-07		2.49228e-06	5.98958e-07	2.46132e-06	6.13615e-07		2.49573e-06	6.18624e-07	2.46472e-06	6.20251e-07
2.79698e-06	6.72576e-07	2.77348e-06	6.90687e-07		2.50752e-06	6.28894e-07	2.4644e-06	6.10326e-07		2.62349e-06	6.60535e-07	2.57687e-06	6.37438e-07		2.54222e-06	5.17371e-07	2.52443e-06	5.35155e-07		2.54945e-06	5.34854e-07	2.52889e-06	5.41307e-07
2.85726e-06	5.92167e-07	2.8471e-06	6.13042e-07		2.56825e-06	5.55829e-07	2.53028e-06	5.45612e-07		2.68862e-06	5.82281e-07	2.6456e-06	5.69692e-07		2.58194e-06	4.51078e-07	2.57626e-06	4.69096e-07		2.59176e-06	4.66708e-07	2.58161e-06	4.74777e-07
2.91053e-06	5.27687e-07	2.90999e-06	5.47772e-07		2.61836e-06	4.93993e-07	2.58743e-06	4.91301e-07		2.7452e-06	5.18093e-07	2.7052e-06	5.12841e-07		2.61683e-06	3.98098e-07	2.62017e-06	4.14288e-07		2.62965e-06	4.1071e-07	2.62629e-06	4.1954e-07
2.95833e-06	4.75817e-07	2.9653e-06	4.93664e-07		2.66525e-06	4.4476e-07	2.63839e-06	4.4634e-07		2.7966e-06	4.65192e-07	2.75834e-06	4.65779e-07		2.64964e-06	3.55194e-07	2.65861e-06	3.6929e-07		2.66478e-06	3.65796e-07	2.6654e-06	3.74166e-07
3.00009e-06	4.35086e-07	3.01532e-06	4.49282e-07		2.704e-06	4.03288e-07	2.68504e-06	4.09516e-07		2.83836e-06	4.21817e-07	2.80696e-06	4.27235e-07		2.67492e-06	3.21221e-07	2.69327e-06	3.32633e-07		2.69116e-06	3.28586e-07	2.70066e-06	3.37189e-07
3.04064e-06	4.01209e-07	3.06168e-06	4.13191e-07		2.74255e-06	3.7124e-07	2.7287e-06	3.79631e-07		2.87888e-06	3.85633e-07	2.85244e-06	3.95953e-07		2.70494e-06	2.95897e-07	2.72533e-06	3.0296e-07		2.71897e-06	3.03454e-07	2.73328e-06	3.07248e-07
3.07077e-06	3.76324e-07	3.10552e-06	3.84069e-07		2.77145e-06	3.41932e-07	2.77031e-06	3.55585e-07		2.91208e-06	3.58167e-07	2.89579e-06	3.70781e-07		2.72617e-06	2.74348e-07	2.75564e-06	2.79072e-07		2.7407e-06	2.79909e-07	2.76411e-06	2.83141e-07
3.11194e-06	3.55288e-07	3.14766e-06	3.60749e-07		2.80647e-06	3.23658e-07	2.81054e-06	3.36409e-07		2.95197e-06	3.31914e-07	2.93771e-06	3.50705e-07		2.75446e-06	2.58212e-07	2.78475e-06	2.59942e-07		2.76982e-06	2.63448e-07	2.79372e-06	2.63836e-07
3.14176e-06	3.38088e-07	3.18867e-06	3.42228e-07		2.83348e-06	3.11835e-07	2.84989e-06	3.21271e-07		2.98064e-06	3.15731e-07	2.97868e-06	3.34852e-07		2.77507e-06	2.47467e-07	2.81306e-06	2.44711e-07		2.79053e-06	2.51315e-07	2.82252e-06	2.48465e-07
3.18164e-06	3.32713e-07	3.22896e-06	3.27661e-07		2.8659e-06	2.97151e-07	2.88868e-06	3.09466e-07		3.01686e-06	3.04749e-07	3.01908e-06	3.22486e-07		2.80221e-06	2.3951e-07	2.84086e-06	2.32661e-07		2.8172e-06	2.42824e-07	2.8508e-06	2.36307e-07
3.21295e-06	3.24217e-07	3.26882e-06	3.16342e-07		2.89396e-06	2.91575e-07	2.92717e-06	3.00407e-07		3.04632e-06	2.97723e-07	3.05917e-06	3.12992e-07		2.82287e-06	2.32726e-07	2.86834e-06	2.23204e-07		2.83598e-06	2.37659e-07	2.87875e-06	2.26768e-07
3.25925e-06	3.2263e-07	3.30848e-06	3.07686e-07		2.9344e-06	2.86145e-07	2.96556e-06	2.93605e-07		3.09055e-06	2.87589e-07	3.09914e-06	3.05858e-07		2.8542e-06	2.31441e-07	2.89565e-06	2.15855e-07		2.87024e-06	2.33238e-07	2.90653e-06	2.19361e-07
3.29339e-06	3.22303e-07	3.34808e-06	3.01212e-07		2.96494e-06	2.84546e-07	3.00396e-06	2.88659e-07		3.11914e-06	2.81927e-07	3.13912e-06	3.00664e-07		2.87839e-06	2.27422e-07	2.92289e-06	2.10221e-07		2.89259e-06	2.31807e-07	2.93423e-06	2.13688e-07
3.33284e-06	3.22342e-07	3.38774e-06	2.96523e-07		2.99645e-06	2.8484e-07	3.04249e-06	2.85235e-07		3.15046e-06	2.78501e-07	3.17924e-06	2.97062e-07		2.9052e-06	2.30407e-07	2.95012e-06	2.0598e-07		2.91795e-06	2.33804e-07	2.96194e-06	2.09423e-07
3.36586e-06	3.25265e-07	3.42756e-06	2.93296e-07		3.02478e-06	2.86406e-07	3.08122e-06	2.83064e-07		3.1818e-06	2.78819e-07	3.21956e-06	2.94768e-07		2.92462e-06	2.30943e-07	2.97742e-06	2.02871e-07		2.94341e-06	2.37268e-07	2.98972e-06	2.06303e-07
3.41393e-06	3.35189e-07	3.46759e-06	2.91267e-07		3.06591e-06	2.94931e-07	3.12022e-06	2.8192e-07		3.22022e-06	2.8346e-07	3.26016e-06	2.93549e-07		2.95985e-06	2.3936e-07	3.00483e-06	2.00681e-07		2.96283e-06	2.20695e-07	3.0176e-06	2.04114e-07
3.4557e-06	3.37509e-07	3.5079e-06	2.9022e-07		3.10672e-06	3.02876e-07	3.15953e-06	2.81624e-07		3.25603e-06	2.83675e-07	3.30109e-06	2.93215e-07		2.99157e-06	2.42567e-07	3.03236e-06	1.99239e-07		3.00762e-06	2.48062e-07	3.04562e-06	2.02682e-07
3.49951e-06	3.50119e-07	3.54852e-06	2.89977e-07		3.14191e-06	3.04094e-07	3.1992e-06	2.82027e-07		3.29246e-06	2.75135e-07	3.34238e-06	2.9361e-07		3.02151e-06	2.49424e-07	3.06006e-06	1.98405e-07		3.03581e-06	2.55224e-07	3.0738e-06	2.01866e-07
3.5372e-06	3.65586e-07	3.58949e-06	2.90397e-07		3.17819e-06	3.11827e-07	3.23925e-06	2.83006e-07		3.33964e-06	3.04343e-07	3.38407e-06	2.94608e-07		2.95493e-06	2.95771e-07	3.08794e-06	1.98066e-07		3.06763e-06	2.59127e-07	3.10217e-06	2.01551e-07
3.59277e-06	3.73043e-07	3.63084e-06	2.91363e-07		3.21964e-06	3.33662e-07	3.27971e-06	2.84464e-07		3.37302e-06	3.0294e-07	3.42618e-06	2.96105e-07		3.08849e-06	2.74735e-07	3.11601e-06	1.98131e-07		3.10248e-06	2.73324e-07	3.13075e-06	2.01646e-07
3.63385e-06	3.85126e-07	3.67258e-06	2.92779e-07		3.25596e-06	3.44154e-07	3.3206e-06	2.86319e-07		3.39953e-06	3.07416e-07	3.46875e-06	2.98018e-07		3.11007e-06	2.81757e-07	3.1443e-06	1.98525e-07		3.13055e-06	2.88815e-07	3.15954e-06	2.02076e-07
3.71054e-06	4.06795e-07	3.71474e-06	2.94569e-07		3.32413e-06	3.59636e-07	3.36195e-06	2.88507e-07		3.47177e-06	3.12028e-07	3.51178e-06	3.00277e-07		3.17795e-06	2.99461e-07	3.1728e-06	1.9919e-07		3.10664e-06	3.15291e-07	3.18856e-06	2.02779e-07
3.75719e-06	4.21373e-07	3.75734e-06	2.96669e-07		3.36025e-06	3.66455e-07	3.40376e-06	2.90974e-07		3.50671e-06	3.38432e-07	3.55529e-06	3.02828e-07		3.20819e-06	3.14263e-07	3.20153e-06	2.00075e-07		3.22679e-06	3.13684e-07	3.21781e-06	2.03707e-07
3.82086e-06	4.43665e-07	3.80038e-06	2.9903e-07		3.42849e-06	3.93648e-07	3.44605e-06	2.93677e-07		3.55349e-06	3.48949e-07	3.5993e-06	3.05624e-07		3.25941e-06	3.25402e-07	3.2305e-06	2.01143e-07		3.27377e-06	3.26503e-07	3.24731e-06	2.0482e-07
3.87996e-06	4.60575e-07	3.84388e-06	3.0161e-07		3.52056e-06	3.49043e-07	3.48884e-06	2.9658e-07		3.59518e-06	3.65765e-07	3.64383e-06	3.08629e-07		3.30011e-06	3.37033e-07	3.25972e-06	2.02361e-07		3.26234e-06	3.30262e-07	3.27706e-06	2.06086e-07

## Sheet: Capacitance Calculation
Circuit:	RQ	Title:	Fixed at 51 freqs	Measurement:	Electrode 1			Electrode	R	Q	n	1/n	Capacitance (F)
Fixed	Element	Fitted Value	Min Value	Max Value	Unit	Error%		1	36.88	4.222e-06	0.951	1.05152	2.68737e-06
FALSE	R 1	36.88	1e-06	1000000000000	Ω	0.765		2	39.61	3.863e-06	0.947	1.05597	2.36265e-06
FALSE	Q 1	4.222e-06	1e-12	0.001	T	1.279		3	37.89	4.033e-06	0.947	1.05597	2.46644e-06
FALSE	n 1	0.951	0	1	ɸ	0.219		4	36.19	3.509e-06	0.961	1.04058	2.43817e-06
								5	36.39	3.531e-06	0.96	1.04167	2.4309e-06
	Chi-Squared:	0.001	Iterations:	7								average	2.47711e-06
Circuit:	RQ	Title:	Fixed at 51 freqs [1]	Measurement:	Electrode 2							stdev.s	1.2357e-07
Fixed	Element	Fitted Value	Min Value	Max Value	Unit	Error%						eror%	0.0498849
FALSE	R 1	39.61	1e-06	1000000000000	Ω	0.915
FALSE	Q 1	3.863e-06	1e-12	0.001	T	1.521
FALSE	n 1	0.947	0	1	ɸ	0.261
	Chi-Squared:	0.0014	Iterations:	7
Circuit:	RQ	Title:	Fixed at 51 freqs [2]	Measurement:	Electrode 3
Fixed	Element	Fitted Value	Min Value	Max Value	Unit	Error%
FALSE	R 1	37.89	1e-06	1000000000000	Ω	1.095
FALSE	Q 1	4.033e-06	1e-12	0.001	T	1.824
FALSE	n 1	0.947	0	1	ɸ	0.313
	Chi-Squared:	0.0021	Iterations:	7
Circuit:	RQ	Title:	Fixed at 51 freqs [3]	Measurement:	Electrode 4
Fixed	Element	Fitted Value	Min Value	Max Value	Unit	Error%
FALSE	R 1	36.19	1e-06	1000000000000	Ω	0.748
FALSE	Q 1	3.509e-06	1e-12	0.001	T	1.229
FALSE	n 1	0.961	0	1	ɸ	0.206
	Chi-Squared:	0.001	Iterations:	7
Circuit:	RQ	Title:	Fixed at 51 freqs [4]	Measurement:	Electrode 5
Fixed	Element	Fitted Value	Min Value	Max Value	Unit	Error%
FALSE	R 1	36.39	1e-06	1000000000000	Ω	0.745
FALSE	Q 1	3.531e-06	1e-12	0.001	T	1.229
FALSE	n 1	0.96	0	1	ɸ	0.206
	Chi-Squared:	0.0009	Iterations:	7
