# Supplementary material for: Surface analysis of Metrohm BT220 screen-printed electrodes through electrochemical techniques: importance of pretreatment
Source: Front Chem. 2025 Sep 17;13:1602365. doi: 10.3389/fchem.2025.1602365 (PMC12484216; doi:10.3389/fchem.2025.1602365)
Supplement: Supplementary file 2 [file DataSheet1.zip › Raw data file/Electrochemical_experiments/EIS-1.2Upper_Potential.xlsx]

## Sheet: Impedance raw data
Electrode 1								Electrode 2								Electrode 3								Electrode 4								Electrode 5
Fixed at 51 freqs								Fixed at 51 freqs [1]								Fixed at 51 freqs [2]								Fixed at 51 freqs [3]								Fixed at 51 freqs [4]
freq / Hz	neg. Phase / °	Idc / uA	Z / Ohm	Z' / Ohm	Z'' / Ohm	Cs / F		freq / Hz	neg. Phase / °	Idc / uA	Z / Ohm	Z' / Ohm	Z'' / Ohm	Cs / F		freq / Hz	neg. Phase / °	Idc / uA	Z / Ohm	Z' / Ohm	Z'' / Ohm	Cs / F		freq / Hz	neg. Phase / °	Idc / uA	Z / Ohm	Z' / Ohm	Z'' / Ohm	Cs / F		freq / Hz	neg. Phase / °	Idc / uA	Z / Ohm	Z' / Ohm	Z'' / Ohm	Cs / F
100000	2.28354	0.238419	35.4511	35.423	1.41254	1.12673e-06		100000	2.71389	2.14577	34.2277	34.1893	1.62063	9.82054e-07		100000	2.63984	2.14577	32.9997	32.9647	1.51989	1.04715e-06		100000	2.54506	2.14577	34.0431	34.0095	1.51169	1.05283e-06		100000	2.85038	2.14577	33.2616	33.2205	1.65403	9.62224e-07
79432.8	2.17605	0.309944	35.5728	35.5472	1.3507	1.48341e-06		79432.8	2.08677	0.26226	34.3293	34.3066	1.25004	1.60287e-06		79432.8	2.03608	0.309944	33.0994	33.0785	1.17598	1.70381e-06		79432.8	1.85285	0.309944	34.1945	34.1766	1.1056	1.81227e-06		79432.8	2.25141	0.309944	33.3387	33.313	1.30969	1.52986e-06
63095.7	2.87765	0.500679	35.7028	35.6578	1.7924	1.4073e-06		63095.7	2.7693	0.548363	34.4708	34.4305	1.66544	1.51458e-06		63095.7	2.72533	0.548363	33.2317	33.1942	1.58011	1.59637e-06		63095.7	2.59777	0.548363	34.3123	34.277	1.55517	1.62196e-06		63095.7	3.04188	0.548363	33.5249	33.4777	1.77903	1.41787e-06
50118.7	3.3554	0.26226	35.8864	35.8249	2.10041	1.51188e-06		50118.7	3.24687	0.26226	34.6251	34.5696	1.96111	1.61927e-06		50118.7	3.1933	0.26226	33.3599	33.3081	1.8583	1.70885e-06		50118.7	3.02604	0.26226	34.4845	34.4364	1.82043	1.7444e-06		50118.7	3.5729	0.309944	33.6514	33.586	2.0971	1.51426e-06
39810.7	3.69612	0.166893	36.0996	36.0246	2.32715	1.71789e-06		39810.7	3.61331	0.166893	34.8237	34.7545	2.19468	1.82159e-06		39810.7	3.58841	0.166893	33.534	33.4683	2.09885	1.90475e-06		39810.7	3.43105	0.119209	34.6335	34.5714	2.07272	1.92877e-06		39810.7	3.96831	0.119209	33.8324	33.7513	2.34136	1.70746e-06
31622.8	4.02781	0.548363	36.3068	36.2171	2.55021	1.97353e-06		31622.8	4.00853	0.548363	35.0081	34.9225	2.44724	2.05657e-06		31622.8	3.8959	0.548363	33.7091	33.6312	2.29033	2.19747e-06		31622.8	3.70753	0.596046	34.8128	34.74	2.25112	2.23574e-06		31622.8	4.42329	0.548363	34.0661	33.9646	2.62732	1.91561e-06
25118.9	4.43399	0.309944	36.4939	36.3847	2.82136	2.24575e-06		25118.9	4.39286	0.309944	35.1934	35.09	2.69563	2.3505e-06		25118.9	4.24804	0.309944	33.8809	33.7878	2.5097	2.52463e-06		25118.9	4.11885	0.309944	34.9921	34.9017	2.51332	2.52099e-06		25118.9	4.85965	0.309944	34.2584	34.1352	2.9022	2.18319e-06
19952.6	4.91143	0.119209	36.7198	36.585	3.14379	2.53727e-06		19952.6	4.89964	0.166893	35.4142	35.2848	3.02475	2.63713e-06		19952.6	4.69149	0.119209	34.0641	33.95	2.78612	2.863e-06		19952.6	4.5994	0.119209	35.1543	35.0411	2.81897	2.82963e-06		19952.6	5.43878	0.119209	34.5028	34.3475	3.27025	2.43915e-06
15848.9	5.514	0.26226	36.9243	36.7534	3.54802	2.83031e-06		15848.9	5.57525	0.214577	35.6764	35.5077	3.46608	2.89722e-06		15848.9	5.30404	0.214577	34.2801	34.1333	3.16888	3.16894e-06		15848.9	5.15507	0.214577	35.3738	35.2307	3.17839	3.15946e-06		15848.9	6.1797	0.26226	34.7368	34.535	3.73932	2.68552e-06
12589.3	6.34921	0.26226	37.1804	36.9523	4.1117	3.07467e-06		12589.3	6.32434	0.26226	35.9628	35.744	3.96154	3.19122e-06		12589.3	6.02878	0.309944	34.4752	34.2845	3.62086	3.49147e-06		12589.3	5.95385	0.26226	35.5949	35.4029	3.69217	3.42404e-06		12589.3	7.16359	0.357628	34.9977	34.7245	4.36431	2.89671e-06
10000	7.43224	0.26226	37.4541	37.1395	4.84483	3.28505e-06		10000	7.33341	0.26226	36.3083	36.0113	4.6345	3.43413e-06		10000	7.00178	0.309944	34.7434	34.4843	4.23523	3.75788e-06		10000	6.99817	0.26226	35.8623	35.5951	4.36938	3.64251e-06		10000	8.43556	0.214577	35.3164	34.9343	5.18081	3.07201e-06
7943.28	8.78827	0.26226	37.7651	37.3218	5.76989	3.47258e-06		7943.28	8.60745	0.214577	36.6834	36.2702	5.49018	3.6495e-06		7943.28	8.26253	0.26226	35.0415	34.6778	5.03579	3.97881e-06		7943.28	8.28095	0.309944	36.2047	35.8272	5.21446	3.84247e-06		7943.28	10.0391	0.214577	35.6648	35.1187	6.21711	3.22279e-06
6309.57	10.4645	-0.0715256	38.2282	37.5924	6.94325	3.63293e-06		6309.57	10.059	-0.119209	37.197	36.6252	6.49689	3.88253e-06		6309.57	9.79038	-0.119209	35.4316	34.9156	6.02494	4.18666e-06		6309.57	9.78248	-0.166893	36.5977	36.0656	6.21825	4.0565e-06		6309.57	11.9762	-0.119209	36.1476	35.3608	7.5008	3.36289e-06
5011.87	12.4929	0.26226	38.7411	37.8239	8.38042	3.78926e-06		5011.87	11.8578	0.26226	37.7594	36.9536	7.75893	4.09278e-06		5011.87	11.7235	0.214577	35.876	35.1276	7.28961	4.35628e-06		5011.87	11.7518	0.26226	37.0616	36.2847	7.54839	4.20693e-06		5011.87	14.3533	0.26226	36.788	35.6397	9.11973	3.48207e-06
3981.07	15.0021	0.309944	39.4543	38.1096	10.2129	3.91444e-06		3981.07	14.0187	0.309944	38.5273	37.3799	9.3328	4.28359e-06		3981.07	14.0463	0.26226	36.4635	35.3733	8.84994	4.51731e-06		3981.07	14.0844	0.309944	37.7091	36.5755	9.17654	4.35654e-06		3981.07	17.2567	0.309944	37.615	35.9217	11.1586	3.5827e-06
3162.28	18.0984	0.26226	40.3374	38.3417	12.5308	4.01644e-06		3162.28	16.5767	0.26226	39.363	37.727	11.2302	4.48159e-06		3162.28	16.8192	0.26226	37.2696	35.6753	10.7841	4.66699e-06		3162.28	16.9316	0.26226	38.517	36.8474	11.2173	4.48675e-06		3162.28	20.7241	0.26226	38.7554	36.2478	13.7143	3.66984e-06
2511.89	21.732	0.26226	41.5818	38.6264	15.3963	4.11531e-06		2511.89	19.6044	0.309944	40.5443	38.1941	13.6036	4.65764e-06		2511.89	20.1075	0.309944	38.302	35.9675	13.1675	4.81189e-06		2511.89	20.2344	0.309944	39.6692	37.2211	13.7201	4.61811e-06		2511.89	24.7391	0.309944	40.397	36.6894	16.9056	3.74791e-06
1995.26	25.9678	0.309944	43.2741	38.9052	18.9483	4.20969e-06		1995.26	23.2361	0.309944	41.9132	38.5135	16.5356	4.82391e-06		1995.26	24.0747	0.405312	39.749	36.2914	16.2147	4.91938e-06		1995.26	24.2695	0.357628	41.1666	37.5284	16.9206	4.71415e-06		1995.26	29.3396	0.309944	42.5303	37.075	20.8392	3.82771e-06
1584.89	30.8541	0.26226	45.681	39.216	23.4277	4.28638e-06		1584.89	27.563	0.357628	43.748	38.7827	20.2432	4.96067e-06		1584.89	28.6426	0.357628	41.637	36.5418	19.9585	5.03145e-06		1584.89	28.8954	0.26226	43.202	37.8235	20.8757	4.81037e-06		1584.89	34.5896	0.452995	45.2976	37.2908	25.7152	3.90508e-06
1258.93	36.5029	0.405312	49.1583	39.5148	29.2425	4.32321e-06		1258.93	32.385	0.166893	46.323	39.1183	24.8109	5.0954e-06		1258.93	33.7284	0.405312	44.3261	36.865	24.6124	5.13649e-06		1258.93	34.0939	0.214577	46.0189	38.1091	25.7959	4.90082e-06		1258.93	40.2598	0.405312	49.396	37.6952	31.9224	3.96027e-06
1000	42.6587	0.309944	53.7806	39.5505	36.4434	4.36718e-06		1000	38.0968	0.309944	49.7055	39.1167	30.6679	5.18963e-06		1000	39.4208	0.26226	47.9846	37.0683	30.4708	5.2232e-06		1000	39.9194	0.26226	50.0952	38.4204	32.1465	4.95093e-06		1000	46.146	0.309944	54.9121	38.0444	39.5976	4.01931e-06
794.328	48.9719	0.26226	60.4846	39.7038	45.6288	4.39118e-06		794.328	44.2705	0.26226	54.7759	39.2224	38.2361	5.24018e-06		794.328	45.6736	0.26226	53.2754	37.2259	38.1116	5.2573e-06		794.328	46.1397	0.26226	55.6982	38.5934	40.1601	4.98913e-06		794.328	52.2803	0.26226	62.7819	38.4099	49.6613	4.03461e-06
630.957	55.1642	0.26226	69.7925	39.8673	57.2852	4.4033e-06		630.957	50.9671	0.309944	61.9689	39.0259	48.1364	5.24018e-06		630.957	51.7673	0.26226	60.6493	37.5332	47.6403	5.29476e-06		630.957	52.4086	0.309944	63.5511	38.7678	50.3567	5.00913e-06		630.957	57.9293	0.309944	73.2596	38.8983	62.0797	4.06322e-06
501.187	60.9872	0.309944	82.5716	40.0476	72.2098	4.39768e-06		501.187	57.4219	0.309944	71.9624	38.748	60.6397	5.23676e-06		501.187	57.92	0.309944	70.7293	37.5645	59.9295	5.29883e-06		501.187	58.3459	0.309944	74.1889	38.9335	63.152	5.02844e-06		501.187	63.3337	0.309944	87.3451	39.1999	78.0547	4.06837e-06
398.107	65.9927	0.309944	99.5724	40.5113	90.9588	4.39517e-06		398.107	63.2558	0.309944	85.8985	38.6551	76.7094	5.21161e-06		398.107	63.3256	0.309944	84.3816	37.8805	75.4011	5.30203e-06		398.107	63.6763	0.309944	88.5509	39.2672	79.3685	5.037e-06		398.107	67.8188	0.309944	105.813	39.9482	97.9819	4.08013e-06
316.228	70.1587	0.26226	121.647	41.2889	114.426	4.39842e-06		316.228	68.2486	0.26226	104.582	38.756	97.1359	5.18132e-06		316.228	67.9332	0.214577	102.4	38.4706	94.8992	5.30344e-06		316.228	68.2499	0.26226	107.542	39.8508	99.8862	5.03866e-06		316.228	71.5744	0.26226	129.593	40.9607	122.949	4.0935e-06
251.189	73.6141	0.026226	150.004	42.317	143.912	4.40275e-06		251.189	72.2373	0.26226	128.844	39.3073	122.702	5.16378e-06		251.189	71.7602	0.26226	125.674	39.3354	119.36	5.30839e-06		251.189	72.0353	0.26226	132.017	40.718	125.581	5.04543e-06		251.189	74.6956	0.0214577	159.933	42.2138	154.261	4.10736e-06
199.526	76.3446	0.0357628	185.947	43.8985	180.691	4.41453e-06		199.526	75.3921	0.0357628	159.941	40.3376	154.771	5.15383e-06		199.526	74.8458	0.0309944	155.214	40.5757	149.817	5.32427e-06		199.526	75.0932	0.0357628	163.119	41.9619	157.63	5.06037e-06		199.526	77.1898	0.0405312	198.686	44.0532	193.741	4.11717e-06
158.489	78.5426	0.0500679	231.262	45.9376	226.654	4.43055e-06		158.489	77.815	0.0500679	199.285	42.0631	194.796	5.15514e-06		158.489	77.2617	0.0452995	192.651	42.4791	187.909	5.34406e-06		158.489	77.5918	0.0452995	202.558	43.5247	197.827	5.07616e-06		158.489	79.1713	0.0500679	247.269	46.4552	242.866	4.13479e-06
125.893	80.2661	0.0214577	288.245	48.7344	284.095	4.44996e-06		125.893	79.6925	0.026226	248.68	44.4965	244.667	5.16708e-06		125.893	79.2529	0.0166893	239.683	44.6946	235.479	5.3687e-06		125.893	79.5571	0.0166893	252.232	45.7183	248.054	5.09652e-06		125.893	80.7438	0.026226	308.038	49.5479	304.027	4.15822e-06
100	81.6435	0.0405312	359.609	52.2628	355.791	4.47328e-06		100	81.1785	0.0357628	310.624	47.6363	306.95	5.18504e-06		100	80.7763	0.026226	298.96	47.9204	295.094	5.39336e-06		100	81.1323	0.0309944	314.641	48.503	310.88	5.1195e-06		100	82.0155	0.0452995	384.455	53.4025	380.728	4.18028e-06
79.4328	82.8027	0.026226	449.347	56.2971	445.807	4.49442e-06		79.4328	82.3235	0.0357628	387.99	51.8272	384.512	5.21086e-06		79.4328	82.0375	0.0166893	372.901	51.6562	369.306	5.42542e-06		79.4328	82.4219	0.0214577	392.759	51.7959	389.329	5.1464e-06		79.4328	83.0767	0.026226	480.579	57.929	477.075	4.19984e-06
63.0957	83.6414	0.0214577	562.729	62.3226	559.267	4.51025e-06		63.0957	83.1766	0.0214577	485.698	57.7056	482.258	5.23047e-06		63.0957	83.0292	0.0166893	466.329	56.5949	462.882	5.44941e-06		63.0957	83.428	0.0357628	491.546	56.2583	488.316	5.16558e-06		63.0957	83.861	0.0309944	601.482	64.3227	598.032	4.21789e-06
50.1187	84.3086	0.026226	702.205	69.6384	698.744	4.54467e-06		50.1187	83.8295	0.0214577	605.426	65.076	601.918	5.27573e-06		50.1187	83.7357	0.0166893	581.563	63.4574	578.091	5.49318e-06		50.1187	84.1567	0.0166893	614.196	62.5306	611.004	5.19728e-06		50.1187	84.4148	0.0309944	750.552	73.0487	746.989	4.25115e-06
39.8107	84.8523	0.0214577	879.097	78.8749	875.551	4.56603e-06		39.8107	84.3367	0.0214577	757.569	74.7582	753.871	5.30302e-06		39.8107	84.3078	0.0166893	727.228	72.1292	723.643	5.52454e-06		39.8107	84.8756	0.026226	768.812	68.6692	765.739	5.22083e-06		39.8107	84.9092	0.0214577	939.82	83.3943	936.112	4.27063e-06
31.6228	85.2316	0.0214577	1097.56	91.2379	1093.76	4.60148e-06		31.6228	84.7312	0.0214577	944.767	86.7567	940.776	5.34976e-06		31.6228	84.7426	0.0166893	907.825	83.1846	904.005	5.56736e-06		31.6228	85.2461	0.0214577	960.876	79.6333	957.57	5.25593e-06		31.6228	85.2344	0.026226	1173.79	97.5192	1169.74	4.30261e-06
25.1189	85.5337	-0.00357628	1374.25	107.017	1370.08	4.62462e-06		25.1189	84.9937	0.026226	1180.92	103.053	1176.41	5.38592e-06		25.1189	85.058	0.0166893	1135.05	97.7817	1130.83	5.60303e-06		25.1189	85.6321	0.0214577	1202.77	91.6031	1199.28	5.28324e-06		25.1189	85.4852	-0.0026226	1468.92	115.629	1464.37	4.32684e-06
19.9526	85.7475	-0.00596046	1712.12	126.958	1707.4	4.6718e-06		19.9526	85.2154	-0.00119209	1470.29	122.637	1465.16	5.4442e-06		19.9526	85.2776	-0.0112057	1413.53	116.374	1408.73	5.66229e-06		19.9526	85.8629	-0.00834465	1500.36	108.241	1496.45	5.33039e-06		19.9526	85.6999	-0.00166893	1830.75	137.272	1825.6	4.36932e-06
15.8489	85.8909	-0.00452995	2141.86	153.477	2136.35	4.70053e-06		15.8489	85.3506	-0.00214577	1836.4	148.854	1830.36	5.48637e-06		15.8489	85.4485	-0.00977516	1766.1	140.15	1760.53	5.70397e-06		15.8489	86.1102	-0.00548363	1877.35	127.356	1873.02	5.36139e-06		15.8489	85.8766	-0.00166893	2289.38	164.616	2283.45	4.39773e-06
12.5893	85.9214	-0.000238419	2671.63	190.019	2664.86	4.744e-06		12.5893	85.4689	-0.00309944	2291.33	181.016	2284.17	5.53467e-06		12.5893	85.5827	-0.0116825	2204.96	169.825	2198.41	5.75058e-06		12.5893	86.276	-0.00548363	2348.77	152.555	2343.81	5.39383e-06		12.5893	85.9289	-0.00214577	2860.74	203.096	2853.52	4.43036e-06
10	86.0881	-0.00500679	3346.14	228.28	3338.35	4.76748e-06		10	85.5574	-0.00405312	2861.86	221.68	2853.26	5.578e-06		10	85.6593	-0.0107288	2754.76	208.499	2746.86	5.79408e-06		10	86.3655	-0.00596046	2938.5	186.277	2932.59	5.42712e-06		10	85.958	-0.00405312	3580.64	252.391	3571.73	4.45596e-06
7.94328	86.2539	-0.00214577	4167.66	272.296	4158.76	4.81789e-06		7.94328	85.1995	0.030756	3520.88	294.65	3508.53	5.71077e-06		7.94328	85.6089	-0.0112057	3426.94	262.379	3416.89	5.86394e-06		7.94328	86.406	-0.00596046	3665.5	229.773	3658.29	5.47699e-06		7.94328	85.955	-0.00166893	4458.71	314.515	4447.6	4.50499e-06
6.30957	86.1649	-0.00500679	5216.36	348.899	5204.68	4.84648e-06		6.30957	85.5289	-0.00309944	4444.37	346.469	4430.84	5.6929e-06		6.30957	85.5858	-0.00977516	4277.85	329.253	4265.16	5.91404e-06		6.30957	86.4734	-0.00834465	4581.81	281.839	4573.13	5.51577e-06		6.30957	85.9883	-0.0026226	5564.55	389.292	5550.92	4.54418e-06
5.01187	85.9648	-0.000238419	6510.47	458.143	6494.33	4.88974e-06		5.01187	85.5311	-0.00548363	5539.96	431.663	5523.12	5.74958e-06		5.01187	85.5836	-0.0121593	5334.36	410.774	5318.52	5.97075e-06		5.01187	86.5529	-0.00691414	5729.19	344.477	5718.83	5.55282e-06		5.01187	85.9629	-0.00357628	6957.08	489.799	6939.81	4.57586e-06
3.98107	86.1213	-0.00405312	8123.92	549.534	8105.31	4.93231e-06		3.98107	85.5531	-0.00309944	6892.62	534.423	6871.87	5.81762e-06		3.98107	85.5722	-0.0116825	6647.97	513.241	6628.13	6.03155e-06		3.98107	86.6656	0.0121593	7317.45	425.605	7305.06	5.47263e-06		3.98107	86.0142	-0.00357628	8667.66	602.486	8646.7	4.62349e-06
3.16228	86.1616	-0.00357628	10136.8	678.582	10114	4.97618e-06		3.16228	85.5244	-0.00119209	8603.47	671.375	8577.24	5.86777e-06		3.16228	85.4914	-0.0126362	8294.3	652.007	8268.64	6.08676e-06		3.16228	86.4518	-0.00596046	8935.06	552.968	8917.93	5.6436e-06		3.16228	85.937	-0.0026226	10805.4	765.593	10778.3	4.6695e-06
2.51189	86.1034	-0.00452995	12677.3	861.503	12648	5.00955e-06		2.51189	85.5155	-0.00166893	10746	840.219	10713.1	5.91432e-06		2.51189	85.3658	-0.0116825	10346.6	835.954	10312.8	6.14388e-06		2.51189	86.8713	-0.000715256	11114.6	606.62	11098	5.70921e-06		2.51189	85.9158	-0.00166893	13519.8	962.902	13485.4	4.69846e-06
1.99526	86.3658	-0.0010252	15927.3	1009.58	15895.3	5.01824e-06		1.99526	85.4234	-0.00548363	13232.3	1055.83	13190.1	6.04745e-06		1.99526	85.3067	-0.0121593	12783.2	1045.94	12740.4	6.26092e-06		1.99526	86.4683	-0.00882149	13856.2	853.544	13829.9	5.76769e-06		1.99526	85.7889	-0.00536442	16729.1	1228.45	16684	4.78102e-06
1.58489	85.9931	-0.00760555	19614.4	1370.59	19566.5	5.13225e-06		1.58489	85.1374	-0.00636578	16453.1	1394.67	16393.8	6.12547e-06		1.58489	85.1532	-0.0147104	15971.6	1349.47	15914.5	6.30998e-06		1.58489	86.3542	-0.0102282	17345.9	1102.98	17310.8	5.80101e-06		1.58489	85.7759	-0.00693798	20912.6	1540.35	20855.8	4.81498e-06
1.25893	85.2809	-0.00488758	24419.6	2009.01	24336.8	5.19466e-06		1.25893	85.1996	-0.0056982	20539.5	1718.86	20467.5	6.17668e-06		1.25893	84.9868	-0.0143766	19823.5	1732.28	19747.6	6.40184e-06		1.25893	86.179	-0.00836849	21615.6	1440.45	21567.6	5.86163e-06		1.25893	84.7392	0.00360012	25712.4	2357.55	25604.1	4.93754e-06
1	85.5668	-0.00765324	30461.6	2354.59	30370.5	5.24045e-06		1	85.0839	-0.00522137	25584.4	2192.48	25490.3	6.24374e-06		1	84.8038	-0.0143766	24699.7	2236.97	24598.2	6.47019e-06		1	86.2095	-0.00889301	27032	1787.04	26972.9	5.90056e-06		1	85.3724	-0.00493526	32347.8	2609.8	32242.4	4.9362e-06

## Sheet: Fitted data
Electrode 1					Electrode 2					Electrode 3					Electrode 4					Electrode 5
Measurement: C Imaginary / C Real		Fit: C Imaginary / C Real			Measurement: C Imaginary / C Real		Fit: C Imaginary / C Real			Measurement: C Imaginary / C Real		Fit: C Imaginary / C Real			Measurement: C Imaginary / C Real		Fit: C Imaginary / C Real			Measurement: C Imaginary / C Real		Fit: C Imaginary / C Real
F	F	F	F		F	F	F	F		F	F	F	F		F	F	F	F		F	F	F	F
1.7888e-09	4.48586e-08	5.15952e-10	4.32985e-08		2.20165e-09	4.64467e-08	4.7664e-10	4.45286e-08		2.22132e-09	4.81781e-08	5.1202e-10	4.65712e-08		2.07598e-09	4.67049e-08	4.83783e-10	4.49525e-08		2.37945e-09	4.77902e-08	6.43709e-10	4.60734e-08
2.13867e-09	5.62845e-08	8.11666e-10	5.44974e-08		2.12526e-09	5.83266e-08	7.49317e-10	5.60467e-08		2.1507e-09	6.0496e-08	8.04575e-10	5.86167e-08		1.89455e-09	5.85649e-08	7.61309e-10	5.65811e-08		2.36097e-09	6.00532e-08	1.01169e-09	5.79857e-08
3.54691e-09	7.05618e-08	1.27672e-09	6.85873e-08		3.53546e-09	7.30906e-08	1.17786e-09	7.05391e-08		3.60911e-09	7.58186e-08	1.26414e-09	7.37722e-08		3.33196e-09	7.34385e-08	1.19792e-09	7.1213e-08		3.99271e-09	7.51346e-08	1.58977e-09	7.29701e-08
5.17921e-09	8.83375e-08	2.0079e-09	8.631e-08		5.19444e-09	9.15653e-08	1.85123e-09	8.877e-08		5.30258e-09	9.50431e-08	1.98591e-09	9.28364e-08		4.86123e-09	9.19582e-08	1.88467e-09	8.96201e-08		5.88075e-09	9.41828e-08	2.49765e-09	9.18127e-08
7.13903e-09	1.10513e-07	3.15713e-09	1.08594e-07		7.23502e-09	1.14573e-07	2.90898e-09	1.11697e-07		7.46157e-09	1.18982e-07	3.11911e-09	1.16809e-07		6.90826e-09	1.15225e-07	2.96458e-09	1.12769e-07		8.17755e-09	1.17881e-07	3.92284e-09	1.15495e-07
9.73689e-09	1.3828e-07	4.9626e-09	1.36599e-07		1.00498e-08	1.43413e-07	4.56986e-09	1.40516e-07		1.01443e-08	1.48959e-07	4.89752e-09	1.46941e-07		9.34846e-09	1.44268e-07	4.66205e-09	1.4187e-07		1.13943e-08	1.473e-07	6.15873e-09	1.4524e-07
1.34226e-08	1.731e-07	7.79713e-09	1.71766e-07		1.37898e-08	1.79507e-07	7.17628e-09	1.76719e-07		1.38527e-08	1.86497e-07	7.68681e-09	1.84788e-07		1.30056e-08	1.80604e-07	7.32874e-09	1.78427e-07		1.5668e-08	1.84285e-07	9.66335e-09	1.82559e-07
1.85983e-08	2.16432e-07	1.22429e-08	2.15873e-07		1.92378e-08	2.24416e-07	1.12631e-08	2.22153e-07		1.91525e-08	2.33381e-07	1.20578e-08	2.32276e-07		1.81951e-08	2.26173e-07	1.15147e-08	2.24307e-07		2.19125e-08	2.30148e-07	1.51496e-08	2.29308e-07
2.61325e-08	2.70703e-07	1.92061e-08	2.71095e-07		2.73461e-08	2.80143e-07	1.76637e-08	2.79087e-07		2.70796e-08	2.91685e-07	1.88987e-08	2.91771e-07		2.55073e-08	2.82734e-07	1.80776e-08	2.81801e-07		3.11195e-08	2.87408e-07	2.37216e-08	2.87729e-07
3.76023e-08	3.37936e-07	3.00892e-08	3.40046e-07		3.87237e-08	3.49394e-07	2.76704e-08	3.50276e-07		3.8514e-08	3.64674e-07	2.95857e-08	3.66136e-07		3.68405e-08	3.53251e-07	2.83493e-08	3.53689e-07		4.50461e-08	3.58408e-07	3.70783e-08	3.60473e-07
5.49666e-08	4.21363e-07	4.70464e-08	4.25785e-07		5.59514e-08	4.34757e-07	4.32749e-08	4.38994e-07		5.58408e-08	4.5467e-07	4.62364e-08	4.58766e-07		5.40709e-08	4.40488e-07	4.43843e-08	4.43268e-07		6.61097e-08	4.45779e-07	5.78052e-08	4.50561e-07
8.10598e-08	5.24325e-07	7.33466e-08	5.31735e-07		8.17461e-08	5.40047e-07	6.75168e-08	5.49002e-07		8.21715e-08	5.65855e-07	7.20762e-08	5.73544e-07		7.97076e-08	5.4765e-07	6.93202e-08	5.54312e-07		9.79329e-08	5.53196e-07	8.97745e-08	5.61205e-07
1.19844e-07	6.48861e-07	1.13858e-07	6.61418e-07		1.18443e-07	6.67705e-07	1.04966e-07	6.84368e-07		1.21057e-07	7.01548e-07	1.11942e-07	7.14638e-07		1.17106e-07	6.79211e-07	1.07876e-07	6.90878e-07		1.448e-07	6.82626e-07	1.38643e-07	6.95399e-07
1.77313e-07	8.00279e-07	1.75627e-07	8.17857e-07		1.72811e-07	8.23052e-07	1.62337e-07	8.49011e-07		1.79853e-07	8.66685e-07	1.72916e-07	8.85998e-07		1.74513e-07	8.38873e-07	1.66981e-07	8.56813e-07		2.13988e-07	8.36261e-07	2.12361e-07	8.5508e-07
2.6229e-07	9.78735e-07	2.68399e-07	1.00245e-06		2.51359e-07	1.00675e-06	2.49154e-07	1.04576e-06		2.66099e-07	1.0636e-06	2.64992e-07	1.09035e-06		2.57992e-07	1.0283e-06	2.56446e-07	1.05475e-06		3.15289e-07	1.01498e-06	3.21437e-07	1.0397e-06
3.87599e-07	1.18597e-06	4.04707e-07	1.21311e-06		3.6478e-07	1.22545e-06	3.78183e-07	1.2747e-06		3.90745e-07	1.29264e-06	4.01469e-07	1.32743e-06		3.80543e-07	1.25003e-06	3.8936e-07	1.28435e-06		4.59546e-07	1.21461e-06	4.78419e-07	1.2441e-06
5.64197e-07	1.41546e-06	5.98804e-07	1.44166e-06		5.24341e-07	1.47216e-06	5.65039e-07	1.53059e-06		5.68698e-07	1.55341e-06	5.98428e-07	1.59131e-06		5.52419e-07	1.49865e-06	5.8157e-07	1.53962e-06		6.56377e-07	1.4245e-06	6.95788e-07	1.45612e-06
8.07111e-07	1.65718e-06	8.63462e-07	1.67134e-06		7.50826e-07	1.74876e-06	8.25963e-07	1.79983e-06		8.1861e-07	1.83219e-06	8.72259e-07	1.86729e-06		7.96429e-07	1.7664e-06	8.49192e-07	1.80581e-06		9.18976e-07	1.63495e-06	9.81583e-07	1.65524e-06
1.1274e-06	1.88718e-06	1.20421e-06	1.87629e-06		1.06215e-06	2.0349e-06	1.1728e-06	2.05823e-06		1.15608e-06	2.11666e-06	1.23432e-06	2.12994e-06		1.12319e-06	2.03505e-06	1.20318e-06	2.05739e-06		1.25852e-06	1.82503e-06	1.33338e-06	1.81456e-06
1.52982e-06	2.06722e-06	1.61262e-06	2.02561e-06		1.46174e-06	2.30466e-06	1.6055e-06	2.27255e-06		1.58364e-06	2.37201e-06	1.68328e-06	2.34501e-06		1.53993e-06	2.27498e-06	1.64158e-06	2.26017e-06		1.65399e-06	1.95309e-06	1.73381e-06	1.90775e-06
2.00533e-06	2.1763e-06	2.06312e-06	2.09303e-06		1.97558e-06	2.51984e-06	2.10559e-06	2.40819e-06		2.1062e-06	2.56223e-06	2.19885e-06	2.47775e-06		2.03874e-06	2.43664e-06	2.14324e-06	2.37988e-06		2.09003e-06	2.00805e-06	2.15211e-06	1.91907e-06
2.49902e-06	2.17452e-06	2.51802e-06	2.06787e-06		2.55338e-06	2.61924e-06	2.63639e-06	2.4417e-06		2.69045e-06	2.62792e-06	2.74274e-06	2.50573e-06		2.59378e-06	2.49259e-06	2.66922e-06	2.3952e-06		2.52446e-06	1.95252e-06	2.55314e-06	1.85027e-06
2.9665e-06	2.06452e-06	2.93977e-06	1.95971e-06		3.16189e-06	2.56346e-06	3.153e-06	2.37101e-06		3.26695e-06	2.57386e-06	3.26942e-06	2.42854e-06		3.14508e-06	2.42128e-06	3.17408e-06	2.30737e-06		2.9177e-06	1.82819e-06	2.90896e-06	1.71915e-06
3.36322e-06	1.86524e-06	3.30273e-06	1.79317e-06		3.71849e-06	2.37607e-06	3.61717e-06	2.21576e-06		3.80419e-06	2.38451e-06	3.7411e-06	2.26722e-06		3.64359e-06	2.24629e-06	3.62114e-06	2.13888e-06		3.24894e-06	1.63165e-06	3.20544e-06	1.55119e-06
3.66764e-06	1.6335e-06	3.59749e-06	1.59726e-06		4.15621e-06	2.09438e-06	4.00754e-06	2.00761e-06		4.23352e-06	2.12687e-06	4.13732e-06	2.05414e-06		4.04652e-06	2.002e-06	3.9917e-06	1.92271e-06		3.49857e-06	1.4264e-06	3.44174e-06	1.37053e-06
3.89171e-06	1.40427e-06	3.82773e-06	1.39652e-06		4.46977e-06	1.78338e-06	4.3204e-06	1.77832e-06		4.5549e-06	1.84648e-06	4.4552e-06	1.82114e-06		4.34678e-06	1.7342e-06	4.28452e-06	1.6903e-06		3.68455e-06	1.22751e-06	3.62535e-06	1.19485e-06
4.05237e-06	1.19159e-06	4.004e-06	1.2073e-06		4.68318e-06	1.50024e-06	4.56392e-06	1.55213e-06		4.78835e-06	1.57802e-06	4.70344e-06	1.59216e-06		4.56546e-06	1.48029e-06	4.50941e-06	1.46468e-06		3.82121e-06	1.04568e-06	3.76693e-06	1.03454e-06
4.16849e-06	1.01273e-06	4.13858e-06	1.03825e-06		4.82602e-06	1.25779e-06	4.75142e-06	1.34385e-06		4.96041e-06	1.34346e-06	4.89555e-06	1.38174e-06		4.7255e-06	1.25796e-06	4.68034e-06	1.25928e-06		3.91476e-06	8.90145e-07	3.87696e-06	8.9421e-07
4.25573e-06	8.62541e-07	4.24256e-06	8.92427e-07		4.92548e-06	1.06358e-06	4.8965e-06	1.16045e-06		5.08424e-06	1.14935e-06	5.04521e-06	1.19664e-06		4.84178e-06	1.06526e-06	4.81098e-06	1.07993e-06		3.98885e-06	7.62984e-07	3.96422e-06	7.74715e-07
4.32275e-06	7.41536e-07	4.32481e-06	7.6954e-07		5.00165e-06	9.0963e-07	5.01082e-06	1.00368e-06		5.18201e-06	9.83564e-07	5.16405e-06	1.03847e-06		4.92908e-06	9.08469e-07	4.91273e-06	9.27598e-07		4.05064e-06	6.6014e-07	4.03543e-06	6.7484e-07
4.37879e-06	6.4321e-07	4.39194e-06	6.67597e-07		5.0631e-06	7.85754e-07	5.1034e-06	8.72328e-07		5.25479e-06	8.53325e-07	5.2611e-06	9.05929e-07		4.99784e-06	7.79755e-07	4.99425e-06	8.00573e-07		4.09963e-06	5.75031e-07	4.09552e-06	5.92424e-07
4.42387e-06	5.58652e-07	4.44867e-06	5.83938e-07		5.11789e-06	6.89823e-07	5.18089e-06	7.6375e-07		5.32131e-06	7.44312e-07	5.34297e-06	7.96358e-07		5.05689e-06	6.72764e-07	5.06184e-06	6.95968e-07		4.13882e-06	5.02557e-07	4.14794e-06	5.25031e-07
4.45493e-06	4.9644e-07	4.4983e-06	5.15806e-07		5.15664e-06	6.17028e-07	5.24799e-06	6.74857e-07		5.36915e-06	6.56467e-07	5.41438e-06	7.06636e-07		5.09792e-06	5.87325e-07	5.1199e-06	6.1057e-07		4.16966e-06	4.48476e-07	4.19513e-06	4.70292e-07
4.49997e-06	4.48478e-07	4.5431e-06	4.60633e-07		5.21478e-06	5.63793e-07	5.30797e-06	6.02587e-07		5.42778e-06	5.95811e-07	5.47862e-06	6.33687e-07		5.14341e-06	5.2638e-07	5.17148e-06	5.41287e-07		4.21088e-06	4.11785e-07	4.23874e-06	4.26068e-07
4.52927e-06	4.08024e-07	4.58462e-06	4.16156e-07		5.25138e-06	5.20757e-07	5.3631e-06	5.44153e-07		5.47019e-06	5.45243e-07	5.53796e-06	5.74708e-07		5.17918e-06	4.64453e-07	5.21866e-06	4.85347e-07		4.23701e-06	3.77457e-07	4.27992e-06	3.90504e-07
4.56968e-06	3.81187e-07	4.62391e-06	3.8044e-07		5.30465e-06	4.89185e-07	5.41494e-06	4.97123e-07		5.52061e-06	5.07995e-07	5.59396e-06	5.27256e-07		5.21983e-06	4.34091e-07	5.26286e-06	4.40359e-07		4.27292e-06	3.56227e-07	4.31946e-06	3.62031e-07
4.59657e-06	3.59039e-07	4.66171e-06	3.51869e-07		5.3449e-06	4.68207e-07	5.46454e-06	4.59434e-07		5.56144e-06	4.80892e-07	5.64771e-06	4.89255e-07		5.2526e-06	4.01204e-07	5.30505e-06	4.04306e-07		4.30003e-06	3.39538e-07	4.35791e-06	3.39339e-07
4.64611e-06	3.45472e-07	4.6985e-06	3.29102e-07		5.40632e-06	4.52518e-07	5.51265e-06	4.29365e-07		5.62391e-06	4.64586e-07	5.69996e-06	4.58971e-07		5.30265e-06	3.83551e-07	5.34589e-06	3.75519e-07		4.34476e-06	3.26694e-07	4.39564e-06	3.21349e-07
4.6764e-06	3.35955e-07	4.73464e-06	3.11042e-07		5.45032e-06	4.43248e-07	5.55978e-06	4.05494e-07		5.66805e-06	4.51214e-07	5.75122e-06	4.3497e-07		5.33672e-06	3.6287e-07	5.38583e-06	3.52623e-07		4.37499e-06	3.15396e-07	4.43293e-06	3.07177e-07
4.72e-06	3.36561e-07	4.77037e-06	2.96793e-07		5.50012e-06	4.35873e-07	5.60628e-06	3.86653e-07		5.71647e-06	4.41592e-07	5.80187e-06	4.16075e-07		5.37107e-06	3.49594e-07	5.42519e-06	3.34495e-07		4.40803e-06	3.13736e-07	4.46995e-06	2.96102e-07
4.74529e-06	3.24488e-07	4.80586e-06	2.85625e-07		5.54453e-06	4.30773e-07	5.65242e-06	3.7189e-07		5.76089e-06	4.37278e-07	5.85218e-06	4.01325e-07		5.40531e-06	3.43344e-07	5.4642e-06	3.20222e-07		4.43382e-06	3.13309e-07	4.50686e-06	2.87534e-07
4.79732e-06	3.14106e-07	4.84124e-06	2.76949e-07		5.67077e-06	4.76237e-07	5.69836e-06	3.60432e-07		5.82957e-06	4.47647e-07	5.90232e-06	3.89935e-07		5.45547e-06	3.42651e-07	5.50301e-06	3.09063e-07		4.48258e-06	3.16988e-07	4.54374e-06	2.80999e-07
4.82479e-06	3.23433e-07	4.87659e-06	2.70285e-07		5.6583e-06	4.4245e-07	5.74426e-06	3.51649e-07		5.87901e-06	4.53834e-07	5.95243e-06	3.8127e-07		5.4949e-06	3.38647e-07	5.54174e-06	3.0042e-07		4.52194e-06	3.17129e-07	4.58068e-06	2.76109e-07
4.86553e-06	3.43239e-07	4.91197e-06	2.65248e-07		5.71467e-06	4.46634e-07	5.7902e-06	3.45031e-07		5.93535e-06	4.58414e-07	6.00263e-06	3.74813e-07		5.53274e-06	3.33268e-07	5.58048e-06	2.93807e-07		4.55318e-06	3.21355e-07	4.61773e-06	2.72551e-07
4.90974e-06	3.32877e-07	4.94745e-06	2.61524e-07		5.78264e-06	4.49714e-07	5.83626e-06	3.40167e-07		5.9956e-06	4.64262e-07	6.05298e-06	3.70146e-07		5.45412e-06	3.17766e-07	5.61928e-06	2.88833e-07		4.60115e-06	3.206e-07	4.65493e-06	2.70073e-07
4.95388e-06	3.32372e-07	4.98305e-06	2.58863e-07		5.83203e-06	4.56497e-07	5.88248e-06	3.36722e-07		6.04915e-06	4.76994e-07	6.10355e-06	3.6693e-07		5.62198e-06	3.48598e-07	5.65818e-06	2.85183e-07		4.64606e-06	3.30014e-07	4.69231e-06	2.6847e-07
4.98641e-06	3.39643e-07	5.01881e-06	2.57059e-07		5.87816e-06	4.61019e-07	5.92893e-06	3.34427e-07		6.10377e-06	4.9477e-07	6.15438e-06	3.64892e-07		5.6922e-06	3.11138e-07	5.69724e-06	2.82601e-07		4.67462e-06	3.33783e-07	4.7299e-06	2.67577e-07
4.99808e-06	3.1745e-07	5.05474e-06	2.5595e-07		6.00895e-06	4.81002e-07	5.97562e-06	3.33064e-07		6.219e-06	5.10559e-07	6.2055e-06	3.63809e-07		5.74581e-06	3.54617e-07	5.73646e-06	2.80883e-07		4.75524e-06	3.50132e-07	4.76772e-06	2.6726e-07
5.10719e-06	3.57748e-07	5.09087e-06	2.55403e-07		6.08146e-06	5.17368e-07	6.02259e-06	3.32457e-07		6.26494e-06	5.31236e-07	6.25695e-06	3.63504e-07		5.77756e-06	3.68127e-07	5.77588e-06	2.79863e-07		4.78885e-06	3.53693e-07	4.80578e-06	2.67411e-07
5.1595e-06	4.25918e-07	5.12721e-06	2.55312e-07		6.13343e-06	5.15086e-07	6.06985e-06	3.32464e-07		6.35296e-06	5.57287e-07	6.30874e-06	3.63831e-07		5.8356e-06	3.89746e-07	5.81552e-06	2.79408e-07		4.89603e-06	4.50812e-07	4.8441e-06	2.67943e-07
5.20914e-06	4.03858e-07	5.16376e-06	2.55589e-07		6.19789e-06	5.33095e-07	6.11742e-06	3.32971e-07		6.41712e-06	5.83575e-07	6.3609e-06	3.64673e-07		5.87477e-06	3.89222e-07	5.85537e-06	2.7941e-07		4.90407e-06	3.9695e-07	4.8827e-06	2.68787e-07

## Sheet: Capacitance Calculation
Circuit:	RQ	Title:	Fixed at 51 freqs	Measurement:	Electrode 1			Electrode	R	Q	n	1/n	Capacitance (F)
Fixed	Element	Fitted Value	Min Value	Max Value	Unit	Error%		1	36.73	5.471e-06	0.969	1.03199	4.16674e-06
FALSE	R 1	36.73	1e-06	1000000000000	Ω	0.588		2	35.72	6.519e-06	0.966	1.0352	4.8564e-06
FALSE	Q 1	5.471e-06	1e-12	0.001	T	1.066		3	34.15	6.803e-06	0.964	1.03734	4.97731e-06
FALSE	n 1	0.969	0	1	ɸ	0.186		4	35.38	6.189e-06	0.97	1.03093	4.7691e-06
								5	34.51	5.209e-06	0.966	1.0352	3.84532e-06
	Chi-Squared:	0.0007	Iterations:	7								average	4.52297e-06
Circuit:	RQ	Title:	Fixed at 51 freqs [1]	Measurement:	Electrode 2							stdev.s	4.90992e-07
Fixed	Element	Fitted Value	Min Value	Max Value	Unit	Error%						error%	0.108555
FALSE	R 1	35.72	1e-06	1000000000000	Ω	0.81
FALSE	Q 1	6.519e-06	1e-12	0.001	T	1.499
FALSE	n 1	0.966	0	1	ɸ	0.266
	Chi-Squared:	0.0013	Iterations:	8
Circuit:	RQ	Title:	Fixed at 51 freqs [2]	Measurement:	Electrode 3
Fixed	Element	Fitted Value	Min Value	Max Value	Unit	Error%
FALSE	R 1	34.15	1e-06	1000000000000	Ω	0.624
FALSE	Q 1	6.803e-06	1e-12	0.001	T	1.15
FALSE	n 1	0.964	0	1	ɸ	0.204
	Chi-Squared:	0.0008	Iterations:	8
Circuit:	RQ	Title:	Fixed at 51 freqs [3]	Measurement:	Electrode 4
Fixed	Element	Fitted Value	Min Value	Max Value	Unit	Error%
FALSE	R 1	35.38	1e-06	1000000000000	Ω	0.574
FALSE	Q 1	6.189e-06	1e-12	0.001	T	1.062
FALSE	n 1	0.97	0	1	ɸ	0.187
	Chi-Squared:	0.0007	Iterations:	8
Circuit:	RQ	Title:	Fixed at 51 freqs [4]	Measurement:	Electrode 5
Fixed	Element	Fitted Value	Min Value	Max Value	Unit	Error%
FALSE	R 1	34.51	1e-06	1000000000000	Ω	0.619
FALSE	Q 1	5.209e-06	1e-12	0.001	T	1.096
FALSE	n 1	0.966	0	1	ɸ	0.19
	Chi-Squared:	0.0007	Iterations:	7
