# Supplementary material for: Surface analysis of Metrohm BT220 screen-printed electrodes through electrochemical techniques: importance of pretreatment
Source: Front Chem. 2025 Sep 17;13:1602365. doi: 10.3389/fchem.2025.1602365 (PMC12484216; doi:10.3389/fchem.2025.1602365)
Supplement: Supplementary file 2 [file DataSheet1.zip › Raw data file/Electrochemical_experiments/EIS-1.3Upper_Potential.xlsx]

## Sheet: Impedance raw data
Electrode 1								Electrode 2								Electrode 3								Electrode 4								Electrode 5
Fixed at 61 freqs								Fixed at 61 freqs [1]								Fixed at 61 freqs [2]								Fixed at 61 freqs [3]								Fixed at 61 freqs [4]
freq / Hz	neg. Phase / °	Idc / uA	Z / Ohm	Z' / Ohm	Z'' / Ohm	Cs / F		freq / Hz	neg. Phase / °	Idc / uA	Z / Ohm	Z' / Ohm	Z'' / Ohm	Cs / F		freq / Hz	neg. Phase / °	Idc / uA	Z / Ohm	Z' / Ohm	Z'' / Ohm	Cs / F		freq / Hz	neg. Phase / °	Idc / uA	Z / Ohm	Z' / Ohm	Z'' / Ohm	Cs / F		freq / Hz	neg. Phase / °	Idc / uA	Z / Ohm	Z' / Ohm	Z'' / Ohm	Cs / F
100000	2.69942	-1.66893	34.8371	34.7984	1.6407	9.70045e-07		100000	2.11674	-1.19209	32.6104	32.5881	1.20449	1.32135e-06		100000	2.24442	-1.19209	33.3639	33.3383	1.30661	1.21807e-06		100000	2.09818	-1.66893	33.0585	33.0364	1.21034	1.31496e-06		100000	2.6301	-1.66893	33.5829	33.5475	1.54104	1.03278e-06
82540.4	2.09726	-0.119209	34.9824	34.9589	1.28021	1.50617e-06		82540.4	1.47841	-0.0715256	32.6744	32.6635	0.843008	2.28729e-06		82540.4	1.56111	-0.0715256	33.5018	33.4894	0.912692	2.11266e-06		82540.4	1.45164	-0.0715256	33.1299	33.1192	0.839286	2.29744e-06		82540.4	2.08784	-0.119209	33.7116	33.6892	1.22817	1.56999e-06
68129.2	2.79828	0.214577	35.1073	35.0654	1.71393	1.36299e-06		68129.2	2.13331	0.26226	32.7781	32.7554	1.22015	1.91457e-06		68129.2	2.26504	0.214577	33.5964	33.5701	1.3278	1.75936e-06		68129.2	2.17184	0.214577	33.2295	33.2056	1.25929	1.85507e-06		68129.2	2.82304	0.214577	33.8753	33.8342	1.66841	1.40018e-06
56234.1	3.31037	-0.0715256	35.2396	35.1808	2.0349	1.39084e-06		56234.1	2.59891	-0.0715256	32.8711	32.8373	1.49051	1.89883e-06		56234.1	2.75098	-0.0238419	33.7512	33.7123	1.6199	1.74716e-06		56234.1	2.67009	-0.0238419	33.3529	33.3167	1.55375	1.82155e-06		56234.1	3.36051	-0.0715256	34.0268	33.9683	1.99459	1.41895e-06
46415.9	3.70012	-0.119209	35.4148	35.341	2.28548	1.5003e-06		46415.9	2.92075	-0.119209	32.9829	32.9401	1.68063	2.04024e-06		46415.9	3.07436	-0.0715256	33.873	33.8242	1.81668	1.88745e-06		46415.9	2.9968	-0.0715256	33.4752	33.4295	1.75009	1.95927e-06		46415.9	3.76799	-0.119209	34.2146	34.1406	2.24846	1.525e-06
38311.9	4.07045	-0.357628	35.5682	35.4784	2.52474	1.6454e-06		38311.9	3.21141	-0.309944	33.0897	33.0377	1.8537	2.24103e-06		38311.9	3.38925	-0.357628	34.0003	33.9409	2.01007	2.06669e-06		38311.9	3.26883	-0.309944	33.6016	33.5469	1.91599	2.16817e-06		38311.9	4.16297	-0.357628	34.4112	34.3204	2.49804	1.66298e-06
31622.8	4.48988	0.214577	35.7607	35.651	2.79946	1.79782e-06		31622.8	3.47567	0.26226	33.2153	33.1542	2.01367	2.49938e-06		31622.8	3.63143	0.26226	34.1225	34.054	2.16125	2.32871e-06		31622.8	3.56674	0.26226	33.7556	33.6902	2.09997	2.39666e-06		31622.8	4.52449	0.214577	34.5932	34.4854	2.72889	1.84431e-06
26101.6	4.8111	-0.119209	35.9509	35.8242	3.01523	2.02224e-06		26101.6	3.77088	-0.0715256	33.3223	33.2502	2.1915	2.78235e-06		26101.6	3.96314	-0.0715256	34.3111	34.229	2.3714	2.57128e-06		26101.6	3.86524	-0.119209	33.8638	33.7867	2.28276	2.67112e-06		26101.6	4.89188	-0.119209	34.8014	34.6746	2.96771	2.05462e-06
21544.3	5.35494	-0.166893	36.1443	35.9866	3.37319	2.19001e-06		21544.3	4.14243	-0.119209	33.4655	33.3781	2.41742	3.05587e-06		21544.3	4.28986	-0.119209	34.4591	34.3626	2.57762	2.86595e-06		21544.3	4.24116	-0.119209	33.9989	33.9058	2.51437	2.93803e-06		21544.3	5.38508	-0.119209	35.0135	34.859	3.28599	2.24813e-06
17782.8	5.87105	-0.214577	36.3739	36.1832	3.72069	2.40545e-06		17782.8	4.58594	-0.214577	33.5992	33.4917	2.6864	3.33157e-06		17782.8	4.71485	-0.214577	34.6143	34.4972	2.84519	3.14564e-06		17782.8	4.68702	-0.214577	34.1369	34.0228	2.78942	3.20853e-06		17782.8	5.97408	-0.26226	35.22	35.0288	3.66565	2.44157e-06
14678	6.56421	-0.166893	36.6372	36.397	4.18824	2.58894e-06		14678	5.13402	-0.166893	33.746	33.6106	3.01978	3.59069e-06		14678	5.24286	-0.119209	34.803	34.6574	3.18022	3.40955e-06		14678	5.29075	-0.166893	34.2684	34.1224	3.15988	3.43149e-06		14678	6.7124	-0.166893	35.4646	35.2215	4.1453	2.61576e-06
12115.3	7.3839	-0.119209	36.9037	36.5977	4.74275	2.76985e-06		12115.3	5.86021	-0.119209	33.8829	33.7058	3.4595	3.79729e-06		12115.3	5.97781	-0.0715256	34.9942	34.8039	3.6444	3.60463e-06		12115.3	6.01493	-0.119209	34.4415	34.2519	3.60904	3.63994e-06		12115.3	7.60655	-0.0715256	35.702	35.3878	4.72586	2.77975e-06
10000	8.4394	-0.214577	37.2164	36.8134	5.462	2.91386e-06		10000	6.66239	-0.119209	34.0419	33.812	3.94951	4.02974e-06		10000	6.74193	-0.166893	35.216	34.9724	4.13427	3.84965e-06		10000	6.94209	-0.119209	34.6066	34.3529	4.18276	3.80502e-06		10000	8.7294	-0.166893	35.964	35.5474	5.45819	2.91589e-06
8254.04	9.63558	-0.166893	37.5994	37.0689	6.29342	3.06384e-06		8254.04	7.77025	-0.166893	34.3102	33.9952	4.63878	4.15671e-06		8254.04	7.73535	-0.166893	35.4742	35.1514	4.77474	4.03835e-06		8254.04	8.0607	-0.166893	34.8237	34.4796	4.88305	3.94877e-06		8254.04	10.0574	-0.214577	36.3001	35.7423	6.33929	3.04167e-06
6812.92	11.0911	-0.166893	38.0449	37.3343	7.3187	3.19193e-06		6812.92	8.9279	-0.214577	34.5283	34.11	5.35851	4.35956e-06		6812.92	8.91902	-0.214577	35.7736	35.3411	5.54629	4.21196e-06		6812.92	9.50499	-0.166893	35.0658	34.5844	5.79054	4.0343e-06		6812.92	11.7279	-0.166893	36.6894	35.9234	7.45763	3.13246e-06
5623.41	12.7173	-0.166893	38.6256	37.678	8.50305	3.32847e-06		5623.41	10.4806	-0.119209	34.8452	34.2639	6.33846	4.46515e-06		5623.41	10.3931	-0.166893	36.115	35.5225	6.51517	4.34405e-06		5623.41	11.1356	-0.166893	35.404	34.7374	6.83761	4.13919e-06		5623.41	13.7119	-0.119209	37.2266	36.1656	8.82421	3.20734e-06
4641.59	14.6435	-0.166893	39.2545	37.9794	9.92372	3.45525e-06		4641.59	12.1832	-0.166893	35.202	34.4092	7.42895	4.61558e-06		4641.59	12.0035	-0.166893	36.5315	35.7328	7.59752	4.51317e-06		4641.59	13.0471	-0.166893	35.8027	34.8784	8.08253	4.24235e-06		4641.59	15.9368	-0.119209	37.7908	36.3383	10.3765	3.30448e-06
3831.19	16.7929	-0.166893	40.0233	38.3165	11.5632	3.59259e-06		3831.19	14.2003	-0.166893	35.7377	34.6457	8.7669	4.7385e-06		3831.19	13.9451	-0.166893	37.0593	35.9671	8.93103	4.65142e-06		3831.19	15.3747	-0.0715256	36.2848	34.9862	9.62022	4.31819e-06		3831.19	18.5122	-0.214577	38.6164	36.6183	12.2609	3.38815e-06
3162.28	19.3556	-0.119209	41.1152	38.7913	13.6268	3.6934e-06		3162.28	16.7133	-0.166893	36.32	34.7857	10.445	4.81849e-06		3162.28	16.2515	-0.0715256	37.6915	36.1854	10.5481	4.77139e-06		3162.28	18.2054	-0.119209	36.976	35.1251	11.5522	4.35666e-06		3162.28	21.6419	-0.0715256	39.5843	36.7939	14.5989	3.44748e-06
2610.16	22.1689	-0.166893	42.3593	39.2279	15.9838	3.81482e-06		2610.16	19.5999	-0.166893	37.152	34.9994	12.4626	4.89264e-06		2610.16	18.9528	-0.119209	38.5185	36.4302	12.5104	4.87398e-06		2610.16	21.3209	-0.0715256	37.9364	35.34	13.7934	4.42062e-06		2610.16	25.1748	-0.166893	40.9466	37.0572	17.4179	3.50073e-06
2154.43	25.3216	-0.166893	43.8879	39.6712	18.7708	3.93554e-06		2154.43	22.8126	-0.214577	38.1884	35.2012	14.8064	4.98929e-06		2154.43	22.0627	-0.166893	39.5327	36.6379	14.8493	4.97485e-06		2154.43	24.968	-0.119209	39.1372	35.4796	16.5203	4.47166e-06		2154.43	29.0597	-0.214577	42.6594	37.2892	20.7205	3.56522e-06
1778.28	28.9459	-0.166893	45.8825	40.1507	22.2064	4.03035e-06		1778.28	26.6239	-0.119209	39.5071	35.3181	17.7044	5.0552e-06		1778.28	25.5948	-0.166893	40.8325	36.8257	17.6398	5.07372e-06		1778.28	29.0895	-0.0715256	40.8211	35.672	19.8462	4.50964e-06		1778.28	33.5158	-0.119209	44.9279	37.4579	24.8077	3.60773e-06
1467.8	32.8813	-0.0715256	48.4177	40.661	26.286	4.12505e-06		1467.8	30.7591	-0.0715256	41.2956	35.4864	21.1198	5.1341e-06		1467.8	29.668	-0.119209	42.5947	37.0108	21.0832	5.143e-06		1467.8	33.676	-0.119209	42.9616	35.7521	23.822	4.55171e-06		1467.8	38.3396	-0.119209	47.8982	37.5689	29.7123	3.64936e-06
1211.53	37.2301	-0.119209	51.5515	41.046	31.1895	4.2119e-06		1211.53	35.4158	-0.166893	43.76	35.663	25.3592	5.18026e-06		1211.53	34.2417	-0.119209	44.9794	37.1832	25.3092	5.19048e-06		1211.53	38.6594	-0.166893	45.9829	35.9068	28.7251	4.57326e-06		1211.53	43.4283	-0.0715256	52.1034	37.8393	35.8183	3.6676e-06
1000	41.9935	-0.119209	55.6559	41.3646	37.2364	4.27418e-06		1000	40.522	-0.119209	46.9273	35.6721	30.4905	5.21982e-06		1000	39.2096	-0.119209	47.9387	37.1447	30.3049	5.25179e-06		1000	44.0125	-0.119209	50.0565	36.0001	34.78	4.57605e-06		1000	49.0152	-0.166893	57.5563	37.7488	43.4483	3.66309e-06
825.404	46.8712	-0.119209	60.8561	41.6037	44.4139	4.34145e-06		825.404	45.8865	-0.119209	51.3798	35.7646	36.8888	5.22708e-06		825.404	44.5078	-0.119209	52.1397	37.1837	36.5503	5.27549e-06		825.404	49.3873	-0.166893	55.2819	35.9854	41.966	4.59468e-06		825.404	54.1711	-0.166893	64.852	37.9622	52.58	3.66719e-06
681.292	51.6863	-0.119209	67.9757	42.1427	53.3356	4.37995e-06		681.292	51.2894	-0.119209	57.046	35.6758	44.5138	5.24798e-06		681.292	49.9696	-0.166893	57.8458	37.206	44.2927	5.27417e-06		681.292	54.5947	-0.119209	62.3074	36.0982	50.7852	4.59992e-06		681.292	59.1819	-0.166893	73.9859	37.9041	63.5389	3.67661e-06
562.341	56.5501	-0.166893	76.7834	42.3236	64.0656	4.41769e-06		562.341	56.5719	-0.166893	64.6955	35.6402	53.9934	5.24179e-06		562.341	55.1712	-0.166893	65.1448	37.2059	53.4749	5.29261e-06		562.341	59.5775	-0.119209	71.511	36.2112	61.665	4.58967e-06		562.341	63.6487	-0.119209	85.9019	38.1296	76.9758	3.67677e-06
464.159	60.9372	-0.119209	88.4108	42.9471	77.2788	4.43704e-06		464.159	61.314	-0.119209	74.7473	35.8794	65.5731	5.22911e-06		464.159	60.2366	-0.119209	75.0677	37.2651	65.165	5.26186e-06		464.159	64.0815	-0.119209	83.332	36.4238	74.9502	4.57489e-06		464.159	67.4797	-0.119209	101.184	38.7546	93.4682	3.66851e-06
383.119	65.0095	-0.119209	102.971	43.5021	93.331	4.45103e-06		383.119	65.6258	-0.119209	87.3676	36.0561	79.5805	5.22012e-06		383.119	64.6825	-0.119209	87.5305	37.431	79.1234	5.25027e-06		383.119	67.9621	-0.119209	98.1206	36.8168	90.9515	4.56748e-06		383.119	70.8008	-0.119209	119.877	39.4219	113.209	3.66948e-06
316.228	68.5662	-0.166893	121.065	44.2402	112.692	4.46609e-06		316.228	69.3237	-0.166893	103.183	36.4328	96.5372	5.21345e-06		316.228	68.4911	-0.166893	103.122	37.8091	95.9404	5.24588e-06		316.228	71.235	-0.166893	116.372	37.4352	110.186	4.56766e-06		316.228	73.6096	-0.026226	142.763	40.285	136.961	3.67471e-06
261.016	71.6062	-0.0309944	143.2	45.1863	135.884	4.48731e-06		261.016	72.4589	-0.166893	122.75	36.9955	117.042	5.2097e-06		261.016	71.7537	-0.166893	122.523	38.3621	116.362	5.24012e-06		261.016	73.9848	-0.026226	138.752	38.2806	133.366	4.57201e-06		261.016	75.9356	-0.0119209	170.849	41.5182	165.727	3.67926e-06
215.443	74.221	-0.0214577	170.497	46.3629	164.073	4.50246e-06		215.443	75.0379	-0.0166893	146.579	37.8437	141.609	5.21669e-06		215.443	74.4564	-0.0214577	146.167	39.1688	140.822	5.24587e-06		215.443	76.2778	-0.0166893	166.132	39.409	161.391	4.57729e-06		215.443	77.8148	-0.0166893	204.862	43.2407	200.247	3.68911e-06
177.828	76.4019	-0.00715256	203.809	47.9178	198.096	4.51797e-06		177.828	77.1738	0.00238419	175.705	39.0056	171.321	5.22407e-06		177.828	76.701	-0.00715256	175.109	40.2808	170.413	5.25192e-06		177.828	78.1442	-0.00238419	199.215	40.9283	194.965	4.59054e-06		177.828	79.3906	-0.00715256	246.065	45.3035	241.859	3.70048e-06
146.78	78.2392	0.00238419	244.135	49.7611	239.01	4.53668e-06		146.78	78.9434	0.00238419	210.939	40.4536	207.024	5.23761e-06		146.78	78.5377	0.0119209	210.126	41.7569	205.935	5.26531e-06		146.78	79.7001	0.00715256	239.41	42.8066	235.552	4.60327e-06		146.78	80.6794	0.00238419	295.93	47.9285	292.023	3.7131e-06
121.153	79.7603	-0.026226	292.971	52.0802	288.305	4.55654e-06		121.153	80.3737	-0.0309944	253.678	42.4204	250.106	5.25245e-06		121.153	80.0751	-0.0309944	252.732	43.5604	248.95	5.27685e-06		121.153	80.9934	-0.0214577	287.858	45.0638	284.309	4.62058e-06		121.153	81.7365	-0.026226	355.949	51.1591	352.253	3.72934e-06
100	81.0168	-0.0166893	351.886	54.945	347.57	4.57907e-06		100	81.5752	-0.0166893	305.204	44.7159	301.91	5.2716e-06		100	81.333	-0.0166893	303.93	45.7999	300.459	5.29705e-06		100	82.0457	-0.0166893	346.175	47.9046	342.845	4.64219e-06		100	82.6284	-0.0119209	428.138	54.932	424.599	3.74835e-06
82.5404	82.0194	-0.0214577	423.808	58.8405	419.704	4.59421e-06		82.5404	82.5592	-0.026226	367.583	47.6028	364.487	5.29019e-06		82.5404	82.3392	-0.026226	366.118	48.8065	362.85	5.31405e-06		82.5404	82.8806	-0.0214577	417.015	51.6835	413.799	4.65976e-06		82.5404	83.3157	-0.026226	515.902	60.0499	512.396	3.76312e-06
68.1292	82.8936	-0.026226	509.353	63.0136	505.44	4.62186e-06		68.1292	83.3512	-0.026226	442.216	51.2014	439.242	5.31842e-06		68.1292	83.1542	-0.026226	440.37	52.491	437.23	5.34289e-06		68.1292	83.5755	-0.026226	501.434	56.1075	498.285	4.68823e-06		68.1292	83.8913	-0.0214577	620.449	66.0256	616.926	3.78664e-06
56.2341	83.6177	-0.026226	614.01	68.2545	610.204	4.63815e-06		56.2341	84.006	-0.0214577	533.547	55.7153	530.63	5.3337e-06		56.2341	83.8598	-0.0309944	531.032	56.8	527.986	5.36041e-06		56.2341	84.1522	-0.026226	604.914	61.6328	601.766	4.70319e-06		56.2341	84.3773	-0.026226	748.194	73.306	744.594	3.80102e-06
46.4159	84.1672	-0.026226	739.649	75.1677	735.819	4.65996e-06		46.4159	84.5489	-0.026226	643.164	61.0979	640.255	5.3555e-06		46.4159	84.4224	-0.0309944	639.661	62.1715	636.632	5.38598e-06		46.4159	84.6098	-0.0214577	729.003	68.4808	725.779	4.72442e-06		46.4159	84.7634	-0.0214577	901.411	82.2702	897.649	3.81986e-06
38.3119	84.6369	-0.026226	889.586	83.1477	885.692	4.69034e-06		38.3119	84.9795	-0.026226	773.536	67.6941	770.569	5.39108e-06		38.3119	84.9078	-0.026226	769.883	68.3343	766.845	5.41726e-06		38.3119	84.9965	-0.026226	876.418	76.4375	873.078	4.7581e-06		38.3119	85.0889	-0.0166893	1084.09	92.8093	1080.11	3.84607e-06
31.6228	85.0092	-0.026226	1072.23	93.2798	1068.17	4.71173e-06		31.6228	85.3	-0.0214577	932.234	76.3856	929.1	5.41699e-06		31.6228	85.3219	-0.0119209	927.436	75.6401	924.346	5.44484e-06		31.6228	85.2937	-0.026226	1056.09	86.6496	1052.53	4.78175e-06		31.6228	85.3142	-0.0166893	1308.32	106.878	1303.95	3.85976e-06
26.1016	85.3146	-0.026226	1292.55	105.58	1288.23	4.73325e-06		26.1016	85.6372	-0.026226	1124.28	85.5262	1121.03	5.43923e-06		26.1016	85.4983	-0.0119209	1120.01	87.9072	1116.56	5.46101e-06		26.1016	85.5427	-0.026226	1272.58	98.8992	1268.73	4.80602e-06		26.1016	85.4097	0.00166893	1571.57	125.773	1566.53	3.89238e-06
21.5443	85.4959	-0.0112057	1557.47	122.308	1552.66	4.75783e-06		21.5443	85.8086	-0.0112057	1355.44	99.0677	1351.81	5.46475e-06		21.5443	85.7588	-0.00786781	1349.38	99.7933	1345.68	5.48965e-06		21.5443	85.6716	-0.00834465	1533.62	115.748	1529.25	4.83069e-06		21.5443	85.5749	-0.00596046	1896.19	146.302	1890.54	3.90752e-06
17.7828	85.6989	-0.00834465	1871.43	140.354	1866.16	4.79592e-06		17.7828	86.0171	-0.00834465	1628.78	113.132	1624.85	5.50817e-06		17.7828	85.975	-0.0135899	1621.39	113.807	1617.39	5.53357e-06		17.7828	85.891	-0.00834465	1843.43	132.091	1838.69	4.86756e-06		17.7828	85.7073	-0.00929832	2277.45	170.473	2271.06	3.94086e-06
14.678	85.87	-0.0112057	2251.9	162.183	2246.05	4.82762e-06		14.678	86.1203	-0.0116825	1961.58	132.723	1957.08	5.54044e-06		14.678	86.1672	-0.00977516	1949.34	130.304	1944.98	5.5749e-06		14.678	85.9572	-0.0126362	2215.37	156.187	2209.86	4.90669e-06		14.678	85.8661	-0.00452995	2740.25	197.54	2733.12	3.96729e-06
12.1153	85.9538	-0.0112057	2707.28	191.028	2700.54	4.86449e-06		12.1153	86.0609	-0.000715256	2360.61	162.163	2355.03	5.57815e-06		12.1153	86.276	-0.010252	2348.47	152.535	2343.51	5.60558e-06		12.1153	86.0175	-0.0107288	2663.64	184.995	2657.21	4.9438e-06		12.1153	85.837	-0.00548363	3292.43	239.011	3283.74	4.00053e-06
10	86.0492	-0.0107288	3270.53	225.337	3262.75	4.87793e-06		10	86.3284	-0.0121593	2848.16	182.389	2842.32	5.59948e-06		10	86.3501	-0.013113	2835.01	180.476	2829.26	5.62532e-06		10	86.0861	-0.0112057	3215.46	219.481	3207.96	4.96125e-06		10	85.9407	-0.00357628	3978.54	281.636	3968.56	4.0104e-06
8.25404	86.1142	-0.010252	3926.95	266.12	3917.92	4.92151e-06		8.25404	86.3629	-0.0112057	3420.62	216.995	3413.73	5.64839e-06		8.25404	86.3534	-0.0126362	3408.36	216.779	3401.46	5.66877e-06		8.25404	86.0356	-0.00739098	3852.67	266.359	3843.45	5.01686e-06		8.25404	85.8616	-0.00596046	4762.88	343.72	4750.46	4.05899e-06
6.81292	86.0822	-0.0107288	4736.5	323.624	4725.43	4.94363e-06		6.81292	86.3658	-0.00977516	4130.19	261.795	4121.89	5.66749e-06		6.81292	86.385	-0.0107288	4113.54	259.368	4105.35	5.69031e-06		6.81292	86.1172	-0.0107288	4652.19	315.026	4641.51	5.03301e-06		6.81292	85.8397	-0.00834465	5743.48	416.669	5728.34	4.0781e-06
5.62341	86.1235	-0.00929832	5693.92	384.946	5680.9	4.98199e-06		5.62341	86.3793	-0.0116825	4968.26	313.752	4958.34	5.708e-06		5.62341	86.3572	-0.0116825	4945.32	314.207	4935.33	5.73461e-06		5.62341	86.175	-0.00977516	5589.96	372.904	5577.51	5.07434e-06		5.62341	85.7869	-0.00548363	6900.17	506.926	6881.52	4.11278e-06
4.64159	86.1435	-0.0107288	6866.43	461.824	6850.88	5.00503e-06		4.64159	86.4147	-0.0112057	5978.53	373.865	5966.83	5.74659e-06		4.64159	86.0344	-0.0026226	6002.98	415.154	5988.6	5.72569e-06		4.64159	86.0587	-0.000715256	6770.5	465.368	6754.49	5.07646e-06		4.64159	85.8448	-0.00452995	8332.05	603.723	8310.15	4.12615e-06
3.83119	86.0425	-0.0121593	8244.92	569.036	8225.26	5.05053e-06		3.83119	87.2347	0.00309944	7358.35	354.996	7349.78	5.65213e-06		3.83119	86.1125	0.00309944	7294.08	494.518	7277.3	5.70843e-06		3.83119	86.1238	-0.010252	8094.75	547.214	8076.23	5.14373e-06		3.83119	85.6703	-0.00882149	9965.7	752.373	9937.26	4.18042e-06
3.16228	86.0526	-0.0107288	9904.54	681.828	9881.05	5.09351e-06		3.16228	86.3431	-0.0140667	8633.14	550.637	8615.56	5.84166e-06		3.16228	86.3287	-0.0135899	8607.83	551.175	8590.16	5.85893e-06		3.16228	86.0394	-0.0150204	9722.49	671.537	9699.27	5.18897e-06		3.16228	85.7608	-0.00786781	11990.1	886.322	11957.3	4.20909e-06
2.61016	86.0386	-0.0107288	11923.9	823.749	11895.4	5.12593e-06		2.61016	86.3036	-0.0107288	10450.1	673.724	10428.4	5.84703e-06		2.61016	86.313	-0.0121593	10386.5	667.92	10365	5.88279e-06		2.61016	85.7942	-0.00786781	11658.2	855.012	11626.8	5.24436e-06		2.61016	85.138	0.00412464	14285.8	1210.8	14234.4	4.28364e-06
2.15443	85.9736	-0.011611	14350.9	1007.66	14315.5	5.16036e-06		2.15443	86.2872	-0.0116825	12529.3	811.345	12503	5.90842e-06		2.15443	85.0158	0.00739098	12257.9	1064.98	12211.5	6.04946e-06		2.15443	85.9058	-0.00817776	14076.3	1005.01	14040.4	5.26147e-06		2.15443	85.6932	-0.00803471	17308.5	1299.82	17259.6	4.28011e-06
1.77828	85.882	-0.0104666	17126	1229.84	17081.8	5.23947e-06		1.77828	86.1862	-0.0118017	14978.2	996.255	14945	5.98857e-06		1.77828	86.1755	-0.0164509	14923.1	995.384	14889.9	6.01076e-06		1.77828	85.912	-0.00989437	16820.2	1199.1	16777.4	5.33452e-06		1.77828	85.475	-0.0128508	20721.9	1634.82	20657.3	4.33258e-06
1.4678	85.7452	-0.00889301	20470.1	1518.71	20413.7	5.31168e-06		1.4678	86.1031	-0.0108957	18049.5	1226.67	18007.8	6.02134e-06		1.4678	86.0995	-0.0130892	17980.3	1223.09	17938.7	6.04454e-06		1.4678	85.7974	-0.00874996	20175.3	1478.51	20121	5.38894e-06		1.4678	85.4	-0.00603199	24826.9	1991.09	24746.9	4.3816e-06
1.21153	85.751	-0.009799	24803.8	1837.72	24735.6	5.31085e-06		1.21153	86.0128	-0.0100374	21735.5	1511.36	21682.9	6.05855e-06		1.21153	85.9585	-0.0115633	21644.7	1525.48	21590.9	6.08438e-06		1.21153	85.9099	-0.0068903	24257	1730.11	24195.2	5.42947e-06		1.21153	85.3176	-0.00607967	29782.7	2431.22	29683.3	4.42562e-06
1	85.6377	-0.00932217	29727.1	2261.13	29641	5.36942e-06		1	85.6852	-0.0111818	26120.5	1965.22	26046.5	6.11041e-06		1	85.8471	-0.011754	25959.2	1879.92	25891.1	6.1471e-06		1	85.4961	-0.00741482	29205.7	2293.44	29115.5	5.46632e-06		1	85.0538	-0.00393391	35659.8	3074.6	35527	4.47983e-06

## Sheet: Fitted data
Electrode 1					Electrode 2					Electrode 3					Electrode 4					Electrode 5
Measurement: C Imaginary / C Real		Fit: C Imaginary / C Real			Measurement: C Imaginary / C Real		Fit: C Imaginary / C Real			Measurement: C Imaginary / C Real		Fit: C Imaginary / C Real			Measurement: C Imaginary / C Real		Fit: C Imaginary / C Real			Measurement: C Imaginary / C Real		Fit: C Imaginary / C Real
F	F	F	F		F	F	F	F		F	F	F	F		F	F	F	F		F	F	F	F
2.15162e-09	4.56348e-08	5.36685e-10	4.34171e-08		1.80265e-09	4.87717e-08	5.10428e-10	4.73974e-08		1.86816e-09	4.76661e-08	4.79372e-10	4.58714e-08		1.76262e-09	4.81111e-08	5.73781e-10	4.6877e-08		2.1747e-09	4.73418e-08	6.87159e-10	4.55216e-08
2.01714e-09	5.50824e-08	7.81885e-10	5.25897e-08		1.52254e-09	5.89931e-08	7.45121e-10	5.74149e-08		1.56798e-09	5.75339e-08	6.99661e-10	5.55664e-08		1.47443e-09	5.81828e-08	8.37206e-10	5.67824e-08		2.08379e-09	5.71592e-08	1.00189e-09	5.51364e-08
3.24852e-09	6.64616e-08	1.13901e-09	6.36964e-08		2.65298e-09	7.122e-08	1.08766e-09	6.95465e-08		2.74811e-09	6.94792e-08	1.02112e-09	6.73078e-08		2.66419e-09	7.02508e-08	1.22148e-09	6.87771e-08		3.39643e-09	6.88774e-08	1.46061e-09	6.67766e-08
4.63768e-09	8.01796e-08	1.65906e-09	7.71426e-08		3.90413e-09	8.60119e-08	1.58753e-09	8.42366e-08		4.02467e-09	8.37588e-08	1.49015e-09	8.15255e-08		3.95305e-09	8.47645e-08	1.78194e-09	8.32996e-08		4.87566e-09	8.30332e-08	2.12904e-09	8.08658e-08
6.24826e-09	9.66189e-08	2.41619e-09	9.34174e-08		5.29723e-09	1.03825e-07	2.3169e-09	1.02022e-07		5.42905e-09	1.01082e-07	2.1744e-09	9.87391e-08		5.35508e-09	1.02291e-07	2.59923e-09	1.00879e-07		6.58592e-09	1.00001e-07	3.1028e-09	9.79137e-08
8.29049e-09	1.16501e-07	3.51817e-09	1.13109e-07		7.03299e-09	1.25346e-07	3.38088e-09	1.23549e-07		7.22323e-09	1.21967e-07	3.17241e-09	1.19575e-07		7.04955e-09	1.2343e-07	3.7907e-09	1.22151e-07		8.76365e-09	1.20404e-07	4.52078e-09	1.18532e-07
1.10175e-08	1.40307e-07	5.12142e-09	1.36926e-07		9.18609e-09	1.51245e-07	4.93255e-09	1.49596e-07		9.34208e-09	1.472e-07	4.62766e-09	1.44788e-07		9.27562e-09	1.4881e-07	5.52704e-09	1.47882e-07		1.14769e-08	1.45035e-07	6.58457e-09	1.43455e-07
1.42251e-08	1.6901e-07	7.45274e-09	1.65713e-07		1.20344e-08	1.8259e-07	7.19456e-09	1.81099e-07		1.22826e-08	1.77288e-07	6.74883e-09	1.75283e-07		1.21379e-08	1.79651e-07	8.05618e-09	1.78987e-07		1.49411e-08	1.74571e-07	9.58615e-09	1.73552e-07
1.90742e-08	2.03492e-07	1.08404e-08	2.00479e-07		1.59457e-08	2.20167e-07	1.04903e-08	2.19173e-07		1.6036e-08	2.13779e-07	9.83907e-09	2.12144e-07		1.6069e-08	2.16686e-07	1.17376e-08	2.16558e-07		1.98007e-08	2.10053e-07	1.39474e-08	2.09856e-07
2.51688e-08	2.44763e-07	1.57582e-08	2.42416e-07		2.12977e-08	2.65521e-07	1.52888e-08	2.6515e-07		2.1253e-08	2.57687e-07	1.4338e-08	2.56662e-07		2.14232e-08	2.61301e-07	1.70915e-08	2.61887e-07		2.64479e-08	2.52735e-07	2.02759e-08	2.5357e-07
3.3833e-08	2.94019e-07	2.28879e-08	2.92919e-07		2.87531e-08	3.20026e-07	2.22681e-08	3.20594e-07		2.84692e-08	3.10253e-07	2.08813e-08	3.1036e-07		2.91768e-08	3.15069e-07	2.48675e-08	3.16484e-07		3.57372e-08	3.03649e-07	2.94417e-08	3.06081e-07
4.57485e-08	3.53021e-07	3.32059e-08	3.53599e-07		3.95858e-08	3.85683e-07	3.2405e-08	3.87334e-07		3.90951e-08	3.73356e-07	3.03854e-08	3.7502e-07		3.99682e-08	3.79321e-07	3.61417e-08	3.82091e-07		4.87061e-08	3.64717e-07	4.26833e-08	3.68941e-07
6.2763e-08	4.23017e-07	4.81005e-08	4.26266e-07		5.42418e-08	4.64369e-07	4.70993e-08	4.67457e-07		5.30566e-08	4.48815e-07	4.41645e-08	4.52685e-07		5.5586e-08	4.56526e-07	5.24473e-08	4.60666e-07		6.71634e-08	4.37413e-07	6.17445e-08	4.43827e-07
8.58379e-08	5.05594e-07	6.95278e-08	5.12887e-07		7.59819e-08	5.56831e-07	6.83414e-08	5.6329e-07		7.31607e-08	5.38606e-07	6.40895e-08	5.45642e-07		7.76417e-08	5.48235e-07	7.59487e-08	5.5433e-07		9.27636e-08	5.23021e-07	8.90472e-08	5.32425e-07
1.18121e-07	6.02562e-07	1.00206e-07	6.15468e-07		1.04998e-07	6.6837e-07	9.89314e-08	6.77298e-07		1.01243e-07	6.4512e-07	9.27972e-08	6.56347e-07		1.10012e-07	6.57052e-07	1.09659e-07	6.65231e-07		1.29422e-07	6.23425e-07	1.27886e-07	6.36224e-07
1.61304e-07	7.14756e-07	1.4384e-07	7.35835e-07		1.47747e-07	7.98676e-07	1.42746e-07	8.11902e-07		1.41374e-07	7.7081e-07	1.33949e-07	7.87247e-07		1.54391e-07	7.84357e-07	1.5769e-07	7.9529e-07		1.80214e-07	7.38601e-07	1.8261e-07	7.56162e-07
2.20825e-07	8.45129e-07	2.05339e-07	8.75241e-07		2.05563e-07	9.52122e-07	2.05034e-07	9.69105e-07		1.95205e-07	9.18088e-07	1.92524e-07	9.40458e-07		2.16207e-07	9.32996e-07	2.2549e-07	9.45759e-07		2.49133e-07	8.72461e-07	2.58712e-07	8.92062e-07
2.99875e-07	9.93681e-07	2.90945e-07	1.03377e-06		2.85154e-07	1.12689e-06	2.92664e-07	1.14989e-06		2.70142e-07	1.08792e-06	2.75079e-07	1.11721e-06		3.03545e-07	1.10391e-06	3.19977e-07	1.11652e-06		3.4156e-07	1.02009e-06	3.62679e-07	1.04186e-06
4.05704e-07	1.15492e-06	4.08112e-07	1.20945e-06		3.98507e-07	1.32718e-06	4.14189e-07	1.35329e-06		3.73687e-07	1.28194e-06	3.89867e-07	1.31697e-06		4.25252e-07	1.293e-06	4.49372e-07	1.30511e-06		4.68914e-07	1.18182e-06	5.01385e-07	1.20068e-06
5.43171e-07	1.33307e-06	5.64912e-07	1.39724e-06		5.50553e-07	1.54614e-06	5.79466e-07	1.57515e-06		5.14145e-07	1.49719e-06	5.4655e-07	1.53628e-06		5.844e-07	1.49729e-06	6.22469e-07	1.50552e-06		6.33452e-07	1.3477e-06	6.80808e-07	1.36009e-06
7.19912e-07	1.5215e-06	7.68691e-07	1.58805e-06		7.50018e-07	1.78312e-06	7.98482e-07	1.80674e-06		7.01908e-07	1.73182e-06	7.55212e-07	1.76735e-06		7.96756e-07	1.71114e-06	8.47037e-07	1.7072e-06		8.41122e-07	1.5137e-06	9.04022e-07	1.50794e-06
9.4407e-07	1.70695e-06	1.02388e-06	1.76845e-06		1.0152e-06	2.02519e-06	1.07909e-06	2.03379e-06		9.46896e-07	1.97678e-06	1.0243e-06	1.997e-06		1.06593e-06	1.91592e-06	1.12727e-06	1.89479e-06		1.09995e-06	1.66086e-06	1.16888e-06	1.62961e-06
1.21582e-06	1.88072e-06	1.32933e-06	1.92173e-06		1.34287e-06	2.25635e-06	1.42372e-06	2.23681e-06		1.26003e-06	2.21193e-06	1.35752e-06	2.20663e-06		1.3995e-06	2.10036e-06	1.46077e-06	2.0496e-06		1.40427e-06	1.77559e-06	1.46642e-06	1.71086e-06
1.54175e-06	2.02896e-06	1.67621e-06	2.03086e-06		1.73967e-06	2.44653e-06	1.82602e-06	2.39368e-06		1.64338e-06	2.41438e-06	1.75037e-06	2.37436e-06		1.78466e-06	2.23085e-06	1.83638e-06	2.15322e-06		1.73324e-06	1.83104e-06	1.78131e-06	1.74168e-06
1.91322e-06	2.12533e-06	2.04802e-06	2.08283e-06		2.20361e-06	2.57809e-06	2.26921e-06	2.48469e-06		2.09875e-06	2.57244e-06	2.18806e-06	2.47963e-06		2.20917e-06	2.28666e-06	2.23463e-06	2.19249e-06		2.08741e-06	1.81358e-06	2.0948e-06	1.71945e-06
2.31241e-06	2.16609e-06	2.42338e-06	2.07259e-06		2.6944e-06	2.61229e-06	2.72801e-06	2.49832e-06		2.59243e-06	2.63736e-06	2.64666e-06	2.50902e-06		2.6478e-06	2.27045e-06	2.6314e-06	2.16374e-06		2.41061e-06	1.74044e-06	2.38917e-06	1.64965e-06
2.69648e-06	2.1306e-06	2.78105e-06	2.00454e-06		3.19545e-06	2.56101e-06	3.17417e-06	2.43509e-06		3.09226e-06	2.59751e-06	3.09806e-06	2.46065e-06		3.05594e-06	2.17217e-06	3.00378e-06	2.07382e-06		2.71162e-06	1.61761e-06	2.6516e-06	1.54378e-06
3.07546e-06	2.03174e-06	3.10457e-06	1.89071e-06		3.65101e-06	2.40997e-06	3.58336e-06	2.30704e-06		3.56624e-06	2.48126e-06	3.5168e-06	2.34454e-06		3.41282e-06	2.00409e-06	3.33508e-06	1.93748e-06		2.95236e-06	1.46243e-06	2.87581e-06	1.4157e-06
3.39003e-06	1.88398e-06	3.38484e-06	1.74688e-06		4.02428e-06	2.20195e-06	3.94e-06	2.13345e-06		3.96517e-06	2.26751e-06	3.88546e-06	2.17892e-06		3.70086e-06	1.79852e-06	3.61713e-06	1.77267e-06		3.13035e-06	1.29793e-06	3.06136e-06	1.27839e-06
3.65662e-06	1.70437e-06	3.61982e-06	1.58856e-06		4.33104e-06	1.9623e-06	4.2384e-06	1.93513e-06		4.29015e-06	2.02954e-06	4.19649e-06	1.9846e-06		3.92443e-06	1.58859e-06	3.8494e-06	1.59617e-06		3.27265e-06	1.13961e-06	3.21179e-06	1.14196e-06
3.8697e-06	1.51915e-06	3.81263e-06	1.42836e-06		4.56348e-06	1.72224e-06	4.48073e-06	1.73009e-06		4.54068e-06	1.78943e-06	4.45077e-06	1.7803e-06		4.09499e-06	1.39126e-06	4.03651e-06	1.42104e-06		3.3821e-06	9.94793e-07	3.33255e-06	1.01317e-06
4.04051e-06	1.34362e-06	3.96912e-06	1.27512e-06		4.73647e-06	1.49714e-06	4.67393e-06	1.53146e-06		4.72642e-06	1.5582e-06	4.65445e-06	1.58011e-06		4.224e-06	1.21243e-06	4.18555e-06	1.256e-06		3.46198e-06	8.673e-07	3.42946e-06	8.95851e-07
4.16953e-06	1.17821e-06	4.09597e-06	1.13412e-06		4.86896e-06	1.30118e-06	4.8267e-06	1.34741e-06		4.86917e-06	1.35433e-06	4.81603e-06	1.39311e-06		4.31972e-06	1.05481e-06	4.30411e-06	1.10591e-06		3.52475e-06	7.61125e-07	3.50786e-06	7.91631e-07
4.26823e-06	1.03245e-06	4.19955e-06	1.00789e-06		4.96662e-06	1.13078e-06	4.94769e-06	1.18206e-06		4.97401e-06	1.17572e-06	4.94422e-06	1.22413e-06		4.39678e-06	9.23001e-07	4.39911e-06	9.72798e-07		3.57504e-06	6.69655e-07	3.57226e-06	7.00686e-07
4.3482e-06	9.05282e-07	4.28533e-06	8.97078e-07		5.04498e-06	9.85816e-07	5.04443e-06	1.03673e-06		5.05737e-06	1.02547e-06	5.04678e-06	1.07497e-06		4.4561e-06	8.09803e-07	4.47633e-06	8.56825e-07		3.61571e-06	5.93431e-07	3.62623e-06	6.22338e-07
4.41255e-06	7.97097e-07	4.35774e-06	8.01155e-07		5.10558e-06	8.65954e-07	5.12306e-06	9.10946e-07		5.12009e-06	8.95895e-07	5.13009e-06	9.45472e-07		4.50734e-06	7.14428e-07	4.54036e-06	7.57062e-07		3.6523e-06	5.30437e-07	3.6725e-06	5.55469e-07
4.46743e-06	7.06226e-07	4.42021e-06	7.18977e-07		5.15844e-06	7.64015e-07	5.18836e-06	8.03282e-07		5.17677e-06	7.89109e-07	5.1992e-06	8.34365e-07		4.55329e-06	6.36217e-07	4.5947e-06	6.72026e-07		3.68665e-06	4.76956e-07	3.71314e-06	4.98791e-07
4.50565e-06	6.31672e-07	4.47537e-06	6.49115e-07		5.20147e-06	6.79322e-07	5.24392e-06	7.11859e-07		5.21962e-06	7.02083e-07	5.2579e-06	7.39851e-07		4.58818e-06	5.73064e-07	4.64199e-06	6.0003e-07		3.71214e-06	4.35041e-07	3.74967e-06	4.51003e-07
4.55112e-06	5.67391e-07	4.52517e-06	5.90075e-07		5.24712e-06	6.11644e-07	5.29242e-06	6.34681e-07		5.26698e-06	6.32319e-07	5.30903e-06	6.59954e-07		4.62953e-06	5.21291e-07	4.68414e-06	5.39381e-07		3.74376e-06	4.0067e-07	3.78322e-06	4.10878e-07
4.58084e-06	5.1239e-07	4.57104e-06	5.40415e-07		5.27554e-06	5.53923e-07	5.33581e-06	5.69815e-07		5.29908e-06	5.70068e-07	5.35468e-06	5.92731e-07		4.65436e-06	4.76699e-07	4.72258e-06	4.88491e-07		3.76453e-06	3.70622e-07	3.8146e-06	3.77303e-07
4.61183e-06	4.71123e-07	4.61407e-06	4.98812e-07		5.30717e-06	5.0645e-07	5.3755e-06	5.15483e-07		5.3351e-06	5.21009e-07	5.39636e-06	5.36378e-07		4.68273e-06	4.41838e-07	4.75832e-06	4.45924e-07		3.78804e-06	3.47176e-07	3.84441e-06	3.49293e-07
4.64936e-06	4.36477e-07	4.65502e-06	4.64081e-07		5.34979e-06	4.69976e-07	5.41252e-06	4.701e-07		5.37458e-06	4.78934e-07	5.43517e-06	4.89276e-07		4.72191e-06	4.13401e-07	4.79212e-06	4.10416e-07		3.81788e-06	3.28053e-07	3.87309e-06	3.25993e-07
4.67607e-06	4.08347e-07	4.69448e-06	4.35187e-07		5.38062e-06	4.42366e-07	5.44762e-06	4.32285e-07		5.40863e-06	4.42592e-07	5.47191e-06	4.50008e-07		4.74956e-06	3.91009e-07	4.82451e-06	3.8087e-07		3.834e-06	3.14253e-07	3.90096e-06	3.06666e-07
4.70166e-06	3.85337e-07	4.73286e-06	4.11233e-07		5.40776e-06	4.12573e-07	5.48132e-06	4.00844e-07		5.42737e-06	4.273e-07	5.50715e-06	4.17346e-07		4.77699e-06	3.72374e-07	4.8559e-06	3.56345e-07		3.86745e-06	3.10509e-07	3.92824e-06	2.90685e-07
4.72849e-06	3.72478e-07	4.77048e-06	3.9145e-07		5.43555e-06	3.98345e-07	5.51404e-06	3.7476e-07		5.45963e-06	4.04876e-07	5.54132e-06	3.90242e-07		4.80317e-06	3.63549e-07	4.88656e-06	3.3604e-07		3.88426e-06	3.00588e-07	3.95512e-06	2.77515e-07
4.76894e-06	3.58674e-07	4.80758e-06	3.75182e-07		5.48159e-06	3.81664e-07	5.54604e-06	3.53171e-07		5.50631e-06	3.87449e-07	5.57472e-06	3.67804e-07		4.84257e-06	3.47888e-07	4.91672e-06	3.19275e-07		3.91878e-06	2.94155e-07	3.98173e-06	2.66707e-07
4.80258e-06	3.46785e-07	4.84432e-06	3.61872e-07		5.51508e-06	3.74013e-07	5.57754e-06	3.35347e-07		5.54999e-06	3.7182e-07	5.60759e-06	3.49277e-07		4.8823e-06	3.45067e-07	4.94652e-06	3.05478e-07		3.94668e-06	2.85252e-07	4.00816e-06	2.57879e-07
4.84027e-06	3.42386e-07	4.88085e-06	3.51052e-07		5.55183e-06	3.82289e-07	5.60869e-06	3.20675e-07		5.58193e-06	3.63317e-07	5.64007e-06	3.34028e-07		4.91995e-06	3.42526e-07	4.97609e-06	2.94167e-07		3.97945e-06	2.8965e-07	4.03449e-06	2.50712e-07
4.85478e-06	3.35287e-07	4.91726e-06	3.42323e-07		5.57652e-06	3.57841e-07	5.63961e-06	3.08639e-07		5.60252e-06	3.57381e-07	5.67231e-06	3.2152e-07		4.93813e-06	3.37856e-07	5.00551e-06	2.84937e-07		3.9903e-06	2.83179e-07	4.06077e-06	2.44937e-07
4.8989e-06	3.32752e-07	4.95363e-06	3.35353e-07		5.62566e-06	3.57597e-07	5.67039e-06	2.98807e-07		5.64584e-06	3.59817e-07	5.70439e-06	3.11307e-07		4.99289e-06	3.46017e-07	5.03486e-06	2.77449e-07		4.03785e-06	2.92159e-07	4.08704e-06	2.4033e-07
4.92055e-06	3.36987e-07	4.99002e-06	3.29859e-07		5.64472e-06	3.58516e-07	5.70109e-06	2.90818e-07		5.66769e-06	3.58073e-07	5.73639e-06	3.03012e-07		5.00993e-06	3.40031e-07	5.06417e-06	2.71418e-07		4.05664e-06	2.95072e-07	4.11335e-06	2.367e-07
4.95922e-06	3.36044e-07	5.02648e-06	3.25606e-07		5.68523e-06	3.59748e-07	5.73176e-06	2.84369e-07		5.71146e-06	3.63619e-07	5.76836e-06	2.96321e-07		5.05176e-06	3.37753e-07	5.0935e-06	2.66606e-07		4.09059e-06	3.01332e-07	4.13971e-06	2.3389e-07
4.98239e-06	3.35867e-07	5.06304e-06	3.22395e-07		5.72412e-06	3.58657e-07	5.76244e-06	2.79206e-07		5.69831e-06	3.95029e-07	5.80033e-06	2.90972e-07		5.05248e-06	3.48103e-07	5.12287e-06	2.62813e-07		4.10449e-06	2.98186e-07	4.16616e-06	2.31767e-07
5.02648e-06	3.47739e-07	5.09974e-06	3.2006e-07		5.63898e-06	2.72364e-07	5.79316e-06	2.75118e-07		5.68219e-06	3.86125e-07	5.83235e-06	2.86743e-07		5.12022e-06	3.46926e-07	5.1523e-06	2.59874e-07		4.15659e-06	3.14705e-07	4.19269e-06	2.3022e-07
5.06937e-06	3.49805e-07	5.1366e-06	3.18461e-07		5.8179e-06	3.71833e-07	5.82395e-06	2.71929e-07		5.83491e-06	3.74388e-07	5.86444e-06	2.83452e-07		5.16421e-06	3.57548e-07	5.18183e-06	2.57648e-07		4.18609e-06	3.10289e-07	4.21934e-06	2.29156e-07
5.10147e-06	3.53272e-07	5.17364e-06	3.17483e-07		5.82273e-06	3.76176e-07	5.85481e-06	2.6949e-07		5.85847e-06	3.77519e-07	5.89662e-06	2.80945e-07		5.21615e-06	3.83585e-07	5.21145e-06	2.5602e-07		4.25287e-06	3.61755e-07	4.24611e-06	2.28497e-07
5.13492e-06	3.61442e-07	5.21088e-06	3.17025e-07		5.88364e-06	3.818e-07	5.88578e-06	2.6768e-07		6.0038e-06	5.23596e-07	5.9289e-06	2.79093e-07		5.23465e-06	3.74694e-07	5.24119e-06	2.54892e-07		4.25598e-06	3.20516e-07	4.273e-06	2.28179e-07
5.21245e-06	3.75282e-07	5.24832e-06	3.17007e-07		5.96208e-06	3.97439e-07	5.91686e-06	2.66394e-07		5.98401e-06	4.00029e-07	5.96131e-06	2.77789e-07		5.30741e-06	3.79325e-07	5.27105e-06	2.54184e-07		4.30561e-06	3.40747e-07	4.30004e-06	2.28146e-07
5.28244e-06	3.92995e-07	5.28598e-06	3.1736e-07		5.99352e-06	4.08271e-07	5.94806e-06	2.65547e-07		6.01657e-06	4.10219e-07	5.99384e-06	2.76945e-07		5.36e-06	3.93858e-07	5.30105e-06	2.53826e-07		4.35342e-06	3.50268e-07	4.32721e-06	2.28355e-07
5.2817e-06	3.92401e-07	5.32388e-06	3.18026e-07		6.02926e-06	4.20255e-07	5.97939e-06	2.65067e-07		6.05415e-06	4.2775e-07	6.02651e-06	2.76485e-07		5.40185e-06	3.86267e-07	5.33119e-06	2.53763e-07		4.39613e-06	3.60067e-07	4.35454e-06	2.28766e-07
5.33835e-06	4.07229e-07	5.36201e-06	3.18956e-07		6.07582e-06	4.58423e-07	6.01085e-06	2.64896e-07		6.11486e-06	4.43993e-07	6.05933e-06	2.76348e-07		5.43261e-06	4.27928e-07	5.36147e-06	2.53947e-07		4.44653e-06	3.84815e-07	4.38202e-06	2.29348e-07

## Sheet: Capacitance calculation
Circuit:	RQ	Title:	Fixed at 61 freqs	Measurement:	Electrode 1			Electrode	R	Q	n	1/n	Capacitance (farad)
Fixed	Element	Fitted Value	Min Value	Max Value	Unit	Error%		1	36.63	5.75e-06	0.963	1.03842	4.15347e-06
FALSE	R 1	36.63	1e-06	1000000000000	Ω	0.711		2	33.56	6.326e-06	0.973	1.02775	5.00271e-06
FALSE	Q 1	5.75e-06	1e-12	0.001	T	1.297		3	34.68	6.388e-06	0.972	1.02881	5.01291e-06
FALSE	n 1	0.963	0	1	ɸ	0.228		4	33.93	5.666e-06	0.971	1.02987	4.38824e-06
								5	34.93	4.66e-06	0.967	1.03413	3.46021e-06
	Chi-Squared:	0.0012	Iterations:	1								average	4.4035e-06
Circuit:	RQ	Title:	Fixed at 61 freqs [1]	Measurement:	Electrode 2							stdev.s	6.48648e-07
Fixed	Element	Fitted Value	Min Value	Max Value	Unit	Error%						error%	0.147303
FALSE	R 1	33.56	1e-06	1000000000000	Ω	0.478
FALSE	Q 1	6.326e-06	1e-12	0.001	T	0.882
FALSE	n 1	0.973	0	1	ɸ	0.155
	Chi-Squared:	0.0005	Iterations:	1
Circuit:	RQ	Title:	Fixed at 61 freqs [2]	Measurement:	Electrode 3
Fixed	Element	Fitted Value	Min Value	Max Value	Unit	Error%
FALSE	R 1	34.68	1e-06	1000000000000	Ω	0.558
FALSE	Q 1	6.388e-06	1e-12	0.001	T	1.037
FALSE	n 1	0.972	0	1	ɸ	0.183
	Chi-Squared:	0.0007	Iterations:	1
Circuit:	RQ	Title:	Fixed at 61 freqs [3]	Measurement:	Electrode 4
Fixed	Element	Fitted Value	Min Value	Max Value	Unit	Error%
FALSE	R 1	33.93	1e-06	1000000000000	Ω	0.466
FALSE	Q 1	5.666e-06	1e-12	0.001	T	0.841
FALSE	n 1	0.971	0	1	ɸ	0.146
	Chi-Squared:	0.0005	Iterations:	1
Circuit:	RQ	Title:	Fixed at 61 freqs [4]	Measurement:	Electrode 5
Fixed	Element	Fitted Value	Min Value	Max Value	Unit	Error%
FALSE	R 1	34.93	1e-06	1000000000000	Ω	0.585
FALSE	Q 1	4.66e-06	1e-12	0.001	T	1.02
FALSE	n 1	0.967	0	1	ɸ	0.175
	Chi-Squared:	0.0008	Iterations:	1
