# Supplementary material for: Surface analysis of Metrohm BT220 screen-printed electrodes through electrochemical techniques: importance of pretreatment
Source: Front Chem. 2025 Sep 17;13:1602365. doi: 10.3389/fchem.2025.1602365 (PMC12484216; doi:10.3389/fchem.2025.1602365)
Supplement: Supplementary file 2 [file DataSheet1.zip › Raw data file/Electrochemical_experiments/EIS-15_electrodes_before_pretreatment.xlsx]

## Sheet: Raw impedance value
Electrode 1								Electrode 2								Electrode 3								Electrode 4								Electrode 5								Electrode 6								Electrode 7
Fixed at 51 freqs								Fixed at 51 freqs [1]								Fixed at 51 freqs [2]								Fixed at 51 freqs [3]								Fixed at 51 freqs [4]								Fixed at 51 freqs [5]								Fixed at 51 freqs [6]
freq / Hz	neg. Phase / °	Idc / uA	Z / Ohm	Z' / Ohm	Z'' / Ohm	Cs / F		freq / Hz	neg. Phase / °	Idc / uA	Z / Ohm	Z' / Ohm	Z'' / Ohm	Cs / F		freq / Hz	neg. Phase / °	Idc / uA	Z / Ohm	Z' / Ohm	Z'' / Ohm	Cs / F		freq / Hz	neg. Phase / °	Idc / uA	Z / Ohm	Z' / Ohm	Z'' / Ohm	Cs / F		freq / Hz	neg. Phase / °	Idc / uA	Z / Ohm	Z' / Ohm	Z'' / Ohm	Cs / F		freq / Hz	neg. Phase / °	Idc / uA	Z / Ohm	Z' / Ohm	Z'' / Ohm	Cs / F		freq / Hz	neg. Phase / °
100000	4.93926	-0.238419	32.2299	32.1103	2.77498	5.73535e-07		100000	4.83527	0.238419	33.0994	32.9816	2.78999	5.7045e-07		100000	4.7271	0.238419	33.7213	33.6066	2.77897	5.72713e-07		100000	9.50271	0.238419	31.9445	31.5061	5.27385	3.01782e-07		100000	10.6797	0.238419	34.6799	34.0792	6.42683	2.47642e-07		100000	13.7721	0.238419	32.019	31.0985	7.62248	2.08797e-07		100000	5.06713
79432.8	5.13803	-0.0715256	32.3055	32.1757	2.89313	6.92552e-07		79432.8	4.96677	-0.0715256	33.1261	33.0017	2.86799	6.98622e-07		79432.8	4.8563	-0.119209	33.7178	33.5967	2.85445	7.01937e-07		79432.8	10.7597	-0.214577	31.8373	31.2776	5.94371	3.37103e-07		79432.8	12.2109	-0.214577	34.5649	33.7829	7.31085	2.74064e-07		79432.8	16.0359	-0.26226	31.8758	30.6355	8.80532	2.27549e-07		79432.8	5.28692
63095.7	6.96575	0.214577	32.6166	32.3758	3.95561	6.37686e-07		63095.7	6.7417	0.214577	33.42	33.1889	3.92329	6.42938e-07		63095.7	6.49614	0.26226	34.0371	33.8186	3.85083	6.55037e-07		63095.7	13.8403	0.0715256	32.4461	31.504	7.76162	3.24988e-07		63095.7	15.4046	0.0238419	35.3426	34.0729	9.38819	2.68682e-07		63095.7	20.0453	-0.0715256	32.8515	30.8615	11.2603	2.24012e-07		63095.7	7.23934
50118.7	8.65109	-0.119209	33.0227	32.647	4.96717	6.39309e-07		50118.7	8.4289	-0.119209	33.8192	33.4539	4.95729	6.40584e-07		50118.7	8.21574	-0.0715256	34.4224	34.0691	4.91899	6.45571e-07		50118.7	16.9406	-0.214577	33.2492	31.8065	9.68815	3.27778e-07		50118.7	18.7626	-0.214577	36.3209	34.3908	11.6825	2.71821e-07		50118.7	24.2791	-0.26226	34.1662	31.1443	14.0485	2.26043e-07		50118.7	9.05365
39810.7	10.3648	-0.214577	33.5082	32.9614	6.02864	6.63133e-07		39810.7	10.0955	-0.214577	34.2981	33.7671	6.01209	6.64958e-07		39810.7	9.84714	-0.214577	34.8728	34.3591	5.96396	6.70325e-07		39810.7	20.4036	-0.26226	34.3128	32.16	11.9625	3.34193e-07		39810.7	22.4727	-0.309944	37.5825	34.7286	14.3656	2.78289e-07		39810.7	28.9633	-0.26226	35.9107	31.4194	17.3897	2.29894e-07		39810.7	10.9786
31622.8	12.2069	0.26226	34.0933	33.3224	7.20879	6.98164e-07		31622.8	11.8988	0.214577	34.9009	34.151	7.19601	6.99404e-07		31622.8	11.6036	0.214577	35.4215	34.6976	7.12466	7.06408e-07		31622.8	24.2577	0.0715256	35.6284	32.4826	14.6376	3.43835e-07		31622.8	26.6295	-0.0238419	39.2597	35.0952	17.597	2.86011e-07		31622.8	34.1938	-0.0238419	38.2587	31.6453	21.5012	2.34077e-07		31622.8	13.085
25118.9	14.2936	-0.0715256	34.8239	33.7458	8.59769	7.3695e-07		25118.9	13.9506	-0.0715256	35.6138	34.5634	8.586	7.37954e-07		25118.9	13.6667	-0.0715256	36.1309	35.1079	8.5368	7.42207e-07		25118.9	28.5875	-0.214577	37.4804	32.9111	17.9344	3.53292e-07		25118.9	31.4144	-0.166893	41.5398	35.4509	21.6516	2.92638e-07		25118.9	40.0429	-0.26226	41.5002	31.771	26.6996	2.3731e-07		25118.9	15.5086
19952.6	16.7344	-0.214577	35.7473	34.2334	10.2929	7.74967e-07		19952.6	16.413	-0.214577	36.5246	35.0362	10.3203	7.72905e-07		19952.6	16.0429	-0.214577	36.9845	35.5441	10.2209	7.80425e-07		19952.6	33.5805	-0.309944	39.9367	33.2717	22.0893	3.61109e-07		19952.6	36.8501	-0.26226	44.6528	35.7315	26.7794	2.97865e-07		19952.6	46.4402	-0.26226	46.2316	31.8587	33.502	2.38095e-07		19952.6	18.3568
15848.9	19.5809	-0.119209	36.8651	34.7331	12.3548	8.12798e-07		15848.9	19.1672	-0.119209	37.6638	35.5759	12.366	8.12062e-07		15848.9	18.8434	-0.119209	38.0907	36.0492	12.3026	8.16248e-07		15848.9	39.1428	-0.119209	43.3566	33.6263	27.3691	3.6691e-07		15848.9	42.7827	-0.119209	49.0654	36.0108	33.3261	3.01325e-07		15848.9	52.8756	-0.0715256	52.845	31.8945	42.1347	2.38331e-07		15848.9	21.6546
12589.3	22.8644	-0.0238419	38.2833	35.2753	14.875	8.49888e-07		12589.3	22.384	0.0238419	39.0615	36.1183	14.8751	8.49887e-07		12589.3	22.0869	-0.0238419	39.4545	36.5591	14.8354	8.52161e-07		12589.3	45.1305	-0.0238419	48.0209	33.8784	34.0331	3.71465e-07		12589.3	48.9982	0.0238419	55.3308	36.3016	41.7575	3.02751e-07		12589.3	59.0933	0.0238419	62.14	31.9177	53.3164	2.37115e-07		12589.3	25.6164
10000	26.6996	-0.0238419	40.119	35.8413	18.026	8.82919e-07		10000	26.0807	-0.0238419	40.8726	36.7108	17.9691	8.85713e-07		10000	25.8926	-0.0715256	41.1392	37.0094	17.9649	8.8592e-07		10000	51.2086	-0.0715256	54.6608	34.2443	42.6044	3.73564e-07		10000	55.0607	-0.0238419	63.9995	36.653	52.4642	3.03359e-07		10000	64.5325	0.0238419	74.6828	32.1135	67.4258	2.36044e-07		10000	30.0541
7943.28	31.0526	-0.0238419	42.5649	36.4651	21.956	9.12571e-07		7943.28	30.4154	-0.0238419	43.248	37.2961	21.895	9.15113e-07		7943.28	30.2945	-0.0715256	43.5354	37.5904	21.9612	9.12356e-07		7943.28	57.0943	0.0238419	63.7346	34.6243	53.5094	3.74447e-07		7943.28	60.6766	-0.0238419	75.7346	37.0901	66.0306	3.03441e-07		7943.28	69.1788	0.0238419	91.4627	32.5107	85.4896	2.34372e-07		7943.28	35.1065
6309.57	35.8915	-0.26226	45.8234	37.1228	26.8641	9.38962e-07		6309.57	35.2181	-0.309944	46.3994	37.9066	26.758	9.42684e-07		6309.57	35.269	-0.26226	46.685	38.116	26.9567	9.35736e-07		6309.57	62.3972	-0.0715256	76.0382	35.2315	67.3835	3.7434e-07		6309.57	65.4799	-0.0238419	91.3439	37.9088	83.1061	3.0352e-07		6309.57	72.9076	-0.0715256	112.946	33.1962	107.957	2.33652e-07		6309.57	40.5437
5011.87	41.1998	0.0238419	50.1409	37.7268	33.0272	9.61499e-07		5011.87	40.542	0.0238419	50.6331	38.4776	32.9118	9.64868e-07		5011.87	40.7039	-0.0238419	50.8958	38.5836	33.1917	9.56732e-07		5011.87	66.9335	-0.0238419	91.7692	35.9552	84.4323	3.76107e-07		5011.87	69.5396	-0.0238419	111.47	38.9656	104.438	3.04061e-07		5011.87	75.8167	0.0238419	140.156	34.3416	135.883	2.33697e-07		5011.87	46.3837
3981.07	46.7018	0.0715256	56.0874	38.4645	40.8201	9.79367e-07		3981.07	46.2047	0.0238419	56.4508	39.0687	40.7472	9.81121e-07		3981.07	46.4767	-0.0238419	56.8379	39.1414	41.2128	9.70036e-07		3981.07	70.7615	-0.0238419	112.473	37.06	106.192	3.76469e-07		3981.07	72.8219	-0.0238419	137.15	40.5062	131.032	3.05101e-07		3981.07	78.5361	0.0214577	172.68	34.3202	169.235	2.36227e-07		3981.07	51.9678
3162.28	52.1452	0.0238419	64.1218	39.3491	50.6285	9.94088e-07		3162.28	51.7766	0.0238419	64.4167	39.8565	50.6061	9.94529e-07		3162.28	52.2077	0.0715256	64.8385	39.7331	51.2379	9.82266e-07		3162.28	73.8919	0.0238419	138.543	38.4388	133.104	3.78119e-07		3162.28	75.8567	0.0500679	168.117	41.0789	163.021	3.08729e-07		3162.28	80.1802	0.0214577	216.154	36.865	212.987	2.36302e-07		3162.28	57.3982
2511.89	57.3803	0.0715256	74.7122	40.2743	62.9276	1.00688e-06		2511.89	57.0972	-0.0238419	74.9474	40.7126	62.9254	1.00692e-06		2511.89	57.5806	-0.0238419	75.67	40.5676	63.8766	9.91924e-07		2511.89	76.6223	0.026226	170.414	39.4284	165.79	3.82175e-07		2511.89	77.8058	0.026226	209.292	44.2078	204.57	3.09726e-07		2511.89	81.6004	-0.0119209	270.498	39.5131	267.596	2.36777e-07		2511.89	62.1052
1995.26	61.9345	0.0715256	88.5747	41.6727	78.1592	1.02056e-06		1995.26	61.6953	-0.0238419	89.0093	42.2046	78.3672	1.01785e-06		1995.26	62.3841	-0.0238419	89.9561	41.6984	79.7079	1.00073e-06		1995.26	78.456	0.0405312	212.162	42.4578	207.87	3.83732e-07		1995.26	79.4063	0.0166893	260.888	47.9626	256.441	3.11052e-07		1995.26	82.5599	-0.00238419	338.066	43.7763	335.22	2.37953e-07		1995.26	66.2222
1584.89	65.8987	0.0238419	106.643	43.5479	97.3468	1.03157e-06		1584.89	65.9233	0.0238419	106.986	43.6459	97.678	1.02807e-06		1584.89	66.4998	0.0238419	108.68	43.3365	99.6661	1.00756e-06		1584.89	80.0151	0.0119209	263.916	45.7601	259.919	3.86351e-07		1584.89	80.656	0.0452995	324.161	52.631	319.859	3.1395e-07		1584.89	83.3405	0.0929832	422.523	48.9994	419.672	2.39282e-07		1584.89	69.6413
1258.93	69.1523	-0.0238419	129.153	45.9636	120.697	1.04742e-06		1258.93	69.351	0.0715256	130.043	45.8584	121.688	1.03889e-06		1258.93	69.8715	-0.0238419	132.072	45.4497	124.006	1.01948e-06		1258.93	81.2352	0.0405312	328.726	50.091	324.888	3.89123e-07		1258.93	81.7225	0.0119209	402.519	57.9496	398.326	3.17381e-07		1258.93	84.0341	-0.026226	528.088	54.8877	525.228	2.40698e-07		1258.93	72.3707
1000	72.1367	0.0309944	157.135	48.2008	149.56	1.06415e-06		1000	72.4586	-0.00715256	158.356	47.7277	150.992	1.05406e-06		1000	72.9537	0.0405312	161.27	47.2753	154.185	1.03223e-06		1000	82.2473	-0.00715256	408.802	55.1464	405.066	3.92912e-07		1000	82.5254	0.0405312	503.15	65.453	498.875	3.19028e-07		1000	84.351	-0.00238419	660.626	65.0279	657.418	2.42091e-07		1000	74.606
794.328	74.4776	0.00715256	193.29	51.7273	186.24	1.07584e-06		794.328	74.5816	0.0166893	194.984	51.8395	187.966	1.06596e-06		794.328	75.0705	0.0166893	198.588	51.1621	191.884	1.04419e-06		794.328	83.0464	-0.026226	510.693	61.8275	506.937	3.95245e-07		794.328	83.087	0.0119209	627.086	75.4772	622.527	3.21856e-07		794.328	84.9084	0.00715256	825.123	73.2277	821.867	2.43791e-07		794.328	76.3611
630.957	76.2925	0.0357628	238.185	56.4416	231.401	1.09007e-06		630.957	76.5141	-0.00238419	239.738	55.9085	233.128	1.082e-06		630.957	76.9302	0.0309944	245.342	55.4812	238.987	1.05547e-06		630.957	83.582	0.0309944	638.048	71.3222	634.049	3.9783e-07		630.957	83.6429	0.0119209	780.527	86.4238	775.727	3.2517e-07		630.957	85.2338	-0.00715256	1029.01	85.4992	1025.45	2.45984e-07		630.957	77.7953
501.187	77.7484	0.0452995	293.41	62.263	286.728	1.10752e-06		501.187	78.0528	0.0500679	296.15	61.3059	289.735	1.09602e-06		501.187	78.3804	0.0500679	302.605	60.9488	296.404	1.07136e-06		501.187	84.1246	0.0596046	793.03	81.1792	788.864	4.02548e-07		501.187	84.0829	0.064373	972.512	100.256	967.331	3.28281e-07		501.187	85.3884	0.0739098	1285.33	103.341	1281.17	2.47865e-07		501.187	79.083
398.107	78.9474	0.0452995	362.012	69.4011	355.297	1.1252e-06		398.107	79.2936	0.0452995	365.959	67.9868	359.588	1.11177e-06		398.107	79.5927	0.0452995	374.358	67.6255	368.2	1.08577e-06		398.107	84.528	0.0596046	989.242	94.3331	984.734	4.05977e-07		398.107	84.3999	0.064373	1210.64	118.141	1204.86	3.31805e-07		398.107	85.4443	-0.0121593	1601.63	127.213	1596.57	2.50399e-07		398.107	80.0555
316.228	79.9767	-0.0119209	447.727	77.9264	440.893	1.14153e-06		316.228	80.2773	-0.0119209	452.705	76.4526	446.203	1.12794e-06		316.228	80.5526	-0.0119209	463.324	76.0512	457.04	1.1012e-06		316.228	84.8351	-0.0119209	1233.71	111.063	1228.7	4.09612e-07		316.228	84.5465	-0.00929832	1506.33	143.158	1499.51	3.35638e-07		316.228	85.6144	-0.010252	2001.07	153.018	1995.21	2.5225e-07		316.228	80.8555
251.189	80.7962	-0.00715256	553.87	88.5894	546.739	1.15888e-06		251.189	81.0961	-0.00715256	560.432	86.7421	553.679	1.14436e-06		251.189	81.34	-0.00715256	573.985	86.4257	567.441	1.1166e-06		251.189	84.9658	-0.00882149	1537.65	134.928	1531.72	4.13658e-07		251.189	84.7542	-0.00929832	1878.29	171.729	1870.42	3.38751e-07		251.189	85.7412	-0.00834465	2499.35	185.604	2492.45	2.54211e-07		251.189	81.4531
199.526	81.4421	0.00715256	685.05	101.942	677.422	1.1775e-06		199.526	81.7403	0.00715256	694.654	99.7936	687.448	1.16033e-06		199.526	81.991	0.00715256	711.228	99.095	704.291	1.13258e-06		199.526	85.1957	-0.00119209	1918.76	160.7	1912.02	4.17183e-07		199.526	84.9245	-0.000715256	2342.63	207.247	2333.44	3.4184e-07		199.526	85.7831	-0.000715256	3121.47	229.527	3113.02	2.56235e-07		199.526	82.0296
158.489	82.0032	0.026226	847.921	117.962	839.676	1.19594e-06		158.489	82.3288	0.026226	860.334	114.844	852.634	1.17776e-06		158.489	82.4684	0.026226	880.905	115.463	873.305	1.14988e-06		158.489	85.357	0.00977516	2395.05	193.871	2387.19	4.20662e-07		158.489	85.0256	0.0107288	2917.91	253.013	2906.92	3.45451e-07		158.489	85.8513	0.0112057	3894.5	281.749	3884.3	2.58528e-07		158.489	82.4174
125.893	82.4333	-0.00715256	1049.22	138.161	1040.08	1.21549e-06		125.893	82.7543	-0.00715256	1065.55	134.391	1057.04	1.19599e-06		125.893	82.8745	-0.00715256	1092	135.455	1083.56	1.16672e-06		125.893	85.4654	-0.00882149	2986.01	236.08	2976.66	4.24708e-07		125.893	85.0955	-0.00834465	3631.19	310.45	3617.9	3.49433e-07		125.893	85.8881	-0.00834465	4858.62	348.384	4846.11	2.60872e-07		125.893	82.7527
100	82.7801	0.00715256	1301.7	163.594	1291.38	1.23244e-06		100	83.0575	0.00715256	1321.2	159.698	1311.51	1.21352e-06		100	83.2357	0.00715256	1353.59	159.432	1344.17	1.18404e-06		100	85.5304	-0.00119209	3727.7	290.503	3716.37	4.28254e-07		100	85.143	-0.000715256	4526.6	383.261	4510.35	3.52866e-07		100	85.8813	-0.000238419	6067.91	435.811	6052.24	2.62969e-07		100	82.9255
79.4328	82.9981	-0.00214577	1611.02	196.387	1599	1.25306e-06		79.4328	83.2853	-0.00214577	1637.31	191.444	1626.08	1.23219e-06		79.4328	83.3904	-0.0026226	1678.7	193.225	1667.54	1.20155e-06		79.4328	85.5675	-0.0026226	4646.68	359.121	4632.78	4.32492e-07		79.4328	85.1688	-0.00214577	5637.21	474.766	5617.19	3.56699e-07		79.4328	85.8781	-0.0026226	7572.55	544.303	7552.97	2.65279e-07		79.4328	83.1239
63.0957	83.2275	-0.00214577	2000.71	235.937	1986.74	1.26963e-06		63.0957	83.4939	-0.00214577	2034.52	230.529	2021.41	1.24786e-06		63.0957	83.624	-0.0026226	2085.67	231.62	2072.77	1.21694e-06		63.0957	85.5748	-0.00214577	5806.8	448.039	5789.49	4.35692e-07		63.0957	85.1689	-0.00214577	7034.69	592.45	7009.7	3.5985e-07		63.0957	85.8093	-0.00214577	9456.1	691.014	9430.82	2.67467e-07		63.0957	83.2708
50.1187	83.4126	-0.00214577	2474.79	283.905	2458.45	1.29169e-06		50.1187	83.7012	-0.00214577	2519.07	276.374	2503.87	1.26826e-06		50.1187	83.8015	-0.0026226	2584.53	279.061	2569.42	1.2359e-06		50.1187	85.5775	-0.00214577	7233.57	557.783	7212.03	4.40314e-07		50.1187	85.1206	-0.00214577	8746	743.92	8714.3	3.64408e-07		50.1187	85.7723	-0.00214577	11776.4	868.152	11744.4	2.7039e-07		50.1187	83.3906
39.8107	83.5604	-0.00214577	3073.35	344.693	3053.96	1.30905e-06		39.8107	83.833	-0.00214577	3130.94	336.348	3112.82	1.2843e-06		39.8107	83.9292	-0.0026226	3211.6	339.65	3193.59	1.25182e-06		39.8107	85.5614	-0.0026226	9040.06	699.615	9012.94	4.43561e-07		39.8107	85.0766	-0.00214577	10914.1	936.686	10873.8	3.67653e-07		39.8107	85.6407	-0.00169277	14701.9	1117.49	14659.4	2.72712e-07		39.8107	83.4991
31.6228	83.673	-0.00214577	3808.04	419.654	3784.84	1.32976e-06		31.6228	83.9198	-0.00214577	3879.28	410.897	3857.46	1.30472e-06		31.6228	84.0388	-0.0026226	3977.39	413.074	3955.88	1.27226e-06		31.6228	85.5506	-0.00214577	11255	873.157	11221.1	4.48523e-07		31.6228	85.0293	-0.00166893	13575.7	1176.29	13524.6	3.7213e-07		31.6228	85.5736	-0.0015974	18320.2	1413.92	18265.5	2.75542e-07		31.6228	83.5509
25.1189	83.7382	-0.00214577	4725.66	515.433	4697.47	1.34883e-06		25.1189	83.9934	-0.00214577	4816.25	503.989	4789.81	1.32282e-06		25.1189	84.087	-0.00214577	4942.36	509.149	4916.06	1.28885e-06		25.1189	85.4939	-0.00164509	14045.9	1103.52	14002.5	4.52496e-07		25.1189	84.954	-0.00140667	16905.1	1486.89	16839.6	3.7626e-07		25.1189	85.4852	-0.0015974	22863.5	1799.74	22792.5	2.77989e-07		25.1189	83.5945
19.9526	83.7726	-0.0026226	5839.7	633.456	5805.25	1.37404e-06		19.9526	84.0646	-0.00214577	5955.19	615.804	5923.26	1.34666e-06		19.9526	84.1113	-0.00214577	6114.96	627.369	6082.69	1.31137e-06		19.9526	85.389	-0.00174046	17459	1403.55	17402.5	4.58362e-07		19.9526	84.8914	-0.00145435	20990.2	1869.04	20906.8	3.81534e-07		19.9526	85.4123	-0.0015974	28427.6	2273.78	28336.6	2.81497e-07		19.9526	83.5553
15.8489	83.8178	-0.00214577	7248.89	780.637	7206.74	1.39342e-06		15.8489	84.0949	-0.00214577	7392.83	760.578	7353.6	1.36559e-06		15.8489	84.1294	-0.00214577	7590.71	776.391	7550.9	1.32991e-06		15.8489	85.3158	-0.00169277	21767.6	1777.63	21694.9	4.62874e-07		15.8489	84.788	-0.00140667	26126.9	2373.41	26018.9	3.8595e-07		15.8489	85.3044	-0.00154972	35444.8	2901.6	35325.9	2.84268e-07		15.8489	83.5286
12.5893	83.8009	-0.00166893	8984.52	970.18	8931.99	1.41538e-06		12.5893	84.0656	-0.00166893	9173.16	948.407	9124	1.38559e-06		12.5893	84.1544	-0.00214577	9415.1	958.904	9366.14	1.34977e-06		12.5893	85.1745	-0.00164509	27126.8	2281.95	27030.6	4.67696e-07		12.5893	84.7006	-0.0013113	32534.2	3004.85	32395.1	3.90248e-07		12.5893	85.1916	-0.00150204	44162.8	3701.87	44007.4	2.87273e-07		12.5893	83.4938
10	83.846	-0.00166893	11152.9	1195.61	11088.6	1.4353e-06		10	84.0614	-0.00166893	11386.8	1178.11	11325.7	1.40526e-06		10	84.101	-0.00214577	11691.8	1201.63	11629.9	1.36849e-06		10	85.0087	-0.00150204	33797.3	2940.5	33669.1	4.72703e-07		10	84.6222	-0.0013113	40481.3	3794.03	40303.1	3.94895e-07		10	85.0427	-0.00135899	54978.5	4750.85	54772.9	2.90572e-07		10	83.4374
7.94328	83.6271	-0.00174046	13783.1	1529.9	13697.9	1.46274e-06		7.94328	83.8381	-0.00169277	14104.8	1513.98	14023.3	1.42879e-06		7.94328	83.9312	-0.00193119	14487.7	1531.66	14406.5	1.39079e-06		7.94328	84.8568	-0.00164509	42006.1	3765.64	41837	4.78916e-07		7.94328	84.411	-0.00178814	50232.9	4892.26	49994.1	4.00776e-07		7.94328	84.8844	-0.00150204	68416.2	6100.4	68143.7	2.94032e-07		7.94328	83.26
6.30957	83.5731	-0.00164509	17096.6	1913.72	16989.1	1.48474e-06		6.30957	83.8805	-0.00150204	17471.6	1862.53	17372	1.45201e-06		6.30957	83.9523	-0.00178814	17944.5	1890.58	17844.7	1.41355e-06		6.30957	84.7292	-0.0015974	52267.6	4801.48	52046.6	4.84649e-07		6.30957	84.2809	-0.00150204	62423.8	6220.59	62113	4.06104e-07		6.30957	84.7482	-0.00140667	85091.1	7788.58	84733.9	2.97689e-07		6.30957	83.2295
5.01187	83.6492	-0.00164509	21169.8	2341.71	21039.9	1.5093e-06		5.01187	83.8649	-0.00154972	21649.9	2313.81	21525.9	1.47523e-06		5.01187	83.8691	-0.00178814	22219.6	2373.05	22092.5	1.43739e-06		5.01187	84.5318	-0.00154972	65069.3	6200.64	64773.2	4.90258e-07		5.01187	84.1463	-0.00140667	77509.1	7905.07	77105	4.11849e-07		5.01187	84.4635	-0.00140667	105756	10203.3	105263	3.01679e-07		5.01187	83.1073
3.98107	83.5775	-0.00164509	26230.4	2934.11	26065.8	1.53373e-06		3.98107	83.8063	-0.00150204	26844.7	2896.26	26688	1.49798e-06		3.98107	83.8266	-0.00164509	27546.6	2962.29	27386.9	1.45975e-06		3.98107	84.4077	-0.0015974	80933	7886.84	80547.8	4.96325e-07		3.98107	83.9758	-0.00135899	96190	10095.1	95658.8	4.17922e-07		3.98107	84.3092	-0.00140667	131554	13044.8	130906	3.05394e-07		3.98107	83.0086
3.16228	83.5304	-0.00174046	32409.2	3651.73	32202.8	1.56288e-06		3.16228	83.8033	-0.00164509	33204.2	3584.13	33010.2	1.52466e-06		3.16228	83.7905	-0.00174046	34147.2	3693.5	33946.9	1.48259e-06		3.16228	84.1901	-0.00164509	100358	10159.1	99842.2	5.04088e-07		3.16228	83.8581	-0.00145435	119301	12764.3	118617	4.24302e-07		3.16228	83.9132	-0.00145674	163544	17341.3	162622	3.09487e-07		3.16228	82.8529
2.51189	83.4308	-0.00145435	40367.9	4618.25	40102.8	1.57996e-06		2.51189	83.7117	-0.00164509	41232.6	4516.29	40984.5	1.54597e-06		2.51189	83.7253	-0.00174046	42284.4	4621.5	42031	1.50747e-06		2.51189	83.8471	-0.00164509	125094	13407.9	124374	5.09438e-07		2.51189	83.5824	-0.00137091	148513	16599.9	147582	4.29325e-07		2.51189	83.7192	-0.00145197	203436	22256.3	202215	3.13333e-07		2.51189	82.8047
1.99526	83.3376	-0.0015974	49248.6	5713.78	48916	1.63068e-06		1.99526	83.6065	-0.00154972	50441.4	5616.97	50127.7	1.59127e-06		1.99526	83.5505	-0.00178814	51822.2	5821.09	51494.3	1.54904e-06		1.99526	83.4945	-0.00200987	154027	17451.1	153036	5.21228e-07		1.99526	83.3432	-0.00170946	182424	21146.9	181194	4.40226e-07		1.99526	83.5288	-0.00174761	249733	28145.6	248141	3.21456e-07		1.99526	82.6784
1.58489	83.2491	-0.0013113	61085.1	7180.71	60661.6	1.65541e-06		1.58489	83.4298	-0.00135899	62604.2	7163.19	62193.1	1.61465e-06		1.58489	83.4274	-0.00154972	64364	7367.2	63941	1.57051e-06		1.58489	83.1346	-0.00190496	191424	22882.2	190052	5.28383e-07		1.58489	83.1274	-0.0016284	226753	27133.6	225124	4.46065e-07		1.58489	83.1077	-0.00170469	310549	37266.9	308304	3.25717e-07		1.58489	82.4965
1.25893	83.1339	-0.00169277	75465.9	9021.96	74924.6	1.68731e-06		1.25893	83.3082	-0.0015974	77339.2	9012.21	76812.3	1.64585e-06		1.25893	83.2634	-0.00169277	79467.2	9321.9	78918.6	1.60192e-06		1.25893	82.7354	-0.00187159	236945	29962	235043	5.37863e-07		1.25893	82.8349	-0.00156164	280298	34961.4	278109	4.54574e-07		1.25893	82.833	-0.00166178	384792	48007.2	381785	3.31132e-07		1.25893	82.3128
1	82.9186	-0.00164509	93541.9	11531.8	92828.3	1.71451e-06		1	83.152	-0.00154972	95768.7	11419	95085.5	1.67381e-06		1	83.0912	-0.00169277	98329	11827.9	97615.1	1.63043e-06		1	82.2961	-0.00184774	293453	39338.3	290805	5.47292e-07		1	82.5599	-0.00154734	347106	44946.9	344184	4.62413e-07		1	82.4048	-0.00165224	476631	62997.9	472449	3.36872e-07		1	82.1249
[truncated: 61 more columns]

## Sheet: Fitted data
Electrode 1					Electrode 2					Electrode 3					Electrode 4					Electrode 5					Electrode 6					Electrode 7					Electrode 8					Electrode 9					Electrode 10
Measurement: C Imaginary / C Real		Fit: C Imaginary / C Real			Measurement: C Imaginary / C Real		Fit: C Imaginary / C Real			Measurement: C Imaginary / C Real		Fit: C Imaginary / C Real			Measurement: C Imaginary / C Real		Fit: C Imaginary / C Real			Measurement: C Imaginary / C Real		Fit: C Imaginary / C Real			Measurement: C Imaginary / C Real		Fit: C Imaginary / C Real			Measurement: C Imaginary / C Real		Fit: C Imaginary / C Real			Measurement: C Imaginary / C Real		Fit: C Imaginary / C Real			Measurement: C Imaginary / C Real		Fit: C Imaginary / C Real			Measurement: C Imaginary / C Real		Fit: C Imaginary / C Real
F	F	F	F		F	F	F	F		F	F	F	F		F	F	F	F		F	F	F	F		F	F	F	F		F	F	F	F		F	F	F	F		F	F	F	F		F	F	F	F
4.05306e-09	4.79128e-08	2.82625e-09	4.66695e-08		3.88951e-09	4.70366e-08	2.77556e-09	4.60458e-08		8.22539e-09	4.91387e-08	7.67471e-09	4.92569e-08		8.50472e-09	4.50976e-08	8.24427e-09	4.56262e-08		1.18331e-08	4.82773e-08	1.24281e-08	4.93154e-08		4.46671e-09	5.03748e-08	3.74965e-09	4.98941e-08		4.31241e-09	5.03475e-08	3.70229e-09	4.99671e-08		5.02919e-09	4.97723e-08	4.51018e-09	4.95599e-08		5.17065e-09	4.99186e-08	4.38456e-09	4.94663e-08		4.45793e-09	4.95054e-08	3.63186e-09	4.88742e-08
5.2367e-09	6.02582e-08	4.39024e-09	5.85511e-08		5.03065e-09	5.92106e-08	4.31389e-09	5.7772e-08		1.17491e-08	6.18273e-08	1.18304e-08	6.10613e-08		1.22608e-08	5.66561e-08	1.26284e-08	5.62913e-08		1.73638e-08	6.0412e-08	1.87732e-08	5.99024e-08		5.86926e-09	6.34261e-08	5.81063e-09	6.25059e-08		5.72186e-09	6.34085e-08	5.73267e-09	6.25997e-08		6.94668e-09	6.266e-08	6.98854e-09	6.19889e-08		6.9847e-09	6.28553e-08	6.77665e-09	6.18736e-08		5.92124e-09	6.23529e-08	5.63181e-09	6.12361e-08
8.8605e-09	7.49549e-08	6.80783e-09	7.33562e-08		8.38435e-09	7.36326e-08	6.69333e-09	7.23855e-08		1.85972e-08	7.54853e-08	1.8093e-08	7.51471e-08		1.89585e-08	6.88068e-08	1.91498e-08	6.88059e-08		2.63183e-08	7.21315e-08	2.78756e-08	7.15885e-08		1.00219e-08	7.88955e-08	8.98231e-09	7.81489e-08		9.84546e-09	7.88724e-08	8.85503e-09	7.82726e-08		1.14896e-08	7.78256e-08	1.07932e-08	7.73192e-08		1.16208e-08	7.79117e-08	1.04401e-08	7.71871e-08		1.00288e-08	7.74429e-08	8.71211e-09	7.65744e-08
1.37638e-08	9.28839e-08	1.05311e-08	9.17217e-08		1.3183e-08	9.13058e-08	1.03603e-08	9.05163e-08		2.7829e-08	9.13634e-08	2.73599e-08	9.15132e-08		2.81218e-08	8.27845e-08	2.86284e-08	8.29935e-08		3.8217e-08	8.47239e-08	4.04322e-08	8.36641e-08		1.55714e-08	9.77216e-08	1.38373e-08	9.74248e-08		1.53014e-08	9.77814e-08	1.36317e-08	9.75943e-08		1.78545e-08	9.5968e-08	1.65915e-08	9.60506e-08		1.78816e-08	9.60625e-08	1.60117e-08	9.59224e-08		1.54805e-08	9.58976e-08	1.34317e-08	9.54831e-08
2.04318e-08	1.14755e-07	1.62348e-08	1.14355e-07		1.96056e-08	1.1295e-07	1.59818e-08	1.12864e-07		4.06191e-08	1.092e-07	4.07194e-08	1.09788e-07		4.06606e-08	9.82959e-08	4.19666e-08	9.82771e-08		5.39094e-08	9.74024e-08	5.68733e-08	9.49517e-08		2.33752e-08	1.20495e-07	2.12132e-08	1.2095e-07		2.30255e-08	1.20699e-07	2.08854e-08	1.21194e-07		2.66782e-08	1.17885e-07	2.5336e-08	1.18622e-07		2.66739e-08	1.17914e-07	2.44014e-08	1.18552e-07		2.32443e-08	1.18173e-07	2.06093e-08	1.18573e-07
2.9733e-08	1.41107e-07	2.49067e-08	1.4198e-07		2.85792e-08	1.39183e-07	2.45352e-08	1.40147e-07		5.80362e-08	1.28789e-07	5.92946e-08	1.29022e-07		5.74598e-08	1.14597e-07	5.99328e-08	1.13539e-07		7.39303e-08	1.0881e-07	7.70263e-08	1.03931e-07		3.43879e-08	1.47949e-07	3.22986e-08	1.49258e-07		3.38155e-08	1.48249e-07	3.1786e-08	1.49629e-07		3.901e-08	1.43709e-07	3.83289e-08	1.45268e-07		3.87667e-08	1.43729e-07	3.68591e-08	1.45377e-07		3.40159e-08	1.45059e-07	3.14103e-08	1.4638e-07
4.28917e-08	1.72663e-07	3.79506e-08	1.75224e-07		4.1434e-08	1.70399e-07	3.74113e-08	1.72985e-07		8.08905e-08	1.48441e-07	8.38995e-08	1.47549e-07		7.95023e-08	1.30172e-07	8.28008e-08	1.27124e-07		9.82257e-08	1.16883e-07	9.98785e-08	1.09138e-07		5.00498e-08	1.80369e-07	4.87081e-08	1.82626e-07		4.92415e-08	1.80986e-07	4.79274e-08	1.8322e-07		5.65858e-08	1.73804e-07	5.72322e-08	1.75794e-07		5.58369e-08	1.73785e-07	5.49981e-08	1.76321e-07		4.93064e-08	1.76571e-07	4.74215e-08	1.79189e-07
6.17082e-08	2.09491e-07	5.72739e-08	2.14405e-07		5.96033e-08	2.07276e-07	5.65019e-08	2.11695e-07		1.10473e-07	1.66399e-07	1.14538e-07	1.63089e-07		1.07133e-07	1.42946e-07	1.09966e-07	1.37123e-07		1.2503e-07	1.18897e-07	1.23685e-07	1.09726e-07		7.22608e-08	2.17772e-07	7.24872e-08	2.20794e-07		7.10976e-08	2.18748e-07	7.13423e-08	2.21775e-07		8.08889e-08	2.07493e-07	8.39457e-08	2.09266e-07		7.95433e-08	2.0747e-07	8.07068e-08	2.10642e-07		7.08724e-08	2.13099e-07	7.06622e-08	2.16765e-07
8.7539e-08	2.51841e-07	8.52943e-08	2.59205e-07		8.51492e-08	2.49504e-07	8.4208e-08	2.55959e-07		1.46207e-07	1.79634e-07	1.49971e-07	1.73274e-07		1.39013e-07	1.50211e-07	1.39802e-07	1.41965e-07		1.51514e-07	1.14691e-07	1.46483e-07	1.05826e-07		1.03196e-07	2.5992e-07	1.05954e-07	2.62598e-07		1.01781e-07	2.60963e-07	1.04363e-07	2.64232e-07		1.14586e-07	2.43699e-07	1.20246e-07	2.43702e-07		1.11942e-07	2.43934e-07	1.1585e-07	2.46617e-07		1.00687e-07	2.53824e-07	1.03433e-07	2.57982e-07
1.23248e-07	2.99261e-07	1.2475e-07	3.0823e-07		1.20483e-07	2.96909e-07	1.23251e-07	3.04385e-07		1.86579e-07	1.85731e-07	1.87732e-07	1.76467e-07		1.72433e-07	1.49904e-07	1.7e-07	1.41036e-07		1.74558e-07	1.04498e-07	1.66727e-07	9.84512e-08		1.45701e-07	3.03878e-07	1.51257e-07	3.05608e-07		1.43516e-07	3.06405e-07	1.49212e-07	3.08289e-07		1.59041e-07	2.79781e-07	1.67135e-07	2.75971e-07		1.55198e-07	2.81485e-07	1.61692e-07	2.81385e-07		1.41753e-07	2.97567e-07	1.47886e-07	3.0046e-07
1.71191e-07	3.49743e-07	1.78166e-07	3.58576e-07		1.68941e-07	3.48033e-07	1.7614e-07	3.5408e-07		2.26946e-07	1.82413e-07	2.24775e-07	1.72454e-07		2.03859e-07	1.42422e-07	1.98283e-07	1.34915e-07		1.924e-07	9.16361e-08	1.83646e-07	8.90267e-08		2.01097e-07	3.47552e-07	2.0959e-07	3.46024e-07		1.99121e-07	3.51755e-07	2.07247e-07	3.50259e-07		2.15856e-07	3.11392e-07	2.2405e-07	3.02175e-07		2.09871e-07	3.15155e-07	2.18141e-07	3.11195e-07		1.95671e-07	3.41194e-07	2.05248e-07	3.40447e-07
2.34549e-07	3.99532e-07	2.46925e-07	4.05717e-07		2.32162e-07	3.97385e-07	2.4424e-07	4.00524e-07		2.63937e-07	1.70785e-07	2.58456e-07	1.62478e-07		2.30663e-07	1.29566e-07	2.23077e-07	1.25063e-07		2.0476e-07	7.78679e-08	1.972e-07	7.88939e-08		2.71211e-07	3.85802e-07	2.80267e-07	3.7915e-07		2.69191e-07	3.91988e-07	2.78041e-07	3.85469e-07		2.83459e-07	3.33457e-07	2.88369e-07	3.18656e-07		2.76036e-07	3.40864e-07	2.83156e-07	3.32232e-07		2.64274e-07	3.79104e-07	2.74888e-07	3.73269e-07
3.13509e-07	4.44131e-07	3.30148e-07	4.44081e-07		3.11984e-07	4.41135e-07	3.26652e-07	4.38157e-07		2.93975e-07	1.53705e-07	2.87226e-07	1.48635e-07		2.51243e-07	1.14604e-07	2.43751e-07	1.13212e-07		2.13468e-07	6.56404e-08	2.07805e-07	6.90346e-08		3.52971e-07	4.12639e-07	3.60155e-07	4.00585e-07		3.51973e-07	4.21223e-07	3.5874e-07	4.09381e-07		3.56674e-07	3.40436e-07	3.55739e-07	3.2328e-07		3.49378e-07	3.54635e-07	3.52841e-07	3.41845e-07		3.44927e-07	4.07216e-07	3.53732e-07	3.94512e-07
4.07664e-07	4.76605e-07	4.24046e-07	4.68482e-07		4.06898e-07	4.72997e-07	4.19561e-07	4.61822e-07		3.18372e-07	1.35577e-07	3.10718e-07	1.33086e-07		2.66907e-07	9.95822e-08	2.60451e-07	1.00859e-07		2.19667e-07	5.55161e-08	2.16053e-07	6.0028e-08		4.43444e-07	4.22527e-07	4.44069e-07	4.07726e-07		4.43594e-07	4.34878e-07	4.44338e-07	4.19081e-07		4.30142e-07	3.32286e-07	4.2129e-07	3.16242e-07		4.24636e-07	3.53228e-07	4.22404e-07	3.39505e-07		4.34155e-07	4.18255e-07	4.36628e-07	4.01534e-07
5.11184e-07	4.90127e-07	5.22415e-07	4.75919e-07		5.10008e-07	4.84374e-07	5.16748e-07	4.68567e-07		3.35595e-07	1.1712e-07	3.29403e-07	1.17529e-07		2.78488e-07	8.60897e-08	2.73756e-07	8.90415e-08		2.26896e-07	4.60135e-08	2.22528e-07	5.21334e-08		5.31601e-07	4.15814e-07	5.26184e-07	4.00713e-07		5.35112e-07	4.28586e-07	5.28979e-07	4.14332e-07		4.95275e-07	3.10762e-07	4.81068e-07	2.99847e-07		4.95447e-07	3.37969e-07	4.87554e-07	3.2688e-07		5.22358e-07	4.10844e-07	5.17749e-07	3.94433e-07
6.13798e-07	4.83417e-07	6.18345e-07	4.66675e-07		6.13401e-07	4.7567e-07	6.11315e-07	4.58736e-07		3.49012e-07	1.0079e-07	3.44134e-07	1.03041e-07		2.90296e-07	7.31505e-08	2.84378e-07	7.8344e-08		2.29429e-07	3.97108e-08	2.27717e-07	4.54017e-08		6.1211e-07	3.91488e-07	6.01707e-07	3.82193e-07		6.18774e-07	4.06942e-07	6.07635e-07	3.97489e-07		5.49353e-07	2.80798e-07	5.32892e-07	2.7748e-07		5.56208e-07	3.13944e-07	5.45521e-07	3.07035e-07		6.02884e-07	3.8841e-07	5.92285e-07	3.75838e-07
7.09794e-07	4.59236e-07	7.06221e-07	4.4399e-07		7.06829e-07	4.48903e-07	6.97694e-07	4.35624e-07		3.61717e-07	8.60242e-08	3.55825e-07	9.01663e-08		2.95907e-07	6.39458e-08	2.92986e-07	6.90093e-08		2.31725e-07	3.42164e-08	2.31997e-07	3.9768e-08		6.7987e-07	3.59894e-07	6.67899e-07	3.56138e-07		6.91585e-07	3.75231e-07	6.77241e-07	3.72417e-07		5.90582e-07	2.50064e-07	5.76326e-07	2.5247e-07		6.05147e-07	2.84245e-07	5.95295e-07	2.83323e-07		6.71756e-07	3.55375e-07	6.57482e-07	3.49724e-07
7.89013e-07	4.24923e-07	7.829e-07	4.12625e-07		7.85706e-07	4.11034e-07	7.72817e-07	4.04017e-07		3.68365e-07	7.52391e-08	3.65277e-07	7.90773e-08		3.00538e-07	5.62101e-08	3.0013e-07	6.10647e-08		2.33963e-07	3.05531e-08	2.35644e-07	3.51141e-08		7.35623e-07	3.24107e-07	7.2409e-07	3.2653e-07		7.49727e-07	3.40349e-07	7.36837e-07	3.43158e-07		6.22534e-07	2.20479e-07	6.12126e-07	2.27405e-07		6.47276e-07	2.55063e-07	6.3722e-07	2.58572e-07		7.26752e-07	3.2044e-07	7.12669e-07	3.20084e-07
8.56968e-07	3.82923e-07	8.47697e-07	3.77296e-07		8.47358e-07	3.68445e-07	8.36065e-07	3.68617e-07		3.74736e-07	6.59744e-08	3.73124e-07	6.97278e-08		3.05674e-07	5.02969e-08	3.06233e-07	5.442e-08		2.36064e-07	2.7562e-08	2.38854e-07	3.13053e-08		7.80284e-07	2.89545e-07	7.71058e-07	2.96528e-07		7.96887e-07	3.06175e-07	7.87009e-07	3.13025e-07		6.52044e-07	1.92268e-07	6.41595e-07	2.0395e-07		6.82986e-07	2.28883e-07	6.72383e-07	2.34755e-07		7.70757e-07	2.85376e-07	7.58634e-07	2.90081e-07
9.097e-07	3.42821e-07	9.01613e-07	3.41697e-07		8.98748e-07	3.29403e-07	8.88489e-07	3.33081e-07		3.80088e-07	5.86017e-08	3.79844e-07	6.19615e-08		3.10803e-07	4.52165e-08	3.11605e-07	4.89322e-08		2.38098e-07	2.48818e-08	2.41763e-07	2.821e-08		8.19581e-07	2.60448e-07	8.10283e-07	2.68215e-07		8.4037e-07	2.71642e-07	8.29154e-07	2.84273e-07		6.72128e-07	1.72715e-07	6.66123e-07	1.82974e-07		7.10109e-07	2.05944e-07	7.02113e-07	2.13026e-07		8.0974e-07	2.52353e-07	7.9687e-07	2.61795e-07
9.5831e-07	3.02915e-07	9.46445e-07	3.08237e-07		9.4353e-07	2.893e-07	9.31915e-07	2.99774e-07		3.85762e-07	5.25184e-08	3.85777e-07	5.55795e-08		3.13629e-07	4.11485e-08	3.16469e-07	4.4443e-08		2.39745e-07	2.37142e-08	2.44468e-07	2.57089e-08		8.48575e-07	2.33641e-07	8.43401e-07	2.42729e-07		8.72017e-07	2.44555e-07	8.64896e-07	2.58191e-07		6.8911e-07	1.53258e-07	6.86948e-07	1.64794e-07		7.33101e-07	1.84627e-07	7.27678e-07	1.93914e-07		8.35682e-07	2.25145e-07	8.29019e-07	2.36357e-07
9.90611e-07	2.73202e-07	9.84144e-07	2.7821e-07		9.74888e-07	2.59935e-07	9.68298e-07	2.69947e-07		3.89452e-07	4.74986e-08	3.91167e-07	5.03781e-08		3.17194e-07	3.84576e-08	3.20982e-07	4.07993e-08		2.41871e-07	2.15505e-08	2.47033e-07	2.36984e-08		8.7419e-07	2.12117e-07	8.71897e-07	2.20528e-07		8.95917e-07	2.22463e-07	8.95751e-07	2.35341e-07		7.03696e-07	1.39044e-07	7.05073e-07	1.4938e-07		7.5344e-07	1.70123e-07	7.50148e-07	1.77538e-07		8.58058e-07	2.03821e-07	8.5657e-07	2.14213e-07
1.02315e-06	2.45371e-07	1.01647e-06	2.5211e-07		1.0015e-06	2.32499e-07	9.99388e-07	2.44062e-07		3.92859e-07	4.41915e-08	3.96185e-07	4.61676e-08		3.21184e-07	3.57831e-08	3.25256e-07	3.78627e-08		2.44286e-07	2.03679e-08	2.49504e-07	2.20902e-08		8.97788e-07	1.94185e-07	8.96991e-07	2.01638e-07		9.21505e-07	2.04363e-07	9.22986e-07	2.15821e-07		7.16981e-07	1.25881e-07	7.21263e-07	1.36527e-07		7.68895e-07	1.54843e-07	7.7037e-07	1.63782e-07		8.80349e-07	1.83268e-07	8.80744e-07	1.95381e-07
1.04905e-06	2.21973e-07	1.04484e-06	2.29938e-07		1.0279e-06	2.11365e-07	1.02661e-06	2.22099e-07		3.9833e-07	4.09907e-08	4.00948e-07	4.27801e-08		3.24792e-07	3.36621e-08	3.29367e-07	3.55122e-08		2.46263e-07	1.98639e-08	2.51912e-07	2.08108e-08		9.17471e-07	1.7696e-07	9.19634e-07	1.85852e-07		9.4451e-07	1.87493e-07	9.47599e-07	1.99461e-07		7.30346e-07	1.17035e-07	7.36086e-07	1.25947e-07		7.8716e-07	1.44855e-07	7.88988e-07	1.52407e-07		9.00629e-07	1.69519e-07	9.02486e-07	1.79646e-07
1.0734e-06	2.02946e-07	1.07039e-06	2.11427e-07		1.05034e-06	1.9291e-07	1.05104e-06	2.03775e-07		4.02285e-07	3.85371e-08	4.05539e-07	4.00713e-08		3.28645e-07	3.22247e-08	3.33371e-07	3.36449e-08		2.4882e-07	1.98258e-08	2.5428e-07	1.97993e-08		9.37233e-07	1.64323e-07	9.40537e-07	1.72849e-07		9.65611e-07	1.73907e-07	9.70344e-07	1.85962e-07		7.43208e-07	1.09362e-07	7.49958e-07	1.17334e-07		8.03839e-07	1.36033e-07	8.06481e-07	1.43132e-07		9.19335e-07	1.57105e-07	9.22505e-07	1.66683e-07
1.09578e-06	1.87751e-07	1.09392e-06	1.96187e-07		1.07153e-06	1.78302e-07	1.07351e-06	1.88692e-07		4.06293e-07	3.67248e-08	4.10017e-07	3.79197e-08		3.32607e-07	3.17539e-08	3.37306e-07	3.21747e-08		2.50775e-07	1.92326e-08	2.56624e-07	1.90057e-08		9.56037e-07	1.53895e-07	9.60227e-07	1.62276e-07		9.85656e-07	1.62983e-07	9.91783e-07	1.74978e-07		7.54559e-07	1.03397e-07	7.63176e-07	1.10396e-07		8.19165e-07	1.28813e-07	8.23201e-07	1.35671e-07		9.36293e-07	1.46749e-07	9.41322e-07	1.56135e-07
1.11694e-06	1.74986e-07	1.11605e-06	1.83793e-07		1.09129e-06	1.66212e-07	1.09462e-06	1.76424e-07		4.10473e-07	3.61583e-08	4.14423e-07	3.62239e-08		3.35919e-07	3.08417e-08	3.41201e-07	3.10296e-08		2.52809e-07	1.88258e-08	2.58954e-07	1.83891e-08		9.73668e-07	1.4633e-07	9.79086e-07	1.53788e-07		1.00462e-06	1.54813e-07	1.01233e-06	1.66163e-07		7.66698e-07	9.88373e-08	7.75955e-07	1.04869e-07		8.34817e-07	1.22828e-07	8.39405e-07	1.29756e-07		9.53101e-07	1.39348e-07	9.59313e-07	1.47656e-07
1.13638e-06	1.64963e-07	1.13723e-06	1.73833e-07		1.11059e-06	1.56262e-07	1.11478e-06	1.66557e-07		4.14257e-07	3.48172e-08	4.18786e-07	3.49005e-08		3.39164e-07	3.01232e-08	3.45075e-07	3.01505e-08		2.54849e-07	1.87903e-08	2.61279e-07	1.79164e-08		9.90771e-07	1.38721e-07	9.97393e-07	1.47067e-07		1.02479e-06	1.4865e-07	1.03228e-06	1.59196e-07		7.78026e-07	9.51419e-08	7.88449e-07	1.00521e-07		8.50067e-07	1.1819e-07	8.55281e-07	1.25147e-07		9.69792e-07	1.32693e-07	9.76755e-07	1.40927e-07
1.15678e-06	1.5581e-07	1.15776e-06	1.65932e-07		1.13013e-06	1.49419e-07	1.13431e-06	1.58718e-07		4.17906e-07	3.39395e-08	4.23127e-07	3.38806e-08		3.42854e-07	2.98414e-08	3.48943e-07	2.94888e-08		2.57175e-07	1.86543e-08	2.63605e-07	1.75602e-08		1.00903e-06	1.34322e-07	1.01535e-06	1.41832e-07		1.0438e-06	1.42566e-07	1.05186e-06	1.53787e-07		7.8955e-07	9.285e-08	8.00772e-07	9.71528e-08		8.64759e-07	1.1497e-07	8.70968e-07	1.21636e-07		9.85238e-07	1.28145e-07	9.93846e-07	1.35668e-07
1.17697e-06	1.49639e-07	1.17789e-06	1.59759e-07		1.14877e-06	1.43606e-07	1.15344e-06	1.52576e-07		4.22053e-07	3.34731e-08	4.27462e-07	3.3108e-08		3.46879e-07	2.97655e-08	3.52817e-07	2.90046e-08		2.5953e-07	1.86575e-08	2.65936e-07	1.72988e-08		1.02602e-06	1.30476e-07	1.03311e-06	1.37842e-07		1.06262e-06	1.39673e-07	1.07123e-06	1.49689e-07		8.01784e-07	9.1717e-08	8.13005e-07	9.45978e-08		8.79885e-07	1.14343e-07	8.8657e-07	1.19042e-07		1.00206e-06	1.24417e-07	1.01073e-06	1.31637e-07
1.19579e-06	1.45607e-07	1.19778e-06	1.55029e-07		1.16761e-06	1.38491e-07	1.17234e-06	1.47851e-07		4.25653e-07	3.32727e-08	4.31802e-07	3.2537e-08		3.50336e-07	2.97694e-08	3.56704e-07	2.86655e-08		2.61612e-07	1.88382e-08	2.68276e-07	1.71141e-08		1.04291e-06	1.2943e-07	1.05079e-06	1.34889e-07		1.08101e-06	1.38346e-07	1.09051e-06	1.46687e-07		8.12828e-07	9.04633e-08	8.2521e-07	9.27153e-08		8.94857e-07	1.1241e-07	9.02164e-07	1.17214e-07		1.01833e-06	1.22296e-07	1.02753e-06	1.28629e-07
1.21535e-06	1.43087e-07	1.21756e-06	1.51501e-07		1.18564e-06	1.37385e-07	1.19112e-06	1.44303e-07		4.29909e-07	3.33253e-08	4.36155e-07	3.213e-08		3.54169e-07	2.99344e-08	3.60611e-07	2.84449e-08		2.63908e-07	1.90185e-08	2.70628e-07	1.69919e-08		1.05934e-06	1.27746e-07	1.06846e-06	1.328e-07		1.10014e-06	1.3722e-07	1.1098e-06	1.44599e-07		8.24362e-07	9.06215e-08	8.37432e-07	9.13888e-08		9.09298e-07	1.12121e-07	9.17808e-07	1.16026e-07		1.03394e-06	1.21992e-07	1.0443e-06	1.26471e-07
1.23184e-06	1.40483e-07	1.23733e-06	1.4897e-07		1.20193e-06	1.34309e-07	1.20987e-06	1.41731e-07		4.33098e-07	3.35167e-08	4.40529e-07	3.18567e-08		3.57297e-07	3.01983e-08	3.64543e-07	2.83211e-08		2.66039e-07	1.94932e-08	2.72992e-07	1.69203e-08		1.075e-06	1.26838e-07	1.08619e-06	1.3143e-07		1.11739e-06	1.35354e-07	1.12917e-06	1.43276e-07		8.34718e-07	9.01517e-08	8.49706e-07	9.05218e-08		9.22739e-07	1.11986e-07	9.33549e-07	1.15371e-07		1.04921e-06	1.20658e-07	1.06113e-06	1.25019e-07
1.253e-06	1.38305e-07	1.25715e-06	1.47268e-07		1.2215e-06	1.32665e-07	1.22867e-06	1.39968e-07		4.37696e-07	3.38517e-08	4.44929e-07	3.16923e-08		3.61771e-07	3.08836e-08	3.68504e-07	2.82767e-08		2.6892e-07	1.98788e-08	2.75372e-07	1.689e-08		1.0938e-06	1.2674e-07	1.10403e-06	1.30657e-07		1.13796e-06	1.3584e-07	1.14866e-06	1.4259e-07		8.48399e-07	9.04874e-08	8.62059e-07	9.00345e-08		9.39193e-07	1.1215e-07	9.49421e-07	1.15161e-07		1.06643e-06	1.20766e-07	1.07804e-06	1.24153e-07
1.26948e-06	1.3717e-07	1.27708e-06	1.46253e-07		1.23782e-06	1.31646e-07	1.24757e-06	1.38874e-07		4.40905e-07	3.42245e-08	4.49358e-07	3.1617e-08		3.64945e-07	3.14369e-08	3.72496e-07	2.82973e-08		2.71137e-07	2.06689e-08	2.77768e-07	1.68932e-08		1.10884e-06	1.26353e-07	1.12201e-06	1.30381e-07		1.15493e-06	1.363e-07	1.16833e-06	1.42436e-07		8.5895e-07	9.14947e-08	8.74513e-07	8.98616e-08		9.52983e-07	1.12195e-07	9.65453e-07	1.15322e-07		1.08111e-06	1.20603e-07	1.09509e-06	1.23774e-07
1.29009e-06	1.3742e-07	1.29717e-06	1.4581e-07		1.25854e-06	1.31417e-07	1.2666e-06	1.38336e-07		4.45824e-07	3.46912e-08	4.53819e-07	3.16142e-08		3.69337e-07	3.21226e-08	3.76522e-07	2.83712e-08		2.73901e-07	2.12025e-08	2.80181e-07	1.69239e-08		1.12787e-06	1.2749e-07	1.14017e-06	1.30521e-07		1.17545e-06	1.37318e-07	1.1882e-06	1.42727e-07		8.7266e-07	9.2989e-08	8.87082e-07	8.99492e-08		9.70343e-07	1.13916e-07	9.81669e-07	1.15795e-07		1.09896e-06	1.21954e-07	1.11229e-06	1.238e-07
1.30834e-06	1.37665e-07	1.31744e-06	1.45841e-07		1.27517e-06	1.32068e-07	1.2858e-06	1.3826e-07		4.49703e-07	3.54406e-08	4.58316e-07	3.1671e-08		3.73349e-07	3.29657e-08	3.80585e-07	2.84892e-08		2.76266e-07	2.18145e-08	2.82612e-07	1.69769e-08		1.14471e-06	1.2851e-07	1.15853e-06	1.31007e-07		1.19367e-06	1.38971e-07	1.2083e-06	1.43392e-07		8.8377e-07	9.44389e-08	8.99783e-07	9.02532e-08		9.84534e-07	1.15431e-07	9.98086e-07	1.1653e-07		1.11452e-06	1.24085e-07	1.12968e-06	1.24164e-07
1.33226e-06	1.38507e-07	1.33793e-06	1.46269e-07		1.29756e-06	1.33831e-07	1.30519e-06	1.38567e-07		4.554e-07	3.67289e-08	4.6285e-07	3.17765e-08		3.78509e-07	3.38382e-08	3.84686e-07	2.86435e-08		2.79696e-07	2.24433e-08	2.85062e-07	1.70482e-08		1.1651e-06	1.31607e-07	1.17711e-06	1.31784e-07		1.21784e-06	1.41124e-07	1.22866e-06	1.44371e-07		8.99884e-07	9.59476e-08	9.12624e-07	9.07375e-08		1.00359e-06	1.17852e-07	1.01472e-06	1.17486e-07		1.13523e-06	1.26108e-07	1.14727e-06	1.24809e-07
1.35114e-06	1.39747e-07	1.35865e-06	1.47027e-07		1.31599e-06	1.35312e-07	1.3248e-06	1.39193e-07		4.59787e-07	3.76739e-08	4.67423e-07	3.19222e-08		3.82765e-07	3.49153e-08	3.88827e-07	2.88278e-08		2.82363e-07	2.31927e-08	2.87531e-07	1.71346e-08		1.18382e-06	1.34281e-07	1.19593e-06	1.32805e-07		1.2371e-06	1.45013e-07	1.24929e-06	1.45616e-07		9.11908e-07	9.8388e-08	9.25617e-07	9.13727e-08		1.01889e-06	1.20309e-07	1.03159e-06	1.18629e-07		1.15211e-06	1.27821e-07	1.16507e-06	1.25692e-07
1.37078e-06	1.42487e-07	1.37963e-06	1.48063e-07		1.33577e-06	1.36756e-07	1.34465e-06	1.40088e-07		4.64386e-07	3.92039e-08	4.72036e-07	3.21009e-08		3.86919e-07	3.58892e-08	3.93008e-07	2.90373e-08		2.85254e-07	2.39954e-08	2.9002e-07	1.72334e-08		1.20188e-06	1.37069e-07	1.21501e-06	1.34033e-07		1.25797e-06	1.47276e-07	1.27022e-06	1.47086e-07		9.25285e-07	1.01496e-07	9.38768e-07	9.21344e-08		1.03573e-06	1.22461e-07	1.0487e-06	1.19933e-07		1.16972e-06	1.30523e-07	1.18311e-06	1.26774e-07
1.39022e-06	1.44612e-07	1.40088e-06	1.49333e-07		1.35404e-06	1.39902e-07	1.36473e-06	1.41206e-07		4.69125e-07	4.09711e-08	4.76692e-07	3.2307e-08		3.91426e-07	3.68479e-08	3.97232e-07	2.92677e-08		2.88403e-07	2.50152e-08	2.9253e-07	1.73425e-08		1.22148e-06	1.40522e-07	1.23434e-06	1.35436e-07		1.27803e-06	1.52092e-07	1.29145e-06	1.48749e-07		9.39104e-07	1.04302e-07	9.52086e-07	9.30032e-08		1.05312e-06	1.27391e-07	1.06606e-06	1.21373e-07		1.18806e-06	1.33726e-07	1.20139e-06	1.28026e-07
1.41233e-06	1.52477e-07	1.42241e-06	1.50801e-07		1.37525e-06	1.46213e-07	1.38508e-06	1.42515e-07		4.75068e-07	4.27596e-08	4.8139e-07	3.2536e-08		3.96974e-07	3.88466e-08	4.01498e-07	2.95159e-08		2.91694e-07	2.61132e-08	2.9506e-07	1.74601e-08		1.24318e-06	1.4692e-07	1.25396e-06	1.3699e-07		1.30303e-06	1.60202e-07	1.313e-06	1.50578e-07		9.54162e-07	1.09983e-07	9.65575e-07	9.39628e-08		1.07193e-06	1.34541e-07	1.08369e-06	1.22932e-07		1.20778e-06	1.41365e-07	1.21992e-06	1.29421e-07
1.43551e-06	1.53907e-07	1.44424e-06	1.52437e-07		1.39786e-06	1.48099e-07	1.4057e-06	1.43985e-07		4.80559e-07	4.43333e-08	4.86132e-07	3.2784e-08		4.02071e-07	4.02672e-08	4.05809e-07	2.9779e-08		2.95195e-07	2.71338e-08	2.97611e-07	1.7585e-08		1.26335e-06	1.49986e-07	1.27386e-06	1.38674e-07		1.327e-06	1.65366e-07	1.33488e-06	1.52552e-07		9.70484e-07	1.12461e-07	9.79241e-07	9.50002e-08		1.09177e-06	1.3799e-07	1.10159e-06	1.24595e-07		1.22903e-06	1.43788e-07	1.23871e-06	1.30941e-07
1.45838e-06	1.5676e-07	1.46637e-06	1.54219e-07		1.421e-06	1.52635e-07	1.4266e-06	1.45592e-07		4.85807e-07	4.65055e-08	4.90919e-07	3.30481e-08		4.07565e-07	4.1785e-08	4.10164e-07	3.0055e-08		2.98871e-07	2.89701e-08	3.00184e-07	1.77159e-08		1.28613e-06	1.55473e-07	1.29405e-06	1.40471e-07		1.35032e-06	1.68394e-07	1.3571e-06	1.54651e-07		9.86235e-07	1.16454e-07	9.9309e-07	9.61048e-08		1.11128e-06	1.41851e-07	1.11977e-06	1.2635e-07		1.2494e-06	1.4915e-07	1.25777e-06	1.32567e-07
1.48054e-06	1.60672e-07	1.48883e-06	1.56126e-07		1.44287e-06	1.56067e-07	1.44779e-06	1.47319e-07		4.91612e-07	4.81361e-08	4.95751e-07	3.33259e-08		4.13319e-07	4.36183e-08	4.14564e-07	3.03421e-08		3.02391e-07	3.01335e-08	3.02779e-07	1.78519e-08		1.31027e-06	1.60681e-07	1.31455e-06	1.42366e-07		1.37972e-06	1.74717e-07	1.37967e-06	1.56862e-07		1.00168e-06	1.21086e-07	1.00713e-06	9.72679e-08		1.13268e-06	1.49537e-07	1.13823e-06	1.28186e-07		1.2728e-06	1.54378e-07	1.27711e-06	1.34288e-07
1.50689e-06	1.63613e-07	1.5116e-06	1.58142e-07		1.46524e-06	1.59422e-07	1.46928e-06	1.49148e-07		4.98922e-07	5.07659e-08	5.0063e-07	3.36153e-08		4.19445e-07	4.51362e-08	4.19011e-07	3.06388e-08		3.06007e-07	3.26314e-08	3.05396e-07	1.79924e-08		1.33289e-06	1.67132e-07	1.33536e-06	1.4435e-07		1.40259e-06	1.80314e-07	1.4026e-06	1.59173e-07		1.01986e-06	1.25058e-07	1.02135e-06	9.84824e-08		1.15384e-06	1.54198e-07	1.15699e-06	1.30095e-07		1.29469e-06	1.56541e-07	1.29673e-06	1.36091e-07
1.52742e-06	1.68314e-07	1.53471e-06	1.60256e-07		1.48947e-06	1.63774e-07	1.49107e-06	1.51068e-07		5.03585e-07	5.42884e-08	5.05555e-07	3.39148e-08		4.23961e-07	4.76869e-08	4.23504e-07	3.09441e-08		3.09583e-07	3.40734e-08	3.08034e-07	1.81367e-08		1.35225e-06	1.70716e-07	1.35648e-06	1.46412e-07		1.42573e-06	1.85687e-07	1.4259e-06	1.61573e-07		1.03432e-06	1.2951e-07	1.03577e-06	9.97427e-08		1.17085e-06	1.58364e-07	1.17605e-06	1.32072e-07		1.31238e-06	1.64214e-07	1.31665e-06	1.37967e-07
1.57153e-06	1.76095e-07	1.55816e-06	1.62455e-07		1.52949e-06	1.72899e-07	1.51317e-06	1.53069e-07		5.14537e-07	5.86741e-08	5.10529e-07	3.42232e-08		4.34311e-07	5.06877e-08	4.28045e-07	3.1257e-08		3.17372e-07	3.59982e-08	3.10696e-07	1.82844e-08		1.39686e-06	1.79477e-07	1.37794e-06	1.48546e-07		1.47224e-06	1.93297e-07	1.44957e-06	1.64056e-07		1.06809e-06	1.35532e-07	1.05039e-06	1.01044e-07		1.21044e-06	1.63297e-07	1.19542e-06	1.3411e-07		1.35631e-06	1.70013e-07	1.33686e-06	1.39911e-07
1.59351e-06	1.83535e-07	1.58196e-06	1.64732e-07		1.54993e-06	1.78581e-07	1.53559e-06	1.55141e-07		5.20833e-07	6.27082e-08	5.1555e-07	3.45393e-08		4.39678e-07	5.29932e-08	4.32634e-07	3.15767e-08		3.21026e-07	3.88046e-08	3.1338e-07	1.84351e-08		1.41796e-06	1.86767e-07	1.39972e-06	1.50746e-07		1.49631e-06	2.01675e-07	1.47363e-06	1.66615e-07		1.08455e-06	1.42216e-07	1.06522e-06	1.02383e-07		1.22986e-06	1.73331e-07	1.2151e-06	1.36205e-07		1.3765e-06	1.78017e-07	1.35737e-06	1.41914e-07
1.6235e-06	1.90481e-07	1.60612e-06	1.6708e-07		1.57988e-06	1.86616e-07	1.55834e-06	1.57279e-07		5.29263e-07	6.74675e-08	5.2062e-07	3.48624e-08		4.47502e-07	5.62559e-08	4.37272e-07	3.19028e-08		3.25978e-07	4.09898e-08	3.16087e-07	1.85885e-08		1.44518e-06	1.95068e-07	1.42184e-06	1.53007e-07		1.52808e-06	2.1072e-07	1.49808e-06	1.69245e-07		1.10683e-06	1.49618e-07	1.08024e-06	1.03756e-07		1.25667e-06	1.8253e-07	1.23509e-06	1.38355e-07		1.40246e-06	1.86277e-07	1.3782e-06	1.43974e-07
1.65001e-06	1.98153e-07	1.63063e-06	1.69494e-07		1.60684e-06	1.94699e-07	1.58141e-06	1.59478e-07		5.37457e-07	7.27039e-08	5.2574e-07	3.51918e-08		4.54659e-07	5.93738e-08	4.4196e-07	3.22347e-08		3.30987e-07	4.41349e-08	3.18818e-07	1.87443e-08		1.47374e-06	2.03846e-07	1.44431e-06	1.55324e-07		1.56068e-06	2.19878e-07	1.52293e-06	1.71942e-07		1.12672e-06	1.55755e-07	1.09548e-06	1.05162e-07		1.28281e-06	1.88971e-07	1.25542e-06	1.40556e-07		1.42934e-06	1.94684e-07	1.39933e-06	1.46087e-07
[truncated: 20 more columns]

## Sheet: Fitted value analysis
Circuit:	RQ	Title:	Fixed at 51 freqs	Measurement:	Electrode 1			Electrode	R	Q	n	1/n	C eff /F	Ceff/ uF
Fixed	Element	Fitted Value	Min Value	Max Value	Unit	Error%		1	32.9	1.914e-06	0.931	1.07411	9.34544e-07	0.934544
FALSE	R 1	32.9	1e-06	1000000000000	Ω	0.56		2	33.76	1.85e-06	0.934	1.07066	9.33407e-07	0.933407
FALSE	Q 1	1.914e-06	1e-12	0.001	T	0.731		3	34.23	1.787e-06	0.936	1.06838	9.20501e-07	0.920501
FALSE	n 1	0.931	0	1	ɸ	0.117		4	31.22	5.697e-07	0.958	1.04384	3.52698e-07	0.352698
								5	33.33	4.825e-07	0.954	1.04822	2.83371e-07	0.283371
	Chi-Squared:	0.0004	Iterations:	1				6	29.9	3.421e-07	0.963	1.03842	2.2e-07	0.22
Circuit:	RQ	Title:	Fixed at 51 freqs [1]	Measurement:	Electrode 2			7	31.46	1.646e-06	0.932	1.07296	8.01182e-07	0.801182
Fixed	Element	Fitted Value	Min Value	Max Value	Unit	Error%		8	31.41	1.748e-06	0.929	1.07643	8.25916e-07	0.825916
FALSE	R 1	33.76	1e-06	1000000000000	Ω	0.575		9	31.57	1.231e-06	0.939	1.06496	6.36417e-07	0.636417
FALSE	Q 1	1.85e-06	1e-12	0.001	T	0.756		10	31.61	1.439e-06	0.929	1.07643	6.70207e-07	0.670207
FALSE	n 1	0.934	0	1	ɸ	0.121		11	32.13	1.589e-06	0.934	1.07066	7.90382e-07	0.790382
								12	30.61	1.059e-06	0.942	1.06157	5.60387e-07	0.560387
	Chi-Squared:	0.0004	Iterations:	1				13	31.34	1.525e-06	0.932	1.07296	7.37956e-07	0.737956
Circuit:	RQ	Title:	Fixed at 51 freqs [2]	Measurement:	Electrode 3			14	30.9	1.433e-06	0.935	1.06952	7.13799e-07	0.713799
Fixed	Element	Fitted Value	Min Value	Max Value	Unit	Error%		15	34.05	8.805e-07	0.953	1.04932	5.26813e-07	0.526813
FALSE	R 1	34.23	1e-06	1000000000000	Ω	0.541		average					6.60505e-07	0.660505
FALSE	Q 1	1.787e-06	1e-12	0.001	T	0.711		stdev.s					2.31396e-07	0.231396
FALSE	n 1	0.936	0	1	ɸ	0.113		error %					0.350332
	Chi-Squared:	0.0004	Iterations:	1
Circuit:	RQ	Title:	Fixed at 51 freqs [3]	Measurement:	Electrode 4
Fixed	Element	Fitted Value	Min Value	Max Value	Unit	Error%
FALSE	R 1	31.22	1e-06	1000000000000	Ω	0.944
FALSE	Q 1	5.697e-07	1e-12	0.001	T	0.96
FALSE	n 1	0.958	0	1	ɸ	0.137
	Chi-Squared:	0.0007	Iterations:	1
Circuit:	RQ	Title:	Fixed at 51 freqs [4]	Measurement:	Electrode 5
Fixed	Element	Fitted Value	Min Value	Max Value	Unit	Error%
FALSE	R 1	33.33	1e-06	1000000000000	Ω	1.042
FALSE	Q 1	4.825e-07	1e-12	0.001	T	1.008
FALSE	n 1	0.954	0	1	ɸ	0.143
	Chi-Squared:	0.0008	Iterations:	28
Circuit:	RQ	Title:	Fixed at 51 freqs [5]	Measurement:	Electrode 6
Fixed	Element	Fitted Value	Min Value	Max Value	Unit	Error%
FALSE	R 1	29.9	1e-06	1000000000000	Ω	1.547
FALSE	Q 1	3.421e-07	1e-12	0.001	T	1.335
FALSE	n 1	0.963	0	1	ɸ	0.182
	Chi-Squared:	0.0015	Iterations:	1
Circuit:	RQ	Title:	Fixed at 51 freqs [6]	Measurement:	Electrode 7
Fixed	Element	Fitted Value	Min Value	Max Value	Unit	Error%
FALSE	R 1	31.46	1e-06	1000000000000	Ω	0.518
FALSE	Q 1	1.646e-06	1e-12	0.001	T	0.645
FALSE	n 1	0.932	0	1	ɸ	0.101
	Chi-Squared:	0.0003	Iterations:	1
Circuit:	RQ	Title:	Fixed at 51 freqs [7]	Measurement:	Electrode 8
Fixed	Element	Fitted Value	Min Value	Max Value	Unit	Error%
FALSE	R 1	31.41	1e-06	1000000000000	Ω	0.53
FALSE	Q 1	1.748e-06	1e-12	0.001	T	0.661
FALSE	n 1	0.929	0	1	ɸ	0.105
	Chi-Squared:	0.0003	Iterations:	1
Circuit:	RQ	Title:	Fixed at 51 freqs [8]	Measurement:	Electrode 9
Fixed	Element	Fitted Value	Min Value	Max Value	Unit	Error%
FALSE	R 1	31.57	1e-06	1000000000000	Ω	0.748
FALSE	Q 1	1.231e-06	1e-12	0.001	T	0.884
FALSE	n 1	0.939	0	1	ɸ	0.135
	Chi-Squared:	0.0006	Iterations:	1
Circuit:	RQ	Title:	Fixed at 51 freqs [9]	Measurement:	Electrode 10
Fixed	Element	Fitted Value	Min Value	Max Value	Unit	Error%
FALSE	R 1	31.61	1e-06	1000000000000	Ω	0.594
FALSE	Q 1	1.439e-06	1e-12	0.001	T	0.709
FALSE	n 1	0.929	0	1	ɸ	0.11
	Chi-Squared:	0.0004	Iterations:	1
Circuit:	RQ	Title:	Fixed at 51 freqs [10]	Measurement:	Electrode 11
Fixed	Element	Fitted Value	Min Value	Max Value	Unit	Error%
FALSE	R 1	32.13	1e-06	1000000000000	Ω	0.583
FALSE	Q 1	1.589e-06	1e-12	0.001	T	0.728
FALSE	n 1	0.934	0	1	ɸ	0.114
	Chi-Squared:	0.0004	Iterations:	1
Circuit:	RQ	Title:	Fixed at 51 freqs [11]	Measurement:	Electrode 12
Fixed	Element	Fitted Value	Min Value	Max Value	Unit	Error%
FALSE	R 1	30.61	1e-06	1000000000000	Ω	0.683
FALSE	Q 1	1.059e-06	1e-12	0.001	T	0.779
FALSE	n 1	0.942	0	1	ɸ	0.117
	Chi-Squared:	0.0005	Iterations:	1
Circuit:	RQ	Title:	Fixed at 51 freqs [12]	Measurement:	Electrode 13
Fixed	Element	Fitted Value	Min Value	Max Value	Unit	Error%
FALSE	R 1	31.34	1e-06	1000000000000	Ω	0.575
FALSE	Q 1	1.525e-06	1e-12	0.001	T	0.701
FALSE	n 1	0.932	0	1	ɸ	0.109
	Chi-Squared:	0.0004	Iterations:	1
Circuit:	RQ	Title:	Fixed at 51 freqs [13]	Measurement:	Electrode 14
Fixed	Element	Fitted Value	Min Value	Max Value	Unit	Error%
FALSE	R 1	30.9	1e-06	1000000000000	Ω	0.608
FALSE	Q 1	1.433e-06	1e-12	0.001	T	0.734
FALSE	n 1	0.935	0	1	ɸ	0.114
	Chi-Squared:	0.0004	Iterations:	1
Circuit:	RQ	Title:	Fixed at 51 freqs [14]	Measurement:	Electrode 15
Fixed	Element	Fitted Value	Min Value	Max Value	Unit	Error%
FALSE	R 1	34.05	1e-06	1000000000000	Ω	0.495
FALSE	Q 1	8.805e-07	1e-12	0.001	T	0.574
FALSE	n 1	0.953	0	1	ɸ	0.086
	Chi-Squared:	0.0003	Iterations:	1
