# Supplementary material for: Surface analysis of Metrohm BT220 screen-printed electrodes through electrochemical techniques: importance of pretreatment
Source: Front Chem. 2025 Sep 17;13:1602365. doi: 10.3389/fchem.2025.1602365 (PMC12484216; doi:10.3389/fchem.2025.1602365)
Supplement: Supplementary file 2 [file DataSheet1.zip › Raw data file/Electrochemical_experiments/EIS-Alc30.xlsx]

## Sheet: Impedance raw data
Before dipping Electrode 1								Before dipping Electrode 2								Before dipping Electrode 3								Before dipping Electrode 4								Before dipping Electrode 5								After dipping Electrode 1								After dipping Electrode 2
Fixed at 51 freqs								Fixed at 51 freqs [1]								Fixed at 51 freqs [2]								Fixed at 51 freqs [3]								Fixed at 51 freqs [4]								Fixed at 51 freqs [5]								Fixed at 51 freqs [6]
freq / Hz	neg. Phase / °	Idc / uA	Z / Ohm	Z' / Ohm	Z'' / Ohm	Cs / F		freq / Hz	neg. Phase / °	Idc / uA	Z / Ohm	Z' / Ohm	Z'' / Ohm	Cs / F		freq / Hz	neg. Phase / °	Idc / uA	Z / Ohm	Z' / Ohm	Z'' / Ohm	Cs / F		freq / Hz	neg. Phase / °	Idc / uA	Z / Ohm	Z' / Ohm	Z'' / Ohm	Cs / F		freq / Hz	neg. Phase / °	Idc / uA	Z / Ohm	Z' / Ohm	Z'' / Ohm	Cs / F		freq / Hz	neg. Phase / °	Idc / uA	Z / Ohm	Z' / Ohm	Z'' / Ohm	Cs / F		freq / Hz	neg. Phase / °
100000	2.28658	-1.19209	38.9401	38.9091	1.55362	1.02441e-06		100000	3.1227	0.238419	35.0879	35.0358	1.91139	8.32665e-07		100000	2.25188	0.238419	34.858	34.8311	1.36966	1.162e-06		100000	2.86857	0.238419	35.185	35.1409	1.76084	9.03858e-07		100000	2.77221	0.238419	36.6828	36.6398	1.77418	8.97064e-07		100000	4.93544	0.715256	38.5058	38.3631	3.31278	4.80428e-07		100000	5.1438
79432.8	2.34158	-0.0238419	39.167	39.1343	1.60024	1.25209e-06		79432.8	2.94939	0.0238419	35.2964	35.2496	1.81613	1.10325e-06		79432.8	1.85865	0.0715256	35.106	35.0875	1.13862	1.75971e-06		79432.8	2.69511	0.0238419	35.3752	35.3361	1.66338	1.20456e-06		79432.8	2.41218	0.0238419	36.8708	36.8382	1.55182	1.29116e-06		79432.8	4.98556	0.0238419	38.687	38.5406	3.36208	5.95953e-07		79432.8	5.26783
63095.7	3.32044	0.309944	39.502	39.4357	2.28797	1.10248e-06		63095.7	4.07612	0.405312	35.6337	35.5436	2.5329	9.95868e-07		63095.7	2.86757	0.405312	35.3791	35.3348	1.76993	1.42516e-06		63095.7	3.87013	0.405312	35.6893	35.6079	2.40886	1.04715e-06		63095.7	3.44471	0.405312	37.1964	37.1292	2.23496	1.12863e-06		63095.7	6.5138	0.309944	39.1613	38.9085	4.44256	5.67789e-07		63095.7	6.76173
50118.7	4.09349	-0.0238419	39.8195	39.7179	2.84248	1.11718e-06		50118.7	5.01881	-0.0238419	36.015	35.8769	3.15069	1.00789e-06		50118.7	3.57728	0.0715256	35.6548	35.5853	2.22467	1.42743e-06		50118.7	4.88021	0.0238419	36.0482	35.9176	3.06673	1.03549e-06		50118.7	4.25643	0.0238419	37.531	37.4275	2.78557	1.14e-06		50118.7	7.84845	-0.0715256	39.7267	39.3545	5.4248	5.85378e-07		50118.7	8.18878
39810.7	4.67619	-0.119209	40.1915	40.0577	3.27658	1.22011e-06		39810.7	5.89209	-0.166893	36.3918	36.1996	3.73581	1.07013e-06		39810.7	4.10781	-0.0715256	35.9745	35.8821	2.57697	1.55135e-06		39810.7	5.71414	-0.0715256	36.3999	36.219	3.62417	1.10309e-06		39810.7	4.85614	-0.119209	37.8845	37.7485	3.20708	1.24655e-06		39810.7	9.11598	-0.166893	40.3759	39.8659	6.39689	6.24959e-07		39810.7	9.5002
31622.8	5.26202	0.357628	40.5984	40.4273	3.7233	1.35174e-06		31622.8	6.75932	0.357628	36.866	36.6098	4.33909	1.1599e-06		31622.8	4.54737	0.405312	36.2423	36.1282	2.87341	1.75155e-06		31622.8	6.53678	0.405312	36.8493	36.6097	4.19496	1.19975e-06		31622.8	5.5635	0.357628	38.2792	38.0989	3.71112	1.35617e-06		31622.8	10.4965	0.309944	41.1555	40.4668	7.49753	6.71277e-07		31622.8	10.9207
25118.9	5.89115	0.0715256	40.959	40.7427	4.20399	1.50716e-06		25118.9	7.57113	0.0238419	37.3617	37.036	4.92267	1.28712e-06		25118.9	5.14445	0.0715256	36.5376	36.3904	3.27622	1.93396e-06		25118.9	7.51291	0.0238419	37.3505	37.0299	4.88356	1.29743e-06		25118.9	6.25893	0.0238419	38.6668	38.4364	4.21553	1.50303e-06		25118.9	11.9524	0.0238419	42.0453	41.1338	8.70755	7.27653e-07		25118.9	12.5543
19952.6	6.57294	-0.0238419	41.4645	41.192	4.74637	1.68058e-06		19952.6	8.53742	-0.0238419	37.9324	37.5121	5.63127	1.41649e-06		19952.6	5.79895	-0.119209	36.8011	36.6128	3.71831	2.14523e-06		19952.6	8.47191	-0.119209	37.9011	37.4876	5.58376	1.42854e-06		19952.6	7.117	-0.0715256	39.1418	38.8402	4.84951	1.64483e-06		19952.6	13.7171	-0.166893	43.0829	41.8541	10.2162	7.80786e-07		19952.6	14.2728
15848.9	7.49026	0.0238419	41.9733	41.6151	5.47154	1.83531e-06		15848.9	9.75698	-0.0715256	38.5617	38.0039	6.53503	1.53664e-06		15848.9	6.69071	-0.0238419	37.0883	36.8357	4.32115	2.32392e-06		15848.9	9.64662	0.0238419	38.5307	37.9859	6.45663	1.5553e-06		15848.9	8.12151	0.0238419	39.5477	39.1511	5.58702	1.79738e-06		15848.9	15.6601	0.0238419	44.3054	42.6608	11.9594	8.39675e-07		15848.9	16.3671
12589.3	8.49831	0.0238419	42.4529	41.9868	6.2737	2.0151e-06		12589.3	11.1532	0.0238419	39.245	38.5038	7.59131	1.66534e-06		12589.3	7.94767	0.0715256	37.3578	36.999	5.16541	2.44746e-06		12589.3	11.0644	0.0715256	39.2136	38.4847	7.52559	1.67989e-06		12589.3	9.39475	0.0238419	40.051	39.5138	6.53775	1.93371e-06		12589.3	17.9543	0.0238419	45.6826	43.458	14.082	8.97749e-07		12589.3	18.7422
10000	9.79891	0.0238419	43.0215	42.3938	7.32186	2.17369e-06		10000	12.8452	0.0715256	40.0953	39.0919	8.91393	1.78546e-06		10000	9.43389	0.0238419	37.6671	37.1577	6.174	2.57783e-06		10000	12.7304	0.0238419	40.0566	39.0719	8.82704	1.80304e-06		10000	11.0273	0.0238419	40.6617	39.9109	7.77764	2.04631e-06		10000	20.5725	0.0238419	47.3638	44.3433	16.6433	9.56271e-07		10000	21.4849
7943.28	11.4485	0.0238419	43.6405	42.7722	8.66205	2.31313e-06		7943.28	14.9018	-0.0238419	41.0332	39.6532	10.5523	1.89878e-06		7943.28	11.4449	0.0238419	38.0872	37.3299	7.55746	2.65121e-06		7943.28	14.8211	-0.0238419	40.996	39.632	10.4869	1.91062e-06		7943.28	12.9242	0.0238419	41.383	40.3346	9.25578	2.16475e-06		7943.28	23.6117	0.0238419	49.4626	45.3217	19.8116	1.01135e-06		7943.28	24.7209
6309.57	13.4185	-0.309944	44.3776	43.1661	10.2983	2.44937e-06		6309.57	17.2242	-0.309944	42.2422	40.3477	12.5084	2.01659e-06		6309.57	13.8758	-0.357628	38.6872	37.5582	9.27789	2.71876e-06		6309.57	17.1503	-0.309944	42.0676	40.197	12.4049	2.03342e-06		6309.57	15.3161	-0.309944	42.2371	40.737	11.1567	2.26092e-06		6309.57	27.0288	-0.26226	52.0427	46.3585	23.6502	1.06656e-06		6309.57	28.4169
5011.87	15.9773	0.0238419	45.3466	43.5949	12.4819	2.54413e-06		5011.87	20.0894	0.0238419	43.6988	41.0401	15.0099	2.11564e-06		5011.87	17.0141	0.0238419	39.4655	37.7382	11.5479	2.7499e-06		5011.87	19.9862	-0.0238419	43.4443	40.8279	14.849	2.13857e-06		5011.87	18.1341	-0.0238419	43.3702	41.216	13.4986	2.35251e-06		5011.87	30.9115	0.0715256	55.2159	47.3731	28.3651	1.11953e-06		5011.87	32.548
3981.07	18.9403	-0.0238419	46.4904	43.9733	15.09	2.6493e-06		3981.07	23.3517	0.0715256	45.4777	41.7526	18.0262	2.21777e-06		3981.07	20.7014	0.0238419	40.5795	37.9595	14.3447	2.78694e-06		3981.07	23.4693	0.119209	45.2294	41.4877	18.0129	2.2194e-06		3981.07	21.5142	0.0715256	44.8765	41.7498	16.4577	2.42914e-06		3981.07	35.2995	0.0715256	59.2857	48.3856	34.2583	1.16696e-06		3981.07	37.2115
3162.28	22.6736	0.0715256	48.1122	44.3939	18.5463	2.7137e-06		3162.28	27.1146	0.0238419	47.8428	42.5848	21.8054	2.30811e-06		3162.28	24.9454	0.0238419	42.216	38.2777	17.8048	2.82673e-06		3162.28	27.3275	0.0715256	47.4407	42.1462	21.7789	2.31092e-06		3162.28	25.4239	0.0238419	46.7699	42.2406	20.0788	2.50658e-06		3162.28	40.1578	0.0715256	64.7892	49.5165	41.7823	1.20456e-06		3162.28	42.0863
2511.89	26.8782	0.0238419	50.163	44.7439	22.6785	2.79387e-06		2511.89	31.3556	0.0238419	50.7807	43.3644	26.4236	2.39788e-06		2511.89	29.7677	0.0715256	44.4543	38.5883	22.0709	2.87079e-06		2511.89	31.7839	0.0238419	50.4039	42.8453	26.5485	2.3866e-06		2511.89	29.9779	0.0238419	49.3486	42.7467	24.6578	2.5696e-06		2511.89	45.1983	0.0715256	71.8514	50.6305	50.9822	1.2428e-06		2511.89	47.2335
1995.26	31.8224	0.0238419	53.1426	45.1545	28.0215	2.84662e-06		1995.26	36.1389	0.0238419	54.7859	44.2445	32.3097	2.4688e-06		1995.26	35.2419	0.0715256	47.7067	38.9632	27.5282	2.89763e-06		1995.26	36.8577	0.0238419	54.3697	43.5027	32.6126	2.44588e-06		1995.26	35.0432	0.0238419	52.8224	43.2467	30.3303	2.62992e-06		1995.26	50.2667	0.0715256	81.4783	52.0822	62.6591	1.27302e-06		1995.26	52.2704
1584.89	37.391	0.0238419	57.1967	45.4433	34.7327	2.89122e-06		1584.89	41.2514	0.0238419	60.0574	45.1526	39.5997	2.53588e-06		1584.89	41.2327	0.0238419	52.1083	39.1875	34.3456	2.92381e-06		1584.89	42.2966	0.0238419	59.6384	44.1128	40.1348	2.50207e-06		1584.89	40.6811	0.0238419	57.5936	43.676	37.5423	2.67485e-06		1584.89	55.4524	0.0715256	94.1049	53.366	77.5101	1.29557e-06		1584.89	57.0555
1258.93	43.4279	0.0715256	62.9232	45.6973	43.256	2.92263e-06		1258.93	46.5473	0.0715256	67.0444	46.1101	48.6704	2.5975e-06		1258.93	47.3195	0.119209	58.4452	39.6206	42.9657	2.94238e-06		1258.93	48.0862	0.0715256	66.8591	44.6627	49.7533	2.54096e-06		1258.93	46.6203	0.0238419	64.1612	44.0678	46.6335	2.71095e-06		1258.93	60.1051	0.0715256	110.308	54.9785	95.6302	1.32198e-06		1258.93	61.467
1000	49.6908	0.0238419	71.1272	46.013	54.2391	2.93432e-06		1000	51.8659	0.0715256	76.4595	47.2141	60.1406	2.64638e-06		1000	53.6042	0.0238419	67.0037	39.7573	53.9338	2.95093e-06		1000	53.8159	0.0715256	76.9969	45.4576	62.1461	2.56098e-06		1000	52.6189	0.0238419	73.2666	44.4811	58.2187	2.73374e-06		1000	64.1621	0.0238419	131.362	57.2509	118.23	1.34615e-06		1000	65.3304
794.328	55.7321	0.0715256	82.2239	46.2973	67.951	2.94866e-06		794.328	57.1477	0.0238419	88.9786	48.2687	74.7484	2.68052e-06		794.328	59.4025	0.0238419	78.8628	40.1414	67.8823	2.95164e-06		794.328	58.9951	0.0715256	90.3085	46.5189	77.4056	2.5885e-06		794.328	58.4612	0.0715256	85.9154	44.9402	73.2245	2.7363e-06		794.328	67.9882	0.0357628	158.283	59.3242	146.745	1.36539e-06		794.328	68.5457
630.957	61.2452	0.0715256	97.5487	46.927	85.5196	2.94954e-06		630.957	61.9748	-0.0238419	105.401	49.5237	93.0421	2.71107e-06		630.957	64.4809	0.0238419	94.5536	40.7349	85.3291	2.95613e-06		630.957	63.6803	0.0715256	107.955	47.8651	96.7637	2.6068e-06		630.957	63.6011	0.0715256	102.433	45.5433	91.7509	2.74922e-06		630.957	70.9615	0.0119209	192.878	62.9174	182.328	1.38346e-06		630.957	71.3211
501.187	66.1355	0.0238419	117.612	47.5828	107.557	2.95245e-06		501.187	66.2834	0.0238419	126.406	50.8422	115.731	2.74392e-06		501.187	68.9506	0.0238419	114.984	41.2993	107.312	2.95919e-06		501.187	67.778	0.0238419	130.538	49.369	120.843	2.62785e-06		501.187	68.0307	0.0238419	123.948	46.37	114.947	2.76262e-06		501.187	73.4585	0.0405312	236.155	67.2356	226.382	1.40275e-06		501.187	73.681
398.107	70.2029	0.0309944	143.56	48.6225	135.076	2.95967e-06		398.107	69.9181	0.0309944	153.511	52.7101	144.178	2.77281e-06		398.107	72.5856	0.0309944	141.247	42.2723	134.773	2.96632e-06		398.107	71.1847	0.0309944	159.38	51.403	150.863	2.64995e-06		398.107	71.7788	0.0309944	151.793	47.4634	144.181	2.77276e-06		398.107	75.5638	0.0405312	289.983	72.2933	280.827	1.42358e-06		398.107	75.635
316.228	73.4418	-0.0119209	176.91	50.4175	169.573	2.96799e-06		316.228	73.0323	-0.0119209	188.266	54.9422	180.071	2.79497e-06		316.228	75.5437	-0.0119209	174.855	43.6509	169.319	2.97246e-06		316.228	73.9131	-0.0119209	196.368	54.4126	188.679	2.66746e-06		316.228	74.8519	-0.0119209	187.456	48.9849	180.943	2.7815e-06		316.228	77.3127	-0.00715256	357.351	78.4848	348.625	1.44365e-06		316.228	77.253
251.189	76.1356	-0.00715256	219.325	52.5557	212.935	2.97558e-06		251.189	75.5834	-0.00715256	232.383	57.8564	225.066	2.81521e-06		251.189	77.9081	-0.00715256	217.476	45.5569	212.651	2.97957e-06		251.189	76.2044	-0.00715256	242.726	57.8802	235.724	2.68792e-06		251.189	77.3325	-0.00715256	232.896	51.0725	227.227	2.78843e-06		251.189	78.6821	-0.00238419	441.377	86.6213	432.794	1.46399e-06		251.189	78.6254
199.526	78.262	0.00715256	272.818	55.5012	267.113	2.98624e-06		199.526	77.724	0.00715256	287.817	61.1962	281.236	2.83628e-06		199.526	79.78	0.00715256	271.232	48.1244	266.929	2.9883e-06		199.526	78.056	0.00715256	301.06	62.3062	294.543	2.70815e-06		199.526	79.3247	0.00715256	290.051	53.7297	285.031	2.79852e-06		199.526	79.8468	0.0119209	545.763	96.2074	537.217	1.48481e-06		199.526	79.7033
158.489	79.9315	0.0214577	339.602	59.3712	334.372	3.00324e-06		158.489	79.4137	0.0214577	357.756	65.7258	351.666	2.85555e-06		158.489	81.2958	0.026226	338.303	51.1962	334.406	3.00293e-06		158.489	79.5286	0.026226	373.778	67.9323	367.553	2.73212e-06		158.489	80.8996	0.0214577	361.881	57.2371	357.326	2.81032e-06		158.489	80.7654	0.026226	675.213	108.356	666.462	1.50676e-06		158.489	80.594
125.893	81.3082	-0.00715256	423.334	63.9738	418.472	3.02102e-06		125.893	80.7765	-0.00715256	444.844	71.302	439.092	2.87915e-06		125.893	82.4656	-0.0119209	422.786	55.4365	419.135	3.01624e-06		125.893	80.6826	-0.00238419	464.729	75.2417	458.598	2.75669e-06		125.893	82.2054	-0.00715256	451.716	61.2629	447.542	2.82479e-06		125.893	81.4894	-0.00238419	836.074	123.732	826.867	1.52892e-06		125.893	81.3193
100	82.3816	0.00715256	528.721	70.0954	524.054	3.03699e-06		100	81.9516	0.00715256	554.705	77.6639	549.241	2.89773e-06		100	83.4034	0.0119209	528.754	60.7427	525.253	3.03006e-06		100	81.6418	0.00715256	578.455	84.0852	572.311	2.78092e-06		100	83.1756	0.00715256	565.375	67.1815	561.369	2.83512e-06		100	82.0778	0.0119209	1037.38	142.979	1027.48	1.54899e-06		100	81.9129
79.4328	83.1824	0.00238419	659.816	78.3264	655.15	3.05829e-06		79.4328	82.7729	-0.00715256	691.722	87.02	686.226	2.9198e-06		79.4328	84.1097	-0.00238419	660.938	67.8284	657.449	3.0476e-06		79.4328	82.3828	-0.00238419	720.644	95.5242	714.285	2.8051e-06		79.4328	83.9639	-0.00238419	706.854	74.3288	702.935	2.8504e-06		79.4328	82.554	-0.00238419	1285.66	166.611	1274.81	1.57171e-06		79.4328	82.3738
63.0957	83.8623	-0.00715256	826.22	88.3385	821.484	3.07058e-06		63.0957	83.4839	-0.00715256	865.222	98.1876	859.633	2.93432e-06		63.0957	84.7194	-0.00715256	828.341	76.2344	824.825	3.05815e-06		63.0957	82.9797	-0.00238419	898.957	109.871	892.218	2.82715e-06		63.0957	84.5337	0.00238419	885.741	84.3754	881.713	2.86084e-06		63.0957	82.8957	-0.00119209	1597.74	197.603	1585.48	1.59096e-06		63.0957	82.6847
50.1187	84.3775	-0.00715256	1030.99	101.01	1026.03	3.09501e-06		50.1187	84.0366	-0.00238419	1078.15	112.012	1072.31	2.96142e-06		50.1187	85.1661	-0.00715256	1034.27	87.1557	1030.59	3.0813e-06		50.1187	83.4838	-0.00238419	1118.4	126.921	1111.17	2.85784e-06		50.1187	85.0767	-0.00715256	1106.71	94.9811	1102.63	2.87999e-06		50.1187	83.1673	-0.00119209	1978.91	235.433	1964.86	1.61618e-06		50.1187	82.9988
39.8107	84.7635	-0.00238419	1289.9	117.725	1284.52	3.11228e-06		39.8107	84.4823	-0.00238419	1348.71	129.682	1342.46	2.97795e-06		39.8107	85.4513	-0.00238419	1297.1	102.869	1293.02	3.09184e-06		39.8107	83.8213	-0.00309944	1396.11	150.264	1388	2.88025e-06		39.8107	85.3631	0.00119209	1387.41	112.16	1382.87	2.89093e-06		39.8107	83.4045	-0.00214577	2462.87	282.883	2446.57	1.63404e-06		39.8107	83.2216
31.6228	85.0412	-0.00309944	1610.21	139.186	1604.19	3.13737e-06		31.6228	84.7592	-0.00309944	1681.32	153.573	1674.29	3.00601e-06		31.6228	85.7154	-0.00166893	1620.94	121.102	1616.41	3.11364e-06		31.6228	84.0971	-0.0026226	1737.59	178.698	1728.38	2.91193e-06		31.6228	85.643	-0.00548363	1733.24	131.677	1728.23	2.91218e-06		31.6228	83.5831	-0.00119209	3052.69	341.177	3033.57	1.65908e-06		31.6228	83.4109
25.1189	85.2856	-0.00405312	2013.56	165.492	2006.75	3.15738e-06		25.1189	85.0057	-0.00357628	2101.31	182.933	2093.33	3.02679e-06		25.1189	86.0201	-0.00119209	2028.78	140.811	2023.89	3.13064e-06		25.1189	84.3034	-0.0026226	2168.54	215.253	2157.83	2.93631e-06		25.1189	85.8957	-0.0064373	2170.62	155.357	2165.05	2.92653e-06		25.1189	83.7142	-0.00119209	3796.8	415.707	3773.97	1.67889e-06		25.1189	83.515
19.9526	85.4367	-0.00309944	2506.86	199.446	2498.91	3.19204e-06		19.9526	85.1864	-0.00357628	2616.77	219.583	2607.54	3.05906e-06		19.9526	86.1101	-0.00452995	2529.84	171.623	2524.02	3.1603e-06		19.9526	84.5	-0.0026226	2696.88	258.484	2684.46	2.97141e-06		19.9526	86.0298	-0.0064373	2708.2	187.509	2701.7	2.95245e-06		19.9526	83.7728	-0.00119209	4700.19	509.836	4672.45	1.70716e-06		19.9526	83.5805
15.8489	85.5776	-0.00405312	3133.46	241.615	3124.13	3.21434e-06		15.8489	85.3004	-0.00357628	3265.13	267.514	3254.15	3.08591e-06		15.8489	86.1418	0.00119209	3174.55	213.608	3167.36	3.17047e-06		15.8489	84.6121	-0.00405312	3360.29	315.526	3345.44	3.0017e-06		15.8489	86.1721	-0.00405312	3388.43	226.21	3380.87	2.97024e-06		15.8489	83.7953	-0.00119209	5838.79	631.064	5804.59	1.73001e-06		15.8489	83.637
12.5893	85.574	-0.0026226	3922.13	302.675	3910.44	3.23292e-06		12.5893	85.3942	-0.0026226	4080.8	327.691	4067.63	3.10799e-06		12.5893	86.303	-0.00309944	3960.71	255.389	3952.46	3.19854e-06		12.5893	84.6906	-0.00214577	4190.24	387.741	4172.26	3.03004e-06		12.5893	86.4285	-0.00119209	4225.77	263.239	4217.57	2.99749e-06		12.5893	83.7859	-0.00119209	7241.69	783.868	7199.14	1.75606e-06		12.5893	83.5871
10	85.7191	-0.00357628	4887.19	364.814	4873.56	3.26568e-06		10	85.5142	-0.00309944	5092.95	398.332	5077.35	3.13461e-06		10	86.344	-0.00357628	4951.01	315.704	4940.94	3.22115e-06		10	84.7124	-0.00214577	5223.13	481.336	5200.9	3.06014e-06		10	86.2834	-0.00596046	5307.36	344.026	5296.19	3.00508e-06		10	83.7648	-0.00119209	8989.97	976.406	8936.78	1.7809e-06		10	83.6074
7.94328	85.7317	-0.0026226	6087.13	453.048	6070.24	3.30076e-06		7.94328	85.3563	-0.00309944	6346.94	513.846	6326.11	3.16726e-06		7.94328	86.2601	-0.00452995	6179.35	403.064	6166.19	3.2494e-06		7.94328	84.6629	-0.0026226	6488.04	603.493	6459.92	3.10165e-06		7.94328	86.2316	-0.00500679	6619.01	435.03	6604.7	3.03366e-06		7.94328	83.7722	-0.00119209	11144.4	1208.96	11078.6	1.80856e-06		7.94328	83.5167
6.30957	85.6461	-0.00357628	7600.28	576.986	7578.34	3.32848e-06		6.30957	85.4111	-0.00309944	7913.1	633.089	7887.73	3.19792e-06		6.30957	86.3178	-0.00405312	7720.15	495.812	7704.22	3.2741e-06		6.30957	84.6514	-0.00214577	8086.74	753.807	8051.53	3.13287e-06		6.30957	86.1734	-0.00500679	8274.88	552.243	8256.43	3.05512e-06		6.30957	83.4931	-0.00126362	13810.3	1565.02	13721.3	1.83833e-06		6.30957	83.3308
5.01187	85.7484	-0.00452995	9464.67	701.668	9438.62	3.36443e-06		5.01187	85.46	-0.00357628	9863.56	780.754	9832.61	3.22962e-06		5.01187	86.2747	-0.00357628	9659.19	627.593	9638.78	3.29456e-06		5.01187	84.6127	-0.00309944	10060.6	944.56	10016.2	3.17044e-06		5.01187	86.411	0.000238419	10406.8	651.449	10386.4	3.05743e-06		5.01187	83.4584	-0.00112057	17120	1950.39	17008.5	1.86704e-06		5.01187	83.2757
3.98107	85.5809	-0.00309944	11816.9	910.513	11781.8	3.3932e-06		3.98107	85.2499	-0.00119209	12362.7	1023.76	12320.3	3.24489e-06		3.98107	86.2818	-0.00452995	12055.8	781.804	12030.5	3.32306e-06		3.98107	84.6079	-0.0026226	12516.5	1176.2	12461.2	3.2082e-06		3.98107	86.1628	-0.00596046	12893.2	862.826	12864.3	3.10766e-06		3.98107	83.4223	-0.00145435	21197	2428.14	21057.4	1.89852e-06		3.98107	83.2958
3.16228	85.5182	-0.00360012	14713	1149.71	14668	3.43123e-06		3.16228	85.2999	-0.00379086	15317.9	1255.15	15266.4	3.29673e-06		3.16228	86.0803	-0.00383854	15047.9	1028.64	15012.7	3.35245e-06		3.16228	84.5835	-0.000977516	15572.8	1469.98	15503.3	3.24636e-06		3.16228	86.0653	-0.00431538	16087.4	1103.92	16049.5	3.13588e-06		3.16228	83.2489	-0.00140667	26263.6	3087.48	26081.5	1.92969e-06		3.16228	83.1639
2.51189	85.5991	-0.00650883	18487.4	1418.63	18432.9	3.43738e-06		2.51189	85.2201	-0.00321865	19138.1	1594.75	19071.5	3.32227e-06		2.51189	86.1385	-0.00493526	18827.9	1267.95	18785.2	3.37291e-06		2.51189	84.3765	-0.0025034	19424.4	1903.42	19330.9	3.27769e-06		2.51189	86.1776	-0.00460148	20151.9	1343.42	20107	3.15117e-06		2.51189	83.2392	-0.00183582	32606.8	3838.61	32380	1.95678e-06		2.51189	83.0042
1.99526	85.4972	-0.00436306	22757.7	1786.65	22687.4	3.51589e-06		1.99526	85.1817	-0.00560284	23640.8	1985.74	23557.2	3.38607e-06		1.99526	86.0447	-0.00503063	23278	1605.69	23222.6	3.43487e-06		1.99526	84.3418	-0.00402927	23910.2	2357.41	23793.7	3.35241e-06		1.99526	85.9257	-0.00445843	24946.8	1772.48	24883.7	3.20556e-06		1.99526	83.136	-0.00212193	39938.8	4773.21	39652.5	2.01164e-06		1.99526	82.9201
1.58489	84.7256	-0.00221729	28244.3	2596.39	28124.8	3.57052e-06		1.58489	85.255	-0.00388622	29545.7	2444.06	29444.4	3.4105e-06		1.58489	85.8885	-0.00479221	29114.1	2087.4	29039.1	3.45809e-06		1.58489	85.2374	0.00121593	29666.5	2463.11	29564	3.39669e-06		1.58489	85.8865	-0.00584126	31146.7	2234.26	31066.5	3.23242e-06		1.58489	82.9105	-0.00150204	49562.1	6116.93	49183.2	2.04175e-06		1.58489	82.7405
1.25893	85.2587	-0.00474453	35310.5	2918.67	35189.7	3.59257e-06		1.25893	84.8808	-0.00283718	36094.2	3220.64	35950.2	3.51656e-06		1.25893	85.859	-0.00522137	36232.5	2616.41	36137.9	3.4983e-06		1.25893	84.1703	-0.00321865	36880.7	3746.05	36690	3.44566e-06		1.25893	85.5307	-0.00340939	38868.2	3028.78	38750	3.26248e-06		1.25893	82.7624	-0.00164509	61206.1	7710.96	60718.4	2.08209e-06		1.25893	82.5493
1	85.1452	-0.00383854	43875.8	3713.21	43718.4	3.64046e-06		1	85.0018	-0.0048399	45683.9	3980.15	45510.1	3.49713e-06		1	85.8911	-0.00479221	45156.1	3235.51	45040.1	3.53363e-06		1	84.0272	-0.00298023	45844.8	4770.44	45595.9	3.49055e-06		1	85.6386	-0.00464916	48401.2	3680.77	48261	3.2978e-06		1	82.5659	-0.00140667	75632.3	9785.72	74996.5	2.12216e-06		1	82.3956
[truncated: 26 more columns]

## Sheet: Fitted data
Before dipping Electrode 1					Before dipping Electrode 2					Before dipping Electrode 3					Before dipping Electrode 4					Before dipping Electrode 5					After dipping Electrode 1					After dipping Electrode 2					After dipping Electrode 3					After dipping Electrode 4					After dipping Electrode 5
Measurement: C Imaginary / C Real		Fit: C Imaginary / C Real			Measurement: C Imaginary / C Real		Fit: C Imaginary / C Real			Measurement: C Imaginary / C Real		Fit: C Imaginary / C Real			Measurement: C Imaginary / C Real		Fit: C Imaginary / C Real			Measurement: C Imaginary / C Real		Fit: C Imaginary / C Real			Measurement: C Imaginary / C Real		Fit: C Imaginary / C Real			Measurement: C Imaginary / C Real		Fit: C Imaginary / C Real			Measurement: C Imaginary / C Real		Fit: C Imaginary / C Real			Measurement: C Imaginary / C Real		Fit: C Imaginary / C Real			Measurement: C Imaginary / C Real		Fit: C Imaginary / C Real
F	F	F	F		F	F	F	F		F	F	F	F		F	F	F	F		F	F	F	F		F	F	F	F		F	F	F	F		F	F	F	F		F	F	F	F		F	F	F	F
1.63069e-09	4.08392e-08	6.25059e-10	3.84799e-08		2.4709e-09	4.52916e-08	8.58321e-10	4.18424e-08		1.79402e-09	4.56228e-08	7.64516e-10	4.3615e-08		2.26373e-09	4.5177e-08	9.15524e-10	4.21273e-08		2.09842e-09	4.33361e-08	7.35962e-10	4.07111e-08		3.55598e-09	4.11794e-08	1.58638e-09	3.85506e-08		3.76025e-09	4.17721e-08	1.75383e-09	3.91777e-08		3.52285e-09	4.35622e-08	1.84138e-09	4.16873e-08		3.55413e-09	4.31994e-08	2.03983e-09	4.13155e-08		4.08494e-09	4.22372e-08	1.86635e-09	3.95326e-08
2.0901e-09	5.11137e-08	9.81772e-10	4.84249e-08		2.92084e-09	5.6691e-08	1.34394e-09	5.26442e-08		1.85113e-09	5.70441e-08	1.20282e-09	5.48874e-08		2.66327e-09	5.65771e-08	1.43237e-09	5.29987e-08		2.28715e-09	5.42941e-08	1.15684e-09	5.12308e-08		4.50089e-09	5.15951e-08	2.46577e-09	4.84356e-08		4.82492e-09	5.23305e-08	2.72388e-09	4.92095e-08		4.35616e-09	5.46128e-08	2.8683e-09	5.23721e-08		4.49638e-09	5.41286e-08	3.16622e-09	5.18761e-08		5.24977e-09	5.28876e-08	2.90343e-09	4.96514e-08
3.69854e-09	6.37486e-08	1.54175e-09	6.09318e-08		5.03172e-09	7.06089e-08	2.10365e-09	6.62199e-08		3.56683e-09	7.1208e-08	1.89202e-09	6.9063e-08		4.7704e-09	7.05165e-08	2.2402e-09	6.66593e-08		4.07462e-09	6.76914e-08	1.81802e-09	6.44586e-08		7.30699e-09	6.39956e-08	3.82884e-09	6.08106e-08		7.69374e-09	6.48903e-08	4.22569e-09	6.17579e-08		7.07383e-09	6.7826e-08	4.46322e-09	6.57425e-08		7.42694e-09	6.72713e-08	4.90815e-09	6.50715e-08		8.36263e-09	6.54767e-08	4.51141e-09	6.23037e-08
5.69279e-09	7.95453e-08	2.42048e-09	7.66537e-08		7.71363e-09	8.78351e-08	3.29141e-09	8.32706e-08		5.55714e-09	8.88905e-08	2.97529e-09	8.68809e-08		7.49423e-09	8.77726e-08	3.50198e-09	8.38119e-08		6.27991e-09	8.43782e-08	2.85621e-09	8.10829e-08		1.09154e-08	7.91864e-08	5.93732e-09	7.62681e-08		1.15383e-08	8.01813e-08	6.54532e-09	7.74134e-08		1.06707e-08	8.4174e-08	6.93483e-09	8.24309e-08		1.123e-08	8.33696e-08	7.59469e-09	8.15082e-08		1.25007e-08	8.08033e-08	6.9984e-09	7.80784e-08
8.10911e-09	9.91375e-08	3.7986e-09	9.64044e-08		1.12771e-08	1.09274e-07	5.14675e-09	1.04665e-07		7.96051e-09	1.10843e-07	4.67696e-09	1.09261e-07		1.09352e-08	1.09284e-07	5.47084e-09	1.05326e-07		8.93319e-09	1.05147e-07	4.48533e-09	1.0196e-07		1.56872e-08	9.77638e-08	9.18961e-09	9.55129e-08		1.65413e-08	9.88449e-08	1.01165e-08	9.68716e-08		1.56589e-08	1.0426e-07	1.0753e-08	1.03183e-07		1.65196e-08	1.03099e-07	1.17223e-08	1.01891e-07		1.79522e-08	9.9427e-08	1.08314e-08	9.76636e-08
1.13692e-08	1.23446e-07	5.95821e-09	1.21193e-07		1.60682e-08	1.3557e-07	8.04131e-09	1.31471e-07		1.101e-08	1.38432e-07	7.34769e-09	1.37343e-07		1.55485e-08	1.35693e-07	8.53882e-09	1.32268e-07		1.27468e-08	1.3086e-07	7.03937e-09	1.28149e-07		2.22783e-08	1.20244e-07	1.41862e-08	1.19359e-07		2.3432e-08	1.21445e-07	1.55894e-08	1.20924e-07		2.2311e-08	1.28814e-07	1.66252e-08	1.28845e-07		2.37984e-08	1.26914e-07	1.80301e-08	1.27001e-07		2.53755e-08	1.21901e-07	1.67095e-08	1.2183e-07
1.58775e-08	1.53876e-07	9.33856e-09	1.52262e-07		2.23443e-08	1.68109e-07	1.25492e-08	1.64987e-07		1.55493e-08	1.72714e-07	1.1534e-08	1.72521e-07		2.21801e-08	1.68182e-07	1.33101e-08	1.65929e-07		1.78647e-08	1.62886e-07	1.1038e-08	1.60945e-07		3.12091e-08	1.47429e-07	2.18193e-08	1.48703e-07		3.31023e-08	1.48647e-07	2.39225e-08	1.50416e-07		3.16388e-08	1.58423e-07	2.55985e-08	1.60322e-07		3.38694e-08	1.55705e-07	2.75966e-08	1.57643e-07		3.53763e-08	1.48789e-07	2.56599e-08	1.51381e-07
2.20205e-08	1.91108e-07	1.46208e-08	1.91121e-07		3.1218e-08	2.07955e-07	1.95517e-08	2.06764e-07		2.19e-08	2.15641e-07	1.80838e-08	2.16482e-07		3.10058e-08	2.08163e-07	2.07097e-08	2.07841e-07		2.52485e-08	2.02218e-07	1.72857e-08	2.0191e-07		4.39034e-08	1.79866e-07	3.33871e-08	1.84445e-07		4.6097e-08	1.81205e-07	3.64948e-08	1.86157e-07		4.49898e-08	1.94083e-07	3.9186e-08	1.98471e-07		4.79055e-08	1.90062e-07	4.19504e-08	1.94517e-07		4.93903e-08	1.80454e-07	3.91507e-08	1.87038e-07
3.11877e-08	2.37206e-07	2.28549e-08	2.39572e-07		4.41322e-08	2.56647e-07	3.03897e-08	2.58594e-07		3.15461e-08	2.68915e-07	2.83029e-08	2.71219e-07		4.36729e-08	2.56938e-07	3.21388e-08	2.5976e-07		3.58722e-08	2.51374e-07	2.7019e-08	2.52883e-07		6.11808e-08	2.18241e-07	5.07201e-08	2.2734e-07		6.45039e-08	2.19632e-07	5.52191e-08	2.28738e-07		6.42338e-08	2.36639e-07	5.94924e-08	2.43893e-07		6.772e-08	2.30423e-07	6.3164e-08	2.37999e-07		6.82635e-08	2.1796e-07	5.91942e-08	2.29229e-07
4.40078e-08	2.94522e-07	3.56442e-08	2.99696e-07		6.23115e-08	3.16049e-07	4.70745e-08	3.22452e-07		4.6791e-08	3.35156e-07	4.41811e-08	3.38988e-07		6.18709e-08	3.16399e-07	4.96888e-08	3.23586e-07		5.15254e-08	3.11417e-07	4.21164e-08	3.15936e-07		8.53069e-08	2.63262e-07	7.62803e-08	2.77715e-07		8.94878e-08	2.63741e-07	8.26056e-08	2.78223e-07		9.12659e-08	2.8662e-07	8.92836e-08	2.96586e-07		9.53593e-08	2.76649e-07	9.3864e-08	2.87792e-07		9.46726e-08	2.60969e-07	8.83763e-08	2.77747e-07
6.29609e-08	3.64546e-07	5.54032e-08	3.73773e-07		8.82474e-08	3.87008e-07	7.25614e-08	4.00317e-07		6.92567e-08	4.16815e-07	6.87e-08	4.22178e-07		8.75563e-08	3.87558e-07	7.64093e-08	4.01163e-07		7.48682e-08	3.84186e-07	6.53828e-08	3.9324e-07		1.18077e-07	3.14598e-07	1.13145e-07	3.3505e-07		1.23702e-07	3.14278e-07	1.21673e-07	3.33707e-07		1.29278e-07	3.4286e-07	1.31875e-07	3.55435e-07		1.33199e-07	3.29261e-07	1.37035e-07	3.42455e-07		1.29665e-07	3.09187e-07	1.29692e-07	3.31277e-07
9.11298e-08	4.49989e-07	8.56908e-08	4.64054e-07		1.25572e-07	4.71875e-07	1.11057e-07	4.93796e-07		1.04385e-07	5.15607e-07	1.06214e-07	5.22968e-07		1.25021e-07	4.7248e-07	1.16595e-07	4.93872e-07		1.0829e-07	4.71905e-07	1.00895e-07	4.8674e-07		1.6225e-07	3.71169e-07	1.64726e-07	3.97422e-07		1.70008e-07	3.69268e-07	1.75557e-07	3.92803e-07		1.80986e-07	4.04469e-07	1.90664e-07	4.17631e-07		1.84047e-07	3.85603e-07	1.95469e-07	3.98948e-07		1.76371e-07	3.6192e-07	1.86028e-07	3.86905e-07
1.31904e-07	5.52887e-07	1.31582e-07	5.72292e-07		1.76819e-07	5.70357e-07	1.68262e-07	6.03452e-07		1.56363e-07	6.32981e-07	1.62833e-07	6.42673e-07		1.76814e-07	5.72953e-07	1.75975e-07	6.01912e-07		1.57749e-07	5.75997e-07	1.54337e-07	5.97526e-07		2.2026e-07	4.31747e-07	2.34062e-07	4.61017e-07		2.30811e-07	4.26576e-07	2.46685e-07	4.51284e-07		2.50519e-07	4.67682e-07	2.6815e-07	4.78288e-07		2.51301e-07	4.43211e-07	2.70794e-07	4.52485e-07		2.3708e-07	4.15887e-07	2.59197e-07	4.39899e-07
1.92758e-07	6.73235e-07	1.99948e-07	6.9888e-07		2.49609e-07	6.82478e-07	2.5132e-07	7.27738e-07		2.35443e-07	7.69424e-07	2.46591e-07	7.80604e-07		2.49833e-07	6.86928e-07	2.61555e-07	7.23225e-07		2.27891e-07	6.95831e-07	2.33115e-07	7.24776e-07		2.95446e-07	4.93428e-07	3.22629e-07	5.20063e-07		3.08188e-07	4.82865e-07	3.35573e-07	5.03282e-07		3.39829e-07	5.27612e-07	3.64539e-07	5.3075e-07		3.36889e-07	4.96407e-07	3.62302e-07	4.97091e-07		3.15506e-07	4.67348e-07	3.48703e-07	4.84205e-07
2.79115e-07	8.13359e-07	2.99338e-07	8.41512e-07		3.48439e-07	8.07062e-07	3.68083e-07	8.61626e-07		3.48257e-07	9.21568e-07	3.66978e-07	9.32424e-07		3.52017e-07	8.10771e-07	3.80722e-07	8.52189e-07		3.267e-07	8.28774e-07	3.45863e-07	8.6425e-07		3.89659e-07	5.50346e-07	4.29018e-07	5.67654e-07		4.03229e-07	5.31013e-07	4.3973e-07	5.42415e-07		4.4944e-07	5.75879e-07	4.76541e-07	5.67997e-07		4.39607e-07	5.36991e-07	4.66198e-07	5.27065e-07		4.09433e-07	5.10813e-07	4.50877e-07	5.1389e-07
4.03244e-07	9.65235e-07	4.38959e-07	9.93487e-07		4.79458e-07	9.36355e-07	5.25224e-07	9.95409e-07		5.02809e-07	1.08097e-06	5.33185e-07	1.08833e-06		4.87028e-07	9.42489e-07	5.39208e-07	9.78644e-07		4.61983e-07	9.71889e-07	5.0075e-07	1.00669e-06		5.00964e-07	5.93697e-07	5.48257e-07	5.97575e-07		5.11231e-07	5.66063e-07	5.53466e-07	5.6368e-07		5.73845e-07	6.04233e-07	5.97321e-07	5.84891e-07		5.54348e-07	5.60563e-07	5.76024e-07	5.38865e-07		5.17632e-07	5.39204e-07	5.59192e-07	5.25133e-07
5.7104e-07	1.12664e-06	6.26154e-07	1.14232e-06		6.49255e-07	1.06551e-06	7.25132e-07	1.11472e-06		7.0764e-07	1.23723e-06	7.50589e-07	1.23218e-06		6.62115e-07	1.06855e-06	7.38017e-07	1.08833e-06		6.41541e-07	1.11217e-06	7.02225e-07	1.13719e-06		6.25702e-07	6.21386e-07	6.72579e-07	6.0644e-07		6.29315e-07	5.82068e-07	6.69129e-07	5.65237e-07		7.05342e-07	6.08388e-07	7.18149e-07	5.80122e-07		6.73936e-07	5.60251e-07	6.84355e-07	5.32364e-07		6.33008e-07	5.45734e-07	6.65976e-07	5.17651e-07
7.91454e-07	1.27537e-06	8.62413e-07	1.27013e-06		8.58649e-07	1.17582e-06	9.62601e-07	1.20301e-06		9.64804e-07	1.36558e-06	1.01612e-06	1.34338e-06		8.80017e-07	1.17388e-06	9.70543e-07	1.16576e-06		8.67084e-07	1.23634e-06	9.46896e-07	1.23713e-06		7.5287e-07	6.25785e-07	7.93567e-07	5.94883e-07		7.4606e-07	5.77237e-07	7.79297e-07	5.48947e-07		8.29107e-07	5.87696e-07	8.31017e-07	5.56544e-07		7.85297e-07	5.38188e-07	7.8491e-07	5.10667e-07		7.45837e-07	5.3314e-07	7.64677e-07	4.94589e-07
1.06615e-06	1.39492e-06	1.13944e-06	1.35721e-06		1.1025e-06	1.2571e-06	1.22361e-06	1.24663e-06		1.27021e-06	1.44928e-06	1.31515e-06	1.40265e-06		1.13315e-06	1.24547e-06	1.22213e-06	1.19926e-06		1.13656e-06	1.32225e-06	1.22101e-06	1.28946e-06		8.78928e-07	6.05146e-07	9.04517e-07	5.67019e-07		8.5753e-07	5.55706e-07	8.78704e-07	5.19372e-07		9.39779e-07	5.46705e-07	9.30693e-07	5.19755e-07		8.82743e-07	5.01029e-07	8.73919e-07	4.78706e-07		8.46547e-07	5.0003e-07	8.51358e-07	4.61071e-07
1.38116e-06	1.45912e-06	1.43837e-06	1.38878e-06		1.36886e-06	1.29686e-06	1.48819e-06	1.24014e-06		1.59017e-06	1.46637e-06	1.62343e-06	1.39967e-06		1.40708e-06	1.26312e-06	1.47356e-06	1.18559e-06		1.4321e-06	1.35331e-06	1.50251e-06	1.28556e-06		9.93583e-07	5.71218e-07	1.00175e-06	5.28679e-07		9.56357e-07	5.19973e-07	9.64958e-07	4.82007e-07		1.03104e-06	4.96362e-07	1.01526e-06	4.75979e-07		9.63869e-07	4.57999e-07	9.50251e-07	4.41576e-07		9.32976e-07	4.57498e-07	9.24876e-07	4.22407e-07
1.70632e-06	1.44754e-06	1.73441e-06	1.3612e-06		1.63729e-06	1.28537e-06	1.73661e-06	1.1884e-06		1.91198e-06	1.40942e-06	1.91461e-06	1.33781e-06		1.66835e-06	1.22034e-06	1.707e-06	1.13096e-06		1.72612e-06	1.31882e-06	1.76793e-06	1.229e-06		1.09046e-06	5.28037e-07	1.0845e-06	4.85559e-07		1.04338e-06	4.79231e-07	1.0381e-06	4.41772e-07		1.10577e-06	4.39033e-07	1.0854e-06	4.30472e-07		1.03314e-06	4.11605e-07	1.01469e-06	4.03425e-07		1.00595e-06	4.10418e-07	9.8611e-07	3.82899e-07
2.01381e-06	1.37208e-06	2.00494e-06	1.28329e-06		1.89169e-06	1.22156e-06	1.95509e-06	1.10394e-06		2.18692e-06	1.29321e-06	2.16889e-06	1.23201e-06		1.90167e-06	1.14286e-06	1.91086e-06	1.04789e-06		1.98763e-06	1.21987e-06	1.9999e-06	1.13344e-06		1.17359e-06	4.74441e-07	1.15401e-06	4.42107e-07		1.11101e-06	4.36614e-07	1.09966e-06	4.02279e-07		1.16486e-06	3.90776e-07	1.14316e-06	3.86867e-07		1.08428e-06	3.68837e-07	1.06902e-06	3.6707e-07		1.05795e-06	3.63859e-07	1.03697e-06	3.45428e-07
2.26696e-06	1.24394e-06	2.23595e-06	1.1719e-06		2.11255e-06	1.12445e-06	2.13799e-06	1.00169e-06		2.40747e-06	1.14929e-06	2.37741e-06	1.10196e-06		2.09434e-06	1.03599e-06	2.08112e-06	9.5029e-07		2.20574e-06	1.09489e-06	2.19081e-06	1.01647e-06		1.23625e-06	4.26603e-07	1.21245e-06	4.01232e-07		1.16886e-06	3.95157e-07	1.15174e-06	3.65757e-07		1.20832e-06	3.46208e-07	1.19107e-06	3.47243e-07		1.12431e-06	3.35495e-07	1.11528e-06	3.3411e-07		1.10399e-06	3.23693e-07	1.07961e-06	3.11596e-07
2.46919e-06	1.09236e-06	2.4235e-06	1.0451e-06		2.30002e-06	1.01043e-06	2.28641e-06	8.94692e-07		2.57744e-06	9.91939e-07	2.541e-06	9.65394e-07		2.25198e-06	9.20025e-07	2.21957e-06	8.49809e-07		2.37597e-06	9.58474e-07	2.34155e-06	8.93781e-07		1.28904e-06	3.82847e-07	1.26216e-06	3.64508e-07		1.22046e-06	3.57327e-07	1.19646e-06	3.33325e-07		1.24692e-06	3.07701e-07	1.23148e-06	3.1251e-07		1.16567e-06	3.04473e-07	1.15538e-06	3.05248e-07		1.14225e-06	2.88289e-07	1.11604e-06	2.82062e-07
2.62016e-06	9.43165e-07	2.57104e-06	9.17448e-07		2.4459e-06	8.94199e-07	2.40524e-06	7.92021e-07		2.70063e-06	8.4707e-07	2.66617e-06	8.34724e-07		2.37431e-06	8.0899e-07	2.33109e-06	7.54319e-07		2.50166e-06	8.23528e-07	2.45794e-06	7.76369e-07		1.3351e-06	3.43695e-07	1.30527e-06	3.32556e-07		1.26338e-06	3.2356e-07	1.23566e-06	3.05343e-07		1.27872e-06	2.76421e-07	1.26636e-06	2.82826e-07		1.19988e-06	2.78596e-07	1.19092e-06	2.80601e-07		1.17348e-06	2.58447e-07	1.14788e-06	2.56896e-07
2.72693e-06	8.10769e-07	2.68557e-06	7.98272e-07		2.55693e-06	7.80159e-07	2.50059e-06	6.98855e-07		2.78721e-06	7.18554e-07	2.76125e-06	7.16879e-07		2.46265e-06	7.10197e-07	2.42141e-06	6.68169e-07		2.59157e-06	7.01591e-07	2.54736e-06	6.70368e-07		1.37401e-06	3.09326e-07	1.34352e-06	3.05399e-07		1.30015e-06	2.94121e-07	1.27082e-06	2.81714e-07		1.30699e-06	2.50821e-07	1.29726e-06	2.5792e-07		1.23021e-06	2.57401e-07	1.22315e-06	2.59955e-07		1.19994e-06	2.33817e-07	1.17641e-06	2.35833e-07
2.80473e-06	6.92249e-07	2.77475e-06	6.92323e-07		2.64071e-06	6.78832e-07	2.57826e-06	6.17398e-07		2.84882e-06	6.10313e-07	2.83408e-06	6.14622e-07		2.53508e-06	6.22469e-07	2.49581e-06	5.93114e-07		2.65434e-06	5.966e-07	2.61675e-06	5.78256e-07		1.40761e-06	2.81725e-07	1.37826e-06	2.82729e-07		1.33227e-06	2.68019e-07	1.30309e-06	2.62099e-07		1.33293e-06	2.28035e-07	1.32532e-06	2.37321e-07		1.25892e-06	2.4002e-07	1.25302e-06	2.42934e-07		1.22407e-06	2.12388e-07	1.20261e-06	2.18455e-07
2.86265e-06	5.94807e-07	2.84534e-06	6.01134e-07		2.70806e-06	5.89265e-07	2.64303e-06	5.47964e-07		2.89423e-06	5.21798e-07	2.89102e-06	5.28129e-07		2.59215e-06	5.48333e-07	2.55861e-06	5.29277e-07		2.70249e-06	5.09431e-07	2.67181e-06	5.00222e-07		1.43867e-06	2.57644e-07	1.41052e-06	2.64088e-07		1.36223e-06	2.47479e-07	1.33331e-06	2.46055e-07		1.35614e-06	2.10638e-07	1.35141e-06	2.20483e-07		1.28484e-06	2.25362e-07	1.28125e-06	2.29103e-07		1.24575e-06	1.94858e-07	1.22716e-06	2.04296e-07
2.91145e-06	5.16959e-07	2.90268e-06	5.2434e-07		2.75917e-06	5.15683e-07	2.69861e-06	4.89822e-07		2.93416e-06	4.49208e-07	2.9369e-06	4.5621e-07		2.64188e-06	4.8828e-07	2.61314e-06	4.75901e-07		2.74001e-06	4.389e-07	2.71682e-06	4.35237e-07		1.46796e-06	2.38667e-07	1.44105e-06	2.48967e-07		1.38974e-06	2.3022e-07	1.36212e-06	2.33116e-07		1.37865e-06	1.95759e-07	1.37612e-06	2.0687e-07		1.31098e-06	2.14219e-07	1.30836e-06	2.18025e-07		1.26785e-06	1.80883e-07	1.25059e-06	1.92894e-07
2.95203e-06	4.5129e-07	2.95076e-06	4.60627e-07		2.80518e-06	4.55519e-07	2.74771e-06	4.41761e-07		2.96438e-06	3.92081e-07	2.97518e-06	3.971e-07		2.68443e-06	4.40432e-07	2.66184e-06	4.31834e-07		2.77283e-06	3.79566e-07	2.75489e-06	3.81756e-07		1.49543e-06	2.23776e-07	1.4704e-06	2.36871e-07		1.41638e-06	2.16248e-07	1.38999e-06	2.22837e-07		1.40071e-06	1.85064e-07	1.3999e-06	1.95982e-07		1.33785e-06	2.05298e-07	1.33472e-06	2.09296e-07		1.28716e-06	1.70026e-07	1.27326e-06	1.83828e-07
2.98361e-06	3.99077e-07	2.99243e-06	4.08321e-07		2.84092e-06	4.01713e-07	2.79231e-06	4.02426e-07		2.99007e-06	3.45786e-07	3.00826e-06	3.48911e-07		2.72216e-06	3.99945e-07	2.70648e-06	3.95814e-07		2.79509e-06	3.34501e-07	2.78819e-06	3.38107e-07		1.51957e-06	2.11456e-07	1.49897e-06	2.27344e-07		1.44037e-06	2.04664e-07	1.41725e-06	2.14814e-07		1.42183e-06	1.76637e-07	1.42308e-06	1.87381e-07		1.36114e-06	1.98385e-07	1.36063e-06	2.02551e-07		1.30676e-06	1.61548e-07	1.29545e-06	1.76724e-07
3.0152e-06	3.60482e-07	3.0297e-06	3.6571e-07		2.87359e-06	3.64398e-07	2.8338e-06	3.70495e-07		3.01551e-06	3.11107e-07	3.0378e-06	3.09857e-07		2.75581e-06	3.68546e-07	2.74831e-06	3.66623e-07		2.81888e-06	2.9807e-07	2.81825e-06	3.02706e-07		1.54532e-06	2.01964e-07	1.52707e-06	2.19983e-07		1.46327e-06	1.95923e-07	1.44415e-06	2.08691e-07		1.44103e-06	1.71026e-07	1.44587e-06	1.80687e-07		1.38599e-06	1.94483e-07	1.38629e-06	1.97476e-07		1.32525e-06	1.56533e-07	1.31735e-06	1.71259e-07
3.03548e-06	3.26421e-07	3.06396e-06	3.31207e-07		2.89653e-06	3.30843e-07	2.87315e-06	3.44767e-07		3.03224e-06	2.80255e-07	3.06496e-06	2.7835e-07		2.78492e-06	3.42945e-07	2.78823e-06	3.43154e-07		2.83488e-06	2.71283e-07	2.84609e-06	2.74136e-07		1.56663e-06	1.95253e-07	1.55492e-06	2.14438e-07		1.4837e-06	1.9047e-07	1.47089e-06	2.04162e-07		1.45871e-06	1.65744e-07	1.46846e-06	1.75575e-07		1.40701e-06	1.90364e-07	1.41186e-06	1.93799e-07		1.34227e-06	1.51439e-07	1.33911e-06	1.67159e-07
3.0653e-06	3.01772e-07	3.09616e-06	3.03413e-07		2.92945e-06	3.06006e-07	2.91106e-06	3.24191e-07		3.05942e-06	2.58731e-07	3.09049e-06	2.53028e-07		2.82103e-06	3.22225e-07	2.82686e-06	3.24446e-07		2.85877e-06	2.46257e-07	2.87243e-06	2.51179e-07		1.5933e-06	1.90912e-07	1.58267e-06	2.10411e-07		1.50851e-06	1.85254e-07	1.4976e-06	2.00967e-07		1.48059e-06	1.62807e-07	1.49096e-06	1.71775e-07		1.43339e-06	1.86445e-07	1.43745e-06	1.91293e-07		1.3616e-06	1.47974e-07	1.36084e-06	1.64193e-07
3.08636e-06	2.82861e-07	3.12697e-06	2.81131e-07		2.95042e-06	2.85011e-07	2.94803e-06	3.0787e-07		3.07239e-06	2.44433e-07	3.11492e-06	2.32749e-07		2.84689e-06	3.08202e-07	2.86466e-06	3.09672e-07		2.87204e-06	2.32941e-07	2.89776e-06	2.32808e-07		1.61248e-06	1.86441e-07	1.61045e-06	2.07652e-07		1.52789e-06	1.81606e-07	1.52438e-06	1.98887e-07		1.49758e-06	1.58903e-07	1.51346e-06	1.6906e-07		1.4553e-06	1.85053e-07	1.46316e-06	1.89765e-07		1.37828e-06	1.4559e-07	1.38262e-06	1.62169e-07
3.11392e-06	2.70177e-07	3.15685e-06	2.63357e-07		2.98093e-06	2.73424e-07	2.98439e-06	2.95049e-07		3.09627e-06	2.31974e-07	3.13862e-06	2.16568e-07		2.88113e-06	2.97881e-07	2.90195e-06	2.98142e-07		2.89537e-06	2.20603e-07	2.92241e-06	2.18172e-07		1.63835e-06	1.84261e-07	1.63836e-06	2.0595e-07		1.55168e-06	1.79236e-07	1.55133e-06	1.97738e-07		1.51939e-06	1.58867e-07	1.53605e-06	1.67242e-07		1.48018e-06	1.84991e-07	1.48905e-06	1.89055e-07		1.3974e-06	1.44613e-07	1.4045e-06	1.60925e-07
3.13605e-06	2.58622e-07	3.18611e-06	2.49257e-07		3.00385e-06	2.62501e-07	3.0204e-06	2.851e-07		3.11556e-06	2.16764e-07	3.16183e-06	2.03706e-07		2.90738e-06	2.90023e-07	2.93896e-06	2.89277e-07		2.91154e-06	2.08922e-07	2.94662e-06	2.0657e-07		1.65876e-06	1.82714e-07	1.66646e-06	2.0513e-07		1.57185e-06	1.78673e-07	1.5785e-06	1.97367e-07		1.53818e-06	1.60175e-07	1.55877e-06	1.66167e-07		1.50362e-06	1.85136e-07	1.51519e-06	1.89028e-07		1.41388e-06	1.43221e-07	1.42655e-06	1.6033e-07
3.17184e-06	2.53154e-07	3.215e-06	2.38147e-07		3.03752e-06	2.55792e-07	3.05625e-06	2.77504e-07		3.14575e-06	2.13899e-07	3.18474e-06	1.93532e-07		2.94412e-06	2.83487e-07	2.97587e-06	2.826e-07		2.9383e-06	2.0393e-07	2.97055e-06	1.97428e-07		1.68708e-06	1.84086e-07	1.69483e-06	2.05046e-07		1.59861e-06	1.79864e-07	1.60594e-06	1.97648e-07		1.5634e-06	1.61706e-07	1.58167e-06	1.65706e-07		1.53006e-06	1.87807e-07	1.54161e-06	1.89575e-07		1.43635e-06	1.45236e-07	1.4488e-06	1.60274e-07
3.19523e-06	2.47114e-07	3.24366e-06	2.29464e-07		3.06519e-06	2.51981e-07	3.09206e-06	2.71833e-07		3.15611e-06	2.1285e-07	3.20746e-06	1.85529e-07		2.97523e-06	2.8061e-07	3.01279e-06	2.77718e-07		2.957e-06	1.97849e-07	2.99433e-06	1.90279e-07		1.7098e-06	1.85887e-07	1.72349e-06	2.05579e-07		1.62101e-06	1.80766e-07	1.63371e-06	1.98476e-07		1.58391e-06	1.63993e-07	1.60477e-06	1.65755e-07		1.55382e-06	1.88006e-07	1.56836e-06	1.90605e-07		1.45547e-06	1.47832e-07	1.47127e-06	1.60667e-07
3.21367e-06	2.48743e-07	3.27221e-06	2.22752e-07		3.08795e-06	2.48767e-07	3.12795e-06	2.67738e-07		3.18525e-06	2.05815e-07	3.23007e-06	1.7928e-07		3.0041e-06	2.79181e-07	3.04983e-06	2.74306e-07		2.98586e-06	1.86363e-07	3.01803e-06	1.84743e-07		1.73549e-06	1.88966e-07	1.7525e-06	2.0663e-07		1.64292e-06	1.84658e-07	1.66183e-06	1.99764e-07		1.60391e-06	1.67292e-07	1.62811e-06	1.66228e-07		1.57929e-06	1.91611e-07	1.59545e-06	1.92042e-07		1.47384e-06	1.50243e-07	1.49401e-06	1.61435e-07
3.24749e-06	2.43093e-07	3.30074e-06	2.17639e-07		3.11543e-06	2.44414e-07	3.16397e-06	2.64931e-07		3.20805e-06	2.0498e-07	3.25265e-06	1.74448e-07		3.03415e-06	2.80807e-07	3.08706e-06	2.72101e-07		2.99245e-06	1.94382e-07	3.04172e-06	1.80513e-07		1.75989e-06	1.9228e-07	1.78189e-06	2.08116e-07		1.6665e-06	1.8671e-07	1.69032e-06	2.01442e-07		1.62569e-06	1.71794e-07	1.65171e-06	1.67052e-07		1.60208e-06	1.94792e-07	1.62293e-06	1.93823e-07		1.493e-06	1.54194e-07	1.51701e-06	1.62518e-07
3.28248e-06	2.44985e-07	3.3293e-06	2.13822e-07		3.1465e-06	2.55578e-07	3.2002e-06	2.63179e-07		3.23557e-06	2.11499e-07	3.27524e-06	1.70759e-07		3.07482e-06	2.87253e-07	3.12453e-06	2.70886e-07		3.02056e-06	1.98954e-07	3.06545e-06	1.77338e-07		1.78728e-06	1.95038e-07	1.81167e-06	2.0997e-07		1.69443e-06	1.92555e-07	1.71923e-06	2.03451e-07		1.65443e-06	1.75866e-07	1.67559e-06	1.68172e-07		1.63141e-06	2.00272e-07	1.65081e-06	1.95899e-07		1.51653e-06	1.5882e-07	1.54031e-06	1.63865e-07
3.3093e-06	2.51957e-07	3.35795e-06	2.11057e-07		3.17745e-06	2.5503e-07	3.23668e-06	2.62291e-07		3.26059e-06	2.09839e-07	3.29786e-06	1.67992e-07		3.10564e-06	2.90759e-07	3.16229e-06	2.70485e-07		3.04151e-06	2.03435e-07	3.08924e-06	1.75019e-07		1.81472e-06	2.06983e-07	1.84187e-06	2.12137e-07		1.72002e-06	2.01118e-07	1.74856e-06	2.05742e-07		1.67614e-06	1.84925e-07	1.69976e-06	1.69539e-07		1.65873e-06	2.09018e-07	1.6791e-06	1.98226e-07		1.5374e-06	1.66007e-07	1.56392e-06	1.65435e-07
3.34594e-06	2.48738e-07	3.38672e-06	2.09145e-07		3.20938e-06	2.5484e-07	3.27344e-06	2.62112e-07		3.28066e-06	2.13608e-07	3.32056e-06	1.65971e-07		3.14249e-06	2.96348e-07	3.20038e-06	2.70753e-07		3.04545e-06	1.91015e-07	3.11313e-06	1.73391e-07		1.8428e-06	2.11317e-07	1.87252e-06	2.14573e-07		1.74641e-06	2.05907e-07	1.77833e-06	2.08276e-07		1.70377e-06	1.91013e-07	1.72423e-06	1.71116e-07		1.68645e-06	2.12992e-07	1.70784e-06	2.00772e-07		1.56099e-06	1.70378e-07	1.58786e-06	1.67197e-07
3.37305e-06	2.60674e-07	3.41564e-06	2.07925e-07		3.22263e-06	2.67785e-07	3.31051e-06	2.62515e-07		3.30908e-06	2.15042e-07	3.34334e-06	1.64551e-07		3.17987e-06	3.00145e-07	3.23883e-06	2.71574e-07		3.09374e-06	2.07501e-07	3.13712e-06	1.72323e-07		1.8736e-06	2.16046e-07	1.90363e-06	2.17239e-07		1.77425e-06	2.08557e-07	1.80857e-06	2.11021e-07		1.72782e-06	1.97666e-07	1.74903e-06	1.72869e-07		1.71822e-06	2.19689e-07	1.73702e-06	2.03508e-07		1.5875e-06	1.76488e-07	1.61212e-06	1.69121e-07
3.41027e-06	2.67305e-07	3.44472e-06	2.07267e-07		3.27459e-06	2.69226e-07	3.34792e-06	2.63397e-07		3.33678e-06	2.28629e-07	3.36623e-06	1.63617e-07		3.21743e-06	3.05069e-07	3.27765e-06	2.72851e-07		3.12111e-06	2.14678e-07	3.16125e-06	1.71709e-07		1.90302e-06	2.25276e-07	1.93521e-06	2.20106e-07		1.8054e-06	2.16435e-07	1.83929e-06	2.13951e-07		1.75823e-06	2.02262e-07	1.77415e-06	1.74774e-07		1.74929e-06	2.25221e-07	1.76668e-06	2.06411e-07		1.61136e-06	1.84399e-07	1.63673e-06	1.71186e-07
3.41714e-06	2.6299e-07	3.474e-06	2.07067e-07		3.2992e-06	2.75877e-07	3.38568e-06	2.64676e-07		3.35761e-06	2.2663e-07	3.38923e-06	1.63076e-07		3.24621e-06	3.19639e-07	3.31687e-06	2.74507e-07		3.13717e-06	2.09605e-07	3.18552e-06	1.71463e-07		1.92966e-06	2.28759e-07	1.96729e-06	2.23149e-07		1.83055e-06	2.24629e-07	1.87049e-06	2.17044e-07		1.78177e-06	2.08289e-07	1.79961e-06	1.7681e-07		1.77129e-06	2.29741e-07	1.79681e-06	2.09462e-07		1.63266e-06	1.88469e-07	1.6617e-06	1.73375e-07
3.49422e-06	2.75172e-07	3.50347e-06	2.07239e-07		3.36218e-06	2.83413e-07	3.42382e-06	2.66282e-07		3.41852e-06	2.36369e-07	3.41235e-06	1.62853e-07		3.31983e-06	3.28918e-07	3.3565e-06	2.76478e-07		3.18938e-06	2.27181e-07	3.20994e-06	1.71516e-07		1.9829e-06	2.38694e-07	1.99987e-06	2.26347e-07		1.88034e-06	2.33537e-07	1.90221e-06	2.20283e-07		1.83026e-06	2.18452e-07	1.82542e-06	1.7896e-07		1.82628e-06	2.43406e-07	1.82744e-06	2.12647e-07		1.67704e-06	1.98716e-07	1.68703e-06	1.75671e-07
3.54035e-06	3.26834e-07	3.53316e-06	2.07715e-07		3.38716e-06	2.81154e-07	3.46234e-06	2.68161e-07		3.44031e-06	2.47298e-07	3.4356e-06	1.62887e-07		3.37328e-06	2.81043e-07	3.39657e-06	2.78714e-07		3.21579e-06	2.31275e-07	3.23452e-06	1.71812e-07		2.01065e-06	2.50065e-07	2.03297e-06	2.29686e-07		1.90845e-06	2.43107e-07	1.93444e-06	2.23653e-07		1.85676e-06	2.28475e-07	1.85158e-06	1.8121e-07		1.85575e-06	2.52004e-07	1.85857e-06	2.15952e-07		1.70277e-06	2.06546e-07	1.71273e-06	1.78064e-07
3.56802e-06	2.95935e-07	3.56306e-06	2.08439e-07		3.48857e-06	3.12527e-07	3.50126e-06	2.70268e-07		3.48006e-06	2.51959e-07	3.45899e-06	1.63131e-07		3.41011e-06	3.48173e-07	3.43708e-06	2.81172e-07		3.24267e-06	2.53454e-07	3.25927e-06	1.72306e-07		2.04904e-06	2.60219e-07	2.06659e-06	2.3315e-07		1.94612e-06	2.54508e-07	1.9672e-06	2.27143e-07		1.89469e-06	2.40326e-07	1.87811e-06	1.83548e-07		1.89241e-06	2.63124e-07	1.89021e-06	2.19369e-07		1.73331e-06	2.1738e-07	1.73881e-06	1.80544e-07
3.61438e-06	3.06987e-07	3.5932e-06	2.09367e-07		3.47059e-06	3.03525e-07	3.54059e-06	2.72568e-07		3.51549e-06	2.5254e-07	3.48253e-06	1.63543e-07		3.45276e-06	3.61242e-07	3.47804e-06	2.83819e-07		3.27872e-06	2.50062e-07	3.28418e-06	1.72962e-07		2.08664e-06	2.72269e-07	2.10076e-06	2.3673e-07		1.9799e-06	2.64328e-07	2.0005e-06	2.30743e-07		1.92559e-06	2.49847e-07	1.90501e-06	1.85966e-07		1.92875e-06	2.73213e-07	1.92239e-06	2.22889e-07		1.76336e-06	2.27403e-07	1.76528e-06	1.83102e-07

## Sheet: Capacitance calculation
Circuit:	RQ	Title:	Fixed at 51 freqs	Measurement:	Before dipping-Electrode 1				Before dipping							Before dipping
Fixed	Element	Fitted Value	Min Value	Max Value	Unit	Error%			Electrode	R	Q	n	1/n	Capacitance (F)		Electrode	R	Q	n	1/n	Capacitance (F)
FALSE	R 1	41.31	1e-06	1000000000000	Ω	0.796			1	41.31	3.849e-06	0.964	1.03734	2.77646e-06		1	41.02	2.409e-06	0.929	1.07643	1.19052e-06
FALSE	Q 1	3.849e-06	1e-12	0.001	T	1.375			2	37.96	3.881e-06	0.952	1.05042	2.48741e-06		2	40.33	2.302e-06	0.927	1.07875	1.10808e-06
FALSE	n 1	0.964	0	1	ɸ	0.235			3	36.45	3.68e-06	0.971	1.02987	2.81963e-06		3	37.94	2.144e-06	0.938	1.0661	1.15055e-06
									4	37.7	3.835e-06	0.949	1.05374	2.38455e-06		4	38.21	2.214e-06	0.927	1.07875	1.05794e-06
	Chi-Squared:	0.0012	Iterations:	7					5	39.04	3.494e-06	0.967	1.03413	2.57881e-06		5	39.97	2.002e-06	0.934	1.07066	1.02794e-06
Circuit:	RQ	Title:	Fixed at 51 freqs [1]	Measurement:	Before dipping-Electrode 2								average	2.60937e-06						average	1.10701e-06
Fixed	Element	Fitted Value	Min Value	Max Value	Unit	Error%							stdev.s	1.86066e-07						stdev.s	6.62006e-08
FALSE	R 1	37.96	1e-06	1000000000000	Ω	1.183							error%	0.0713068						error%	0.0598015
FALSE	Q 1	3.881e-06	1e-12	0.001	T	1.988
FALSE	n 1	0.952	0	1	ɸ	0.34
	Chi-Squared:	0.0024	Iterations:	7								Average capacitance before dipping	2.60937e-06
Circuit:	RQ	Title:	Fixed at 51 freqs [2]	Measurement:	Before dipping-Electrode 3							Average capacitance after dipping	1.10701e-06
Fixed	Element	Fitted Value	Min Value	Max Value	Unit	Error%						Numerical change	-1.50237e-06
FALSE	R 1	36.45	1e-06	1000000000000	Ω	0.56						Percent change	0.575758	decreased
FALSE	Q 1	3.68e-06	1e-12	0.001	T	0.948
FALSE	n 1	0.971	0	1	ɸ	0.159
	Chi-Squared:	0.0006	Iterations:	7
Circuit:	RQ	Title:	Fixed at 51 freqs [3]	Measurement:	Before dipping-Electrode 4
Fixed	Element	Fitted Value	Min Value	Max Value	Unit	Error%
FALSE	R 1	37.7	1e-06	1000000000000	Ω	0.997
FALSE	Q 1	3.835e-06	1e-12	0.001	T	1.651
FALSE	n 1	0.949	0	1	ɸ	0.282
	Chi-Squared:	0.0017	Iterations:	7
Circuit:	RQ	Title:	Fixed at 51 freqs [4]	Measurement:	Before dipping-Electrode 5
Fixed	Element	Fitted Value	Min Value	Max Value	Unit	Error%
FALSE	R 1	39.04	1e-06	1000000000000	Ω	0.839
FALSE	Q 1	3.494e-06	1e-12	0.001	T	1.423
FALSE	n 1	0.967	0	1	ɸ	0.24
	Chi-Squared:	0.0013	Iterations:	7
Circuit:	RQ	Title:	Fixed at 51 freqs [5]	Measurement:	After dipping-Electrode 1
Fixed	Element	Fitted Value	Min Value	Max Value	Unit	Error%
FALSE	R 1	41.02	1e-06	1000000000000	Ω	1.176
FALSE	Q 1	2.409e-06	1e-12	0.001	T	1.712
FALSE	n 1	0.929	0	1	ɸ	0.285
	Chi-Squared:	0.0019	Iterations:	6
Circuit:	RQ	Title:	Fixed at 51 freqs [6]	Measurement:	After dipping-Electrode 2
Fixed	Element	Fitted Value	Min Value	Max Value	Unit	Error%
FALSE	R 1	40.33	1e-06	1000000000000	Ω	1.141
FALSE	Q 1	2.302e-06	1e-12	0.001	T	1.633
FALSE	n 1	0.927	0	1	ɸ	0.27
	Chi-Squared:	0.0018	Iterations:	6
Circuit:	RQ	Title:	Fixed at 51 freqs [7]	Measurement:	After dipping-Electrode 3
Fixed	Element	Fitted Value	Min Value	Max Value	Unit	Error%
FALSE	R 1	37.94	1e-06	1000000000000	Ω	0.789
FALSE	Q 1	2.144e-06	1e-12	0.001	T	1.119
FALSE	n 1	0.938	0	1	ɸ	0.182
	Chi-Squared:	0.0009	Iterations:	6
Circuit:	RQ	Title:	Fixed at 51 freqs [8]	Measurement:	After dipping-Electrode 4
Fixed	Element	Fitted Value	Min Value	Max Value	Unit	Error%
FALSE	R 1	38.21	1e-06	1000000000000	Ω	0.783
FALSE	Q 1	2.214e-06	1e-12	0.001	T	1.089
FALSE	n 1	0.927	0	1	ɸ	0.179
	Chi-Squared:	0.0008	Iterations:	6
Circuit:	RQ	Title:	Fixed at 51 freqs [9]	Measurement:	After dipping-Electrode 5
Fixed	Element	Fitted Value	Min Value	Max Value	Unit	Error%
FALSE	R 1	39.97	1e-06	1000000000000	Ω	1.218
FALSE	Q 1	2.002e-06	1e-12	0.001	T	1.713
FALSE	n 1	0.934	0	1	ɸ	0.279
	Chi-Squared:	0.002	Iterations:	6
