# Supplementary material for: Surface analysis of Metrohm BT220 screen-printed electrodes through electrochemical techniques: importance of pretreatment
Source: Front Chem. 2025 Sep 17;13:1602365. doi: 10.3389/fchem.2025.1602365 (PMC12484216; doi:10.3389/fchem.2025.1602365)
Supplement: Supplementary file 2 [file DataSheet1.zip › Raw data file/Electrochemical_experiments/EIS-Alc60.xlsx]

## Sheet: Impedance raw data
Before dipping Electrode 1								Before dipping Electrode 2								Before dipping Electrode 3								Before dipping Electrode 4								After dipping Electrode 1								After dipping Electrode 2								After dipping Electrode 3
Fixed at 51 freqs								Fixed at 51 freqs [1]								Fixed at 51 freqs [2]								Fixed at 51 freqs [3]								Fixed at 51 freqs [4]								Fixed at 51 freqs [5]								Fixed at 51 freqs [6]
freq / Hz	neg. Phase / °	Idc / uA	Z / Ohm	Z' / Ohm	Z'' / Ohm	Cs / F		freq / Hz	neg. Phase / °	Idc / uA	Z / Ohm	Z' / Ohm	Z'' / Ohm	Cs / F		freq / Hz	neg. Phase / °	Idc / uA	Z / Ohm	Z' / Ohm	Z'' / Ohm	Cs / F		freq / Hz	neg. Phase / °	Idc / uA	Z / Ohm	Z' / Ohm	Z'' / Ohm	Cs / F		freq / Hz	neg. Phase / °	Idc / uA	Z / Ohm	Z' / Ohm	Z'' / Ohm	Cs / F		freq / Hz	neg. Phase / °	Idc / uA	Z / Ohm	Z' / Ohm	Z'' / Ohm	Cs / F		freq / Hz	neg. Phase / °
100000	3.82201	0.715256	35.7848	35.7052	2.38531	6.67229e-07		100000	3.82733	1.66893	34.5914	34.5142	2.30897	6.8929e-07		100000	3.8543	1.66893	34.2616	34.1841	2.30304	6.91063e-07		100000	3.9804	2.14577	34.9109	34.8267	2.42335	6.56755e-07		100000	11.316	2.14577	36.0465	35.3457	7.07303	2.25017e-07		100000	6.76049	2.14577	34.9632	34.7201	4.11584	3.86689e-07		100000	6.80646
79432.8	3.68188	0.214577	35.95	35.8758	2.30859	8.67908e-07		79432.8	3.40331	0.214577	34.7769	34.7156	2.0645	9.70522e-07		79432.8	3.41612	0.26226	34.4216	34.3604	2.05109	9.76869e-07		79432.8	3.59495	0.214577	35.0654	34.9964	2.19869	9.1129e-07		79432.8	12.2499	0.0715256	36.1445	35.3216	7.66899	2.61265e-07		79432.8	6.87233	0.166893	35.0498	34.798	4.19397	4.77744e-07		79432.8	6.90274
63095.7	4.55324	0.500679	36.2406	36.1263	2.87698	8.76766e-07		63095.7	4.31073	0.500679	35.0442	34.945	2.63411	9.57604e-07		63095.7	4.29256	0.500679	34.7082	34.6109	2.59789	9.70957e-07		63095.7	4.47603	0.500679	35.3626	35.2547	2.75976	9.14005e-07		63095.7	14.7165	0.309944	37.0897	35.873	9.42214	2.67714e-07		63095.7	8.43356	0.405312	35.4474	35.0641	5.19881	4.85195e-07		63095.7	8.3812
50118.7	5.24417	0.26226	36.6034	36.4502	3.34556	9.49186e-07		50118.7	5.02933	0.26226	35.3774	35.2412	3.10139	1.02392e-06		50118.7	4.98018	0.26226	35.0318	34.8996	3.04115	1.0442e-06		50118.7	5.12828	0.26226	35.6864	35.5436	3.18987	9.95514e-07		50118.7	17.2385	0.119209	38.2406	36.5228	11.3326	2.80215e-07		50118.7	9.97797	0.166893	35.9578	35.4139	6.23039	5.09689e-07		50118.7	9.8135
39810.7	5.81733	0.119209	37.0167	36.8261	3.75191	1.06553e-06		39810.7	5.70216	0.119209	35.7752	35.5981	3.55452	1.12471e-06		39810.7	5.63104	0.0715256	35.3669	35.1962	3.47027	1.15201e-06		39810.7	5.69417	0.214577	36.0277	35.8499	3.57461	1.11838e-06		39810.7	19.8716	0.0715256	39.645	37.2844	13.4759	2.96663e-07		39810.7	11.6713	0.119209	36.5344	35.7791	7.39082	5.40913e-07		39810.7	11.3206
31622.8	6.43183	0.500679	37.3782	37.143	4.18715	1.20199e-06		31622.8	6.36101	0.548363	36.1318	35.9094	4.00314	1.25724e-06		31622.8	6.25668	0.548363	35.7568	35.5438	3.89687	1.29153e-06		31622.8	6.25989	0.548363	36.4314	36.2142	3.97243	1.26696e-06		31622.8	22.7771	0.357628	41.3809	38.1539	16.0205	3.14155e-07		31622.8	13.4356	0.405312	37.3042	36.2833	8.66771	5.80652e-07		31622.8	12.9915
25118.9	7.13275	0.26226	37.7882	37.4958	4.69211	1.35037e-06		25118.9	7.10381	0.26226	36.5902	36.3093	4.52501	1.40023e-06		25118.9	6.98249	0.26226	36.1604	35.8923	4.39588	1.44137e-06		25118.9	6.91164	0.26226	36.7823	36.515	4.42633	1.43145e-06		25118.9	25.9438	0.166893	43.5839	39.1917	19.0675	3.32297e-07		25118.9	15.5742	0.214577	38.1781	36.7764	10.2503	6.18137e-07		25118.9	14.9011
19952.6	7.91494	0.119209	38.2066	37.8427	5.26116	1.51614e-06		19952.6	7.93532	0.119209	37.0239	36.6694	5.11134	1.56058e-06		19952.6	7.87861	0.119209	36.6085	36.2629	5.0181	1.58957e-06		19952.6	7.76291	0.119209	37.1398	36.7994	5.01663	1.59004e-06		19952.6	29.496	0.0238419	46.3451	40.3383	22.8186	3.49568e-07		19952.6	18.078	0.0715256	39.2983	37.3583	12.1947	6.54106e-07		19952.6	17.2034
15848.9	9.03054	0.26226	38.6822	38.2027	6.07159	1.65393e-06		15848.9	9.06545	0.166893	37.4564	36.9886	5.90173	1.70153e-06		15848.9	8.97947	0.26226	37.0793	36.6249	5.78736	1.73516e-06		15848.9	8.85925	0.214577	37.5272	37.0795	5.77948	1.73753e-06		15848.9	33.3472	0.166893	49.7615	41.5685	27.3544	3.67107e-07		15848.9	20.9755	0.166893	40.6707	37.9756	14.5588	6.89753e-07		15848.9	19.8335
12589.3	10.3977	0.26226	39.2075	38.5637	7.07613	1.78659e-06		12589.3	10.4487	0.26226	37.968	37.3384	6.88566	1.83601e-06		12589.3	10.3048	0.26226	37.6153	37.0086	6.72882	1.8788e-06		12589.3	10.2827	0.309944	37.9702	37.3604	6.77786	1.86521e-06		12589.3	37.4695	0.309944	54.1395	42.9693	32.9351	3.83849e-07		12589.3	24.4377	0.214577	42.3884	38.5909	17.5362	7.20914e-07		12589.3	22.9389
10000	12.1323	0.26226	39.8406	38.9508	8.37332	1.90074e-06		10000	12.2608	0.26226	38.508	37.6297	8.17764	1.94622e-06		10000	11.9532	0.26226	38.2403	37.4111	7.92003	2.00952e-06		10000	12.1013	0.309944	38.4849	37.6297	8.06802	1.97266e-06		10000	41.8373	0.26226	59.7025	44.4809	39.8226	3.9966e-07		10000	28.4091	0.214577	44.6125	39.2399	21.225	7.49847e-07		10000	26.4335
7943.28	14.2915	0.26226	40.5552	39.3001	10.0112	2.00139e-06		7943.28	14.498	0.214577	39.2234	37.9744	9.81946	2.04048e-06		7943.28	14.0029	0.26226	39.013	37.8537	9.44002	2.1225e-06		7943.28	14.419	0.26226	39.1723	37.9383	9.75433	2.05411e-06		7943.28	46.3506	0.26226	66.7856	46.0984	48.3245	4.14622e-07		7943.28	32.9401	0.214577	47.6066	39.9534	25.8867	7.74005e-07		7943.28	30.5414
6309.57	16.8978	-0.119209	41.4716	39.6811	12.0543	2.09256e-06		6309.57	17.2082	-0.0715256	40.1917	38.3926	11.8905	2.12139e-06		6309.57	16.5222	-0.0715256	39.9606	38.3106	11.3643	2.21962e-06		6309.57	17.2978	-0.0715256	40.0272	38.2168	11.9016	2.1194e-06		6309.57	50.8524	0.119209	75.9185	47.9289	58.8764	4.28429e-07		6309.57	37.9997	0.0238419	51.5717	40.6392	31.7505	7.94456e-07		6309.57	34.9307
5011.87	20.0204	0.26226	42.779	40.1939	14.6456	2.16827e-06		5011.87	20.5831	0.214577	41.387	38.745	14.5502	2.18248e-06		5011.87	19.4624	0.26226	41.1045	38.7558	13.6955	2.31868e-06		5011.87	20.7391	0.26226	41.2803	38.6054	14.6179	2.17237e-06		5011.87	55.263	0.26226	87.4774	49.8456	71.8868	4.41744e-07		5011.87	43.4678	0.26226	56.9846	41.3572	39.2024	8.10042e-07		5011.87	39.8564
3981.07	23.7997	0.26226	44.4255	40.6476	17.9275	2.22998e-06		3981.07	24.4462	0.26226	43.0435	39.1847	17.8131	2.2443e-06		3981.07	22.9636	0.26226	42.6507	39.2707	16.64	2.40252e-06		3981.07	24.8209	0.309944	42.8767	38.916	17.9989	2.22113e-06		3981.07	59.5148	0.214577	102.514	52.0069	88.3426	4.52533e-07		3981.07	48.9141	0.309944	64.3832	42.312	48.5273	8.23823e-07		3981.07	45.0273
3162.28	28.1506	0.309944	46.5994	41.0872	21.9852	2.28923e-06		3162.28	29.0475	0.309944	45.3195	39.6191	22.0042	2.28726e-06		3162.28	27.0653	0.26226	44.7129	39.8163	20.3446	2.47383e-06		3162.28	29.5522	0.309944	45.2051	39.3242	22.2959	2.25733e-06		3162.28	63.2752	0.26226	121.484	54.632	108.507	4.63836e-07		3162.28	54.277	0.309944	74.3063	43.385	60.3255	8.34295e-07		3162.28	50.2356
2511.89	33.0207	0.357628	49.6765	41.6524	27.0709	2.34055e-06		2511.89	34.1666	0.357628	48.5084	40.1362	27.2424	2.32581e-06		2511.89	31.7407	0.214577	47.4727	40.3726	24.9742	2.53705e-06		2511.89	34.9799	0.357628	48.3415	39.6087	27.7136	2.28626e-06		2511.89	67.0607	0.0691414	144.542	56.336	133.111	4.75998e-07		2511.89	59.1608	0.309944	87.4801	44.8449	75.1112	8.43558e-07		2511.89	55.3064
1995.26	38.3957	0.309944	53.8221	42.1825	33.4283	2.38619e-06		1995.26	39.7458	0.309944	52.7882	40.5882	33.7518	2.36332e-06		1995.26	37.0943	0.309944	51.1776	40.8215	30.8667	2.58423e-06		1995.26	40.6596	0.309944	52.7862	40.0433	34.3936	2.31923e-06		1995.26	69.8432	0.0452995	175.457	60.4609	164.711	4.84282e-07		1995.26	63.2467	0.309944	104.454	47.0198	93.2723	8.55199e-07		1995.26	60.0698
1584.89	44.2696	0.309944	59.5581	42.6474	41.5737	2.41547e-06		1584.89	45.6992	0.26226	58.8404	41.0956	42.1111	2.38464e-06		1584.89	42.7598	0.26226	56.2196	41.2768	38.1689	2.63093e-06		1584.89	46.7895	0.309944	58.9094	40.3341	42.9357	2.33885e-06		1584.89	72.3291	0.026226	213.723	64.8754	203.639	4.93128e-07		1584.89	66.9501	0.214577	126.216	49.4177	116.14	8.64649e-07		1584.89	64.1888
1258.93	50.1676	0.357628	67.2744	43.0922	51.6615	2.44711e-06		1258.93	51.5756	0.309944	67.065	41.6796	52.5407	2.40616e-06		1258.93	48.7302	0.26226	63.283	41.7419	47.5643	2.6579e-06		1258.93	52.8907	0.309944	67.5153	40.7345	53.8425	2.34798e-06		1258.93	74.5101	0.0500679	261.106	69.7331	251.622	5.02425e-07		1258.93	69.9495	0.0357628	152.791	52.3842	143.53	8.80798e-07		1258.93	67.7771
1000	55.946	0.309944	77.8735	43.6071	64.519	2.46679e-06		1000	57.1482	0.26226	78.4749	42.5701	65.925	2.41418e-06		1000	54.6018	0.26226	72.9941	42.2823	59.5008	2.67484e-06		1000	58.6291	0.309944	79.1231	41.1896	67.5565	2.35588e-06		1000	76.2479	0.0548363	321.484	76.4235	312.268	5.09675e-07		1000	72.4185	0.0452995	186.858	56.4427	178.13	8.93478e-07		1000	70.7599
794.328	61.2746	0.26226	92.3171	44.3687	80.9559	2.47498e-06		794.328	62.3984	0.26226	93.3066	43.2309	82.6874	2.42315e-06		794.328	59.9649	0.309944	85.8659	42.9785	74.3357	2.6954e-06		794.328	63.864	0.309944	94.6555	41.6961	84.977	2.35786e-06		794.328	77.6589	0.0452995	396.421	84.7274	387.261	5.17389e-07		794.328	74.2559	0.0357628	229.371	62.2379	220.766	9.07585e-07		794.328	73.1197
630.957	66.0879	0.26226	111.084	45.026	101.549	2.48396e-06		630.957	66.6383	0.214577	112.587	44.6447	103.357	2.44051e-06		630.957	64.7059	0.309944	103.147	44.0711	93.258	2.70479e-06		630.957	68.1637	0.309944	114.99	42.7713	106.74	2.36316e-06		630.957	78.9473	0.0405312	487.865	93.5298	478.815	5.26808e-07		630.957	75.8982	0.0548363	281.858	68.6735	273.364	9.2274e-07		630.957	75.0738
501.187	70.0409	0.309944	135.384	46.2132	127.252	2.49548e-06		501.187	70.2035	0.0786781	137.512	46.5727	129.385	2.45434e-06		501.187	68.7877	0.309944	125.378	45.3648	116.883	2.71687e-06		501.187	71.9715	0.0786781	140.955	43.6241	134.034	2.36921e-06		501.187	79.8568	0.10252	601.792	105.981	592.387	5.36062e-07		501.187	77.1625	0.0929832	346.703	77.0328	338.037	9.39412e-07		501.187	76.7215
398.107	73.3681	0.0786781	166.293	47.5968	159.336	2.50903e-06		398.107	73.1065	0.0786781	168.979	49.104	161.687	2.47255e-06		398.107	72.1414	0.0786781	153.538	47.0854	146.14	2.73559e-06		398.107	74.9537	0.0834465	174.203	45.2229	168.23	2.37638e-06		398.107	80.6676	0.10252	743.815	120.619	733.97	5.44681e-07		398.107	78.2023	0.0882149	426.849	87.2725	417.832	9.56794e-07		398.107	78.0748
316.228	76.1077	0.0214577	205.928	49.4431	199.905	2.51766e-06		316.228	75.4526	0.0214577	208.866	52.4633	202.17	2.48945e-06		316.228	74.926	0.0309944	189.517	49.2871	182.996	2.75029e-06		316.228	77.3167	0.0309944	216.415	47.5167	211.135	2.38375e-06		316.228	81.3441	0.0309944	920.591	138.548	910.105	5.53004e-07		316.228	79.0536	0.026226	525.729	99.8308	516.164	9.75063e-07		316.228	79.1897
251.189	78.2801	0.026226	256.172	52.0356	250.831	2.52603e-06		251.189	77.3258	0.0309944	258.742	56.7699	252.438	2.50996e-06		251.189	77.1414	0.026226	234.971	52.2917	229.078	2.7659e-06		251.189	79.285	0.026226	269.576	50.1204	264.875	2.3921e-06		251.189	81.9131	0.0309944	1139.93	160.359	1128.6	5.61412e-07		251.189	79.7899	0.0309944	648.43	114.94	638.161	9.92864e-07		251.189	80.0566
199.526	80.0361	0.0357628	319.325	55.2524	314.509	2.53622e-06		199.526	78.8619	0.0405312	321.319	62.0709	315.267	2.53012e-06		199.526	78.9488	0.0357628	292.071	55.9862	286.655	2.78266e-06		199.526	80.8229	0.0405312	336.552	53.6756	332.245	2.40083e-06		199.526	82.2646	0.00548363	1410.29	189.823	1397.46	5.70797e-07		199.526	80.3669	0.0405312	800.439	133.944	789.153	1.01079e-06		199.526	80.835
158.489	81.4063	0.0500679	398.483	59.5437	394.009	2.54867e-06		158.489	80.0904	0.0500679	399.131	68.6882	393.176	2.55407e-06		158.489	80.3916	0.0500679	363.445	60.6637	358.347	2.80231e-06		158.489	82.0424	0.0500679	420.154	58.1661	416.108	2.41332e-06		158.489	82.6749	0.013113	1747.39	222.79	1733.13	5.79414e-07		158.489	80.8592	0.0548363	987.931	156.943	975.385	1.02954e-06		158.489	81.4276
125.893	82.5178	0.026226	497.473	64.7797	493.237	2.56309e-06		125.893	81.0495	0.026226	495.979	77.1652	489.939	2.58035e-06		125.893	81.5304	0.026226	452.814	66.6922	447.876	2.82269e-06		125.893	83.0258	0.026226	525.076	63.7558	521.191	2.42562e-06		125.893	83.0019	-0.00214577	2165.85	263.878	2149.71	5.88084e-07		125.893	81.2645	0.026226	1220.07	185.295	1205.92	1.04834e-06		125.893	81.9051
100	83.3872	0.0405312	622.194	71.651	618.055	2.57509e-06		100	81.8617	0.0405312	616.777	87.3128	610.566	2.60668e-06		100	82.4079	0.0357628	564.802	74.6216	559.85	2.84281e-06		100	83.8262	0.0452995	656.54	70.6078	652.733	2.43829e-06		100	83.2159	0.00500679	2686.17	317.312	2667.37	5.96675e-07		100	81.5137	0.0026226	1506.44	222.31	1489.95	1.06819e-06		100	82.2339
79.4328	84.1675	0.026226	778.152	79.0761	774.124	2.58827e-06		79.4328	82.5474	0.026226	768.008	99.6154	761.521	2.63111e-06		79.4328	83.2238	0.026226	704.362	83.1092	699.441	2.86463e-06		79.4328	84.4716	0.026226	821.115	79.1053	817.295	2.45155e-06		79.4328	83.483	0.00166893	3330.01	377.95	3308.49	6.05607e-07		79.4328	81.8136	0.00166893	1862.21	265.167	1843.24	1.08702e-06		79.4328	82.5541
63.0957	84.6821	0.026226	975.038	90.3688	970.841	2.5982e-06		63.0957	83.0171	0.026226	957.357	116.388	950.255	2.65448e-06		63.0957	83.7661	0.026226	880.693	95.6319	875.485	2.88119e-06		63.0957	84.8914	0.026226	1028.69	91.5973	1024.6	2.46188e-06		63.0957	83.5876	0.00166893	4140.2	462.394	4114.3	6.13091e-07		63.0957	82.0027	0.00166893	2305.47	320.753	2283.04	1.10486e-06		63.0957	82.8239
50.1187	85.1227	0.026226	1218.21	103.575	1213.8	2.61622e-06		50.1187	83.401	0.026226	1190.55	136.818	1182.66	2.68509e-06		50.1187	84.1998	0.026226	1097.29	110.892	1091.67	2.90889e-06		50.1187	85.2289	0.026226	1284.87	106.869	1280.41	2.4801e-06		50.1187	83.6995	0.00166893	5126.96	562.648	5095.99	6.23148e-07		50.1187	82.1814	0.00166893	2846.15	387.184	2819.69	1.12621e-06		50.1187	82.9682
39.8107	85.3821	-0.00214577	1525.59	122.826	1520.64	2.62902e-06		39.8107	83.6735	-0.00214577	1484.04	163.533	1475	2.71037e-06		39.8107	84.4535	0.026226	1372.47	132.653	1366.04	2.92655e-06		39.8107	85.4561	-0.00119209	1610.06	127.553	1605	2.49084e-06		39.8107	83.7684	0.00166893	6370.46	691.5	6332.82	6.31281e-07		39.8107	82.2978	0.00119209	3525.86	472.553	3494.05	1.14417e-06		39.8107	83.1061
31.6228	85.6425	-0.00166893	1906.56	144.86	1901.05	2.64744e-06		31.6228	83.9153	0.000715256	1846.16	195.689	1835.76	2.74161e-06		31.6228	84.6925	0.0026226	1711.43	158.309	1704.09	2.95343e-06		31.6228	85.6571	-0.00214577	2011.68	152.335	2005.9	2.50906e-06		31.6228	83.8092	0.00166893	7896.86	851.594	7850.81	6.4107e-07		31.6228	82.3982	0.00166893	4356.2	576.275	4317.92	1.16559e-06		31.6228	83.1701
25.1189	85.7654	-0.00166893	2388.28	176.353	2381.76	2.66025e-06		25.1189	84.1018	-0.000238419	2302.03	236.559	2289.84	2.76704e-06		25.1189	84.9098	-0.00166893	2136.95	189.598	2128.52	2.97675e-06		25.1189	85.8016	-0.00119209	2517.46	184.306	2510.7	2.52363e-06		25.1189	83.8445	0.00166893	9808.29	1051.72	9751.74	6.49737e-07		25.1189	82.4431	0.00166893	5394.41	709.422	5347.56	1.18485e-06		25.1189	83.2149
19.9526	85.9624	0.000715256	2977.29	209.633	2969.9	2.68583e-06		19.9526	84.2363	-0.00119209	2860.87	287.306	2846.41	2.80236e-06		19.9526	85.0403	-0.00119209	2660.62	230.022	2650.66	3.00931e-06		19.9526	85.9088	-0.00214577	3141.18	224.105	3133.17	2.54587e-06		19.9526	83.8023	0.00166893	12135.6	1310.16	12064.7	6.61156e-07		19.9526	82.5387	0.00119209	6650.74	863.645	6594.42	1.2096e-06		19.9526	83.2262
15.8489	86.015	-0.00166893	3725.29	258.892	3716.28	2.70216e-06		15.8489	84.3294	-0.000715256	3560.66	351.825	3543.23	2.83413e-06		15.8489	85.3669	0.00357628	3320.71	268.228	3309.86	3.03397e-06		15.8489	85.9704	0.000238419	3930.14	276.175	3920.42	2.56146e-06		15.8489	83.7023	-0.000309944	15068.7	1652.96	14977.8	6.70458e-07		15.8489	82.4965	0.00166893	8234.18	1075.28	8163.66	1.23008e-06		15.8489	83.2278
12.5893	86.0741	-0.00166893	4658.08	318.923	4647.15	2.7204e-06		12.5893	84.345	0.000238419	4438.94	437.407	4417.34	2.86193e-06		12.5893	85.2779	0.00214577	4139.25	340.753	4125.2	3.06461e-06		12.5893	86.0964	-0.000238419	4899.36	333.538	4888	2.58636e-06		12.5893	83.6438	-0.000309944	18690.9	2069.25	18576	6.80563e-07		12.5893	82.4813	0.00119209	10189	1333.24	10101.4	1.25152e-06		12.5893	83.2116
10	86.0666	-0.00214577	5825.96	399.638	5812.24	2.73827e-06		10	84.3501	-0.000238419	5528.4	544.271	5501.54	2.89292e-06		10	85.3323	0.00166893	5164.37	420.259	5147.24	3.09204e-06		10	86.012	-0.00166893	6141.91	427.153	6127.04	2.59758e-06		10	83.5961	-0.00026226	23196.3	2587.21	23051.5	6.90431e-07		10	82.4457	0.00166893	12608.4	1657.57	12499	1.27334e-06		10	83.1746
7.94328	86.0704	-0.00214577	7264.99	497.871	7247.91	2.76444e-06		7.94328	84.6077	0.00786781	6955.53	653.647	6924.74	2.89345e-06		7.94328	85.2005	-0.000715256	6429.11	537.924	6406.57	3.12748e-06		7.94328	85.9911	-0.00214577	7659.01	535.453	7640.27	2.62248e-06		7.94328	83.4506	-0.000452995	28681.2	3271.37	28494	7.03181e-07		7.94328	82.3598	-0.000882149	15550.1	2067.41	15412.1	1.30005e-06		7.94328	82.9518
6.30957	86.0472	-0.00166893	9071.5	625.348	9049.92	2.78725e-06		6.30957	84.345	-0.000715256	8550.45	842.548	8508.83	2.96449e-06		6.30957	85.2304	-0.000238419	8015	666.442	7987.24	3.15808e-06		6.30957	86.0091	-0.00166893	9565.4	665.732	9542.21	2.64345e-06		6.30957	83.3183	-0.000357628	35554.1	4136.84	35312.6	7.14317e-07		6.30957	82.3127	-0.000691414	19231.4	2572.52	19058.6	1.32352e-06		6.30957	82.859
5.01187	85.9802	-0.00119209	11347.2	795.452	11319.3	2.80544e-06		5.01187	84.6118	0.000715256	10637.6	998.904	10590.6	2.99847e-06		5.01187	85.1875	-0.000715256	9985.34	837.719	9950.14	3.19147e-06		5.01187	85.908	-0.0026226	11943.9	852.3	11913.5	2.66552e-06		5.01187	83.166	-0.000500679	44072	5244.28	43758.8	7.25695e-07		5.01187	82.2128	-0.000739098	23781.5	3222.26	23562.2	1.34773e-06		5.01187	82.8163
3.98107	85.8764	-0.00474453	14138.4	1016.67	14101.8	2.83494e-06		3.98107	84.3192	-0.000238419	13225.7	1309.16	13160.7	3.03767e-06		3.98107	85.0394	-0.00309944	12442.6	1075.92	12396	3.22508e-06		3.98107	85.7509	-0.000786781	14808	1097.17	14767.3	2.70719e-06		3.98107	82.9736	-0.000929832	54517.6	6668.95	54108.2	7.38852e-07		3.98107	82.2739	-0.000786781	29390.8	3951.22	29124	1.37268e-06		3.98107	82.7065
3.16228	85.8972	-0.00426769	17656.1	1263.22	17610.9	2.85785e-06		3.16228	84.1204	-0.0030756	16418	1681.84	16331.7	3.08169e-06		3.16228	84.9441	-0.00355244	15470	1363.33	15409.8	3.26606e-06		3.16228	85.8748	-0.00422001	18585.8	1336.99	18537.7	2.71497e-06		3.16228	82.9548	-0.000739098	67425.6	8269.87	66916.5	7.5212e-07		3.16228	82.0472	-0.000691414	36209.1	5009.82	35860.9	1.40346e-06		3.16228	82.4891
2.51189	85.8075	-0.0048399	22126.3	1617.62	22067.1	2.87127e-06		2.51189	84.0272	-0.00245571	20463	2129.3	20351.9	3.11326e-06		2.51189	84.8626	-0.00312328	19317.9	1729.81	19240.3	3.29313e-06		2.51189	85.7781	-0.00479221	23258.1	1712.25	23194.9	2.73166e-06		2.51189	82.7073	-0.000691414	83743.5	10630.3	83066.1	7.62775e-07		2.51189	81.9933	-0.000739098	44839.8	6245.72	44402.7	1.42696e-06		2.51189	82.3573
1.99526	84.5093	-0.000452995	27899.7	2669.57	27771.7	2.87222e-06		1.99526	84.184	-0.00154972	25228.7	2556.52	25098.8	3.1781e-06		1.99526	84.8512	-0.00374317	23814.5	2137.15	23718.4	3.36306e-06		1.99526	85.5569	-0.00445843	28653.7	2219.77	28567.6	2.7922e-06		1.99526	82.5597	2.38419e-05	102249	13240.6	101388	7.86744e-07		1.99526	81.8465	-0.000405312	54719.8	7760.67	54166.7	1.47261e-06		1.99526	82.3119
1.58489	85.6637	-0.0048399	34116.8	2579.6	34019.2	2.95187e-06		1.58489	83.1831	-0.000786781	31548.1	3744.68	31325.1	3.20574e-06		1.58489	84.7086	-0.00360012	29699.1	2738.9	29572.5	3.39572e-06		1.58489	85.3771	-0.0036478	35905.2	2893.87	35788.4	2.80594e-06		1.58489	82.2858	0.000119209	126797	17020.3	125650	7.99206e-07		1.58489	81.6895	-0.000214577	67651	9778.1	66940.7	1.50013e-06		1.58489	82.0943
1.25893	85.63	-0.00393391	42181.9	3214.13	42059.3	3.00579e-06		1.25893	83.7785	-0.00302792	38818.2	4206.81	38589.6	3.27605e-06		1.25893	84.6375	-0.00355244	36850.9	3443.97	36689.6	3.4457e-06		1.25893	85.3036	-0.0048399	44591.4	3650.94	44441.7	2.84466e-06		1.25893	81.9972	-0.00100374	156598	21801.8	155073	8.15236e-07		1.25893	81.5736	-0.000405312	83350.5	12214.1	82450.7	1.5333e-06		1.25893	81.9064
1	84.5325	-0.00302792	52217	4975.28	51979.4	3.06189e-06		1	83.663	-0.00274181	48187.7	5318.75	47893.3	3.32311e-06		1	84.6487	-0.00154972	45478.2	4241.37	45280	3.51491e-06		1	85.192	-0.00402927	55618.5	4661.76	55422.8	2.87165e-06		1	81.7578	-0.000994205	193323	27714.2	191326	8.31853e-07		1	81.3718	-0.000405312	102685	15405	101523	1.56767e-06		1	81.7759
[truncated: 12 more columns]

## Sheet: Fitted data 
Before dipping Electrode 1					Before dipping Electrode 2					Before dipping Electrode 3					Before dipping Electrode 4					After dipping Electrode 1					After dipping Electrode 2					After dipping Electrode 3					After dipping Electrode 4
Measurement: C Imaginary / C Real		Fit: C Imaginary / C Real			Measurement: C Imaginary / C Real		Fit: C Imaginary / C Real			Measurement: C Imaginary / C Real		Fit: C Imaginary / C Real			Measurement: C Imaginary / C Real		Fit: C Imaginary / C Real			Measurement: C Imaginary / C Real		Fit: C Imaginary / C Real			Measurement: C Imaginary / C Real		Fit: C Imaginary / C Real			Measurement: C Imaginary / C Real		Fit: C Imaginary / C Real			Measurement: C Imaginary / C Real		Fit: C Imaginary / C Real
F	F	F	F		F	F	F	F		F	F	F	F		F	F	F	F		F	F	F	F		F	F	F	F		F	F	F	F		F	F	F	F
2.96462e-09	4.43767e-08	8.7154e-10	4.19102e-08		3.07116e-09	4.59074e-08	1.03351e-09	4.37011e-08		3.12254e-09	4.63478e-08	9.11681e-10	4.37362e-08		3.16456e-09	4.54789e-08	9.63611e-10	4.33731e-08		8.66364e-09	4.32944e-08	5.13412e-09	4.19634e-08		5.35867e-09	4.52042e-08	3.20454e-09	4.43045e-08		4.88871e-09	4.09586e-08	2.43518e-09	3.93187e-08		8.14119e-09	4.33874e-08	5.01102e-09	4.24432e-08
3.57906e-09	5.56191e-08	1.3691e-09	5.27341e-08		3.42021e-09	5.75125e-08	1.61725e-09	5.49745e-08		3.46851e-09	5.81055e-08	1.42906e-09	5.50279e-08		3.58283e-09	5.70277e-08	1.51447e-09	5.45728e-08		1.17618e-08	5.4172e-08	7.87957e-09	5.22448e-08		6.84028e-09	5.67549e-08	4.95143e-09	5.55057e-08		6.21354e-09	5.13254e-08	3.77322e-09	4.93147e-08		1.09803e-08	5.43802e-08	7.70913e-09	5.2884e-08
5.52542e-09	6.93827e-08	2.15012e-09	6.63398e-08		5.41032e-09	7.17752e-08	2.5297e-09	6.91369e-08		5.43971e-09	7.24716e-08	2.23938e-09	6.92197e-08		5.56679e-09	7.11131e-08	2.37953e-09	6.8649e-08		1.72768e-08	6.5778e-08	1.20278e-08	6.47459e-08		1.04365e-08	7.03905e-08	7.63236e-09	6.94077e-08		9.36615e-09	6.35717e-08	5.83563e-09	6.17626e-08		1.61805e-08	6.62914e-08	1.17997e-08	6.56067e-08
7.9295e-09	8.63926e-08	3.37539e-09	8.34309e-08		7.86908e-09	8.94167e-08	3.95487e-09	8.69134e-08		7.86924e-09	9.03056e-08	3.50768e-09	8.70445e-08		7.95401e-09	8.86288e-08	3.73714e-09	8.63276e-08		2.46094e-08	7.93114e-08	1.82216e-08	7.97135e-08		1.5302e-08	8.69777e-08	1.1726e-08	8.65586e-08		1.35763e-08	7.84879e-08	9.00216e-09	7.71925e-08		2.31949e-08	8.0371e-08	1.79323e-08	8.08837e-08
1.09465e-08	1.07443e-07	5.29599e-09	1.0488e-07		1.11029e-08	1.11195e-07	6.17834e-09	1.09198e-07		1.10915e-08	1.12492e-07	5.49108e-09	1.0941e-07		1.10097e-08	1.10417e-07	5.86583e-09	1.08506e-07		3.42768e-08	9.48354e-08	2.7318e-08	9.72386e-08		2.21364e-08	1.07163e-07	1.79329e-08	1.07534e-07		1.93209e-08	9.65109e-08	1.38372e-08	9.61911e-08		3.25798e-08	9.66782e-08	2.69819e-08	9.8839e-08
1.50835e-08	1.33801e-07	8.30294e-09	1.31757e-07		1.54327e-08	1.38436e-07	9.64188e-09	1.37084e-07		1.53398e-08	1.39916e-07	8.5889e-09	1.37431e-07		1.50634e-08	1.37324e-07	9.19913e-09	1.36284e-07		4.70865e-08	1.1214e-07	4.03747e-08	1.17108e-07		3.13479e-08	1.31223e-07	2.72505e-08	1.32866e-07		2.72902e-08	1.18287e-07	2.11628e-08	1.19357e-07		4.50632e-08	1.15078e-07	4.00455e-08	1.19297e-07
2.08198e-08	1.66376e-07	1.30025e-08	1.65366e-07		2.14146e-08	1.71834e-07	1.5025e-08	1.71884e-07		2.13009e-08	1.73922e-07	1.34186e-08	1.72464e-07		2.07293e-08	1.71007e-07	1.44086e-08	1.7099e-07		6.36005e-08	1.30726e-07	5.85445e-08	1.38624e-07		4.45581e-08	1.59867e-07	4.10451e-08	1.62905e-07		3.83294e-08	1.44041e-07	3.21408e-08	1.47204e-07		6.18027e-08	1.35278e-07	5.83452e-08	1.41585e-07
2.87491e-08	2.06787e-07	2.03288e-08	2.07251e-07		2.97434e-08	2.13383e-07	2.33645e-08	2.15139e-07		2.98673e-08	2.15834e-07	2.0929e-08	2.16118e-07		2.90103e-08	2.12805e-07	2.25271e-08	2.14189e-07		8.47427e-08	1.49806e-07	8.28221e-08	1.60443e-07		6.29862e-08	1.92957e-07	6.10775e-08	1.97602e-07		5.39603e-08	1.74281e-07	4.83406e-08	1.79995e-07		8.34682e-08	1.56565e-07	8.29785e-08	1.64359e-07
4.07474e-08	2.56385e-07	3.17068e-08	2.59192e-07		4.22422e-08	2.64749e-07	3.62239e-08	2.6858e-07		4.22705e-08	2.67506e-07	3.25639e-08	2.70254e-07		4.12113e-08	2.644e-07	3.51254e-08	2.67653e-07		1.10933e-07	1.68577e-07	1.13641e-07	1.80584e-07		8.83858e-08	2.30548e-07	8.94133e-08	2.36201e-07		7.53452e-08	2.08896e-07	7.17403e-08	2.17471e-07		1.10965e-07	1.77542e-07	1.14497e-07	1.85564e-07
5.8194e-08	3.17147e-07	4.92793e-08	3.23116e-07		6.03852e-08	3.27447e-07	5.59186e-08	3.34019e-07		6.01215e-08	3.30669e-07	5.04889e-08	3.36899e-07		5.94329e-08	3.27601e-07	5.45528e-08	3.33252e-07		1.42053e-07	1.85332e-07	1.50444e-07	1.96728e-07		1.23385e-07	2.71526e-07	1.28114e-07	2.76907e-07		1.04655e-07	2.47285e-07	1.04569e-07	2.58505e-07		1.44727e-07	1.96121e-07	1.52429e-07	2.0273e-07
8.39587e-08	3.90557e-07	7.6195e-08	4.00892e-07		8.77699e-08	4.03876e-07	8.5786e-08	4.13085e-07		8.61997e-08	4.07173e-07	7.78821e-08	4.18046e-07		8.66972e-08	4.04361e-07	8.42324e-08	4.12686e-07		1.77813e-07	1.98613e-07	1.91494e-07	2.06843e-07		1.69729e-07	3.13788e-07	1.78645e-07	3.16708e-07		1.43315e-07	2.88283e-07	1.48881e-07	3.00765e-07		1.83872e-07	2.10701e-07	1.95024e-07	2.13609e-07
1.21959e-07	4.78764e-07	1.16923e-07	4.93887e-07		1.27884e-07	4.94562e-07	1.3044e-07	5.06731e-07		1.24272e-07	4.98321e-07	1.19253e-07	5.15237e-07		1.27368e-07	4.95383e-07	1.28953e-07	5.0697e-07		2.17081e-07	2.07081e-07	2.34167e-07	2.09871e-07		2.28856e-07	3.53214e-07	2.41074e-07	3.51595e-07		1.94353e-07	3.29401e-07	2.05822e-07	3.40631e-07		2.27756e-07	2.191e-07	2.39515e-07	2.16955e-07
1.76792e-07	5.81971e-07	1.77461e-07	6.02196e-07		1.85672e-07	5.99507e-07	1.95857e-07	6.14417e-07		1.79514e-07	6.05167e-07	1.80674e-07	6.28806e-07		1.87377e-07	6.01679e-07	1.94995e-07	6.15548e-07		2.57672e-07	2.0976e-07	2.75675e-07	2.06087e-07		3.01126e-07	3.85428e-07	3.13432e-07	3.77401e-07		2.5641e-07	3.67136e-07	2.74759e-07	3.73641e-07		2.72062e-07	2.19745e-07	2.82878e-07	2.12956e-07
2.54136e-07	6.97459e-07	2.65171e-07	7.23451e-07		2.69751e-07	7.18303e-07	2.88991e-07	7.32956e-07		2.57407e-07	7.28413e-07	2.69663e-07	7.56719e-07		2.72408e-07	7.19421e-07	2.8975e-07	7.35018e-07		2.98317e-07	2.0685e-07	3.13824e-07	1.96889e-07		3.83369e-07	4.04442e-07	3.91726e-07	3.91057e-07		3.31448e-07	3.97021e-07	3.52766e-07	3.95603e-07		3.15197e-07	2.13014e-07	3.22685e-07	2.03066e-07
3.63141e-07	8.23363e-07	3.87757e-07	8.51367e-07		3.84364e-07	8.45514e-07	4.16517e-07	8.55307e-07		3.65698e-07	8.63053e-07	3.94274e-07	8.93122e-07		3.91402e-07	8.46262e-07	4.20355e-07	8.57742e-07		3.36065e-07	1.9784e-07	3.4742e-07	1.84212e-07		4.68016e-07	4.08073e-07	4.70863e-07	3.91658e-07		4.14317e-07	4.13922e-07	4.34981e-07	4.03986e-07		3.54196e-07	2.00603e-07	3.57587e-07	1.8937e-07
5.09553e-07	9.52282e-07	5.50949e-07	9.74694e-07		5.39207e-07	9.70856e-07	5.82421e-07	9.70046e-07		5.12158e-07	1.00234e-06	5.60935e-07	1.02718e-06		5.49123e-07	9.68513e-07	5.90974e-07	9.71195e-07		3.70032e-07	1.86307e-07	3.76219e-07	1.69934e-07		5.49882e-07	3.95466e-07	5.46085e-07	3.8066e-07		5.00535e-07	4.16503e-07	5.15897e-07	3.98809e-07		3.88213e-07	1.85567e-07	3.87293e-07	1.73918e-07
6.95056e-07	1.06944e-06	7.54998e-07	1.07783e-06		7.33554e-07	1.08074e-06	7.84929e-07	1.06265e-06		7.02141e-07	1.13506e-06	7.7105e-07	1.14342e-06		7.51405e-07	1.07392e-06	7.99249e-07	1.05943e-06		4.0369e-07	1.70851e-07	4.00625e-07	1.55521e-07		6.2188e-07	3.71291e-07	6.14118e-07	3.61147e-07		5.82358e-07	4.03147e-07	5.90915e-07	3.82453e-07		4.19641e-07	1.6678e-07	4.12233e-07	1.5832e-07
9.20479e-07	1.16153e-06	9.91541e-07	1.14436e-06		9.66149e-07	1.16184e-06	1.01443e-06	1.11926e-06		9.4005e-07	1.24322e-06	1.01767e-06	1.22476e-06		9.84591e-07	1.14633e-06	1.03394e-06	1.1075e-06		4.26777e-07	1.56658e-07	4.21346e-07	1.41938e-07		6.81906e-07	3.43758e-07	6.73538e-07	3.36693e-07		6.57295e-07	3.78422e-07	6.57314e-07	3.58598e-07		4.40414e-07	1.50217e-07	4.33181e-07	1.4363e-07
1.17694e-06	1.20734e-06	1.24354e-06	1.16287e-06		1.22142e-06	1.19197e-06	1.25457e-06	1.13171e-06		1.21271e-06	1.31145e-06	1.28481e-06	1.25819e-06		1.24242e-06	1.16714e-06	1.27637e-06	1.10732e-06		4.47691e-07	1.42626e-07	4.39153e-07	1.29716e-07		7.32101e-07	3.11511e-07	7.24439e-07	3.10449e-07		7.20652e-07	3.48551e-07	7.14311e-07	3.31007e-07		4.58981e-07	1.35412e-07	4.50984e-07	1.30422e-07
1.44307e-06	1.2037e-06	1.48982e-06	1.13193e-06		1.47681e-06	1.17153e-06	1.48689e-06	1.1008e-06		1.5015e-06	1.3177e-06	1.55122e-06	1.24e-06		1.49328e-06	1.12974e-06	1.50617e-06	1.06127e-06		4.66589e-07	1.29308e-07	4.54747e-07	1.19069e-07		7.77264e-07	2.83677e-07	7.67825e-07	2.84717e-07		7.74115e-07	3.16271e-07	7.6252e-07	3.02725e-07		4.7561e-07	1.22468e-07	4.66403e-07	1.18925e-07
1.69328e-06	1.14445e-06	1.71208e-06	1.0604e-06		1.70376e-06	1.10018e-06	1.69649e-06	1.0355e-06		1.77733e-06	1.263e-06	1.79714e-06	1.17716e-06		1.71744e-06	1.04713e-06	1.7079e-06	9.8068e-07		4.80872e-07	1.17687e-07	4.68705e-07	1.10015e-07		8.11956e-07	2.57278e-07	8.05053e-07	2.60921e-07		8.1767e-07	2.85385e-07	8.03267e-07	2.7581e-07		4.88478e-07	1.11442e-07	4.80069e-07	1.09149e-07
1.90329e-06	1.04312e-06	1.89982e-06	9.6306e-07		1.90298e-06	9.94923e-07	1.87546e-06	9.48894e-07		2.02012e-06	1.16797e-06	2.0099e-06	1.08373e-06		1.90034e-06	9.32446e-07	1.87442e-06	8.80664e-07		4.93754e-07	1.08027e-07	4.81482e-07	1.02459e-07		8.40763e-07	2.37026e-07	8.37484e-07	2.39784e-07		8.51721e-07	2.58452e-07	8.38067e-07	2.5143e-07		5.00746e-07	1.01988e-07	4.92469e-07	1.00985e-07
2.07585e-06	9.20416e-07	2.05091e-06	8.54991e-07		2.05676e-06	8.8841e-07	2.02261e-06	8.53628e-07		2.21102e-06	1.04486e-06	2.18534e-06	9.75222e-07		2.03622e-06	8.15926e-07	2.00613e-06	7.74966e-07		5.07446e-07	9.91223e-08	4.93419e-07	9.62565e-08		8.67963e-07	2.18047e-07	8.66304e-07	2.21549e-07		8.83426e-07	2.35494e-07	8.68327e-07	2.30092e-07		5.12048e-07	9.18765e-08	5.03971e-07	9.42699e-08
2.20471e-06	8.00666e-07	2.16898e-06	7.47834e-07		2.17282e-06	7.82114e-07	2.14125e-06	7.59323e-07		2.36118e-06	9.16425e-07	2.32579e-06	8.64464e-07		2.14228e-06	6.97246e-07	2.10785e-06	6.7334e-07		5.19436e-07	9.29293e-08	5.04775e-07	9.1241e-08		8.93036e-07	2.03508e-07	8.92477e-07	2.06166e-07		9.08995e-07	2.14517e-07	8.95222e-07	2.11878e-07		5.23595e-07	8.7084e-08	5.14848e-07	8.88201e-08
2.30348e-06	6.88097e-07	2.26021e-06	6.48804e-07		2.26376e-06	6.87501e-07	2.23659e-06	6.71957e-07		2.47832e-06	7.98499e-07	2.43694e-06	7.59964e-07		2.21623e-06	5.95758e-07	2.18592e-06	5.8132e-07		5.30357e-07	8.71576e-08	5.15737e-07	8.72503e-08		9.16797e-07	1.91491e-07	9.16748e-07	1.93424e-07		9.33569e-07	1.97163e-07	9.19678e-07	1.96631e-07		5.33694e-07	8.16883e-08	5.25299e-07	8.44577e-08
2.37252e-06	5.86804e-07	2.33106e-06	5.61377e-07		2.33239e-06	6.05257e-07	2.31404e-06	5.94481e-07		2.56428e-06	6.90648e-07	2.52525e-06	6.66268e-07		2.26884e-06	5.10611e-07	2.2464e-06	5.01206e-07		5.40479e-07	8.22789e-08	5.26446e-07	8.41338e-08		9.39904e-07	1.81786e-07	9.39682e-07	1.83047e-07		9.55214e-07	1.82396e-07	9.42398e-07	1.8407e-07		5.43552e-07	7.70311e-08	5.3547e-07	8.10188e-08
2.4218e-06	5.0241e-07	2.38705e-06	4.86497e-07		2.38913e-06	5.37284e-07	2.37825e-06	5.2778e-07		2.62891e-06	6.00103e-07	2.59659e-06	5.85065e-07		2.30941e-06	4.36991e-07	2.29425e-06	4.33252e-07		5.50302e-07	7.81908e-08	5.37005e-07	8.17575e-08		9.61667e-07	1.73207e-07	9.61701e-07	1.74737e-07		9.75491e-07	1.71012e-07	9.63906e-07	1.73875e-07		5.52795e-07	7.36275e-08	5.45467e-07	7.83583e-08
2.46029e-06	4.3222e-07	2.43254e-06	4.23659e-07		2.43571e-06	4.7955e-07	2.43293e-06	4.71526e-07		2.68042e-06	5.23509e-07	2.6557e-06	5.16298e-07		2.33977e-06	3.78e-07	2.33325e-06	3.76617e-07		5.60456e-07	7.61295e-08	5.47491e-07	8.00047e-08		9.82482e-07	1.66758e-07	9.83117e-07	1.68207e-07		9.95135e-07	1.60553e-07	9.84589e-07	1.65723e-07		5.62034e-07	7.18006e-08	5.5537e-07	7.63504e-08
2.49176e-06	3.76562e-07	2.47069e-06	3.71659e-07		2.47843e-06	4.32984e-07	2.48087e-06	4.24779e-07		2.72424e-06	4.61181e-07	2.70617e-06	4.58993e-07		2.36706e-06	3.30883e-07	2.36613e-06	3.29981e-07		5.69995e-07	7.32717e-08	5.57962e-07	7.87755e-08		1.00356e-06	1.61477e-07	1.00416e-06	1.63196e-07		1.01419e-06	1.52882e-07	1.00473e-06	1.59315e-07		5.70991e-07	6.95121e-08	5.65238e-07	7.48881e-08
2.51963e-06	3.30919e-07	2.5038e-06	3.29049e-07		2.51789e-06	3.96566e-07	2.52408e-06	3.86366e-07		2.76146e-06	4.11203e-07	2.75059e-06	4.11791e-07		2.38986e-06	2.92344e-07	2.39482e-06	2.91905e-07		5.79355e-07	7.11159e-08	5.68462e-07	7.79854e-08		1.02416e-06	1.57367e-07	1.02501e-06	1.59472e-07		1.03237e-06	1.46833e-07	1.02454e-06	1.54383e-07		5.80228e-07	6.77204e-08	5.75115e-07	7.3881e-08
2.54095e-06	2.94571e-07	2.53345e-06	2.94386e-07		2.55444e-06	3.65293e-07	2.56401e-06	3.55084e-07		2.79319e-06	3.723e-07	2.79082e-06	3.73253e-07		2.41009e-06	2.60705e-07	2.42064e-06	2.61014e-07		5.88349e-07	6.99904e-08	5.79027e-07	7.75634e-08		1.04493e-06	1.5591e-07	1.0458e-06	1.56835e-07		1.05046e-06	1.43262e-07	1.04418e-06	1.50692e-07		5.88931e-07	6.65168e-08	5.85035e-07	7.32534e-08
2.56154e-06	2.61659e-07	2.56072e-06	2.66347e-07		2.58684e-06	3.38388e-07	2.60168e-06	3.29812e-07		2.82475e-06	3.35643e-07	2.82818e-06	3.42015e-07		2.4288e-06	2.35081e-07	2.44452e-06	2.36076e-07		5.97805e-07	6.82911e-08	5.89681e-07	7.74501e-08		1.06498e-06	1.53208e-07	1.06662e-06	1.55112e-07		1.06831e-06	1.3962e-07	1.06376e-06	1.48044e-07		5.97827e-07	6.52108e-08	5.95024e-07	7.29425e-08
2.57588e-06	2.3977e-07	2.5864e-06	2.43776e-07		2.61525e-06	3.20319e-07	2.63783e-06	3.09555e-07		2.84721e-06	3.1101e-07	2.86357e-06	3.16857e-07		2.44236e-06	2.18342e-07	2.46706e-06	2.16033e-07		6.05443e-07	6.80441e-08	6.00448e-07	7.75961e-08		1.08347e-06	1.52221e-07	1.08755e-06	1.54159e-07		1.08417e-06	1.36503e-07	1.08337e-06	1.46268e-07		6.0588e-07	6.49261e-08	6.05103e-07	7.28958e-08
2.5973e-06	2.21631e-07	2.61098e-06	2.25688e-07		2.64963e-06	3.06527e-07	2.67296e-06	2.93451e-07		2.87918e-06	2.92467e-07	2.89763e-06	2.96725e-07		2.46294e-06	2.05568e-07	2.48872e-06	1.99988e-07		6.15643e-07	6.79731e-08	6.11345e-07	7.79605e-08		1.10536e-06	1.51782e-07	1.10865e-06	1.53854e-07		1.10274e-06	1.36021e-07	1.10307e-06	1.45223e-07		6.15565e-07	6.5297e-08	6.15289e-07	7.30702e-08
2.61198e-06	2.10976e-07	2.63483e-06	2.11262e-07		2.67746e-06	2.9685e-07	2.70743e-06	2.80775e-07		2.89921e-06	2.81536e-07	2.9308e-06	2.80725e-07		2.47521e-06	1.96711e-07	2.50978e-06	1.872e-07		6.23843e-07	6.81192e-08	6.22385e-07	7.85093e-08		1.12362e-06	1.51964e-07	1.12997e-06	1.54094e-07		1.11829e-06	1.35207e-07	1.12293e-06	1.44788e-07		6.22992e-07	6.5625e-08	6.25595e-07	7.343e-08
2.63216e-06	2.00571e-07	2.6582e-06	1.99816e-07		2.7108e-06	2.88967e-07	2.74152e-06	2.70915e-07		2.92816e-06	2.72024e-07	2.96342e-06	2.68112e-07		2.49467e-06	1.89454e-07	2.53044e-06	1.77057e-07		6.33615e-07	6.87295e-08	6.33581e-07	7.92147e-08		1.14519e-06	1.52839e-07	1.15155e-06	1.54795e-07		1.13666e-06	1.3614e-07	1.14298e-06	1.44866e-07		6.33124e-07	6.60869e-08	6.36033e-07	7.39458e-08
2.64574e-06	1.95899e-07	2.68128e-06	1.90792e-07		2.73782e-06	2.82839e-07	2.77541e-06	2.63368e-07		2.95332e-06	2.63067e-07	2.99569e-06	2.58268e-07		2.5101e-06	1.84262e-07	2.55086e-06	1.6906e-07		6.42267e-07	6.92684e-08	6.44943e-07	8.00536e-08		1.16436e-06	1.54467e-07	1.17341e-06	1.55887e-07		1.15367e-06	1.37263e-07	1.16326e-06	1.45373e-07		6.41183e-07	6.7791e-08	6.46612e-07	7.45934e-08
2.67251e-06	1.88642e-07	2.70418e-06	1.83733e-07		2.77409e-06	2.80007e-07	2.80924e-06	2.57717e-07		2.98682e-06	2.59194e-07	3.0278e-06	2.50684e-07		2.53291e-06	1.8117e-07	2.57114e-06	1.62799e-07		6.5345e-07	7.09611e-08	6.5648e-07	8.1007e-08		1.18921e-06	1.55746e-07	1.1956e-06	1.57311e-07		1.17432e-06	1.39486e-07	1.18379e-06	1.46244e-07		6.52043e-07	6.90586e-08	6.5734e-07	7.53531e-08
2.68911e-06	1.87335e-07	2.72699e-06	1.78266e-07		2.80646e-06	2.78667e-07	2.84312e-06	2.53618e-07		3.01417e-06	2.44266e-07	3.05984e-06	2.44943e-07		2.54881e-06	1.79552e-07	2.59136e-06	1.57944e-07		6.62391e-07	7.3102e-08	6.682e-07	8.20594e-08		1.20911e-06	1.59258e-07	1.21812e-06	1.59019e-07		1.19213e-06	1.41565e-07	1.2046e-06	1.4742e-07		6.61253e-07	7.0882e-08	6.68224e-07	7.62086e-08
2.70765e-06	1.8582e-07	2.74978e-06	1.74091e-07		2.83415e-06	2.80638e-07	2.87712e-06	2.50791e-07		3.04384e-06	2.51429e-07	3.09193e-06	2.40706e-07		2.57437e-06	1.75665e-07	2.61155e-06	1.54228e-07		6.72222e-07	7.48815e-08	6.80111e-07	8.3198e-08		1.23009e-06	1.62354e-07	1.24101e-06	1.60971e-07		1.21172e-06	1.44239e-07	1.22571e-06	1.48857e-07		6.70824e-07	7.24544e-08	6.7927e-07	7.71465e-08
2.72539e-06	1.87392e-07	2.7726e-06	1.70961e-07		2.86488e-06	2.83424e-07	2.91131e-06	2.49006e-07		3.07157e-06	2.50786e-07	3.12412e-06	2.37694e-07		2.58502e-06	1.80217e-07	2.63177e-06	1.51431e-07		6.81842e-07	7.65274e-08	6.92219e-07	8.44125e-08		1.25134e-06	1.65948e-07	1.26427e-06	1.63135e-07		1.22953e-06	1.47166e-07	1.24713e-06	1.50516e-07		6.80473e-07	7.45447e-08	6.90485e-07	7.81561e-08
2.75146e-06	1.89002e-07	2.79548e-06	1.6868e-07		2.8679e-06	2.7071e-07	2.94574e-06	2.48076e-07		3.10559e-06	2.60759e-07	3.15646e-06	2.35681e-07		2.60966e-06	1.82893e-07	2.65205e-06	1.4938e-07		6.94033e-07	7.96813e-08	7.04529e-07	8.56943e-08		1.27707e-06	1.71309e-07	1.28792e-06	1.65484e-07		1.25151e-06	1.54735e-07	1.26889e-06	1.52366e-07		6.92084e-07	7.79522e-08	7.01874e-07	7.92283e-08
2.774e-06	1.91683e-07	2.81845e-06	1.67084e-07		2.93571e-06	2.90695e-07	2.98043e-06	2.47848e-07		3.13625e-06	2.61683e-07	3.18899e-06	2.34484e-07		2.63065e-06	1.83532e-07	2.6724e-06	1.47931e-07		7.04646e-07	8.25487e-08	7.17048e-07	8.70365e-08		1.29984e-06	1.75451e-07	1.31198e-06	1.67996e-07		1.27202e-06	1.59363e-07	1.29098e-06	1.54382e-07		7.03199e-07	8.08688e-08	7.1344e-07	8.0356e-08
2.79166e-06	1.96181e-07	2.84154e-06	1.66046e-07		2.97203e-06	2.80322e-07	3.01542e-06	2.48197e-07		3.16901e-06	2.66804e-07	3.22174e-06	2.33953e-07		2.65195e-06	1.89722e-07	2.69285e-06	1.46969e-07		7.1542e-07	8.57395e-08	7.29781e-07	8.84336e-08		1.32299e-06	1.80926e-07	1.33647e-06	1.70653e-07		1.29381e-06	1.63073e-07	1.31343e-06	1.56542e-07		7.13863e-07	8.37253e-08	7.2519e-07	8.15334e-08
2.82028e-06	2.03328e-07	2.86476e-06	1.6546e-07		3.00791e-06	2.99211e-07	3.05074e-06	2.49022e-07		3.20096e-06	2.77832e-07	3.25474e-06	2.33966e-07		2.69233e-06	2.00032e-07	2.7134e-06	1.46403e-07		7.27796e-07	8.97025e-08	7.42733e-07	8.98809e-08		1.34787e-06	1.82865e-07	1.36138e-06	1.73441e-07		1.31741e-06	1.6861e-07	1.33625e-06	1.58831e-07		7.26935e-07	8.75723e-08	7.37126e-07	8.27555e-08
2.84322e-06	2.03942e-07	2.88812e-06	1.6524e-07		3.04936e-06	3.14023e-07	3.08639e-06	2.50241e-07		3.24069e-06	2.86709e-07	3.28801e-06	2.34427e-07		2.70092e-06	1.94798e-07	2.73408e-06	1.46157e-07		7.40805e-07	9.15524e-08	7.55909e-07	9.13749e-08		1.37659e-06	1.92312e-07	1.38674e-06	1.76348e-07		1.34172e-06	1.769e-07	1.35944e-06	1.61234e-07		7.38579e-07	9.17285e-08	7.49254e-07	8.40188e-08
2.85592e-06	2.09352e-07	2.91163e-06	1.65319e-07		3.07955e-06	3.22196e-07	3.12242e-06	2.51786e-07		3.26672e-06	2.93696e-07	3.32156e-06	2.35253e-07		2.71686e-06	2.00559e-07	2.75488e-06	1.46172e-07		7.50484e-07	9.60425e-08	7.69314e-07	9.29126e-08		1.39927e-06	1.96823e-07	1.41256e-06	1.79363e-07		1.36073e-06	1.82594e-07	1.38302e-06	1.63739e-07		7.5066e-07	9.58209e-08	7.61577e-07	8.53199e-08
2.84592e-06	2.73566e-07	2.9353e-06	1.65641e-07		3.14546e-06	3.20391e-07	3.15881e-06	2.53602e-07		3.33598e-06	3.0059e-07	3.35541e-06	2.36382e-07		2.77544e-06	2.15659e-07	2.77581e-06	1.46397e-07		7.73552e-07	1.01021e-07	7.82953e-07	9.44918e-08		1.44299e-06	2.06743e-07	1.43884e-06	1.82481e-07		1.40189e-06	1.89247e-07	1.40699e-06	1.66338e-07		7.73279e-07	1.00498e-07	7.74099e-07	8.66565e-08
2.93499e-06	2.22554e-07	2.95915e-06	1.66161e-07		3.16057e-06	3.77822e-07	3.1956e-06	2.55647e-07		3.36684e-06	3.11824e-07	3.38956e-06	2.37759e-07		2.78771e-06	2.25415e-07	2.79689e-06	1.46795e-07		7.84806e-07	1.06308e-07	7.96831e-07	9.61107e-08		1.46879e-06	2.14549e-07	1.46561e-06	1.85693e-07		1.4236e-06	1.97684e-07	1.43137e-06	1.69024e-07		7.84386e-07	1.05673e-07	7.86824e-07	8.80267e-08
2.98834e-06	2.28366e-07	2.98316e-06	1.66844e-07		3.23757e-06	3.52941e-07	3.23278e-06	2.57882e-07		3.4156e-06	3.20615e-07	3.42404e-06	2.39344e-07		2.82559e-06	2.32126e-07	2.81811e-06	1.47333e-07		7.99435e-07	1.12393e-07	8.10952e-07	9.77679e-08		1.50037e-06	2.22263e-07	1.49286e-06	1.88996e-07		1.45471e-06	2.06871e-07	1.45616e-06	1.7179e-07		7.98402e-07	1.12029e-07	7.99756e-07	8.94289e-08
3.03409e-06	2.90412e-07	3.00736e-06	1.67659e-07		3.28263e-06	3.6455e-07	3.27037e-06	2.6028e-07		3.48434e-06	3.26378e-07	3.45884e-06	2.41101e-07		2.85148e-06	2.39845e-07	2.83948e-06	1.47986e-07		8.14757e-07	1.1802e-07	8.25322e-07	9.94624e-08		1.53239e-06	2.32523e-07	1.52061e-06	1.92386e-07		1.48273e-06	2.14301e-07	1.48137e-06	1.74631e-07		8.13814e-07	1.17613e-07	8.12899e-07	9.08619e-08

## Sheet: Capacitance calculation
Circuit:	RQ	Title:	Fixed at 51 freqs	Measurement:	Before dipping Electrode 1				Before dipping
Fixed	Element	Fitted Value	Min Value	Max Value	Unit	Error%			Electrode	R	Q	n	1/n	Capacitance(F)
FALSE	R 1	37.92	1e-06	1000000000000	Ω	0.891			1	37.92	3.212e-06	0.965	1.03627	2.31635e-06
FALSE	Q 1	3.212e-06	1e-12	0.001	T	1.474			2	36.33	3.597e-06	0.95	1.05263	2.24662e-06
FALSE	n 1	0.965	0	1	ɸ	0.246			3	36.32	3.758e-06	0.956	1.04603	2.49502e-06
									4	36.63	3.02e-06	0.967	1.03413	2.21309e-06
	Chi-Squared:	0.0014	Iterations:	7									Average	2.31777e-06
Circuit:	RQ	Title:	Fixed at 51 freqs [1]	Measurement:	Before dipping Electrode 2								stdev.s	1.25752e-07
Fixed	Element	Fitted Value	Min Value	Max Value	Unit	Error%							error%	0.0542557
FALSE	R 1	36.33	1e-06	1000000000000	Ω	0.766
FALSE	Q 1	3.597e-06	1e-12	0.001	T	1.242			After dipping
FALSE	n 1	0.95	0	1	ɸ	0.21			Electrode	R	Q	n	1/n	Capacitance(F)
									1	36.82	9.563e-07	0.924	1.08225	4.11437e-07
	Chi-Squared:	0.001	Iterations:	7					2	35.41	1.775e-06	0.92	1.08696	7.65306e-07
Circuit:	RQ	Title:	Fixed at 51 freqs [2]	Measurement:	Before dipping Electrode 3				3	40.03	1.71e-06	0.926	1.07991	7.94669e-07
Fixed	Element	Fitted Value	Min Value	Max Value	Unit	Error%			4	36.5	9.316e-07	0.929	1.07643	4.24346e-07
FALSE	R 1	36.32	1e-06	1000000000000	Ω	0.876							Average	5.9894e-07
FALSE	Q 1	3.758e-06	1e-12	0.001	T	1.453							stdev.s	2.09466e-07
FALSE	n 1	0.956	0	1	ɸ	0.246							error%	0.349728
	Chi-Squared:	0.0013	Iterations:	7					Average before dipping			2.31777e-06
Circuit:	RQ	Title:	Fixed at 51 freqs [3]	Measurement:	Before dipping Electrode 4				Average after dipping			5.9894e-07
Fixed	Element	Fitted Value	Min Value	Max Value	Unit	Error%			Numerical difference			-1.71883e-06
FALSE	R 1	36.63	1e-06	1000000000000	Ω	0.759			Percent change			0.741588	decreased
FALSE	Q 1	3.02e-06	1e-12	0.001	T	1.234
FALSE	n 1	0.967	0	1	ɸ	0.204
	Chi-Squared:	0.001	Iterations:	6
Circuit:	RQ	Title:	Fixed at 51 freqs [4]	Measurement:	After dipping Electrode 1
Fixed	Element	Fitted Value	Min Value	Max Value	Unit	Error%
FALSE	R 1	36.82	1e-06	1000000000000	Ω	1.421
FALSE	Q 1	9.563e-07	1e-12	0.001	T	1.563
FALSE	n 1	0.924	0	1	ɸ	0.238
	Chi-Squared:	0.0018	Iterations:	6
Circuit:	RQ	Title:	Fixed at 51 freqs [5]	Measurement:	After dipping Electrode 2
Fixed	Element	Fitted Value	Min Value	Max Value	Unit	Error%
FALSE	R 1	35.41	1e-06	1000000000000	Ω	0.632
FALSE	Q 1	1.775e-06	1e-12	0.001	T	0.799
FALSE	n 1	0.92	0	1	ɸ	0.128
	Chi-Squared:	0.0005	Iterations:	5
Circuit:	RQ	Title:	Fixed at 51 freqs [6]	Measurement:	After dipping Electrode 3
Fixed	Element	Fitted Value	Min Value	Max Value	Unit	Error%
FALSE	R 1	40.03	1e-06	1000000000000	Ω	0.931
FALSE	Q 1	1.71e-06	1e-12	0.001	T	1.228
FALSE	n 1	0.926	0	1	ɸ	0.198
	Chi-Squared:	0.0011	Iterations:	5
Circuit:	RQ	Title:	Fixed at 51 freqs [7]	Measurement:	After dipping Electrode 4
Fixed	Element	Fitted Value	Min Value	Max Value	Unit	Error%
FALSE	R 1	36.5	1e-06	1000000000000	Ω	1.069
FALSE	Q 1	9.316e-07	1e-12	0.001	T	1.182
FALSE	n 1	0.929	0	1	ɸ	0.18
	Chi-Squared:	0.0011	Iterations:	5
