# Supplementary material for: Surface analysis of Metrohm BT220 screen-printed electrodes through electrochemical techniques: importance of pretreatment
Source: Front Chem. 2025 Sep 17;13:1602365. doi: 10.3389/fchem.2025.1602365 (PMC12484216; doi:10.3389/fchem.2025.1602365)
Supplement: Supplementary file 2 [file DataSheet1.zip › Raw data file/Electrochemical_experiments/EIS-Alc95.xlsx]

## Sheet: Impedance raw data 
Before dipping Electrode 1								Before dipping Electrode 2								Before dipping Electrode 3								Before dipping Electrode 4								Before dipping Electrode 5								After dipping Electrode 1								After dipping Electrode 2
Fixed at 51 freqs								Fixed at 51 freqs [1]								Fixed at 51 freqs [2]								Fixed at 51 freqs [3]								Fixed at 51 freqs [4]								Fixed at 51 freqs [5]								Fixed at 51 freqs [6]
freq / Hz	neg. Phase / °	Idc / uA	Z / Ohm	Z' / Ohm	Z'' / Ohm	Cs / F		freq / Hz	neg. Phase / °	Idc / uA	Z / Ohm	Z' / Ohm	Z'' / Ohm	Cs / F		freq / Hz	neg. Phase / °	Idc / uA	Z / Ohm	Z' / Ohm	Z'' / Ohm	Cs / F		freq / Hz	neg. Phase / °	Idc / uA	Z / Ohm	Z' / Ohm	Z'' / Ohm	Cs / F		freq / Hz	neg. Phase / °	Idc / uA	Z / Ohm	Z' / Ohm	Z'' / Ohm	Cs / F		freq / Hz	neg. Phase / °	Idc / uA	Z / Ohm	Z' / Ohm	Z'' / Ohm	Cs / F		freq / Hz	neg. Phase / °
100000	4.28693	2.14577	35.4146	35.3156	2.64729	6.012e-07		100000	3.86744	1.66893	34.3027	34.2246	2.31366	6.87894e-07		100000	3.91345	2.14577	35.1436	35.0617	2.39854	6.6355e-07		100000	3.76863	1.66893	34.3207	34.2464	2.25581	7.05532e-07		100000	3.93151	2.14577	34.8011	34.7192	2.3861	6.67007e-07		100000	10.1963	2.14577	34.1422	33.603	6.04387	2.63333e-07		100000	10.1669
79432.8	3.86767	0.214577	35.575	35.494	2.39962	8.34985e-07		79432.8	3.45947	0.214577	34.4812	34.4184	2.08068	9.62975e-07		79432.8	3.42528	0.26226	35.3365	35.2733	2.11124	9.49035e-07		79432.8	3.31079	0.214577	34.4762	34.4187	1.99107	1.00631e-06		79432.8	3.57198	0.214577	34.9653	34.8974	2.17843	9.19766e-07		79432.8	11.1167	0.119209	34.1645	33.5234	6.58719	3.04172e-07		79432.8	10.9942
63095.7	4.79939	0.500679	35.8676	35.7419	3.00095	8.40547e-07		63095.7	4.31786	0.500679	34.7493	34.6506	2.61626	9.64139e-07		63095.7	4.35342	0.452995	35.6124	35.5096	2.70328	9.33102e-07		63095.7	4.2101	0.500679	34.7509	34.6571	2.5512	9.88724e-07		63095.7	4.5335	0.500679	35.2151	35.105	2.78348	9.06218e-07		63095.7	13.5922	0.309944	34.8373	33.8616	8.18708	3.081e-07		63095.7	13.3276
50118.7	5.51334	0.26226	36.2681	36.1003	3.48454	9.11327e-07		50118.7	4.96163	0.214577	35.0847	34.9532	3.03442	1.04651e-06		50118.7	5.05828	0.214577	35.9887	35.8485	3.17309	1.00078e-06		50118.7	4.83825	0.26226	35.0619	34.937	2.95723	1.07383e-06		50118.7	5.27463	0.214577	35.5722	35.4216	3.27014	9.71076e-07		50118.7	16.1694	0.119209	35.7056	34.2932	9.94324	3.19369e-07		50118.7	15.6883
39810.7	6.15346	0.119209	36.7038	36.4923	3.93434	1.01613e-06		39810.7	5.61479	0.166893	35.4336	35.2636	3.46682	1.15316e-06		39810.7	5.58246	0.119209	36.361	36.1886	3.53713	1.13024e-06		39810.7	5.38038	0.119209	35.405	35.249	3.31983	1.20421e-06		39810.7	5.94437	0.119209	35.9162	35.723	3.71958	1.0748e-06		39810.7	18.9794	0.0238419	36.7894	34.7894	11.9649	3.34126e-07		39810.7	18.4062
31622.8	6.76901	0.548363	37.1026	36.844	4.37317	1.15086e-06		31622.8	6.13632	0.548363	35.8155	35.6103	3.82848	1.3146e-06		31622.8	6.26495	0.548363	36.7779	36.5583	4.01344	1.25402e-06		31622.8	5.98578	0.500679	35.7215	35.5267	3.72509	1.35109e-06		31622.8	6.64757	0.548363	36.3286	36.0843	4.20547	1.19676e-06		31622.8	22.1273	0.357628	38.1803	35.3683	14.3812	3.49965e-07		31622.8	21.3875
25118.9	7.4373	0.26226	37.5786	37.2625	4.86422	1.30259e-06		25118.9	6.79133	0.26226	36.2297	35.9755	4.2843	1.4789e-06		25118.9	6.98288	0.26226	37.2165	36.9404	4.52451	1.40039e-06		25118.9	6.61151	0.26226	36.0877	35.8477	4.15502	1.52492e-06		25118.9	7.40488	0.26226	36.7684	36.4618	4.73872	1.33709e-06		25118.9	25.7737	0.166893	39.971	35.9946	17.3801	3.64559e-07		25118.9	24.78
19952.6	8.2109	0.119209	38.0511	37.6611	5.43435	1.46782e-06		19952.6	7.64715	0.166893	36.6036	36.2781	4.87092	1.63761e-06		19952.6	7.78936	0.119209	37.6909	37.3431	5.1083	1.56151e-06		19952.6	7.46942	0.119209	36.4851	36.1755	4.74296	1.68179e-06		19952.6	8.36809	0.119209	37.2257	36.8294	5.41753	1.47238e-06		19952.6	29.817	0.0715256	42.3451	36.7394	21.0553	3.78843e-07		19952.6	28.6978
15848.9	9.22087	0.166893	38.5917	38.093	6.18396	1.62388e-06		15848.9	8.64117	0.214577	37.0399	36.6195	5.56509	1.80446e-06		15848.9	8.85379	0.214577	38.1615	37.7068	5.87357	1.70969e-06		15848.9	8.49699	0.214577	36.8446	36.4402	5.44407	1.84458e-06		15848.9	9.56475	0.26226	37.761	37.236	6.27445	1.60046e-06		15848.9	34.4654	0.214577	45.4323	37.4575	25.7105	3.90579e-07		15848.9	33.1084
12589.3	10.4407	0.309944	39.1911	38.5422	7.10214	1.78004e-06		12589.3	9.94021	0.309944	37.5564	36.9926	6.48301	1.95004e-06		12589.3	10.1477	0.26226	38.7596	38.1533	6.82894	1.85126e-06		12589.3	9.8386	0.26226	37.3506	36.8013	6.38222	1.98083e-06		12589.3	10.9916	0.309944	38.3762	37.6722	7.317	1.72777e-06		12589.3	39.3812	0.26226	49.5944	38.3336	31.4665	4.01765e-07		12589.3	38.0457
10000	12.0726	0.26226	39.8371	38.956	8.33199	1.91017e-06		10000	11.5417	0.26226	38.1084	37.3378	7.62479	2.08734e-06		10000	11.8175	0.26226	39.4048	38.5696	8.06992	1.9722e-06		10000	11.5199	0.26226	37.8438	37.0814	7.55769	2.10587e-06		10000	12.7118	0.26226	39.0905	38.1324	8.60175	1.85026e-06		10000	44.6372	0.26226	55.1439	39.2387	38.7449	4.10777e-07		10000	43.3346
7943.28	13.9655	0.214577	40.5992	39.3992	9.7981	2.04493e-06		7943.28	13.597	0.26226	38.781	37.6941	9.11707	2.19768e-06		7943.28	13.8094	0.214577	40.204	39.042	9.59638	2.08791e-06		7943.28	13.5947	0.26226	38.5174	37.4382	9.05362	2.21308e-06		7943.28	14.9344	0.26226	39.9134	38.5652	10.2862	1.9479e-06		7943.28	49.9121	0.309944	62.6123	40.3199	47.9021	4.18279e-07		7943.28	48.7903
6309.57	16.3539	-0.0715256	41.5657	39.884	11.7036	2.15526e-06		6309.57	16.0811	-0.119209	39.6162	38.0661	10.9736	2.29864e-06		6309.57	16.2159	-0.166893	41.1236	39.4875	11.4841	2.19647e-06		6309.57	16.1246	-0.166893	39.4235	37.8726	10.949	2.30381e-06		6309.57	17.4723	-0.0238419	40.9745	39.0841	12.3024	2.05036e-06		6309.57	54.9055	0.166893	72.5957	41.7373	59.3982	4.24666e-07		6309.57	54.0959
5011.87	19.2508	0.26226	42.7566	40.3658	14.097	2.25265e-06		5011.87	18.9993	0.26226	40.7469	38.5271	13.2654	2.39386e-06		5011.87	19.0617	0.26226	42.3704	40.0471	13.8376	2.29488e-06		5011.87	19.1666	0.26226	40.5214	38.2752	13.3038	2.38695e-06		5011.87	20.6416	0.26226	42.2463	39.5342	14.8927	2.13229e-06		5011.87	59.5624	0.26226	85.4386	43.2831	73.6636	4.31089e-07		5011.87	59.0948
3981.07	22.6276	0.309944	44.3812	40.9649	17.0752	2.34128e-06		3981.07	22.5748	0.26226	42.2018	38.9683	16.2009	2.46764e-06		3981.07	22.5302	0.309944	43.9634	40.608	16.8455	2.37322e-06		3981.07	22.741	0.309944	41.9448	38.684	16.2144	2.46558e-06		3981.07	24.2978	0.26226	43.9216	40.031	18.0728	2.21205e-06		3981.07	63.5342	0.309944	102.05	45.4798	91.355	4.3761e-07		3981.07	63.5352
3162.28	26.5664	0.26226	46.451	41.5465	20.7745	2.42265e-06		3162.28	26.667	0.309944	44.1872	39.4871	19.8314	2.53785e-06		3162.28	26.4138	0.309944	45.9233	41.1291	20.429	2.46362e-06		3162.28	26.9667	0.26226	43.9584	39.1788	19.934	2.5248e-06		3162.28	28.5953	0.309944	46.2104	40.5738	22.1172	2.27557e-06		3162.28	67.0126	0.357628	123.053	48.056	113.282	4.44283e-07		3162.28	67.5765
2511.89	31.1363	0.309944	49.1973	42.1099	25.4387	2.49072e-06		2511.89	31.371	0.26226	46.7847	39.9454	24.3551	2.60154e-06		2511.89	30.8845	0.357628	48.6932	41.7887	24.9946	2.53498e-06		2511.89	31.6911	0.309944	46.6056	39.6563	24.4838	2.58786e-06		2511.89	33.5707	0.309944	49.2944	41.0723	27.2581	2.32447e-06		2511.89	70.1358	0.0214577	148.368	50.4144	139.541	4.54067e-07		2511.89	70.6311
1995.26	36.0615	0.309944	52.9477	42.8021	31.1679	2.55925e-06		1995.26	36.7211	0.309944	50.3007	40.3189	30.0758	2.65218e-06		1995.26	35.9472	0.26226	52.2482	42.298	30.6718	2.60065e-06		1995.26	37.0014	0.309944	50.2505	40.1311	30.2425	2.63756e-06		1995.26	38.9282	0.26226	53.3447	41.4987	33.5189	2.37974e-06		1995.26	72.3218	0.0452995	181.504	55.1173	172.933	4.61257e-07		1995.26	73.2607
1584.89	41.549	0.357628	57.9095	43.3388	38.4091	2.61449e-06		1584.89	42.3829	0.357628	55.2598	40.818	37.2496	2.69587e-06		1584.89	41.5271	0.357628	57.1015	42.7486	37.8568	2.65263e-06		1584.89	42.7116	0.26226	55.2799	40.6184	37.4968	2.67809e-06		1584.89	44.7702	0.309944	59.0488	41.9209	41.5859	2.41476e-06		1584.89	74.2331	0.0405312	222.697	60.5123	214.318	4.68555e-07		1584.89	75.2305
1258.93	47.2415	0.26226	64.7603	43.9664	47.5484	2.65879e-06		1258.93	48.431	0.309944	62.1352	41.2281	46.4869	2.7195e-06		1258.93	47.447	0.309944	63.8942	43.2098	47.0677	2.68594e-06		1258.93	48.7903	0.357628	62.0953	40.9094	46.7146	2.70625e-06		1258.93	50.9389	0.214577	67.0353	42.2423	52.0512	2.42879e-06		1258.93	75.8263	0.0166893	273.554	66.9831	265.226	4.76655e-07		1258.93	76.882
1000	52.9905	0.26226	74.0907	44.5987	59.1641	2.69006e-06		1000	54.4438	0.26226	71.4612	41.5548	58.1369	2.73759e-06		1000	53.4304	0.26226	73.2301	43.6304	58.8136	2.70609e-06		1000	54.6713	0.26226	71.5819	41.3934	58.3999	2.72526e-06		1000	56.6866	0.26226	77.8472	42.7551	65.0553	2.44646e-06		1000	77.0273	0.0500679	335.978	75.4226	327.402	4.86114e-07		1000	78.2825
794.328	58.4323	0.26226	86.621	45.3466	73.803	2.71485e-06		794.328	59.8201	0.26226	84.2078	42.3326	72.7936	2.7525e-06		794.328	59.003	0.26226	85.8788	44.227	73.6148	2.72179e-06		794.328	60.2615	0.309944	84.3269	41.8297	73.2209	2.73643e-06		794.328	61.9703	0.26226	92.3923	43.4179	81.555	2.4568e-06		794.328	78.1108	0.0357628	414.386	85.3716	405.497	4.9412e-07		794.328	79.3806
630.957	63.4525	0.26226	103.264	46.153	92.3767	2.7306e-06		630.957	64.8451	0.26226	100.859	42.8718	91.2935	2.763e-06		630.957	63.8259	0.309944	102.825	45.3562	92.2812	2.73342e-06		630.957	65.0877	0.26226	101.354	42.6932	91.923	2.74408e-06		630.957	66.6791	0.26226	111.787	44.2543	102.654	2.45722e-06		630.957	79.0605	0.0405312	509.616	96.711	500.355	5.04129e-07		630.957	80.3644
501.187	67.6685	0.309944	124.746	47.3991	115.39	2.75202e-06		501.187	68.9753	0.309944	122.616	43.991	114.453	2.77455e-06		501.187	68.1213	0.309944	124.403	46.3577	115.442	2.75077e-06		501.187	69.3369	0.309944	123.336	43.5217	115.402	2.75174e-06		501.187	70.5811	0.0834465	136.38	45.3426	128.621	2.46892e-06		501.187	79.7841	0.0977516	629.385	111.626	619.407	5.12677e-07		501.187	81.0343
398.107	71.2953	0.0786781	152.348	48.8567	144.302	2.77044e-06		398.107	72.4653	0.0786781	150.293	45.2808	143.31	2.78962e-06		398.107	71.7121	0.0786781	152.222	47.7659	144.534	2.766e-06		398.107	72.8216	0.0834465	151.335	44.6966	144.584	2.76503e-06		398.107	73.7324	0.0834465	168.166	47.1073	161.433	2.47644e-06		398.107	80.4236	0.0929832	777.032	129.269	766.204	5.21766e-07		398.107	81.6559
316.228	74.3121	0.0214577	187.666	50.7445	180.676	2.78561e-06		316.228	75.2987	0.026226	185.829	47.1595	179.745	2.80003e-06		316.228	74.5694	0.0214577	187.986	50.0174	181.209	2.77741e-06		316.228	75.6579	0.026226	187.397	46.4204	181.557	2.77209e-06		316.228	76.2422	0.0214577	208.275	49.5317	202.3	2.48785e-06		316.228	80.9263	0.0309944	959.982	151.395	947.969	5.30916e-07		316.228	82.1303
251.189	76.7577	0.0214577	232.4	53.2357	226.22	2.80084e-06		251.189	77.588	0.026226	230.689	49.5842	225.297	2.81232e-06		251.189	76.9384	0.026226	232.924	52.6406	226.898	2.79248e-06		251.189	77.9471	0.026226	232.797	48.6113	227.665	2.78307e-06		251.189	78.2679	0.026226	258.903	52.6442	253.494	2.49949e-06		251.189	81.3478	0.0309944	1186.15	178.44	1172.65	5.40322e-07		251.189	82.5385
199.526	78.7601	0.0405312	288.977	56.3266	283.435	2.81428e-06		199.526	79.4194	0.0405312	287.097	52.7163	282.216	2.82644e-06		199.526	78.8295	0.0405312	289.478	56.0801	283.994	2.80874e-06		199.526	79.7782	0.0357628	289.947	51.4538	285.345	2.79544e-06		199.526	79.8936	0.0405312	322.478	56.5873	317.475	2.51253e-06		199.526	81.5791	0.0064373	1465.53	214.618	1449.73	5.50215e-07		199.526	82.756
158.489	80.3271	0.0500679	359.814	60.4568	354.698	2.83114e-06		158.489	80.8623	0.0500679	357.792	56.8202	353.252	2.84273e-06		158.489	80.3527	0.0500679	360.534	60.4192	355.435	2.82527e-06		158.489	81.2229	0.0500679	361.931	55.2273	357.692	2.80744e-06		158.489	81.2031	0.0500679	401.886	61.4615	397.159	2.52846e-06		158.489	81.8622	0.0135899	1813.27	256.677	1795.02	5.59438e-07		158.489	82.9964
125.893	81.5992	0.0214577	448.323	65.4988	443.512	2.85046e-06		125.893	82.0169	0.026226	446.122	61.9581	441.798	2.86151e-06		125.893	81.5316	0.026226	448.893	66.106	443.999	2.84733e-06		125.893	82.4001	0.026226	451.98	59.7768	448.01	2.82184e-06		125.893	82.1887	0.026226	501.234	68.1233	496.583	2.54582e-06		125.893	82.0816	0.000715256	2242.95	308.995	2221.56	5.69064e-07		125.893	83.1812
100	82.6453	0.0357628	559.449	71.6164	554.847	2.86845e-06		100	82.9434	0.0405312	557.487	68.4872	553.264	2.87665e-06		100	82.4857	0.0357628	559.843	73.2124	555.035	2.86747e-06		100	83.3059	0.0405312	564.894	65.8483	561.043	2.83677e-06		100	82.9756	0.0357628	625.28	76.4665	620.587	2.56459e-06		100	82.2281	0.0064373	2777.39	375.588	2751.88	5.78349e-07		100	83.3129
79.4328	83.503	0.0214577	699.059	79.0989	694.569	2.88473e-06		79.4328	83.764	0.026226	695.787	75.5788	691.67	2.89682e-06		79.4328	83.2806	0.026226	698.806	81.7656	694.006	2.88707e-06		79.4328	84.1004	0.026226	706.196	72.5867	702.456	2.85234e-06		79.4328	83.6763	0.026226	780.713	85.992	775.962	2.58214e-06		79.4328	82.4009	0.00357628	3436.17	454.403	3405.99	5.8827e-07		79.4328	83.4479
63.0957	84.1342	0.026226	874.855	89.4087	870.275	2.89844e-06		63.0957	84.2845	0.026226	871.304	86.7722	866.972	2.90948e-06		63.0957	83.9098	0.026226	874.129	92.7403	869.195	2.90204e-06		63.0957	84.6585	0.026226	884.794	82.3679	880.952	2.86331e-06		63.0957	84.1461	0.026226	975.84	99.5286	970.751	2.59844e-06		63.0957	82.4547	0.00357628	4262.56	559.718	4225.65	5.96935e-07		63.0957	83.4989
50.1187	84.5837	0.026226	1091.76	103.053	1086.89	2.9217e-06		50.1187	84.7201	0.026226	1087.15	100.042	1082.54	2.93343e-06		50.1187	84.3185	0.026226	1088.37	107.748	1083.02	2.93212e-06		50.1187	85.0756	0.026226	1105.76	94.9191	1101.67	2.88248e-06		50.1187	84.5086	0.026226	1216.09	116.376	1210.51	2.62332e-06		50.1187	82.4464	0.00357628	5266.14	692.255	5220.44	6.08293e-07		50.1187	83.4873
39.8107	84.9899	0.026226	1367.26	119.404	1362.04	2.93515e-06		39.8107	85.0351	0.026226	1360.9	117.779	1355.79	2.94868e-06		39.8107	84.6886	0.026226	1361.79	126.06	1355.95	2.94834e-06		39.8107	85.3718	-0.00119209	1384.46	111.711	1379.94	2.89707e-06		39.8107	84.7697	-0.00166893	1520.58	138.614	1514.25	2.64011e-06		39.8107	82.4075	0.00309944	6526.67	862.343	6469.45	6.17949e-07		39.8107	83.4706
31.6228	85.229	-0.00166893	1706.12	141.903	1700.2	2.96019e-06		31.6228	85.2488	-0.000715256	1698.94	140.72	1693.1	2.97261e-06		31.6228	84.9014	-0.000238419	1697.76	150.88	1691.04	2.97623e-06		31.6228	85.6218	-0.000715256	1729.22	132.007	1724.17	2.91904e-06		31.6228	84.9678	-0.000715256	1897	166.396	1889.68	2.66337e-06		31.6228	82.2992	0.00357628	8065.19	1080.74	7992.45	6.29709e-07		31.6228	83.3648
25.1189	85.4628	-0.00166893	2135.63	168.941	2128.94	2.97616e-06		25.1189	85.4389	-0.00119209	2124.6	168.953	2117.87	2.99171e-06		25.1189	85.1214	0.000238419	2122.27	180.487	2114.58	2.99637e-06		25.1189	85.8292	-0.000715256	2164.68	157.436	2158.95	2.9348e-06		25.1189	85.1131	0.000238419	2369.36	201.844	2360.75	2.68393e-06		25.1189	82.2146	0.00309944	9990.22	1353.3	9898.14	6.40128e-07		25.1189	83.2563
19.9526	85.6302	-0.0026226	2661.19	202.763	2653.45	3.00614e-06		19.9526	85.5887	-0.00119209	2646.9	203.59	2639.06	3.02253e-06		19.9526	85.2857	-0.00119209	2643.4	217.253	2634.46	3.02781e-06		19.9526	85.9499	-0.00119209	2700.71	190.747	2693.97	2.96093e-06		19.9526	85.2527	-0.000715256	2950.31	244.174	2940.19	2.71297e-06		19.9526	82.0795	0.00357628	12326	1698.51	12208.4	6.53375e-07		19.9526	83.1328
15.8489	85.753	-0.00166893	3327.31	246.411	3318.17	3.02636e-06		15.8489	85.6627	0.000715256	3308.53	250.218	3299.05	3.0439e-06		15.8489	85.373	-0.000238419	3300.61	266.256	3289.85	3.05242e-06		15.8489	86.0639	-0.000715256	3375.6	231.713	3367.63	2.98191e-06		15.8489	85.2855	-0.000715256	3681.37	302.577	3668.92	2.73705e-06		15.8489	81.8914	0.00107288	15247.8	2150.7	15095.4	6.65237e-07		15.8489	82.9468
12.5893	85.839	-0.00214577	4161.33	301.945	4150.36	3.04603e-06		12.5893	85.7509	-0.00119209	4134.59	306.347	4123.23	3.06608e-06		12.5893	85.4646	-0.000715256	4119.25	325.73	4106.35	3.07868e-06		12.5893	86.1076	-0.000715256	4223.27	286.686	4213.53	3.00037e-06		12.5893	85.3536	-0.00166893	4594.42	372.173	4579.32	2.7607e-06		12.5893	81.692	0.0013113	18819.1	2719.24	18621.6	6.78896e-07		12.5893	82.7913
10	85.8885	-0.00166893	5198.73	372.74	5185.36	3.06932e-06		10	85.7186	-0.000238419	5160.51	385.256	5146.11	3.09272e-06		10	85.5498	-0.000238419	5145.28	399.238	5129.77	3.10258e-06		10	86.1173	-0.000715256	5278.86	357.457	5266.74	3.02189e-06		10	85.3886	-0.000238419	5736.36	461.185	5717.8	2.7835e-06		10	81.4408	0.000929832	23251.2	3460.5	22992.3	6.92211e-07		10	82.5647
7.94328	85.9173	-0.00166893	6477.46	461.17	6461.03	3.10112e-06		7.94328	85.6969	-0.00119209	6433.48	482.725	6415.34	3.1232e-06		7.94328	85.5506	-0.00119209	6406.64	497.02	6387.33	3.1369e-06		7.94328	86.2072	-0.000715256	6584.53	435.554	6570.11	3.04963e-06		7.94328	85.3222	-0.000715256	7136.62	582.003	7112.85	2.81693e-06		7.94328	81.1533	0.000834465	28646.5	4405.6	28305.7	7.07858e-07		7.94328	82.2444
6.30957	85.9132	-0.00214577	8085.25	576.22	8064.69	3.12775e-06		6.30957	85.7144	-0.000715256	8025.93	599.756	8003.49	3.15167e-06		6.30957	85.6155	0.00119209	7998.38	611.465	7974.97	3.16294e-06		6.30957	86.1369	-0.00214577	8227.93	554.344	8209.23	3.07268e-06		6.30957	85.2842	-0.000715256	8898.84	731.611	8868.72	2.84419e-06		6.30957	80.9774	0.000882149	35288.7	5534.11	34852.1	7.23754e-07		6.30957	82.0267
5.01187	85.8753	-0.0026226	10100.5	726.499	10074.3	3.15214e-06		5.01187	85.6671	-0.000238419	10007.1	756.043	9978.5	3.1824e-06		5.01187	85.5042	-0.000238419	9963.88	781.025	9933.22	3.19691e-06		5.01187	86.1209	-0.00166893	10272.1	694.925	10248.6	3.09854e-06		5.01187	85.3136	-0.000715256	11084.1	905.595	11047	2.87458e-06		5.01187	80.6124	0.000834465	43472.4	7090.88	42890.2	7.40393e-07		5.01187	81.7039
3.98107	85.8932	-0.00166893	12607.8	902.907	12575.4	3.17906e-06		3.98107	85.6555	-0.000715256	12466.4	944.373	12430.6	3.2161e-06		3.98107	85.4391	-0.000715256	12418.5	987.502	12379.2	3.22944e-06		3.98107	86.1163	0.000715256	12823.8	868.567	12794.3	3.12465e-06		3.98107	85.147	-0.00245571	13818.1	1169.01	13768.5	2.90358e-06		3.98107	80.3261	0.000929832	53472.9	8985.62	52712.5	7.58414e-07		3.98107	81.3969
3.16228	85.6975	-0.00469685	15688.9	1177.01	15644.7	3.21701e-06		3.16228	85.5401	-0.00269413	15528.6	1207.53	15481.6	3.2509e-06		3.16228	85.3209	-0.00298023	15429.9	1258.69	15378.5	3.27271e-06		3.16228	85.9356	-0.00393391	15993.6	1133.6	15953.4	3.15476e-06		3.16228	85.0138	-0.00216961	17181.7	1493.37	17116.6	2.94037e-06		3.16228	79.9803	0.000548363	65766.8	11442.5	64763.7	7.7712e-07		3.16228	81.0584
2.51189	85.6102	-0.00288486	19584.1	1498.99	19526.6	3.24484e-06		2.51189	85.4472	-0.00293255	19420.2	1541.54	19358.9	3.27295e-06		2.51189	85.2602	-0.00293255	19312	1595.76	19246	3.29215e-06		2.51189	85.8834	-0.00274181	20103.1	1443.13	20051.2	3.15995e-06		2.51189	85.0126	-0.00331402	21478.5	1867.27	21397.2	2.96117e-06		2.51189	79.6275	0.00064373	81039.1	14590.8	79714.8	7.94843e-07		2.51189	80.7026
1.99526	85.5841	-0.00469685	24300.1	1871.01	24228	3.29233e-06		1.99526	85.4537	-0.00321865	23973.8	1900.28	23898.3	3.33774e-06		1.99526	85.1713	-0.00374317	23822.8	2005.31	23738.2	3.36025e-06		1.99526	86.2799	-0.00174046	24899.4	1615.52	24847	3.21031e-06		1.99526	85.7628	0.0010252	27037.5	1997.68	26963.6	2.9583e-06		1.99526	79.3254	0.00121593	98759.5	18293.2	97050.4	8.21907e-07		1.99526	80.4242
1.58489	85.5691	-0.00426769	30267.3	2338.37	30176.9	3.32772e-06		1.58489	85.2587	-0.00360012	29920.1	2473.11	29817.8	3.36779e-06		1.58489	85.1815	-0.00388622	29741.9	2498.33	29636.8	3.38835e-06		1.58489	85.7509	-0.00426769	30938.6	2292.32	30853.6	3.25473e-06		1.58489	84.7564	-0.00398159	33008.9	3016.7	32870.7	3.055e-06		1.58489	78.8894	0.0013113	121338	23382.2	119064	8.43413e-07		1.58489	79.8731
1.25893	85.5957	-0.00345707	37908.2	2911.13	37796.2	3.34481e-06		1.25893	85.3015	-0.00293255	37189.7	3046.33	37064.8	3.41082e-06		1.25893	85.0551	-0.00345707	36937.2	3183.89	36799.7	3.43539e-06		1.25893	85.6321	-0.00450611	38497	2931.97	38385.2	3.29349e-06		1.25893	84.6841	-0.00340939	40957.7	3794.64	40781.6	3.09996e-06		1.25893	78.4558	0.00112057	148032	29624.8	145037	8.71646e-07		1.25893	79.393
1	85.3351	-0.00455379	46993.3	3821.85	46837.7	3.39801e-06		1	85.1499	-0.00326633	46340.2	3917.99	46174.3	3.44683e-06		1	85.042	-0.00298023	46060.1	3980.8	45887.7	3.46835e-06		1	85.8153	-0.00274181	48311.4	3525.38	48182.6	3.30316e-06		1	84.6152	-0.00326633	50977.5	4783.91	50752.5	3.1359e-06		1	77.9673	0.000140667	181763	37892	177769	8.9529e-07		1	78.9797
[truncated: 26 more columns]

## Sheet: Fitted data
Before dipping electrode 1					Before dipping electrode 2					Before dipping electrode 3					Before dipping electrode 4					Before dipping electrode 5					After dipping electrode 1					After dipping electrode 2					After dipping electrode 3					After dipping electrode 4					After dipping electrode 5
Measurement: C Imaginary / C Real		Fit: C Imaginary / C Real			Measurement: C Imaginary / C Real		Fit: C Imaginary / C Real			Measurement: C Imaginary / C Real		Fit: C Imaginary / C Real			Measurement: C Imaginary / C Real		Fit: C Imaginary / C Real			Measurement: C Imaginary / C Real		Fit: C Imaginary / C Real			Measurement: C Imaginary / C Real		Fit: C Imaginary / C Real			Measurement: C Imaginary / C Real		Fit: C Imaginary / C Real			Measurement: C Imaginary / C Real		Fit: C Imaginary / C Real			Measurement: C Imaginary / C Real		Fit: C Imaginary / C Real			Measurement: C Imaginary / C Real		Fit: C Imaginary / C Real
F	F	F	F		F	F	F	F		F	F	F	F		F	F	F	F		F	F	F	F		F	F	F	F		F	F	F	F		F	F	F	F		F	F	F	F		F	F	F	F
3.35935e-09	4.48147e-08	8.16828e-10	4.19421e-08		3.12941e-09	4.62916e-08	8.66401e-10	4.37278e-08		3.09082e-09	4.51814e-08	8.40857e-10	4.23878e-08		3.04798e-09	4.62727e-08	8.55968e-10	4.38062e-08		3.13562e-09	4.56251e-08	9.59262e-10	4.30746e-08		8.25186e-09	4.58791e-08	6.56695e-09	4.59112e-08		7.22002e-09	4.02606e-08	5.24876e-09	3.99864e-08		6.58175e-09	4.00192e-08	5.08662e-09	4.01077e-08		8.007e-09	4.11831e-08	6.38434e-09	4.13678e-08		6.87677e-09	4.06085e-08	5.31662e-09	4.06979e-08
3.79902e-09	5.61934e-08	1.28164e-09	5.27748e-08		3.50639e-09	5.80023e-08	1.36e-09	5.50217e-08		3.38775e-09	5.66005e-08	1.31867e-09	5.33342e-08		3.35636e-09	5.80196e-08	1.3451e-09	5.51227e-08		3.57016e-09	5.71924e-08	1.50451e-09	5.41935e-08		1.13076e-08	5.75466e-08	1.00169e-08	5.69592e-08		9.79555e-09	5.04209e-08	8.05577e-09	4.97236e-08		8.96321e-09	5.01907e-08	7.80307e-09	4.99023e-08		1.10498e-08	5.15527e-08	9.78621e-09	5.12614e-08		9.33184e-09	5.08894e-08	8.18345e-09	5.06277e-08
5.884e-09	7.00796e-08	2.01043e-09	6.63927e-08		5.46524e-09	7.23836e-08	2.13425e-09	6.92192e-08		5.37662e-09	7.0626e-08	2.06742e-09	6.7094e-08		5.32884e-09	7.23903e-08	2.11322e-09	6.93498e-08		5.66172e-09	7.14052e-08	2.3589e-09	6.81662e-08		1.70161e-08	7.03784e-08	1.51731e-08	7.02468e-08		1.46153e-08	6.16943e-08	1.22895e-08	6.15097e-08		1.34566e-08	6.1674e-08	1.19018e-08	6.17848e-08		1.64296e-08	6.28401e-08	1.48841e-08	6.30802e-08		1.40249e-08	6.24362e-08	1.25213e-08	6.26518e-08
8.41235e-09	8.71529e-08	3.15246e-09	8.35016e-08		7.82819e-09	9.01721e-08	3.34802e-09	8.70558e-08		7.77983e-09	8.7894e-08	3.24005e-09	8.43796e-08		7.63895e-09	9.02473e-08	3.31882e-09	8.72258e-08		8.20664e-09	8.88927e-08	3.69682e-09	8.5712e-08		2.47671e-08	8.54191e-08	2.27644e-08	8.59136e-08		2.10496e-08	7.49454e-08	1.85904e-08	7.55247e-08		1.96927e-08	7.53159e-08	1.80089e-08	7.59647e-08		2.37273e-08	7.59602e-08	2.23904e-08	7.68565e-08		2.04056e-08	7.60682e-08	1.89981e-08	7.69506e-08
1.16754e-08	1.08293e-07	4.9407e-09	1.04978e-07		1.10388e-08	1.12283e-07	5.24936e-09	1.09444e-07		1.06955e-08	1.09426e-07	5.07509e-09	1.06075e-07		1.05878e-08	1.12419e-07	5.20967e-09	1.09667e-07		1.15275e-08	1.1071e-07	5.78989e-09	1.0772e-07		3.53414e-08	1.02759e-07	3.37106e-08	1.03868e-07		3.00194e-08	9.02092e-08	2.77943e-08	9.17651e-08		2.8186e-08	9.12052e-08	2.69499e-08	9.24866e-08		3.37415e-08	9.095e-08	3.3175e-08	9.2348e-08		2.93042e-08	9.20334e-08	2.84873e-08	9.35084e-08
1.59885e-08	1.34703e-07	7.73771e-09	1.31901e-07		1.50212e-08	1.39718e-07	8.2244e-09	1.37508e-07		1.49335e-08	1.36029e-07	7.94342e-09	1.33268e-07		1.46926e-08	1.40125e-07	8.17209e-09	1.37802e-07		1.60375e-08	1.37607e-07	9.05983e-09	1.3528e-07		4.96519e-08	1.22111e-07	4.9057e-08	1.23629e-07		4.21507e-08	1.07625e-07	4.08959e-08	1.09895e-07		3.9914e-08	1.09385e-07	3.97268e-08	1.11086e-07		4.71924e-08	1.0756e-07	4.81572e-08	1.08882e-07		4.1316e-08	1.10276e-07	4.20294e-08	1.11953e-07
2.18249e-08	1.6719e-07	1.21056e-08	1.65587e-07		2.06809e-08	1.73659e-07	1.28719e-08	1.72617e-07		2.06976e-08	1.68986e-07	1.24195e-08	1.67284e-07		2.0215e-08	1.74406e-07	1.28061e-08	1.73008e-07		2.22091e-08	1.70886e-07	1.41582e-08	1.69707e-07		6.89259e-08	1.42747e-07	6.97904e-08	1.44173e-07		5.84106e-08	1.26528e-07	5.89089e-08	1.29077e-07		5.58814e-08	1.29382e-07	5.73984e-08	1.31018e-07		6.5363e-08	1.24786e-07	6.80655e-08	1.25234e-07		5.78202e-08	1.30225e-07	6.06772e-08	1.31373e-07
2.99387e-08	2.07481e-07	1.89111e-08	2.07615e-07		2.8999e-08	2.15982e-07	2.01151e-08	2.16408e-07		2.8683e-08	2.09681e-07	1.93879e-08	2.0971e-07		2.84209e-08	2.16772e-07	2.00384e-08	2.16932e-07		3.11843e-08	2.11997e-07	2.20844e-08	2.12554e-07		9.36646e-08	1.63435e-07	9.65164e-08	1.63877e-07		7.98586e-08	1.45878e-07	8.25791e-08	1.47867e-07		7.70995e-08	1.50517e-07	8.0819e-08	1.50929e-07		8.88025e-08	1.41568e-07	9.30734e-08	1.39679e-07		8.01729e-08	1.51069e-07	8.51818e-08	1.50211e-07
4.16965e-08	2.56849e-07	2.94787e-08	2.59822e-07		4.07336e-08	2.68035e-07	3.13646e-08	2.70782e-07		4.05015e-08	2.60009e-07	3.01989e-08	2.62389e-07		4.02713e-08	2.69558e-07	3.12878e-08	2.71489e-07		4.41885e-08	2.62239e-07	3.43547e-08	2.65586e-07		1.25084e-07	1.82234e-07	1.29067e-07	1.80696e-07		1.07172e-07	1.64348e-07	1.11984e-07	1.64308e-07		1.04775e-07	1.71302e-07	1.10248e-07	1.689e-07		1.17832e-07	1.55643e-07	1.22451e-07	1.50312e-07		1.09278e-07	1.71122e-07	1.15555e-07	1.6637e-07
5.84567e-08	3.17235e-07	4.58077e-08	3.24251e-07		5.8107e-08	3.31564e-07	4.87473e-08	3.37838e-07		5.74665e-08	3.21065e-07	4.68861e-08	3.2736e-07		5.78358e-08	3.33494e-07	4.86982e-08	3.38795e-07		6.281e-08	3.23383e-07	5.32321e-08	3.30677e-07		1.61735e-07	1.97031e-07	1.6624e-07	1.92637e-07		1.40431e-07	1.79449e-07	1.4619e-07	1.76328e-07		1.39159e-07	1.88942e-07	1.44969e-07	1.82787e-07		1.51599e-07	1.64298e-07	1.54492e-07	1.55642e-07		1.45372e-07	1.86763e-07	1.50704e-07	1.77676e-07
8.35591e-08	3.90679e-07	7.08562e-08	4.02981e-07		8.35614e-08	4.09192e-07	7.54059e-08	4.19686e-07		8.27162e-08	3.95336e-07	7.24522e-08	4.06685e-07		8.39886e-08	4.12086e-07	7.54445e-08	4.20981e-07		8.95909e-08	3.97165e-07	8.20099e-08	4.09568e-07		2.02787e-07	2.05372e-07	2.05904e-07	1.98379e-07		1.78237e-07	1.88912e-07	1.83234e-07	1.82383e-07		1.79668e-07	2.0102e-07	1.83187e-07	1.90834e-07		1.87519e-07	1.65582e-07	1.86886e-07	1.55146e-07		1.86696e-07	1.95796e-07	1.8845e-07	1.82581e-07
1.19104e-07	4.78929e-07	1.08873e-07	4.97764e-07		1.21461e-07	5.02175e-07	1.15841e-07	5.18049e-07		1.18957e-07	4.83963e-07	1.11196e-07	5.02076e-07		1.22272e-07	5.05617e-07	1.16084e-07	5.19784e-07		1.29371e-07	4.8504e-07	1.25298e-07	5.0339e-07		2.44824e-07	2.06073e-07	2.45527e-07	1.97718e-07		2.18329e-07	1.91197e-07	2.20578e-07	1.82012e-07		2.23111e-07	2.04722e-07	2.22388e-07	1.92288e-07		2.22381e-07	1.59447e-07	2.17415e-07	1.49441e-07		2.29882e-07	1.95322e-07	2.26063e-07	1.80751e-07
1.70872e-07	5.82303e-07	1.65681e-07	6.09346e-07		1.7637e-07	6.11803e-07	1.76187e-07	6.33518e-07		1.71291e-07	5.88977e-07	1.68984e-07	6.14195e-07		1.77698e-07	6.14659e-07	1.76845e-07	6.35789e-07		1.84834e-07	5.87208e-07	1.89164e-07	6.11842e-07		2.84296e-07	1.99766e-07	2.82881e-07	1.91565e-07		2.56653e-07	1.85814e-07	2.55849e-07	1.75959e-07		2.65636e-07	1.99896e-07	2.60047e-07	1.87631e-07		2.52131e-07	1.476e-07	2.44547e-07	1.3996e-07		2.70204e-07	1.85477e-07	2.61082e-07	1.73138e-07
2.44873e-07	7.01178e-07	2.4869e-07	7.36367e-07		2.53719e-07	7.36881e-07	2.6418e-07	7.64383e-07		2.44768e-07	7.0838e-07	2.53236e-07	7.41555e-07		2.57293e-07	7.40234e-07	2.65595e-07	7.67225e-07		2.64983e-07	7.03423e-07	2.80836e-07	7.31995e-07		3.20454e-07	1.88291e-07	3.16525e-07	1.8152e-07		2.9149e-07	1.74489e-07	2.87433e-07	1.6579e-07		3.0411e-07	1.87877e-07	2.94299e-07	1.78303e-07		2.76627e-07	1.32671e-07	2.67649e-07	1.2838e-07		3.04494e-07	1.69251e-07	2.91934e-07	1.61513e-07
3.46569e-07	8.31448e-07	3.66212e-07	8.73892e-07		3.6366e-07	8.74719e-07	3.88347e-07	9.05092e-07		3.48434e-07	8.39942e-07	3.72195e-07	8.79057e-07		3.68439e-07	8.79016e-07	3.91011e-07	9.08375e-07		3.74532e-07	8.29584e-07	4.07501e-07	8.56947e-07		3.50694e-07	1.74588e-07	3.45912e-07	1.69321e-07		3.20856e-07	1.59727e-07	3.14664e-07	1.5331e-07		3.36007e-07	1.71834e-07	3.24224e-07	1.66124e-07		2.95718e-07	1.17259e-07	2.86821e-07	1.16167e-07		3.31365e-07	1.50661e-07	3.18073e-07	1.47809e-07
4.84574e-07	9.69093e-07	5.2557e-07	1.01203e-06		5.11187e-07	1.01784e-06	5.55899e-07	1.04488e-06		4.8753e-07	9.8153e-07	5.32996e-07	1.01666e-06		5.19194e-07	1.02044e-06	5.60396e-07	1.04816e-06		5.2128e-07	9.56282e-07	5.73861e-07	9.75067e-07		3.76524e-07	1.59728e-07	3.71183e-07	1.56448e-07		3.48961e-07	1.43999e-07	3.37641e-07	1.40085e-07		3.60968e-07	1.54275e-07	3.49745e-07	1.52777e-07		3.14042e-07	1.02017e-07	3.02587e-07	1.04358e-07		3.52512e-07	1.31854e-07	3.39741e-07	1.33638e-07
6.65937e-07	1.10236e-06	7.29798e-07	1.13573e-06		7.05021e-07	1.15632e-06	7.69202e-07	1.16781e-06		6.6793e-07	1.11672e-06	7.38361e-07	1.1393e-06		7.14205e-07	1.1568e-06	7.76015e-07	1.17019e-06		7.10755e-07	1.07096e-06	7.78773e-07	1.07107e-06		4.01641e-07	1.45108e-07	3.92868e-07	1.43952e-07		3.67232e-07	1.29099e-07	3.56909e-07	1.27238e-07		3.85207e-07	1.36528e-07	3.71316e-07	1.39527e-07		3.23771e-07	8.97999e-08	3.15616e-07	9.3565e-08		3.7169e-07	1.14062e-07	3.57595e-07	1.20104e-07
8.86816e-07	1.21784e-06	9.73921e-07	1.22725e-06		9.48176e-07	1.2711e-06	1.02202e-06	1.25565e-06		8.96223e-07	1.23594e-06	9.82982e-07	1.22942e-06		9.55337e-07	1.26771e-06	1.0312e-06	1.25578e-06		9.39566e-07	1.16325e-06	1.01271e-06	1.12987e-06		4.18722e-07	1.33455e-07	4.11638e-07	1.32474e-07		3.82229e-07	1.1496e-07	3.73172e-07	1.15442e-07		4.00597e-07	1.2178e-07	3.89622e-07	1.2718e-07		3.33579e-07	8.01323e-08	3.26554e-07	8.40668e-08		3.81957e-07	9.97338e-08	3.72419e-07	1.07833e-07
1.15015e-06	1.29777e-06	1.24331e-06	1.27156e-06		1.22496e-06	1.34231e-06	1.29823e-06	1.29369e-06		1.16592e-06	1.31658e-06	1.25207e-06	1.27242e-06		1.2322e-06	1.33478e-06	1.30909e-06	1.29011e-06		1.19769e-06	1.20734e-06	1.25852e-06	1.14208e-06		4.3396e-07	1.22528e-07	4.28146e-07	1.22326e-07		3.94255e-07	1.03942e-07	3.87117e-07	1.0502e-07		4.13982e-07	1.09558e-07	4.05373e-07	1.16154e-07		3.40302e-07	7.15627e-08	3.35946e-07	7.59266e-08		3.90792e-07	8.81607e-08	3.84941e-07	9.70931e-08
1.4333e-06	1.32533e-06	1.51653e-06	1.26238e-06		1.52221e-06	1.35001e-06	1.57538e-06	1.27687e-06		1.45754e-06	1.33808e-06	1.52435e-06	1.26249e-06		1.53163e-06	1.3413e-06	1.58648e-06	1.26848e-06		1.46434e-06	1.18839e-06	1.49627e-06	1.10801e-06		4.48076e-07	1.13162e-07	4.42956e-07	1.13605e-07		4.05359e-07	9.44643e-08	3.99334e-07	9.60614e-08		4.25959e-07	1.00088e-07	4.19196e-07	1.06604e-07		3.47191e-07	6.48402e-08	3.44222e-07	6.90825e-08		3.99678e-07	7.96972e-08	3.9577e-07	8.79239e-08
1.71534e-06	1.29305e-06	1.77211e-06	1.20476e-06		1.81189e-06	1.29509e-06	1.83188e-06	1.21174e-06		1.74549e-06	1.29488e-06	1.77879e-06	1.20494e-06		1.81395e-06	1.28572e-06	1.84139e-06	1.19818e-06		1.70851e-06	1.12285e-06	1.70967e-06	1.03713e-06		4.61617e-07	1.06341e-07	4.56523e-07	1.06275e-07		4.15472e-07	8.61723e-08	4.10291e-07	8.85163e-08		4.36604e-07	9.12359e-08	4.31603e-07	9.85161e-08		3.53396e-07	5.88242e-08	3.51703e-07	6.34116e-08		4.06588e-07	7.20757e-08	4.05378e-07	8.02372e-08
1.97082e-06	1.21093e-06	1.99505e-06	1.11229e-06		2.05688e-06	1.19616e-06	2.05343e-06	1.11303e-06		1.99992e-06	1.20153e-06	2.00082e-06	1.1133e-06		2.06311e-06	1.17862e-06	2.05966e-06	1.09476e-06		1.91425e-06	1.0191e-06	1.88997e-06	9.43602e-07		4.73148e-07	9.96145e-08	4.692e-07	1.0023e-07		4.24732e-07	7.9635e-08	4.20349e-07	8.22646e-08		4.45478e-07	8.44293e-08	4.42991e-07	9.17895e-08		3.59012e-07	5.43367e-08	3.58627e-07	5.87686e-08		4.13685e-07	6.61484e-08	4.1412e-07	7.38837e-08
2.18515e-06	1.09174e-06	2.17935e-06	1.00133e-06		2.26377e-06	1.06308e-06	2.23502e-06	9.97542e-07		2.20158e-06	1.08208e-06	2.18473e-06	1.00366e-06		2.25718e-06	1.04834e-06	2.23678e-06	9.75506e-07		2.07212e-06	8.93292e-07	2.03598e-06	8.4122e-07		4.85973e-07	9.39312e-08	4.81257e-07	9.5334e-08		4.32989e-07	7.35116e-08	4.29773e-07	7.7157e-08		4.53907e-07	7.86061e-08	4.53658e-07	8.62812e-08		3.65436e-07	5.10777e-08	3.65164e-07	5.50078e-08		4.20162e-07	6.13149e-08	4.22255e-07	6.86938e-08
2.3547e-06	9.67247e-07	2.32645e-06	8.86032e-07		2.41742e-06	9.29155e-07	2.37896e-06	8.79319e-07		2.36879e-06	9.51225e-07	2.33204e-06	8.89856e-07		2.4091e-06	9.08547e-07	2.3756e-06	8.54618e-07		2.19601e-06	7.74152e-07	2.15143e-06	7.40398e-07		4.9655e-07	8.94855e-08	4.92893e-07	9.14424e-08		4.41235e-07	6.96136e-08	4.38761e-07	7.30403e-08		4.6292e-07	7.47999e-08	4.63827e-07	8.18375e-08		3.70023e-07	4.78773e-08	3.71439e-07	5.19938e-08		4.26224e-07	5.77453e-08	4.29971e-07	6.45003e-08
2.48552e-06	8.41532e-07	2.44193e-06	7.76111e-07		2.5364e-06	8.01411e-07	2.49133e-06	7.67726e-07		2.49364e-06	8.24107e-07	2.44823e-06	7.81379e-07		2.52383e-06	7.80214e-07	2.48267e-06	7.41345e-07		2.28212e-06	6.65937e-07	2.24215e-06	6.47495e-07		5.07325e-07	8.55926e-08	5.04259e-07	8.84175e-08		4.48884e-07	6.58379e-08	4.47456e-07	6.97695e-08		4.71592e-07	7.15154e-08	4.73661e-07	7.83089e-08		3.75207e-07	4.54272e-08	3.7754e-07	4.96061e-08		4.32593e-07	5.47703e-08	4.37404e-07	6.11492e-08
2.58194e-06	7.25162e-07	2.53257e-06	6.76959e-07		2.6197e-06	6.87326e-07	2.57917e-06	6.67759e-07		2.58078e-06	7.12348e-07	2.53997e-06	6.835e-07		2.602e-06	6.65278e-07	2.5653e-06	6.40461e-07		2.34715e-06	5.74683e-07	2.31405e-06	5.65533e-07		5.17712e-07	8.26807e-08	5.15466e-07	8.61333e-08		4.56533e-07	6.3103e-08	4.55963e-07	6.72141e-08		4.79631e-07	6.87972e-08	4.83282e-07	7.5559e-08		3.80389e-07	4.36278e-08	3.83532e-07	4.77406e-08		4.38739e-07	5.23952e-08	4.44651e-07	5.85043e-08
2.65388e-06	6.24528e-07	2.60471e-06	5.90733e-07		2.6824e-06	5.90353e-07	2.64888e-06	5.81251e-07		2.64985e-06	6.14768e-07	2.61345e-06	5.98333e-07		2.66172e-06	5.68335e-07	2.63e-06	5.53565e-07		2.39615e-06	4.97619e-07	2.37218e-06	4.95298e-07		5.28094e-07	8.0359e-08	5.266e-07	8.44785e-08		4.63871e-07	6.07529e-08	4.6436e-07	6.526e-08		4.87734e-07	6.69489e-08	4.92777e-07	7.34667e-08		3.85537e-07	4.32288e-08	3.89461e-07	4.63087e-08		4.44809e-07	5.20544e-08	4.51784e-07	5.64482e-08
2.70736e-06	5.38029e-07	2.6635e-06	5.17573e-07		2.73114e-06	5.10162e-07	2.70558e-06	5.08114e-07		2.70333e-06	5.33824e-07	2.67374e-06	5.26026e-07		2.7074e-06	4.88203e-07	2.68196e-06	4.80376e-07		2.43516e-06	4.34049e-07	2.42052e-06	4.36297e-07		5.38415e-07	7.97069e-08	5.37723e-07	8.33563e-08		4.71461e-07	5.99272e-08	4.72704e-07	6.38092e-08		4.9627e-07	6.6604e-08	5.02214e-07	7.19276e-08		3.90443e-07	4.21974e-08	3.95361e-07	4.52359e-08		4.50744e-07	5.06821e-08	4.58853e-07	5.48809e-08
2.75121e-06	4.68932e-07	2.71287e-06	4.56541e-07		2.77104e-06	4.45719e-07	2.75314e-06	4.47261e-07		2.74592e-06	4.66771e-07	2.72469e-06	4.65669e-07		2.74207e-06	4.23373e-07	2.72503e-06	4.19662e-07		2.46932e-06	3.82135e-07	2.46198e-06	3.87416e-07		5.48228e-07	7.83936e-08	5.48886e-07	8.26842e-08		4.78584e-07	5.8793e-08	4.81039e-07	6.27789e-08		5.04547e-07	6.58649e-08	5.11643e-07	7.08523e-08		3.9544e-07	4.16341e-08	4.0126e-07	4.44601e-08		4.57109e-07	4.97524e-08	4.65899e-07	5.37188e-08
2.78961e-06	4.11976e-07	2.75568e-06	4.0623e-07		2.80632e-06	3.9356e-07	2.79435e-06	3.97197e-07		2.78558e-06	4.14739e-07	2.76914e-06	4.15892e-07		2.77248e-06	3.69925e-07	2.76197e-06	3.69828e-07		2.4988e-06	3.42795e-07	2.49867e-06	3.47328e-07		5.58264e-07	7.76484e-08	5.60127e-07	8.23922e-08		4.86152e-07	5.81322e-08	4.89397e-07	6.20991e-08		5.12834e-07	6.52156e-08	5.21101e-07	7.01656e-08		4.00714e-07	4.11778e-08	4.07175e-07	4.39298e-08		4.63156e-07	4.95972e-08	4.72949e-07	5.28918e-08
2.82144e-06	3.64176e-07	2.79395e-06	3.65123e-07		2.83324e-06	3.5072e-07	2.8312e-06	3.56349e-07		2.81844e-06	3.71768e-07	2.80907e-06	3.75209e-07		2.79822e-06	3.28421e-07	2.7947e-06	3.29237e-07		2.52623e-06	3.11273e-07	2.53208e-06	3.14702e-07		5.67773e-07	7.7492e-08	5.71475e-07	8.24214e-08		4.92872e-07	5.77864e-08	4.97804e-07	6.17117e-08		5.20601e-07	6.53684e-08	5.3062e-07	6.98041e-08		4.05398e-07	4.08367e-08	4.13121e-07	4.36022e-08		4.69019e-07	4.9698e-08	4.80024e-07	5.23422e-08
2.84779e-06	3.24312e-07	2.82911e-06	3.31768e-07		2.86264e-06	3.128e-07	2.86504e-06	3.23237e-07		2.84754e-06	3.35489e-07	2.84589e-06	3.42197e-07		2.82221e-06	2.91626e-07	2.82456e-06	2.96365e-07		2.55081e-06	2.8268e-07	2.56324e-06	2.88321e-07		5.77983e-07	7.71105e-08	5.82956e-07	8.27224e-08		5.00049e-07	5.74343e-08	5.06278e-07	6.15682e-08		5.29334e-07	6.53123e-08	5.4022e-07	6.97151e-08		4.10584e-07	4.07718e-08	4.19111e-07	4.34424e-08		4.75535e-07	4.97743e-08	4.87143e-07	5.2022e-08
2.86816e-06	2.94664e-07	2.86213e-06	3.04861e-07		2.88062e-06	2.88311e-07	2.89684e-06	2.96543e-07		2.86937e-06	3.06153e-07	2.88059e-06	3.15575e-07		2.83849e-06	2.65395e-07	2.85247e-06	2.69875e-07		2.57141e-06	2.6364e-07	2.59285e-06	2.67113e-07		5.86642e-07	7.7705e-08	5.9459e-07	8.32543e-08		5.06854e-07	5.7759e-08	5.14836e-07	6.16286e-08		5.36851e-07	6.62892e-08	5.49923e-07	6.9855e-08		4.15021e-07	4.13932e-08	4.25154e-07	4.34216e-08		4.81129e-07	5.05623e-08	4.94318e-07	5.18917e-08
2.89566e-06	2.74551e-07	2.89371e-06	2.83276e-07		2.90859e-06	2.68794e-07	2.92725e-06	2.75136e-07		2.90338e-06	2.88852e-07	2.91385e-06	2.94234e-07		2.86124e-06	2.46522e-07	2.87905e-06	2.48619e-07		2.59929e-06	2.4989e-07	2.62144e-06	2.50162e-07		5.97782e-07	7.92687e-08	6.06393e-07	8.39828e-08		5.14811e-07	5.87711e-08	5.2349e-07	6.18598e-08		5.46155e-07	6.77702e-08	5.59741e-07	7.01872e-08		4.20775e-07	4.24436e-08	4.31256e-07	4.3516e-08		4.88124e-07	5.19415e-08	5.01559e-07	5.19189e-08
2.91277e-06	2.55351e-07	2.92432e-06	2.66061e-07		2.92659e-06	2.54236e-07	2.95673e-06	2.58059e-07		2.92307e-06	2.71753e-07	2.94615e-06	2.77235e-07		2.87821e-06	2.33002e-07	2.90474e-06	2.31639e-07		2.61817e-06	2.39667e-07	2.64934e-06	2.36701e-07		6.07162e-07	8.09314e-08	6.18379e-07	8.48798e-08		5.21686e-07	5.97101e-08	5.32251e-07	6.22344e-08		5.54167e-07	6.97132e-08	5.69688e-07	7.0682e-08		4.25563e-07	4.36301e-08	4.37423e-07	4.37063e-08		4.93936e-07	5.31161e-08	5.08874e-07	5.20771e-08
2.93971e-06	2.45355e-07	2.9543e-06	2.52418e-07		2.95222e-06	2.4537e-07	2.9856e-06	2.44518e-07		2.95272e-06	2.63451e-07	2.97783e-06	2.6379e-07		2.90203e-06	2.22187e-07	2.92984e-06	2.18138e-07		2.64288e-06	2.32719e-07	2.67681e-06	2.26092e-07		6.18402e-07	8.36202e-08	6.30561e-07	8.59218e-08		5.29561e-07	6.16019e-08	5.41128e-07	6.273e-08		5.63648e-07	7.17943e-08	5.79775e-07	7.13144e-08		4.31266e-07	4.50154e-08	4.43662e-07	4.39767e-08		5.01416e-07	5.48353e-08	5.16272e-07	5.23444e-08
2.95754e-06	2.34695e-07	2.98388e-06	2.4169e-07		2.9728e-06	2.37154e-07	3.01409e-06	2.33858e-07		2.9747e-06	2.53901e-07	3.00912e-06	2.53249e-07		2.91927e-06	2.12881e-07	2.95456e-06	2.07464e-07		2.66445e-06	2.2781e-07	2.70402e-06	2.17808e-07		6.28381e-07	8.59141e-08	6.42949e-07	8.70895e-08		5.36988e-07	6.34971e-08	5.50127e-07	6.33281e-08		5.72428e-07	7.45063e-08	5.9001e-07	7.20643e-08		4.3665e-07	4.68987e-08	4.49975e-07	4.4314e-08		5.07799e-07	5.69108e-08	5.23756e-07	5.2703e-08
2.98869e-06	2.2838e-07	3.01323e-06	2.33337e-07		3.00465e-06	2.31793e-07	3.04236e-06	2.25542e-07		3.00736e-06	2.48004e-07	3.0402e-06	2.45076e-07		2.94616e-06	2.08603e-07	2.97906e-06	1.99082e-07		2.69438e-06	2.2376e-07	2.7311e-06	2.11419e-07		6.40968e-07	8.91759e-08	6.55553e-07	8.83672e-08		5.46739e-07	6.58453e-08	5.59256e-07	6.40136e-08		5.83839e-07	7.78142e-08	6.00401e-07	7.29147e-08		4.43705e-07	4.90043e-08	4.56367e-07	4.47079e-08		5.16722e-07	5.96519e-08	5.31333e-07	5.31382e-08
3.00977e-06	2.23508e-07	3.04248e-06	2.26915e-07		3.02649e-06	2.29546e-07	3.07052e-06	2.19129e-07		3.03255e-06	2.45433e-07	3.07119e-06	2.38834e-07		2.96786e-06	2.04206e-07	3.00343e-06	1.92558e-07		2.71856e-06	2.242e-07	2.75814e-06	2.06572e-07		6.52002e-07	9.28935e-08	6.68381e-07	8.97419e-08		5.5491e-07	6.86578e-08	5.6852e-07	6.47741e-08		5.93575e-07	8.12622e-08	6.10955e-07	7.38521e-08		4.49878e-07	5.09629e-08	4.6284e-07	4.51496e-08		5.23887e-07	6.25838e-08	5.39007e-07	5.36382e-08
3.02999e-06	2.20437e-07	3.07172e-06	2.22065e-07		3.04924e-06	2.26552e-07	3.09866e-06	2.14264e-07		3.05943e-06	2.42685e-07	3.10219e-06	2.34163e-07		2.98654e-06	2.03203e-07	3.02775e-06	1.87537e-07		2.74259e-06	2.22897e-07	2.78522e-06	2.0298e-07		6.64722e-07	9.70667e-08	6.81442e-07	9.12028e-08		5.63807e-07	7.13121e-08	5.77923e-07	6.55994e-08		6.03748e-07	8.47816e-08	6.21678e-07	7.48651e-08		4.56268e-07	5.35482e-08	4.69398e-07	4.5632e-08		5.31232e-07	6.53014e-08	5.46781e-07	5.41932e-08
3.05354e-06	2.19498e-07	3.101e-06	2.18492e-07		3.07549e-06	2.30242e-07	3.12685e-06	2.10654e-07		3.0839e-06	2.40013e-07	3.13326e-06	2.30772e-07		3.00803e-06	2.04157e-07	3.05209e-06	1.83735e-07		2.76551e-06	2.2306e-07	2.81238e-06	2.00408e-07		6.76878e-07	1.01875e-07	6.94743e-07	9.27413e-08		5.72728e-07	7.47427e-08	5.87471e-07	6.64812e-08		6.149e-07	8.95594e-08	6.32576e-07	7.59447e-08		4.62576e-07	5.65999e-08	4.76042e-07	4.61495e-08		5.39939e-07	6.86496e-08	5.54658e-07	5.47953e-08
3.0854e-06	2.20228e-07	3.13039e-06	2.15958e-07		3.10562e-06	2.33683e-07	3.15512e-06	2.08064e-07		3.11802e-06	2.42624e-07	3.16446e-06	2.28422e-07		3.03629e-06	2.01285e-07	3.07648e-06	1.80918e-07		2.7982e-06	2.2896e-07	2.83966e-06	1.98668e-07		6.91116e-07	1.07568e-07	7.08291e-07	9.43503e-08		5.83449e-07	7.9462e-08	5.97168e-07	6.74127e-08		6.27702e-07	9.47193e-08	6.43654e-07	7.70832e-08		4.70801e-07	6.02129e-08	4.82776e-07	4.66973e-08		5.49357e-07	7.27652e-08	5.62642e-07	5.5438e-08
3.11187e-06	2.22342e-07	3.15992e-06	2.14268e-07		3.13407e-06	2.34857e-07	3.18353e-06	2.06303e-07		3.14446e-06	2.41095e-07	3.19582e-06	2.26922e-07		3.05873e-06	2.06547e-07	3.10095e-06	1.789e-07		2.82497e-06	2.33042e-07	2.8671e-06	1.97605e-07		7.05955e-07	1.12097e-07	7.22094e-07	9.60241e-08		5.93393e-07	8.31142e-08	6.07018e-07	6.83886e-08		6.40451e-07	9.98055e-08	6.54917e-07	7.82746e-08		4.78717e-07	6.38947e-08	4.89601e-07	4.72717e-08		5.59149e-07	7.67784e-08	5.70735e-07	5.61161e-08
3.13583e-06	2.26138e-07	3.18962e-06	2.13266e-07		3.16424e-06	2.39745e-07	3.21209e-06	2.05215e-07		3.17726e-06	2.49821e-07	3.22738e-06	2.26114e-07		3.08436e-06	2.09142e-07	3.12553e-06	1.77528e-07		2.85539e-06	2.34074e-07	2.89472e-06	1.97093e-07		7.20695e-07	1.1915e-07	7.36157e-07	9.77582e-08		6.03805e-07	8.80435e-08	6.17024e-07	6.94043e-08		6.53705e-07	1.0513e-07	6.6637e-07	7.95139e-08		4.86749e-07	6.72506e-08	4.96519e-07	4.78697e-08		5.69744e-07	8.16889e-08	5.78939e-07	5.68252e-08
3.16276e-06	2.27084e-07	3.21952e-06	2.12825e-07		3.19764e-06	2.42931e-07	3.24082e-06	2.04675e-07		3.20902e-06	2.55987e-07	3.25917e-06	2.25871e-07		3.11032e-06	2.1115e-07	3.15024e-06	1.76681e-07		2.88279e-06	2.44762e-07	2.92253e-06	1.97031e-07		7.36998e-07	1.25632e-07	7.50486e-07	9.95489e-08		6.16924e-07	9.33355e-08	6.27191e-07	7.04561e-08		6.68511e-07	1.12146e-07	6.78017e-07	8.07972e-08		4.96319e-07	7.17778e-08	5.03532e-07	4.84886e-08		5.80438e-07	8.57199e-08	5.87258e-07	5.75621e-08
3.19891e-06	2.40666e-07	3.24963e-06	2.1284e-07		3.23124e-06	2.52028e-07	3.26975e-06	2.04581e-07		3.25093e-06	2.66081e-07	3.29119e-06	2.2609e-07		3.13891e-06	2.23041e-07	3.17509e-06	1.76258e-07		2.91815e-06	2.54599e-07	2.95056e-06	1.97338e-07		7.53596e-07	1.33146e-07	7.65089e-07	1.01393e-07		6.28835e-07	9.89406e-08	6.37521e-07	7.15413e-08		6.82083e-07	1.18298e-07	6.89863e-07	8.21213e-08		5.05629e-07	7.61777e-08	5.10642e-07	4.91265e-08		5.93191e-07	9.0819e-08	5.95694e-07	5.83237e-08
3.22583e-06	2.47636e-07	3.27996e-06	2.13229e-07		3.25233e-06	2.58982e-07	3.29889e-06	2.04851e-07		3.26967e-06	2.71102e-07	3.32347e-06	2.26688e-07		3.14366e-06	2.26257e-07	3.20009e-06	1.76181e-07		2.93879e-06	2.5646e-07	2.97881e-06	1.97946e-07		7.69077e-07	1.4077e-07	7.79972e-07	1.03289e-07		6.39761e-07	1.04735e-07	6.48017e-07	7.26575e-08		6.96723e-07	1.25218e-07	7.01912e-07	8.34836e-08		5.14608e-07	8.14152e-08	5.1785e-07	4.97819e-08		6.01207e-07	9.66227e-08	6.04248e-07	5.9108e-08
3.27281e-06	2.52743e-07	3.31054e-06	2.13924e-07		3.31677e-06	2.63734e-07	3.32825e-06	2.05419e-07		3.33644e-06	2.81849e-07	3.35603e-06	2.27597e-07		3.19679e-06	2.07852e-07	3.22526e-06	1.76384e-07		2.94215e-06	2.17979e-07	3.0073e-06	1.98801e-07		7.93707e-07	1.49607e-07	7.9514e-07	1.05235e-07		6.59259e-07	1.11219e-07	6.58684e-07	7.38029e-08		7.19536e-07	1.34234e-07	7.14168e-07	8.48821e-08		5.28827e-07	8.82014e-08	5.25159e-07	5.04533e-08		6.19715e-07	1.03427e-07	6.12923e-07	5.99131e-08
3.30785e-06	2.56322e-07	3.34137e-06	2.1487e-07		3.34478e-06	2.77419e-07	3.35784e-06	2.0623e-07		3.36445e-06	2.83617e-07	3.38887e-06	2.28761e-07		3.23686e-06	2.40488e-07	3.25059e-06	1.76816e-07		3.02948e-06	2.78029e-07	3.03603e-06	1.99861e-07		8.12094e-07	1.59482e-07	8.106e-07	1.07228e-07		6.72822e-07	1.20174e-07	6.69524e-07	7.49759e-08		7.35577e-07	1.43865e-07	7.26635e-07	8.63152e-08		5.39092e-07	9.42011e-08	5.3257e-07	5.11398e-08		6.32224e-07	1.10545e-07	6.21721e-07	6.07375e-08
3.32509e-06	2.56103e-07	3.37246e-06	2.16022e-07		3.38793e-06	2.78452e-07	3.38766e-06	2.07241e-07		3.40986e-06	2.9502e-07	3.422e-06	2.30136e-07		3.27439e-06	2.50106e-07	3.27611e-06	1.77434e-07		3.07335e-06	2.85969e-07	3.06501e-06	2.01089e-07		8.36736e-07	1.70909e-07	8.26357e-07	1.0927e-07		6.88573e-07	1.2895e-07	6.80541e-07	7.61755e-08		7.55543e-07	1.54796e-07	7.39318e-07	8.77817e-08		5.53179e-07	1.01472e-07	5.40085e-07	5.18406e-08		6.46297e-07	1.19243e-07	6.30643e-07	6.15801e-08
3.37554e-06	2.75437e-07	3.40381e-06	2.17346e-07		3.42219e-06	2.90381e-07	3.41773e-06	2.08417e-07		3.44245e-06	2.98635e-07	3.45543e-06	2.31688e-07		3.28557e-06	2.40396e-07	3.30181e-06	1.78205e-07		3.10829e-06	2.92985e-07	3.09426e-06	2.02457e-07		8.56381e-07	1.8254e-07	8.42419e-07	1.11358e-07		7.05987e-07	1.3749e-07	6.91737e-07	7.74007e-08		7.75342e-07	1.65325e-07	7.5222e-07	8.92807e-08		5.6641e-07	1.08714e-07	5.47705e-07	5.2555e-08		6.62411e-07	1.29305e-07	6.39693e-07	6.244e-08

## Sheet: Capacitance calculation
Circuit:	RQ	Title:	Fixed at 51 freqs	Measurement:	Before dipping-Electrode 1				Before dipping
Fixed	Element	Fitted Value	Min Value	Max Value	Unit	Error%			Electrode	R	Q	n	1/n	capacitance (Farad)
FALSE	R 1	37.89	1e-06	1000000000000	Ω	1.021			1	37.89	3.672e-06	0.96	1.04167	2.53637e-06
FALSE	Q 1	3.672e-06	1e-12	0.001	T	1.717			2	36.34	3.674e-06	0.962	1.0395	2.58282e-06
FALSE	n 1	0.96	0	1	ɸ	0.291			3	37.48	3.742e-06	0.958	1.04384	2.53617e-06
									4	36.28	3.519e-06	0.966	1.0352	2.56665e-06
	Chi-Squared:	0.0018	Iterations:	1					5	36.88	3.345e-06	0.959	1.04275	2.27658e-06
Circuit:	RQ	Title:	Fixed at 51 freqs [1]	Measurement:	Before dipping-Electrode 2								average	2.49972e-06
Fixed	Element	Fitted Value	Min Value	Max Value	Unit	Error%							stdev.s	1.2634e-07
FALSE	R 1	36.34	1e-06	1000000000000	Ω	0.846							error %	0.0505416
FALSE	Q 1	3.674e-06	1e-12	0.001	T	1.412
FALSE	n 1	0.962	0	1	ɸ	0.238			After dipping
									Electrode	R	Q	n	1/n	capacitance (Farad)
	Chi-Squared:	0.0012	Iterations:	1					1	33.33	9.908e-07	0.916	1.0917	3.84634e-07
Circuit:	RQ	Title:	Fixed at 51 freqs [2]	Measurement:	Before dipping-Electrode 3				2	38.55	7.928e-07	0.929	1.07643	3.5819e-07
Fixed	Element	Fitted Value	Min Value	Max Value	Unit	Error%			3	38.47	8.696e-07	0.925	1.08108	3.77083e-07
FALSE	R 1	37.48	1e-06	1000000000000	Ω	0.929			4	37.02	6.153e-07	0.939	1.06496	3.07255e-07
FALSE	Q 1	3.742e-06	1e-12	0.001	T	1.555			5	37.96	7.201e-07	0.938	1.0661	3.59558e-07
FALSE	n 1	0.958	0	1	ɸ	0.264							average	3.57344e-07
													stdev.s	3.02031e-08
	Chi-Squared:	0.0015	Iterations:	1									error %	0.084521
Circuit:	RQ	Title:	Fixed at 51 freqs [3]	Measurement:	Before dipping-Electrode 4
Fixed	Element	Fitted Value	Min Value	Max Value	Unit	Error%
FALSE	R 1	36.28	1e-06	1000000000000	Ω	0.815				Average before	2.49972e-06
FALSE	Q 1	3.519e-06	1e-12	0.001	T	1.362				Average after	3.57344e-07
FALSE	n 1	0.966	0	1	ɸ	0.228				Numerical change	-2.14237e-06
										Percent change	0.857046	decreased
	Chi-Squared:	0.0012	Iterations:	1
Circuit:	RQ	Title:	Fixed at 51 freqs [4]	Measurement:	Before dipping-Electrode 5
Fixed	Element	Fitted Value	Min Value	Max Value	Unit	Error%
FALSE	R 1	36.88	1e-06	1000000000000	Ω	0.912
FALSE	Q 1	3.345e-06	1e-12	0.001	T	1.49
FALSE	n 1	0.959	0	1	ɸ	0.25
	Chi-Squared:	0.0014	Iterations:	1
Circuit:	RQ	Title:	Fixed at 51 freqs [5]	Measurement:	After dipping-Electrode 1
Fixed	Element	Fitted Value	Min Value	Max Value	Unit	Error%
FALSE	R 1	33.33	1e-06	1000000000000	Ω	1.045
FALSE	Q 1	9.908e-07	1e-12	0.001	T	1.092
FALSE	n 1	0.916	0	1	ɸ	0.166
	Chi-Squared:	0.0009	Iterations:	1
Circuit:	RQ	Title:	Fixed at 51 freqs [6]	Measurement:	After dipping-Electrode 2
Fixed	Element	Fitted Value	Min Value	Max Value	Unit	Error%
FALSE	R 1	38.55	1e-06	1000000000000	Ω	1.142
FALSE	Q 1	7.928e-07	1e-12	0.001	T	1.224
FALSE	n 1	0.929	0	1	ɸ	0.184
	Chi-Squared:	0.0012	Iterations:	1
Circuit:	RQ	Title:	Fixed at 51 freqs [7]	Measurement:	After dipping-Electrode 3
Fixed	Element	Fitted Value	Min Value	Max Value	Unit	Error%
FALSE	R 1	38.47	1e-06	1000000000000	Ω	1.323
FALSE	Q 1	8.696e-07	1e-12	0.001	T	1.427
FALSE	n 1	0.925	0	1	ɸ	0.216
	Chi-Squared:	0.0016	Iterations:	1
Circuit:	RQ	Title:	Fixed at 51 freqs [8]	Measurement:	After dipping-Electrode 4
Fixed	Element	Fitted Value	Min Value	Max Value	Unit	Error%
FALSE	R 1	37.02	1e-06	1000000000000	Ω	1.387
FALSE	Q 1	6.153e-07	1e-12	0.001	T	1.411
FALSE	n 1	0.939	0	1	ɸ	0.206
	Chi-Squared:	0.0016	Iterations:	1
Circuit:	RQ	Title:	Fixed at 51 freqs [9]	Measurement:	After dipping-Electrode 5
Fixed	Element	Fitted Value	Min Value	Max Value	Unit	Error%
FALSE	R 1	37.96	1e-06	1000000000000	Ω	1.423
FALSE	Q 1	7.201e-07	1e-12	0.001	T	1.52
FALSE	n 1	0.938	0	1	ɸ	0.225
	Chi-Squared:	0.0018	Iterations:	1
