# Supplementary material for: Surface analysis of Metrohm BT220 screen-printed electrodes through electrochemical techniques: importance of pretreatment
Source: Front Chem. 2025 Sep 17;13:1602365. doi: 10.3389/fchem.2025.1602365 (PMC12484216; doi:10.3389/fchem.2025.1602365)
Supplement: Supplementary file 2 [file DataSheet1.zip › Raw data file/Electrochemical_experiments/EIS-baseline.xlsx]

## Sheet: Raw impedance value
Electrode 1								Electrode 2								Electrode 3								Electrode 4								Electrode 5
Fixed at 51 freqs								Fixed at 51 freqs [1]								Fixed at 51 freqs [2]								Fixed at 51 freqs [3]								Fixed at 51 freqs [4]
freq / Hz	neg. Phase / °	Idc / uA	Z / Ohm	Z' / Ohm	Z'' / Ohm	Cs / F		freq / Hz	neg. Phase / °	Idc / uA	Z / Ohm	Z' / Ohm	Z'' / Ohm	Cs / F		freq / Hz	neg. Phase / °	Idc / uA	Z / Ohm	Z' / Ohm	Z'' / Ohm	Cs / F		freq / Hz	neg. Phase / °	Idc / uA	Z / Ohm	Z' / Ohm	Z'' / Ohm	Cs / F		freq / Hz	neg. Phase / °	Idc / uA	Z / Ohm	Z' / Ohm	Z'' / Ohm	Cs / F
100000	2.02599	-2.14577	33.8767	33.8556	1.19764	1.32891e-06		100000	1.89905	-1.66893	35.1402	35.1209	1.1645	1.36673e-06		100000	2.19469	-1.19209	35.4752	35.4492	1.35853	1.17153e-06		100000	1.87476	-1.66893	33.1507	33.1329	1.08452	1.46751e-06		100000	1.8198	-2.14577	34.4879	34.4705	1.09521	1.4532e-06
79432.8	1.63724	-0.214577	34.0213	34.0074	0.972035	2.06129e-06		79432.8	1.52115	-0.166893	35.2286	35.2161	0.935177	2.14253e-06		79432.8	1.91684	-0.166893	35.6192	35.5992	1.19142	1.68173e-06		79432.8	1.5299	-0.166893	33.2611	33.2492	0.888027	2.25628e-06		79432.8	1.49884	-0.214577	34.6142	34.6023	0.905393	2.21301e-06
63095.7	2.50595	0.166893	34.1741	34.1414	1.4942	1.68815e-06		63095.7	2.34881	0.119209	35.3912	35.3615	1.45044	1.73908e-06		63095.7	2.78788	0.214577	35.7926	35.7503	1.7409	1.44893e-06		63095.7	2.43345	0.166893	33.407	33.3769	1.41843	1.77833e-06		63095.7	2.35986	0.166893	34.772	34.7425	1.43176	1.76177e-06
50118.7	3.22199	-0.119209	34.3262	34.2719	1.92929	1.64597e-06		50118.7	2.95404	-0.166893	35.594	35.5467	1.83433	1.73118e-06		50118.7	3.52917	-0.166893	36.0327	35.9643	2.21805	1.43169e-06		50118.7	3.12004	-0.166893	33.5833	33.5335	1.82787	1.7373e-06		50118.7	3.0322	-0.214577	34.9413	34.8924	1.8483	1.7181e-06
39810.7	3.74013	-0.357628	34.4976	34.4242	2.25032	1.77654e-06		39810.7	3.48854	-0.357628	35.7307	35.6645	2.17417	1.83877e-06		39810.7	4.09754	-0.309944	36.2452	36.1526	2.58989	1.54362e-06		39810.7	3.70278	-0.357628	33.7257	33.6553	2.17803	1.83551e-06		39810.7	3.56061	-0.357628	35.1556	35.0878	2.18332	1.83106e-06
31622.8	4.2057	0.166893	34.6706	34.5772	2.54265	1.9794e-06		31622.8	3.97465	0.214577	35.9274	35.841	2.49031	2.021e-06		31622.8	4.6522	0.214577	36.4563	36.3362	2.95686	1.70212e-06		31622.8	4.22063	0.214577	33.9092	33.8172	2.49563	2.0167e-06		31622.8	4.07114	0.214577	35.3842	35.2949	2.51211	2.00347e-06
25118.9	4.78379	-0.214577	34.8943	34.7728	2.91005	2.17731e-06		25118.9	4.52405	-0.119209	36.1533	36.0407	2.85169	2.22187e-06		25118.9	5.18912	-0.119209	36.7017	36.5513	3.31943	1.90878e-06		25118.9	4.77957	-0.119209	34.1283	34.0096	2.84365	2.22815e-06		25118.9	4.63714	-0.119209	35.6061	35.4895	2.87857	2.20112e-06
19952.6	5.50304	-0.357628	35.1027	34.9409	3.3663	2.36956e-06		19952.6	5.16691	-0.357628	36.3782	36.2304	3.27613	2.43478e-06		19952.6	5.86018	-0.357628	37.0417	36.8481	3.782	2.10911e-06		19952.6	5.50032	-0.357628	34.3519	34.1937	3.29267	2.42254e-06		19952.6	5.25217	-0.357628	35.84	35.6895	3.28077	2.43133e-06
15848.9	6.37529	-0.214577	35.3646	35.1459	3.9269	2.55723e-06		15848.9	5.96544	-0.214577	36.6476	36.4492	3.80873	2.63657e-06		15848.9	6.71473	-0.166893	37.3408	37.0847	4.36612	2.29998e-06		15848.9	6.36651	-0.214577	34.6093	34.3959	3.83776	2.61663e-06		15848.9	5.9846	-0.214577	36.0948	35.898	3.76328	2.66841e-06
12589.3	7.40917	-0.26226	35.6914	35.3934	4.60256	2.74676e-06		12589.3	6.98636	-0.119209	36.9657	36.6913	4.49625	2.8117e-06		12589.3	7.75203	-0.119209	37.7371	37.3922	5.0902	2.48362e-06		12589.3	7.47019	-0.0715256	34.9005	34.6043	4.53743	2.78618e-06		12589.3	6.97047	-0.119209	36.4464	36.1771	4.42306	2.85823e-06
10000	8.75459	-0.166893	35.9949	35.5755	5.47851	2.90508e-06		10000	8.1638	-0.166893	37.3003	36.9223	5.29678	3.00475e-06		10000	8.98931	-0.166893	38.1426	37.6741	5.95979	2.67048e-06		10000	8.75413	-0.214577	35.2797	34.8687	5.36938	2.96412e-06		10000	8.18578	-0.214577	36.804	36.429	5.24027	3.03715e-06
7943.28	10.4103	-0.214577	36.4051	35.8058	6.57823	3.04587e-06		7943.28	9.67409	-0.214577	37.7627	37.2257	6.34578	3.15744e-06		7943.28	10.547	-0.214577	38.6209	37.9684	7.06925	2.8343e-06		7943.28	10.4095	-0.214577	35.7036	35.116	6.45103	3.10592e-06		7943.28	9.69277	-0.214577	37.2315	36.7	6.26848	3.19638e-06
6309.57	12.3489	-0.548363	36.9589	36.1038	7.90419	3.19126e-06		6309.57	11.4239	-0.596046	38.2802	37.5218	7.58199	3.32688e-06		6309.57	12.3694	-0.548363	39.2547	38.3434	8.40889	2.99972e-06		6309.57	12.3772	-0.596046	36.237	35.3948	7.76729	3.24751e-06		6309.57	11.359	-0.596046	37.7771	37.0372	7.44043	3.39017e-06
5011.87	14.7854	-0.166893	37.6126	36.3672	9.59872	3.30831e-06		5011.87	13.6189	-0.166893	38.9301	37.8356	9.16658	3.46428e-06		5011.87	14.6498	-0.119209	39.9935	38.6933	10.1148	3.13952e-06		5011.87	14.7417	-0.119209	36.8584	35.6452	9.37906	3.3858e-06		5011.87	13.5808	-0.214577	38.3729	37.3	9.01056	3.52426e-06
3981.07	17.6866	-0.166893	38.4696	36.6512	11.6874	3.42059e-06		3981.07	16.2626	-0.166893	39.8056	38.2129	11.1472	3.58637e-06		3981.07	17.3746	-0.166893	40.9179	39.0509	12.2188	3.27183e-06		3981.07	17.5857	-0.214577	37.7445	35.9805	11.4038	3.50566e-06		3981.07	16.2104	-0.214577	39.2023	37.6437	10.9439	3.65297e-06
3162.28	21.1184	-0.166893	39.6518	36.9887	14.2864	3.52287e-06		3162.28	19.3201	-0.166893	40.8589	38.5579	13.518	3.72313e-06		3162.28	20.5871	-0.119209	42.1364	39.4455	14.8165	3.39684e-06		3162.28	21.1106	-0.166893	38.883	36.2734	14.0045	3.59379e-06		3162.28	19.3275	-0.0715256	40.2484	37.9801	13.321	3.7782e-06
2511.89	25.1292	-0.166893	41.1551	37.2599	17.477	3.62539e-06		2511.89	23.0114	-0.166893	42.2455	38.8839	16.5143	3.83671e-06		2511.89	24.3577	-0.214577	43.7081	39.8175	18.0266	3.51484e-06		2511.89	25.1024	-0.166893	40.3693	36.5565	17.1261	3.69965e-06		2511.89	23.0346	-0.166893	41.6202	38.3018	16.2854	3.89065e-06
1995.26	29.9362	-0.166893	43.2858	37.5107	21.6011	3.6927e-06		1995.26	27.2549	-0.166893	44.1277	39.2286	20.2083	3.94721e-06		1995.26	28.8406	-0.166893	45.8114	40.1292	22.0983	3.60962e-06		1995.26	29.9425	-0.119209	42.3675	36.7126	21.1469	3.77201e-06		1995.26	27.3703	-0.119209	43.4824	38.6147	19.9906	3.9902e-06
1584.89	35.4383	-0.0715256	46.1645	37.6121	26.7674	3.75158e-06		1584.89	32.3424	-0.119209	46.7095	39.4633	24.9885	4.01864e-06		1584.89	34.0978	-0.119209	48.6811	40.3119	27.291	3.67961e-06		1584.89	35.3184	-0.0715256	45.1877	36.871	26.1239	3.84398e-06		1584.89	32.478	-0.166893	45.9354	38.751	24.6662	4.07116e-06
1258.93	41.4869	-0.166893	50.2319	37.6291	33.2761	3.79916e-06		1258.93	38.0898	-0.166893	50.3258	39.6087	31.0458	4.07209e-06		1258.93	39.8508	-0.119209	52.799	40.5347	33.8331	3.73661e-06		1258.93	41.4372	-0.119209	49.3081	36.9654	32.6321	3.87414e-06		1258.93	38.4627	-0.119209	49.5624	38.808	30.8281	4.10085e-06
1000	47.7899	-0.166893	56.2771	37.8099	41.6837	3.81816e-06		1000	44.3335	-0.166893	55.5546	39.7374	38.8234	4.09946e-06		1000	46.05	-0.166893	58.6832	40.7279	42.2487	3.76709e-06		1000	48.0465	-0.166893	55.0733	36.8179	40.9573	3.88587e-06		1000	44.677	-0.166893	54.6996	38.8959	38.4598	4.13821e-06
794.328	54.3208	-0.166893	64.668	37.7174	52.5295	3.81432e-06		794.328	50.8109	-0.166893	62.8766	39.7306	48.7334	4.11143e-06		794.328	52.4687	-0.166893	66.6558	40.6064	52.8594	3.79051e-06		794.328	54.4991	-0.166893	63.2413	36.7253	51.4852	3.89169e-06		794.328	51.1347	-0.166893	61.9825	38.8935	48.261	4.15168e-06
630.957	60.1704	-0.166893	76.3911	37.9987	66.2699	3.80631e-06		630.957	56.9709	-0.166893	73.1775	39.8865	61.3515	4.11145e-06		630.957	58.4158	-0.166893	78.1229	40.9169	66.5506	3.79025e-06		630.957	60.5827	-0.166893	74.9865	36.8309	65.3182	3.86177e-06		630.957	57.3452	-0.166893	72.2036	38.9593	60.7908	4.14937e-06
501.187	65.3829	-0.166893	92.0576	38.3467	83.6907	3.7944e-06		501.187	62.5218	-0.119209	87.1516	40.2127	77.3197	4.10705e-06		501.187	63.6086	-0.119209	93.487	41.5551	83.7436	3.792e-06		501.187	65.8046	-0.166893	90.3685	37.0376	82.4298	3.85244e-06		501.187	62.8599	-0.166893	86.3699	39.3991	76.8601	4.13161e-06
398.107	69.5876	-0.166893	112.428	39.2123	105.369	3.7941e-06		398.107	67.249	-0.166893	105.542	40.816	97.3303	4.10745e-06		398.107	68.0737	-0.119209	113.52	42.3897	105.308	3.79628e-06		398.107	70.1341	-0.166893	110.68	37.6113	104.094	3.84056e-06		398.107	67.5485	-0.166893	104.748	40.0036	96.8088	4.12957e-06
316.228	73.0519	-0.0357628	138.424	40.3513	132.412	3.80096e-06		316.228	71.1143	-0.214577	129.382	41.8787	122.417	4.11128e-06		316.228	71.754	-0.026226	139.077	43.5445	132.084	3.8104e-06		316.228	73.6177	-0.214577	136.714	38.5594	131.164	3.83713e-06		316.228	71.3755	-0.214577	128.546	41.0532	121.815	4.13162e-06
251.189	75.7323	-0.0309944	171.561	42.2815	166.269	3.81074e-06		251.189	74.2448	-0.026226	159.792	43.3878	153.789	4.11999e-06		251.189	74.6647	-0.026226	171.803	45.4362	165.686	3.82416e-06		251.189	76.3421	-0.026226	169.794	40.0925	164.993	3.84021e-06		251.189	74.4408	-0.0309944	158.823	42.6015	153.002	4.14116e-06
199.526	77.8363	-0.0166893	213.074	44.8957	208.291	3.82957e-06		199.526	76.6836	-0.0166893	198.329	45.6807	192.996	4.13305e-06		199.526	76.9992	-0.0119209	213.06	47.9308	207.599	3.84234e-06		199.526	78.4532	-0.0119209	211.749	42.3854	207.464	3.84484e-06		199.526	76.8598	-0.0119209	197.32	44.8576	192.153	4.15119e-06
158.489	79.4853	-0.00238419	265.123	48.3817	260.671	3.85236e-06		158.489	78.6063	-0.00238419	246.428	48.6816	241.572	4.15694e-06		158.489	78.8185	0.00238419	264.424	51.2763	259.405	3.87117e-06		158.489	80.0696	0.00238419	263.94	45.5169	259.986	3.86252e-06		158.489	78.7183	-0.00238419	245.389	48.0062	240.647	4.17292e-06
125.893	80.7861	-0.026226	330.07	52.8507	325.811	3.8802e-06		125.893	80.1057	-0.026226	307.018	52.7552	302.452	4.17988e-06		125.893	80.3119	-0.026226	328.813	55.3342	324.124	3.9004e-06		125.893	81.3558	-0.026226	329.318	49.4959	325.577	3.88299e-06		125.893	80.2192	-0.026226	305.427	51.8855	300.987	4.20022e-06
100	81.8061	-0.0119209	410.809	58.5503	406.615	3.91414e-06		100	81.2781	-0.0166893	382.154	57.9494	377.735	4.2134e-06		100	81.4485	-0.0119209	409.031	60.822	404.484	3.93477e-06		100	82.3498	-0.0166893	411.213	54.7429	407.553	3.90514e-06		100	81.3867	-0.0166893	380.501	56.9859	376.209	4.23049e-06
79.4328	82.5879	-0.026226	512.151	66.0698	507.872	3.94517e-06		79.4328	82.184	-0.026226	476.236	64.7642	471.812	4.2467e-06		79.4328	82.3236	-0.0214577	509.498	68.0578	504.932	3.96814e-06		79.4328	83.0906	-0.026226	513.114	61.727	509.387	3.93344e-06		79.4328	82.3059	-0.026226	474.212	63.4894	469.943	4.26358e-06
63.0957	83.1991	-0.026226	638.944	75.6639	634.448	3.9758e-06		63.0957	82.9379	-0.026226	594.934	73.1438	590.421	4.27227e-06		63.0957	83.0661	-0.0214577	635.672	76.7405	631.023	3.99737e-06		63.0957	83.6956	-0.026226	641.866	70.4839	637.984	3.95376e-06		63.0957	82.9992	-0.026226	592.314	72.1931	587.898	4.2906e-06
50.1187	83.6942	-0.026226	795.126	87.3326	790.315	4.01809e-06		50.1187	83.4725	-0.026226	740.006	84.1245	735.209	4.31926e-06		50.1187	83.6222	-0.026226	791.023	87.8696	786.127	4.0395e-06		50.1187	84.1615	-0.026226	799.981	81.3784	795.831	3.99024e-06		50.1187	83.5817	-0.026226	737.272	82.4175	732.651	4.33434e-06
39.8107	84.0486	-0.026226	992.442	102.901	987.093	4.05006e-06		39.8107	83.9124	-0.026226	924.1	97.9998	918.888	4.35068e-06		39.8107	84.072	-0.026226	986.63	101.898	981.354	4.07375e-06		39.8107	84.4985	-0.026226	999.966	95.869	995.36	4.01643e-06		39.8107	83.9471	-0.026226	920.042	97.0161	914.913	4.36959e-06
31.6228	84.3253	-0.026226	1235.04	122.122	1228.99	4.09516e-06		31.6228	84.2298	-0.026226	1150.08	115.628	1144.25	4.39843e-06		31.6228	84.3688	-0.0214577	1228.99	120.594	1223.06	4.11501e-06		31.6228	84.7423	-0.026226	1245.77	114.156	1240.53	4.05708e-06		31.6228	84.2854	-0.026226	1146.5	114.161	1140.81	4.41173e-06
25.1189	84.4828	-0.00739098	1540.27	148.088	1533.14	4.13275e-06		25.1189	84.4471	-0.00739098	1434.13	138.773	1427.4	4.43891e-06		25.1189	84.6276	-0.00548363	1531.26	143.37	1524.53	4.15608e-06		25.1189	84.8878	-0.00691414	1556.16	138.663	1549.97	4.08786e-06		25.1189	84.4526	-0.00739098	1430.2	138.257	1423.5	4.45104e-06
19.9526	84.6716	-0.00786781	1914.04	177.746	1905.77	4.18553e-06		19.9526	84.5967	-0.00548363	1782.27	167.83	1774.35	4.49553e-06		19.9526	84.7775	-0.00548363	1903.99	173.309	1896.09	4.2069e-06		19.9526	85.016	-0.00834465	1936.33	168.223	1929	4.13511e-06		19.9526	84.6324	-0.00739098	1778.94	166.413	1771.14	4.50367e-06
15.8489	84.7653	-0.00786781	2383.19	217.434	2373.25	4.23133e-06		15.8489	84.7219	-0.00739098	2221.56	204.362	2212.14	4.5395e-06		15.8489	84.9282	-0.00500679	2373.21	209.801	2363.92	4.24803e-06		15.8489	85.05	-0.00786781	2417.08	208.561	2408.06	4.17015e-06		15.8489	84.7136	-0.00596046	2215.35	204.109	2205.92	4.55229e-06
12.5893	84.7924	-0.00739098	2969.68	269.545	2957.42	4.27471e-06		12.5893	84.7655	-0.00548363	2765.88	252.338	2754.34	4.58989e-06		12.5893	84.9925	-0.00548363	2957.81	258.174	2946.52	4.29053e-06		12.5893	85.0793	-0.00596046	3013.57	258.497	3002.46	4.21059e-06		12.5893	84.8166	-0.00834465	2763.11	249.632	2751.81	4.59411e-06
10	84.8193	-0.00691414	3701.7	334.253	3686.57	4.31715e-06		10	84.7852	-0.00691414	3446.07	313.211	3431.81	4.63764e-06		10	85.0381	-0.00596046	3685.74	318.793	3671.93	4.33437e-06		10	85.0116	-0.00786781	3755.06	326.519	3740.83	4.25453e-06		10	84.8338	-0.00357628	3441.72	309.913	3427.74	4.64315e-06
7.94328	84.7087	-0.00596046	4596.43	423.881	4576.84	4.37778e-06		7.94328	84.7105	-0.00882149	4282.75	394.819	4264.51	4.69841e-06		7.94328	85.0353	-0.00596046	4582	396.539	4564.81	4.38932e-06		7.94328	84.9212	-0.00786781	4670.85	413.487	4652.52	4.30658e-06		7.94328	84.6532	-0.00691414	4281.67	398.981	4263.04	4.70003e-06
6.30957	84.708	-0.00739098	5716.31	527.223	5691.94	4.43159e-06		6.30957	84.6995	-0.00834465	5330.78	492.45	5307.99	4.75215e-06		6.30957	85.0219	-0.00500679	5702.2	494.807	5680.69	4.44037e-06		6.30957	84.8566	-0.00739098	5815.18	521.322	5791.76	4.35521e-06		6.30957	84.6621	-0.00786781	5323.4	495.228	5300.31	4.75903e-06
5.01187	84.7217	-0.00739098	7109.35	654.009	7079.2	4.48576e-06		5.01187	84.7112	-0.00739098	6620.31	610.231	6592.13	4.8172e-06		5.01187	85.029	-0.00548363	7097.42	615.002	7070.73	4.49113e-06		5.01187	84.7939	-0.00691414	7229.32	655.979	7199.5	4.41081e-06		5.01187	84.5964	-0.00691414	6625.69	623.951	6596.24	4.81419e-06
3.98107	84.6511	-0.00739098	8842.18	824.271	8803.68	4.54105e-06		3.98107	84.5857	-0.00691414	8243.59	777.841	8206.81	4.87131e-06		3.98107	84.9355	-0.00596046	8812.4	777.935	8777.99	4.55433e-06		3.98107	84.6795	-0.00786781	9008.65	835.347	8969.83	4.45693e-06		3.98107	84.4538	-0.00786781	8235.55	795.955	8197	4.87714e-06
3.16228	84.5409	-0.00691414	10974.7	1044.08	10924.9	4.60684e-06		3.16228	84.3617	-0.0064373	10230	1005.08	10180.5	4.94368e-06		3.16228	84.9009	-0.00548363	10970.8	975.066	10927.4	4.6058e-06		3.16228	84.5748	-0.00786781	11178.4	1056.89	11128.4	4.52261e-06		3.16228	84.4278	-0.00739098	10223.8	992.728	10175.5	4.94611e-06
2.51189	84.5421	-0.00691414	13692.8	1302.37	13630.7	4.64839e-06		2.51189	84.3987	-0.00786781	12754.1	1244.86	12693.2	4.99169e-06		2.51189	84.912	-0.00357628	13696.7	1214.7	13642.8	4.64427e-06		2.51189	84.4613	-0.00531673	13936.6	1345.13	13871.5	4.56768e-06		2.51189	84.1993	-0.00739098	12743.3	1287.95	12678.1	4.99766e-06
1.99526	84.2503	-0.00636578	16849.9	1688.06	16765.1	4.75789e-06		1.99526	84.1885	-0.0074625	15712.4	1590.98	15631.6	5.10289e-06		1.99526	84.6971	-0.00493526	16853.2	1557.6	16781	4.75337e-06		1.99526	84.1849	-0.0068903	17177.5	1740.41	17089.1	4.66767e-06		1.99526	84.0302	-0.00526905	15707.4	1633.64	15622.2	5.10598e-06
1.58489	84.1065	-0.00545979	20972.7	2153.48	20861.9	4.81357e-06		1.58489	83.9594	-0.00350475	19572.9	2059.71	19464.2	5.15922e-06		1.58489	84.52	-0.00422001	21064.2	2011.59	20967.9	4.78922e-06		1.58489	84.1056	-0.0054121	21392.2	2196.9	21279.1	4.71917e-06		1.58489	83.8799	-0.00584126	19522.5	2081.36	19411.2	5.1733e-06
1.25893	84.0216	-0.00450611	25996.9	2707.68	25855.5	4.88952e-06		1.25893	83.8725	-0.00641346	24177.4	2580.72	24039.3	5.25894e-06		1.25893	84.586	-0.00288486	26049.9	2457.84	25933.7	4.8748e-06		1.25893	83.881	-0.00536442	26468.8	2821.42	26318	4.8036e-06		1.25893	83.7239	-0.00560284	24145.1	2639.54	24000.4	5.26746e-06
1	83.8371	-0.00517368	32222.6	3459.26	32036.4	4.96795e-06		1	83.683	-0.00464916	30137.9	3316.07	29954.9	5.31314e-06		1	84.3745	-0.00441074	32270.2	3163.33	32114.8	4.95581e-06		1	83.7905	-0.00460148	32878.4	3556.28	32685.5	4.86929e-06		1	83.5109	-0.00517368	29896.8	3378.79	29705.3	5.3578e-06

## Sheet: Fitted Value
Electrode 1					Electrode 2					Electrode 3					Electrode 4					Electrode 5
Measurement: C Imaginary / C Real		Fit: C Imaginary / C Real			Measurement: C Imaginary / C Real		Fit: C Imaginary / C Real			Measurement: C Imaginary / C Real		Fit: C Imaginary / C Real			Measurement: C Imaginary / C Real		Fit: C Imaginary / C Real			Measurement: C Imaginary / C Real		Fit: C Imaginary / C Real
F	F	F	F		F	F	F	F		F	F	F	F		F	F	F	F		F	F	F	F
1.6609e-09	4.69512e-08	7.01129e-10	4.5587e-08		1.50089e-09	4.52665e-08	6.03284e-10	4.37628e-08		1.71807e-09	4.48308e-08	6.31858e-10	4.30552e-08		1.57063e-09	4.79838e-08	7.05002e-10	4.64891e-08		1.46549e-09	4.61248e-08	6.16813e-10	4.44732e-08
1.68267e-09	5.88697e-08	1.0997e-09	5.73685e-08		1.50982e-09	5.68555e-08	9.46224e-10	5.50756e-08		1.88156e-09	5.62203e-08	9.90783e-10	5.41834e-08		1.60833e-09	6.02184e-08	1.10709e-09	5.85059e-08		1.51408e-09	5.78652e-08	9.67619e-10	5.59698e-08
3.22726e-09	7.37407e-08	1.72451e-09	7.21852e-08		2.92098e-09	7.1213e-08	1.48386e-09	6.9305e-08		3.42773e-09	7.03902e-08	1.5533e-09	6.81791e-08		3.20591e-09	7.54381e-08	1.73819e-09	7.36194e-08		2.98697e-09	7.24806e-08	1.51768e-09	7.04303e-08
5.19958e-09	9.23651e-08	2.70359e-09	9.08114e-08		4.59774e-09	8.90976e-08	2.32643e-09	8.71968e-08		5.425e-09	8.79629e-08	2.43458e-09	8.57747e-08		5.14659e-09	9.44175e-08	2.72838e-09	9.26206e-08		4.80744e-09	9.07555e-08	2.3799e-09	8.86125e-08
7.55938e-09	1.15639e-07	4.23697e-09	1.14213e-07		6.80818e-09	1.11679e-07	3.64629e-09	1.09682e-07		7.88134e-09	1.10017e-07	3.81452e-09	1.07884e-07		7.65531e-09	1.18291e-07	4.28117e-09	1.16496e-07		7.06231e-09	1.13497e-07	3.73077e-09	1.11463e-07
1.0646e-08	1.44773e-07	6.63665e-09	1.43589e-07		9.71006e-09	1.39749e-07	5.71246e-09	1.37922e-07		1.11971e-08	1.37599e-07	5.97376e-09	1.35643e-07		1.09236e-08	1.48021e-07	6.71446e-09	1.46471e-07		1.00981e-08	1.41877e-07	5.84586e-09	1.40161e-07
1.5143e-08	1.80946e-07	1.0388e-08	1.80418e-07		1.38237e-08	1.7471e-07	8.94402e-09	1.7335e-07		1.56139e-08	1.71929e-07	9.34898e-09	1.70456e-07		1.54692e-08	1.85009e-07	1.05236e-08	1.84057e-07		1.43863e-08	1.77367e-07	9.1545e-09	1.76163e-07
2.17917e-08	2.2619e-07	1.62432e-08	2.26504e-07		1.97469e-08	2.18379e-07	1.39917e-08	2.17729e-07		2.19867e-08	2.14217e-07	1.46173e-08	2.14038e-07		2.2257e-08	2.31135e-07	1.64776e-08	2.31103e-07		2.03733e-08	2.21628e-07	1.43234e-08	2.21259e-07
3.15306e-08	2.822e-07	2.53616e-08	2.84016e-07		2.8478e-08	2.72531e-07	2.18614e-08	2.73194e-07		3.14447e-08	2.67083e-07	2.28236e-08	2.68462e-07		3.21745e-08	2.88363e-07	2.57639e-08	2.89824e-07		2.90067e-08	2.76696e-07	2.23834e-08	2.77615e-07
4.56765e-08	3.51249e-07	3.95156e-08	3.55483e-07		4.1598e-08	3.39457e-07	3.40976e-08	3.42276e-07		4.51876e-08	3.31944e-07	3.55675e-08	3.36163e-07		4.70941e-08	3.59159e-07	4.02014e-08	3.62817e-07		4.20952e-08	3.44305e-07	3.49169e-08	3.47801e-07
6.72979e-08	4.37009e-07	6.13812e-08	4.43738e-07		6.05908e-08	4.22361e-07	5.30479e-08	4.27881e-07		6.51974e-08	4.12138e-07	5.52711e-08	4.19901e-07		6.86586e-08	4.45868e-07	6.2542e-08	4.52983e-07		6.15721e-08	4.28034e-07	5.4329e-08	4.34756e-07
9.94502e-08	5.41315e-07	9.49233e-08	5.51695e-07		8.9162e-08	5.23043e-07	8.22267e-08	5.33144e-07		9.49617e-08	5.10032e-07	8.55396e-08	5.22584e-07		1.01397e-07	5.51951e-07	9.68725e-08	5.63309e-07		9.0607e-08	5.30476e-07	8.4219e-08	5.41645e-07
1.45962e-07	6.66706e-07	1.45851e-07	6.81886e-07		1.30513e-07	6.45885e-07	1.26775e-07	6.61086e-07		1.3765e-07	6.27666e-07	1.31601e-07	6.4688e-07		1.49206e-07	6.79915e-07	1.4909e-07	6.96382e-07		1.3151e-07	6.54636e-07	1.29847e-07	6.71499e-07
2.1546e-07	8.16325e-07	2.22027e-07	8.35568e-07		1.92068e-07	7.92772e-07	1.93948e-07	8.13908e-07		2.00816e-07	7.68205e-07	2.00738e-07	7.94443e-07		2.19233e-07	8.33195e-07	2.27333e-07	8.53453e-07		1.94322e-07	8.04414e-07	1.9863e-07	8.2648e-07
3.15722e-07	9.90089e-07	3.3354e-07	1.01127e-06		2.81253e-07	9.64145e-07	2.93433e-07	9.91742e-07		2.91759e-07	9.32449e-07	3.02477e-07	9.64615e-07		3.2001e-07	1.00967e-06	3.42056e-07	1.03292e-06		2.84689e-07	9.79242e-07	3.00443e-07	1.0066e-06
4.57317e-07	1.18403e-06	4.919e-07	1.20281e-06		4.0753e-07	1.16241e-06	4.37047e-07	1.19078e-06		4.20001e-07	1.11816e-06	4.4805e-07	1.15256e-06		4.66196e-07	1.20751e-06	5.05177e-07	1.22821e-06		4.13864e-07	1.17999e-06	4.4728e-07	1.20779e-06
6.5379e-07	1.39384e-06	7.07634e-07	1.39731e-06		5.86301e-07	1.38048e-06	6.37109e-07	1.40101e-06		5.97876e-07	1.3206e-06	6.48449e-07	1.34721e-06		6.65852e-07	1.42129e-06	7.27517e-07	1.42574e-06		5.95677e-07	1.40098e-06	6.51537e-07	1.41963e-06
9.19614e-07	1.59693e-06	9.8593e-07	1.57465e-06		8.27803e-07	1.60694e-06	9.02797e-07	1.60461e-06		8.39906e-07	1.52522e-06	9.10553e-07	1.53027e-06		9.39726e-07	1.63143e-06	1.01417e-06	1.60437e-06		8.43371e-07	1.62909e-06	9.22233e-07	1.62377e-06
1.26127e-06	1.77227e-06	1.32145e-06	1.71039e-06		1.15014e-06	1.81636e-06	1.23473e-06	1.77694e-06		1.15643e-06	1.70818e-06	1.23199e-06	1.67803e-06		1.28475e-06	1.81328e-06	1.35903e-06	1.73855e-06		1.17389e-06	1.8442e-06	1.25948e-06	1.79511e-06
1.66722e-06	1.88532e-06	1.69553e-06	1.78275e-06		1.54968e-06	1.9771e-06	1.62011e-06	1.89198e-06		1.5343e-06	1.83821e-06	1.59746e-06	1.76752e-06		1.69679e-06	1.92211e-06	1.74196e-06	1.80594e-06		1.58658e-06	1.99727e-06	1.64967e-06	1.90744e-06
2.0947e-06	1.90003e-06	2.0793e-06	1.78116e-06		2.00204e-06	2.04917e-06	2.03258e-06	1.93124e-06		1.95257e-06	1.88228e-06	1.9802e-06	1.78492e-06		2.14917e-06	1.93196e-06	2.13239e-06	1.79634e-06		2.04578e-06	2.06898e-06	2.06563e-06	1.94268e-06
2.51677e-06	1.8071e-06	2.44251e-06	1.71057e-06		2.46984e-06	2.01357e-06	2.43895e-06	1.89149e-06		2.38378e-06	1.83121e-06	2.3497e-06	1.73135e-06		2.57929e-06	1.83985e-06	2.49891e-06	1.71602e-06		2.51697e-06	2.02843e-06	2.47372e-06	1.89838e-06
2.86451e-06	1.64249e-06	2.76285e-06	1.58858e-06		2.88995e-06	1.87885e-06	2.8099e-06	1.78559e-06		2.75053e-06	1.69109e-06	2.6813e-06	1.62168e-06		2.93013e-06	1.65221e-06	2.81903e-06	1.58418e-06		2.94131e-06	1.88501e-06	2.84472e-06	1.78822e-06
3.13601e-06	1.43691e-06	3.03031e-06	1.43766e-06		3.23266e-06	1.68125e-06	3.12781e-06	1.63614e-06		3.04277e-06	1.50988e-06	2.962e-06	1.47767e-06		3.20532e-06	1.44022e-06	3.08336e-06	1.42454e-06		3.27187e-06	1.67719e-06	3.1615e-06	1.63538e-06
3.33257e-06	1.24019e-06	3.2456e-06	1.27802e-06		3.49315e-06	1.46487e-06	3.38806e-06	1.46688e-06		3.26693e-06	1.31504e-06	3.19015e-06	1.32034e-06		3.39707e-06	1.22743e-06	3.29361e-06	1.2579e-06		3.52728e-06	1.45755e-06	3.42e-06	1.46371e-06
3.47797e-06	1.05988e-06	3.41579e-06	1.12405e-06		3.68054e-06	1.25911e-06	3.59539e-06	1.29666e-06		3.43686e-06	1.13304e-06	3.37154e-06	1.16547e-06		3.53189e-06	1.03831e-06	3.45771e-06	1.09871e-06		3.71022e-06	1.2504e-06	3.62541e-06	1.29197e-06
3.57928e-06	9.10196e-07	3.55013e-06	9.8402e-07		3.81624e-06	1.07666e-06	3.75901e-06	1.13762e-06		3.55668e-06	9.75354e-07	3.51504e-06	1.02273e-06		3.6261e-06	8.81124e-07	3.58556e-06	9.54988e-07		3.84321e-06	1.07009e-06	3.78718e-06	1.13208e-06
3.65955e-06	7.88794e-07	3.65751e-06	8.61532e-07		3.91379e-06	9.26362e-07	3.88889e-06	9.95965e-07		3.64788e-06	8.42231e-07	3.62967e-06	8.9672e-07		3.69078e-06	7.54036e-07	3.68641e-06	8.29993e-07		3.93665e-06	9.19e-07	3.91541e-06	9.90017e-07
3.72407e-06	6.91204e-07	3.74531e-06	7.57156e-07		3.99471e-06	8.05015e-07	3.99388e-06	8.73764e-07		3.7256e-06	7.36435e-07	3.72312e-06	7.88647e-07		3.74765e-06	6.56119e-07	3.76784e-06	7.23968e-07		4.01321e-06	8.00588e-07	4.01895e-06	8.67684e-07
3.78072e-06	6.13282e-07	3.81921e-06	6.69804e-07		4.05647e-06	7.0755e-07	4.081e-06	7.70616e-07		3.78994e-06	6.47017e-07	3.80146e-06	6.97787e-07		3.79527e-06	5.76976e-07	3.83559e-06	6.35553e-07		4.07901e-06	7.03157e-07	4.10481e-06	7.64562e-07
3.83463e-06	5.52166e-07	3.88338e-06	5.97629e-07		4.11652e-06	6.31527e-07	4.15553e-06	6.84864e-07		3.84777e-06	5.78586e-07	3.86917e-06	6.22463e-07		3.83593e-06	5.15247e-07	3.89383e-06	5.62699e-07		4.1356e-06	6.26435e-07	4.17823e-06	6.78914e-07
3.87952e-06	5.04692e-07	3.94082e-06	5.38556e-07		4.16816e-06	5.72151e-07	4.2213e-06	6.14355e-07		3.89734e-06	5.25307e-07	3.92949e-06	5.60659e-07		3.87651e-06	4.69751e-07	3.94552e-06	5.03186e-07		4.18716e-06	5.65686e-07	4.243e-06	6.08541e-07
3.92004e-06	4.67502e-07	3.9936e-06	4.90565e-07		4.20769e-06	5.21267e-07	4.281e-06	5.56863e-07		3.93912e-06	4.79047e-07	3.98469e-06	5.10354e-07		3.90608e-06	4.31541e-07	3.99272e-06	4.54894e-07		4.22687e-06	5.19054e-07	4.3018e-06	5.51189e-07
3.96962e-06	4.38656e-07	4.0432e-06	4.51827e-07		4.26344e-06	4.87834e-07	4.33653e-06	5.10308e-07		3.98965e-06	4.45944e-07	4.03639e-06	4.69687e-07		3.94895e-06	4.03803e-07	4.03684e-06	4.15924e-07		4.28018e-06	4.81486e-07	4.35649e-06	5.04763e-07
4.00652e-06	4.17664e-07	4.09064e-06	4.20746e-07		4.30175e-06	4.58783e-07	4.38922e-06	4.72843e-07		4.0303e-06	4.18481e-07	4.0857e-06	4.37018e-07		3.97951e-06	3.8329e-07	4.07888e-06	3.84637e-07		4.321e-06	4.58193e-07	4.40839e-06	4.67408e-07
4.05512e-06	4.02947e-07	4.13663e-06	3.95965e-07		4.35397e-06	4.39972e-07	4.43999e-06	4.42879e-07		4.07539e-06	4.01834e-07	4.13341e-06	4.10946e-07		4.02301e-06	3.70206e-07	4.11951e-06	3.59646e-07		4.36798e-06	4.37106e-07	4.45839e-06	4.37532e-07
4.09455e-06	3.95498e-07	4.18168e-06	3.76347e-07		4.39734e-06	4.27515e-07	4.48949e-06	4.19075e-07		4.11964e-06	3.8742e-07	4.18007e-06	3.90288e-07		4.05541e-06	3.62805e-07	4.15923e-06	3.39797e-07		4.40944e-06	4.28265e-07	4.50715e-06	4.13794e-07
4.14943e-06	3.87006e-07	4.22614e-06	3.60949e-07		4.45567e-06	4.21447e-07	4.53818e-06	4.00314e-07		4.17204e-06	3.81338e-07	4.22607e-06	3.74062e-07		4.1039e-06	3.5789e-07	4.19835e-06	3.24136e-07		4.46426e-06	4.19452e-07	4.5551e-06	3.95076e-07
4.19611e-06	3.84441e-07	4.27027e-06	3.48996e-07		4.50108e-06	4.15819e-07	4.58639e-06	3.85671e-07		4.21483e-06	3.74073e-07	4.2717e-06	3.61458e-07		4.13911e-06	3.58485e-07	4.23712e-06	3.1188e-07		4.51365e-06	4.17638e-07	4.60258e-06	3.80457e-07
4.23949e-06	3.86395e-07	4.31426e-06	3.39849e-07		4.55168e-06	4.16999e-07	4.63435e-06	3.74388e-07		4.25784e-06	3.73071e-07	4.31716e-06	3.51809e-07		4.17961e-06	3.59844e-07	4.27572e-06	3.02392e-07		4.55661e-06	4.13355e-07	4.64982e-06	3.69178e-07
4.28195e-06	3.88234e-07	4.35824e-06	3.32988e-07		4.59933e-06	4.19767e-07	4.68225e-06	3.65843e-07		4.30194e-06	3.7349e-07	4.36259e-06	3.44568e-07		4.22236e-06	3.6855e-07	4.31425e-06	2.9515e-07		4.6055e-06	4.16398e-07	4.69698e-06	3.60622e-07
4.34055e-06	4.01998e-07	4.40232e-06	3.2799e-07		4.65848e-06	4.31294e-07	4.73019e-06	3.59529e-07		4.35645e-06	3.78439e-07	4.40812e-06	3.39293e-07		4.27283e-06	3.79743e-07	4.35283e-06	2.89731e-07		4.65922e-06	4.36059e-07	4.74419e-06	3.54281e-07
4.39389e-06	4.06989e-07	4.44657e-06	3.24509e-07		4.7116e-06	4.37119e-07	4.77829e-06	3.55033e-07		4.40693e-06	3.83858e-07	4.45382e-06	3.35618e-07		4.32021e-06	3.88866e-07	4.39151e-06	2.85793e-07		4.71785e-06	4.40806e-07	4.79155e-06	3.49745e-07
4.4478e-06	4.10908e-07	4.49105e-06	3.22264e-07		4.77627e-06	4.42138e-07	4.82662e-06	3.52017e-07		4.45741e-06	3.87699e-07	4.49976e-06	3.3325e-07		4.37449e-06	3.98579e-07	4.43036e-06	2.83055e-07		4.7715e-06	4.51345e-07	4.83912e-06	3.46679e-07
4.50159e-06	4.21475e-07	4.53581e-06	3.21027e-07		4.82794e-06	4.57592e-07	4.87523e-06	3.5021e-07		4.51884e-06	4.00475e-07	4.54598e-06	3.31947e-07		4.41861e-06	4.11498e-07	4.4694e-06	2.81294e-07		4.83158e-06	4.69162e-07	4.88696e-06	3.4481e-07
4.56514e-06	4.36286e-07	4.58088e-06	3.20614e-07		4.89596e-06	4.83355e-07	4.92416e-06	3.49388e-07		4.56942e-06	4.07737e-07	4.59254e-06	3.31516e-07		4.48218e-06	4.25684e-07	4.50867e-06	2.80326e-07		4.89948e-06	4.77995e-07	4.93512e-06	3.43918e-07
4.60634e-06	4.40122e-07	4.62629e-06	3.20873e-07		4.94414e-06	4.84886e-07	4.97346e-06	3.49372e-07		4.60774e-06	4.10256e-07	4.63946e-06	3.31798e-07		4.52513e-06	4.38806e-07	4.54819e-06	2.80003e-07		4.94661e-06	5.0252e-07	4.98363e-06	3.43824e-07
4.71013e-06	4.74258e-07	4.67207e-06	3.21683e-07		5.05057e-06	5.14045e-07	5.02315e-06	3.50015e-07		4.71277e-06	4.37434e-07	4.68677e-06	3.32665e-07		4.61976e-06	4.70491e-07	4.58799e-06	2.80207e-07		5.05074e-06	5.28165e-07	5.03251e-06	3.44382e-07
4.76282e-06	4.91646e-07	4.71824e-06	3.22946e-07		5.10208e-06	5.39906e-07	5.07325e-06	3.512e-07		4.74554e-06	4.5527e-07	4.73449e-06	3.34012e-07		4.6694e-06	4.82078e-07	4.62809e-06	2.80839e-07		5.1145e-06	5.484e-07	5.0818e-06	3.45476e-07
4.83648e-06	5.06493e-07	4.76481e-06	3.24582e-07		5.19902e-06	5.58137e-07	5.12379e-06	3.52829e-07		4.8314e-06	4.57891e-07	4.78264e-06	3.35755e-07		4.74902e-06	5.09119e-07	4.66849e-06	2.81823e-07		5.20451e-06	5.72386e-07	5.1315e-06	3.47009e-07
4.91069e-06	5.30252e-07	4.8118e-06	3.26526e-07		5.24882e-06	5.81054e-07	5.17478e-06	3.54827e-07		4.90819e-06	4.83459e-07	4.83122e-06	3.37825e-07		4.81232e-06	5.23596e-07	4.7092e-06	2.83094e-07		5.28936e-06	6.01631e-07	5.18164e-06	3.48904e-07

## Sheet: Fitted value analysis
Circuit:	RQ	Title:	Fixed at 51 freqs	Measurement:	Electrode 1			Electrode	R	Q	n	1/n	C
Fixed	Element	Fitted Value	Min Value	Max Value	Unit	Error%		1	34.87	5.215e-06	0.958	1.04384	3.57499e-06
FALSE	R 1	34.87	1e-06	1000000000000	Ω	0.682		2	36.33	5.612e-06	0.957	1.04493	3.83081e-06
FALSE	Q 1	5.215e-06	1e-12	0.001	T	1.184		3	36.92	5.249e-06	0.956	1.04603	3.54161e-06
FALSE	n 1	0.958	0	1	ɸ	0.206		4	34.2	5.055e-06	0.962	1.0395	3.59011e-06
								5	35.75	5.611e-06	0.958	1.04384	3.86304e-06
	Chi-Squared:	0.0009	Iterations:	7								average	3.68011e-06
Circuit:	RQ	Title:	Fixed at 51 freqs [1]	Measurement:	Electrode 2							stdev.s	1.53707e-07
Fixed	Element	Fitted Value	Min Value	Max Value	Unit	Error%						error	0.0417671
FALSE	R 1	36.33	1e-06	1000000000000	Ω	0.699
FALSE	Q 1	5.612e-06	1e-12	0.001	T	1.24
FALSE	n 1	0.957	0	1	ɸ	0.218
	Chi-Squared:	0.0009	Iterations:	7
Circuit:	RQ	Title:	Fixed at 51 freqs [2]	Measurement:	Electrode 3
Fixed	Element	Fitted Value	Min Value	Max Value	Unit	Error%
FALSE	R 1	36.92	1e-06	1000000000000	Ω	0.686
FALSE	Q 1	5.249e-06	1e-12	0.001	T	1.203
FALSE	n 1	0.956	0	1	ɸ	0.21
	Chi-Squared:	0.0009	Iterations:	7
Circuit:	RQ	Title:	Fixed at 51 freqs [3]	Measurement:	Electrode 4
Fixed	Element	Fitted Value	Min Value	Max Value	Unit	Error%
FALSE	R 1	34.2	1e-06	1000000000000	Ω	0.781
FALSE	Q 1	5.055e-06	1e-12	0.001	T	1.357
FALSE	n 1	0.962	0	1	ɸ	0.234
	Chi-Squared:	0.0011	Iterations:	7
Circuit:	RQ	Title:	Fixed at 51 freqs [4]	Measurement:	Electrode 5
Fixed	Element	Fitted Value	Min Value	Max Value	Unit	Error%
FALSE	R 1	35.75	1e-06	1000000000000	Ω	0.739
FALSE	Q 1	5.611e-06	1e-12	0.001	T	1.309
FALSE	n 1	0.958	0	1	ɸ	0.229
	Chi-Squared:	0.001	Iterations:	7
