# Supplementary material for: Surface analysis of Metrohm BT220 screen-printed electrodes through electrochemical techniques: importance of pretreatment
Source: Front Chem. 2025 Sep 17;13:1602365. doi: 10.3389/fchem.2025.1602365 (PMC12484216; doi:10.3389/fchem.2025.1602365)
Supplement: Supplementary file 2 [file DataSheet1.zip › Raw data file/Electrochemical_experiments/EIS-Control_Reduction_Current.xlsx]

## Sheet: Impedance raw data
Electrode 1								Electrode 2								Electrode 3								Electrode 4								Electrode 5
Fixed at 51 freqs								Fixed at 51 freqs [1]								Fixed at 51 freqs [2]								Fixed at 51 freqs [3]								Fixed at 51 freqs [4]
freq / Hz	neg. Phase / °	Idc / uA	Z / Ohm	Z' / Ohm	Z'' / Ohm	Cs / F		freq / Hz	neg. Phase / °	Idc / uA	Z / Ohm	Z' / Ohm	Z'' / Ohm	Cs / F		freq / Hz	neg. Phase / °	Idc / uA	Z / Ohm	Z' / Ohm	Z'' / Ohm	Cs / F		freq / Hz	neg. Phase / °	Idc / uA	Z / Ohm	Z' / Ohm	Z'' / Ohm	Cs / F		freq / Hz	neg. Phase / °	Idc / uA	Z / Ohm	Z' / Ohm	Z'' / Ohm	Cs / F
100000	1.41062	-1.66893	32.5565	32.5466	0.801461	1.98581e-06		100000	1.84328	0.715256	30.8921	30.8761	0.993668	1.60169e-06		100000	1.74582	0.715256	31.9989	31.984	0.974864	1.63259e-06		100000	1.65062	0.715256	32.3148	32.3014	0.930819	1.70984e-06		100000	1.70417	0.715256	28.6038	28.5912	0.850651	1.87098e-06
79432.8	1.37127	0.119209	32.7429	32.7335	0.783567	2.55708e-06		79432.8	1.37144	0.119209	31.0377	31.0288	0.742853	2.69723e-06		79432.8	1.22879	0.0715256	32.1208	32.1134	0.688822	2.90879e-06		79432.8	1.05137	0.0715256	32.4719	32.4664	0.59582	3.36283e-06		79432.8	1.15985	0.0715256	28.7448	28.7389	0.581849	3.44358e-06
63095.7	2.33003	0.452995	32.8955	32.8683	1.33738	1.8861e-06		63095.7	2.37826	0.452995	31.2084	31.1815	1.29504	1.94777e-06		63095.7	2.24159	0.405312	32.2959	32.2712	1.26319	1.99688e-06		63095.7	2.06482	0.452995	32.6081	32.5869	1.17487	2.14699e-06		63095.7	2.20752	0.452995	28.8702	28.8488	1.11205	2.26827e-06
50118.7	3.07383	0.0238419	33.083	33.0354	1.774	1.79005e-06		50118.7	3.11473	0.0715256	31.3846	31.3383	1.7053	1.86217e-06		50118.7	2.94687	0.0715256	32.4825	32.4396	1.66993	1.90162e-06		50118.7	2.75937	0.0238419	32.7671	32.7292	1.57746	2.01309e-06		50118.7	2.98516	0.0238419	29.0256	28.9863	1.51158	2.10083e-06
39810.7	3.61489	-0.119209	33.297	33.2307	2.09937	1.90428e-06		39810.7	3.77698	-0.119209	31.5904	31.5218	2.08095	1.92113e-06		39810.7	3.55319	-0.119209	32.6668	32.604	2.02453	1.97468e-06		39810.7	3.30584	-0.166893	32.9388	32.884	1.89944	2.10472e-06		39810.7	3.57781	-0.119209	29.1973	29.1404	1.82203	2.19414e-06
31622.8	4.09945	0.405312	33.5345	33.4487	2.39731	2.0994e-06		31622.8	4.2884	0.452995	31.8223	31.7332	2.37957	2.11505e-06		31622.8	4.06798	0.452995	32.8922	32.8093	2.33337	2.15693e-06		31622.8	3.75047	0.405312	33.1421	33.0711	2.16787	2.3216e-06		31622.8	4.04316	0.500679	29.3869	29.3138	2.07201	2.429e-06
25118.9	4.55085	0.0715256	33.7891	33.6826	2.68096	2.36336e-06		25118.9	4.85786	0.0715256	32.062	31.9468	2.71514	2.33361e-06		25118.9	4.61289	0.0715256	33.1203	33.013	2.66363	2.37873e-06		25118.9	4.20001	0.0715256	33.3218	33.2323	2.44043	2.59629e-06		25118.9	4.57207	0.0238419	29.5832	29.4891	2.35817	2.68686e-06
19952.6	5.18731	-0.119209	34.0339	33.8945	3.07707	2.59228e-06		19952.6	5.56121	-0.119209	32.2731	32.1212	3.12756	2.55044e-06		19952.6	5.19715	-0.119209	33.3274	33.1904	3.01889	2.64224e-06		19952.6	4.77625	-0.166893	33.5084	33.3921	2.79008	2.85893e-06		19952.6	5.19918	-0.119209	29.7877	29.6652	2.69931	2.95506e-06
15848.9	5.88455	-0.0238419	34.2928	34.1121	3.51584	2.85621e-06		15848.9	6.32438	-0.0715256	32.5612	32.363	3.58685	2.79967e-06		15848.9	6.04067	-0.0715256	33.6006	33.414	3.53594	2.83998e-06		15848.9	5.52261	-0.0238419	33.7064	33.5499	3.24385	3.0957e-06		15848.9	6.04909	-0.0238419	29.9672	29.8004	3.15796	3.1799e-06
12589.3	6.73818	0.0238419	34.5572	34.3185	4.05468	3.11791e-06		12589.3	7.41209	0.0238419	32.8486	32.5741	4.23763	2.9833e-06		12589.3	6.99949	-0.0238419	33.865	33.6126	4.1268	3.06342e-06		12589.3	6.46348	0.0238419	33.9484	33.7326	3.82157	3.3081e-06		12589.3	7.02817	0.0715256	30.2114	29.9844	3.69658	3.41995e-06
10000	7.82072	-0.0238419	34.8936	34.5691	4.74811	3.35197e-06		10000	8.52772	-0.0238419	33.2076	32.8404	4.92428	3.23204e-06		10000	8.22947	-0.0238419	34.2351	33.8826	4.90035	3.24783e-06		10000	7.6884	-0.0238419	34.2085	33.9009	4.5766	3.47758e-06		10000	8.2875	-0.0238419	30.4862	30.1678	4.39429	3.62186e-06
7943.28	9.23582	-0.0238419	35.2663	34.8091	5.66018	3.53989e-06		7943.28	10.1015	-0.0238419	33.6396	33.1182	5.90013	3.39593e-06		7943.28	9.76911	0.0238419	34.5922	34.0906	5.86953	3.41363e-06		7943.28	9.21364	-0.0715256	34.5619	34.116	5.53392	3.62066e-06		7943.28	9.87354	-0.0238419	30.8168	30.3604	5.28429	3.79169e-06
6309.57	10.9123	-0.405312	35.7319	35.0858	6.76429	3.72905e-06		6309.57	11.9802	-0.452995	34.1393	33.3958	7.0864	3.55955e-06		6309.57	11.5645	-0.405312	35.1248	34.4118	7.0415	3.58224e-06		6309.57	11.0072	-0.405312	34.9329	34.2903	6.6698	3.78188e-06		6309.57	11.7842	-0.500679	31.209	30.5512	6.37369	3.95757e-06
5011.87	13.0516	-0.0238419	36.3034	35.3655	8.19836	3.87341e-06		5011.87	14.2078	-0.0238419	34.7974	33.733	8.54066	3.71816e-06		5011.87	13.7441	-0.0238419	35.7269	34.7039	8.48822	3.74113e-06		5011.87	13.2545	0.0238419	35.4737	34.5287	8.13329	3.9044e-06		5011.87	14.2041	-0.0238419	31.7292	30.7592	7.7856	4.07876e-06
3981.07	15.5392	0.0238419	37.0456	35.6915	9.92445	4.02822e-06		3981.07	16.9364	0.0715256	35.605	34.0608	10.3721	3.85436e-06		3981.07	16.4358	0.0238419	36.5586	35.0647	10.3439	3.86488e-06		3981.07	16.0105	0.0238419	36.1589	34.7564	9.97309	4.00858e-06		3981.07	16.9991	0.0238419	32.4299	31.013	9.4811	4.21659e-06
3162.28	18.5366	0.0238419	37.9871	36.0163	12.0765	4.16753e-06		3162.28	20.0749	0.0238419	36.646	34.4196	12.5786	4.00116e-06		3162.28	19.564	0.0715256	37.5271	35.3606	12.5663	4.00508e-06		3162.28	19.2306	0.0715256	37.1214	35.0501	12.2267	4.11634e-06		3162.28	20.4769	0.0238419	33.286	31.1828	11.6444	4.32216e-06
2511.89	22.1487	0.0715256	39.2161	36.3223	14.7849	4.28549e-06		2511.89	23.8086	0.0238419	38.0099	34.7752	15.344	4.12936e-06		2511.89	23.3116	0.0238419	38.8568	35.6848	15.3769	4.12052e-06		2511.89	23.1102	0.0715256	38.449	35.3635	15.0912	4.19851e-06		2511.89	24.6079	-0.0238419	34.4826	31.3508	14.3588	4.41268e-06
1995.26	26.3958	0.119209	40.9697	36.6984	18.2139	4.37942e-06		1995.26	28.2097	-0.0238419	39.868	35.1326	18.8456	4.23263e-06		1995.26	27.6971	0.0238419	40.5902	35.9393	18.8662	4.228e-06		1995.26	27.5516	0.0238419	40.2503	35.6857	18.6177	4.28444e-06		1995.26	29.3826	0.0715256	36.1664	31.5141	17.7447	4.49523e-06
1584.89	31.3254	0.119209	43.2049	36.9068	22.4622	4.47063e-06		1584.89	33.2857	0.0715256	42.2535	35.3216	23.1893	4.33044e-06		1584.89	32.7371	0.0715256	43.0314	36.1963	23.2707	4.31529e-06		1584.89	32.6617	0.0238419	42.6731	35.9252	23.0297	4.36045e-06		1584.89	35.006	0.0238419	38.5171	31.5491	22.0958	4.54475e-06
1258.93	36.8636	0.0238419	46.4786	37.186	27.8831	4.53397e-06		1258.93	39.1047	0.0715256	45.6911	35.4561	28.8192	4.38671e-06		1258.93	38.6389	0.0715256	46.4865	36.3105	29.0267	4.35535e-06		1258.93	38.2906	-0.0238419	46.1515	36.2233	28.5978	4.42067e-06		1258.93	41.1119	0.0238419	41.9211	31.5845	27.5644	4.58639e-06
1000	42.8684	0.0238419	50.937	37.3326	34.6533	4.59277e-06		1000	45.1427	0.0715256	50.484	35.6085	35.7864	4.44736e-06		1000	44.7974	0.0238419	51.3114	36.4107	36.1542	4.40212e-06		1000	44.3707	0.0238419	50.967	36.4328	35.6411	4.46549e-06		1000	47.8981	0.0238419	46.83	31.3972	34.7457	4.58057e-06
794.328	49.0648	0.0238419	57.3425	37.5711	43.3195	4.62527e-06		794.328	51.5659	-0.0238419	57.3067	35.6226	44.8897	4.46348e-06		794.328	51.1553	0.0238419	58.248	36.5338	45.3664	4.41657e-06		794.328	50.6636	0.0238419	57.8279	36.6555	44.7263	4.47978e-06		794.328	54.3944	-0.0238419	53.8625	31.3589	43.7926	4.5753e-06
630.957	55.1954	0.0238419	66.2727	37.8271	54.4167	4.6354e-06		630.957	57.7551	0.0238419	66.74	35.6085	56.447	4.46868e-06		630.957	57.3679	0.0238419	67.7487	36.533	57.0546	4.42109e-06		630.957	56.6845	0.0238419	67.1515	36.8829	56.1158	4.49506e-06		630.957	60.7229	0.0238419	63.7246	31.1635	55.5847	4.53801e-06
501.187	60.8444	0.0238419	78.2739	38.1338	68.3566	4.64558e-06		501.187	63.2744	0.0238419	79.7571	35.8683	71.2367	4.45776e-06		501.187	63.0856	0.0238419	80.8169	36.5825	72.0631	4.40664e-06		501.187	62.2021	0.0238419	79.7719	37.202	70.5661	4.50012e-06		501.187	66.1822	0.0238419	76.9117	31.0592	70.3615	4.51321e-06
398.107	65.8085	0.0238419	94.2833	38.6361	86.0034	4.64841e-06		398.107	68.0266	0.0238419	96.8164	36.2263	89.7834	4.45271e-06		398.107	67.8366	0.0238419	98.1232	37.0168	90.873	4.39932e-06		398.107	66.9441	0.0238419	96.4042	37.7548	88.7037	4.5069e-06		398.107	70.6721	0.0238419	94.3494	31.2271	89.0319	4.49029e-06
316.228	69.9191	-0.0715256	115.101	39.5196	108.104	4.65562e-06		316.228	71.9947	-0.0238419	119.054	36.8001	113.223	4.44513e-06		316.228	71.7618	-0.0238419	120.576	37.7364	114.518	4.39486e-06		316.228	70.8796	-0.0238419	117.913	38.6228	111.408	4.51757e-06		316.228	74.1878	-0.0715256	116.92	31.8588	112.495	4.47389e-06
251.189	73.3303	-0.0119209	141.639	40.6298	135.687	4.66964e-06		251.189	75.1046	-0.0166893	147.351	37.8773	142.399	4.44952e-06		251.189	74.9478	-0.00238419	149.213	38.7506	144.093	4.3972e-06		251.189	74.1199	-0.0214577	145.418	39.7899	139.868	4.53003e-06		251.189	76.956	-0.00715256	145.342	32.8036	141.592	4.47488e-06
199.526	76.0498	0.00715256	175.559	42.3236	170.381	4.68165e-06		199.526	77.5398	0.00238419	183.212	39.5299	178.896	4.45881e-06		199.526	77.3554	0.00715256	185.381	40.5802	180.885	4.4098e-06		199.526	76.782	0.00715256	180.448	41.2605	175.667	4.54077e-06		199.526	79.1064	0.00238419	181.569	34.3138	178.297	4.4738e-06
158.489	78.2635	0.0214577	218.035	44.3507	213.476	4.70404e-06		158.489	79.4713	0.026226	228.283	41.7135	224.439	4.47426e-06		158.489	79.3603	0.0166893	230.972	42.6451	227.001	4.42376e-06		158.489	78.8684	0.0214577	224.237	43.2919	220.018	4.56416e-06		158.489	80.8099	0.0214577	226.694	36.2055	223.784	4.48736e-06
125.893	79.9959	-0.00715256	271.486	47.1623	267.358	4.72854e-06		125.893	80.9724	-0.0119209	284.669	44.6676	281.143	4.4967e-06		125.893	80.9055	-0.0119209	287.933	45.5116	284.314	4.44654e-06		125.893	80.5119	-0.0166893	279.349	46.0489	275.528	4.58833e-06		125.893	82.0825	-0.00715256	283.218	39.0124	280.518	4.50671e-06
100	81.3475	0.00238419	338.772	50.9654	334.916	4.75209e-06		100	82.1402	-0.00238419	355.459	48.6087	352.119	4.51992e-06		100	82.1222	0.00715256	359.31	49.2476	355.919	4.47166e-06		100	81.8411	0.00238419	348.581	49.47	345.053	4.61248e-06		100	83.0982	0.00238419	354.378	42.5849	351.81	4.52389e-06
79.4328	82.4367	-0.0119209	422.546	55.6162	418.87	4.78345e-06		79.4328	83.0531	-0.0119209	443.938	53.6938	440.679	4.54671e-06		79.4328	83.0642	-0.0119209	448.709	54.1846	445.425	4.49827e-06		79.4328	82.8938	-0.0119209	435.275	53.8471	431.931	4.6388e-06		79.4328	83.8619	-0.00715256	442.763	47.3424	440.225	4.55141e-06
63.0957	83.3138	-0.0119209	528.631	61.5494	525.035	4.80432e-06		63.0957	83.7635	-0.0166893	555.384	60.3329	552.097	4.56882e-06		63.0957	83.8154	-0.00715256	561.894	60.5338	558.623	4.51545e-06		63.0957	83.6864	-0.0166893	544.287	59.8554	540.986	4.66266e-06		63.0957	84.5079	-0.00715256	554.36	53.0575	551.815	4.57116e-06
50.1187	84.0008	-0.00715256	659.331	68.9094	655.72	4.84286e-06		50.1187	84.3294	-0.0119209	692.697	68.445	689.307	4.60688e-06		50.1187	84.4086	-0.0119209	700.384	68.2404	697.052	4.5557e-06		50.1187	84.3497	-0.0119209	679.417	66.8931	676.116	4.69676e-06		50.1187	84.9804	-0.0119209	692.437	60.5854	689.781	4.60372e-06
39.8107	84.5571	-0.00238419	824.548	78.2118	820.83	4.87043e-06		39.8107	84.7487	-0.00715256	866.25	79.2832	862.614	4.63451e-06		39.8107	84.8565	-0.0119209	876.995	78.6234	873.463	4.57694e-06		39.8107	84.8932	-0.0119209	850.67	75.7202	847.293	4.71831e-06		39.8107	85.3847	-0.0119209	866.967	69.7605	864.156	4.62624e-06
31.6228	84.95	-0.00715256	1029.5	90.6213	1025.5	4.90776e-06		31.6228	85.0938	-0.00715256	1080.68	92.4252	1076.72	4.67432e-06		31.6228	85.2144	-0.00715256	1094.9	91.3448	1091.08	4.61279e-06		31.6228	85.2828	-0.00715256	1061.12	87.264	1057.53	4.75915e-06		31.6228	85.6476	-0.00715256	1082.57	82.1567	1079.45	4.6625e-06
25.1189	85.2461	-0.00715256	1287.98	106.743	1283.55	4.93637e-06		25.1189	85.3728	-0.0119209	1352.01	109.069	1347.6	4.70173e-06		25.1189	85.5047	-0.00715256	1369.33	107.325	1365.12	4.64141e-06		25.1189	85.618	-0.0166893	1329.03	101.545	1325.14	4.78143e-06		25.1189	85.9451	-0.00715256	1354.57	95.7846	1351.18	4.68929e-06
19.9526	85.4363	-0.00405312	1603.29	127.569	1598.21	4.99099e-06		19.9526	85.5261	-0.010252	1682.75	131.263	1677.62	4.75472e-06		19.9526	85.7021	-0.0064373	1705.45	127.809	1700.66	4.69033e-06		19.9526	85.8827	-0.00548363	1657.91	119.034	1653.63	4.82371e-06		19.9526	85.9962	-0.0026226	1689.28	117.95	1685.15	4.73348e-06
15.8489	85.6387	-0.00929832	2006.23	152.564	2000.42	5.01995e-06		15.8489	85.6549	-0.0064373	2102.71	159.31	2096.67	4.78951e-06		15.8489	85.814	-0.0064373	2133.09	155.703	2127.4	4.72032e-06		15.8489	85.9942	-0.00882149	2071.37	144.701	2066.31	4.85988e-06		15.8489	86.166	-0.00166893	2112.24	141.235	2107.51	4.76487e-06
12.5893	85.902	-0.00405312	2509.45	179.334	2503.04	5.05072e-06		12.5893	85.7658	-0.000715256	2624.48	193.775	2617.32	4.83018e-06		12.5893	86.0392	0.00214577	2664.92	184.075	2658.56	4.75526e-06		12.5893	86.1183	-0.0107288	2589.73	175.317	2583.79	4.89285e-06		12.5893	86.0921	0.00405312	2647.73	180.453	2641.57	4.78583e-06
10	85.8212	-0.0064373	3131.37	228.18	3123.05	5.09614e-06		10	85.6675	0.00548363	3274.85	247.394	3265.49	4.87385e-06		10	86.0762	-0.00834465	3331.63	227.981	3323.82	4.78831e-06		10	86.0556	0.00977516	3227.21	221.994	3219.57	4.94336e-06		10	86.3024	-0.00739098	3299.67	212.8	3292.8	4.83343e-06
7.94328	85.8443	-0.00882149	3901.81	282.753	3891.55	5.1487e-06		7.94328	85.757	-0.00739098	4085.23	302.254	4074.03	4.91808e-06		7.94328	86.0364	-0.00691414	4151.86	286.985	4141.93	4.83746e-06		7.94328	86.2229	-0.00834465	4038.23	266.016	4029.46	4.97249e-06		7.94328	86.2188	-0.00786781	4113.45	271.27	4104.5	4.88158e-06
6.30957	85.5963	0.00166893	4853.5	372.672	4839.17	5.21253e-06		6.30957	85.7835	-0.00500679	5096.45	374.719	5082.65	4.96283e-06		6.30957	86.05	-0.0064373	5181.79	356.955	5169.48	4.87948e-06		6.30957	86.2992	-0.00786781	5043.49	325.543	5032.97	5.01182e-06		6.30957	86.2701	-0.00691414	5137.63	334.217	5126.75	4.92015e-06
5.01187	85.926	-0.0064373	6081.6	432.062	6066.23	5.23481e-06		5.01187	85.9499	0.00166893	6372.99	450.115	6357.08	4.99531e-06		5.01187	86.0606	-0.00977516	6466.76	444.271	6451.49	4.92221e-06		5.01187	86.1369	-0.00596046	6297.14	424.259	6282.83	5.05435e-06		5.01187	86.2766	-0.00786781	6418.72	416.827	6405.17	4.95781e-06
3.98107	85.956	-0.00786781	7576.55	534.317	7557.69	5.2897e-06		3.98107	85.8211	-0.00452995	7923.8	577.415	7902.73	5.05875e-06		3.98107	86.0948	-0.00834465	8061.24	549.024	8042.52	4.97082e-06		3.98107	86.6731	-0.000238419	7806.61	453.043	7793.45	5.12968e-06		3.98107	86.242	-0.0064373	7992.6	523.853	7975.42	5.01264e-06
3.16228	85.9404	-0.00691414	9456.76	669.484	9433.04	5.33542e-06		3.16228	85.8463	-0.00834465	9869.12	714.834	9843.19	5.1131e-06		3.16228	86.0454	-0.00596046	10059.4	693.755	10035.4	5.01516e-06		3.16228	87.4928	0.00929832	9817.06	429.444	9807.67	5.13162e-06		3.16228	85.8908	-0.00405312	9961.32	713.798	9935.71	5.06549e-06
2.51189	85.9433	-0.00834465	11826.7	836.669	11797	5.37091e-06		2.51189	85.763	-0.00929832	12365.9	913.618	12332.1	5.13788e-06		2.51189	85.6958	-0.00405312	12564.3	942.963	12528.8	5.0572e-06		2.51189	86.4428	-0.00596046	12277.1	761.742	12253.5	5.17084e-06		2.51189	86.1898	-0.00357628	12499.4	830.605	12471.7	5.08035e-06
1.99526	85.8836	-0.00908375	14623.1	1049.69	14585.4	5.46893e-06		1.99526	85.6271	-0.00884533	15243.5	1162.29	15199.1	5.24809e-06		1.99526	84.0892	0.00417233	15498.5	1596.03	15416.1	5.17424e-06		1.99526	86.4992	-0.00779629	15168	926.194	15139.7	5.2687e-06		1.99526	86.157	-0.0107527	15472.8	1037.01	15438	5.1669e-06
1.58489	85.6609	-0.0077486	18267.6	1382.1	18215.2	5.51297e-06		1.58489	85.5612	-0.00407696	19068.8	1475.81	19011.6	5.28205e-06		1.58489	86.317	-0.00202656	19337.5	1242.15	19297.6	5.20377e-06		1.58489	86.1202	-0.00994205	18973.7	1283.83	18930.2	5.30476e-06		1.58489	85.3248	-0.00321865	19373.5	1579.08	19309	5.20068e-06
1.25893	85.6971	-0.00741482	22740.4	1706.21	22676.3	5.57504e-06		1.25893	85.3764	-0.00588894	23704.3	1910.8	23627.2	5.35067e-06		1.25893	85.8504	-0.00936985	24179.6	1749.68	24116.3	5.24216e-06		1.25893	85.9563	-0.0095129	23665.5	1668.84	23606.6	5.35534e-06		1.25893	85.8392	-0.00665188	23932.7	1736.44	23869.6	5.29632e-06
1	85.507	-0.00684261	28379.5	2223.2	28292.3	5.62538e-06		1	85.093	-0.00531673	29511.1	2524.36	29403	5.41288e-06		1	85.628	-0.00669956	30236.7	2305.01	30148.7	5.279e-06		1	85.9634	-0.00422001	29377.9	2068.03	29305	5.43098e-06		1	86.6043	-0.00493526	29857.9	1768.52	29805.4	5.3398e-06

## Sheet: Fitted data
Electrode 1					Electrode 2					Electrode 3					Electrode 4					Electrode 5
Measurement: C Imaginary / C Real		Fit: C Imaginary / C Real			Measurement: C Imaginary / C Real		Fit: C Imaginary / C Real			Measurement: C Imaginary / C Real		Fit: C Imaginary / C Real			Measurement: C Imaginary / C Real		Fit: C Imaginary / C Real			Measurement: C Imaginary / C Real		Fit: C Imaginary / C Real
F	F	F	F		F	F	F	F		F	F	F	F		F	F	F	F		F	F	F	F
1.20345e-09	4.88709e-08	5.78912e-10	4.6608e-08		1.65717e-09	5.1493e-08	6.70554e-10	4.91271e-08		1.51529e-09	4.97146e-08	6.28755e-10	4.75927e-08		1.41868e-09	4.9231e-08	6.04898e-10	4.74174e-08		1.65472e-09	5.56165e-08	7.51789e-10	5.3612e-08
1.46441e-09	6.11757e-08	9.09848e-10	5.86611e-08		1.54506e-09	6.45367e-08	1.05392e-09	6.18296e-08		1.33769e-09	6.23641e-08	9.88672e-10	5.98997e-08		1.13219e-09	6.16935e-08	9.51312e-10	5.96801e-08		1.41095e-09	6.96903e-08	1.18366e-09	6.74759e-08
3.11748e-09	7.6617e-08	1.42977e-09	7.38245e-08		3.35399e-09	8.0756e-08	1.65623e-09	7.78084e-08		3.05488e-09	7.80441e-08	1.5544e-09	7.53819e-08		2.78715e-09	7.73059e-08	1.49592e-09	7.51071e-08		3.36546e-09	8.73067e-08	1.86338e-09	8.49166e-08
5.14712e-09	9.58494e-08	2.24641e-09	9.28956e-08		5.49777e-09	1.01032e-07	2.6022e-09	9.79023e-08		5.02594e-09	9.76327e-08	2.44338e-09	9.48527e-08		4.66553e-09	9.68005e-08	2.35187e-09	9.45097e-08		5.69752e-09	1.09257e-07	2.93286e-09	1.0685e-07
7.57006e-09	1.19826e-07	3.52859e-09	1.16872e-07		8.33627e-09	1.26276e-07	4.08733e-09	1.23159e-07		7.58456e-09	1.22146e-07	3.83976e-09	1.19329e-07		6.99891e-09	1.21168e-07	3.69669e-09	1.18902e-07		8.54456e-09	1.36656e-07	4.61493e-09	1.3442e-07
1.0729e-08	1.49698e-07	5.54071e-09	1.46998e-07		1.18265e-08	1.57714e-07	6.41751e-09	1.54884e-07		1.08547e-08	1.52627e-07	6.03194e-09	1.50078e-07		9.9333e-09	1.51534e-07	5.80844e-09	1.4955e-07		1.20755e-08	1.70838e-07	7.25889e-09	1.6905e-07
1.48784e-08	1.86927e-07	8.69597e-09	1.84819e-07		1.67352e-08	1.9691e-07	1.00704e-08	1.94693e-07		1.53854e-08	1.90685e-07	9.47067e-09	1.8867e-07		1.39262e-08	1.89638e-07	9.12202e-09	1.88023e-07		1.70728e-08	2.13496e-07	1.14113e-08	2.12504e-07
2.11902e-08	2.33414e-07	1.36386e-08	2.32239e-07		2.39521e-08	2.45997e-07	1.57899e-08	2.4457e-07		2.16803e-08	2.38358e-07	1.48585e-08	2.37037e-07		1.98211e-08	2.37222e-07	1.43157e-08	2.36252e-07		2.4266e-08	2.66681e-07	1.79245e-08	2.66942e-07
3.00223e-08	2.91288e-07	2.13692e-08	2.91581e-07		3.39729e-08	3.06527e-07	2.47289e-08	3.06919e-07		3.14508e-08	2.97204e-07	2.32859e-08	2.97523e-07		2.86719e-08	2.96543e-07	2.24434e-08	2.96592e-07		3.5313e-08	3.33234e-07	2.81217e-08	3.34974e-07
4.2924e-08	3.63305e-07	3.3433e-08	3.65627e-07		4.96489e-08	3.81645e-07	3.86625e-08	3.84591e-07		4.54917e-08	3.70527e-07	3.64347e-08	3.7292e-07		4.19202e-08	3.70025e-07	3.51323e-08	3.71852e-07		5.12011e-08	4.15312e-07	4.40424e-08	4.19679e-07
6.20653e-08	4.51872e-07	5.21966e-08	4.57619e-07		7.10704e-08	4.73974e-07	6.02965e-08	4.80846e-07		6.65431e-08	4.60101e-07	5.68739e-08	4.66436e-07		6.22437e-08	4.61068e-07	5.48735e-08	4.65284e-07		7.52493e-08	5.16604e-07	6.87962e-08	5.24546e-07
9.11866e-08	5.60781e-07	8.12375e-08	5.71148e-07		1.04467e-07	5.86386e-07	9.36912e-08	5.99187e-07		9.82807e-08	5.70819e-07	8.84708e-08	5.81558e-07		9.28235e-08	5.72246e-07	8.54271e-08	5.80459e-07		1.11489e-07	6.40548e-07	1.07045e-07	6.53248e-07
1.33638e-07	6.9317e-07	1.25858e-07	7.09854e-07		1.53368e-07	7.22772e-07	1.44797e-07	7.42939e-07		1.43965e-07	7.03557e-07	1.36917e-07	7.21659e-07		1.37868e-07	7.08796e-07	1.32352e-07	7.20915e-07		1.65064e-07	7.91206e-07	1.65597e-07	8.09115e-07
1.97539e-07	8.52132e-07	1.93681e-07	8.76752e-07		2.23984e-07	8.8467e-07	2.22018e-07	9.14398e-07		2.11177e-07	8.63391e-07	2.10303e-07	8.89214e-07		2.05245e-07	8.7134e-07	2.03599e-07	8.89415e-07		2.4558e-07	9.70233e-07	2.53999e-07	9.94082e-07
2.89104e-07	1.03971e-06	2.95153e-07	1.07299e-06		3.27088e-07	1.07412e-06	3.3655e-07	1.11334e-06		3.09403e-07	1.04884e-06	3.19506e-07	1.08439e-06		3.04943e-07	1.06273e-06	3.0997e-07	1.0866e-06		3.60402e-07	1.17889e-06	3.84782e-07	1.2069e-06
4.21201e-07	1.25617e-06	4.43528e-07	1.29582e-06		4.71412e-07	1.28995e-06	5.01939e-07	1.33476e-06		4.49095e-07	1.26372e-06	4.77887e-07	1.30285e-06		4.46561e-07	1.28015e-06	4.64956e-07	1.30884e-06		5.28951e-07	1.41648e-06	5.72674e-07	1.44052e-06
6.09132e-07	1.49646e-06	6.5356e-07	1.53595e-06		6.7292e-07	1.52509e-06	7.32003e-07	1.56628e-06		6.45289e-07	1.49751e-06	6.99438e-07	1.53313e-06		6.46809e-07	1.51568e-06	6.83126e-07	1.54554e-06		7.65135e-07	1.67059e-06	8.31768e-07	1.67932e-06
8.6556e-07	1.74398e-06	9.37926e-07	1.77508e-06		9.4576e-07	1.76312e-06	1.03631e-06	1.78638e-06		9.13402e-07	1.73999e-06	9.94527e-07	1.75469e-06		9.16658e-07	1.75702e-06	9.7611e-07	1.77684e-06		1.08212e-06	1.92182e-06	1.16992e-06	1.89781e-06
1.20839e-06	1.98546e-06	1.30112e-06	1.98575e-06		1.30431e-06	1.98671e-06	1.41367e-06	1.96615e-06		1.262e-06	1.96297e-06	1.36346e-06	1.93903e-06		1.26999e-06	1.98113e-06	1.34617e-06	1.97423e-06		1.49562e-06	2.1355e-06	1.58147e-06	2.06387e-06
1.63175e-06	2.17617e-06	1.73278e-06	2.13622e-06		1.74517e-06	2.14707e-06	1.84684e-06	2.07626e-06		1.6981e-06	2.12421e-06	1.79073e-06	2.05627e-06		1.69739e-06	2.14999e-06	1.77981e-06	2.10638e-06		1.98292e-06	2.27211e-06	2.04271e-06	2.14801e-06
2.12568e-06	2.29003e-06	2.20517e-06	2.20065e-06		2.23476e-06	2.22365e-06	2.30336e-06	2.09788e-06		2.1855e-06	2.20101e-06	2.24498e-06	2.08586e-06		2.1837e-06	2.23221e-06	2.24661e-06	2.14997e-06		2.52158e-06	2.27857e-06	2.51533e-06	2.13539e-06
2.63967e-06	2.28939e-06	2.6792e-06	2.16984e-06		2.73877e-06	2.17338e-06	2.74475e-06	2.03087e-06		2.67912e-06	2.15751e-06	2.68752e-06	2.02567e-06		2.67984e-06	2.19626e-06	2.70684e-06	2.0998e-06		3.02446e-06	2.16575e-06	2.95861e-06	2.03262e-06
3.12524e-06	2.17247e-06	3.11707e-06	2.0551e-06		3.1966e-06	2.01651e-06	3.13917e-06	1.89324e-06		3.13552e-06	2.00772e-06	3.08518e-06	1.89236e-06		3.13901e-06	2.06316e-06	3.12463e-06	1.97074e-06		3.45272e-06	1.93577e-06	3.3428e-06	1.86393e-06
3.54296e-06	1.9765e-06	3.49376e-06	1.88222e-06		3.55619e-06	1.79057e-06	3.4696e-06	1.7125e-06		3.50372e-06	1.77865e-06	3.41931e-06	1.71322e-06		3.5214e-06	1.85646e-06	3.47835e-06	1.7902e-06		3.7772e-06	1.66734e-06	3.6554e-06	1.6601e-06
3.86782e-06	1.73758e-06	3.80065e-06	1.68066e-06		3.82929e-06	1.54506e-06	3.73385e-06	1.51551e-06		3.77322e-06	1.53701e-06	3.68656e-06	1.51572e-06		3.81566e-06	1.62405e-06	3.76258e-06	1.58711e-06		3.99841e-06	1.40241e-06	3.89874e-06	1.44827e-06
4.10679e-06	1.50132e-06	4.04197e-06	1.47495e-06		4.02041e-06	1.30672e-06	3.93946e-06	1.32239e-06		3.96439e-06	1.30635e-06	3.89397e-06	1.32087e-06		4.03287e-06	1.39811e-06	3.98355e-06	1.38434e-06		4.14171e-06	1.17294e-06	4.08346e-06	1.24704e-06
4.28539e-06	1.28321e-06	4.22856e-06	1.28134e-06		4.15551e-06	1.10534e-06	4.09795e-06	1.14526e-06		4.10064e-06	1.10277e-06	4.05306e-06	1.14149e-06		4.19086e-06	1.19222e-06	4.15285e-06	1.19628e-06		4.24693e-06	9.83917e-07	4.22265e-06	1.06652e-06
4.40956e-06	1.09536e-06	4.37283e-06	1.10837e-06		4.25124e-06	9.39378e-07	4.2209e-06	9.89682e-07		4.19849e-06	9.41901e-07	4.1756e-06	9.83616e-07		4.30336e-06	1.01077e-06	4.28281e-06	1.02998e-06		4.31402e-06	8.30246e-07	4.3284e-06	9.10508e-07
4.5094e-06	9.3685e-07	4.48595e-06	9.5906e-07		4.32487e-06	8.03805e-07	4.31812e-06	8.56906e-07		4.27296e-06	8.0273e-07	4.27168e-06	8.48745e-07		4.39404e-06	8.64593e-07	4.38417e-06	8.87468e-07		4.3729e-06	7.07481e-07	4.41043e-06	7.78953e-07
4.58584e-06	8.08948e-07	4.57687e-06	8.33101e-07		4.38598e-06	6.9684e-07	4.39717e-06	7.45763e-07		4.33545e-06	6.94e-07	4.34909e-06	7.35795e-07		4.46365e-06	7.46009e-07	4.46531e-06	7.67887e-07		4.4212e-06	6.14868e-07	4.47602e-06	6.69829e-07
4.64453e-06	7.06776e-07	4.65227e-06	7.28489e-07		4.43539e-06	6.12289e-07	4.46362e-06	6.53955e-07		4.38765e-06	6.07108e-07	4.41355e-06	6.42479e-07		4.51958e-06	6.47968e-07	4.53242e-06	6.68964e-07		4.45857e-06	5.39689e-07	4.53035e-06	5.80311e-07
4.70058e-06	6.24128e-07	4.71694e-06	6.4255e-07		4.4802e-06	5.45882e-07	4.52138e-06	5.78826e-07		4.43267e-06	5.39221e-07	4.46913e-06	5.66112e-07		4.56781e-06	5.6945e-07	4.58989e-06	5.87936e-07		4.49937e-06	4.83868e-07	4.57704e-06	5.0744e-07
4.73919e-06	5.55571e-07	4.77425e-06	5.72504e-07		4.51491e-06	4.93386e-07	4.5732e-06	5.17768e-07		4.46304e-06	4.83626e-07	4.51862e-06	5.04043e-07		4.60628e-06	5.09645e-07	4.64077e-06	5.22036e-07		4.52929e-06	4.35494e-07	4.61853e-06	4.48447e-07
4.78996e-06	5.03374e-07	4.82653e-06	5.15755e-07		4.56191e-06	4.52976e-07	4.62097e-06	4.68415e-07		4.51245e-06	4.41763e-07	4.56398e-06	4.53865e-07		4.65123e-06	4.6018e-07	4.68716e-06	4.6873e-07		4.56847e-06	4.01262e-07	4.65652e-06	4.00889e-07
4.82661e-06	4.59898e-07	4.87539e-06	4.70007e-07		4.59568e-06	4.22391e-07	4.66597e-06	4.28709e-07		4.54016e-06	4.08675e-07	4.60652e-06	4.13478e-07		4.68092e-06	4.18321e-07	4.73051e-06	4.25802e-07		4.59629e-06	3.71044e-07	4.69215e-06	3.62683e-07
4.86973e-06	4.30327e-07	4.92191e-06	4.33294e-07		4.64013e-06	3.98308e-07	4.70912e-06	3.96903e-07		4.58068e-06	3.83493e-07	4.64716e-06	3.81104e-07		4.72696e-06	3.90055e-07	4.7718e-06	3.9137e-07		4.63565e-06	3.52819e-07	4.72617e-06	3.32086e-07
4.90246e-06	4.077e-07	4.96688e-06	4.03964e-07		4.67113e-06	3.78062e-07	4.75102e-06	3.71542e-07		4.6129e-06	3.62664e-07	4.68652e-06	3.5526e-07		4.75352e-06	3.64261e-07	4.81169e-06	3.63862e-07		4.66584e-06	3.3076e-07	4.75912e-06	3.07659e-07
4.95939e-06	3.95857e-07	5.01082e-06	3.80648e-07		4.72579e-06	3.69761e-07	4.7921e-06	3.51423e-07		4.66399e-06	3.50513e-07	4.72505e-06	3.34724e-07		4.79885e-06	3.45438e-07	4.85067e-06	3.41981e-07		4.71041e-06	3.297e-07	4.79136e-06	2.88224e-07
4.99092e-06	3.80638e-07	5.05409e-06	3.6222e-07		4.76202e-06	3.6183e-07	4.83267e-06	3.35561e-07		4.69517e-06	3.43638e-07	4.76303e-06	3.18492e-07		4.83616e-06	3.3867e-07	4.88906e-06	3.24662e-07		4.74356e-06	3.17891e-07	4.82313e-06	2.72822e-07
5.02492e-06	3.60018e-07	5.09696e-06	3.47757e-07		4.80385e-06	3.55656e-07	4.87294e-06	3.2315e-07		4.73257e-06	3.27677e-07	4.80069e-06	3.05747e-07		4.87043e-06	3.3047e-07	4.92708e-06	3.1104e-07		4.7636e-06	3.25414e-07	4.85463e-06	2.60675e-07
5.06908e-06	3.70364e-07	5.13962e-06	3.3651e-07		4.84603e-06	3.67136e-07	4.91306e-06	3.13535e-07		4.76589e-06	3.26892e-07	4.83817e-06	2.95824e-07		4.91997e-06	3.39239e-07	4.9649e-06	3.00408e-07		4.81332e-06	3.11065e-07	4.88596e-06	2.51154e-07
5.12166e-06	3.7213e-07	5.1822e-06	3.27869e-07		4.89116e-06	3.62877e-07	4.95316e-06	3.06186e-07		4.81435e-06	3.33576e-07	4.8756e-06	2.88185e-07		4.95091e-06	3.26849e-07	5.00264e-06	2.92194e-07		4.86035e-06	3.21224e-07	4.91722e-06	2.43748e-07
5.1818e-06	3.99059e-07	5.2248e-06	3.21337e-07		4.936e-06	3.63907e-07	4.99329e-06	3.0067e-07		4.85633e-06	3.35332e-07	4.91305e-06	2.82393e-07		4.99094e-06	3.22824e-07	5.04039e-06	2.85935e-07		4.89933e-06	3.19391e-07	4.94847e-06	2.38048e-07
5.20839e-06	3.70963e-07	5.2675e-06	3.16515e-07		4.97039e-06	3.5193e-07	5.03355e-06	2.9664e-07		4.89898e-06	3.37361e-07	4.95058e-06	2.78094e-07		5.0314e-06	3.39755e-07	5.0782e-06	2.81258e-07		4.9369e-06	3.21277e-07	4.97977e-06	2.33723e-07
5.26339e-06	3.72114e-07	5.31035e-06	3.13078e-07		5.03188e-06	3.67656e-07	5.07396e-06	2.93813e-07		4.94776e-06	3.3776e-07	4.98823e-06	2.75003e-07		5.1124e-06	2.9719e-07	5.11613e-06	2.77859e-07		4.99111e-06	3.27834e-07	5.01114e-06	2.30506e-07
5.30868e-06	3.76769e-07	5.35339e-06	3.10763e-07		5.08627e-06	3.69376e-07	5.11456e-06	2.91961e-07		4.99131e-06	3.45053e-07	5.02605e-06	2.72891e-07		5.1218e-06	2.24266e-07	5.15422e-06	2.75494e-07		5.03948e-06	3.62044e-07	5.04261e-06	2.28182e-07
5.34403e-06	3.79009e-07	5.39667e-06	3.09359e-07		5.10984e-06	3.78561e-07	5.15539e-06	2.909e-07		5.02871e-06	3.78479e-07	5.06406e-06	2.7157e-07		5.15093e-06	3.2021e-07	5.19248e-06	2.73965e-07		5.05791e-06	3.36852e-07	5.07421e-06	2.26578e-07
5.44075e-06	3.91563e-07	5.4402e-06	3.08692e-07		5.21758e-06	3.98993e-07	5.19646e-06	2.9048e-07		5.11937e-06	5.30009e-07	5.10228e-06	2.7089e-07		5.24905e-06	3.21119e-07	5.23095e-06	2.73114e-07		5.14369e-06	3.45517e-07	5.10594e-06	2.25556e-07
5.48142e-06	4.15908e-07	5.48401e-06	3.08626e-07		5.25041e-06	4.07572e-07	5.2378e-06	2.90581e-07		5.1823e-06	3.33576e-07	5.14073e-06	2.70731e-07		5.28047e-06	3.58118e-07	5.26965e-06	2.72812e-07		5.16613e-06	4.22483e-07	5.13784e-06	2.25003e-07
5.54366e-06	4.17115e-07	5.52811e-06	3.09049e-07		5.31591e-06	4.29912e-07	5.27941e-06	2.91108e-07		5.21471e-06	3.78337e-07	5.17942e-06	2.70994e-07		5.3287e-06	3.76706e-07	5.30858e-06	2.72955e-07		5.26844e-06	3.83262e-07	5.16989e-06	2.24828e-07
5.59085e-06	4.39326e-07	5.57251e-06	3.09869e-07		5.37328e-06	4.61316e-07	5.32132e-06	2.9198e-07		5.24832e-06	4.01259e-07	5.21836e-06	2.71601e-07		5.40407e-06	3.81361e-07	5.34776e-06	2.73461e-07		5.32106e-06	3.15729e-07	5.20212e-06	2.24961e-07

## Sheet: Capacitance calculation
Circuit:	RQ	Title:	Fixed at 51 freqs	Measurement:	Electrode 1			Electrode	R	Q	n	1/n	Capacitance (farad)
Fixed	Element	Fitted Value	Min Value	Max Value	Unit	Error%		1	34.12	5.948e-06	0.965	1.03627	4.3696e-06
FALSE	R 1	34.12	1e-06	1000000000000	Ω	0.63		2	32.37	5.675e-06	0.966	1.0352	4.19252e-06
FALSE	Q 1	5.948e-06	1e-12	0.001	T	1.14		3	33.41	5.546e-06	0.968	1.03306	4.17449e-06
FALSE	n 1	0.965	0	1	ɸ	0.2		4	33.54	5.677e-06	0.968	1.03306	4.27694e-06
								5	29.66	5.471e-06	0.973	1.02775	4.29441e-06
	Chi-Squared:	0.0008	Iterations:	8								average	4.26159e-06
Circuit:	RQ	Title:	Fixed at 51 freqs [1]	Measurement:	Electrode 2							stdev.s	7.9588e-08
Fixed	Element	Fitted Value	Min Value	Max Value	Unit	Error%						error %	0.0186757
FALSE	R 1	32.37	1e-06	1000000000000	Ω	0.709
FALSE	Q 1	5.675e-06	1e-12	0.001	T	1.258
FALSE	n 1	0.966	0	1	ɸ	0.218
	Chi-Squared:	0.001	Iterations:	7
Circuit:	RQ	Title:	Fixed at 51 freqs [2]	Measurement:	Electrode 3
Fixed	Element	Fitted Value	Min Value	Max Value	Unit	Error%
FALSE	R 1	33.41	1e-06	1000000000000	Ω	0.666
FALSE	Q 1	5.546e-06	1e-12	0.001	T	1.187
FALSE	n 1	0.968	0	1	ɸ	0.206
	Chi-Squared:	0.0008	Iterations:	7
Circuit:	RQ	Title:	Fixed at 51 freqs [3]	Measurement:	Electrode 4
Fixed	Element	Fitted Value	Min Value	Max Value	Unit	Error%
FALSE	R 1	33.54	1e-06	1000000000000	Ω	0.499
FALSE	Q 1	5.677e-06	1e-12	0.001	T	0.895
FALSE	n 1	0.968	0	1	ɸ	0.156
	Chi-Squared:	0.0005	Iterations:	7
Circuit:	RQ	Title:	Fixed at 51 freqs [4]	Measurement:	Electrode 5
Fixed	Element	Fitted Value	Min Value	Max Value	Unit	Error%
FALSE	R 1	29.66	1e-06	1000000000000	Ω	0.668
FALSE	Q 1	5.471e-06	1e-12	0.001	T	1.171
FALSE	n 1	0.973	0	1	ɸ	0.2
	Chi-Squared:	0.0008	Iterations:	7
