# Supplementary material for: Surface analysis of Metrohm BT220 screen-printed electrodes through electrochemical techniques: importance of pretreatment
Source: Front Chem. 2025 Sep 17;13:1602365. doi: 10.3389/fchem.2025.1602365 (PMC12484216; doi:10.3389/fchem.2025.1602365)
Supplement: Supplementary file 2 [file DataSheet1.zip › Raw data file/Electrochemical_experiments/EIS-H2O.xlsx]

## Sheet: Impedance raw data
Before dipping Electrode 1								Before dipping Electrode 2								Before dipping Electrode 3								Before dipping Electrode 4								Before dipping Electrode 5								After dipping Electrode 1								After dipping Electrode 2
Fixed at 51 freqs								Fixed at 51 freqs [1]								Fixed at 51 freqs [2]								Fixed at 51 freqs [3]								Fixed at 51 freqs [4]								Fixed at 51 freqs [5]								Fixed at 51 freqs [6]
freq / Hz	neg. Phase / °	Idc / uA	Z / Ohm	Z' / Ohm	Z'' / Ohm	Cs / F		freq / Hz	neg. Phase / °	Idc / uA	Z / Ohm	Z' / Ohm	Z'' / Ohm	Cs / F		freq / Hz	neg. Phase / °	Idc / uA	Z / Ohm	Z' / Ohm	Z'' / Ohm	Cs / F		freq / Hz	neg. Phase / °	Idc / uA	Z / Ohm	Z' / Ohm	Z'' / Ohm	Cs / F		freq / Hz	neg. Phase / °	Idc / uA	Z / Ohm	Z' / Ohm	Z'' / Ohm	Cs / F		freq / Hz	neg. Phase / °	Idc / uA	Z / Ohm	Z' / Ohm	Z'' / Ohm	Cs / F		freq / Hz	neg. Phase / °
100000	3.07549	0.238419	35.5646	35.5133	1.90809	8.34104e-07		100000	3.65461	1.66893	38.183	38.1054	2.43385	6.53923e-07		100000	3.5501	2.14577	35.5169	35.4488	2.19925	7.23677e-07		100000	3.82953	2.14577	36.68	36.5981	2.44978	6.49669e-07		100000	4.02035	1.66893	37.308	37.2162	2.61569	6.08463e-07		100000	4.59214	2.14577	36.7151	36.5972	2.93949	5.41437e-07		100000	4.36474
79432.8	2.94961	0.214577	35.7383	35.6909	1.83901	1.08952e-06		79432.8	3.16008	0.214577	38.3268	38.2685	2.1128	9.48337e-07		79432.8	3.06353	0.214577	35.6945	35.6435	1.90763	1.05033e-06		79432.8	3.45352	0.26226	36.8534	36.7865	2.22001	9.02539e-07		79432.8	3.65561	0.214577	37.4932	37.4169	2.39054	8.38155e-07		79432.8	4.20538	0.26226	36.9139	36.8145	2.70696	7.4018e-07		79432.8	3.9634
63095.7	3.7257	0.548363	35.9794	35.9034	2.33794	1.07891e-06		63095.7	3.94396	0.500679	38.5695	38.4782	2.65284	9.50843e-07		63095.7	3.83277	0.500679	35.9451	35.8647	2.40273	1.04982e-06		63095.7	4.24572	0.500679	37.1487	37.0468	2.75027	9.17159e-07		63095.7	4.54123	0.500679	37.8524	37.7335	2.99701	8.4165e-07		63095.7	5.16828	0.500679	37.2716	37.1201	3.35747	7.5129e-07		63095.7	4.8403
50118.7	4.31692	0.26226	36.2795	36.1766	2.73088	1.16284e-06		50118.7	4.5972	0.26226	38.8626	38.7376	3.11485	1.01949e-06		50118.7	4.35618	0.309944	36.2089	36.1043	2.7503	1.15462e-06		50118.7	4.96434	0.26226	37.4694	37.3289	3.24244	9.79372e-07		50118.7	5.23742	0.214577	38.2575	38.0977	3.49225	9.09315e-07		50118.7	5.93853	0.214577	37.6829	37.4807	3.89873	8.14511e-07		50118.7	5.61203
39810.7	4.76753	0.119209	36.5719	36.4454	3.03961	1.31523e-06		39810.7	5.17629	0.119209	39.1712	39.0115	3.53404	1.13122e-06		39810.7	4.84927	0.166893	36.5286	36.3979	3.08794	1.29465e-06		39810.7	5.49671	0.166893	37.8405	37.6665	3.62469	1.10293e-06		39810.7	5.83254	0.166893	38.6726	38.4724	3.92996	1.01726e-06		39810.7	6.68744	0.166893	38.1532	37.8936	4.44306	8.99784e-07		39810.7	6.34137
31622.8	5.21478	0.596046	36.8607	36.7082	3.35025	1.50225e-06		31622.8	5.72119	0.548363	39.5315	39.3345	3.9408	1.27713e-06		31622.8	5.29979	0.548363	36.8318	36.6743	3.40204	1.47938e-06		31622.8	5.99022	0.548363	38.2681	38.0591	3.99361	1.26024e-06		31622.8	6.43848	0.500679	39.1201	38.8734	4.38678	1.14729e-06		31622.8	7.37605	0.548363	38.6826	38.3625	4.96612	1.01345e-06		31622.8	7.01775
25118.9	5.68648	0.309944	37.1725	36.9895	3.68323	1.72025e-06		25118.9	6.33269	0.26226	39.9215	39.6779	4.4034	1.4389e-06		25118.9	5.89021	0.26226	37.1173	36.9213	3.80907	1.66342e-06		25118.9	6.61418	0.26226	38.6917	38.4342	4.45662	1.42172e-06		25118.9	7.05469	0.26226	39.6922	39.3917	4.87487	1.29974e-06		25118.9	8.10038	0.26226	39.2449	38.8533	5.52991	1.14578e-06		25118.9	7.8211
19952.6	6.37058	0.119209	37.5111	37.2795	4.16218	1.91646e-06		19952.6	7.13305	0.166893	40.3128	40.0008	5.0058	1.59348e-06		19952.6	6.57136	0.166893	37.3948	37.1492	4.27949	1.86392e-06		19952.6	7.34888	0.166893	39.1682	38.8465	5.01004	1.59213e-06		19952.6	7.82052	0.119209	40.2204	39.8463	5.4728	1.45751e-06		19952.6	9.01907	0.119209	39.8341	39.3416	6.24452	1.27738e-06		19952.6	8.68329
15848.9	7.16512	0.214577	37.8608	37.5651	4.72235	2.12648e-06		15848.9	8.0805	0.214577	40.7665	40.3618	5.73032	1.75243e-06		15848.9	7.42019	0.214577	37.7774	37.461	4.87876	2.05831e-06		15848.9	8.29367	0.214577	39.6644	39.2496	5.72147	1.75514e-06		15848.9	8.70586	0.26226	40.7792	40.3093	6.17241	1.62692e-06		15848.9	10.1413	0.26226	40.3907	39.7597	7.11187	1.412e-06		15848.9	9.81263
12589.3	8.21533	0.309944	38.2073	37.8152	5.45958	2.31558e-06		12589.3	9.32637	0.26226	41.3228	40.7766	6.69669	1.88782e-06		12589.3	8.61408	0.309944	38.134	37.7039	5.71165	2.21339e-06		12589.3	9.39363	0.309944	40.2013	39.6622	6.5615	1.92671e-06		12589.3	9.89068	0.26226	41.3917	40.7765	7.10981	1.77812e-06		12589.3	11.5627	0.26226	41.0557	40.2225	8.2292	1.53625e-06		12589.3	11.1687
10000	9.58798	0.309944	38.6319	38.0923	6.43461	2.47342e-06		10000	10.7562	0.214577	41.9411	41.2042	7.8275	2.03328e-06		10000	10.084	0.214577	38.5873	37.9912	6.75633	2.35564e-06		10000	10.8503	0.357628	40.8012	40.0718	7.68056	2.07218e-06		10000	11.3523	0.214577	42.0387	41.2162	8.27495	1.92333e-06		10000	13.3584	0.309944	41.7476	40.618	9.64541	1.65006e-06		10000	12.9257
7943.28	11.3104	0.214577	39.1365	38.3765	7.67565	2.61039e-06		7943.28	12.5962	0.26226	42.6461	41.6197	9.30018	2.15441e-06		7943.28	11.9795	0.26226	39.1081	38.2564	8.11732	2.46835e-06		7943.28	12.6458	0.26226	41.4935	40.487	9.0839	2.20571e-06		7943.28	13.1115	0.26226	42.8095	41.6935	9.71123	2.06322e-06		7943.28	15.5337	0.214577	42.5932	41.0374	11.4067	1.75656e-06		7943.28	15.0396
6309.57	13.398	-0.0715256	39.761	38.6788	9.21317	2.73786e-06		6309.57	14.8344	-0.0715256	43.505	42.0549	11.1384	2.26462e-06		6309.57	14.2964	-0.119209	39.8123	38.5794	9.83117	2.56575e-06		6309.57	14.8331	-0.0715256	42.3148	40.9046	10.8328	2.32852e-06		6309.57	15.3292	-0.0715256	43.7651	42.208	11.5699	2.18017e-06		6309.57	18.3437	-0.0715256	43.6045	41.3887	13.723	1.8381e-06		6309.57	17.6685
5011.87	16.0516	0.26226	40.5552	38.9741	11.2136	2.83187e-06		5011.87	17.4651	0.26226	44.5923	42.5366	13.3832	2.37279e-06		5011.87	17.145	0.214577	40.6937	38.8853	11.9961	2.64715e-06		5011.87	17.5551	0.26226	43.3715	41.3516	13.0818	2.42746e-06		5011.87	18.0658	0.26226	44.8353	42.625	13.9038	2.28394e-06		5011.87	21.8255	0.214577	44.8721	41.6556	16.6826	1.90351e-06		5011.87	20.9913
3981.07	19.2451	0.26226	41.5769	39.2535	13.7042	2.91721e-06		3981.07	20.6169	0.309944	46.0184	43.0711	16.2039	2.46718e-06		3981.07	20.5893	0.309944	41.8775	39.2026	14.7269	2.71461e-06		3981.07	20.7886	0.309944	44.6895	41.7801	15.8613	2.52047e-06		3981.07	21.2932	0.26226	46.2817	43.1222	16.8068	2.37868e-06		3981.07	25.9423	0.309944	46.6689	41.9664	20.416	1.95816e-06		3981.07	24.9145
3162.28	23.0956	0.26226	42.9688	39.525	16.8552	2.98597e-06		3162.28	24.3248	0.26226	47.8171	43.5722	19.6963	2.55527e-06		3162.28	24.6902	0.26226	43.5551	39.5733	18.1935	2.76633e-06		3162.28	24.6335	0.309944	46.4041	42.181	19.3418	2.6021e-06		3162.28	25.1452	0.309944	48.2128	43.6439	20.4863	2.45673e-06		3162.28	30.8576	0.26226	49.0609	42.1161	25.1636	2.00008e-06		3162.28	29.636
2511.89	27.6104	0.309944	44.926	39.8098	20.8213	3.04307e-06		2511.89	28.6513	0.26226	50.206	44.0585	24.0726	2.63206e-06		2511.89	29.3522	0.26226	45.7668	39.8914	22.4338	2.82434e-06		2511.89	29.1759	0.26226	48.8173	42.6238	23.7981	2.66243e-06		2511.89	29.5635	0.26226	50.798	44.1846	25.0631	2.52805e-06		2511.89	36.514	0.26226	52.5918	42.2686	31.2931	2.02475e-06		2511.89	34.9438
1995.26	32.8479	0.405312	47.6785	40.0554	25.8614	3.08439e-06		1995.26	33.4818	0.357628	53.4484	44.5793	29.486	2.70523e-06		1995.26	34.6248	0.309944	48.8704	40.215	27.7681	2.87259e-06		1995.26	34.3882	0.119209	52.1436	43.0304	29.4505	2.70849e-06		1995.26	34.6891	0.309944	54.3463	44.6863	30.9297	2.57896e-06		1995.26	42.7766	0.309944	57.6446	42.3115	39.1489	2.03751e-06		1995.26	40.8711
1584.89	38.7788	0.309944	51.4932	40.1426	32.251	3.1137e-06		1584.89	39.1601	0.309944	57.9403	44.9261	36.5887	2.74456e-06		1584.89	40.4794	0.309944	53.2934	40.5371	34.5967	2.90258e-06		1584.89	40.1943	0.309944	56.6872	43.3012	36.5849	2.74485e-06		1584.89	40.3484	0.26226	59.0449	44.9994	38.2277	2.62689e-06		1584.89	49.3055	0.26226	64.7067	42.1904	49.0604	2.04687e-06		1584.89	47.2989
1258.93	45.0952	0.26226	56.9958	40.2352	40.369	3.13164e-06		1258.93	45.103	0.26226	64.2258	45.3327	45.4961	2.77873e-06		1258.93	46.6756	0.214577	59.3679	40.734	43.189	2.92716e-06		1258.93	46.2373	0.26226	63.1219	43.6597	45.5873	2.77317e-06		1258.93	46.4013	0.119209	65.8345	45.3997	47.6765	2.65165e-06		1258.93	55.612	0.26226	74.8031	42.2484	61.7298	2.04798e-06		1258.93	53.4581
1000	51.6156	0.26226	64.8774	40.2846	50.8549	3.12959e-06		1000	51.3127	0.309944	72.896	45.5651	56.9004	2.79708e-06		1000	52.8188	0.309944	67.9444	41.0614	54.1332	2.94006e-06		1000	52.4203	0.309944	72.1073	43.9757	57.1454	2.78509e-06		1000	52.4965	0.26226	75.3127	45.8512	59.7468	2.66382e-06		1000	61.5063	0.26226	88.716	42.323	77.9698	2.04124e-06		1000	59.2592
794.328	57.9194	0.26226	75.78	40.2476	64.2085	3.12052e-06		794.328	57.102	0.309944	84.8291	46.0746	71.2258	2.81309e-06		794.328	58.7103	0.26226	79.6986	41.3927	68.1066	2.94192e-06		794.328	58.1769	0.26226	84.4082	44.5083	71.72	2.7937e-06		794.328	58.1823	0.214577	87.9732	46.381	74.7535	2.68033e-06		794.328	66.4042	0.26226	107.602	43.071	98.6055	2.03198e-06		794.328	64.4476
630.957	63.5121	0.26226	90.5018	40.3646	81.0017	3.11405e-06		630.957	62.5197	0.26226	101.125	46.6636	89.7152	2.8116e-06		630.957	64.128	0.26226	95.5125	41.6781	85.9394	2.93513e-06		630.957	63.4023	0.26226	100.775	45.1193	90.1101	2.79928e-06		630.957	63.2941	0.26226	105.123	47.2435	93.9093	2.68604e-06		630.957	70.6529	0.26226	131.613	43.6021	124.18	2.03127e-06		630.957	68.7069
501.187	68.1477	0.309944	110.237	41.0318	102.316	3.10368e-06		501.187	67.1315	0.309944	122.122	47.4589	112.523	2.82213e-06		501.187	68.5906	0.309944	115.927	42.3166	107.927	2.94232e-06		501.187	67.9704	0.309944	122.276	45.864	113.349	2.80158e-06		501.187	67.7371	0.309944	127.241	48.2062	117.756	2.69673e-06		501.187	73.9895	0.0834465	162.407	44.7943	156.108	2.03421e-06		501.187	72.2432
398.107	72.0054	0.309944	135.446	41.8429	128.821	3.10338e-06		398.107	71.006	0.0786781	149.326	48.6009	141.195	2.83139e-06		398.107	72.3515	0.0786781	142.207	43.1139	135.514	2.9501e-06		398.107	71.6779	0.0786781	149.815	47.0956	142.22	2.81099e-06		398.107	71.4508	0.0834465	155.724	49.5388	147.634	2.70791e-06		398.107	76.6322	0.0834465	201.772	46.6498	196.305	2.03652e-06		398.107	75.0338
316.228	75.1383	0.0214577	167.793	43.0368	162.18	3.10329e-06		316.228	74.1267	0.0214577	184.364	50.4256	177.334	2.83811e-06		316.228	75.345	0.0214577	176.015	44.5315	170.288	2.95553e-06		316.228	74.6897	0.0214577	185.138	48.8849	178.567	2.8185e-06		316.228	74.4295	0.0166893	192.237	51.601	185.182	2.71782e-06		316.228	78.6609	0.0214577	251.176	49.385	246.274	2.04363e-06		316.228	77.2055
251.189	77.6004	0.026226	208.904	44.8577	204.031	3.10544e-06		251.189	76.6118	0.026226	228.649	52.943	222.435	2.8485e-06		251.189	77.7907	0.0309944	218.854	46.2841	213.904	2.96211e-06		251.189	77.1001	0.026226	229.874	51.3188	224.072	2.8277e-06		251.189	76.8355	0.0214577	238.319	54.2764	232.056	2.73041e-06		251.189	80.2448	0.026226	313.387	53.1	308.856	2.05147e-06		251.189	78.9571
199.526	79.5369	0.0405312	260.855	47.372	256.518	3.10959e-06		199.526	78.6086	0.0357628	284.431	56.1779	278.828	2.86078e-06		199.526	79.6907	0.0405312	272.833	48.8266	268.428	2.97161e-06		199.526	79.0352	0.0405312	286.034	54.4051	280.812	2.84057e-06		199.526	78.765	0.0357628	296.541	57.7762	290.858	2.74245e-06		199.526	81.4958	0.0405312	391.02	57.8245	386.721	2.06264e-06		199.526	80.3614
158.489	81.0841	0.0500679	325.743	50.4851	321.807	3.12051e-06		158.489	80.1556	0.0500679	354.132	60.5467	348.918	2.87804e-06		158.489	81.2322	0.0548363	340.613	51.9198	336.633	2.98307e-06		158.489	80.5792	0.0500679	356.396	58.3365	351.589	2.85617e-06		158.489	80.3554	0.0548363	369.432	61.893	364.211	2.75719e-06		158.489	82.479	0.0548363	487.608	63.8231	483.413	2.07731e-06		158.489	81.4317
125.893	82.2929	0.026226	406.968	54.5779	403.292	3.13473e-06		125.893	81.3955	0.0309944	441.359	66.033	436.392	2.89697e-06		125.893	82.4238	0.026226	425.426	56.0905	421.713	2.99781e-06		125.893	81.7677	0.026226	444.47	63.6426	439.89	2.87393e-06		125.893	81.5167	0.0309944	459.788	67.8286	454.758	2.77997e-06		125.893	83.2844	0.026226	608.207	71.1239	604.034	2.09295e-06		125.893	82.3165
100	83.2545	0.0357628	509.186	59.8089	505.661	3.14746e-06		100	82.4126	0.0405312	550.971	72.7495	546.147	2.91414e-06		100	83.4023	0.0405312	532.337	61.1637	528.812	3.00967e-06		100	82.7545	0.0452995	555.135	70.0137	550.702	2.89004e-06		100	82.4727	0.0405312	574.233	75.2235	569.285	2.7957e-06		100	83.844	0.0405312	759.331	81.4279	754.952	2.10815e-06		100	83.0042
79.4328	84.0923	0.026226	637.03	65.567	633.646	3.16208e-06		79.4328	83.2375	0.026226	687.559	80.9634	682.776	2.93455e-06		79.4328	84.2248	0.0357628	665.003	66.9159	661.628	3.02835e-06		79.4328	83.6065	0.026226	693.482	77.2229	689.169	2.90733e-06		79.4328	83.331	0.0214577	717.302	83.3024	712.449	2.81233e-06		79.4328	84.3717	0.026226	947.106	92.8866	942.54	2.12579e-06		79.4328	83.6071
63.0957	84.619	0.026226	799.142	74.9421	795.621	3.1704e-06		63.0957	83.849	0.026226	860.332	92.184	855.379	2.94891e-06		63.0957	84.7961	0.026226	833.74	75.621	830.303	3.03797e-06		63.0957	84.1851	0.026226	868.097	87.9518	863.631	2.92073e-06		63.0957	83.9295	0.026226	897.264	94.8879	892.233	2.8271e-06		63.0957	84.7477	0.026226	1184.21	108.405	1179.23	2.13905e-06		63.0957	84.0405
50.1187	85.0882	0.026226	998.055	85.4561	994.39	3.19347e-06		50.1187	84.2996	0.026226	1071.78	106.455	1066.48	2.97762e-06		50.1187	85.2423	0.026226	1042.03	86.4285	1038.44	3.058e-06		50.1187	84.6394	0.026226	1082.6	101.14	1077.86	2.94616e-06		50.1187	84.3882	0.0214577	1119.72	109.495	1114.35	2.84969e-06		50.1187	84.9618	0.00119209	1475.57	129.584	1469.87	2.16044e-06		50.1187	84.3043
39.8107	85.4282	0.026226	1250.49	99.6754	1246.52	3.20717e-06		39.8107	84.6266	0.026226	1340.58	125.541	1334.69	2.9953e-06		39.8107	85.5091	0.0309944	1303.71	102.082	1299.71	3.07592e-06		39.8107	85.0021	0.026226	1355.76	118.114	1350.61	2.95999e-06		39.8107	84.6975	0.000238419	1400.84	129.458	1394.85	2.86611e-06		39.8107	85.1878	0.000715256	1844.18	154.709	1837.68	2.17546e-06		39.8107	84.556
31.6228	85.6438	-0.00214577	1564.46	118.832	1559.94	3.22636e-06		31.6228	84.8692	-0.000238419	1671.23	149.456	1664.53	3.02363e-06		31.6228	85.7792	-0.000238419	1630.06	119.972	1625.64	3.09597e-06		31.6228	85.2486	-0.000715256	1693.25	140.258	1687.43	2.98259e-06		31.6228	84.9797	0.0026226	1744.58	152.667	1737.89	2.89599e-06		31.6228	85.3088	0.00119209	2300.24	188.128	2292.53	2.19536e-06		31.6228	84.7469
25.1189	85.8706	-0.00214577	1958.72	141.044	1953.63	3.24323e-06		25.1189	85.0642	-0.000238419	2089.62	179.79	2081.87	3.04345e-06		25.1189	86.019	-0.000715256	2043.88	141.897	2038.95	3.10752e-06		25.1189	85.4329	-0.00119209	2118.81	168.715	2112.08	2.99992e-06		25.1189	85.2128	-0.00214577	2185.95	182.429	2178.32	2.9087e-06		25.1189	85.4421	0.000715256	2874.39	228.417	2865.3	2.21131e-06		25.1189	84.9149
19.9526	86.104	-0.000715256	2441.74	165.906	2436.1	3.27435e-06		19.9526	85.2267	-0.000715256	2600.99	216.436	2591.97	3.07744e-06		19.9526	86.1627	-0.00166893	2548.13	170.53	2542.42	3.13742e-06		19.9526	85.5804	-0.00119209	2639.83	203.425	2631.98	3.03066e-06		19.9526	85.3447	-0.0026226	2722.76	220.983	2713.78	2.93931e-06		19.9526	85.4965	0.000715256	3574.23	280.648	3563.2	2.23862e-06		19.9526	84.9613
15.8489	86.1462	-0.000238419	3057.3	205.482	3050.39	3.29204e-06		15.8489	85.3616	-0.000238419	3246.98	262.573	3236.35	3.10288e-06		15.8489	86.2371	-0.00166893	3189.13	209.297	3182.25	3.15563e-06		15.8489	85.6998	-0.00119209	3299.71	247.421	3290.42	3.05189e-06		15.8489	85.4023	-0.00214577	3399.5	272.503	3388.56	2.9635e-06		15.8489	85.5282	0.000715256	4462.35	347.921	4448.77	2.25725e-06		15.8489	85.1057
12.5893	86.1566	-0.00214577	3826.26	256.475	3817.65	3.31149e-06		12.5893	85.3897	-0.000238419	4053.16	325.787	4040.05	3.1292e-06		12.5893	86.3108	-0.000715256	3990.58	256.77	3982.31	3.17457e-06		12.5893	85.7664	-0.00166893	4120.75	304.207	4109.51	3.07631e-06		12.5893	85.5111	-0.00166893	4248.04	332.477	4235.01	2.98515e-06		12.5893	85.5247	0.000715256	5564.95	434.229	5547.98	2.27869e-06		12.5893	85.0468
10	86.2228	-0.00166893	4787.69	315.401	4777.29	3.33149e-06		10	85.4084	0.000238419	5062.03	405.231	5045.78	3.15422e-06		10	86.3426	-0.00119209	4994.16	318.579	4983.99	3.19333e-06		10	85.8035	-0.000715256	5154.19	377.167	5140.37	3.09618e-06		10	85.5289	-0.00166893	5300.41	413.197	5284.28	3.01186e-06		10	85.4876	0.000715256	6952.1	546.956	6930.55	2.29643e-06		10	85.0453
7.94328	86.2481	-0.00214577	5974.81	390.966	5962	3.36069e-06		7.94328	85.3656	-0.000238419	6300.01	509.021	6279.42	3.19081e-06		7.94328	86.3107	-0.000715256	6229.17	400.818	6216.26	3.22323e-06		7.94328	85.7547	-0.00166893	6417.66	475.084	6400.06	3.13066e-06		7.94328	85.5759	-0.0026226	6607.67	509.709	6587.98	3.04136e-06		7.94328	85.4898	0.000238419	8638.4	679.297	8611.65	2.32666e-06		7.94328	84.9795
6.30957	86.1732	-0.00166893	7466.77	498.338	7450.12	3.38577e-06		6.30957	85.3773	-0.000238419	7852.93	632.892	7827.39	3.22258e-06		6.30957	86.3656	-0.00119209	7782.37	493.321	7766.72	3.24775e-06		6.30957	85.8152	-0.00119209	8007.82	584.353	7986.47	3.15839e-06		6.30957	85.538	-0.00119209	8249.39	641.783	8224.39	3.06702e-06		6.30957	85.4149	0.000715256	10769.2	860.891	10734.7	2.3498e-06		6.30957	84.9345
5.01187	86.1566	-0.00214577	9340.14	626.064	9319.13	3.40757e-06		5.01187	85.4126	0.00119209	9772.34	781.592	9741.04	3.25998e-06		5.01187	86.3536	-0.000238419	9709.55	617.522	9689.9	3.27719e-06		5.01187	85.7518	-0.00119209	9999.59	740.734	9972.12	3.18444e-06		5.01187	85.549	-0.00214577	10283.8	798.092	10252.8	3.09727e-06		5.01187	85.3102	0.000715256	13422.8	1097.47	13377.9	2.37373e-06		5.01187	84.8946
3.98107	86.2469	-0.00119209	11618.4	760.505	11593.5	3.44831e-06		3.98107	85.3414	-0.000715256	12202.8	991.098	12162.5	3.28699e-06		3.98107	86.2812	-0.000715256	12141.9	787.526	12116.3	3.29951e-06		3.98107	85.8185	-0.00166893	12464.9	908.888	12431.8	3.21579e-06		3.98107	85.4134	-0.0026226	12821.8	1025.3	12780.7	3.12798e-06		3.98107	85.2353	-0.00174046	16687.8	1386.15	16630.1	2.40395e-06		3.98107	84.7013
3.16228	86.0372	-0.00369549	14534.7	1004.46	14499.9	3.47099e-06		3.16228	85.1857	-0.00245571	15196.7	1275.4	15143.1	3.32357e-06		3.16228	86.1649	-0.00450611	15148.1	1013.18	15114.2	3.32993e-06		3.16228	85.6016	-0.00345707	15552.9	1192.77	15507.1	3.24557e-06		3.16228	85.3475	-0.005126	15982	1296.34	15929.3	3.15954e-06		3.16228	85.0975	-0.0015974	20761.6	1774.29	20685.6	2.43305e-06		3.16228	84.6163
2.51189	86.0393	-0.00441074	18204.1	1257.4	18160.6	3.48891e-06		2.51189	85.1415	-0.00283718	18970	1606.67	18901.9	3.35209e-06		2.51189	85.5734	0.000882149	19005.8	1466.91	18949.1	3.34373e-06		2.51189	86.1261	0.000214577	19462.4	1314.88	19417.9	3.26301e-06		2.51189	85.2508	-0.00422001	19976.7	1653.96	19908.1	3.18266e-06		2.51189	85.0863	-0.0015974	25940.9	2221.99	25845.6	2.45151e-06		2.51189	84.5551
1.99526	85.539	-0.00422001	22493.5	1749.57	22425.3	3.55698e-06		1.99526	85.2741	-0.00169277	23597.3	1944.14	23517.1	3.39185e-06		1.99526	86.2617	-0.00145435	23233.8	1514.84	23184.3	3.44053e-06		1.99526	85.4924	-0.00464916	24010.1	1886.97	23935.9	3.33251e-06		1.99526	86.3362	0.00064373	24901.7	1591.25	24850.8	3.20981e-06		1.99526	84.9036	-0.00259876	31927.1	2836.14	31800.9	2.50831e-06		1.99526	84.4403
1.58489	85.8809	-0.00531673	28177	2023.97	28104.2	3.57312e-06		1.58489	84.9941	-0.00340939	29214.7	2549.22	29103.3	3.45047e-06		1.58489	85.9741	-0.00450611	29373.4	2062.25	29301	3.42719e-06		1.58489	85.3762	-0.00417233	29985.2	2417.2	29887.6	3.35992e-06		1.58489	85.098	-0.00555515	30739.6	2626.76	30627.1	3.27879e-06		1.58489	84.7812	-0.00240803	39818.1	3621.85	39653	2.53247e-06		1.58489	84.3039
1.25893	85.7222	-0.00522137	35081.2	2616.79	34983.4	3.61375e-06		1.25893	84.91	-0.00302792	36255.3	3216.56	36112.4	3.50078e-06		1.25893	85.9444	-0.00460148	36553.2	2585.2	36461.7	3.46724e-06		1.25893	85.2676	-0.00407696	37252.6	3073.42	37125.6	3.40523e-06		1.25893	85.0036	-0.00417233	38137.2	3321.51	37992.3	3.32755e-06		1.25893	84.6367	-0.00231266	49407.7	4618.15	49191.4	2.56999e-06		1.25893	84.153
1	85.651	-0.00507832	43756.3	3318.1	43630.4	3.6478e-06		1	85.148	-0.00174046	45395.7	3839.63	45233	3.51856e-06		1	85.7958	-0.00422001	45644.4	3346.28	45521.5	3.49626e-06		1	85.0621	-0.0036478	46445.5	3997.81	46273.1	3.43947e-06		1	84.866	-0.00441074	47584.1	4258.04	47393.2	3.35818e-06		1	84.4876	-0.00221729	61376.1	5895.82	61092.2	2.60516e-06		1	83.9927
[truncated: 26 more columns]

## Sheet: Fitted data
Before dipping electrode 1					Before dipping electrode 2					Before dipping electrode 3					Before dipping electrode 4					Before dipping electrode 5					After dipping electrode 1					After dipping electrode 2					After dipping electrode 3					After dipping electrode 4					After dipping electrode 5
Measurement: C Imaginary / C Real		Fit: C Imaginary / C Real			Measurement: C Imaginary / C Real		Fit: C Imaginary / C Real			Measurement: C Imaginary / C Real		Fit: C Imaginary / C Real			Measurement: C Imaginary / C Real		Fit: C Imaginary / C Real			Measurement: C Imaginary / C Real		Fit: C Imaginary / C Real			Measurement: C Imaginary / C Real		Fit: C Imaginary / C Real			Measurement: C Imaginary / C Real		Fit: C Imaginary / C Real			Measurement: C Imaginary / C Real		Fit: C Imaginary / C Real			Measurement: C Imaginary / C Real		Fit: C Imaginary / C Real			Measurement: C Imaginary / C Real		Fit: C Imaginary / C Real
F	F	F	F		F	F	F	F		F	F	F	F		F	F	F	F		F	F	F	F		F	F	F	F		F	F	F	F		F	F	F	F		F	F	F	F		F	F	F	F
2.40096e-09	4.46866e-08	6.93411e-10	4.26279e-08		2.65689e-09	4.15974e-08	7.02304e-10	3.94999e-08		2.77475e-09	4.4725e-08	7.41916e-10	4.26959e-08		2.89795e-09	4.32933e-08	7.3809e-10	4.07864e-08		2.99091e-09	4.25548e-08	7.44399e-10	3.97816e-08		3.47058e-09	4.32095e-08	1.01767e-09	4.09739e-08		3.14155e-09	4.11593e-08	9.40193e-10	3.91908e-08		3.55719e-09	4.4145e-08	1.05249e-09	4.2241e-08		3.56507e-09	4.2928e-08	1.10787e-09	4.06412e-08		4.3426e-09	4.25643e-08	1.3124e-09	3.98055e-08
2.88494e-09	5.59901e-08	1.09144e-09	5.36478e-08		2.88186e-09	5.21984e-08	1.10216e-09	4.97051e-08		2.99993e-09	5.60528e-08	1.16708e-09	5.37308e-08		3.27506e-09	5.42692e-08	1.15929e-09	5.13246e-08		3.4073e-09	5.33314e-08	1.16825e-09	5.0058e-08		3.98037e-09	5.41327e-08	1.5973e-09	5.15466e-08		3.57385e-09	5.15819e-08	1.47331e-09	4.93023e-08		4.07925e-09	5.53669e-08	1.6531e-09	5.31419e-08		4.17441e-09	5.38219e-08	1.73506e-09	5.11187e-08		5.29794e-09	5.33398e-08	2.04915e-09	5.00473e-08
4.55559e-09	6.99595e-08	1.71766e-09	6.75078e-08		4.49824e-09	6.52448e-08	1.72927e-09	6.25365e-08		4.6908e-09	7.00178e-08	1.83552e-09	6.76078e-08		5.02699e-09	6.77147e-08	1.82043e-09	6.45748e-08		5.27622e-09	6.64296e-08	1.83298e-09	6.29777e-08		6.09643e-09	6.7402e-08	2.50613e-09	6.48293e-08		5.44762e-09	6.43313e-08	2.30784e-09	6.20057e-08		6.13972e-09	6.89531e-08	2.59551e-09	6.68373e-08		6.40609e-09	6.70703e-08	2.71608e-09	6.42753e-08		7.97923e-09	6.62004e-08	3.1974e-09	6.28934e-08
6.5887e-09	8.72821e-08	2.70251e-09	8.49327e-08		6.54927e-09	8.14495e-08	2.71232e-09	7.86618e-08		6.66145e-09	8.74477e-08	2.88602e-09	8.50507e-08		7.33396e-09	8.44327e-08	2.85771e-09	8.12265e-08		7.57693e-09	8.26584e-08	2.87494e-09	7.92116e-08		8.71875e-09	8.38183e-08	3.93002e-09	8.15014e-08		7.87452e-09	8.01373e-08	3.6132e-09	7.79513e-08		8.73524e-09	8.57809e-08	4.0731e-09	8.40281e-08		9.17799e-09	8.33645e-08	4.24904e-09	8.07782e-08		1.13448e-08	8.19531e-08	4.98451e-09	7.89815e-08
9.08535e-09	1.08935e-07	4.25057e-09	1.06826e-07		9.20784e-09	1.01643e-07	4.25233e-09	9.89116e-08		9.25172e-09	1.09051e-07	4.53594e-09	1.0696e-07		1.01199e-08	1.05163e-07	4.48404e-09	1.02137e-07		1.05051e-08	1.0284e-07	4.50706e-09	9.95934e-08		1.22022e-08	1.0407e-07	6.15836e-09	1.024e-07		1.10774e-08	9.96778e-08	5.65276e-09	9.79414e-08		1.21727e-08	1.06605e-07	6.38719e-09	1.05577e-07		1.28393e-08	1.0353e-07	6.64124e-09	1.01446e-07		1.57041e-08	1.01148e-07	7.7606e-09	9.90848e-08
1.24099e-08	1.35974e-07	6.68209e-09	1.34308e-07		1.26917e-08	1.2668e-07	6.66256e-09	1.24313e-07		1.26216e-08	1.36062e-07	7.12512e-09	1.34452e-07		1.3725e-08	1.30799e-07	7.03152e-09	1.28366e-07		1.44267e-08	1.27842e-07	7.06094e-09	1.25152e-07		1.67034e-08	1.29031e-07	9.63996e-09	1.28543e-07		1.52377e-08	1.23784e-07	8.83446e-09	1.22954e-07		1.66046e-08	1.32582e-07	1.00055e-08	1.32536e-07		1.77821e-08	1.28293e-07	1.0367e-08	1.27267e-07		2.15264e-08	1.24696e-07	1.20612e-08	1.24123e-07
1.68891e-08	1.69612e-07	1.0497e-08	1.68757e-07		1.75063e-08	1.57745e-07	1.04296e-08	1.56123e-07		1.75181e-08	1.69803e-07	1.11831e-08	1.68894e-07		1.88621e-08	1.62668e-07	1.10163e-08	1.61209e-07		1.96052e-08	1.58421e-07	1.10513e-08	1.57145e-07		2.27495e-08	1.59839e-07	1.50668e-08	1.61149e-07		2.10822e-08	1.53484e-07	1.37866e-08	1.54165e-07		2.27957e-08	1.64513e-07	1.56497e-08	1.66157e-07		2.46417e-08	1.5872e-07	1.61533e-08	1.59414e-07		2.94462e-08	1.53352e-07	1.86972e-08	1.55155e-07
2.35951e-08	2.11334e-07	1.64727e-08	2.11849e-07		2.45701e-08	1.96337e-07	1.63058e-08	1.95864e-07		2.44112e-08	2.11907e-07	1.75316e-08	2.1194e-07		2.60491e-08	2.01978e-07	1.7237e-08	2.02232e-07		2.69859e-08	1.96479e-07	1.72727e-08	1.97084e-07		3.13913e-08	1.97771e-07	2.34961e-08	2.0163e-07		2.90438e-08	1.90173e-07	2.14691e-08	1.92946e-07		3.16215e-08	2.03974e-07	2.44232e-08	2.07896e-07		3.41431e-08	1.96134e-07	2.51029e-08	1.99225e-07		4.02492e-08	1.88071e-07	2.88794e-08	1.9334e-07
3.30825e-08	2.63163e-07	2.58103e-08	2.65578e-07		3.46251e-08	2.43884e-07	2.54455e-08	2.45329e-07		3.43294e-08	2.63595e-07	2.74359e-08	2.65546e-07		3.65196e-08	2.50526e-07	2.69193e-08	2.53276e-07		3.72733e-08	2.43416e-07	2.69422e-08	2.46743e-07		4.37764e-08	2.44737e-07	3.6522e-08	2.51542e-07		4.06864e-08	2.3524e-07	3.33299e-08	2.40831e-07		4.45925e-08	2.5251e-07	3.79904e-08	2.5935e-07		4.78176e-08	2.41595e-07	3.88625e-08	2.48138e-07		5.54137e-08	2.30271e-07	4.4376e-08	2.39824e-07
4.72811e-08	3.27487e-07	4.03483e-08	3.32243e-07		4.95794e-08	3.01892e-07	3.96018e-08	3.06559e-07		4.96542e-08	3.27778e-07	4.28252e-08	3.31934e-07		5.13267e-08	3.10254e-07	4.19241e-08	3.16419e-07		5.24627e-08	3.00887e-07	4.19018e-08	3.0811e-07		6.17207e-08	3.01677e-07	5.64987e-08	3.12446e-07		5.73088e-08	2.90262e-07	5.15128e-08	2.99401e-07		6.32458e-08	3.11946e-07	5.88097e-08	3.22107e-07		6.7414e-08	2.96801e-07	5.98326e-08	3.07524e-07		7.62655e-08	2.80118e-07	6.76856e-08	2.95518e-07
6.86198e-08	4.06223e-07	6.28606e-08	4.14338e-07		7.08212e-08	3.72805e-07	6.13925e-08	3.8172e-07		7.22176e-08	4.06083e-07	6.6592e-08	4.13464e-07		7.34288e-08	3.831e-07	6.50277e-08	3.93846e-07		7.45225e-08	3.71185e-07	6.48891e-08	3.83254e-07		8.80802e-08	3.70917e-07	8.67944e-08	3.85597e-07		8.20019e-08	3.57304e-07	7.91025e-08	3.70029e-07		9.05509e-08	3.83818e-07	9.03972e-08	3.97427e-07		9.55865e-08	3.63206e-07	9.13875e-08	3.78352e-07		1.06028e-07	3.39543e-07	1.02165e-07	3.60697e-07
1.00408e-07	5.02019e-07	9.74396e-08	5.14283e-07		1.02459e-07	4.58522e-07	9.46303e-08	4.72828e-07		1.06341e-07	5.01177e-07	1.02966e-07	5.12314e-07		1.05714e-07	4.71167e-07	1.00265e-07	4.87534e-07		1.06173e-07	4.55835e-07	9.98613e-08	4.73996e-07		1.25979e-07	4.53231e-07	1.31995e-07	4.71397e-07		1.17377e-07	4.36849e-07	1.20344e-07	4.53406e-07		1.30551e-07	4.6947e-07	1.37531e-07	4.85646e-07		1.35735e-07	4.4024e-07	1.38006e-07	4.60613e-07		1.4698e-07	4.08097e-07	1.51977e-07	4.34382e-07
1.46999e-07	6.17134e-07	1.49915e-07	6.33842e-07		1.48445e-07	5.60479e-07	1.44656e-07	5.81186e-07		1.56455e-07	6.1396e-07	1.57892e-07	6.29848e-07		1.52608e-07	5.76247e-07	1.5326e-07	5.98637e-07		1.52368e-07	5.55853e-07	1.52297e-07	5.81305e-07		1.82058e-07	5.49086e-07	1.97864e-07	5.68501e-07		1.68883e-07	5.30187e-07	1.80682e-07	5.48757e-07		1.89548e-07	5.68294e-07	2.06193e-07	5.85245e-07		1.93146e-07	5.2898e-07	2.05107e-07	5.52449e-07		2.04668e-07	4.85958e-07	2.21631e-07	5.13569e-07
2.16507e-07	7.52493e-07	2.28145e-07	7.731e-07		2.13728e-07	6.79303e-07	2.18506e-07	7.06437e-07		2.30043e-07	7.45679e-07	2.39218e-07	7.65519e-07		2.20841e-07	6.98077e-07	2.3136e-07	7.26457e-07		2.19641e-07	6.73354e-07	2.29275e-07	7.04284e-07		2.63107e-07	6.56964e-07	2.90722e-07	6.7268e-07		2.43824e-07	6.35473e-07	2.66332e-07	6.52775e-07		2.73995e-07	6.79982e-07	3.02882e-07	6.91651e-07		2.73327e-07	6.27629e-07	2.98271e-07	6.49144e-07		2.82878e-07	5.686e-07	3.14886e-07	5.92585e-07
3.16934e-07	9.07808e-07	3.4179e-07	9.28867e-07		3.05899e-07	8.131e-07	3.24562e-07	8.45168e-07		3.35715e-07	8.93661e-07	3.56273e-07	9.15269e-07		3.17502e-07	8.3633e-07	3.43173e-07	8.66964e-07		3.1368e-07	8.04828e-07	3.38959e-07	8.38757e-07		3.74745e-07	7.7031e-07	4.1584e-07	7.75813e-07		3.47796e-07	7.48765e-07	3.82995e-07	7.5856e-07		3.91883e-07	7.98601e-07	4.32883e-07	7.96228e-07		3.82225e-07	7.29368e-07	4.21538e-07	7.42439e-07		3.87729e-07	6.51554e-07	4.32988e-07	6.63168e-07
4.5946e-07	1.07742e-06	5.0096e-07	1.09272e-06		4.33548e-07	9.59097e-07	4.71157e-07	9.89337e-07		4.82679e-07	1.04989e-06	5.18218e-07	1.06973e-06		4.52069e-07	9.85881e-07	4.9695e-07	1.01121e-06		4.43566e-07	9.44971e-07	4.88949e-07	9.75824e-07		5.26165e-07	8.80637e-07	5.74798e-07	8.65965e-07		4.89937e-07	8.61185e-07	5.33529e-07	8.55321e-07		5.51133e-07	9.08288e-07	5.97466e-07	8.8645e-07		5.24758e-07	8.24933e-07	5.74961e-07	8.2107e-07		5.20004e-07	7.23036e-07	5.72859e-07	7.15922e-07
6.5363e-07	1.24972e-06	7.13057e-07	1.2496e-06		6.05108e-07	1.10749e-06	6.63713e-07	1.1254e-06		6.78613e-07	1.2067e-06	7.30662e-07	1.21327e-06		6.32723e-07	1.13324e-06	6.97445e-07	1.14462e-06		6.15406e-07	1.08492e-06	6.83228e-07	1.10137e-06		7.16859e-07	9.68284e-07	7.62702e-07	9.29612e-07		6.69351e-07	9.5793e-07	7.15173e-07	9.29891e-07		7.52463e-07	9.96677e-07	7.91047e-07	9.48376e-07		7.01208e-07	9.00926e-07	7.52483e-07	8.73299e-07		6.78603e-07	7.74915e-07	7.26502e-07	7.43153e-07
9.07456e-07	1.40551e-06	9.7802e-07	1.37868e-06		8.23315e-07	1.24475e-06	9.00826e-07	1.23558e-06		9.27418e-07	1.34313e-06	9.91113e-07	1.3257e-06		8.63997e-07	1.26239e-06	9.41851e-07	1.24875e-06		8.35327e-07	1.20686e-06	9.18396e-07	1.19796e-06		9.39771e-07	1.01569e-06	9.67349e-07	9.56044e-07		8.8372e-07	1.02124e-06	9.18011e-07	9.70486e-07		9.86105e-07	1.03851e-06	1.00051e-06	9.7134e-07		9.03873e-07	9.408e-07	9.41996e-07	8.9097e-07		8.49019e-07	7.89727e-07	8.8265e-07	7.41786e-07
1.22141e-06	1.52029e-06	1.28411e-06	1.45829e-06		1.09447e-06	1.34387e-06	1.17131e-06	1.30235e-06		1.22323e-06	1.43326e-06	1.28576e-06	1.38772e-06		1.14328e-06	1.35316e-06	1.21714e-06	1.30634e-06		1.10112e-06	1.29617e-06	1.18149e-06	1.24983e-06		1.17667e-06	1.0119e-06	1.17198e-06	9.41815e-07		1.12028e-06	1.03381e-06	1.12659e-06	9.71237e-07		1.22886e-06	1.0253e-06	1.20834e-06	9.52483e-07		1.1169e-06	9.36234e-07	1.12849e-06	8.72848e-07		1.0197e-06	7.69878e-07	1.03016e-06	7.14461e-07
1.57102e-06	1.56581e-06	1.60806e-06	1.47391e-06		1.39436e-06	1.38936e-06	1.45511e-06	1.31494e-06		1.54914e-06	1.46108e-06	1.59105e-06	1.38853e-06		1.44645e-06	1.38529e-06	1.50181e-06	1.30807e-06		1.39065e-06	1.32424e-06	1.45199e-06	1.24902e-06		1.39469e-06	9.54534e-07	1.36071e-06	8.92105e-07		1.34033e-06	9.93307e-07	1.32459e-06	9.34602e-07		1.44584e-06	9.53337e-07	1.39841e-06	8.97854e-07		1.31295e-06	8.83938e-07	1.29883e-06	8.24885e-07		1.17371e-06	7.20004e-07	1.16115e-06	6.68086e-07
1.92294e-06	1.52326e-06	1.92156e-06	1.42475e-06		1.70423e-06	1.36472e-06	1.72905e-06	1.27392e-06		1.86628e-06	1.41562e-06	1.88086e-06	1.33067e-06		1.74922e-06	1.34609e-06	1.77238e-06	1.25654e-06		1.67648e-06	1.28657e-06	1.70812e-06	1.19876e-06		1.57668e-06	8.5584e-07	1.52318e-06	8.18014e-07		1.53726e-06	9.14238e-07	1.49986e-06	8.69873e-07		1.62291e-06	8.47011e-07	1.56062e-06	8.19304e-07		1.47991e-06	8.01617e-07	1.44518e-06	7.57307e-07		1.29769e-06	6.49118e-07	1.27222e-06	6.11012e-07
2.24029e-06	1.40427e-06	2.20084e-06	1.32372e-06		1.9832e-06	1.2829e-06	1.97429e-06	1.19046e-06		2.14837e-06	1.3057e-06	2.13515e-06	1.22839e-06		2.01693e-06	1.25168e-06	2.01093e-06	1.16468e-06		1.93531e-06	1.20077e-06	1.9337e-06	1.11153e-06		1.7064e-06	7.4536e-07	1.65597e-06	7.32e-07		1.69349e-06	8.09654e-07	1.6468e-06	7.89095e-07		1.75472e-06	7.25255e-07	1.69206e-06	7.29698e-07		1.60566e-06	7.01329e-07	1.5655e-06	6.80772e-07		1.39535e-06	5.75175e-07	1.36375e-06	5.50618e-07
2.49459e-06	1.2431e-06	2.43308e-06	1.19111e-06		2.21293e-06	1.15101e-06	2.18086e-06	1.08113e-06		2.37625e-06	1.15241e-06	2.34454e-06	1.10102e-06		2.23815e-06	1.12067e-06	2.20906e-06	1.0498e-06		2.14354e-06	1.07836e-06	2.12136e-06	1.00349e-06		1.80833e-06	6.34939e-07	1.76096e-06	6.44362e-07		1.81227e-06	7.06322e-07	1.76559e-06	7.03204e-07		1.84167e-06	6.10348e-07	1.79511e-06	6.39406e-07		1.70318e-06	6.0754e-07	1.66192e-06	6.03752e-07		1.47379e-06	5.05653e-07	1.43832e-06	4.92162e-07
2.67369e-06	1.07223e-06	2.61664e-06	1.04688e-06		2.39592e-06	1.01053e-06	2.34756e-06	9.61949e-07		2.55026e-06	9.99919e-07	2.50937e-06	9.66258e-07		2.40743e-06	9.74112e-07	2.36695e-06	9.27756e-07		2.30966e-06	9.45512e-07	2.2716e-06	8.89235e-07		1.87946e-06	5.393e-07	1.84275e-06	5.61901e-07		1.89423e-06	6.06595e-07	1.85992e-06	6.2005e-07		1.90678e-06	5.17459e-07	1.87474e-06	5.55105e-07		1.77167e-06	5.23549e-07	1.73857e-06	5.31706e-07		1.53012e-06	4.42221e-07	1.49927e-06	4.38733e-07
2.8072e-06	9.11822e-07	2.75725e-06	9.05943e-07		2.53146e-06	8.71356e-07	2.4789e-06	8.4493e-07		2.67894e-06	8.52308e-07	2.63583e-06	8.36702e-07		2.5332e-06	8.38861e-07	2.48999e-06	8.09922e-07		2.43387e-06	8.16687e-07	2.3895e-06	7.79131e-07		1.92766e-06	4.58088e-07	1.90658e-06	4.88195e-07		1.95797e-06	5.234e-07	1.93473e-06	5.44214e-07		1.95228e-06	4.37807e-07	1.93641e-06	4.80184e-07		1.82377e-06	4.52442e-07	1.79992e-06	4.67451e-07		1.57534e-06	3.88354e-07	1.54984e-06	3.91741e-07
2.89914e-06	7.69326e-07	2.86355e-06	7.77152e-07		2.62579e-06	7.46656e-07	2.58168e-06	7.37343e-07		2.76635e-06	7.23419e-07	2.73209e-06	7.19478e-07		2.62199e-06	7.17801e-07	2.58539e-06	7.02847e-07		2.522e-06	7.02755e-07	2.48178e-06	6.79129e-07		1.96463e-06	3.93965e-07	1.95715e-06	4.24516e-07		2.00545e-06	4.55422e-07	1.9948e-06	4.7773e-07		1.98456e-06	3.74024e-07	1.98493e-06	4.15733e-07		1.86465e-06	3.94082e-07	1.84994e-06	4.11948e-07		1.61256e-06	3.43244e-07	1.59277e-06	3.51493e-07
2.96226e-06	6.51273e-07	2.94417e-06	6.64471e-07		2.69578e-06	6.41638e-07	2.66282e-06	6.42595e-07		2.82963e-06	6.12269e-07	2.80592e-06	6.17528e-07		2.68676e-06	6.15345e-07	2.6601e-06	6.09343e-07		2.58879e-06	6.05502e-07	2.55484e-06	5.91778e-07		1.99257e-06	3.42573e-07	1.99825e-06	3.70742e-07		2.04512e-06	3.9912e-07	2.04413e-06	4.20979e-07		2.01079e-06	3.23817e-07	2.02409e-06	3.61488e-07		1.89788e-06	3.47676e-07	1.89181e-06	3.65043e-07		1.64501e-06	3.07211e-07	1.63019e-06	3.17667e-07
3.00703e-06	5.5532e-07	3.00637e-06	5.68666e-07		2.74918e-06	5.539e-07	2.72817e-06	5.61518e-07		2.87644e-06	5.23219e-07	2.86372e-06	5.31153e-07		2.7378e-06	5.30427e-07	2.71989e-06	5.29826e-07		2.63835e-06	5.24082e-07	2.61399e-06	5.17445e-07		2.01753e-06	3.01672e-07	2.0327e-06	3.2604e-07		2.07839e-06	3.52974e-07	2.08582e-06	3.73421e-07		2.03403e-06	2.8476e-07	2.05672e-06	3.16507e-07		1.92697e-06	3.08905e-07	1.9279e-06	3.26011e-07		1.67357e-06	2.7823e-07	1.66371e-06	2.89639e-07
3.04555e-06	4.77786e-07	3.05569e-06	4.88745e-07		2.79391e-06	4.8482e-07	2.7823e-06	4.93485e-07		2.91376e-06	4.49396e-07	2.91032e-06	4.59246e-07		2.77965e-06	4.61205e-07	2.76916e-06	4.63411e-07		2.67981e-06	4.55399e-07	2.66332e-06	4.55312e-07		2.04172e-06	2.6956e-07	2.06253e-06	2.89288e-07		2.10938e-06	3.17819e-07	2.12214e-06	3.34086e-07		2.05756e-06	2.53387e-07	2.08484e-06	2.79597e-07		1.95478e-06	2.778e-07	1.95997e-06	2.93896e-07		1.70148e-06	2.54462e-07	1.69449e-06	2.66674e-07
3.07835e-06	4.16596e-07	3.09615e-06	4.22924e-07		2.83212e-06	4.28546e-07	2.82859e-06	4.37172e-07		2.94569e-06	3.91796e-07	2.94921e-06	4.00094e-07		2.81501e-06	4.07271e-07	2.81112e-06	4.08627e-07		2.71947e-06	4.05618e-07	2.70579e-06	4.04024e-07		2.06433e-06	2.43071e-07	2.08919e-06	2.59315e-07		2.13791e-06	2.88429e-07	2.15473e-06	3.01869e-07		2.07811e-06	2.28731e-07	2.10987e-06	2.49537e-07		1.97997e-06	2.54056e-07	1.98924e-06	2.67702e-07		1.72593e-06	2.35624e-07	1.72338e-06	2.4804e-07
3.10404e-06	3.67141e-07	3.13056e-06	3.69191e-07		2.86333e-06	3.8141e-07	2.86945e-06	3.91015e-07		2.96994e-06	3.4351e-07	2.98282e-06	3.51839e-07		2.84407e-06	3.61582e-07	2.84805e-06	3.63839e-07		2.74772e-06	3.63076e-07	2.74352e-06	3.62073e-07		2.0839e-06	2.24767e-07	2.11367e-06	2.35027e-07		2.16389e-06	2.65531e-07	2.18476e-06	2.75686e-07		2.09609e-06	2.10388e-07	2.13279e-06	2.252e-07		2.00413e-06	2.35027e-07	2.01659e-06	2.46495e-07		1.75034e-06	2.20127e-07	1.75097e-06	2.3306e-07
3.12858e-06	3.23732e-07	3.16087e-06	3.25601e-07		2.89386e-06	3.43153e-07	2.90656e-06	3.53468e-07		2.99769e-06	3.03181e-07	3.01285e-06	3.12712e-07		2.87128e-06	3.21733e-07	2.88152e-06	3.2747e-07		2.7744e-06	3.24394e-07	2.77799e-06	3.28001e-07		2.10534e-06	2.0748e-07	2.13667e-06	2.1545e-07		2.18919e-06	2.45282e-07	2.21301e-06	2.54551e-07		2.11629e-06	1.92612e-07	2.15428e-06	2.05593e-07		2.02739e-06	2.16978e-07	2.04263e-06	2.29441e-07		1.77428e-06	2.06681e-07	1.77769e-06	2.21135e-07
3.14252e-06	2.96004e-07	3.1884e-06	2.90404e-07		2.91505e-06	3.14155e-07	2.94111e-06	3.2311e-07		3.01298e-06	2.74411e-07	3.04044e-06	2.81135e-07		2.89075e-06	2.94393e-07	2.91264e-06	2.98099e-07		2.79549e-06	2.97297e-07	2.81023e-06	3.00492e-07		2.12112e-06	1.94991e-07	2.15866e-06	1.99751e-07		2.21056e-06	2.30759e-07	2.24008e-06	2.37599e-07		2.13013e-06	1.81853e-07	2.17478e-06	1.89868e-07		2.04622e-06	2.05905e-07	2.06779e-06	2.15822e-07		1.79407e-06	1.99922e-07	1.80386e-06	2.11748e-07
3.17006e-06	2.7243e-07	3.21405e-06	2.62093e-07		2.94824e-06	2.94292e-07	2.97391e-06	2.98702e-07		3.03697e-06	2.52764e-07	3.06638e-06	2.55751e-07		2.92044e-06	2.74037e-07	2.94215e-06	2.74495e-07		2.82244e-06	2.7733e-07	2.84096e-06	2.78401e-07		2.14378e-06	1.88997e-07	2.17998e-06	1.87227e-07		2.23692e-06	2.23105e-07	2.26634e-06	2.24095e-07		2.15227e-06	1.76744e-07	2.19464e-06	1.77313e-07		2.07042e-06	1.99393e-07	2.09236e-06	2.05029e-07		1.81913e-06	1.93646e-07	1.82969e-06	2.04462e-07
3.1868e-06	2.54827e-07	3.23843e-06	2.39394e-07		2.96903e-06	2.79266e-07	3.00554e-06	2.79185e-07		3.05706e-06	2.4011e-07	3.0912e-06	2.3542e-07		2.93753e-06	2.56893e-07	2.97059e-06	2.55616e-07		2.84163e-06	2.63735e-07	2.87068e-06	2.60759e-07		2.16015e-06	1.81856e-07	2.20086e-06	1.77293e-07		2.25695e-06	2.15092e-07	2.29208e-06	2.13419e-07		2.1674e-06	1.69869e-07	2.21406e-06	1.67341e-07		2.08975e-06	1.92674e-07	2.11658e-06	1.96555e-07		1.838e-06	1.89309e-07	1.85534e-06	1.98909e-07
3.20775e-06	2.44358e-07	3.26196e-06	2.21256e-07		2.99945e-06	2.69317e-07	3.03638e-06	2.63673e-07		3.0792e-06	2.27244e-07	3.11528e-06	2.19197e-07		2.96213e-06	2.46209e-07	2.9983e-06	2.40594e-07		2.87381e-06	2.52453e-07	2.89972e-06	2.46755e-07		2.18067e-06	1.78948e-07	2.22146e-06	1.69469e-07		2.28313e-06	2.09916e-07	2.3175e-06	2.0506e-07		2.1872e-06	1.67876e-07	2.23321e-06	1.59467e-07		2.11301e-06	1.87786e-07	2.14059e-06	1.89978e-07		1.86336e-06	1.85062e-07	1.88094e-06	1.94786e-07
3.22641e-06	2.32934e-07	3.28492e-06	2.0681e-07		3.02092e-06	2.60886e-07	3.06673e-06	2.51429e-07		3.09254e-06	2.1522e-07	3.13886e-06	2.06305e-07		2.9809e-06	2.38118e-07	3.02556e-06	2.28712e-07		2.88844e-06	2.41899e-07	2.92834e-06	2.3572e-07		2.19735e-06	1.7517e-07	2.24189e-06	1.63359e-07		2.30385e-06	2.05011e-07	2.34275e-06	1.98592e-07		2.20502e-06	1.6557e-07	2.25219e-06	1.53295e-07		2.13227e-06	1.8579e-07	2.1645e-06	1.84952e-07		1.88395e-06	1.84032e-07	1.90657e-06	1.91838e-07
3.25923e-06	2.21964e-07	3.3075e-06	1.95352e-07		3.05613e-06	2.55195e-07	3.09678e-06	2.41848e-07		3.12337e-06	2.09496e-07	3.16213e-06	1.96109e-07		3.01267e-06	2.32848e-07	3.05253e-06	2.19381e-07		2.91995e-06	2.37771e-07	2.95671e-06	2.27101e-07		2.22482e-06	1.75233e-07	2.26225e-06	1.58643e-07		2.33464e-06	2.05841e-07	2.36793e-06	1.93669e-07		2.23205e-06	1.66032e-07	2.27109e-06	1.48504e-07		2.16059e-06	1.84064e-07	2.18839e-06	1.81193e-07		1.91148e-06	1.84159e-07	1.9323e-06	1.89859e-07
3.27717e-06	2.20758e-07	3.32986e-06	1.86306e-07		3.08259e-06	2.50098e-07	3.12668e-06	2.34434e-07		3.14204e-06	2.06652e-07	3.18521e-06	1.88093e-07		3.03473e-06	2.28194e-07	3.07935e-06	2.12121e-07		2.94446e-06	2.36789e-07	2.98495e-06	2.20447e-07		2.24353e-06	1.75458e-07	2.28259e-06	1.55057e-07		2.35863e-06	2.01967e-07	2.39312e-06	1.90005e-07		2.25102e-06	1.6671e-07	2.28996e-06	1.44831e-07		2.18216e-06	1.85351e-07	2.21234e-06	1.78467e-07		1.93384e-06	1.84782e-07	1.95819e-06	1.88677e-07
3.29661e-06	2.21471e-07	3.35207e-06	1.79207e-07		3.10899e-06	2.50707e-07	3.15652e-06	2.28783e-07		3.16143e-06	2.03842e-07	3.20818e-06	1.81839e-07		3.05954e-06	2.26483e-07	3.1061e-06	2.06542e-07		2.96686e-06	2.32918e-07	3.01316e-06	2.15392e-07		2.26482e-06	1.77262e-07	2.30297e-06	1.52389e-07		2.38053e-06	2.06311e-07	2.41837e-06	1.87368e-07		2.2681e-06	1.69679e-07	2.30885e-06	1.42064e-07		2.20218e-06	1.8742e-07	2.23638e-06	1.76587e-07		1.95609e-06	1.8743e-07	1.98427e-06	1.88152e-07
3.31703e-06	2.18994e-07	3.37423e-06	1.73678e-07		3.134e-06	2.51695e-07	3.18639e-06	2.24564e-07		3.18033e-06	2.03288e-07	3.23112e-06	1.77009e-07		3.0796e-06	2.25961e-07	3.13286e-06	2.02325e-07		2.99355e-06	2.34077e-07	3.04141e-06	2.11636e-07		2.28221e-06	1.80111e-07	2.3234e-06	1.50465e-07		2.40569e-06	2.08554e-07	2.44374e-06	1.85569e-07		2.28791e-06	1.73492e-07	2.32779e-06	1.40031e-07		2.22547e-06	1.89779e-07	2.26055e-06	1.75395e-07		1.98e-06	1.90388e-07	2.01058e-06	1.8817e-07
3.3463e-06	2.19438e-07	3.39636e-06	1.69416e-07		3.16998e-06	2.56964e-07	3.21633e-06	2.21509e-07		3.20988e-06	2.06969e-07	3.25407e-06	1.73328e-07		3.11351e-06	2.31119e-07	3.15968e-06	1.99213e-07		3.02326e-06	2.33909e-07	3.06974e-06	2.08935e-07		2.31228e-06	1.82395e-07	2.34392e-06	1.49147e-07		2.4361e-06	2.14011e-07	2.46924e-06	1.84454e-07		2.31601e-06	1.75809e-07	2.34679e-06	1.38593e-07		2.2542e-06	1.93496e-07	2.28489e-06	1.74768e-07		2.00692e-06	1.9671e-07	2.03714e-06	1.88637e-07
3.37068e-06	2.25465e-07	3.41853e-06	1.66175e-07		3.20165e-06	2.58872e-07	3.24641e-06	2.19401e-07		3.2347e-06	2.0546e-07	3.27706e-06	1.70574e-07		3.14157e-06	2.29862e-07	3.18659e-06	1.96997e-07		3.04846e-06	2.37883e-07	3.0982e-06	2.07092e-07		2.33478e-06	1.87242e-07	2.36456e-06	1.4832e-07		2.4616e-06	2.18198e-07	2.49491e-06	1.83897e-07		2.3373e-06	1.80168e-07	2.36589e-06	1.37637e-07		2.27694e-06	1.9819e-07	2.3094e-06	1.74602e-07		2.03372e-06	2.01847e-07	2.06398e-06	1.89475e-07
3.39226e-06	2.27894e-07	3.44074e-06	1.63757e-07		3.23913e-06	2.59898e-07	3.27664e-06	2.18063e-07		3.26393e-06	2.08005e-07	3.30013e-06	1.68571e-07		3.16696e-06	2.35244e-07	3.21363e-06	1.95507e-07		3.07862e-06	2.39645e-07	3.12681e-06	2.05946e-07		2.35787e-06	1.9343e-07	2.38531e-06	1.47893e-07		2.4939e-06	2.22811e-07	2.52078e-06	1.83797e-07		2.36183e-06	1.86996e-07	2.38509e-06	1.37072e-07		2.3073e-06	2.03379e-07	2.33411e-06	1.74815e-07		2.06014e-06	2.08949e-07	2.09111e-06	1.90624e-07
3.43353e-06	2.25231e-07	3.46302e-06	1.62004e-07		3.26531e-06	2.66084e-07	3.30706e-06	2.17352e-07		3.28563e-06	2.13556e-07	3.32328e-06	1.67173e-07		3.19869e-06	2.33857e-07	3.24081e-06	1.94608e-07		3.10798e-06	2.49329e-07	3.15561e-06	2.05369e-07		2.38736e-06	1.98991e-07	2.40621e-06	1.4779e-07		2.52363e-06	2.34051e-07	2.54685e-06	1.84071e-07		2.39014e-06	1.95337e-07	2.4044e-06	1.36824e-07		2.3318e-06	2.15265e-07	2.35904e-06	1.75338e-07		2.08922e-06	2.17472e-07	2.11854e-06	1.92031e-07
3.45442e-06	2.393e-07	3.48539e-06	1.60787e-07		3.30017e-06	2.7795e-07	3.33769e-06	2.17151e-07		3.31503e-06	2.22224e-07	3.34655e-06	1.66265e-07		3.22648e-06	2.48174e-07	3.26816e-06	1.94188e-07		3.13875e-06	2.55435e-07	3.1846e-06	2.05255e-07		2.41528e-06	2.07169e-07	2.42725e-06	1.47953e-07		2.55381e-06	2.40675e-07	2.57315e-06	1.84653e-07		2.41831e-06	1.98672e-07	2.42384e-06	1.36834e-07		2.36755e-06	2.16605e-07	2.38419e-06	1.76118e-07		2.12293e-06	2.20943e-07	2.1463e-06	1.93654e-07
3.47226e-06	2.40412e-07	3.50786e-06	1.60002e-07		3.32804e-06	2.82884e-07	3.36854e-06	2.17368e-07		3.32381e-06	2.57308e-07	3.36993e-06	1.65752e-07		3.24811e-06	2.19945e-07	3.29569e-06	1.94158e-07		3.16084e-06	2.62602e-07	3.2138e-06	2.05518e-07		2.43353e-06	2.09215e-07	2.44845e-06	1.48332e-07		2.57726e-06	2.45662e-07	2.59967e-06	1.85487e-07		2.44244e-06	2.08216e-07	2.44341e-06	1.37054e-07		2.38491e-06	2.24469e-07	2.40957e-06	1.77109e-07		2.14277e-06	2.28695e-07	2.17438e-06	1.95461e-07
3.53546e-06	2.75828e-07	3.53044e-06	1.59567e-07		3.36883e-06	2.78498e-07	3.39963e-06	2.17925e-07		3.42591e-06	2.23845e-07	3.39344e-06	1.6556e-07		3.31192e-06	2.61094e-07	3.32341e-06	1.94446e-07		3.1967e-06	2.04692e-07	3.24323e-06	2.06091e-07		2.48851e-06	2.21936e-07	2.46981e-06	1.48888e-07		2.63848e-06	2.56832e-07	2.62644e-06	1.8653e-07		2.49145e-06	2.16521e-07	2.46312e-06	1.37445e-07		2.44042e-06	2.36994e-07	2.4352e-06	1.78275e-07		2.19753e-06	2.4117e-07	2.20281e-06	1.97424e-07
3.55469e-06	2.55996e-07	3.55314e-06	1.59413e-07		3.4242e-06	2.99933e-07	3.43097e-06	2.18762e-07		3.4103e-06	2.40022e-07	3.41709e-06	1.65628e-07		3.33809e-06	2.69973e-07	3.35134e-06	1.94993e-07		3.25485e-06	2.79155e-07	3.2729e-06	2.06917e-07		2.51152e-06	2.29399e-07	2.49134e-06	1.49589e-07		2.66592e-06	2.6591e-07	2.65346e-06	1.87746e-07		2.51468e-06	2.25358e-07	2.48297e-06	1.37977e-07		2.46636e-06	2.45985e-07	2.46108e-06	1.79588e-07		2.22416e-06	2.50738e-07	2.23159e-06	1.9952e-07
3.59364e-06	2.68807e-07	3.57596e-06	1.59489e-07		3.47322e-06	3.09363e-07	3.46257e-06	2.19829e-07		3.44989e-06	2.44604e-07	3.44088e-06	1.65907e-07		3.38205e-06	2.79982e-07	3.37947e-06	1.95752e-07		3.30231e-06	2.88708e-07	3.30281e-06	2.07951e-07		2.54753e-06	2.39166e-07	2.51304e-06	1.5041e-07		2.70752e-06	2.77266e-07	2.68074e-06	1.89106e-07		2.55141e-06	2.36782e-07	2.50297e-06	1.38623e-07		2.50525e-06	2.56564e-07	2.48722e-06	1.81023e-07		2.26194e-06	2.61531e-07	2.26073e-06	2.01731e-07
3.62683e-06	2.75822e-07	3.59891e-06	1.59749e-07		3.49339e-06	2.96538e-07	3.49443e-06	2.21085e-07		3.47746e-06	2.55628e-07	3.46482e-06	1.66357e-07		3.41398e-06	2.94954e-07	3.40781e-06	1.96685e-07		3.33129e-06	2.993e-07	3.33297e-06	2.09157e-07		2.58112e-06	2.49096e-07	2.53492e-06	1.5133e-07		2.74635e-06	2.89006e-07	2.70828e-06	1.90587e-07		2.58197e-06	2.45965e-07	2.52312e-06	1.39363e-07		2.539e-06	2.68481e-07	2.51362e-06	1.82562e-07		2.29636e-06	2.76763e-07	2.29023e-06	2.04043e-07

## Sheet: Capacitance calculation
Circuit:	RQ	Title:	Fixed at 51 freqs	Measurement:	Before dipping Electrode 1				Before dipping
Fixed	Element	Fitted Value	Min Value	Max Value	Unit	Error%			Electrode	R	Q	n	1/n	Capacitance (F)
FALSE	R 1	37.3	1e-06	1000000000000	Ω	0.759			1	37.3	3.791e-06	0.972	1.02881	2.93671e-06
FALSE	Q 1	3.791e-06	1e-12	0.001	T	1.303			2	40.24	3.766e-06	0.96	1.04167	2.61057e-06
FALSE	n 1	0.972	0	1	ɸ	0.22			3	37.23	3.666e-06	0.97	1.03093	2.78393e-06
									4	38.97	3.648e-06	0.964	1.03734	2.62049e-06
	Chi-Squared:	0.001	Iterations:	7					5	39.95	3.59e-06	0.961	1.04058	2.5068e-06
Circuit:	RQ	Title:	Fixed at 51 freqs [1]	Measurement:	Before dipping Electrode 2								average	2.6917e-06
Fixed	Element	Fitted Value	Min Value	Max Value	Unit	Error%							stdev.s	1.69101e-07
FALSE	R 1	40.24	1e-06	1000000000000	Ω	0.845							error%	0.062823
FALSE	Q 1	3.766e-06	1e-12	0.001	T	1.438
FALSE	n 1	0.96	0	1	ɸ	0.245			Before dipping
									Electrode	R	Q	n	1/n	Capacitance (F)
	Chi-Squared:	0.0013	Iterations:	7					1	38.76	2.721e-06	0.962	1.0395	1.89512e-06
Circuit:	RQ	Title:	Fixed at 51 freqs [2]	Measurement:	Before dipping Electrode 3				2	40.52	2.945e-06	0.956	1.04603	1.9432e-06
Fixed	Element	Fitted Value	Min Value	Max Value	Unit	Error%			3	37.6	2.694e-06	0.965	1.03627	1.92985e-06
FALSE	R 1	37.23	1e-06	1000000000000	Ω	0.707			4	39.06	2.742e-06	0.954	1.04822	1.76454e-06
FALSE	Q 1	3.666e-06	1e-12	0.001	T	1.2			5	39.82	2.55e-06	0.944	1.05932	1.4779e-06
FALSE	n 1	0.97	0	1	ɸ	0.202							average	1.80212e-06
													stdev.s	1.94548e-07
	Chi-Squared:	0.0009	Iterations:	7									error%	0.107955
Circuit:	RQ	Title:	Fixed at 51 freqs [3]	Measurement:	Before dipping Electrode 4
Fixed	Element	Fitted Value	Min Value	Max Value	Unit	Error%						Average capacitance before dipping	2.6917e-06
FALSE	R 1	38.97	1e-06	1000000000000	Ω	0.886						Average capacitance after dipping	1.80212e-06
FALSE	Q 1	3.648e-06	1e-12	0.001	T	1.502						Numerical change	-8.8958e-07
FALSE	n 1	0.964	0	1	ɸ	0.254						Percent change	0.33049
	Chi-Squared:	0.0014	Iterations:	7
Circuit:	RQ	Title:	Fixed at 51 freqs [4]	Measurement:	Before dipping Electrode 5
Fixed	Element	Fitted Value	Min Value	Max Value	Unit	Error%
FALSE	R 1	39.95	1e-06	1000000000000	Ω	0.976
FALSE	Q 1	3.59e-06	1e-12	0.001	T	1.651
FALSE	n 1	0.961	0	1	ɸ	0.28
	Chi-Squared:	0.0017	Iterations:	7
Circuit:	RQ	Title:	Fixed at 51 freqs [5]	Measurement:	After dipping Electrode 1
Fixed	Element	Fitted Value	Min Value	Max Value	Unit	Error%
FALSE	R 1	38.76	1e-06	1000000000000	Ω	0.962
FALSE	Q 1	2.721e-06	1e-12	0.001	T	1.523
FALSE	n 1	0.962	0	1	ɸ	0.251
	Chi-Squared:	0.0015	Iterations:	6
Circuit:	RQ	Title:	Fixed at 51 freqs [6]	Measurement:	After dipping Electrode 2
Fixed	Element	Fitted Value	Min Value	Max Value	Unit	Error%
FALSE	R 1	40.52	1e-06	1000000000000	Ω	0.879
FALSE	Q 1	2.945e-06	1e-12	0.001	T	1.407
FALSE	n 1	0.956	0	1	ɸ	0.235
	Chi-Squared:	0.0013	Iterations:	6
Circuit:	RQ	Title:	Fixed at 51 freqs [7]	Measurement:	After dipping Electrode 3
Fixed	Element	Fitted Value	Min Value	Max Value	Unit	Error%
FALSE	R 1	37.6	1e-06	1000000000000	Ω	0.947
FALSE	Q 1	2.694e-06	1e-12	0.001	T	1.492
FALSE	n 1	0.965	0	1	ɸ	0.245
	Chi-Squared:	0.0015	Iterations:	6
Circuit:	RQ	Title:	Fixed at 51 freqs [8]	Measurement:	After dipping Electrode 4
Fixed	Element	Fitted Value	Min Value	Max Value	Unit	Error%
FALSE	R 1	39.06	1e-06	1000000000000	Ω	0.968
FALSE	Q 1	2.742e-06	1e-12	0.001	T	1.513
FALSE	n 1	0.954	0	1	ɸ	0.251
	Chi-Squared:	0.0015	Iterations:	6
Circuit:	RQ	Title:	Fixed at 51 freqs [9]	Measurement:	After dipping Electrode 5
Fixed	Element	Fitted Value	Min Value	Max Value	Unit	Error%
FALSE	R 1	39.82	1e-06	1000000000000	Ω	1.207
FALSE	Q 1	2.55e-06	1e-12	0.001	T	1.826
FALSE	n 1	0.944	0	1	ɸ	0.302
	Chi-Squared:	0.0022	Iterations:	6
