# Supplementary material for: Surface analysis of Metrohm BT220 screen-printed electrodes through electrochemical techniques: importance of pretreatment
Source: Front Chem. 2025 Sep 17;13:1602365. doi: 10.3389/fchem.2025.1602365 (PMC12484216; doi:10.3389/fchem.2025.1602365)
Supplement: Supplementary file 2 [file DataSheet1.zip › Raw data file/Raw data file-READ ME.txt]

If there are any missing raw data files, please contact the corresponding author. 

For electrochemical experiments, all PSTrace files (.psssession) and Excel worksheet (.xlsx) are provided. 
All cyclic voltammetry raw data files labelled as CV
All electrochemical impedance spectroscopy raw data files are labelled as EIS

Here is a list of file names for each experiment. If you wish to compare the raw data files, you can check the file names listed below to guide you.

1. surface investigation of 15 electrodes fresh out of box
	
	-15_electrodes_before_pretreatment (both CV and EIS)

2. 30 cycles of CV

	-30scans_in_H2SO4 (CV only)

3. effect of scan rate 

	-baseline (both CV and EIS)
	-0.2Scan_Rate (both CV and EIS)
	-0.3Scan_Rate (both CV and EIS)

4. effect of upper potential

	-baseline (both CV and EIS)
	-1.2Upper_Potential (both CV and EIS)
	-1.3Upper_Potential (both CV and EIS)

5. tuning the surface by controlling the reduction current

	-Control_Reduction_Current (both CV and EIS)

6. Stability of electrode surface in alcohol

	-H2O (both CV and EIS)
	-Alc30 (both CV and EIS)
	-Alc60 (both CV and EIS)
	-Alc95 (both CV and EIS)
