# Supplementary material for: Surface analysis of Metrohm BT220 screen-printed electrodes through electrochemical techniques: importance of pretreatment
Source: Front Chem. 2025 Sep 17;13:1602365. doi: 10.3389/fchem.2025.1602365 (PMC12484216; doi:10.3389/fchem.2025.1602365)
Supplement: Supplementary file 2 [file DataSheet1.zip › Raw data file/SEM_and_EDX/EDX_graphs.xlsx]

## Sheet: Without Ferris 
Spot 1				Spot 2				Spot 3				Spot 4				Spot 5
Ch count	KeV	Count		Ch count	KeV	Count		Ch count	KeV	Count		Ch count	KeV	Count		Ch count	KeV	Count
1	0.01	0		1	0.01	2		1	0.01	1		1	0.01	0		1	0.01	2
2	0.02	0		2	0.02	0		2	0.02	0		2	0.02	0		2	0.02	0
3	0.03	0		3	0.03	0		3	0.03	0		3	0.03	0		3	0.03	0
4	0.04	0		4	0.04	0		4	0.04	0		4	0.04	0		4	0.04	0
5	0.05	0		5	0.05	0		5	0.05	0		5	0.05	0		5	0.05	0
6	0.06	1		6	0.06	0		6	0.06	0		6	0.06	0		6	0.06	1
7	0.07	0		7	0.07	0		7	0.07	1		7	0.07	1		7	0.07	0
8	0.08	0		8	0.08	2		8	0.08	1		8	0.08	0		8	0.08	3
9	0.09	22		9	0.09	23		9	0.09	26		9	0.09	22		9	0.09	30
10	0.1	86		10	0.1	72		10	0.1	81		10	0.1	82		10	0.1	78
11	0.11	134		11	0.11	142		11	0.11	163		11	0.11	124		11	0.11	147
12	0.12	270		12	0.12	266		12	0.12	248		12	0.12	274		12	0.12	299
13	0.13	336		13	0.13	277		13	0.13	250		13	0.13	296		13	0.13	288
14	0.14	270		14	0.14	246		14	0.14	222		14	0.14	242		14	0.14	270
15	0.15	252		15	0.15	242		15	0.15	232		15	0.15	209		15	0.15	208
16	0.16	229		16	0.16	239		16	0.16	244		16	0.16	220		16	0.16	245
17	0.17	240		17	0.17	200		17	0.17	217		17	0.17	226		17	0.17	254
18	0.18	250		18	0.18	240		18	0.18	221		18	0.18	198		18	0.18	231
19	0.19	217		19	0.19	220		19	0.19	226		19	0.19	239		19	0.19	241
20	0.2	249		20	0.2	258		20	0.2	263		20	0.2	227		20	0.2	254
21	0.21	270		21	0.21	244		21	0.21	256		21	0.21	243		21	0.21	267
22	0.22	285		22	0.22	266		22	0.22	248		22	0.22	251		22	0.22	253
23	0.23	293		23	0.23	280		23	0.23	262		23	0.23	273		23	0.23	304
24	0.24	294		24	0.24	306		24	0.24	248		24	0.24	293		24	0.24	301
25	0.25	309		25	0.25	327		25	0.25	299		25	0.25	319		25	0.25	335
26	0.26	347		26	0.26	342		26	0.26	308		26	0.26	282		26	0.26	354
27	0.27	331		27	0.27	320		27	0.27	302		27	0.27	342		27	0.27	343
28	0.28	327		28	0.28	310		28	0.28	332		28	0.28	299		28	0.28	326
29	0.29	309		29	0.29	343		29	0.29	288		29	0.29	298		29	0.29	311
30	0.3	290		30	0.3	314		30	0.3	288		30	0.3	280		30	0.3	315
31	0.31	321		31	0.31	269		31	0.31	274		31	0.31	272		31	0.31	278
32	0.32	257		32	0.32	238		32	0.32	224		32	0.32	207		32	0.32	276
33	0.33	255		33	0.33	224		33	0.33	217		33	0.33	191		33	0.33	208
34	0.34	181		34	0.34	187		34	0.34	196		34	0.34	171		34	0.34	195
35	0.35	154		35	0.35	143		35	0.35	197		35	0.35	152		35	0.35	181
36	0.36	152		36	0.36	119		36	0.36	131		36	0.36	143		36	0.36	142
37	0.37	142		37	0.37	119		37	0.37	116		37	0.37	126		37	0.37	142
38	0.38	138		38	0.38	141		38	0.38	122		38	0.38	115		38	0.38	134
39	0.39	109		39	0.39	92		39	0.39	104		39	0.39	105		39	0.39	121
40	0.4	133		40	0.4	102		40	0.4	110		40	0.4	93		40	0.4	103
41	0.41	90		41	0.41	102		41	0.41	110		41	0.41	109		41	0.41	89
42	0.42	104		42	0.42	99		42	0.42	79		42	0.42	83		42	0.42	72
43	0.43	98		43	0.43	78		43	0.43	93		43	0.43	91		43	0.43	82
44	0.44	87		44	0.44	81		44	0.44	101		44	0.44	72		44	0.44	87
45	0.45	84		45	0.45	102		45	0.45	95		45	0.45	69		45	0.45	71
46	0.46	92		46	0.46	88		46	0.46	107		46	0.46	85		46	0.46	93
47	0.47	106		47	0.47	98		47	0.47	97		47	0.47	88		47	0.47	107
48	0.48	84		48	0.48	113		48	0.48	97		48	0.48	95		48	0.48	105
49	0.49	109		49	0.49	103		49	0.49	127		49	0.49	92		49	0.49	98
50	0.5	122		50	0.5	129		50	0.5	132		50	0.5	105		50	0.5	100
51	0.51	102		51	0.51	153		51	0.51	145		51	0.51	100		51	0.51	95
52	0.52	104		52	0.52	111		52	0.52	145		52	0.52	106		52	0.52	122
53	0.53	102		53	0.53	125		53	0.53	101		53	0.53	129		53	0.53	99
54	0.54	99		54	0.54	120		54	0.54	127		54	0.54	101		54	0.54	103
55	0.55	106		55	0.55	110		55	0.55	130		55	0.55	101		55	0.55	107
56	0.56	93		56	0.56	89		56	0.56	124		56	0.56	92		56	0.56	98
57	0.57	99		57	0.57	68		57	0.57	99		57	0.57	73		57	0.57	102
58	0.58	94		58	0.58	82		58	0.58	102		58	0.58	101		58	0.58	88
59	0.59	78		59	0.59	82		59	0.59	93		59	0.59	94		59	0.59	89
60	0.6	87		60	0.6	106		60	0.6	99		60	0.6	77		60	0.6	69
61	0.61	88		61	0.61	77		61	0.61	72		61	0.61	89		61	0.61	92
62	0.62	96		62	0.62	95		62	0.62	97		62	0.62	73		62	0.62	83
63	0.63	88		63	0.63	79		63	0.63	98		63	0.63	81		63	0.63	84
64	0.64	85		64	0.64	84		64	0.64	88		64	0.64	81		64	0.64	80
65	0.65	99		65	0.65	94		65	0.65	88		65	0.65	102		65	0.65	92
66	0.66	85		66	0.66	95		66	0.66	82		66	0.66	98		66	0.66	127
67	0.67	115		67	0.67	106		67	0.67	101		67	0.67	89		67	0.67	121
68	0.68	96		68	0.68	95		68	0.68	99		68	0.68	87		68	0.68	104
69	0.69	102		69	0.69	102		69	0.69	103		69	0.69	91		69	0.69	89
70	0.7	114		70	0.7	92		70	0.7	126		70	0.7	102		70	0.7	106
71	0.71	111		71	0.71	102		71	0.71	108		71	0.71	99		71	0.71	94
72	0.72	118		72	0.72	82		72	0.72	104		72	0.72	103		72	0.72	106
73	0.73	101		73	0.73	113		73	0.73	137		73	0.73	99		73	0.73	102
74	0.74	106		74	0.74	97		74	0.74	103		74	0.74	103		74	0.74	107
75	0.75	129		75	0.75	124		75	0.75	107		75	0.75	106		75	0.75	120
76	0.76	104		76	0.76	104		76	0.76	105		76	0.76	127		76	0.76	117
77	0.77	125		77	0.77	126		77	0.77	123		77	0.77	109		77	0.77	122
78	0.78	115		78	0.78	110		78	0.78	117		78	0.78	129		78	0.78	128
79	0.79	132		79	0.79	122		79	0.79	142		79	0.79	104		79	0.79	128
80	0.8	122		80	0.8	151		80	0.8	148		80	0.8	98		80	0.8	114
81	0.81	141		81	0.81	148		81	0.81	134		81	0.81	130		81	0.81	140
82	0.82	118		82	0.82	140		82	0.82	142		82	0.82	135		82	0.82	126
83	0.83	124		83	0.83	118		83	0.83	181		83	0.83	132		83	0.83	138
84	0.84	142		84	0.84	129		84	0.84	160		84	0.84	118		84	0.84	132
85	0.85	132		85	0.85	159		85	0.85	166		85	0.85	140		85	0.85	155
86	0.86	164		86	0.86	190		86	0.86	154		86	0.86	150		86	0.86	134
87	0.87	163		87	0.87	179		87	0.87	173		87	0.87	131		87	0.87	154
88	0.88	165		88	0.88	203		88	0.88	189		88	0.88	149		88	0.88	156
89	0.89	143		89	0.89	183		89	0.89	199		89	0.89	127		89	0.89	155
90	0.9	163		90	0.9	197		90	0.9	220		90	0.9	160		90	0.9	142
91	0.91	173		91	0.91	226		91	0.91	267		91	0.91	178		91	0.91	181
92	0.92	186		92	0.92	228		92	0.92	241		92	0.92	170		92	0.92	155
93	0.93	163		93	0.93	217		93	0.93	274		93	0.93	176		93	0.93	174
94	0.94	179		94	0.94	228		94	0.94	311		94	0.94	165		94	0.94	153
95	0.95	201		95	0.95	230		95	0.95	270		95	0.95	185		95	0.95	173
96	0.96	205		96	0.96	224		96	0.96	264		96	0.96	166		96	0.96	183
97	0.97	214		97	0.97	192		97	0.97	274		97	0.97	188		97	0.97	158
98	0.98	193		98	0.98	191		98	0.98	245		98	0.98	176		98	0.98	194
99	0.99	189		99	0.99	184		99	0.99	194		99	0.99	200		99	0.99	185
100	1	184		100	1	189		100	1	220		100	1	190		100	1	188
101	1.01	181		101	1.01	199		101	1.01	246		101	1.01	185		101	1.01	214
102	1.02	218		102	1.02	191		102	1.02	199		102	1.02	171		102	1.02	184
103	1.03	204		103	1.03	210		103	1.03	193		103	1.03	172		103	1.03	196
104	1.04	229		104	1.04	206		104	1.04	210		104	1.04	230		104	1.04	210
105	1.05	215		105	1.05	220		105	1.05	197		105	1.05	196		105	1.05	212
106	1.06	193		106	1.06	220		106	1.06	234		106	1.06	208		106	1.06	198
107	1.07	227		107	1.07	232		107	1.07	230		107	1.07	200		107	1.07	220
108	1.08	211		108	1.08	210		108	1.08	202		108	1.08	200		108	1.08	263
109	1.09	223		109	1.09	201		109	1.09	209		109	1.09	228		109	1.09	224
110	1.1	241		110	1.1	235		110	1.1	214		110	1.1	220		110	1.1	231
111	1.11	261		111	1.11	223		111	1.11	237		111	1.11	227		111	1.11	224
112	1.12	234		112	1.12	228		112	1.12	236		112	1.12	205		112	1.12	216
113	1.13	253		113	1.13	230		113	1.13	228		113	1.13	214		113	1.13	263
114	1.14	254		114	1.14	232		114	1.14	249		114	1.14	231		114	1.14	227
115	1.15	259		115	1.15	220		115	1.15	258		115	1.15	210		115	1.15	280
116	1.16	256		116	1.16	257		116	1.16	260		116	1.16	219		116	1.16	233
117	1.17	255		117	1.17	236		117	1.17	269		117	1.17	255		117	1.17	233
118	1.18	256		118	1.18	252		118	1.18	250		118	1.18	247		118	1.18	273
119	1.19	302		119	1.19	292		119	1.19	273		119	1.19	288		119	1.19	310
120	1.2	291		120	1.2	329		120	1.2	334		120	1.2	280		120	1.2	304
121	1.21	335		121	1.21	328		121	1.21	310		121	1.21	313		121	1.21	318
122	1.22	393		122	1.22	371		122	1.22	335		122	1.22	350		122	1.22	381
123	1.23	393		123	1.23	352		123	1.23	373		123	1.23	348		123	1.23	373
124	1.24	418		124	1.24	362		124	1.24	386		124	1.24	421		124	1.24	424
125	1.25	405		125	1.25	389		125	1.25	350		125	1.25	362		125	1.25	383
126	1.26	405		126	1.26	391		126	1.26	350		126	1.26	342		126	1.26	392
127	1.27	373		127	1.27	375		127	1.27	340		127	1.27	374		127	1.27	388
128	1.28	363		128	1.28	354		128	1.28	343		128	1.28	339		128	1.28	356
129	1.29	340		129	1.29	323		129	1.29	325		129	1.29	312		129	1.29	336
130	1.3	312		130	1.3	312		130	1.3	327		130	1.3	321		130	1.3	347
131	1.31	290		131	1.31	293		131	1.31	294		131	1.31	302		131	1.31	333
132	1.32	307		132	1.32	292		132	1.32	313		132	1.32	262		132	1.32	273
133	1.33	303		133	1.33	306		133	1.33	306		133	1.33	285		133	1.33	272
134	1.34	287		134	1.34	311		134	1.34	271		134	1.34	294		134	1.34	317
135	1.35	327		135	1.35	281		135	1.35	310		135	1.35	295		135	1.35	306
136	1.36	316		136	1.36	299		136	1.36	252		136	1.36	309		136	1.36	308
137	1.37	323		137	1.37	299		137	1.37	290		137	1.37	313		137	1.37	334
138	1.38	321		138	1.38	310		138	1.38	325		138	1.38	336		138	1.38	302
139	1.39	330		139	1.39	355		139	1.39	304		139	1.39	342		139	1.39	298
140	1.4	342		140	1.4	333		140	1.4	345		140	1.4	317		140	1.4	376
141	1.41	338		141	1.41	346		141	1.41	368		141	1.41	357		141	1.41	328
142	1.42	380		142	1.42	355		142	1.42	354		142	1.42	351		142	1.42	356
143	1.43	313		143	1.43	381		143	1.43	341		143	1.43	334		143	1.43	340
144	1.44	369		144	1.44	329		144	1.44	333		144	1.44	348		144	1.44	314
145	1.45	357		145	1.45	342		145	1.45	346		145	1.45	342		145	1.45	330
146	1.46	372		146	1.46	355		146	1.46	354		146	1.46	323		146	1.46	335
147	1.47	348		147	1.47	345		147	1.47	315		147	1.47	309		147	1.47	327
148	1.48	338		148	1.48	333		148	1.48	293		148	1.48	319		148	1.48	328
149	1.49	343		149	1.49	336		149	1.49	311		149	1.49	306		149	1.49	343
150	1.5	355		150	1.5	334		150	1.5	321		150	1.5	310		150	1.5	340
151	1.51	355		151	1.51	334		151	1.51	320		151	1.51	316		151	1.51	339
152	1.52	327		152	1.52	328		152	1.52	320		152	1.52	344		152	1.52	325
153	1.53	357		153	1.53	358		153	1.53	326		153	1.53	334		153	1.53	350
154	1.54	323		154	1.54	300		154	1.54	315		154	1.54	350		154	1.54	335
155	1.55	345		155	1.55	331		155	1.55	344		155	1.55	322		155	1.55	315
156	1.56	366		156	1.56	293		156	1.56	326		156	1.56	318		156	1.56	313
157	1.57	335		157	1.57	282		157	1.57	325		157	1.57	331		157	1.57	303
158	1.58	384		158	1.58	297		158	1.58	339		158	1.58	332		158	1.58	333
159	1.59	338		159	1.59	321		159	1.59	343		159	1.59	299		159	1.59	357
160	1.6	345		160	1.6	381		160	1.6	321		160	1.6	350		160	1.6	341
161	1.61	339		161	1.61	317		161	1.61	314		161	1.61	344		161	1.61	377
162	1.62	342		162	1.62	341		162	1.62	322		162	1.62	323		162	1.62	311
163	1.63	318		163	1.63	332		163	1.63	346		163	1.63	328		163	1.63	353
164	1.64	361		164	1.64	344		164	1.64	340		164	1.64	302		164	1.64	339
165	1.65	380		165	1.65	320		165	1.65	329		165	1.65	338		165	1.65	334
166	1.66	386		166	1.66	354		166	1.66	332		166	1.66	349		166	1.66	337
167	1.67	359		167	1.67	321		167	1.67	331		167	1.67	340		167	1.67	346
168	1.68	352		168	1.68	325		168	1.68	336		168	1.68	313		168	1.68	365
169	1.69	334		169	1.69	336		169	1.69	368		169	1.69	311		169	1.69	350
170	1.7	350		170	1.7	307		170	1.7	332		170	1.7	333		170	1.7	336
171	1.71	361		171	1.71	341		171	1.71	328		171	1.71	341		171	1.71	362
172	1.72	346		172	1.72	337		172	1.72	361		172	1.72	338		172	1.72	341
173	1.73	344		173	1.73	324		173	1.73	334		173	1.73	347		173	1.73	339
174	1.74	382		174	1.74	346		174	1.74	390		174	1.74	370		174	1.74	363
175	1.75	362		175	1.75	348		175	1.75	336		175	1.75	346		175	1.75	415
176	1.76	402		176	1.76	383		176	1.76	368		176	1.76	370		176	1.76	362
177	1.77	377		177	1.77	337		177	1.77	382		177	1.77	357		177	1.77	424
178	1.78	369		178	1.78	362		178	1.78	375		178	1.78	351		178	1.78	378
179	1.79	353		179	1.79	384		179	1.79	335		179	1.79	355		179	1.79	409
180	1.8	368		180	1.8	340		180	1.8	339		180	1.8	352		180	1.8	359
181	1.81	376		181	1.81	347		181	1.81	371		181	1.81	357		181	1.81	364
182	1.82	402		182	1.82	379		182	1.82	344		182	1.82	363		182	1.82	339
183	1.83	353		183	1.83	352		183	1.83	343		183	1.83	356		183	1.83	312
184	1.84	379		184	1.84	344		184	1.84	367		184	1.84	391		184	1.84	389
185	1.85	326		185	1.85	366		185	1.85	334		185	1.85	372		185	1.85	356
186	1.86	351		186	1.86	336		186	1.86	342		186	1.86	323		186	1.86	344
187	1.87	332		187	1.87	334		187	1.87	373		187	1.87	357		187	1.87	362
188	1.88	358		188	1.88	334		188	1.88	320		188	1.88	359		188	1.88	375
189	1.89	342		189	1.89	331		189	1.89	373		189	1.89	335		189	1.89	371
190	1.9	329		190	1.9	320		190	1.9	328		190	1.9	369		190	1.9	321
191	1.91	324		191	1.91	320		191	1.91	343		191	1.91	342		191	1.91	349
192	1.92	371		192	1.92	314		192	1.92	344		192	1.92	354		192	1.92	357
193	1.93	360		193	1.93	335		193	1.93	353		193	1.93	330		193	1.93	355
194	1.94	383		194	1.94	341		194	1.94	299		194	1.94	365		194	1.94	350
195	1.95	358		195	1.95	384		195	1.95	340		195	1.95	334		195	1.95	339
196	1.96	359		196	1.96	385		196	1.96	321		196	1.96	344		196	1.96	346
197	1.97	321		197	1.97	338		197	1.97	318		197	1.97	336		197	1.97	370
198	1.98	357		198	1.98	325		198	1.98	351		198	1.98	360		198	1.98	355
199	1.99	361		199	1.99	343		199	1.99	364		199	1.99	382		199	1.99	373
200	2	362		200	2	358		200	2	344		200	2	358		200	2	360
201	2.01	388		201	2.01	367		201	2.01	382		201	2.01	381		201	2.01	390
202	2.02	419		202	2.02	385		202	2.02	383		202	2.02	375		202	2.02	374
203	2.03	419		203	2.03	407		203	2.03	368		203	2.03	390		203	2.03	388
204	2.04	409		204	2.04	418		204	2.04	424		204	2.04	444		204	2.04	423
205	2.05	433		205	2.05	412		205	2.05	422		205	2.05	426		205	2.05	466
206	2.06	421		206	2.06	397		206	2.06	435		206	2.06	434		206	2.06	444
207	2.07	425		207	2.07	416		207	2.07	413		207	2.07	416		207	2.07	448
208	2.08	438		208	2.08	420		208	2.08	391		208	2.08	418		208	2.08	475
209	2.09	430		209	2.09	394		209	2.09	397		209	2.09	387		209	2.09	439
210	2.1	423		210	2.1	458		210	2.1	397		210	2.1	411		210	2.1	406
211	2.11	430		211	2.11	399		211	2.11	396		211	2.11	427		211	2.11	444
212	2.12	424		212	2.12	371		212	2.12	410		212	2.12	381		212	2.12	428
213	2.13	439		213	2.13	398		213	2.13	396		213	2.13	380		213	2.13	404
214	2.14	414		214	2.14	385		214	2.14	373		214	2.14	384		214	2.14	401
215	2.15	401		215	2.15	382		215	2.15	355		215	2.15	379		215	2.15	389
216	2.16	400		216	2.16	370		216	2.16	369		216	2.16	362		216	2.16	401
217	2.17	410		217	2.17	359		217	2.17	364		217	2.17	340		217	2.17	382
218	2.18	363		218	2.18	317		218	2.18	366		218	2.18	374		218	2.18	362
219	2.19	349		219	2.19	373		219	2.19	355		219	2.19	312		219	2.19	381
220	2.2	377		220	2.2	346		220	2.2	374		220	2.2	359		220	2.2	348
221	2.21	340		221	2.21	315		221	2.21	328		221	2.21	337		221	2.21	346
222	2.22	375		222	2.22	321		222	2.22	341		222	2.22	351		222	2.22	357
223	2.23	343		223	2.23	333		223	2.23	361		223	2.23	314		223	2.23	371
224	2.24	338		224	2.24	338		224	2.24	304		224	2.24	328		224	2.24	342
225	2.25	316		225	2.25	341		225	2.25	336		225	2.25	334		225	2.25	341
226	2.26	340		226	2.26	319		226	2.26	324		226	2.26	328		226	2.26	341
227	2.27	359		227	2.27	327		227	2.27	311		227	2.27	350		227	2.27	330
228	2.28	364		228	2.28	324		228	2.28	315		228	2.28	346		228	2.28	332
229	2.29	350		229	2.29	325		229	2.29	340		229	2.29	317		229	2.29	359
230	2.3	372		230	2.3	306		230	2.3	322		230	2.3	366		230	2.3	337
231	2.31	346		231	2.31	316		231	2.31	319		231	2.31	338		231	2.31	367
232	2.32	364		232	2.32	330		232	2.32	325		232	2.32	365		232	2.32	341
233	2.33	337		233	2.33	342		233	2.33	355		233	2.33	321		233	2.33	351
234	2.34	338		234	2.34	320		234	2.34	361		234	2.34	337		234	2.34	358
235	2.35	379		235	2.35	320		235	2.35	336		235	2.35	322		235	2.35	336
236	2.36	332		236	2.36	344		236	2.36	337		236	2.36	348		236	2.36	301
237	2.37	346		237	2.37	339		237	2.37	299		237	2.37	320		237	2.37	325
238	2.38	351		238	2.38	345		238	2.38	349		238	2.38	330		238	2.38	318
239	2.39	330		239	2.39	329		239	2.39	334		239	2.39	340		239	2.39	365
240	2.4	333		240	2.4	348		240	2.4	376		240	2.4	335		240	2.4	354
241	2.41	359		241	2.41	323		241	2.41	325		241	2.41	306		241	2.41	366
242	2.42	335		242	2.42	353		242	2.42	317		242	2.42	369		242	2.42	327
243	2.43	350		243	2.43	361		243	2.43	321		243	2.43	338		243	2.43	359
244	2.44	342		244	2.44	361		244	2.44	306		244	2.44	370		244	2.44	350
245	2.45	342		245	2.45	348		245	2.45	321		245	2.45	320		245	2.45	345
246	2.46	343		246	2.46	337		246	2.46	329		246	2.46	388		246	2.46	339
247	2.47	332		247	2.47	306		247	2.47	336		247	2.47	336		247	2.47	363
248	2.48	363		248	2.48	351		248	2.48	304		248	2.48	361		248	2.48	322
249	2.49	335		249	2.49	342		249	2.49	368		249	2.49	361		249	2.49	361
250	2.5	341		250	2.5	300		250	2.5	350		250	2.5	351		250	2.5	363
251	2.51	341		251	2.51	361		251	2.51	342		251	2.51	365		251	2.51	331
252	2.52	374		252	2.52	363		252	2.52	338		252	2.52	379		252	2.52	350
253	2.53	374		253	2.53	345		253	2.53	367		253	2.53	377		253	2.53	388
254	2.54	382		254	2.54	339		254	2.54	345		254	2.54	389		254	2.54	374
255	2.55	358		255	2.55	383		255	2.55	388		255	2.55	375		255	2.55	369
256	2.56	403		256	2.56	373		256	2.56	414		256	2.56	405		256	2.56	431
257	2.57	406		257	2.57	442		257	2.57	410		257	2.57	464		257	2.57	434
258	2.58	450		258	2.58	440		258	2.58	464		258	2.58	477		258	2.58	481
259	2.59	516		259	2.59	526		259	2.59	463		259	2.59	544		259	2.59	536
260	2.6	560		260	2.6	518		260	2.6	515		260	2.6	520		260	2.6	572
261	2.61	581		261	2.61	561		261	2.61	590		261	2.61	563		261	2.61	597
262	2.62	605		262	2.62	570		262	2.62	582		262	2.62	631		262	2.62	627
263	2.63	683		263	2.63	656		263	2.63	669		263	2.63	679		263	2.63	637
264	2.64	639		264	2.64	651		264	2.64	628		264	2.64	705		264	2.64	744
265	2.65	634		265	2.65	587		265	2.65	673		265	2.65	635		265	2.65	704
266	2.66	680		266	2.66	663		266	2.66	625		266	2.66	662		266	2.66	643
267	2.67	600		267	2.67	583		267	2.67	617		267	2.67	628		267	2.67	650
268	2.68	606		268	2.68	597		268	2.68	549		268	2.68	555		268	2.68	617
269	2.69	512		269	2.69	564		269	2.69	520		269	2.69	611		269	2.69	577
270	2.7	506		270	2.7	475		270	2.7	488		270	2.7	546		270	2.7	536
271	2.71	459		271	2.71	449		271	2.71	485		271	2.71	504		271	2.71	494
272	2.72	432		272	2.72	452		272	2.72	451		272	2.72	467		272	2.72	463
273	2.73	424		273	2.73	458		273	2.73	450		273	2.73	457		273	2.73	460
274	2.74	406		274	2.74	412		274	2.74	421		274	2.74	433		274	2.74	439
275	2.75	421		275	2.75	405		275	2.75	395		275	2.75	438		275	2.75	481
276	2.76	411		276	2.76	431		276	2.76	437		276	2.76	447		276	2.76	426
277	2.77	414		277	2.77	418		277	2.77	446		277	2.77	465		277	2.77	485
278	2.78	415		278	2.78	406		278	2.78	456		278	2.78	459		278	2.78	479
279	2.79	438		279	2.79	481		279	2.79	432		279	2.79	508		279	2.79	487
280	2.8	451		280	2.8	464		280	2.8	452		280	2.8	511		280	2.8	465
281	2.81	449		281	2.81	466		281	2.81	536		281	2.81	512		281	2.81	510
282	2.82	480		282	2.82	502		282	2.82	513		282	2.82	512		282	2.82	523
283	2.83	477		283	2.83	550		283	2.83	513		283	2.83	562		283	2.83	527
284	2.84	499		284	2.84	540		284	2.84	518		284	2.84	533		284	2.84	582
285	2.85	563		285	2.85	589		285	2.85	561		285	2.85	576		285	2.85	545
286	2.86	609		286	2.86	620		286	2.86	648		286	2.86	640		286	2.86	643
287	2.87	703		287	2.87	705		287	2.87	741		287	2.87	767		287	2.87	749
288	2.88	838		288	2.88	869		288	2.88	821		288	2.88	877		288	2.88	855
289	2.89	1097		289	2.89	1083		289	2.89	1093		289	2.89	1147		289	2.89	1143
290	2.9	1425		290	2.9	1460		290	2.9	1470		290	2.9	1509		290	2.9	1542
291	2.91	1988		291	2.91	1881		291	2.91	1936		291	2.91	2049		291	2.91	1952
292	2.92	2570		292	2.92	2608		292	2.92	2539		292	2.92	2685		292	2.92	2673
293	2.93	3516		293	2.93	3441		293	2.93	3273		293	2.93	3508		293	2.93	3401
294	2.94	4439		294	2.94	4431		294	2.94	4454		294	2.94	4501		294	2.94	4535
295	2.95	5578		295	2.95	5520		295	2.95	5476		295	2.95	5540		295	2.95	5743
296	2.96	6741		296	2.96	6652		296	2.96	6376		296	2.96	6627		296	2.96	6762
297	2.97	7700		297	2.97	7393		297	2.97	7337		297	2.97	7520		297	2.97	7718
298	2.98	8276		298	2.98	7987		298	2.98	8022		298	2.98	8220		298	2.98	8345
299	2.99	9162		299	2.99	8473		299	2.99	8342		299	2.99	8648		299	2.99	8790
300	3	8887		300	3	8626		300	3	8415		300	3	8381		300	3	8915
301	3.01	8580		301	3.01	8182		301	3.01	8104		301	3.01	8272		301	3.01	8307
302	3.02	7752		302	3.02	7497		302	3.02	7419		302	3.02	7504		302	3.02	7563
303	3.03	6969		303	3.03	6255		303	3.03	6362		303	3.03	6583		303	3.03	6495
304	3.04	5823		304	3.04	5386		304	3.04	5374		304	3.04	5343		304	3.04	5327
305	3.05	4661		305	3.05	4349		305	3.05	4210		305	3.05	4338		305	3.05	4448
306	3.06	3779		306	3.06	3527		306	3.06	3369		306	3.06	3555		306	3.06	3604
307	3.07	3010		307	3.07	2860		307	3.07	2877		307	3.07	2887		307	3.07	2919
308	3.08	2595		308	3.08	2384		308	3.08	2340		308	3.08	2460		308	3.08	2528
309	3.09	2427		309	3.09	2243		309	3.09	2196		309	3.09	2246		309	3.09	2200
310	3.1	2243		310	3.1	2276		310	3.1	2283		310	3.1	2344		310	3.1	2408
311	3.11	2543		311	3.11	2405		311	3.11	2479		311	3.11	2525		311	3.11	2454
312	3.12	2725		312	3.12	2731		312	3.12	2712		312	3.12	2774		312	3.12	2802
313	3.13	3218		313	3.13	2999		313	3.13	2921		313	3.13	3140		313	3.13	3114
314	3.14	3536		314	3.14	3457		314	3.14	3350		314	3.14	3414		314	3.14	3518
315	3.15	3714		315	3.15	3656		315	3.15	3543		315	3.15	3723		315	3.15	3633
316	3.16	3950		316	3.16	3700		316	3.16	3695		316	3.16	3725		316	3.16	3923
317	3.17	3929		317	3.17	3715		317	3.17	3717		317	3.17	3820		317	3.17	3855
318	3.18	3883		318	3.18	3578		318	3.18	3624		318	3.18	3672		318	3.18	3688
319	3.19	3547		319	3.19	3386		319	3.19	3237		319	3.19	3410		319	3.19	3511
320	3.2	3192		320	3.2	3021		320	3.2	2959		320	3.2	3080		320	3.2	3105
321	3.21	2906		321	3.21	2731		321	3.21	2690		321	3.21	2761		321	3.21	2811
322	3.22	2543		322	3.22	2353		322	3.22	2402		322	3.22	2383		322	3.22	2483
323	3.23	2106		323	3.23	2100		323	3.23	1935		323	3.23	2011		323	3.23	2121
324	3.24	1805		324	3.24	1720		324	3.24	1747		324	3.24	1672		324	3.24	1783
325	3.25	1602		325	3.25	1462		325	3.25	1403		325	3.25	1502		325	3.25	1546
326	3.26	1407		326	3.26	1311		326	3.26	1287		326	3.26	1332		326	3.26	1346
327	3.27	1254		327	3.27	1228		327	3.27	1143		327	3.27	1247		327	3.27	1209
328	3.28	1132		328	3.28	1103		328	3.28	1053		328	3.28	1103		328	3.28	1100
329	3.29	1024		329	3.29	1030		329	3.29	1038		329	3.29	1020		329	3.29	1038
330	3.3	963		330	3.3	949		330	3.3	880		330	3.3	1018		330	3.3	957
331	3.31	1025		331	3.31	917		331	3.31	985		331	3.31	976		331	3.31	974
332	3.32	1035		332	3.32	941		332	3.32	969		332	3.32	961		332	3.32	999
333	3.33	1107		333	3.33	966		333	3.33	1065		333	3.33	1075		333	3.33	989
334	3.34	1089		334	3.34	1060		334	3.34	1002		334	3.34	1027		334	3.34	1033
335	3.35	1080		335	3.35	1025		335	3.35	1037		335	3.35	1032		335	3.35	1063
336	3.36	1089		336	3.36	1064		336	3.36	1001		336	3.36	1060		336	3.36	1046
337	3.37	1083		337	3.37	987		337	3.37	1022		337	3.37	983		337	3.37	1020
338	3.38	990		338	3.38	932		338	3.38	921		338	3.38	902		338	3.38	987
339	3.39	889		339	3.39	840		339	3.39	865		339	3.39	862		339	3.39	878
340	3.4	848		340	3.4	771		340	3.4	785		340	3.4	773		340	3.4	780
341	3.41	710		341	3.41	697		341	3.41	653		341	3.41	636		341	3.41	666
342	3.42	592		342	3.42	595		342	3.42	584		342	3.42	606		342	3.42	606
343	3.43	503		343	3.43	511		343	3.43	518		343	3.43	486		343	3.43	555
344	3.44	464		344	3.44	439		344	3.44	423		344	3.44	480		344	3.44	463
345	3.45	414		345	3.45	425		345	3.45	365		345	3.45	399		345	3.45	416
346	3.46	393		346	3.46	380		346	3.46	361		346	3.46	373		346	3.46	385
347	3.47	425		347	3.47	415		347	3.47	350		347	3.47	366		347	3.47	387
348	3.48	403		348	3.48	365		348	3.48	355		348	3.48	379		348	3.48	401
349	3.49	391		349	3.49	375		349	3.49	369		349	3.49	388		349	3.49	386
350	3.5	369		350	3.5	386		350	3.5	384		350	3.5	375		350	3.5	425
351	3.51	406		351	3.51	385		351	3.51	447		351	3.51	405		351	3.51	411
352	3.52	411		352	3.52	412		352	3.52	413		352	3.52	386		352	3.52	437
353	3.53	459		353	3.53	430		353	3.53	409		353	3.53	400		353	3.53	428
354	3.54	480		354	3.54	391		354	3.54	365		354	3.54	415		354	3.54	424
355	3.55	375		355	3.55	399		355	3.55	366		355	3.55	378		355	3.55	379
356	3.56	394		356	3.56	361		356	3.56	346		356	3.56	384		356	3.56	386
357	3.57	338		357	3.57	318		357	3.57	322		357	3.57	329		357	3.57	371
358	3.58	329		358	3.58	266		358	3.58	290		358	3.58	326		358	3.58	324
359	3.59	287		359	3.59	287		359	3.59	271		359	3.59	255		359	3.59	288
360	3.6	254		360	3.6	213		360	3.6	228		360	3.6	245		360	3.6	275
361	3.61	250		361	3.61	201		361	3.61	211		361	3.61	198		361	3.61	197
362	3.62	218		362	3.62	188		362	3.62	176		362	3.62	190		362	3.62	208
363	3.63	217		363	3.63	183		363	3.63	198		363	3.63	211		363	3.63	174
364	3.64	180		364	3.64	174		364	3.64	173		364	3.64	173		364	3.64	153
365	3.65	192		365	3.65	163		365	3.65	191		365	3.65	186		365	3.65	180
366	3.66	164		366	3.66	186		366	3.66	159		366	3.66	139		366	3.66	184
367	3.67	209		367	3.67	178		367	3.67	163		367	3.67	180		367	3.67	193
368	3.68	190		368	3.68	188		368	3.68	187		368	3.68	155		368	3.68	185
369	3.69	175		369	3.69	183		369	3.69	205		369	3.69	201		369	3.69	197
370	3.7	229		370	3.7	209		370	3.7	192		370	3.7	197		370	3.7	209
371	3.71	198		371	3.71	210		371	3.71	224		371	3.71	209		371	3.71	224
372	3.72	232		372	3.72	185		372	3.72	219		372	3.72	222		372	3.72	241
373	3.73	231		373	3.73	257		373	3.73	252		373	3.73	204		373	3.73	224
374	3.74	241		374	3.74	235		374	3.74	209		374	3.74	229		374	3.74	259
375	3.75	233		375	3.75	218		375	3.75	208		375	3.75	200		375	3.75	227
376	3.76	268		376	3.76	251		376	3.76	240		376	3.76	225		376	3.76	236
377	3.77	225		377	3.77	254		377	3.77	232		377	3.77	227		377	3.77	232
378	3.78	221		378	3.78	230		378	3.78	235		378	3.78	230		378	3.78	218
379	3.79	209		379	3.79	233		379	3.79	212		379	3.79	231		379	3.79	216
380	3.8	214		380	3.8	190		380	3.8	205		380	3.8	192		380	3.8	204
381	3.81	197		381	3.81	225		381	3.81	214		381	3.81	176		381	3.81	201
382	3.82	176		382	3.82	210		382	3.82	209		382	3.82	167		382	3.82	178
383	3.83	167		383	3.83	177		383	3.83	182		383	3.83	173		383	3.83	171
384	3.84	161		384	3.84	148		384	3.84	164		384	3.84	174		384	3.84	170
385	3.85	184		385	3.85	169		385	3.85	156		385	3.85	160		385	3.85	158
386	3.86	163		386	3.86	170		386	3.86	143		386	3.86	168		386	3.86	160
387	3.87	147		387	3.87	157		387	3.87	165		387	3.87	153		387	3.87	159
388	3.88	160		388	3.88	166		388	3.88	164		388	3.88	131		388	3.88	152
389	3.89	162		389	3.89	166		389	3.89	163		389	3.89	149		389	3.89	132
390	3.9	173		390	3.9	154		390	3.9	163		390	3.9	153		390	3.9	160
391	3.91	159		391	3.91	126		391	3.91	145		391	3.91	143		391	3.91	159
392	3.92	148		392	3.92	117		392	3.92	136		392	3.92	155		392	3.92	162
393	3.93	146		393	3.93	142		393	3.93	154		393	3.93	143		393	3.93	140
394	3.94	140		394	3.94	165		394	3.94	156		394	3.94	127		394	3.94	146
395	3.95	156		395	3.95	157		395	3.95	140		395	3.95	112		395	3.95	147
396	3.96	154		396	3.96	131		396	3.96	140		396	3.96	120		396	3.96	147
397	3.97	148		397	3.97	129		397	3.97	164		397	3.97	132		397	3.97	164
398	3.98	174		398	3.98	138		398	3.98	144		398	3.98	133		398	3.98	133
399	3.99	167		399	3.99	143		399	3.99	135		399	3.99	143		399	3.99	132
400	4	146		400	4	141		400	4	146		400	4	142		400	4	150
401	4.01	143		401	4.01	141		401	4.01	138		401	4.01	141		401	4.01	130
402	4.02	142		402	4.02	134		402	4.02	143		402	4.02	141		402	4.02	149
403	4.03	151		403	4.03	128		403	4.03	149		403	4.03	151		403	4.03	146
404	4.04	148		404	4.04	148		404	4.04	125		404	4.04	144		404	4.04	153
405	4.05	166		405	4.05	153		405	4.05	145		405	4.05	154		405	4.05	149
406	4.06	164		406	4.06	149		406	4.06	133		406	4.06	165		406	4.06	157
407	4.07	147		407	4.07	134		407	4.07	148		407	4.07	136		407	4.07	178
408	4.08	152		408	4.08	142		408	4.08	133		408	4.08	162		408	4.08	122
409	4.09	141		409	4.09	132		409	4.09	146		409	4.09	148		409	4.09	144
410	4.1	153		410	4.1	133		410	4.1	143		410	4.1	127		410	4.1	136
411	4.11	144		411	4.11	144		411	4.11	173		411	4.11	134		411	4.11	153
412	4.12	141		412	4.12	161		412	4.12	141		412	4.12	163		412	4.12	125
413	4.13	144		413	4.13	151		413	4.13	133		413	4.13	123		413	4.13	142
414	4.14	130		414	4.14	135		414	4.14	145		414	4.14	140		414	4.14	128
415	4.15	145		415	4.15	184		415	4.15	123		415	4.15	135		415	4.15	131
416	4.16	146		416	4.16	123		416	4.16	140		416	4.16	150		416	4.16	116
417	4.17	158		417	4.17	135		417	4.17	134		417	4.17	159		417	4.17	123
418	4.18	141		418	4.18	143		418	4.18	156		418	4.18	154		418	4.18	137
419	4.19	139		419	4.19	150		419	4.19	153		419	4.19	118		419	4.19	168
420	4.2	146		420	4.2	159		420	4.2	130		420	4.2	145		420	4.2	142
421	4.21	145		421	4.21	134		421	4.21	140		421	4.21	143		421	4.21	152
422	4.22	130		422	4.22	143		422	4.22	142		422	4.22	149		422	4.22	136
423	4.23	125		423	4.23	138		423	4.23	148		423	4.23	139		423	4.23	167
424	4.24	152		424	4.24	144		424	4.24	142		424	4.24	137		424	4.24	143
425	4.25	148		425	4.25	158		425	4.25	146		425	4.25	150		425	4.25	145
426	4.26	144		426	4.26	161		426	4.26	157		426	4.26	130		426	4.26	140
427	4.27	152		427	4.27	151		427	4.27	149		427	4.27	132		427	4.27	132
428	4.28	148		428	4.28	142		428	4.28	138		428	4.28	131		428	4.28	156
429	4.29	141		429	4.29	145		429	4.29	145		429	4.29	136		429	4.29	155
430	4.3	146		430	4.3	159		430	4.3	141		430	4.3	150		430	4.3	149
431	4.31	158		431	4.31	150		431	4.31	134		431	4.31	134		431	4.31	143
432	4.32	160		432	4.32	148		432	4.32	140		432	4.32	112		432	4.32	126
433	4.33	150		433	4.33	151		433	4.33	157		433	4.33	153		433	4.33	154
434	4.34	140		434	4.34	138		434	4.34	149		434	4.34	125		434	4.34	133
435	4.35	154		435	4.35	159		435	4.35	135		435	4.35	148		435	4.35	141
436	4.36	152		436	4.36	152		436	4.36	136		436	4.36	151		436	4.36	132
437	4.37	142		437	4.37	123		437	4.37	160		437	4.37	145		437	4.37	132
438	4.38	157		438	4.38	140		438	4.38	146		438	4.38	149		438	4.38	147
439	4.39	149		439	4.39	155		439	4.39	150		439	4.39	138		439	4.39	130
440	4.4	133		440	4.4	136		440	4.4	124		440	4.4	137		440	4.4	142
441	4.41	157		441	4.41	147		441	4.41	141		441	4.41	137		441	4.41	138
442	4.42	137		442	4.42	135		442	4.42	136		442	4.42	152		442	4.42	142
443	4.43	135		443	4.43	150		443	4.43	137		443	4.43	136		443	4.43	158
444	4.44	148		444	4.44	136		444	4.44	155		444	4.44	128		444	4.44	158
445	4.45	124		445	4.45	145		445	4.45	141		445	4.45	149		445	4.45	141
446	4.46	170		446	4.46	130		446	4.46	153		446	4.46	143		446	4.46	145
447	4.47	149		447	4.47	148		447	4.47	151		447	4.47	132		447	4.47	143
448	4.48	160		448	4.48	131		448	4.48	138		448	4.48	148		448	4.48	169
449	4.49	146		449	4.49	160		449	4.49	125		449	4.49	141		449	4.49	154
450	4.5	137		450	4.5	133		450	4.5	136		450	4.5	147		450	4.5	149
451	4.51	173		451	4.51	157		451	4.51	128		451	4.51	140		451	4.51	149
452	4.52	129		452	4.52	150		452	4.52	143		452	4.52	129		452	4.52	127
453	4.53	148		453	4.53	147		453	4.53	154		453	4.53	154		453	4.53	153
454	4.54	146		454	4.54	147		454	4.54	133		454	4.54	135		454	4.54	133
455	4.55	154		455	4.55	152		455	4.55	124		455	4.55	139		455	4.55	147
456	4.56	143		456	4.56	126		456	4.56	158		456	4.56	133		456	4.56	133
457	4.57	145		457	4.57	111		457	4.57	133		457	4.57	163		457	4.57	170
458	4.58	136		458	4.58	119		458	4.58	134		458	4.58	160		458	4.58	150
459	4.59	135		459	4.59	145		459	4.59	133		459	4.59	145		459	4.59	144
460	4.6	148		460	4.6	144		460	4.6	158		460	4.6	133		460	4.6	135
461	4.61	136		461	4.61	145		461	4.61	118		461	4.61	141		461	4.61	138
462	4.62	163		462	4.62	157		462	4.62	135		462	4.62	164		462	4.62	129
463	4.63	129		463	4.63	154		463	4.63	144		463	4.63	135		463	4.63	156
464	4.64	135		464	4.64	140		464	4.64	143		464	4.64	136		464	4.64	139
465	4.65	145		465	4.65	156		465	4.65	148		465	4.65	127		465	4.65	140
466	4.66	126		466	4.66	129		466	4.66	134		466	4.66	159		466	4.66	136
467	4.67	134		467	4.67	153		467	4.67	148		467	4.67	120		467	4.67	130
468	4.68	136		468	4.68	124		468	4.68	132		468	4.68	165		468	4.68	152
469	4.69	147		469	4.69	127		469	4.69	140		469	4.69	116		469	4.69	141
470	4.7	119		470	4.7	128		470	4.7	123		470	4.7	149		470	4.7	150
471	4.71	141		471	4.71	140		471	4.71	142		471	4.71	135		471	4.71	153
472	4.72	162		472	4.72	152		472	4.72	138		472	4.72	125		472	4.72	144
473	4.73	155		473	4.73	124		473	4.73	126		473	4.73	162		473	4.73	136
474	4.74	141		474	4.74	126		474	4.74	112		474	4.74	131		474	4.74	151
475	4.75	130		475	4.75	120		475	4.75	138		475	4.75	145		475	4.75	137
476	4.76	141		476	4.76	126		476	4.76	147		476	4.76	135		476	4.76	156
477	4.77	153		477	4.77	147		477	4.77	159		477	4.77	141		477	4.77	115
478	4.78	159		478	4.78	132		478	4.78	129		478	4.78	177		478	4.78	128
479	4.79	171		479	4.79	132		479	4.79	142		479	4.79	128		479	4.79	152
480	4.8	111		480	4.8	128		480	4.8	139		480	4.8	137		480	4.8	149
481	4.81	160		481	4.81	158		481	4.81	126		481	4.81	144		481	4.81	126
482	4.82	116		482	4.82	132		482	4.82	129		482	4.82	143		482	4.82	136
483	4.83	151		483	4.83	145		483	4.83	135		483	4.83	141		483	4.83	127
484	4.84	137		484	4.84	142		484	4.84	141		484	4.84	126		484	4.84	154
485	4.85	150		485	4.85	137		485	4.85	166		485	4.85	149		485	4.85	137
486	4.86	138		486	4.86	152		486	4.86	129		486	4.86	143		486	4.86	123
487	4.87	131		487	4.87	156		487	4.87	137		487	4.87	131		487	4.87	122
488	4.88	148		488	4.88	115		488	4.88	130		488	4.88	115		488	4.88	127
489	4.89	147		489	4.89	143		489	4.89	142		489	4.89	142		489	4.89	153
490	4.9	116		490	4.9	136		490	4.9	135		490	4.9	131		490	4.9	142
491	4.91	127		491	4.91	147		491	4.91	145		491	4.91	126		491	4.91	138
492	4.92	137		492	4.92	110		492	4.92	135		492	4.92	128		492	4.92	144
493	4.93	134		493	4.93	132		493	4.93	130		493	4.93	123		493	4.93	143
494	4.94	134		494	4.94	136		494	4.94	118		494	4.94	144		494	4.94	142
495	4.95	137		495	4.95	135		495	4.95	155		495	4.95	140		495	4.95	148
496	4.96	147		496	4.96	137		496	4.96	111		496	4.96	126		496	4.96	128
497	4.97	144		497	4.97	123		497	4.97	120		497	4.97	127		497	4.97	141
498	4.98	154		498	4.98	138		498	4.98	124		498	4.98	132		498	4.98	116
499	4.99	130		499	4.99	135		499	4.99	140		499	4.99	147		499	4.99	131
500	5	164		500	5	137		500	5	114		500	5	118		500	5	122
501	5.01	128		501	5.01	134		501	5.01	130		501	5.01	128		501	5.01	109
502	5.02	138		502	5.02	118		502	5.02	123		502	5.02	158		502	5.02	158
503	5.03	137		503	5.03	123		503	5.03	141		503	5.03	145		503	5.03	134
504	5.04	150		504	5.04	152		504	5.04	132		504	5.04	137		504	5.04	135
505	5.05	135		505	5.05	144		505	5.05	128		505	5.05	145		505	5.05	154
506	5.06	133		506	5.06	129		506	5.06	134		506	5.06	134		506	5.06	118
507	5.07	134		507	5.07	136		507	5.07	131		507	5.07	119		507	5.07	120
508	5.08	118		508	5.08	122		508	5.08	143		508	5.08	133		508	5.08	129
509	5.09	159		509	5.09	132		509	5.09	117		509	5.09	117		509	5.09	139
510	5.1	117		510	5.1	136		510	5.1	149		510	5.1	140		510	5.1	140
511	5.11	161		511	5.11	115		511	5.11	147		511	5.11	132		511	5.11	150
512	5.12	132		512	5.12	143		512	5.12	137		512	5.12	123		512	5.12	132
513	5.13	132		513	5.13	124		513	5.13	137		513	5.13	120		513	5.13	156
514	5.14	132		514	5.14	115		514	5.14	107		514	5.14	112		514	5.14	137
515	5.15	107		515	5.15	119		515	5.15	147		515	5.15	115		515	5.15	131
516	5.16	130		516	5.16	137		516	5.16	128		516	5.16	119		516	5.16	135
517	5.17	127		517	5.17	125		517	5.17	134		517	5.17	113		517	5.17	125
518	5.18	117		518	5.18	121		518	5.18	108		518	5.18	140		518	5.18	141
519	5.19	149		519	5.19	132		519	5.19	148		519	5.19	121		519	5.19	155
520	5.2	125		520	5.2	135		520	5.2	125		520	5.2	141		520	5.2	123
521	5.21	122		521	5.21	128		521	5.21	129		521	5.21	154		521	5.21	115
522	5.22	121		522	5.22	124		522	5.22	131		522	5.22	135		522	5.22	134
523	5.23	124		523	5.23	133		523	5.23	120		523	5.23	129		523	5.23	121
524	5.24	117		524	5.24	148		524	5.24	128		524	5.24	130		524	5.24	157
525	5.25	134		525	5.25	124		525	5.25	125		525	5.25	130		525	5.25	137
526	5.26	133		526	5.26	117		526	5.26	147		526	5.26	138		526	5.26	170
527	5.27	142		527	5.27	118		527	5.27	113		527	5.27	137		527	5.27	133
528	5.28	133		528	5.28	116		528	5.28	141		528	5.28	125		528	5.28	130
529	5.29	138		529	5.29	162		529	5.29	132		529	5.29	128		529	5.29	143
530	5.3	138		530	5.3	111		530	5.3	133		530	5.3	125		530	5.3	138
531	5.31	143		531	5.31	134		531	5.31	145		531	5.31	148		531	5.31	128
532	5.32	117		532	5.32	124		532	5.32	124		532	5.32	157		532	5.32	136
533	5.33	121		533	5.33	135		533	5.33	130		533	5.33	159		533	5.33	115
534	5.34	126		534	5.34	126		534	5.34	133		534	5.34	116		534	5.34	155
535	5.35	122		535	5.35	135		535	5.35	105		535	5.35	124		535	5.35	127
536	5.36	160		536	5.36	140		536	5.36	130		536	5.36	134		536	5.36	140
537	5.37	153		537	5.37	111		537	5.37	124		537	5.37	140		537	5.37	142
538	5.38	119		538	5.38	117		538	5.38	110		538	5.38	111		538	5.38	124
539	5.39	117		539	5.39	156		539	5.39	139		539	5.39	117		539	5.39	132
540	5.4	125		540	5.4	108		540	5.4	125		540	5.4	120		540	5.4	124
541	5.41	139		541	5.41	129		541	5.41	118		541	5.41	130		541	5.41	144
542	5.42	129		542	5.42	130		542	5.42	121		542	5.42	127		542	5.42	125
543	5.43	136		543	5.43	124		543	5.43	118		543	5.43	122		543	5.43	126
544	5.44	130		544	5.44	130		544	5.44	122		544	5.44	135		544	5.44	113
545	5.45	138		545	5.45	115		545	5.45	120		545	5.45	140		545	5.45	127
546	5.46	137		546	5.46	123		546	5.46	119		546	5.46	139		546	5.46	114
547	5.47	121		547	5.47	114		547	5.47	130		547	5.47	120		547	5.47	122
548	5.48	122		548	5.48	138		548	5.48	104		548	5.48	125		548	5.48	129
549	5.49	124		549	5.49	110		549	5.49	146		549	5.49	126		549	5.49	118
550	5.5	139		550	5.5	131		550	5.5	119		550	5.5	133		550	5.5	110
551	5.51	138		551	5.51	142		551	5.51	106		551	5.51	115		551	5.51	112
552	5.52	136		552	5.52	123		552	5.52	131		552	5.52	115		552	5.52	137
553	5.53	154		553	5.53	117		553	5.53	127		553	5.53	108		553	5.53	134
554	5.54	137		554	5.54	111		554	5.54	115		554	5.54	118		554	5.54	121
555	5.55	133		555	5.55	125		555	5.55	121		555	5.55	136		555	5.55	130
556	5.56	139		556	5.56	127		556	5.56	139		556	5.56	128		556	5.56	148
557	5.57	139		557	5.57	128		557	5.57	131		557	5.57	124		557	5.57	128
558	5.58	114		558	5.58	108		558	5.58	115		558	5.58	127		558	5.58	150
559	5.59	120		559	5.59	126		559	5.59	120		559	5.59	139		559	5.59	134
560	5.6	147		560	5.6	113		560	5.6	130		560	5.6	107		560	5.6	130
561	5.61	132		561	5.61	130		561	5.61	94		561	5.61	118		561	5.61	103
562	5.62	126		562	5.62	115		562	5.62	117		562	5.62	126		562	5.62	132
563	5.63	121		563	5.63	115		563	5.63	109		563	5.63	130		563	5.63	141
564	5.64	119		564	5.64	149		564	5.64	131		564	5.64	123		564	5.64	138
565	5.65	117		565	5.65	136		565	5.65	119		565	5.65	110		565	5.65	136
566	5.66	130		566	5.66	125		566	5.66	133		566	5.66	131		566	5.66	115
567	5.67	140		567	5.67	136		567	5.67	131		567	5.67	118		567	5.67	134
568	5.68	107		568	5.68	138		568	5.68	126		568	5.68	119		568	5.68	127
569	5.69	131		569	5.69	108		569	5.69	116		569	5.69	135		569	5.69	123
570	5.7	117		570	5.7	103		570	5.7	140		570	5.7	118		570	5.7	122
571	5.71	133		571	5.71	124		571	5.71	128		571	5.71	126		571	5.71	131
572	5.72	111		572	5.72	125		572	5.72	115		572	5.72	154		572	5.72	107
573	5.73	140		573	5.73	125		573	5.73	137		573	5.73	121		573	5.73	117
574	5.74	119		574	5.74	112		574	5.74	118		574	5.74	104		574	5.74	106
575	5.75	128		575	5.75	117		575	5.75	113		575	5.75	110		575	5.75	131
576	5.76	122		576	5.76	99		576	5.76	96		576	5.76	126		576	5.76	123
577	5.77	110		577	5.77	117		577	5.77	126		577	5.77	130		577	5.77	132
578	5.78	118		578	5.78	134		578	5.78	112		578	5.78	132		578	5.78	128
579	5.79	137		579	5.79	119		579	5.79	119		579	5.79	142		579	5.79	131
580	5.8	109		580	5.8	104		580	5.8	128		580	5.8	120		580	5.8	119
581	5.81	123		581	5.81	124		581	5.81	119		581	5.81	147		581	5.81	137
582	5.82	142		582	5.82	110		582	5.82	126		582	5.82	133		582	5.82	120
583	5.83	115		583	5.83	117		583	5.83	140		583	5.83	114		583	5.83	130
584	5.84	127		584	5.84	107		584	5.84	118		584	5.84	128		584	5.84	124
585	5.85	139		585	5.85	103		585	5.85	113		585	5.85	127		585	5.85	110
586	5.86	140		586	5.86	120		586	5.86	122		586	5.86	117		586	5.86	116
587	5.87	128		587	5.87	110		587	5.87	118		587	5.87	126		587	5.87	137
588	5.88	125		588	5.88	121		588	5.88	119		588	5.88	114		588	5.88	139
589	5.89	124		589	5.89	115		589	5.89	125		589	5.89	138		589	5.89	140
590	5.9	118		590	5.9	125		590	5.9	127		590	5.9	103		590	5.9	126
591	5.91	109		591	5.91	127		591	5.91	115		591	5.91	120		591	5.91	121
592	5.92	137		592	5.92	122		592	5.92	124		592	5.92	117		592	5.92	134
593	5.93	131		593	5.93	117		593	5.93	125		593	5.93	121		593	5.93	104
594	5.94	103		594	5.94	125		594	5.94	141		594	5.94	131		594	5.94	120
595	5.95	124		595	5.95	119		595	5.95	121		595	5.95	143		595	5.95	124
596	5.96	112		596	5.96	131		596	5.96	107		596	5.96	133		596	5.96	143
597	5.97	129		597	5.97	105		597	5.97	112		597	5.97	134		597	5.97	149
598	5.98	139		598	5.98	131		598	5.98	122		598	5.98	122		598	5.98	113
599	5.99	107		599	5.99	121		599	5.99	121		599	5.99	104		599	5.99	140
600	6	127		600	6	109		600	6	106		600	6	133		600	6	112
601	6.01	110		601	6.01	127		601	6.01	133		601	6.01	144		601	6.01	107
602	6.02	120		602	6.02	112		602	6.02	117		602	6.02	149		602	6.02	112
603	6.03	120		603	6.03	136		603	6.03	136		603	6.03	133		603	6.03	122
604	6.04	130		604	6.04	129		604	6.04	128		604	6.04	133		604	6.04	98
605	6.05	128		605	6.05	113		605	6.05	120		605	6.05	122		605	6.05	126
606	6.06	113		606	6.06	117		606	6.06	134		606	6.06	102		606	6.06	137
607	6.07	128		607	6.07	144		607	6.07	107		607	6.07	125		607	6.07	120
608	6.08	141		608	6.08	135		608	6.08	109		608	6.08	119		608	6.08	124
609	6.09	131		609	6.09	133		609	6.09	125		609	6.09	126		609	6.09	129
610	6.1	139		610	6.1	127		610	6.1	142		610	6.1	112		610	6.1	117
611	6.11	117		611	6.11	114		611	6.11	104		611	6.11	122		611	6.11	116
612	6.12	116		612	6.12	123		612	6.12	123		612	6.12	131		612	6.12	106
613	6.13	112		613	6.13	108		613	6.13	110		613	6.13	114		613	6.13	122
614	6.14	114		614	6.14	117		614	6.14	105		614	6.14	132		614	6.14	113
615	6.15	114		615	6.15	133		615	6.15	104		615	6.15	113		615	6.15	128
616	6.16	119		616	6.16	109		616	6.16	125		616	6.16	114		616	6.16	130
617	6.17	118		617	6.17	96		617	6.17	133		617	6.17	117		617	6.17	124
618	6.18	121		618	6.18	124		618	6.18	116		618	6.18	115		618	6.18	117
619	6.19	104		619	6.19	116		619	6.19	107		619	6.19	112		619	6.19	111
620	6.2	106		620	6.2	149		620	6.2	117		620	6.2	110		620	6.2	120
621	6.21	135		621	6.21	138		621	6.21	117		621	6.21	105		621	6.21	105
622	6.22	120		622	6.22	104		622	6.22	118		622	6.22	96		622	6.22	124
623	6.23	115		623	6.23	123		623	6.23	115		623	6.23	109		623	6.23	109
624	6.24	133		624	6.24	117		624	6.24	117		624	6.24	111		624	6.24	123
625	6.25	147		625	6.25	99		625	6.25	118		625	6.25	112		625	6.25	114
626	6.26	110		626	6.26	127		626	6.26	118		626	6.26	118		626	6.26	106
627	6.27	112		627	6.27	89		627	6.27	103		627	6.27	125		627	6.27	129
628	6.28	120		628	6.28	135		628	6.28	100		628	6.28	118		628	6.28	120
629	6.29	121		629	6.29	104		629	6.29	108		629	6.29	103		629	6.29	119
630	6.3	121		630	6.3	118		630	6.3	92		630	6.3	113		630	6.3	103
631	6.31	115		631	6.31	110		631	6.31	110		631	6.31	104		631	6.31	129
632	6.32	95		632	6.32	126		632	6.32	116		632	6.32	116		632	6.32	112
633	6.33	129		633	6.33	107		633	6.33	114		633	6.33	129		633	6.33	121
634	6.34	114		634	6.34	106		634	6.34	117		634	6.34	111		634	6.34	113
635	6.35	109		635	6.35	111		635	6.35	105		635	6.35	100		635	6.35	119
636	6.36	110		636	6.36	121		636	6.36	121		636	6.36	114		636	6.36	127
637	6.37	116		637	6.37	98		637	6.37	110		637	6.37	101		637	6.37	115
638	6.38	129		638	6.38	112		638	6.38	103		638	6.38	105		638	6.38	104
639	6.39	114		639	6.39	99		639	6.39	112		639	6.39	108		639	6.39	108
640	6.4	112		640	6.4	113		640	6.4	104		640	6.4	104		640	6.4	106
641	6.41	127		641	6.41	135		641	6.41	119		641	6.41	121		641	6.41	116
642	6.42	114		642	6.42	101		642	6.42	111		642	6.42	104		642	6.42	117
643	6.43	127		643	6.43	142		643	6.43	107		643	6.43	118		643	6.43	102
644	6.44	108		644	6.44	110		644	6.44	99		644	6.44	80		644	6.44	116
645	6.45	103		645	6.45	101		645	6.45	91		645	6.45	111		645	6.45	112
646	6.46	123		646	6.46	117		646	6.46	93		646	6.46	115		646	6.46	120
647	6.47	115		647	6.47	86		647	6.47	106		647	6.47	106		647	6.47	103
648	6.48	100		648	6.48	98		648	6.48	101		648	6.48	115		648	6.48	112
649	6.49	97		649	6.49	122		649	6.49	94		649	6.49	96		649	6.49	127
650	6.5	125		650	6.5	104		650	6.5	106		650	6.5	115		650	6.5	105
651	6.51	123		651	6.51	107		651	6.51	104		651	6.51	101		651	6.51	113
652	6.52	101		652	6.52	118		652	6.52	109		652	6.52	112		652	6.52	104
653	6.53	118		653	6.53	95		653	6.53	105		653	6.53	96		653	6.53	102
654	6.54	115		654	6.54	86		654	6.54	115		654	6.54	111		654	6.54	119
655	6.55	115		655	6.55	105		655	6.55	122		655	6.55	84		655	6.55	103
656	6.56	94		656	6.56	99		656	6.56	102		656	6.56	113		656	6.56	92
657	6.57	110		657	6.57	100		657	6.57	77		657	6.57	106		657	6.57	109
658	6.58	111		658	6.58	91		658	6.58	85		658	6.58	112		658	6.58	121
659	6.59	98		659	6.59	110		659	6.59	111		659	6.59	122		659	6.59	104
660	6.6	99		660	6.6	97		660	6.6	106		660	6.6	95		660	6.6	107
661	6.61	95		661	6.61	108		661	6.61	102		661	6.61	109		661	6.61	105
662	6.62	110		662	6.62	109		662	6.62	109		662	6.62	93		662	6.62	106
663	6.63	99		663	6.63	102		663	6.63	92		663	6.63	80		663	6.63	110
664	6.64	108		664	6.64	105		664	6.64	101		664	6.64	91		664	6.64	88
665	6.65	96		665	6.65	117		665	6.65	101		665	6.65	99		665	6.65	111
666	6.66	107		666	6.66	109		666	6.66	85		666	6.66	105		666	6.66	114
667	6.67	89		667	6.67	101		667	6.67	103		667	6.67	95		667	6.67	117
668	6.68	99		668	6.68	101		668	6.68	112		668	6.68	115		668	6.68	106
669	6.69	99		669	6.69	102		669	6.69	65		669	6.69	100		669	6.69	104
670	6.7	103		670	6.7	94		670	6.7	99		670	6.7	101		670	6.7	109
671	6.71	109		671	6.71	110		671	6.71	99		671	6.71	128		671	6.71	97
672	6.72	114		672	6.72	106		672	6.72	89		672	6.72	96		672	6.72	101
673	6.73	89		673	6.73	85		673	6.73	122		673	6.73	110		673	6.73	88
674	6.74	87		674	6.74	94		674	6.74	96		674	6.74	86		674	6.74	115
675	6.75	109		675	6.75	79		675	6.75	96		675	6.75	118		675	6.75	106
676	6.76	100		676	6.76	91		676	6.76	94		676	6.76	99		676	6.76	83
677	6.77	104		677	6.77	109		677	6.77	94		677	6.77	96		677	6.77	108
678	6.78	102		678	6.78	97		678	6.78	122		678	6.78	107		678	6.78	107
679	6.79	95		679	6.79	123		679	6.79	97		679	6.79	88		679	6.79	120
680	6.8	94		680	6.8	89		680	6.8	113		680	6.8	88		680	6.8	111
681	6.81	121		681	6.81	93		681	6.81	106		681	6.81	83		681	6.81	97
682	6.82	107		682	6.82	101		682	6.82	93		682	6.82	102		682	6.82	106
683	6.83	92		683	6.83	80		683	6.83	101		683	6.83	90		683	6.83	97
684	6.84	106		684	6.84	103		684	6.84	88		684	6.84	83		684	6.84	99
685	6.85	98		685	6.85	102		685	6.85	94		685	6.85	86		685	6.85	94
686	6.86	81		686	6.86	92		686	6.86	97		686	6.86	110		686	6.86	100
687	6.87	90		687	6.87	99		687	6.87	95		687	6.87	97		687	6.87	87
688	6.88	113		688	6.88	92		688	6.88	88		688	6.88	110		688	6.88	112
689	6.89	79		689	6.89	91		689	6.89	95		689	6.89	93		689	6.89	121
690	6.9	95		690	6.9	108		690	6.9	95		690	6.9	89		690	6.9	83
691	6.91	101		691	6.91	108		691	6.91	97		691	6.91	96		691	6.91	104
692	6.92	85		692	6.92	92		692	6.92	96		692	6.92	113		692	6.92	71
693	6.93	100		693	6.93	94		693	6.93	117		693	6.93	90		693	6.93	98
694	6.94	110		694	6.94	79		694	6.94	98		694	6.94	98		694	6.94	108
695	6.95	88		695	6.95	92		695	6.95	75		695	6.95	102		695	6.95	98
696	6.96	107		696	6.96	95		696	6.96	96		696	6.96	100		696	6.96	94
697	6.97	101		697	6.97	97		697	6.97	98		697	6.97	104		697	6.97	104
698	6.98	99		698	6.98	96		698	6.98	98		698	6.98	103		698	6.98	99
699	6.99	97		699	6.99	95		699	6.99	83		699	6.99	95		699	6.99	95
700	7	86		700	7	98		700	7	84		700	7	96		700	7	96
701	7.01	112		701	7.01	105		701	7.01	87		701	7.01	89		701	7.01	105
702	7.02	99		702	7.02	107		702	7.02	82		702	7.02	91		702	7.02	96
703	7.03	95		703	7.03	110		703	7.03	98		703	7.03	95		703	7.03	97
704	7.04	88		704	7.04	90		704	7.04	107		704	7.04	112		704	7.04	101
705	7.05	107		705	7.05	80		705	7.05	92		705	7.05	102		705	7.05	92
706	7.06	92		706	7.06	95		706	7.06	92		706	7.06	95		706	7.06	116
707	7.07	90		707	7.07	91		707	7.07	87		707	7.07	96		707	7.07	97
708	7.08	90		708	7.08	99		708	7.08	96		708	7.08	98		708	7.08	96
709	7.09	102		709	7.09	83		709	7.09	84		709	7.09	98		709	7.09	110
710	7.1	92		710	7.1	66		710	7.1	89		710	7.1	93		710	7.1	79
711	7.11	87		711	7.11	97		711	7.11	79		711	7.11	86		711	7.11	100
712	7.12	88		712	7.12	113		712	7.12	91		712	7.12	93		712	7.12	76
713	7.13	82		713	7.13	85		713	7.13	91		713	7.13	92		713	7.13	93
714	7.14	87		714	7.14	84		714	7.14	81		714	7.14	91		714	7.14	102
715	7.15	84		715	7.15	88		715	7.15	92		715	7.15	107		715	7.15	95
716	7.16	101		716	7.16	94		716	7.16	93		716	7.16	80		716	7.16	83
717	7.17	108		717	7.17	105		717	7.17	95		717	7.17	76		717	7.17	86
718	7.18	103		718	7.18	87		718	7.18	107		718	7.18	84		718	7.18	84
719	7.19	92		719	7.19	99		719	7.19	94		719	7.19	101		719	7.19	87
720	7.2	99		720	7.2	78		720	7.2	95		720	7.2	103		720	7.2	95
721	7.21	88		721	7.21	103		721	7.21	83		721	7.21	81		721	7.21	86
722	7.22	93		722	7.22	90		722	7.22	82		722	7.22	83		722	7.22	96
723	7.23	98		723	7.23	94		723	7.23	100		723	7.23	74		723	7.23	94
724	7.24	96		724	7.24	71		724	7.24	88		724	7.24	78		724	7.24	79
725	7.25	99		725	7.25	90		725	7.25	107		725	7.25	100		725	7.25	79
726	7.26	95		726	7.26	83		726	7.26	96		726	7.26	74		726	7.26	81
727	7.27	80		727	7.27	86		727	7.27	80		727	7.27	87		727	7.27	87
728	7.28	104		728	7.28	91		728	7.28	94		728	7.28	104		728	7.28	104
729	7.29	96		729	7.29	88		729	7.29	108		729	7.29	85		729	7.29	81
730	7.3	80		730	7.3	91		730	7.3	106		730	7.3	92		730	7.3	88
731	7.31	87		731	7.31	88		731	7.31	110		731	7.31	106		731	7.31	105
732	7.32	96		732	7.32	83		732	7.32	105		732	7.32	75		732	7.32	95
733	7.33	87		733	7.33	88		733	7.33	83		733	7.33	95		733	7.33	97
734	7.34	98		734	7.34	96		734	7.34	73		734	7.34	106		734	7.34	83
735	7.35	99		735	7.35	65		735	7.35	78		735	7.35	98		735	7.35	86
736	7.36	87		736	7.36	82		736	7.36	81		736	7.36	108		736	7.36	87
737	7.37	85		737	7.37	102		737	7.37	88		737	7.37	80		737	7.37	99
738	7.38	99		738	7.38	87		738	7.38	88		738	7.38	92		738	7.38	86
739	7.39	95		739	7.39	103		739	7.39	89		739	7.39	83		739	7.39	93
740	7.4	75		740	7.4	85		740	7.4	85		740	7.4	90		740	7.4	90
741	7.41	87		741	7.41	74		741	7.41	82		741	7.41	90		741	7.41	71
742	7.42	96		742	7.42	98		742	7.42	86		742	7.42	91		742	7.42	79
743	7.43	94		743	7.43	85		743	7.43	88		743	7.43	75		743	7.43	96
744	7.44	75		744	7.44	69		744	7.44	91		744	7.44	100		744	7.44	90
745	7.45	87		745	7.45	86		745	7.45	96		745	7.45	91		745	7.45	101
746	7.46	95		746	7.46	72		746	7.46	91		746	7.46	78		746	7.46	110
747	7.47	104		747	7.47	89		747	7.47	77		747	7.47	95		747	7.47	82
748	7.48	97		748	7.48	84		748	7.48	87		748	7.48	81		748	7.48	98
749	7.49	87		749	7.49	78		749	7.49	83		749	7.49	81		749	7.49	80
750	7.5	88		750	7.5	106		750	7.5	86		750	7.5	103		750	7.5	83
751	7.51	89		751	7.51	89		751	7.51	82		751	7.51	96		751	7.51	97
752	7.52	93		752	7.52	90		752	7.52	95		752	7.52	85		752	7.52	93
753	7.53	106		753	7.53	89		753	7.53	78		753	7.53	89		753	7.53	90
754	7.54	84		754	7.54	84		754	7.54	78		754	7.54	87		754	7.54	68
755	7.55	85		755	7.55	110		755	7.55	66		755	7.55	102		755	7.55	81
756	7.56	107		756	7.56	84		756	7.56	105		756	7.56	101		756	7.56	91
757	7.57	89		757	7.57	82		757	7.57	87		757	7.57	93		757	7.57	85
758	7.58	69		758	7.58	80		758	7.58	71		758	7.58	95		758	7.58	74
759	7.59	83		759	7.59	88		759	7.59	75		759	7.59	68		759	7.59	74
760	7.6	76		760	7.6	84		760	7.6	77		760	7.6	87		760	7.6	66
761	7.61	89		761	7.61	81		761	7.61	87		761	7.61	107		761	7.61	84
762	7.62	62		762	7.62	88		762	7.62	79		762	7.62	85		762	7.62	82
763	7.63	71		763	7.63	93		763	7.63	86		763	7.63	67		763	7.63	83
764	7.64	83		764	7.64	85		764	7.64	57		764	7.64	86		764	7.64	82
765	7.65	89		765	7.65	87		765	7.65	66		765	7.65	73		765	7.65	75
766	7.66	97		766	7.66	73		766	7.66	94		766	7.66	83		766	7.66	84
767	7.67	97		767	7.67	72		767	7.67	86		767	7.67	98		767	7.67	70
768	7.68	92		768	7.68	92		768	7.68	70		768	7.68	90		768	7.68	94
769	7.69	77		769	7.69	89		769	7.69	88		769	7.69	75		769	7.69	90
770	7.7	84		770	7.7	88		770	7.7	73		770	7.7	77		770	7.7	83
771	7.71	83		771	7.71	93		771	7.71	92		771	7.71	68		771	7.71	92
772	7.72	86		772	7.72	87		772	7.72	84		772	7.72	85		772	7.72	93
773	7.73	98		773	7.73	77		773	7.73	79		773	7.73	93		773	7.73	76
774	7.74	85		774	7.74	87		774	7.74	76		774	7.74	78		774	7.74	78
775	7.75	95		775	7.75	80		775	7.75	71		775	7.75	64		775	7.75	87
776	7.76	79		776	7.76	78		776	7.76	77		776	7.76	83		776	7.76	88
777	7.77	96		777	7.77	87		777	7.77	76		777	7.77	97		777	7.77	95
778	7.78	83		778	7.78	87		778	7.78	70		778	7.78	67		778	7.78	100
779	7.79	70		779	7.79	81		779	7.79	86		779	7.79	90		779	7.79	85
780	7.8	91		780	7.8	76		780	7.8	66		780	7.8	71		780	7.8	92
781	7.81	96		781	7.81	83		781	7.81	58		781	7.81	79		781	7.81	83
782	7.82	80		782	7.82	84		782	7.82	90		782	7.82	78		782	7.82	99
783	7.83	84		783	7.83	96		783	7.83	71		783	7.83	75		783	7.83	94
784	7.84	69		784	7.84	87		784	7.84	85		784	7.84	79		784	7.84	78
785	7.85	76		785	7.85	77		785	7.85	88		785	7.85	95		785	7.85	80
786	7.86	70		786	7.86	80		786	7.86	84		786	7.86	87		786	7.86	74
787	7.87	84		787	7.87	81		787	7.87	83		787	7.87	81		787	7.87	86
788	7.88	74		788	7.88	81		788	7.88	84		788	7.88	72		788	7.88	52
789	7.89	72		789	7.89	91		789	7.89	77		789	7.89	71		789	7.89	75
790	7.9	93		790	7.9	89		790	7.9	80		790	7.9	78		790	7.9	79
791	7.91	84		791	7.91	78		791	7.91	89		791	7.91	80		791	7.91	81
792	7.92	81		792	7.92	92		792	7.92	80		792	7.92	80		792	7.92	85
793	7.93	74		793	7.93	84		793	7.93	95		793	7.93	98		793	7.93	88
794	7.94	84		794	7.94	78		794	7.94	87		794	7.94	81		794	7.94	84
795	7.95	90		795	7.95	80		795	7.95	87		795	7.95	67		795	7.95	72
796	7.96	100		796	7.96	80		796	7.96	71		796	7.96	57		796	7.96	80
797	7.97	93		797	7.97	83		797	7.97	79		797	7.97	72		797	7.97	75
798	7.98	100		798	7.98	83		798	7.98	86		798	7.98	72		798	7.98	93
799	7.99	88		799	7.99	90		799	7.99	88		799	7.99	69		799	7.99	81
800	8	66		800	8	101		800	8	113		800	8	95		800	8	71
801	8.01	72		801	8.01	104		801	8.01	115		801	8.01	84		801	8.01	76
802	8.02	64		802	8.02	120		802	8.02	94		802	8.02	75		802	8.02	87
803	8.03	84		803	8.03	88		803	8.03	103		803	8.03	86		803	8.03	75
804	8.04	88		804	8.04	82		804	8.04	108		804	8.04	82		804	8.04	70
805	8.05	88		805	8.05	93		805	8.05	112		805	8.05	79		805	8.05	81
806	8.06	87		806	8.06	103		806	8.06	95		806	8.06	73		806	8.06	76
807	8.07	108		807	8.07	103		807	8.07	100		807	8.07	88		807	8.07	66
808	8.08	78		808	8.08	107		808	8.08	87		808	8.08	83		808	8.08	69
809	8.09	69		809	8.09	96		809	8.09	81		809	8.09	85		809	8.09	84
810	8.1	89		810	8.1	82		810	8.1	97		810	8.1	87		810	8.1	96
811	8.11	86		811	8.11	84		811	8.11	106		811	8.11	83		811	8.11	81
812	8.12	76		812	8.12	82		812	8.12	82		812	8.12	77		812	8.12	63
813	8.13	91		813	8.13	91		813	8.13	92		813	8.13	75		813	8.13	71
814	8.14	90		814	8.14	87		814	8.14	79		814	8.14	86		814	8.14	73
815	8.15	89		815	8.15	84		815	8.15	80		815	8.15	71		815	8.15	59
816	8.16	83		816	8.16	91		816	8.16	72		816	8.16	75		816	8.16	70
817	8.17	80		817	8.17	69		817	8.17	69		817	8.17	84		817	8.17	75
818	8.18	78		818	8.18	61		818	8.18	68		818	8.18	87		818	8.18	82
819	8.19	78		819	8.19	71		819	8.19	86		819	8.19	75		819	8.19	83
820	8.2	82		820	8.2	77		820	8.2	71		820	8.2	69		820	8.2	69
821	8.21	80		821	8.21	83		821	8.21	80		821	8.21	66		821	8.21	93
822	8.22	65		822	8.22	82		822	8.22	64		822	8.22	85		822	8.22	74
823	8.23	56		823	8.23	70		823	8.23	65		823	8.23	73		823	8.23	67
824	8.24	77		824	8.24	67		824	8.24	72		824	8.24	77		824	8.24	75
825	8.25	81		825	8.25	67		825	8.25	79		825	8.25	67		825	8.25	83
826	8.26	74		826	8.26	69		826	8.26	94		826	8.26	76		826	8.26	61
827	8.27	81		827	8.27	90		827	8.27	69		827	8.27	73		827	8.27	72
828	8.28	72		828	8.28	72		828	8.28	86		828	8.28	73		828	8.28	84
829	8.29	75		829	8.29	87		829	8.29	77		829	8.29	61		829	8.29	65
830	8.3	57		830	8.3	79		830	8.3	81		830	8.3	75		830	8.3	84
831	8.31	74		831	8.31	84		831	8.31	66		831	8.31	83		831	8.31	76
832	8.32	75		832	8.32	73		832	8.32	71		832	8.32	87		832	8.32	90
833	8.33	73		833	8.33	71		833	8.33	71		833	8.33	73		833	8.33	65
834	8.34	87		834	8.34	77		834	8.34	68		834	8.34	70		834	8.34	71
835	8.35	78		835	8.35	61		835	8.35	70		835	8.35	82		835	8.35	70
836	8.36	68		836	8.36	75		836	8.36	82		836	8.36	66		836	8.36	78
837	8.37	94		837	8.37	68		837	8.37	69		837	8.37	72		837	8.37	77
838	8.38	75		838	8.38	68		838	8.38	71		838	8.38	56		838	8.38	65
839	8.39	87		839	8.39	69		839	8.39	75		839	8.39	70		839	8.39	67
840	8.4	83		840	8.4	74		840	8.4	72		840	8.4	87		840	8.4	78
841	8.41	86		841	8.41	71		841	8.41	60		841	8.41	91		841	8.41	84
842	8.42	58		842	8.42	60		842	8.42	86		842	8.42	72		842	8.42	92
843	8.43	68		843	8.43	85		843	8.43	61		843	8.43	86		843	8.43	54
844	8.44	64		844	8.44	71		844	8.44	68		844	8.44	71		844	8.44	73
845	8.45	65		845	8.45	63		845	8.45	61		845	8.45	73		845	8.45	79
846	8.46	79		846	8.46	68		846	8.46	66		846	8.46	68		846	8.46	77
847	8.47	70		847	8.47	61		847	8.47	78		847	8.47	78		847	8.47	69
848	8.48	77		848	8.48	74		848	8.48	62		848	8.48	91		848	8.48	63
849	8.49	70		849	8.49	62		849	8.49	67		849	8.49	69		849	8.49	67
850	8.5	75		850	8.5	68		850	8.5	74		850	8.5	81		850	8.5	75
851	8.51	77		851	8.51	76		851	8.51	72		851	8.51	62		851	8.51	62
852	8.52	64		852	8.52	63		852	8.52	72		852	8.52	61		852	8.52	73
853	8.53	71		853	8.53	71		853	8.53	63		853	8.53	71		853	8.53	77
854	8.54	59		854	8.54	68		854	8.54	59		854	8.54	70		854	8.54	60
855	8.55	71		855	8.55	69		855	8.55	54		855	8.55	64		855	8.55	90
856	8.56	65		856	8.56	88		856	8.56	64		856	8.56	64		856	8.56	74
857	8.57	88		857	8.57	71		857	8.57	61		857	8.57	74		857	8.57	72
858	8.58	75		858	8.58	69		858	8.58	67		858	8.58	70		858	8.58	80
859	8.59	84		859	8.59	82		859	8.59	83		859	8.59	73		859	8.59	70
860	8.6	72		860	8.6	79		860	8.6	64		860	8.6	69		860	8.6	88
861	8.61	68		861	8.61	79		861	8.61	68		861	8.61	67		861	8.61	77
862	8.62	80		862	8.62	54		862	8.62	78		862	8.62	67		862	8.62	72
863	8.63	74		863	8.63	69		863	8.63	65		863	8.63	71		863	8.63	68
864	8.64	69		864	8.64	69		864	8.64	63		864	8.64	76		864	8.64	60
865	8.65	70		865	8.65	65		865	8.65	74		865	8.65	86		865	8.65	85
866	8.66	91		866	8.66	61		866	8.66	84		866	8.66	57		866	8.66	66
867	8.67	77		867	8.67	66		867	8.67	65		867	8.67	75		867	8.67	72
868	8.68	82		868	8.68	69		868	8.68	70		868	8.68	63		868	8.68	79
869	8.69	68		869	8.69	66		869	8.69	70		869	8.69	68		869	8.69	72
870	8.7	53		870	8.7	61		870	8.7	71		870	8.7	56		870	8.7	68
871	8.71	72		871	8.71	74		871	8.71	76		871	8.71	68		871	8.71	68
872	8.72	75		872	8.72	87		872	8.72	67		872	8.72	73		872	8.72	74
873	8.73	53		873	8.73	56		873	8.73	80		873	8.73	66		873	8.73	75
874	8.74	66		874	8.74	58		874	8.74	86		874	8.74	71		874	8.74	62
875	8.75	71		875	8.75	74		875	8.75	64		875	8.75	77		875	8.75	72
876	8.76	79		876	8.76	69		876	8.76	69		876	8.76	62		876	8.76	70
877	8.77	72		877	8.77	60		877	8.77	63		877	8.77	74		877	8.77	64
878	8.78	64		878	8.78	69		878	8.78	58		878	8.78	73		878	8.78	79
879	8.79	68		879	8.79	76		879	8.79	57		879	8.79	56		879	8.79	68
880	8.8	69		880	8.8	59		880	8.8	52		880	8.8	67		880	8.8	73
881	8.81	75		881	8.81	66		881	8.81	67		881	8.81	89		881	8.81	74
882	8.82	63		882	8.82	66		882	8.82	65		882	8.82	56		882	8.82	70
883	8.83	69		883	8.83	82		883	8.83	75		883	8.83	63		883	8.83	61
884	8.84	63		884	8.84	64		884	8.84	61		884	8.84	69		884	8.84	83
885	8.85	63		885	8.85	58		885	8.85	49		885	8.85	45		885	8.85	59
886	8.86	59		886	8.86	72		886	8.86	74		886	8.86	69		886	8.86	65
887	8.87	65		887	8.87	58		887	8.87	65		887	8.87	58		887	8.87	60
888	8.88	88		888	8.88	61		888	8.88	70		888	8.88	83		888	8.88	56
889	8.89	69		889	8.89	68		889	8.89	66		889	8.89	61		889	8.89	71
890	8.9	62		890	8.9	59		890	8.9	72		890	8.9	72		890	8.9	51
891	8.91	90		891	8.91	59		891	8.91	54		891	8.91	65		891	8.91	68
892	8.92	55		892	8.92	46		892	8.92	71		892	8.92	64		892	8.92	47
893	8.93	61		893	8.93	66		893	8.93	68		893	8.93	62		893	8.93	69
894	8.94	69		894	8.94	60		894	8.94	67		894	8.94	52		894	8.94	70
895	8.95	57		895	8.95	67		895	8.95	61		895	8.95	82		895	8.95	60
896	8.96	53		896	8.96	56		896	8.96	61		896	8.96	64		896	8.96	68
897	8.97	61		897	8.97	62		897	8.97	74		897	8.97	54		897	8.97	66
898	8.98	53		898	8.98	62		898	8.98	68		898	8.98	66		898	8.98	65
899	8.99	62		899	8.99	68		899	8.99	64		899	8.99	65		899	8.99	68
900	9	87		900	9	67		900	9	67		900	9	58		900	9	74
901	9.01	66		901	9.01	74		901	9.01	63		901	9.01	50		901	9.01	76
902	9.02	68		902	9.02	75		902	9.02	54		902	9.02	62		902	9.02	72
903	9.03	59		903	9.03	57		903	9.03	73		903	9.03	71		903	9.03	68
904	9.04	71		904	9.04	63		904	9.04	60		904	9.04	48		904	9.04	54
905	9.05	65		905	9.05	54		905	9.05	74		905	9.05	53		905	9.05	72
906	9.06	67		906	9.06	71		906	9.06	73		906	9.06	67		906	9.06	69
907	9.07	66		907	9.07	58		907	9.07	56		907	9.07	49		907	9.07	67
908	9.08	71		908	9.08	46		908	9.08	41		908	9.08	62		908	9.08	53
909	9.09	66		909	9.09	58		909	9.09	46		909	9.09	72		909	9.09	67
910	9.1	55		910	9.1	62		910	9.1	64		910	9.1	73		910	9.1	64
911	9.11	50		911	9.11	50		911	9.11	68		911	9.11	66		911	9.11	66
912	9.12	60		912	9.12	76		912	9.12	56		912	9.12	56		912	9.12	65
913	9.13	49		913	9.13	59		913	9.13	71		913	9.13	60		913	9.13	60
914	9.14	75		914	9.14	48		914	9.14	56		914	9.14	68		914	9.14	64
915	9.15	68		915	9.15	54		915	9.15	56		915	9.15	49		915	9.15	67
916	9.16	67		916	9.16	58		916	9.16	59		916	9.16	59		916	9.16	64
917	9.17	64		917	9.17	52		917	9.17	61		917	9.17	65		917	9.17	65
918	9.18	77		918	9.18	63		918	9.18	60		918	9.18	65		918	9.18	52
919	9.19	64		919	9.19	65		919	9.19	60		919	9.19	61		919	9.19	58
920	9.2	73		920	9.2	56		920	9.2	76		920	9.2	61		920	9.2	60
921	9.21	46		921	9.21	64		921	9.21	66		921	9.21	49		921	9.21	57
922	9.22	57		922	9.22	54		922	9.22	71		922	9.22	54		922	9.22	80
923	9.23	60		923	9.23	60		923	9.23	68		923	9.23	63		923	9.23	54
924	9.24	72		924	9.24	73		924	9.24	58		924	9.24	64		924	9.24	68
925	9.25	66		925	9.25	58		925	9.25	68		925	9.25	64		925	9.25	54
926	9.26	68		926	9.26	59		926	9.26	66		926	9.26	51		926	9.26	55
927	9.27	59		927	9.27	50		927	9.27	51		927	9.27	71		927	9.27	56
928	9.28	51		928	9.28	64		928	9.28	62		928	9.28	59		928	9.28	62
929	9.29	70		929	9.29	59		929	9.29	60		929	9.29	53		929	9.29	67
930	9.3	70		930	9.3	69		930	9.3	62		930	9.3	60		930	9.3	63
931	9.31	55		931	9.31	55		931	9.31	55		931	9.31	61		931	9.31	54
932	9.32	63		932	9.32	56		932	9.32	56		932	9.32	65		932	9.32	60
933	9.33	49		933	9.33	53		933	9.33	37		933	9.33	53		933	9.33	52
934	9.34	72		934	9.34	49		934	9.34	63		934	9.34	69		934	9.34	63
935	9.35	72		935	9.35	61		935	9.35	67		935	9.35	74		935	9.35	59
936	9.36	71		936	9.36	66		936	9.36	63		936	9.36	70		936	9.36	56
937	9.37	64		937	9.37	47		937	9.37	55		937	9.37	54		937	9.37	64
938	9.38	66		938	9.38	62		938	9.38	59		938	9.38	54		938	9.38	48
939	9.39	62		939	9.39	68		939	9.39	57		939	9.39	59		939	9.39	58
940	9.4	65		940	9.4	58		940	9.4	70		940	9.4	61		940	9.4	77
941	9.41	70		941	9.41	57		941	9.41	63		941	9.41	74		941	9.41	54
942	9.42	68		942	9.42	60		942	9.42	53		942	9.42	66		942	9.42	51
943	9.43	68		943	9.43	63		943	9.43	65		943	9.43	56		943	9.43	66
944	9.44	54		944	9.44	55		944	9.44	47		944	9.44	67		944	9.44	47
945	9.45	63		945	9.45	70		945	9.45	45		945	9.45	64		945	9.45	49
946	9.46	72		946	9.46	61		946	9.46	62		946	9.46	54		946	9.46	60
947	9.47	71		947	9.47	68		947	9.47	53		947	9.47	49		947	9.47	62
948	9.48	64		948	9.48	57		948	9.48	58		948	9.48	53		948	9.48	50
949	9.49	55		949	9.49	68		949	9.49	58		949	9.49	52		949	9.49	65
950	9.5	63		950	9.5	51		950	9.5	54		950	9.5	60		950	9.5	60
951	9.51	63		951	9.51	55		951	9.51	60		951	9.51	66		951	9.51	63
952	9.52	48		952	9.52	64		952	9.52	58		952	9.52	50		952	9.52	61
953	9.53	57		953	9.53	58		953	9.53	58		953	9.53	43		953	9.53	47
954	9.54	62		954	9.54	59		954	9.54	58		954	9.54	48		954	9.54	62
955	9.55	62		955	9.55	65		955	9.55	58		955	9.55	50		955	9.55	64
956	9.56	49		956	9.56	46		956	9.56	52		956	9.56	59		956	9.56	37
957	9.57	56		957	9.57	47		957	9.57	66		957	9.57	55		957	9.57	68
958	9.58	61		958	9.58	56		958	9.58	49		958	9.58	56		958	9.58	64
959	9.59	56		959	9.59	51		959	9.59	58		959	9.59	60		959	9.59	64
960	9.6	59		960	9.6	51		960	9.6	59		960	9.6	38		960	9.6	74
961	9.61	59		961	9.61	49		961	9.61	51		961	9.61	46		961	9.61	48
962	9.62	49		962	9.62	51		962	9.62	55		962	9.62	43		962	9.62	58
963	9.63	57		963	9.63	64		963	9.63	43		963	9.63	57		963	9.63	55
964	9.64	55		964	9.64	42		964	9.64	62		964	9.64	63		964	9.64	66
965	9.65	67		965	9.65	49		965	9.65	67		965	9.65	64		965	9.65	51
966	9.66	63		966	9.66	52		966	9.66	71		966	9.66	61		966	9.66	57
967	9.67	54		967	9.67	41		967	9.67	72		967	9.67	49		967	9.67	57
968	9.68	59		968	9.68	50		968	9.68	51		968	9.68	51		968	9.68	49
969	9.69	57		969	9.69	51		969	9.69	47		969	9.69	63		969	9.69	55
970	9.7	66		970	9.7	50		970	9.7	53		970	9.7	59		970	9.7	51
971	9.71	53		971	9.71	57		971	9.71	57		971	9.71	52		971	9.71	51
972	9.72	60		972	9.72	69		972	9.72	42		972	9.72	49		972	9.72	48
973	9.73	55		973	9.73	60		973	9.73	44		973	9.73	54		973	9.73	54
974	9.74	51		974	9.74	67		974	9.74	54		974	9.74	46		974	9.74	51
975	9.75	55		975	9.75	55		975	9.75	45		975	9.75	60		975	9.75	44
976	9.76	44		976	9.76	61		976	9.76	53		976	9.76	43		976	9.76	41
977	9.77	55		977	9.77	45		977	9.77	49		977	9.77	37		977	9.77	43
978	9.78	43		978	9.78	58		978	9.78	42		978	9.78	49		978	9.78	49
979	9.79	57		979	9.79	67		979	9.79	64		979	9.79	50		979	9.79	45
980	9.8	49		980	9.8	54		980	9.8	56		980	9.8	44		980	9.8	55
981	9.81	53		981	9.81	49		981	9.81	52		981	9.81	53		981	9.81	42
982	9.82	68		982	9.82	45		982	9.82	43		982	9.82	55		982	9.82	45
983	9.83	57		983	9.83	56		983	9.83	48		983	9.83	50		983	9.83	42
984	9.84	64		984	9.84	46		984	9.84	58		984	9.84	57		984	9.84	53
985	9.85	63		985	9.85	53		985	9.85	47		985	9.85	45		985	9.85	52
986	9.86	53		986	9.86	49		986	9.86	46		986	9.86	54		986	9.86	54
987	9.87	62		987	9.87	50		987	9.87	48		987	9.87	54		987	9.87	52
988	9.88	57		988	9.88	57		988	9.88	47		988	9.88	48		988	9.88	51
989	9.89	53		989	9.89	47		989	9.89	43		989	9.89	49		989	9.89	49
990	9.9	51		990	9.9	49		990	9.9	41		990	9.9	49		990	9.9	45
991	9.91	43		991	9.91	50		991	9.91	35		991	9.91	46		991	9.91	49
992	9.92	57		992	9.92	57		992	9.92	40		992	9.92	56		992	9.92	70
993	9.93	55		993	9.93	64		993	9.93	59		993	9.93	47		993	9.93	42
994	9.94	53		994	9.94	55		994	9.94	44		994	9.94	49		994	9.94	51
995	9.95	44		995	9.95	56		995	9.95	45		995	9.95	50		995	9.95	57
996	9.96	56		996	9.96	45		996	9.96	45		996	9.96	48		996	9.96	49
997	9.97	53		997	9.97	52		997	9.97	62		997	9.97	50		997	9.97	54
998	9.98	40		998	9.98	52		998	9.98	54		998	9.98	50		998	9.98	56
999	9.99	45		999	9.99	44		999	9.99	47		999	9.99	54		999	9.99	45
1000	10	63		1000	10	48		1000	10	53		1000	10	57		1000	10	65
1001	10.01	52		1001	10.01	53		1001	10.01	52		1001	10.01	56		1001	10.01	48
1002	10.02	53		1002	10.02	53		1002	10.02	41		1002	10.02	54		1002	10.02	38
1003	10.03	35		1003	10.03	51		1003	10.03	50		1003	10.03	48		1003	10.03	51
1004	10.04	65		1004	10.04	56		1004	10.04	54		1004	10.04	42		1004	10.04	50
1005	10.05	52		1005	10.05	45		1005	10.05	58		1005	10.05	51		1005	10.05	50
1006	10.06	50		1006	10.06	48		1006	10.06	51		1006	10.06	53		1006	10.06	64
1007	10.07	53		1007	10.07	52		1007	10.07	47		1007	10.07	50		1007	10.07	52
1008	10.08	45		1008	10.08	48		1008	10.08	57		1008	10.08	60		1008	10.08	43
1009	10.09	56		1009	10.09	48		1009	10.09	60		1009	10.09	49		1009	10.09	61
1010	10.1	53		1010	10.1	46		1010	10.1	45		1010	10.1	55		1010	10.1	54
1011	10.11	56		1011	10.11	56		1011	10.11	44		1011	10.11	41		1011	10.11	54
1012	10.12	49		1012	10.12	49		1012	10.12	41		1012	10.12	47		1012	10.12	56
1013	10.13	56		1013	10.13	41		1013	10.13	45		1013	10.13	64		1013	10.13	44
1014	10.14	49		1014	10.14	59		1014	10.14	47		1014	10.14	51		1014	10.14	62
1015	10.15	48		1015	10.15	55		1015	10.15	51		1015	10.15	49		1015	10.15	58
1016	10.16	48		1016	10.16	44		1016	10.16	56		1016	10.16	50		1016	10.16	39
1017	10.17	52		1017	10.17	49		1017	10.17	42		1017	10.17	41		1017	10.17	52
1018	10.18	37		1018	10.18	56		1018	10.18	39		1018	10.18	63		1018	10.18	49
1019	10.19	43		1019	10.19	38		1019	10.19	51		1019	10.19	42		1019	10.19	55
1020	10.2	58		1020	10.2	54		1020	10.2	41		1020	10.2	42		1020	10.2	52
1021	10.21	45		1021	10.21	47		1021	10.21	40		1021	10.21	43		1021	10.21	41
1022	10.22	45		1022	10.22	36		1022	10.22	50		1022	10.22	51		1022	10.22	52
1023	10.23	52		1023	10.23	49		1023	10.23	36		1023	10.23	42		1023	10.23	42
1024	10.24	45		1024	10.24	59		1024	10.24	47		1024	10.24	46		1024	10.24	48
1025	10.25	60		1025	10.25	43		1025	10.25	51		1025	10.25	55		1025	10.25	48
1026	10.26	41		1026	10.26	51		1026	10.26	67		1026	10.26	55		1026	10.26	61
1027	10.27	44		1027	10.27	51		1027	10.27	41		1027	10.27	62		1027	10.27	56
1028	10.28	53		1028	10.28	40		1028	10.28	57		1028	10.28	39		1028	10.28	42
1029	10.29	54		1029	10.29	51		1029	10.29	49		1029	10.29	45		1029	10.29	53
1030	10.3	43		1030	10.3	52		1030	10.3	39		1030	10.3	57		1030	10.3	56
1031	10.31	37		1031	10.31	42		1031	10.31	56		1031	10.31	59		1031	10.31	37
1032	10.32	42		1032	10.32	47		1032	10.32	46		1032	10.32	53		1032	10.32	40
1033	10.33	49		1033	10.33	37		1033	10.33	33		1033	10.33	46		1033	10.33	56
1034	10.34	58		1034	10.34	54		1034	10.34	58		1034	10.34	53		1034	10.34	48
1035	10.35	45		1035	10.35	38		1035	10.35	52		1035	10.35	55		1035	10.35	51
1036	10.36	52		1036	10.36	33		1036	10.36	48		1036	10.36	53		1036	10.36	43
1037	10.37	40		1037	10.37	41		1037	10.37	53		1037	10.37	61		1037	10.37	53
1038	10.38	51		1038	10.38	49		1038	10.38	49		1038	10.38	34		1038	10.38	49
1039	10.39	46		1039	10.39	42		1039	10.39	53		1039	10.39	63		1039	10.39	54
1040	10.4	41		1040	10.4	52		1040	10.4	46		1040	10.4	58		1040	10.4	44
1041	10.41	44		1041	10.41	45		1041	10.41	42		1041	10.41	46		1041	10.41	43
1042	10.42	48		1042	10.42	45		1042	10.42	39		1042	10.42	46		1042	10.42	50
1043	10.43	46		1043	10.43	51		1043	10.43	44		1043	10.43	47		1043	10.43	35
1044	10.44	38		1044	10.44	33		1044	10.44	50		1044	10.44	46		1044	10.44	44
1045	10.45	32		1045	10.45	42		1045	10.45	42		1045	10.45	49		1045	10.45	48
1046	10.46	53		1046	10.46	32		1046	10.46	38		1046	10.46	39		1046	10.46	39
1047	10.47	52		1047	10.47	48		1047	10.47	47		1047	10.47	51		1047	10.47	46
1048	10.48	25		1048	10.48	41		1048	10.48	38		1048	10.48	40		1048	10.48	43
1049	10.49	45		1049	10.49	49		1049	10.49	46		1049	10.49	48		1049	10.49	59
1050	10.5	46		1050	10.5	45		1050	10.5	55		1050	10.5	45		1050	10.5	42
1051	10.51	54		1051	10.51	43		1051	10.51	45		1051	10.51	43		1051	10.51	43
1052	10.52	46		1052	10.52	42		1052	10.52	43		1052	10.52	50		1052	10.52	49
1053	10.53	51		1053	10.53	34		1053	10.53	51		1053	10.53	55		1053	10.53	50
1054	10.54	44		1054	10.54	41		1054	10.54	41		1054	10.54	51		1054	10.54	54
1055	10.55	47		1055	10.55	42		1055	10.55	49		1055	10.55	47		1055	10.55	47
1056	10.56	46		1056	10.56	55		1056	10.56	50		1056	10.56	48		1056	10.56	30
1057	10.57	36		1057	10.57	52		1057	10.57	44		1057	10.57	41		1057	10.57	44
1058	10.58	44		1058	10.58	42		1058	10.58	45		1058	10.58	38		1058	10.58	38
1059	10.59	41		1059	10.59	49		1059	10.59	53		1059	10.59	40		1059	10.59	38
1060	10.6	41		1060	10.6	40		1060	10.6	40		1060	10.6	50		1060	10.6	42
1061	10.61	39		1061	10.61	38		1061	10.61	42		1061	10.61	42		1061	10.61	39
1062	10.62	52		1062	10.62	22		1062	10.62	51		1062	10.62	37		1062	10.62	46
1063	10.63	42		1063	10.63	43		1063	10.63	49		1063	10.63	42		1063	10.63	26
1064	10.64	53		1064	10.64	47		1064	10.64	51		1064	10.64	45		1064	10.64	39
1065	10.65	39		1065	10.65	60		1065	10.65	44		1065	10.65	42		1065	10.65	37
1066	10.66	37		1066	10.66	37		1066	10.66	45		1066	10.66	36		1066	10.66	41
1067	10.67	48		1067	10.67	40		1067	10.67	42		1067	10.67	32		1067	10.67	50
1068	10.68	38		1068	10.68	39		1068	10.68	40		1068	10.68	41		1068	10.68	49
1069	10.69	53		1069	10.69	43		1069	10.69	51		1069	10.69	40		1069	10.69	55
1070	10.7	46		1070	10.7	56		1070	10.7	37		1070	10.7	48		1070	10.7	33
1071	10.71	43		1071	10.71	53		1071	10.71	31		1071	10.71	41		1071	10.71	51
1072	10.72	38		1072	10.72	47		1072	10.72	42		1072	10.72	49		1072	10.72	51
1073	10.73	41		1073	10.73	41		1073	10.73	41		1073	10.73	41		1073	10.73	35
1074	10.74	50		1074	10.74	52		1074	10.74	40		1074	10.74	53		1074	10.74	51
1075	10.75	39		1075	10.75	46		1075	10.75	42		1075	10.75	37		1075	10.75	34
1076	10.76	53		1076	10.76	32		1076	10.76	34		1076	10.76	40		1076	10.76	40
1077	10.77	47		1077	10.77	49		1077	10.77	44		1077	10.77	42		1077	10.77	43
1078	10.78	38		1078	10.78	43		1078	10.78	47		1078	10.78	36		1078	10.78	47
1079	10.79	36		1079	10.79	57		1079	10.79	35		1079	10.79	46		1079	10.79	37
1080	10.8	46		1080	10.8	45		1080	10.8	49		1080	10.8	53		1080	10.8	38
1081	10.81	49		1081	10.81	46		1081	10.81	43		1081	10.81	45		1081	10.81	36
1082	10.82	43		1082	10.82	36		1082	10.82	36		1082	10.82	34		1082	10.82	45
1083	10.83	44		1083	10.83	33		1083	10.83	55		1083	10.83	47		1083	10.83	26
1084	10.84	30		1084	10.84	46		1084	10.84	27		1084	10.84	42		1084	10.84	38
1085	10.85	43		1085	10.85	56		1085	10.85	38		1085	10.85	28		1085	10.85	47
1086	10.86	45		1086	10.86	45		1086	10.86	36		1086	10.86	47		1086	10.86	37
1087	10.87	33		1087	10.87	46		1087	10.87	38		1087	10.87	42		1087	10.87	44
1088	10.88	32		1088	10.88	43		1088	10.88	40		1088	10.88	34		1088	10.88	39
1089	10.89	45		1089	10.89	45		1089	10.89	44		1089	10.89	37		1089	10.89	49
1090	10.9	38		1090	10.9	35		1090	10.9	44		1090	10.9	39		1090	10.9	43
1091	10.91	35		1091	10.91	22		1091	10.91	28		1091	10.91	36		1091	10.91	38
1092	10.92	51		1092	10.92	39		1092	10.92	43		1092	10.92	31		1092	10.92	45
1093	10.93	54		1093	10.93	38		1093	10.93	42		1093	10.93	28		1093	10.93	45
1094	10.94	38		1094	10.94	41		1094	10.94	32		1094	10.94	26		1094	10.94	33
1095	10.95	51		1095	10.95	44		1095	10.95	37		1095	10.95	41		1095	10.95	34
1096	10.96	52		1096	10.96	58		1096	10.96	51		1096	10.96	42		1096	10.96	33
1097	10.97	39		1097	10.97	44		1097	10.97	40		1097	10.97	44		1097	10.97	34
1098	10.98	41		1098	10.98	49		1098	10.98	28		1098	10.98	37		1098	10.98	40
1099	10.99	35		1099	10.99	42		1099	10.99	35		1099	10.99	49		1099	10.99	40
1100	11	43		1100	11	52		1100	11	44		1100	11	40		1100	11	43
1101	11.01	31		1101	11.01	42		1101	11.01	32		1101	11.01	35		1101	11.01	41
1102	11.02	31		1102	11.02	34		1102	11.02	37		1102	11.02	52		1102	11.02	46
1103	11.03	39		1103	11.03	39		1103	11.03	37		1103	11.03	44		1103	11.03	45
1104	11.04	47		1104	11.04	40		1104	11.04	44		1104	11.04	57		1104	11.04	33
1105	11.05	38		1105	11.05	35		1105	11.05	40		1105	11.05	41		1105	11.05	41
1106	11.06	33		1106	11.06	38		1106	11.06	29		1106	11.06	38		1106	11.06	41
1107	11.07	39		1107	11.07	46		1107	11.07	45		1107	11.07	35		1107	11.07	45
1108	11.08	36		1108	11.08	33		1108	11.08	37		1108	11.08	34		1108	11.08	53
1109	11.09	33		1109	11.09	38		1109	11.09	41		1109	11.09	40		1109	11.09	34
1110	11.1	43		1110	11.1	36		1110	11.1	41		1110	11.1	41		1110	11.1	41
1111	11.11	41		1111	11.11	42		1111	11.11	45		1111	11.11	43		1111	11.11	29
1112	11.12	48		1112	11.12	40		1112	11.12	32		1112	11.12	36		1112	11.12	32
1113	11.13	42		1113	11.13	44		1113	11.13	36		1113	11.13	49		1113	11.13	39
1114	11.14	36		1114	11.14	37		1114	11.14	35		1114	11.14	36		1114	11.14	45
1115	11.15	37		1115	11.15	42		1115	11.15	36		1115	11.15	45		1115	11.15	34
1116	11.16	38		1116	11.16	38		1116	11.16	41		1116	11.16	37		1116	11.16	33
1117	11.17	41		1117	11.17	41		1117	11.17	25		1117	11.17	36		1117	11.17	31
1118	11.18	41		1118	11.18	45		1118	11.18	49		1118	11.18	31		1118	11.18	47
1119	11.19	39		1119	11.19	43		1119	11.19	47		1119	11.19	45		1119	11.19	42
1120	11.2	34		1120	11.2	35		1120	11.2	46		1120	11.2	42		1120	11.2	44
1121	11.21	34		1121	11.21	39		1121	11.21	46		1121	11.21	31		1121	11.21	26
1122	11.22	44		1122	11.22	29		1122	11.22	40		1122	11.22	46		1122	11.22	39
1123	11.23	39		1123	11.23	38		1123	11.23	33		1123	11.23	29		1123	11.23	43
1124	11.24	31		1124	11.24	41		1124	11.24	39		1124	11.24	39		1124	11.24	45
1125	11.25	24		1125	11.25	38		1125	11.25	31		1125	11.25	48		1125	11.25	31
1126	11.26	42		1126	11.26	38		1126	11.26	34		1126	11.26	29		1126	11.26	46
1127	11.27	34		1127	11.27	34		1127	11.27	34		1127	11.27	47		1127	11.27	39
1128	11.28	36		1128	11.28	40		1128	11.28	43		1128	11.28	47		1128	11.28	43
1129	11.29	39		1129	11.29	37		1129	11.29	34		1129	11.29	43		1129	11.29	31
1130	11.3	35		1130	11.3	41		1130	11.3	38		1130	11.3	40		1130	11.3	32
1131	11.31	28		1131	11.31	30		1131	11.31	39		1131	11.31	37		1131	11.31	37
1132	11.32	28		1132	11.32	31		1132	11.32	39		1132	11.32	35		1132	11.32	41
1133	11.33	38		1133	11.33	37		1133	11.33	32		1133	11.33	39		1133	11.33	37
1134	11.34	33		1134	11.34	38		1134	11.34	28		1134	11.34	40		1134	11.34	55
1135	11.35	40		1135	11.35	44		1135	11.35	42		1135	11.35	45		1135	11.35	40
1136	11.36	37		1136	11.36	31		1136	11.36	44		1136	11.36	41		1136	11.36	29
1137	11.37	42		1137	11.37	33		1137	11.37	43		1137	11.37	41		1137	11.37	38
1138	11.38	44		1138	11.38	27		1138	11.38	46		1138	11.38	38		1138	11.38	43
1139	11.39	41		1139	11.39	30		1139	11.39	40		1139	11.39	36		1139	11.39	25
1140	11.4	38		1140	11.4	45		1140	11.4	43		1140	11.4	37		1140	11.4	41
1141	11.41	37		1141	11.41	37		1141	11.41	38		1141	11.41	42		1141	11.41	28
1142	11.42	38		1142	11.42	37		1142	11.42	31		1142	11.42	34		1142	11.42	38
1143	11.43	36		1143	11.43	50		1143	11.43	30		1143	11.43	37		1143	11.43	35
1144	11.44	43		1144	11.44	43		1144	11.44	36		1144	11.44	32		1144	11.44	34
1145	11.45	39		1145	11.45	35		1145	11.45	37		1145	11.45	27		1145	11.45	39
1146	11.46	29		1146	11.46	29		1146	11.46	29		1146	11.46	37		1146	11.46	34
1147	11.47	41		1147	11.47	36		1147	11.47	33		1147	11.47	27		1147	11.47	45
1148	11.48	43		1148	11.48	37		1148	11.48	32		1148	11.48	33		1148	11.48	27
1149	11.49	33		1149	11.49	31		1149	11.49	35		1149	11.49	36		1149	11.49	34
1150	11.5	27		1150	11.5	35		1150	11.5	34		1150	11.5	34		1150	11.5	30
1151	11.51	28		1151	11.51	39		1151	11.51	39		1151	11.51	28		1151	11.51	42
1152	11.52	30		1152	11.52	31		1152	11.52	29		1152	11.52	42		1152	11.52	45
1153	11.53	32		1153	11.53	25		1153	11.53	33		1153	11.53	35		1153	11.53	40
1154	11.54	29		1154	11.54	28		1154	11.54	41		1154	11.54	40		1154	11.54	28
1155	11.55	36		1155	11.55	30		1155	11.55	38		1155	11.55	27		1155	11.55	34
1156	11.56	35		1156	11.56	41		1156	11.56	28		1156	11.56	37		1156	11.56	40
1157	11.57	32		1157	11.57	29		1157	11.57	31		1157	11.57	40		1157	11.57	28
1158	11.58	41		1158	11.58	41		1158	11.58	31		1158	11.58	32		1158	11.58	31
1159	11.59	31		1159	11.59	36		1159	11.59	29		1159	11.59	30		1159	11.59	29
1160	11.6	36		1160	11.6	38		1160	11.6	30		1160	11.6	31		1160	11.6	33
1161	11.61	47		1161	11.61	41		1161	11.61	48		1161	11.61	33		1161	11.61	25
1162	11.62	43		1162	11.62	30		1162	11.62	36		1162	11.62	37		1162	11.62	28
1163	11.63	41		1163	11.63	32		1163	11.63	25		1163	11.63	28		1163	11.63	29
1164	11.64	35		1164	11.64	40		1164	11.64	28		1164	11.64	30		1164	11.64	36
1165	11.65	38		1165	11.65	38		1165	11.65	40		1165	11.65	39		1165	11.65	33
1166	11.66	33		1166	11.66	30		1166	11.66	37		1166	11.66	31		1166	11.66	45
1167	11.67	28		1167	11.67	36		1167	11.67	36		1167	11.67	42		1167	11.67	41
1168	11.68	38		1168	11.68	32		1168	11.68	36		1168	11.68	34		1168	11.68	35
1169	11.69	34		1169	11.69	38		1169	11.69	28		1169	11.69	35		1169	11.69	35
1170	11.7	34		1170	11.7	28		1170	11.7	29		1170	11.7	36		1170	11.7	44
1171	11.71	39		1171	11.71	36		1171	11.71	31		1171	11.71	29		1171	11.71	36
1172	11.72	39		1172	11.72	31		1172	11.72	38		1172	11.72	38		1172	11.72	28
1173	11.73	41		1173	11.73	36		1173	11.73	25		1173	11.73	25		1173	11.73	35
1174	11.74	33		1174	11.74	32		1174	11.74	23		1174	11.74	44		1174	11.74	24
1175	11.75	30		1175	11.75	37		1175	11.75	26		1175	11.75	33		1175	11.75	39
1176	11.76	34		1176	11.76	33		1176	11.76	43		1176	11.76	33		1176	11.76	30
1177	11.77	33		1177	11.77	35		1177	11.77	36		1177	11.77	38		1177	11.77	31
1178	11.78	26		1178	11.78	29		1178	11.78	29		1178	11.78	31		1178	11.78	33
1179	11.79	29		1179	11.79	35		1179	11.79	33		1179	11.79	28		1179	11.79	37
1180	11.8	32		1180	11.8	25		1180	11.8	35		1180	11.8	37		1180	11.8	28
1181	11.81	26		1181	11.81	24		1181	11.81	34		1181	11.81	36		1181	11.81	30
1182	11.82	36		1182	11.82	41		1182	11.82	31		1182	11.82	28		1182	11.82	30
1183	11.83	24		1183	11.83	35		1183	11.83	29		1183	11.83	36		1183	11.83	29
1184	11.84	36		1184	11.84	32		1184	11.84	31		1184	11.84	25		1184	11.84	25
1185	11.85	29		1185	11.85	21		1185	11.85	41		1185	11.85	31		1185	11.85	28
1186	11.86	35		1186	11.86	39		1186	11.86	37		1186	11.86	29		1186	11.86	25
1187	11.87	38		1187	11.87	39		1187	11.87	34		1187	11.87	30		1187	11.87	37
1188	11.88	38		1188	11.88	31		1188	11.88	23		1188	11.88	26		1188	11.88	32
1189	11.89	24		1189	11.89	34		1189	11.89	31		1189	11.89	26		1189	11.89	38
1190	11.9	46		1190	11.9	21		1190	11.9	25		1190	11.9	38		1190	11.9	30
1191	11.91	41		1191	11.91	36		1191	11.91	20		1191	11.91	27		1191	11.91	44
1192	11.92	25		1192	11.92	35		1192	11.92	18		1192	11.92	44		1192	11.92	39
1193	11.93	27		1193	11.93	38		1193	11.93	26		1193	11.93	34		1193	11.93	25
1194	11.94	25		1194	11.94	23		1194	11.94	38		1194	11.94	33		1194	11.94	33
1195	11.95	14		1195	11.95	36		1195	11.95	28		1195	11.95	28		1195	11.95	40
1196	11.96	43		1196	11.96	31		1196	11.96	22		1196	11.96	31		1196	11.96	37
1197	11.97	30		1197	11.97	32		1197	11.97	29		1197	11.97	25		1197	11.97	27
1198	11.98	33		1198	11.98	38		1198	11.98	25		1198	11.98	33		1198	11.98	33
1199	11.99	32		1199	11.99	19		1199	11.99	28		1199	11.99	25		1199	11.99	33
1200	12	36		1200	12	28		1200	12	31		1200	12	21		1200	12	25
1201	12.01	37		1201	12.01	28		1201	12.01	40		1201	12.01	33		1201	12.01	21
1202	12.02	31		1202	12.02	39		1202	12.02	36		1202	12.02	17		1202	12.02	26
1203	12.03	39		1203	12.03	19		1203	12.03	32		1203	12.03	30		1203	12.03	36
1204	12.04	35		1204	12.04	14		1204	12.04	31		1204	12.04	28		1204	12.04	20
1205	12.05	29		1205	12.05	34		1205	12.05	22		1205	12.05	27		1205	12.05	38
1206	12.06	34		1206	12.06	23		1206	12.06	23		1206	12.06	31		1206	12.06	27
1207	12.07	37		1207	12.07	32		1207	12.07	27		1207	12.07	29		1207	12.07	31
1208	12.08	27		1208	12.08	28		1208	12.08	22		1208	12.08	33		1208	12.08	28
1209	12.09	35		1209	12.09	27		1209	12.09	36		1209	12.09	31		1209	12.09	33
1210	12.1	28		1210	12.1	24		1210	12.1	27		1210	12.1	40		1210	12.1	18
1211	12.11	25		1211	12.11	23		1211	12.11	38		1211	12.11	35		1211	12.11	28
1212	12.12	36		1212	12.12	32		1212	12.12	31		1212	12.12	24		1212	12.12	25
1213	12.13	22		1213	12.13	24		1213	12.13	33		1213	12.13	22		1213	12.13	37
1214	12.14	24		1214	12.14	23		1214	12.14	30		1214	12.14	24		1214	12.14	29
1215	12.15	26		1215	12.15	25		1215	12.15	28		1215	12.15	21		1215	12.15	28
1216	12.16	28		1216	12.16	32		1216	12.16	19		1216	12.16	27		1216	12.16	29
1217	12.17	22		1217	12.17	19		1217	12.17	28		1217	12.17	39		1217	12.17	35
1218	12.18	21		1218	12.18	27		1218	12.18	30		1218	12.18	26		1218	12.18	34
1219	12.19	25		1219	12.19	25		1219	12.19	30		1219	12.19	35		1219	12.19	32
1220	12.2	30		1220	12.2	24		1220	12.2	41		1220	12.2	34		1220	12.2	25
1221	12.21	31		1221	12.21	32		1221	12.21	32		1221	12.21	32		1221	12.21	30
1222	12.22	30		1222	12.22	22		1222	12.22	24		1222	12.22	21		1222	12.22	33
1223	12.23	27		1223	12.23	33		1223	12.23	30		1223	12.23	19		1223	12.23	40
1224	12.24	26		1224	12.24	28		1224	12.24	32		1224	12.24	28		1224	12.24	23
1225	12.25	36		1225	12.25	28		1225	12.25	16		1225	12.25	30		1225	12.25	33
1226	12.26	31		1226	12.26	34		1226	12.26	24		1226	12.26	28		1226	12.26	17
1227	12.27	14		1227	12.27	34		1227	12.27	31		1227	12.27	31		1227	12.27	26
1228	12.28	22		1228	12.28	27		1228	12.28	37		1228	12.28	32		1228	12.28	29
1229	12.29	28		1229	12.29	27		1229	12.29	30		1229	12.29	24		1229	12.29	21
1230	12.3	36		1230	12.3	20		1230	12.3	31		1230	12.3	21		1230	12.3	26
1231	12.31	33		1231	12.31	16		1231	12.31	31		1231	12.31	33		1231	12.31	31
1232	12.32	22		1232	12.32	29		1232	12.32	25		1232	12.32	31		1232	12.32	37
1233	12.33	25		1233	12.33	29		1233	12.33	36		1233	12.33	38		1233	12.33	21
1234	12.34	22		1234	12.34	25		1234	12.34	24		1234	12.34	25		1234	12.34	25
1235	12.35	16		1235	12.35	28		1235	12.35	15		1235	12.35	20		1235	12.35	27
1236	12.36	24		1236	12.36	35		1236	12.36	31		1236	12.36	30		1236	12.36	22
1237	12.37	32		1237	12.37	32		1237	12.37	27		1237	12.37	34		1237	12.37	20
1238	12.38	26		1238	12.38	23		1238	12.38	33		1238	12.38	38		1238	12.38	20
1239	12.39	30		1239	12.39	30		1239	12.39	32		1239	12.39	29		1239	12.39	23
1240	12.4	24		1240	12.4	22		1240	12.4	21		1240	12.4	22		1240	12.4	20
1241	12.41	23		1241	12.41	29		1241	12.41	28		1241	12.41	19		1241	12.41	19
1242	12.42	25		1242	12.42	22		1242	12.42	21		1242	12.42	27		1242	12.42	20
1243	12.43	33		1243	12.43	26		1243	12.43	26		1243	12.43	28		1243	12.43	38
1244	12.44	29		1244	12.44	16		1244	12.44	29		1244	12.44	25		1244	12.44	25
1245	12.45	23		1245	12.45	22		1245	12.45	24		1245	12.45	32		1245	12.45	27
1246	12.46	22		1246	12.46	28		1246	12.46	20		1246	12.46	33		1246	12.46	21
1247	12.47	26		1247	12.47	27		1247	12.47	21		1247	12.47	23		1247	12.47	21
1248	12.48	20		1248	12.48	30		1248	12.48	24		1248	12.48	26		1248	12.48	21
1249	12.49	27		1249	12.49	35		1249	12.49	37		1249	12.49	30		1249	12.49	31
1250	12.5	24		1250	12.5	29		1250	12.5	26		1250	12.5	24		1250	12.5	41
1251	12.51	27		1251	12.51	24		1251	12.51	20		1251	12.51	25		1251	12.51	22
1252	12.52	25		1252	12.52	24		1252	12.52	22		1252	12.52	31		1252	12.52	30
1253	12.53	24		1253	12.53	22		1253	12.53	27		1253	12.53	27		1253	12.53	22
1254	12.54	22		1254	12.54	16		1254	12.54	28		1254	12.54	21		1254	12.54	31
1255	12.55	25		1255	12.55	25		1255	12.55	22		1255	12.55	21		1255	12.55	24
1256	12.56	36		1256	12.56	25		1256	12.56	22		1256	12.56	15		1256	12.56	32
1257	12.57	24		1257	12.57	30		1257	12.57	22		1257	12.57	26		1257	12.57	29
1258	12.58	25		1258	12.58	26		1258	12.58	25		1258	12.58	24		1258	12.58	26
1259	12.59	19		1259	12.59	28		1259	12.59	25		1259	12.59	31		1259	12.59	29
1260	12.6	18		1260	12.6	29		1260	12.6	23		1260	12.6	20		1260	12.6	29
1261	12.61	26		1261	12.61	22		1261	12.61	31		1261	12.61	25		1261	12.61	21
1262	12.62	19		1262	12.62	16		1262	12.62	22		1262	12.62	17		1262	12.62	27
1263	12.63	16		1263	12.63	22		1263	12.63	21		1263	12.63	24		1263	12.63	31
1264	12.64	17		1264	12.64	32		1264	12.64	33		1264	12.64	23		1264	12.64	28
1265	12.65	25		1265	12.65	21		1265	12.65	26		1265	12.65	28		1265	12.65	21
1266	12.66	27		1266	12.66	30		1266	12.66	24		1266	12.66	22		1266	12.66	26
1267	12.67	18		1267	12.67	20		1267	12.67	24		1267	12.67	17		1267	12.67	21
1268	12.68	23		1268	12.68	26		1268	12.68	23		1268	12.68	28		1268	12.68	18
1269	12.69	29		1269	12.69	19		1269	12.69	23		1269	12.69	27		1269	12.69	23
1270	12.7	21		1270	12.7	24		1270	12.7	22		1270	12.7	21		1270	12.7	26
1271	12.71	25		1271	12.71	20		1271	12.71	32		1271	12.71	18		1271	12.71	22
1272	12.72	32		1272	12.72	36		1272	12.72	24		1272	12.72	24		1272	12.72	21
1273	12.73	23		1273	12.73	20		1273	12.73	23		1273	12.73	32		1273	12.73	25
1274	12.74	31		1274	12.74	28		1274	12.74	20		1274	12.74	23		1274	12.74	23
1275	12.75	22		1275	12.75	29		1275	12.75	21		1275	12.75	25		1275	12.75	17
1276	12.76	14		1276	12.76	17		1276	12.76	23		1276	12.76	19		1276	12.76	28
1277	12.77	16		1277	12.77	27		1277	12.77	23		1277	12.77	14		1277	12.77	22
1278	12.78	25		1278	12.78	26		1278	12.78	33		1278	12.78	21		1278	12.78	18
1279	12.79	18		1279	12.79	22		1279	12.79	19		1279	12.79	17		1279	12.79	27
1280	12.8	30		1280	12.8	27		1280	12.8	23		1280	12.8	26		1280	12.8	24
1281	12.81	29		1281	12.81	22		1281	12.81	28		1281	12.81	30		1281	12.81	17
1282	12.82	29		1282	12.82	18		1282	12.82	20		1282	12.82	20		1282	12.82	24
1283	12.83	21		1283	12.83	28		1283	12.83	22		1283	12.83	17		1283	12.83	16
1284	12.84	26		1284	12.84	26		1284	12.84	28		1284	12.84	25		1284	12.84	21
1285	12.85	25		1285	12.85	26		1285	12.85	19		1285	12.85	25		1285	12.85	15
1286	12.86	20		1286	12.86	15		1286	12.86	28		1286	12.86	21		1286	12.86	32
1287	12.87	26		1287	12.87	24		1287	12.87	24		1287	12.87	20		1287	12.87	26
1288	12.88	18		1288	12.88	14		1288	12.88	16		1288	12.88	18		1288	12.88	24
1289	12.89	28		1289	12.89	18		1289	12.89	26		1289	12.89	33		1289	12.89	21
1290	12.9	22		1290	12.9	19		1290	12.9	21		1290	12.9	13		1290	12.9	20
1291	12.91	19		1291	12.91	17		1291	12.91	25		1291	12.91	29		1291	12.91	17
1292	12.92	27		1292	12.92	17		1292	12.92	22		1292	12.92	19		1292	12.92	22
1293	12.93	22		1293	12.93	21		1293	12.93	16		1293	12.93	29		1293	12.93	21
1294	12.94	27		1294	12.94	15		1294	12.94	27		1294	12.94	23		1294	12.94	29
1295	12.95	24		1295	12.95	14		1295	12.95	17		1295	12.95	21		1295	12.95	27
1296	12.96	16		1296	12.96	30		1296	12.96	28		1296	12.96	21		1296	12.96	26
1297	12.97	29		1297	12.97	23		1297	12.97	19		1297	12.97	23		1297	12.97	19
1298	12.98	18		1298	12.98	16		1298	12.98	20		1298	12.98	20		1298	12.98	19
1299	12.99	17		1299	12.99	31		1299	12.99	24		1299	12.99	25		1299	12.99	23
1300	13	14		1300	13	27		1300	13	29		1300	13	25		1300	13	15
1301	13.01	21		1301	13.01	25		1301	13.01	17		1301	13.01	19		1301	13.01	21
1302	13.02	18		1302	13.02	25		1302	13.02	25		1302	13.02	16		1302	13.02	20
1303	13.03	21		1303	13.03	21		1303	13.03	10		1303	13.03	22		1303	13.03	21
1304	13.04	25		1304	13.04	26		1304	13.04	22		1304	13.04	23		1304	13.04	19
1305	13.05	18		1305	13.05	16		1305	13.05	20		1305	13.05	13		1305	13.05	16
1306	13.06	21		1306	13.06	11		1306	13.06	16		1306	13.06	16		1306	13.06	24
1307	13.07	20		1307	13.07	28		1307	13.07	20		1307	13.07	23		1307	13.07	21
1308	13.08	24		1308	13.08	22		1308	13.08	19		1308	13.08	18		1308	13.08	9
1309	13.09	22		1309	13.09	20		1309	13.09	23		1309	13.09	12		1309	13.09	23
1310	13.1	13		1310	13.1	16		1310	13.1	33		1310	13.1	18		1310	13.1	25
1311	13.11	16		1311	13.11	16		1311	13.11	18		1311	13.11	17		1311	13.11	20
1312	13.12	27		1312	13.12	15		1312	13.12	10		1312	13.12	25		1312	13.12	23
1313	13.13	12		1313	13.13	22		1313	13.13	19		1313	13.13	19		1313	13.13	15
1314	13.14	17		1314	13.14	22		1314	13.14	24		1314	13.14	30		1314	13.14	22
1315	13.15	17		1315	13.15	14		1315	13.15	18		1315	13.15	15		1315	13.15	25
1316	13.16	24		1316	13.16	14		1316	13.16	22		1316	13.16	18		1316	13.16	23
1317	13.17	16		1317	13.17	19		1317	13.17	20		1317	13.17	13		1317	13.17	21
1318	13.18	20		1318	13.18	28		1318	13.18	22		1318	13.18	24		1318	13.18	15
1319	13.19	19		1319	13.19	23		1319	13.19	19		1319	13.19	17		1319	13.19	26
1320	13.2	14		1320	13.2	24		1320	13.2	24		1320	13.2	17		1320	13.2	17
1321	13.21	23		1321	13.21	19		1321	13.21	24		1321	13.21	15		1321	13.21	18
1322	13.22	10		1322	13.22	12		1322	13.22	19		1322	13.22	17		1322	13.22	15
1323	13.23	15		1323	13.23	22		1323	13.23	15		1323	13.23	18		1323	13.23	16
1324	13.24	22		1324	13.24	15		1324	13.24	16		1324	13.24	11		1324	13.24	22
1325	13.25	18		1325	13.25	15		1325	13.25	24		1325	13.25	22		1325	13.25	18
1326	13.26	18		1326	13.26	11		1326	13.26	12		1326	13.26	17		1326	13.26	20
1327	13.27	22		1327	13.27	20		1327	13.27	14		1327	13.27	14		1327	13.27	15
1328	13.28	22		1328	13.28	18		1328	13.28	20		1328	13.28	23		1328	13.28	18
1329	13.29	19		1329	13.29	20		1329	13.29	20		1329	13.29	26		1329	13.29	16
1330	13.3	17		1330	13.3	18		1330	13.3	12		1330	13.3	18		1330	13.3	17
1331	13.31	14		1331	13.31	18		1331	13.31	17		1331	13.31	22		1331	13.31	17
1332	13.32	25		1332	13.32	26		1332	13.32	19		1332	13.32	23		1332	13.32	15
1333	13.33	18		1333	13.33	16		1333	13.33	18		1333	13.33	20		1333	13.33	18
1334	13.34	16		1334	13.34	19		1334	13.34	19		1334	13.34	19		1334	13.34	14
1335	13.35	18		1335	13.35	13		1335	13.35	18		1335	13.35	23		1335	13.35	12
1336	13.36	22		1336	13.36	18		1336	13.36	19		1336	13.36	15		1336	13.36	17
1337	13.37	15		1337	13.37	19		1337	13.37	18		1337	13.37	16		1337	13.37	20
1338	13.38	16		1338	13.38	20		1338	13.38	20		1338	13.38	21		1338	13.38	15
1339	13.39	16		1339	13.39	16		1339	13.39	17		1339	13.39	28		1339	13.39	16
1340	13.4	17		1340	13.4	27		1340	13.4	12		1340	13.4	19		1340	13.4	10
1341	13.41	20		1341	13.41	34		1341	13.41	9		1341	13.41	19		1341	13.41	19
1342	13.42	16		1342	13.42	18		1342	13.42	18		1342	13.42	16		1342	13.42	16
1343	13.43	24		1343	13.43	12		1343	13.43	16		1343	13.43	18		1343	13.43	10
1344	13.44	18		1344	13.44	15		1344	13.44	20		1344	13.44	20		1344	13.44	21
1345	13.45	18		1345	13.45	22		1345	13.45	11		1345	13.45	15		1345	13.45	11
1346	13.46	17		1346	13.46	20		1346	13.46	14		1346	13.46	18		1346	13.46	11
1347	13.47	16		1347	13.47	14		1347	13.47	14		1347	13.47	25		1347	13.47	16
1348	13.48	14		1348	13.48	18		1348	13.48	16		1348	13.48	25		1348	13.48	5
1349	13.49	18		1349	13.49	18		1349	13.49	23		1349	13.49	18		1349	13.49	22
1350	13.5	25		1350	13.5	14		1350	13.5	15		1350	13.5	16		1350	13.5	18
1351	13.51	19		1351	13.51	15		1351	13.51	19		1351	13.51	19		1351	13.51	11
1352	13.52	13		1352	13.52	18		1352	13.52	7		1352	13.52	14		1352	13.52	15
1353	13.53	20		1353	13.53	19		1353	13.53	18		1353	13.53	14		1353	13.53	14
1354	13.54	22		1354	13.54	14		1354	13.54	17		1354	13.54	11		1354	13.54	13
1355	13.55	20		1355	13.55	12		1355	13.55	23		1355	13.55	18		1355	13.55	6
1356	13.56	11		1356	13.56	7		1356	13.56	17		1356	13.56	15		1356	13.56	21
1357	13.57	20		1357	13.57	10		1357	13.57	18		1357	13.57	15		1357	13.57	16
1358	13.58	15		1358	13.58	16		1358	13.58	12		1358	13.58	14		1358	13.58	22
1359	13.59	15		1359	13.59	19		1359	13.59	13		1359	13.59	9		1359	13.59	15
1360	13.6	13		1360	13.6	19		1360	13.6	17		1360	13.6	19		1360	13.6	8
1361	13.61	10		1361	13.61	6		1361	13.61	18		1361	13.61	17		1361	13.61	18
1362	13.62	17		1362	13.62	21		1362	13.62	16		1362	13.62	15		1362	13.62	16
1363	13.63	16		1363	13.63	10		1363	13.63	20		1363	13.63	14		1363	13.63	18
1364	13.64	14		1364	13.64	14		1364	13.64	11		1364	13.64	13		1364	13.64	14
1365	13.65	13		1365	13.65	12		1365	13.65	13		1365	13.65	13		1365	13.65	14
1366	13.66	23		1366	13.66	12		1366	13.66	18		1366	13.66	14		1366	13.66	17
1367	13.67	8		1367	13.67	8		1367	13.67	19		1367	13.67	14		1367	13.67	12
1368	13.68	19		1368	13.68	17		1368	13.68	15		1368	13.68	22		1368	13.68	13
1369	13.69	13		1369	13.69	13		1369	13.69	11		1369	13.69	18		1369	13.69	19
1370	13.7	8		1370	13.7	19		1370	13.7	13		1370	13.7	10		1370	13.7	13
1371	13.71	13		1371	13.71	14		1371	13.71	14		1371	13.71	16		1371	13.71	17
1372	13.72	16		1372	13.72	16		1372	13.72	7		1372	13.72	19		1372	13.72	15
1373	13.73	13		1373	13.73	12		1373	13.73	13		1373	13.73	19		1373	13.73	15
1374	13.74	11		1374	13.74	19		1374	13.74	11		1374	13.74	14		1374	13.74	11
1375	13.75	15		1375	13.75	8		1375	13.75	14		1375	13.75	20		1375	13.75	12
1376	13.76	16		1376	13.76	11		1376	13.76	13		1376	13.76	10		1376	13.76	15
1377	13.77	30		1377	13.77	11		1377	13.77	12		1377	13.77	16		1377	13.77	21
1378	13.78	19		1378	13.78	12		1378	13.78	13		1378	13.78	11		1378	13.78	18
1379	13.79	15		1379	13.79	12		1379	13.79	22		1379	13.79	17		1379	13.79	18
1380	13.8	13		1380	13.8	12		1380	13.8	14		1380	13.8	17		1380	13.8	12
1381	13.81	9		1381	13.81	13		1381	13.81	16		1381	13.81	8		1381	13.81	13
1382	13.82	12		1382	13.82	17		1382	13.82	10		1382	13.82	12		1382	13.82	18
1383	13.83	15		1383	13.83	22		1383	13.83	12		1383	13.83	18		1383	13.83	13
1384	13.84	11		1384	13.84	14		1384	13.84	17		1384	13.84	20		1384	13.84	14
1385	13.85	7		1385	13.85	10		1385	13.85	15		1385	13.85	16		1385	13.85	17
1386	13.86	17		1386	13.86	17		1386	13.86	9		1386	13.86	16		1386	13.86	15
1387	13.87	11		1387	13.87	16		1387	13.87	15		1387	13.87	16		1387	13.87	13
1388	13.88	13		1388	13.88	14		1388	13.88	10		1388	13.88	11		1388	13.88	9
1389	13.89	14		1389	13.89	8		1389	13.89	12		1389	13.89	19		1389	13.89	15
1390	13.9	18		1390	13.9	13		1390	13.9	15		1390	13.9	12		1390	13.9	11
1391	13.91	11		1391	13.91	9		1391	13.91	10		1391	13.91	14		1391	13.91	19
1392	13.92	10		1392	13.92	8		1392	13.92	14		1392	13.92	9		1392	13.92	16
1393	13.93	13		1393	13.93	17		1393	13.93	17		1393	13.93	13		1393	13.93	16
1394	13.94	17		1394	13.94	8		1394	13.94	9		1394	13.94	12		1394	13.94	9
1395	13.95	15		1395	13.95	13		1395	13.95	10		1395	13.95	13		1395	13.95	17
1396	13.96	13		1396	13.96	20		1396	13.96	16		1396	13.96	11		1396	13.96	16
1397	13.97	11		1397	13.97	15		1397	13.97	11		1397	13.97	18		1397	13.97	15
1398	13.98	17		1398	13.98	12		1398	13.98	11		1398	13.98	17		1398	13.98	16
1399	13.99	6		1399	13.99	15		1399	13.99	13		1399	13.99	9		1399	13.99	17
1400	14	12		1400	14	8		1400	14	11		1400	14	6		1400	14	9
1401	14.01	19		1401	14.01	14		1401	14.01	18		1401	14.01	15		1401	14.01	13
1402	14.02	11		1402	14.02	8		1402	14.02	8		1402	14.02	10		1402	14.02	6
1403	14.03	7		1403	14.03	10		1403	14.03	9		1403	14.03	12		1403	14.03	9
1404	14.04	13		1404	14.04	12		1404	14.04	11		1404	14.04	10		1404	14.04	13
1405	14.05	12		1405	14.05	10		1405	14.05	14		1405	14.05	8		1405	14.05	16
1406	14.06	15		1406	14.06	10		1406	14.06	13		1406	14.06	7		1406	14.06	8
1407	14.07	20		1407	14.07	12		1407	14.07	12		1407	14.07	16		1407	14.07	11
1408	14.08	15		1408	14.08	13		1408	14.08	5		1408	14.08	17		1408	14.08	3
1409	14.09	19		1409	14.09	15		1409	14.09	8		1409	14.09	5		1409	14.09	13
1410	14.1	8		1410	14.1	7		1410	14.1	14		1410	14.1	16		1410	14.1	12
1411	14.11	14		1411	14.11	8		1411	14.11	12		1411	14.11	7		1411	14.11	11
1412	14.12	12		1412	14.12	14		1412	14.12	10		1412	14.12	7		1412	14.12	15
1413	14.13	16		1413	14.13	10		1413	14.13	10		1413	14.13	11		1413	14.13	9
1414	14.14	10		1414	14.14	7		1414	14.14	15		1414	14.14	18		1414	14.14	6
1415	14.15	7		1415	14.15	10		1415	14.15	13		1415	14.15	12		1415	14.15	11
1416	14.16	11		1416	14.16	10		1416	14.16	8		1416	14.16	12		1416	14.16	17
1417	14.17	11		1417	14.17	11		1417	14.17	16		1417	14.17	8		1417	14.17	11
1418	14.18	12		1418	14.18	8		1418	14.18	20		1418	14.18	13		1418	14.18	9
1419	14.19	11		1419	14.19	6		1419	14.19	7		1419	14.19	8		1419	14.19	14
1420	14.2	7		1420	14.2	8		1420	14.2	8		1420	14.2	8		1420	14.2	12
1421	14.21	14		1421	14.21	9		1421	14.21	7		1421	14.21	11		1421	14.21	12
1422	14.22	6		1422	14.22	9		1422	14.22	9		1422	14.22	14		1422	14.22	10
1423	14.23	6		1423	14.23	11		1423	14.23	9		1423	14.23	9		1423	14.23	10
1424	14.24	11		1424	14.24	15		1424	14.24	6		1424	14.24	4		1424	14.24	6
1425	14.25	9		1425	14.25	12		1425	14.25	8		1425	14.25	20		1425	14.25	8
1426	14.26	10		1426	14.26	11		1426	14.26	8		1426	14.26	9		1426	14.26	5
1427	14.27	10		1427	14.27	13		1427	14.27	12		1427	14.27	7		1427	14.27	9
1428	14.28	11		1428	14.28	8		1428	14.28	7		1428	14.28	13		1428	14.28	6
1429	14.29	9		1429	14.29	6		1429	14.29	17		1429	14.29	14		1429	14.29	11
1430	14.3	8		1430	14.3	12		1430	14.3	6		1430	14.3	10		1430	14.3	8
1431	14.31	10		1431	14.31	15		1431	14.31	9		1431	14.31	9		1431	14.31	9
1432	14.32	12		1432	14.32	6		1432	14.32	14		1432	14.32	9		1432	14.32	6
1433	14.33	13		1433	14.33	11		1433	14.33	9		1433	14.33	14		1433	14.33	5
1434	14.34	8		1434	14.34	12		1434	14.34	11		1434	14.34	7		1434	14.34	14
1435	14.35	12		1435	14.35	5		1435	14.35	9		1435	14.35	10		1435	14.35	12
1436	14.36	14		1436	14.36	11		1436	14.36	10		1436	14.36	3		1436	14.36	16
1437	14.37	16		1437	14.37	8		1437	14.37	9		1437	14.37	5		1437	14.37	10
1438	14.38	4		1438	14.38	9		1438	14.38	11		1438	14.38	9		1438	14.38	7
1439	14.39	8		1439	14.39	6		1439	14.39	13		1439	14.39	8		1439	14.39	13
1440	14.4	13		1440	14.4	13		1440	14.4	10		1440	14.4	8		1440	14.4	9
1441	14.41	14		1441	14.41	6		1441	14.41	5		1441	14.41	8		1441	14.41	7
1442	14.42	8		1442	14.42	14		1442	14.42	12		1442	14.42	13		1442	14.42	10
1443	14.43	8		1443	14.43	3		1443	14.43	8		1443	14.43	9		1443	14.43	8
1444	14.44	10		1444	14.44	13		1444	14.44	7		1444	14.44	6		1444	14.44	12
1445	14.45	5		1445	14.45	12		1445	14.45	7		1445	14.45	14		1445	14.45	14
1446	14.46	13		1446	14.46	9		1446	14.46	11		1446	14.46	8		1446	14.46	7
1447	14.47	14		1447	14.47	14		1447	14.47	4		1447	14.47	8		1447	14.47	9
1448	14.48	12		1448	14.48	6		1448	14.48	9		1448	14.48	5		1448	14.48	6
1449	14.49	7		1449	14.49	10		1449	14.49	9		1449	14.49	11		1449	14.49	10
1450	14.5	10		1450	14.5	11		1450	14.5	5		1450	14.5	6		1450	14.5	6
1451	14.51	9		1451	14.51	5		1451	14.51	8		1451	14.51	9		1451	14.51	6
1452	14.52	8		1452	14.52	15		1452	14.52	8		1452	14.52	7		1452	14.52	8
1453	14.53	9		1453	14.53	10		1453	14.53	10		1453	14.53	9		1453	14.53	6
1454	14.54	8		1454	14.54	7		1454	14.54	7		1454	14.54	5		1454	14.54	8
1455	14.55	13		1455	14.55	6		1455	14.55	6		1455	14.55	12		1455	14.55	7
1456	14.56	10		1456	14.56	6		1456	14.56	9		1456	14.56	5		1456	14.56	9
1457	14.57	7		1457	14.57	8		1457	14.57	10		1457	14.57	12		1457	14.57	9
1458	14.58	6		1458	14.58	2		1458	14.58	11		1458	14.58	5		1458	14.58	8
1459	14.59	5		1459	14.59	3		1459	14.59	7		1459	14.59	12		1459	14.59	4
1460	14.6	8		1460	14.6	5		1460	14.6	8		1460	14.6	6		1460	14.6	9
1461	14.61	8		1461	14.61	9		1461	14.61	13		1461	14.61	4		1461	14.61	5
1462	14.62	13		1462	14.62	8		1462	14.62	3		1462	14.62	7		1462	14.62	7
1463	14.63	11		1463	14.63	8		1463	14.63	6		1463	14.63	5		1463	14.63	5
1464	14.64	6		1464	14.64	10		1464	14.64	3		1464	14.64	5		1464	14.64	3
1465	14.65	8		1465	14.65	7		1465	14.65	6		1465	14.65	4		1465	14.65	5
1466	14.66	8		1466	14.66	5		1466	14.66	5		1466	14.66	7		1466	14.66	10
1467	14.67	4		1467	14.67	2		1467	14.67	6		1467	14.67	8		1467	14.67	3
1468	14.68	10		1468	14.68	6		1468	14.68	3		1468	14.68	5		1468	14.68	9
1469	14.69	7		1469	14.69	8		1469	14.69	12		1469	14.69	12		1469	14.69	3
1470	14.7	5		1470	14.7	10		1470	14.7	7		1470	14.7	8		1470	14.7	5
1471	14.71	9		1471	14.71	3		1471	14.71	8		1471	14.71	7		1471	14.71	5
1472	14.72	4		1472	14.72	7		1472	14.72	9		1472	14.72	6		1472	14.72	8
1473	14.73	6		1473	14.73	5		1473	14.73	12		1473	14.73	4		1473	14.73	8
1474	14.74	6		1474	14.74	4		1474	14.74	7		1474	14.74	6		1474	14.74	3
1475	14.75	4		1475	14.75	10		1475	14.75	7		1475	14.75	4		1475	14.75	8
1476	14.76	3		1476	14.76	4		1476	14.76	4		1476	14.76	8		1476	14.76	5
1477	14.77	8		1477	14.77	6		1477	14.77	6		1477	14.77	5		1477	14.77	8
1478	14.78	8		1478	14.78	4		1478	14.78	7		1478	14.78	6		1478	14.78	7
1479	14.79	5		1479	14.79	5		1479	14.79	6		1479	14.79	6		1479	14.79	6
1480	14.8	8		1480	14.8	4		1480	14.8	2		1480	14.8	5		1480	14.8	8
1481	14.81	7		1481	14.81	5		1481	14.81	6		1481	14.81	3		1481	14.81	4
1482	14.82	4		1482	14.82	3		1482	14.82	8		1482	14.82	5		1482	14.82	3
1483	14.83	5		1483	14.83	3		1483	14.83	5		1483	14.83	10		1483	14.83	4
1484	14.84	7		1484	14.84	7		1484	14.84	6		1484	14.84	6		1484	14.84	7
1485	14.85	2		1485	14.85	6		1485	14.85	7		1485	14.85	6		1485	14.85	4
1486	14.86	4		1486	14.86	3		1486	14.86	7		1486	14.86	5		1486	14.86	4
1487	14.87	9		1487	14.87	3		1487	14.87	2		1487	14.87	4		1487	14.87	4
1488	14.88	7		1488	14.88	5		1488	14.88	4		1488	14.88	5		1488	14.88	4
1489	14.89	4		1489	14.89	6		1489	14.89	7		1489	14.89	4		1489	14.89	9
1490	14.9	2		1490	14.9	8		1490	14.9	6		1490	14.9	7		1490	14.9	10
1491	14.91	5		1491	14.91	5		1491	14.91	4		1491	14.91	6		1491	14.91	8
1492	14.92	3		1492	14.92	8		1492	14.92	7		1492	14.92	1		1492	14.92	2
1493	14.93	6		1493	14.93	9		1493	14.93	8		1493	14.93	4		1493	14.93	3
1494	14.94	7		1494	14.94	3		1494	14.94	6		1494	14.94	5		1494	14.94	4
1495	14.95	7		1495	14.95	6		1495	14.95	3		1495	14.95	6		1495	14.95	7
1496	14.96	1		1496	14.96	8		1496	14.96	6		1496	14.96	7		1496	14.96	6
1497	14.97	5		1497	14.97	8		1497	14.97	7		1497	14.97	2		1497	14.97	4
1498	14.98	3		1498	14.98	1		1498	14.98	4		1498	14.98	5		1498	14.98	3
1499	14.99	6		1499	14.99	2		1499	14.99	3		1499	14.99	6		1499	14.99	0
1500	15	4		1500	15	2		1500	15	5		1500	15	6		1500	15	8
1501	15.01	4		1501	15.01	5		1501	15.01	2		1501	15.01	4		1501	15.01	2
1502	15.02	6		1502	15.02	3		1502	15.02	3		1502	15.02	8		1502	15.02	5
1503	15.03	3		1503	15.03	7		1503	15.03	2		1503	15.03	3		1503	15.03	1
1504	15.04	1		1504	15.04	1		1504	15.04	4		1504	15.04	4		1504	15.04	5
1505	15.05	4		1505	15.05	5		1505	15.05	2		1505	15.05	6		1505	15.05	4
1506	15.06	4		1506	15.06	4		1506	15.06	5		1506	15.06	4		1506	15.06	0
1507	15.07	2		1507	15.07	3		1507	15.07	2		1507	15.07	3		1507	15.07	0
1508	15.08	2		1508	15.08	1		1508	15.08	4		1508	15.08	5		1508	15.08	2
1509	15.09	3		1509	15.09	2		1509	15.09	2		1509	15.09	3		1509	15.09	3
1510	15.1	3		1510	15.1	4		1510	15.1	4		1510	15.1	2		1510	15.1	4
1511	15.11	1		1511	15.11	2		1511	15.11	5		1511	15.11	0		1511	15.11	5
1512	15.12	1		1512	15.12	3		1512	15.12	1		1512	15.12	2		1512	15.12	2
1513	15.13	2		1513	15.13	5		1513	15.13	2		1513	15.13	2		1513	15.13	5
1514	15.14	1		1514	15.14	2		1514	15.14	5		1514	15.14	3		1514	15.14	1
1515	15.15	2		1515	15.15	3		1515	15.15	2		1515	15.15	3		1515	15.15	1
1516	15.16	2		1516	15.16	3		1516	15.16	1		1516	15.16	2		1516	15.16	1
1517	15.17	2		1517	15.17	0		1517	15.17	2		1517	15.17	2		1517	15.17	4
1518	15.18	1		1518	15.18	2		1518	15.18	2		1518	15.18	0		1518	15.18	1
1519	15.19	4		1519	15.19	1		1519	15.19	2		1519	15.19	1		1519	15.19	0
1520	15.2	3		1520	15.2	2		1520	15.2	1		1520	15.2	2		1520	15.2	0
1521	15.21	0		1521	15.21	2		1521	15.21	1		1521	15.21	1		1521	15.21	0
1522	15.22	0		1522	15.22	1		1522	15.22	0		1522	15.22	3		1522	15.22	2
1523	15.23	1		1523	15.23	3		1523	15.23	2		1523	15.23	2		1523	15.23	2
1524	15.24	3		1524	15.24	0		1524	15.24	2		1524	15.24	3		1524	15.24	2
1525	15.25	2		1525	15.25	5		1525	15.25	0		1525	15.25	0		1525	15.25	1
1526	15.26	0		1526	15.26	1		1526	15.26	1		1526	15.26	2		1526	15.26	3
1527	15.27	0		1527	15.27	0		1527	15.27	1		1527	15.27	1		1527	15.27	2
1528	15.28	0		1528	15.28	1		1528	15.28	0		1528	15.28	3		1528	15.28	0
1529	15.29	0		1529	15.29	0		1529	15.29	1		1529	15.29	2		1529	15.29	1
1530	15.3	0		1530	15.3	2		1530	15.3	2		1530	15.3	1		1530	15.3	0
1531	15.31	1		1531	15.31	0		1531	15.31	0		1531	15.31	0		1531	15.31	0
1532	15.32	0		1532	15.32	1		1532	15.32	1		1532	15.32	1		1532	15.32	0
1533	15.33	0		1533	15.33	0		1533	15.33	0		1533	15.33	0		1533	15.33	0
1534	15.34	1		1534	15.34	0		1534	15.34	0		1534	15.34	0		1534	15.34	1
1535	15.35	0		1535	15.35	0		1535	15.35	0		1535	15.35	0		1535	15.35	0
1536	15.36	1		1536	15.36	0		1536	15.36	2		1536	15.36	0		1536	15.36	0
1537	15.37	0		1537	15.37	1		1537	15.37	0		1537	15.37	0		1537	15.37	1
1538	15.38	0		1538	15.38	0		1538	15.38	0		1538	15.38	0		1538	15.38	1
1539	15.39	0		1539	15.39	1		1539	15.39	0		1539	15.39	1		1539	15.39	1
1540	15.4	1		1540	15.4	1		1540	15.4	0		1540	15.4	1		1540	15.4	2
1541	15.41	0		1541	15.41	0		1541	15.41	0		1541	15.41	0		1541	15.41	0
1542	15.42	1		1542	15.42	0		1542	15.42	2		1542	15.42	0		1542	15.42	0
1543	15.43	0		1543	15.43	0		1543	15.43	0		1543	15.43	0		1543	15.43	0
1544	15.44	0		1544	15.44	0		1544	15.44	0		1544	15.44	0		1544	15.44	0
1545	15.45	1		1545	15.45	0		1545	15.45	0		1545	15.45	1		1545	15.45	0
1546	15.46	0		1546	15.46	0		1546	15.46	0		1546	15.46	0		1546	15.46	0
1547	15.47	0		1547	15.47	0		1547	15.47	0		1547	15.47	0		1547	15.47	0
1548	15.48	0		1548	15.48	0		1548	15.48	1		1548	15.48	1		1548	15.48	0
1549	15.49	1		1549	15.49	0		1549	15.49	0		1549	15.49	1		1549	15.49	1
1550	15.5	1		1550	15.5	0		1550	15.5	0		1550	15.5	0		1550	15.5	0
1551	15.51	0		1551	15.51	0		1551	15.51	1		1551	15.51	0		1551	15.51	0
1552	15.52	0		1552	15.52	0		1552	15.52	0		1552	15.52	0		1552	15.52	0
1553	15.53	0		1553	15.53	0		1553	15.53	1		1553	15.53	1		1553	15.53	0
1554	15.54	0		1554	15.54	0		1554	15.54	1		1554	15.54	0		1554	15.54	0
1555	15.55	0		1555	15.55	0		1555	15.55	0		1555	15.55	0		1555	15.55	0
1556	15.56	0		1556	15.56	0		1556	15.56	0		1556	15.56	0		1556	15.56	0
1557	15.57	0		1557	15.57	0		1557	15.57	0		1557	15.57	0		1557	15.57	0
1558	15.58	0		1558	15.58	0		1558	15.58	0		1558	15.58	0		1558	15.58	0
1559	15.59	0		1559	15.59	0		1559	15.59	1		1559	15.59	0		1559	15.59	0
1560	15.6	0		1560	15.6	0		1560	15.6	0		1560	15.6	0		1560	15.6	0
1561	15.61	1		1561	15.61	0		1561	15.61	0		1561	15.61	0		1561	15.61	1
1562	15.62	0		1562	15.62	0		1562	15.62	0		1562	15.62	1		1562	15.62	0
1563	15.63	0		1563	15.63	1		1563	15.63	0		1563	15.63	0		1563	15.63	0
1564	15.64	0		1564	15.64	0		1564	15.64	0		1564	15.64	0		1564	15.64	0
1565	15.65	0		1565	15.65	1		1565	15.65	1		1565	15.65	0		1565	15.65	0
1566	15.66	0		1566	15.66	0		1566	15.66	0		1566	15.66	0		1566	15.66	0
1567	15.67	0		1567	15.67	0		1567	15.67	0		1567	15.67	1		1567	15.67	0
1568	15.68	0		1568	15.68	0		1568	15.68	0		1568	15.68	1		1568	15.68	1
1569	15.69	0		1569	15.69	0		1569	15.69	0		1569	15.69	0		1569	15.69	0
1570	15.7	0		1570	15.7	0		1570	15.7	0		1570	15.7	1		1570	15.7	0
1571	15.71	0		1571	15.71	0		1571	15.71	0		1571	15.71	2		1571	15.71	0
1572	15.72	0		1572	15.72	0		1572	15.72	0		1572	15.72	0		1572	15.72	0
1573	15.73	1		1573	15.73	0		1573	15.73	0		1573	15.73	0		1573	15.73	0
1574	15.74	0		1574	15.74	0		1574	15.74	0		1574	15.74	0		1574	15.74	0
1575	15.75	0		1575	15.75	0		1575	15.75	0		1575	15.75	0		1575	15.75	0
1576	15.76	0		1576	15.76	0		1576	15.76	0		1576	15.76	0		1576	15.76	0
1577	15.77	0		1577	15.77	0		1577	15.77	0		1577	15.77	0		1577	15.77	1
1578	15.78	0		1578	15.78	0		1578	15.78	0		1578	15.78	0		1578	15.78	0
1579	15.79	0		1579	15.79	0		1579	15.79	0		1579	15.79	0		1579	15.79	0
1580	15.8	1		1580	15.8	0		1580	15.8	0		1580	15.8	0		1580	15.8	0
1581	15.81	0		1581	15.81	0		1581	15.81	0		1581	15.81	1		1581	15.81	0
1582	15.82	0		1582	15.82	0		1582	15.82	0		1582	15.82	0		1582	15.82	0
1583	15.83	0		1583	15.83	1		1583	15.83	2		1583	15.83	0		1583	15.83	0
1584	15.84	0		1584	15.84	0		1584	15.84	0		1584	15.84	0		1584	15.84	0
1585	15.85	0		1585	15.85	0		1585	15.85	0		1585	15.85	0		1585	15.85	0
1586	15.86	0		1586	15.86	0		1586	15.86	0		1586	15.86	0		1586	15.86	0
1587	15.87	1		1587	15.87	0		1587	15.87	1		1587	15.87	0		1587	15.87	0
1588	15.88	0		1588	15.88	0		1588	15.88	0		1588	15.88	0		1588	15.88	0
1589	15.89	0		1589	15.89	0		1589	15.89	1		1589	15.89	0		1589	15.89	0
1590	15.9	0		1590	15.9	0		1590	15.9	0		1590	15.9	0		1590	15.9	0
1591	15.91	0		1591	15.91	0		1591	15.91	0		1591	15.91	0		1591	15.91	0
1592	15.92	0		1592	15.92	0		1592	15.92	0		1592	15.92	1		1592	15.92	0
1593	15.93	0		1593	15.93	0		1593	15.93	0		1593	15.93	0		1593	15.93	1
1594	15.94	0		1594	15.94	0		1594	15.94	0		1594	15.94	0		1594	15.94	0
1595	15.95	0		1595	15.95	1		1595	15.95	0		1595	15.95	0		1595	15.95	0
1596	15.96	0		1596	15.96	0		1596	15.96	0		1596	15.96	0		1596	15.96	1
1597	15.97	0		1597	15.97	0		1597	15.97	0		1597	15.97	0		1597	15.97	0
1598	15.98	0		1598	15.98	0		1598	15.98	0		1598	15.98	1		1598	15.98	0
1599	15.99	0		1599	15.99	0		1599	15.99	1		1599	15.99	0		1599	15.99	0
1600	16	0		1600	16	1		1600	16	0		1600	16	0		1600	16	0
1601	16.01	0		1601	16.01	0		1601	16.01	0		1601	16.01	1		1601	16.01	0
1602	16.02	1		1602	16.02	0		1602	16.02	0		1602	16.02	0		1602	16.02	0
1603	16.03	1		1603	16.03	0		1603	16.03	0		1603	16.03	0		1603	16.03	0
1604	16.04	0		1604	16.04	0		1604	16.04	0		1604	16.04	0		1604	16.04	1
1605	16.05	1		1605	16.05	0		1605	16.05	0		1605	16.05	0		1605	16.05	0
1606	16.06	1		1606	16.06	0		1606	16.06	0		1606	16.06	0		1606	16.06	0
1607	16.07	0		1607	16.07	0		1607	16.07	0		1607	16.07	0		1607	16.07	0
1608	16.08	0		1608	16.08	0		1608	16.08	0		1608	16.08	0		1608	16.08	0
1609	16.09	0		1609	16.09	0		1609	16.09	0		1609	16.09	0		1609	16.09	0
1610	16.1	0		1610	16.1	0		1610	16.1	0		1610	16.1	0		1610	16.1	0
1611	16.11	0		1611	16.11	0		1611	16.11	0		1611	16.11	0		1611	16.11	0
1612	16.12	0		1612	16.12	0		1612	16.12	0		1612	16.12	0		1612	16.12	0
1613	16.13	1		1613	16.13	0		1613	16.13	0		1613	16.13	0		1613	16.13	0
1614	16.14	0		1614	16.14	0		1614	16.14	0		1614	16.14	0		1614	16.14	0
1615	16.15	0		1615	16.15	0		1615	16.15	0		1615	16.15	0		1615	16.15	0
1616	16.16	0		1616	16.16	1		1616	16.16	0		1616	16.16	0		1616	16.16	0
1617	16.17	0		1617	16.17	0		1617	16.17	1		1617	16.17	0		1617	16.17	0
1618	16.18	0		1618	16.18	0		1618	16.18	0		1618	16.18	0		1618	16.18	0
1619	16.19	0		1619	16.19	0		1619	16.19	0		1619	16.19	1		1619	16.19	0
1620	16.2	0		1620	16.2	0		1620	16.2	0		1620	16.2	0		1620	16.2	0
1621	16.21	0		1621	16.21	0		1621	16.21	0		1621	16.21	0		1621	16.21	0
1622	16.22	0		1622	16.22	0		1622	16.22	0		1622	16.22	0		1622	16.22	0
1623	16.23	0		1623	16.23	0		1623	16.23	0		1623	16.23	0		1623	16.23	0
1624	16.24	1		1624	16.24	0		1624	16.24	0		1624	16.24	0		1624	16.24	0
1625	16.25	0		1625	16.25	0		1625	16.25	0		1625	16.25	0		1625	16.25	0
1626	16.26	0		1626	16.26	0		1626	16.26	0		1626	16.26	0		1626	16.26	0
1627	16.27	0		1627	16.27	0		1627	16.27	0		1627	16.27	0		1627	16.27	0
1628	16.28	1		1628	16.28	0		1628	16.28	0		1628	16.28	0		1628	16.28	0
1629	16.29	0		1629	16.29	0		1629	16.29	0		1629	16.29	0		1629	16.29	0
1630	16.3	0		1630	16.3	0		1630	16.3	1		1630	16.3	0		1630	16.3	0
1631	16.31	0		1631	16.31	0		1631	16.31	0		1631	16.31	0		1631	16.31	0
1632	16.32	0		1632	16.32	0		1632	16.32	0		1632	16.32	0		1632	16.32	0
1633	16.33	0		1633	16.33	1		1633	16.33	0		1633	16.33	0		1633	16.33	0
1634	16.34	0		1634	16.34	0		1634	16.34	0		1634	16.34	0		1634	16.34	0
1635	16.35	0		1635	16.35	0		1635	16.35	0		1635	16.35	0		1635	16.35	0
1636	16.36	0		1636	16.36	0		1636	16.36	1		1636	16.36	0		1636	16.36	0
1637	16.37	0		1637	16.37	0		1637	16.37	0		1637	16.37	0		1637	16.37	0
1638	16.38	0		1638	16.38	0		1638	16.38	0		1638	16.38	0		1638	16.38	0
1639	16.39	0		1639	16.39	0		1639	16.39	1		1639	16.39	0		1639	16.39	0
1640	16.4	0		1640	16.4	0		1640	16.4	0		1640	16.4	0		1640	16.4	0
1641	16.41	1		1641	16.41	0		1641	16.41	0		1641	16.41	1		1641	16.41	0
1642	16.42	0		1642	16.42	0		1642	16.42	0		1642	16.42	0		1642	16.42	0
1643	16.43	0		1643	16.43	0		1643	16.43	0		1643	16.43	0		1643	16.43	0
1644	16.44	0		1644	16.44	0		1644	16.44	0		1644	16.44	0		1644	16.44	0
1645	16.45	0		1645	16.45	0		1645	16.45	0		1645	16.45	0		1645	16.45	0
1646	16.46	0		1646	16.46	0		1646	16.46	1		1646	16.46	0		1646	16.46	0
1647	16.47	0		1647	16.47	0		1647	16.47	0		1647	16.47	0		1647	16.47	0
1648	16.48	0		1648	16.48	0		1648	16.48	0		1648	16.48	0		1648	16.48	0
1649	16.49	0		1649	16.49	0		1649	16.49	0		1649	16.49	0		1649	16.49	0
1650	16.5	0		1650	16.5	0		1650	16.5	0		1650	16.5	0		1650	16.5	0
1651	16.51	0		1651	16.51	0		1651	16.51	0		1651	16.51	0		1651	16.51	0
1652	16.52	0		1652	16.52	0		1652	16.52	0		1652	16.52	0		1652	16.52	0
1653	16.53	0		1653	16.53	0		1653	16.53	0		1653	16.53	0		1653	16.53	1
1654	16.54	0		1654	16.54	0		1654	16.54	0		1654	16.54	0		1654	16.54	0
1655	16.55	0		1655	16.55	1		1655	16.55	0		1655	16.55	0		1655	16.55	1
1656	16.56	1		1656	16.56	0		1656	16.56	0		1656	16.56	0		1656	16.56	0
1657	16.57	0		1657	16.57	0		1657	16.57	0		1657	16.57	0		1657	16.57	0
1658	16.58	0		1658	16.58	0		1658	16.58	0		1658	16.58	0		1658	16.58	0
1659	16.59	0		1659	16.59	0		1659	16.59	0		1659	16.59	0		1659	16.59	0
1660	16.6	0		1660	16.6	0		1660	16.6	0		1660	16.6	0		1660	16.6	0
1661	16.61	0		1661	16.61	0		1661	16.61	0		1661	16.61	0		1661	16.61	1
1662	16.62	0		1662	16.62	0		1662	16.62	0		1662	16.62	0		1662	16.62	1
1663	16.63	0		1663	16.63	0		1663	16.63	0		1663	16.63	0		1663	16.63	0
1664	16.64	0		1664	16.64	0		1664	16.64	0		1664	16.64	0		1664	16.64	0
1665	16.65	0		1665	16.65	0		1665	16.65	0		1665	16.65	0		1665	16.65	1
1666	16.66	0		1666	16.66	0		1666	16.66	1		1666	16.66	0		1666	16.66	0
1667	16.67	0		1667	16.67	0		1667	16.67	1		1667	16.67	0		1667	16.67	0
1668	16.68	0		1668	16.68	0		1668	16.68	0		1668	16.68	0		1668	16.68	0
1669	16.69	0		1669	16.69	0		1669	16.69	0		1669	16.69	0		1669	16.69	0
1670	16.7	0		1670	16.7	0		1670	16.7	0		1670	16.7	0		1670	16.7	1
1671	16.71	1		1671	16.71	0		1671	16.71	0		1671	16.71	0		1671	16.71	0
1672	16.72	0		1672	16.72	0		1672	16.72	0		1672	16.72	0		1672	16.72	0
1673	16.73	0		1673	16.73	0		1673	16.73	0		1673	16.73	0		1673	16.73	0
1674	16.74	0		1674	16.74	0		1674	16.74	0		1674	16.74	0		1674	16.74	1
1675	16.75	0		1675	16.75	0		1675	16.75	0		1675	16.75	0		1675	16.75	0
1676	16.76	1		1676	16.76	0		1676	16.76	0		1676	16.76	0		1676	16.76	0
1677	16.77	0		1677	16.77	0		1677	16.77	0		1677	16.77	0		1677	16.77	0
1678	16.78	0		1678	16.78	0		1678	16.78	1		1678	16.78	0		1678	16.78	0
1679	16.79	0		1679	16.79	0		1679	16.79	0		1679	16.79	0		1679	16.79	0
1680	16.8	0		1680	16.8	0		1680	16.8	0		1680	16.8	0		1680	16.8	0
1681	16.81	0		1681	16.81	0		1681	16.81	0		1681	16.81	0		1681	16.81	1
1682	16.82	0		1682	16.82	0		1682	16.82	0		1682	16.82	0		1682	16.82	0
1683	16.83	0		1683	16.83	0		1683	16.83	0		1683	16.83	0		1683	16.83	0
1684	16.84	0		1684	16.84	0		1684	16.84	0		1684	16.84	0		1684	16.84	0
1685	16.85	0		1685	16.85	0		1685	16.85	0		1685	16.85	0		1685	16.85	0
1686	16.86	0		1686	16.86	1		1686	16.86	0		1686	16.86	0		1686	16.86	0
1687	16.87	0		1687	16.87	0		1687	16.87	0		1687	16.87	0		1687	16.87	0
1688	16.88	0		1688	16.88	1		1688	16.88	1		1688	16.88	0		1688	16.88	0
1689	16.89	0		1689	16.89	0		1689	16.89	0		1689	16.89	0		1689	16.89	0
1690	16.9	0		1690	16.9	0		1690	16.9	0		1690	16.9	0		1690	16.9	1
1691	16.91	0		1691	16.91	0		1691	16.91	0		1691	16.91	0		1691	16.91	0
1692	16.92	1		1692	16.92	0		1692	16.92	0		1692	16.92	0		1692	16.92	0
1693	16.93	0		1693	16.93	0		1693	16.93	0		1693	16.93	0		1693	16.93	0
1694	16.94	0		1694	16.94	0		1694	16.94	0		1694	16.94	0		1694	16.94	0
1695	16.95	0		1695	16.95	0		1695	16.95	0		1695	16.95	0		1695	16.95	0
1696	16.96	0		1696	16.96	1		1696	16.96	0		1696	16.96	0		1696	16.96	0
1697	16.97	0		1697	16.97	0		1697	16.97	0		1697	16.97	0		1697	16.97	0
1698	16.98	0		1698	16.98	0		1698	16.98	0		1698	16.98	0		1698	16.98	0
1699	16.99	0		1699	16.99	0		1699	16.99	0		1699	16.99	0		1699	16.99	0
1700	17	0		1700	17	0		1700	17	0		1700	17	0		1700	17	0
1701	17.01	0		1701	17.01	1		1701	17.01	0		1701	17.01	0		1701	17.01	0
1702	17.02	0		1702	17.02	0		1702	17.02	0		1702	17.02	0		1702	17.02	0
1703	17.03	0		1703	17.03	0		1703	17.03	0		1703	17.03	0		1703	17.03	0
1704	17.04	0		1704	17.04	0		1704	17.04	0		1704	17.04	0		1704	17.04	0
1705	17.05	0		1705	17.05	0		1705	17.05	0		1705	17.05	0		1705	17.05	0
1706	17.06	0		1706	17.06	0		1706	17.06	0		1706	17.06	1		1706	17.06	0
1707	17.07	0		1707	17.07	0		1707	17.07	0		1707	17.07	0		1707	17.07	0
1708	17.08	0		1708	17.08	0		1708	17.08	0		1708	17.08	0		1708	17.08	0
1709	17.09	0		1709	17.09	0		1709	17.09	0		1709	17.09	0		1709	17.09	0
1710	17.1	0		1710	17.1	0		1710	17.1	0		1710	17.1	0		1710	17.1	0
1711	17.11	0		1711	17.11	0		1711	17.11	0		1711	17.11	0		1711	17.11	0
1712	17.12	0		1712	17.12	0		1712	17.12	0		1712	17.12	0		1712	17.12	0
1713	17.13	0		1713	17.13	0		1713	17.13	0		1713	17.13	0		1713	17.13	0
1714	17.14	0		1714	17.14	0		1714	17.14	0		1714	17.14	0		1714	17.14	0
1715	17.15	0		1715	17.15	0		1715	17.15	1		1715	17.15	0		1715	17.15	0
1716	17.16	0		1716	17.16	0		1716	17.16	0		1716	17.16	0		1716	17.16	0
1717	17.17	1		1717	17.17	0		1717	17.17	0		1717	17.17	1		1717	17.17	0
1718	17.18	0		1718	17.18	0		1718	17.18	0		1718	17.18	0		1718	17.18	0
1719	17.19	0		1719	17.19	0		1719	17.19	0		1719	17.19	0		1719	17.19	0
1720	17.2	0		1720	17.2	0		1720	17.2	0		1720	17.2	0		1720	17.2	1
1721	17.21	0		1721	17.21	0		1721	17.21	0		1721	17.21	0		1721	17.21	0
1722	17.22	0		1722	17.22	0		1722	17.22	0		1722	17.22	0		1722	17.22	0
1723	17.23	0		1723	17.23	0		1723	17.23	0		1723	17.23	0		1723	17.23	0
1724	17.24	0		1724	17.24	0		1724	17.24	0		1724	17.24	0		1724	17.24	0
1725	17.25	0		1725	17.25	0		1725	17.25	0		1725	17.25	0		1725	17.25	0
1726	17.26	0		1726	17.26	1		1726	17.26	0		1726	17.26	0		1726	17.26	0
1727	17.27	0		1727	17.27	0		1727	17.27	0		1727	17.27	0		1727	17.27	0
1728	17.28	0		1728	17.28	0		1728	17.28	0		1728	17.28	0		1728	17.28	0
1729	17.29	0		1729	17.29	0		1729	17.29	0		1729	17.29	0		1729	17.29	0
1730	17.3	0		1730	17.3	0		1730	17.3	0		1730	17.3	0		1730	17.3	0
1731	17.31	0		1731	17.31	0		1731	17.31	0		1731	17.31	0		1731	17.31	0
1732	17.32	0		1732	17.32	0		1732	17.32	0		1732	17.32	0		1732	17.32	0
1733	17.33	0		1733	17.33	0		1733	17.33	0		1733	17.33	0		1733	17.33	0
1734	17.34	1		1734	17.34	0		1734	17.34	0		1734	17.34	0		1734	17.34	0
1735	17.35	0		1735	17.35	0		1735	17.35	1		1735	17.35	0		1735	17.35	0
1736	17.36	0		1736	17.36	0		1736	17.36	0		1736	17.36	0		1736	17.36	0
1737	17.37	0		1737	17.37	0		1737	17.37	0		1737	17.37	0		1737	17.37	0
1738	17.38	0		1738	17.38	0		1738	17.38	0		1738	17.38	0		1738	17.38	0
1739	17.39	0		1739	17.39	0		1739	17.39	0		1739	17.39	0		1739	17.39	0
1740	17.4	0		1740	17.4	0		1740	17.4	0		1740	17.4	0		1740	17.4	0
1741	17.41	0		1741	17.41	0		1741	17.41	0		1741	17.41	0		1741	17.41	0
1742	17.42	0		1742	17.42	0		1742	17.42	1		1742	17.42	0		1742	17.42	0
1743	17.43	0		1743	17.43	0		1743	17.43	0		1743	17.43	0		1743	17.43	0
1744	17.44	0		1744	17.44	0		1744	17.44	0		1744	17.44	1		1744	17.44	0
1745	17.45	0		1745	17.45	0		1745	17.45	0		1745	17.45	0		1745	17.45	0
1746	17.46	0		1746	17.46	0		1746	17.46	0		1746	17.46	0		1746	17.46	0
1747	17.47	0		1747	17.47	0		1747	17.47	0		1747	17.47	0		1747	17.47	0
1748	17.48	1		1748	17.48	0		1748	17.48	0		1748	17.48	0		1748	17.48	0
1749	17.49	0		1749	17.49	0		1749	17.49	0		1749	17.49	0		1749	17.49	0
1750	17.5	0		1750	17.5	0		1750	17.5	0		1750	17.5	0		1750	17.5	0
1751	17.51	0		1751	17.51	0		1751	17.51	0		1751	17.51	0		1751	17.51	0
1752	17.52	0		1752	17.52	0		1752	17.52	0		1752	17.52	0		1752	17.52	0
1753	17.53	0		1753	17.53	0		1753	17.53	0		1753	17.53	0		1753	17.53	0
1754	17.54	0		1754	17.54	0		1754	17.54	0		1754	17.54	0		1754	17.54	0
1755	17.55	0		1755	17.55	0		1755	17.55	0		1755	17.55	0		1755	17.55	0
1756	17.56	0		1756	17.56	0		1756	17.56	0		1756	17.56	0		1756	17.56	0
1757	17.57	0		1757	17.57	0		1757	17.57	1		1757	17.57	0		1757	17.57	0
1758	17.58	1		1758	17.58	0		1758	17.58	0		1758	17.58	0		1758	17.58	0
1759	17.59	0		1759	17.59	0		1759	17.59	0		1759	17.59	0		1759	17.59	0
1760	17.6	0		1760	17.6	0		1760	17.6	0		1760	17.6	0		1760	17.6	0
1761	17.61	0		1761	17.61	1		1761	17.61	0		1761	17.61	0		1761	17.61	0
1762	17.62	0		1762	17.62	1		1762	17.62	0		1762	17.62	0		1762	17.62	0
1763	17.63	0		1763	17.63	0		1763	17.63	0		1763	17.63	0		1763	17.63	0
1764	17.64	0		1764	17.64	0		1764	17.64	0		1764	17.64	0		1764	17.64	0
1765	17.65	0		1765	17.65	0		1765	17.65	0		1765	17.65	0		1765	17.65	0
1766	17.66	0		1766	17.66	0		1766	17.66	0		1766	17.66	1		1766	17.66	0
1767	17.67	0		1767	17.67	0		1767	17.67	0		1767	17.67	0		1767	17.67	0
1768	17.68	0		1768	17.68	0		1768	17.68	0		1768	17.68	0		1768	17.68	0
1769	17.69	0		1769	17.69	0		1769	17.69	0		1769	17.69	0		1769	17.69	0
1770	17.7	0		1770	17.7	0		1770	17.7	0		1770	17.7	0		1770	17.7	0
1771	17.71	1		1771	17.71	0		1771	17.71	0		1771	17.71	0		1771	17.71	0
1772	17.72	0		1772	17.72	0		1772	17.72	0		1772	17.72	0		1772	17.72	0
1773	17.73	0		1773	17.73	0		1773	17.73	0		1773	17.73	0		1773	17.73	0
1774	17.74	0		1774	17.74	0		1774	17.74	0		1774	17.74	0		1774	17.74	0
1775	17.75	1		1775	17.75	0		1775	17.75	0		1775	17.75	0		1775	17.75	0
1776	17.76	0		1776	17.76	0		1776	17.76	0		1776	17.76	0		1776	17.76	0
1777	17.77	0		1777	17.77	0		1777	17.77	0		1777	17.77	0		1777	17.77	0
1778	17.78	0		1778	17.78	0		1778	17.78	0		1778	17.78	0		1778	17.78	0
1779	17.79	0		1779	17.79	0		1779	17.79	0		1779	17.79	0		1779	17.79	0
1780	17.8	0		1780	17.8	0		1780	17.8	0		1780	17.8	0		1780	17.8	0
1781	17.81	0		1781	17.81	0		1781	17.81	1		1781	17.81	1		1781	17.81	0
1782	17.82	0		1782	17.82	0		1782	17.82	0		1782	17.82	1		1782	17.82	1
1783	17.83	0		1783	17.83	0		1783	17.83	0		1783	17.83	0		1783	17.83	0
1784	17.84	0		1784	17.84	0		1784	17.84	0		1784	17.84	0		1784	17.84	0
1785	17.85	0		1785	17.85	0		1785	17.85	0		1785	17.85	0		1785	17.85	0
1786	17.86	0		1786	17.86	0		1786	17.86	0		1786	17.86	0		1786	17.86	0
1787	17.87	0		1787	17.87	0		1787	17.87	0		1787	17.87	0		1787	17.87	1
1788	17.88	1		1788	17.88	0		1788	17.88	0		1788	17.88	0		1788	17.88	0
1789	17.89	0		1789	17.89	0		1789	17.89	0		1789	17.89	0		1789	17.89	0
1790	17.9	0		1790	17.9	0		1790	17.9	0		1790	17.9	0		1790	17.9	0
1791	17.91	0		1791	17.91	0		1791	17.91	0		1791	17.91	0		1791	17.91	0
1792	17.92	0		1792	17.92	1		1792	17.92	0		1792	17.92	0		1792	17.92	0
1793	17.93	0		1793	17.93	0		1793	17.93	0		1793	17.93	0		1793	17.93	0
1794	17.94	0		1794	17.94	0		1794	17.94	0		1794	17.94	0		1794	17.94	0
1795	17.95	0		1795	17.95	0		1795	17.95	0		1795	17.95	0		1795	17.95	0
1796	17.96	0		1796	17.96	0		1796	17.96	1		1796	17.96	0		1796	17.96	0
1797	17.97	0		1797	17.97	0		1797	17.97	0		1797	17.97	0		1797	17.97	0
1798	17.98	0		1798	17.98	1		1798	17.98	0		1798	17.98	0		1798	17.98	0
1799	17.99	0		1799	17.99	0		1799	17.99	0		1799	17.99	0		1799	17.99	0
1800	18	0		1800	18	0		1800	18	0		1800	18	0		1800	18	0
1801	18.01	0		1801	18.01	0		1801	18.01	0		1801	18.01	0		1801	18.01	0
1802	18.02	0		1802	18.02	0		1802	18.02	0		1802	18.02	0		1802	18.02	0
1803	18.03	0		1803	18.03	0		1803	18.03	0		1803	18.03	0		1803	18.03	0
1804	18.04	0		1804	18.04	0		1804	18.04	0		1804	18.04	0		1804	18.04	0
1805	18.05	0		1805	18.05	0		1805	18.05	0		1805	18.05	0		1805	18.05	0
1806	18.06	0		1806	18.06	0		1806	18.06	0		1806	18.06	0		1806	18.06	0
1807	18.07	0		1807	18.07	0		1807	18.07	0		1807	18.07	0		1807	18.07	0
1808	18.08	0		1808	18.08	0		1808	18.08	0		1808	18.08	0		1808	18.08	0
1809	18.09	0		1809	18.09	0		1809	18.09	0		1809	18.09	0		1809	18.09	0
1810	18.1	0		1810	18.1	1		1810	18.1	0		1810	18.1	0		1810	18.1	0
1811	18.11	0		1811	18.11	0		1811	18.11	0		1811	18.11	1		1811	18.11	0
1812	18.12	0		1812	18.12	0		1812	18.12	0		1812	18.12	0		1812	18.12	0
1813	18.13	0		1813	18.13	0		1813	18.13	0		1813	18.13	0		1813	18.13	0
1814	18.14	0		1814	18.14	1		1814	18.14	0		1814	18.14	0		1814	18.14	0
1815	18.15	0		1815	18.15	0		1815	18.15	0		1815	18.15	0		1815	18.15	0
1816	18.16	0		1816	18.16	0		1816	18.16	0		1816	18.16	0		1816	18.16	0
1817	18.17	0		1817	18.17	0		1817	18.17	0		1817	18.17	0		1817	18.17	0
1818	18.18	0		1818	18.18	0		1818	18.18	0		1818	18.18	1		1818	18.18	0
1819	18.19	0		1819	18.19	0		1819	18.19	0		1819	18.19	0		1819	18.19	0
1820	18.2	0		1820	18.2	0		1820	18.2	0		1820	18.2	0		1820	18.2	0
1821	18.21	0		1821	18.21	0		1821	18.21	0		1821	18.21	0		1821	18.21	0
1822	18.22	0		1822	18.22	0		1822	18.22	0		1822	18.22	0		1822	18.22	0
1823	18.23	0		1823	18.23	0		1823	18.23	0		1823	18.23	0		1823	18.23	0
1824	18.24	0		1824	18.24	0		1824	18.24	0		1824	18.24	0		1824	18.24	0
1825	18.25	0		1825	18.25	0		1825	18.25	0		1825	18.25	0		1825	18.25	1
1826	18.26	0		1826	18.26	0		1826	18.26	0		1826	18.26	0		1826	18.26	0
1827	18.27	0		1827	18.27	0		1827	18.27	0		1827	18.27	0		1827	18.27	0
1828	18.28	0		1828	18.28	0		1828	18.28	0		1828	18.28	0		1828	18.28	0
1829	18.29	0		1829	18.29	0		1829	18.29	0		1829	18.29	0		1829	18.29	0
1830	18.3	0		1830	18.3	0		1830	18.3	1		1830	18.3	0		1830	18.3	0
1831	18.31	0		1831	18.31	0		1831	18.31	0		1831	18.31	0		1831	18.31	0
1832	18.32	0		1832	18.32	0		1832	18.32	0		1832	18.32	0		1832	18.32	0
1833	18.33	0		1833	18.33	0		1833	18.33	0		1833	18.33	0		1833	18.33	0
1834	18.34	0		1834	18.34	0		1834	18.34	0		1834	18.34	0		1834	18.34	0
1835	18.35	0		1835	18.35	0		1835	18.35	0		1835	18.35	0		1835	18.35	0
1836	18.36	0		1836	18.36	0		1836	18.36	0		1836	18.36	0		1836	18.36	0
1837	18.37	1		1837	18.37	0		1837	18.37	0		1837	18.37	0		1837	18.37	0
1838	18.38	0		1838	18.38	0		1838	18.38	0		1838	18.38	0		1838	18.38	0
1839	18.39	0		1839	18.39	0		1839	18.39	0		1839	18.39	0		1839	18.39	0
1840	18.4	0		1840	18.4	0		1840	18.4	0		1840	18.4	0		1840	18.4	0
1841	18.41	0		1841	18.41	0		1841	18.41	0		1841	18.41	0		1841	18.41	0
1842	18.42	0		1842	18.42	1		1842	18.42	0		1842	18.42	0		1842	18.42	0
1843	18.43	0		1843	18.43	0		1843	18.43	0		1843	18.43	0		1843	18.43	0
1844	18.44	0		1844	18.44	0		1844	18.44	0		1844	18.44	0		1844	18.44	0
1845	18.45	0		1845	18.45	0		1845	18.45	0		1845	18.45	0		1845	18.45	0
1846	18.46	0		1846	18.46	1		1846	18.46	0		1846	18.46	0		1846	18.46	0
1847	18.47	0		1847	18.47	0		1847	18.47	0		1847	18.47	0		1847	18.47	0
1848	18.48	0		1848	18.48	0		1848	18.48	0		1848	18.48	0		1848	18.48	0
1849	18.49	0		1849	18.49	0		1849	18.49	0		1849	18.49	0		1849	18.49	0
1850	18.5	0		1850	18.5	0		1850	18.5	0		1850	18.5	0		1850	18.5	0
1851	18.51	0		1851	18.51	0		1851	18.51	0		1851	18.51	0		1851	18.51	0
1852	18.52	0		1852	18.52	0		1852	18.52	0		1852	18.52	0		1852	18.52	0
1853	18.53	0		1853	18.53	0		1853	18.53	0		1853	18.53	0		1853	18.53	0
1854	18.54	0		1854	18.54	0		1854	18.54	0		1854	18.54	0		1854	18.54	0
1855	18.55	0		1855	18.55	0		1855	18.55	0		1855	18.55	0		1855	18.55	0
1856	18.56	0		1856	18.56	0		1856	18.56	0		1856	18.56	0		1856	18.56	0
1857	18.57	0		1857	18.57	0		1857	18.57	0		1857	18.57	0		1857	18.57	0
1858	18.58	0		1858	18.58	0		1858	18.58	0		1858	18.58	0		1858	18.58	0
1859	18.59	0		1859	18.59	0		1859	18.59	0		1859	18.59	0		1859	18.59	0
1860	18.6	0		1860	18.6	0		1860	18.6	0		1860	18.6	0		1860	18.6	0
1861	18.61	0		1861	18.61	0		1861	18.61	0		1861	18.61	0		1861	18.61	0
1862	18.62	0		1862	18.62	0		1862	18.62	1		1862	18.62	0		1862	18.62	0
1863	18.63	0		1863	18.63	0		1863	18.63	0		1863	18.63	0		1863	18.63	0
1864	18.64	0		1864	18.64	0		1864	18.64	0		1864	18.64	0		1864	18.64	0
1865	18.65	0		1865	18.65	0		1865	18.65	0		1865	18.65	0		1865	18.65	0
1866	18.66	0		1866	18.66	0		1866	18.66	0		1866	18.66	0		1866	18.66	0
1867	18.67	0		1867	18.67	0		1867	18.67	0		1867	18.67	0		1867	18.67	0
1868	18.68	0		1868	18.68	0		1868	18.68	0		1868	18.68	0		1868	18.68	0
1869	18.69	0		1869	18.69	0		1869	18.69	0		1869	18.69	0		1869	18.69	0
1870	18.7	0		1870	18.7	0		1870	18.7	0		1870	18.7	0		1870	18.7	1
1871	18.71	0		1871	18.71	0		1871	18.71	0		1871	18.71	0		1871	18.71	0
1872	18.72	0		1872	18.72	0		1872	18.72	0		1872	18.72	0		1872	18.72	0
1873	18.73	0		1873	18.73	0		1873	18.73	0		1873	18.73	0		1873	18.73	0
1874	18.74	0		1874	18.74	0		1874	18.74	0		1874	18.74	0		1874	18.74	0
1875	18.75	0		1875	18.75	0		1875	18.75	0		1875	18.75	0		1875	18.75	0
1876	18.76	0		1876	18.76	0		1876	18.76	1		1876	18.76	0		1876	18.76	0
1877	18.77	0		1877	18.77	0		1877	18.77	0		1877	18.77	0		1877	18.77	0
1878	18.78	0		1878	18.78	0		1878	18.78	0		1878	18.78	0		1878	18.78	0
1879	18.79	0		1879	18.79	1		1879	18.79	0		1879	18.79	0		1879	18.79	0
1880	18.8	0		1880	18.8	0		1880	18.8	0		1880	18.8	0		1880	18.8	0
1881	18.81	0		1881	18.81	0		1881	18.81	0		1881	18.81	0		1881	18.81	0
1882	18.82	0		1882	18.82	0		1882	18.82	0		1882	18.82	0		1882	18.82	0
1883	18.83	0		1883	18.83	0		1883	18.83	0		1883	18.83	0		1883	18.83	0
1884	18.84	0		1884	18.84	0		1884	18.84	0		1884	18.84	1		1884	18.84	0
1885	18.85	0		1885	18.85	0		1885	18.85	0		1885	18.85	0		1885	18.85	0
1886	18.86	0		1886	18.86	0		1886	18.86	1		1886	18.86	0		1886	18.86	0
1887	18.87	0		1887	18.87	0		1887	18.87	0		1887	18.87	0		1887	18.87	0
1888	18.88	0		1888	18.88	0		1888	18.88	0		1888	18.88	0		1888	18.88	0
1889	18.89	0		1889	18.89	0		1889	18.89	0		1889	18.89	0		1889	18.89	0
1890	18.9	0		1890	18.9	0		1890	18.9	0		1890	18.9	0		1890	18.9	0
1891	18.91	0		1891	18.91	0		1891	18.91	0		1891	18.91	0		1891	18.91	0
1892	18.92	0		1892	18.92	0		1892	18.92	0		1892	18.92	0		1892	18.92	0
1893	18.93	0		1893	18.93	0		1893	18.93	0		1893	18.93	0		1893	18.93	0
1894	18.94	0		1894	18.94	0		1894	18.94	0		1894	18.94	0		1894	18.94	0
1895	18.95	0		1895	18.95	0		1895	18.95	0		1895	18.95	0		1895	18.95	0
1896	18.96	0		1896	18.96	0		1896	18.96	0		1896	18.96	0		1896	18.96	0
1897	18.97	0		1897	18.97	0		1897	18.97	0		1897	18.97	0		1897	18.97	0
1898	18.98	0		1898	18.98	1		1898	18.98	0		1898	18.98	0		1898	18.98	0
1899	18.99	0		1899	18.99	0		1899	18.99	0		1899	18.99	0		1899	18.99	0
1900	19	0		1900	19	0		1900	19	0		1900	19	0		1900	19	0
1901	19.01	0		1901	19.01	0		1901	19.01	0		1901	19.01	0		1901	19.01	0
1902	19.02	0		1902	19.02	0		1902	19.02	0		1902	19.02	0		1902	19.02	0
1903	19.03	0		1903	19.03	0		1903	19.03	0		1903	19.03	0		1903	19.03	0
1904	19.04	0		1904	19.04	0		1904	19.04	1		1904	19.04	0		1904	19.04	0
1905	19.05	0		1905	19.05	0		1905	19.05	0		1905	19.05	0		1905	19.05	0
1906	19.06	0		1906	19.06	0		1906	19.06	0		1906	19.06	0		1906	19.06	0
1907	19.07	0		1907	19.07	0		1907	19.07	0		1907	19.07	0		1907	19.07	0
1908	19.08	0		1908	19.08	0		1908	19.08	0		1908	19.08	0		1908	19.08	0
1909	19.09	0		1909	19.09	0		1909	19.09	0		1909	19.09	0		1909	19.09	0
1910	19.1	0		1910	19.1	0		1910	19.1	0		1910	19.1	0		1910	19.1	0
1911	19.11	0		1911	19.11	0		1911	19.11	0		1911	19.11	0		1911	19.11	0
1912	19.12	0		1912	19.12	0		1912	19.12	0		1912	19.12	0		1912	19.12	0
1913	19.13	0		1913	19.13	0		1913	19.13	0		1913	19.13	0		1913	19.13	0
1914	19.14	0		1914	19.14	0		1914	19.14	0		1914	19.14	0		1914	19.14	0
1915	19.15	0		1915	19.15	0		1915	19.15	0		1915	19.15	0		1915	19.15	0
1916	19.16	0		1916	19.16	0		1916	19.16	0		1916	19.16	0		1916	19.16	0
1917	19.17	0		1917	19.17	0		1917	19.17	0		1917	19.17	0		1917	19.17	0
1918	19.18	0		1918	19.18	0		1918	19.18	0		1918	19.18	0		1918	19.18	0
1919	19.19	0		1919	19.19	0		1919	19.19	0		1919	19.19	0		1919	19.19	0
1920	19.2	0		1920	19.2	0		1920	19.2	0		1920	19.2	0		1920	19.2	0
1921	19.21	0		1921	19.21	0		1921	19.21	0		1921	19.21	0		1921	19.21	0
1922	19.22	0		1922	19.22	0		1922	19.22	0		1922	19.22	0		1922	19.22	0
1923	19.23	0		1923	19.23	0		1923	19.23	1		1923	19.23	0		1923	19.23	0
1924	19.24	0		1924	19.24	0		1924	19.24	1		1924	19.24	0		1924	19.24	0
1925	19.25	0		1925	19.25	0		1925	19.25	0		1925	19.25	0		1925	19.25	0
1926	19.26	0		1926	19.26	0		1926	19.26	0		1926	19.26	0		1926	19.26	0
1927	19.27	0		1927	19.27	0		1927	19.27	0		1927	19.27	0		1927	19.27	0
1928	19.28	0		1928	19.28	0		1928	19.28	0		1928	19.28	0		1928	19.28	0
1929	19.29	0		1929	19.29	0		1929	19.29	0		1929	19.29	0		1929	19.29	0
1930	19.3	0		1930	19.3	0		1930	19.3	0		1930	19.3	0		1930	19.3	0
1931	19.31	0		1931	19.31	0		1931	19.31	0		1931	19.31	0		1931	19.31	0
1932	19.32	0		1932	19.32	0		1932	19.32	0		1932	19.32	0		1932	19.32	0
1933	19.33	0		1933	19.33	0		1933	19.33	0		1933	19.33	0		1933	19.33	0
1934	19.34	0		1934	19.34	0		1934	19.34	0		1934	19.34	0		1934	19.34	0
1935	19.35	0		1935	19.35	0		1935	19.35	0		1935	19.35	0		1935	19.35	0
1936	19.36	0		1936	19.36	0		1936	19.36	0		1936	19.36	0		1936	19.36	0
1937	19.37	0		1937	19.37	0		1937	19.37	0		1937	19.37	0		1937	19.37	0
1938	19.38	0		1938	19.38	0		1938	19.38	0		1938	19.38	0		1938	19.38	0
1939	19.39	0		1939	19.39	0		1939	19.39	0		1939	19.39	0		1939	19.39	0
1940	19.4	0		1940	19.4	0		1940	19.4	0		1940	19.4	0		1940	19.4	0
1941	19.41	0		1941	19.41	0		1941	19.41	0		1941	19.41	0		1941	19.41	0
1942	19.42	0		1942	19.42	0		1942	19.42	0		1942	19.42	1		1942	19.42	0
1943	19.43	0		1943	19.43	0		1943	19.43	0		1943	19.43	0		1943	19.43	0
1944	19.44	0		1944	19.44	0		1944	19.44	0		1944	19.44	0		1944	19.44	0
1945	19.45	0		1945	19.45	0		1945	19.45	0		1945	19.45	0		1945	19.45	0
1946	19.46	0		1946	19.46	0		1946	19.46	0		1946	19.46	0		1946	19.46	0
1947	19.47	0		1947	19.47	0		1947	19.47	0		1947	19.47	0		1947	19.47	0
1948	19.48	0		1948	19.48	0		1948	19.48	0		1948	19.48	0		1948	19.48	0
1949	19.49	0		1949	19.49	0		1949	19.49	0		1949	19.49	0		1949	19.49	0
1950	19.5	0		1950	19.5	0		1950	19.5	0		1950	19.5	0		1950	19.5	0
1951	19.51	0		1951	19.51	0		1951	19.51	0		1951	19.51	0		1951	19.51	0
1952	19.52	0		1952	19.52	0		1952	19.52	0		1952	19.52	0		1952	19.52	0
1953	19.53	0		1953	19.53	0		1953	19.53	0		1953	19.53	0		1953	19.53	0
1954	19.54	0		1954	19.54	0		1954	19.54	0		1954	19.54	0		1954	19.54	0
1955	19.55	0		1955	19.55	0		1955	19.55	0		1955	19.55	0		1955	19.55	0
1956	19.56	0		1956	19.56	0		1956	19.56	0		1956	19.56	0		1956	19.56	0
1957	19.57	0		1957	19.57	0		1957	19.57	0		1957	19.57	0		1957	19.57	0
1958	19.58	0		1958	19.58	0		1958	19.58	0		1958	19.58	0		1958	19.58	0
1959	19.59	0		1959	19.59	0		1959	19.59	0		1959	19.59	0		1959	19.59	0
1960	19.6	0		1960	19.6	0		1960	19.6	0		1960	19.6	0		1960	19.6	0
1961	19.61	0		1961	19.61	0		1961	19.61	0		1961	19.61	0		1961	19.61	0
1962	19.62	0		1962	19.62	0		1962	19.62	0		1962	19.62	0		1962	19.62	0
1963	19.63	0		1963	19.63	1		1963	19.63	0		1963	19.63	0		1963	19.63	0
1964	19.64	0		1964	19.64	0		1964	19.64	0		1964	19.64	0		1964	19.64	0
1965	19.65	0		1965	19.65	0		1965	19.65	0		1965	19.65	0		1965	19.65	0
1966	19.66	0		1966	19.66	0		1966	19.66	0		1966	19.66	0		1966	19.66	0
1967	19.67	0		1967	19.67	0		1967	19.67	0		1967	19.67	0		1967	19.67	0
1968	19.68	0		1968	19.68	0		1968	19.68	0		1968	19.68	0		1968	19.68	0
1969	19.69	0		1969	19.69	0		1969	19.69	0		1969	19.69	0		1969	19.69	0
1970	19.7	0		1970	19.7	0		1970	19.7	0		1970	19.7	0		1970	19.7	0
1971	19.71	0		1971	19.71	0		1971	19.71	0		1971	19.71	0		1971	19.71	0
1972	19.72	0		1972	19.72	0		1972	19.72	0		1972	19.72	0		1972	19.72	0
1973	19.73	0		1973	19.73	0		1973	19.73	0		1973	19.73	0		1973	19.73	0
1974	19.74	0		1974	19.74	0		1974	19.74	0		1974	19.74	0		1974	19.74	0
1975	19.75	0		1975	19.75	0		1975	19.75	0		1975	19.75	0		1975	19.75	0
1976	19.76	0		1976	19.76	0		1976	19.76	0		1976	19.76	0		1976	19.76	0
1977	19.77	0		1977	19.77	0		1977	19.77	0		1977	19.77	0		1977	19.77	0
1978	19.78	0		1978	19.78	0		1978	19.78	0		1978	19.78	0		1978	19.78	0
1979	19.79	0		1979	19.79	0		1979	19.79	0		1979	19.79	0		1979	19.79	0
1980	19.8	0		1980	19.8	0		1980	19.8	0		1980	19.8	0		1980	19.8	0
1981	19.81	0		1981	19.81	0		1981	19.81	1		1981	19.81	0		1981	19.81	0
1982	19.82	0		1982	19.82	0		1982	19.82	0		1982	19.82	0		1982	19.82	0
1983	19.83	0		1983	19.83	0		1983	19.83	0		1983	19.83	0		1983	19.83	0
1984	19.84	0		1984	19.84	0		1984	19.84	0		1984	19.84	0		1984	19.84	0
1985	19.85	0		1985	19.85	0		1985	19.85	0		1985	19.85	0		1985	19.85	0
1986	19.86	0		1986	19.86	0		1986	19.86	0		1986	19.86	0		1986	19.86	0
1987	19.87	0		1987	19.87	0		1987	19.87	0		1987	19.87	0		1987	19.87	0
1988	19.88	1		1988	19.88	0		1988	19.88	0		1988	19.88	0		1988	19.88	0
1989	19.89	0		1989	19.89	0		1989	19.89	0		1989	19.89	0		1989	19.89	0
1990	19.9	0		1990	19.9	0		1990	19.9	0		1990	19.9	0		1990	19.9	0
1991	19.91	0		1991	19.91	0		1991	19.91	0		1991	19.91	0		1991	19.91	0
1992	19.92	0		1992	19.92	0		1992	19.92	0		1992	19.92	0		1992	19.92	0
1993	19.93	0		1993	19.93	0		1993	19.93	0		1993	19.93	0		1993	19.93	0
1994	19.94	0		1994	19.94	0		1994	19.94	1		1994	19.94	0		1994	19.94	0
1995	19.95	0		1995	19.95	0		1995	19.95	0		1995	19.95	0		1995	19.95	0
1996	19.96	0		1996	19.96	0		1996	19.96	0		1996	19.96	0		1996	19.96	0
1997	19.97	0		1997	19.97	0		1997	19.97	0		1997	19.97	0		1997	19.97	0
1998	19.98	0		1998	19.98	0		1998	19.98	0		1998	19.98	0		1998	19.98	0
[truncated: 2,022 more rows]

## Sheet: With Ferris
Spot 1				Spot 2				Spot 3				Spot 4				Spot 5
Ch count	KeV	Count		Ch count	KeV	Count		Ch count	KeV	Count		Ch count	KeV	Count		Ch count	KeV	Count
1	0.01	0		1	0.01	1		1	0.01	1		1	0.01	2		1	0.01	2
2	0.02	0		2	0.02	0		2	0.02	0		2	0.02	0		2	0.02	0
3	0.03	0		3	0.03	0		3	0.03	0		3	0.03	0		3	0.03	0
4	0.04	0		4	0.04	0		4	0.04	0		4	0.04	0		4	0.04	0
5	0.05	0		5	0.05	0		5	0.05	0		5	0.05	0		5	0.05	0
6	0.06	0		6	0.06	0		6	0.06	0		6	0.06	0		6	0.06	0
7	0.07	0		7	0.07	0		7	0.07	0		7	0.07	0		7	0.07	0
8	0.08	2		8	0.08	6		8	0.08	1		8	0.08	0		8	0.08	2
9	0.09	25		9	0.09	14		9	0.09	16		9	0.09	17		9	0.09	25
10	0.1	71		10	0.1	80		10	0.1	58		10	0.1	68		10	0.1	71
11	0.11	124		11	0.11	103		11	0.11	127		11	0.11	137		11	0.11	132
12	0.12	222		12	0.12	218		12	0.12	235		12	0.12	230		12	0.12	242
13	0.13	214		13	0.13	235		13	0.13	224		13	0.13	232		13	0.13	228
14	0.14	184		14	0.14	167		14	0.14	180		14	0.14	205		14	0.14	155
15	0.15	200		15	0.15	174		15	0.15	195		15	0.15	179		15	0.15	157
16	0.16	195		16	0.16	207		16	0.16	224		16	0.16	209		16	0.16	179
17	0.17	257		17	0.17	222		17	0.17	237		17	0.17	263		17	0.17	211
18	0.18	257		18	0.18	250		18	0.18	253		18	0.18	270		18	0.18	247
19	0.19	299		19	0.19	287		19	0.19	324		19	0.19	284		19	0.19	299
20	0.2	343		20	0.2	345		20	0.2	361		20	0.2	337		20	0.2	328
21	0.21	382		21	0.21	424		21	0.21	427		21	0.21	410		21	0.21	394
22	0.22	489		22	0.22	431		22	0.22	534		22	0.22	495		22	0.22	478
23	0.23	682		23	0.23	613		23	0.23	701		23	0.23	638		23	0.23	623
24	0.24	898		24	0.24	786		24	0.24	859		24	0.24	826		24	0.24	755
25	0.25	1007		25	0.25	1030		25	0.25	1028		25	0.25	1067		25	0.25	903
26	0.26	1196		26	0.26	1169		26	0.26	1340		26	0.26	1246		26	0.26	1142
27	0.27	1266		27	0.27	1203		27	0.27	1348		27	0.27	1261		27	0.27	1234
28	0.28	1288		28	0.28	1155		28	0.28	1271		28	0.28	1198		28	0.28	1142
29	0.29	997		29	0.29	1009		29	0.29	1040		29	0.29	962		29	0.29	918
30	0.3	763		30	0.3	717		30	0.3	787		30	0.3	755		30	0.3	668
31	0.31	518		31	0.31	509		31	0.31	499		31	0.31	508		31	0.31	500
32	0.32	342		32	0.32	325		32	0.32	355		32	0.32	330		32	0.32	302
33	0.33	264		33	0.33	234		33	0.33	250		33	0.33	223		33	0.33	217
34	0.34	195		34	0.34	220		34	0.34	211		34	0.34	195		34	0.34	187
35	0.35	236		35	0.35	250		35	0.35	285		35	0.35	239		35	0.35	213
36	0.36	305		36	0.36	290		36	0.36	315		36	0.36	283		36	0.36	278
37	0.37	345		37	0.37	307		37	0.37	352		37	0.37	332		37	0.37	319
38	0.38	397		38	0.38	394		38	0.38	427		38	0.38	426		38	0.38	340
39	0.39	397		39	0.39	435		39	0.39	413		39	0.39	416		39	0.39	364
40	0.4	391		40	0.4	351		40	0.4	396		40	0.4	362		40	0.4	357
41	0.41	303		41	0.41	329		41	0.41	329		41	0.41	314		41	0.41	278
42	0.42	252		42	0.42	248		42	0.42	232		42	0.42	232		42	0.42	229
43	0.43	163		43	0.43	177		43	0.43	169		43	0.43	171		43	0.43	149
44	0.44	115		44	0.44	139		44	0.44	143		44	0.44	113		44	0.44	129
45	0.45	103		45	0.45	94		45	0.45	107		45	0.45	100		45	0.45	98
46	0.46	73		46	0.46	88		46	0.46	95		46	0.46	88		46	0.46	75
47	0.47	83		47	0.47	70		47	0.47	90		47	0.47	75		47	0.47	77
48	0.48	91		48	0.48	68		48	0.48	68		48	0.48	71		48	0.48	69
49	0.49	98		49	0.49	93		49	0.49	81		49	0.49	70		49	0.49	79
50	0.5	68		50	0.5	104		50	0.5	82		50	0.5	95		50	0.5	62
51	0.51	90		51	0.51	94		51	0.51	83		51	0.51	89		51	0.51	68
52	0.52	81		52	0.52	107		52	0.52	59		52	0.52	87		52	0.52	80
53	0.53	101		53	0.53	110		53	0.53	98		53	0.53	87		53	0.53	76
54	0.54	91		54	0.54	92		54	0.54	74		54	0.54	88		54	0.54	67
55	0.55	86		55	0.55	80		55	0.55	75		55	0.55	84		55	0.55	89
56	0.56	85		56	0.56	88		56	0.56	113		56	0.56	81		56	0.56	94
57	0.57	97		57	0.57	85		57	0.57	74		57	0.57	82		57	0.57	77
58	0.58	106		58	0.58	100		58	0.58	88		58	0.58	104		58	0.58	97
59	0.59	101		59	0.59	96		59	0.59	84		59	0.59	105		59	0.59	105
60	0.6	76		60	0.6	91		60	0.6	123		60	0.6	95		60	0.6	92
61	0.61	93		61	0.61	101		61	0.61	115		61	0.61	100		61	0.61	89
62	0.62	104		62	0.62	87		62	0.62	106		62	0.62	86		62	0.62	89
63	0.63	107		63	0.63	116		63	0.63	109		63	0.63	104		63	0.63	85
64	0.64	113		64	0.64	116		64	0.64	94		64	0.64	103		64	0.64	94
65	0.65	112		65	0.65	108		65	0.65	125		65	0.65	129		65	0.65	121
66	0.66	112		66	0.66	169		66	0.66	123		66	0.66	130		66	0.66	115
67	0.67	147		67	0.67	130		67	0.67	157		67	0.67	152		67	0.67	114
68	0.68	211		68	0.68	201		68	0.68	168		68	0.68	147		68	0.68	152
69	0.69	193		69	0.69	212		69	0.69	199		69	0.69	202		69	0.69	183
70	0.7	236		70	0.7	221		70	0.7	209		70	0.7	220		70	0.7	227
71	0.71	245		71	0.71	246		71	0.71	233		71	0.71	229		71	0.71	231
72	0.72	249		72	0.72	192		72	0.72	235		72	0.72	223		72	0.72	210
73	0.73	210		73	0.73	229		73	0.73	229		73	0.73	197		73	0.73	196
74	0.74	196		74	0.74	190		74	0.74	196		74	0.74	180		74	0.74	175
75	0.75	169		75	0.75	153		75	0.75	169		75	0.75	140		75	0.75	160
76	0.76	180		76	0.76	162		76	0.76	139		76	0.76	138		76	0.76	130
77	0.77	113		77	0.77	130		77	0.77	119		77	0.77	125		77	0.77	117
78	0.78	112		78	0.78	143		78	0.78	131		78	0.78	138		78	0.78	109
79	0.79	112		79	0.79	146		79	0.79	131		79	0.79	103		79	0.79	112
80	0.8	112		80	0.8	117		80	0.8	114		80	0.8	108		80	0.8	93
81	0.81	111		81	0.81	107		81	0.81	103		81	0.81	133		81	0.81	121
82	0.82	112		82	0.82	106		82	0.82	123		82	0.82	111		82	0.82	106
83	0.83	129		83	0.83	113		83	0.83	133		83	0.83	113		83	0.83	116
84	0.84	114		84	0.84	100		84	0.84	91		84	0.84	109		84	0.84	119
85	0.85	142		85	0.85	102		85	0.85	131		85	0.85	119		85	0.85	118
86	0.86	127		86	0.86	126		86	0.86	126		86	0.86	122		86	0.86	99
87	0.87	124		87	0.87	135		87	0.87	138		87	0.87	123		87	0.87	113
88	0.88	125		88	0.88	128		88	0.88	143		88	0.88	122		88	0.88	126
89	0.89	134		89	0.89	130		89	0.89	121		89	0.89	118		89	0.89	132
90	0.9	137		90	0.9	126		90	0.9	128		90	0.9	121		90	0.9	130
91	0.91	126		91	0.91	161		91	0.91	123		91	0.91	138		91	0.91	110
92	0.92	147		92	0.92	117		92	0.92	136		92	0.92	143		92	0.92	114
93	0.93	153		93	0.93	143		93	0.93	134		93	0.93	121		93	0.93	129
94	0.94	149		94	0.94	127		94	0.94	144		94	0.94	134		94	0.94	115
95	0.95	155		95	0.95	145		95	0.95	157		95	0.95	148		95	0.95	142
96	0.96	153		96	0.96	130		96	0.96	140		96	0.96	130		96	0.96	135
97	0.97	178		97	0.97	148		97	0.97	144		97	0.97	140		97	0.97	137
98	0.98	152		98	0.98	131		98	0.98	157		98	0.98	152		98	0.98	143
99	0.99	159		99	0.99	150		99	0.99	152		99	0.99	169		99	0.99	125
100	1	146		100	1	127		100	1	162		100	1	167		100	1	138
101	1.01	160		101	1.01	179		101	1.01	154		101	1.01	141		101	1.01	165
102	1.02	152		102	1.02	145		102	1.02	184		102	1.02	146		102	1.02	155
103	1.03	182		103	1.03	153		103	1.03	169		103	1.03	176		103	1.03	140
104	1.04	179		104	1.04	163		104	1.04	187		104	1.04	182		104	1.04	151
105	1.05	180		105	1.05	148		105	1.05	185		105	1.05	179		105	1.05	180
106	1.06	148		106	1.06	179		106	1.06	196		106	1.06	170		106	1.06	156
107	1.07	194		107	1.07	152		107	1.07	183		107	1.07	182		107	1.07	174
108	1.08	175		108	1.08	199		108	1.08	178		108	1.08	191		108	1.08	156
109	1.09	188		109	1.09	148		109	1.09	182		109	1.09	211		109	1.09	202
110	1.1	174		110	1.1	159		110	1.1	198		110	1.1	183		110	1.1	194
111	1.11	180		111	1.11	209		111	1.11	196		111	1.11	191		111	1.11	195
112	1.12	181		112	1.12	199		112	1.12	198		112	1.12	191		112	1.12	191
113	1.13	182		113	1.13	209		113	1.13	207		113	1.13	207		113	1.13	174
114	1.14	201		114	1.14	173		114	1.14	188		114	1.14	199		114	1.14	180
115	1.15	215		115	1.15	187		115	1.15	176		115	1.15	209		115	1.15	191
116	1.16	192		116	1.16	194		116	1.16	201		116	1.16	204		116	1.16	235
117	1.17	204		117	1.17	201		117	1.17	189		117	1.17	224		117	1.17	207
118	1.18	218		118	1.18	228		118	1.18	213		118	1.18	203		118	1.18	230
119	1.19	239		119	1.19	225		119	1.19	228		119	1.19	225		119	1.19	229
120	1.2	234		120	1.2	239		120	1.2	248		120	1.2	237		120	1.2	206
121	1.21	257		121	1.21	271		121	1.21	243		121	1.21	252		121	1.21	217
122	1.22	294		122	1.22	267		122	1.22	289		122	1.22	289		122	1.22	276
123	1.23	280		123	1.23	292		123	1.23	296		123	1.23	317		123	1.23	260
124	1.24	296		124	1.24	313		124	1.24	303		124	1.24	299		124	1.24	281
125	1.25	288		125	1.25	310		125	1.25	280		125	1.25	283		125	1.25	299
126	1.26	325		126	1.26	334		126	1.26	325		126	1.26	310		126	1.26	324
127	1.27	298		127	1.27	307		127	1.27	296		127	1.27	322		127	1.27	296
128	1.28	286		128	1.28	248		128	1.28	284		128	1.28	285		128	1.28	287
129	1.29	287		129	1.29	282		129	1.29	262		129	1.29	279		129	1.29	278
130	1.3	268		130	1.3	261		130	1.3	239		130	1.3	249		130	1.3	240
131	1.31	271		131	1.31	238		131	1.31	248		131	1.31	282		131	1.31	238
132	1.32	243		132	1.32	248		132	1.32	246		132	1.32	277		132	1.32	238
133	1.33	232		133	1.33	222		133	1.33	263		133	1.33	243		133	1.33	225
134	1.34	278		134	1.34	252		134	1.34	241		134	1.34	241		134	1.34	241
135	1.35	259		135	1.35	250		135	1.35	246		135	1.35	257		135	1.35	218
136	1.36	245		136	1.36	250		136	1.36	258		136	1.36	265		136	1.36	236
137	1.37	253		137	1.37	242		137	1.37	285		137	1.37	273		137	1.37	273
138	1.38	288		138	1.38	240		138	1.38	263		138	1.38	295		138	1.38	260
139	1.39	295		139	1.39	286		139	1.39	262		139	1.39	248		139	1.39	263
140	1.4	276		140	1.4	310		140	1.4	288		140	1.4	269		140	1.4	231
141	1.41	300		141	1.41	284		141	1.41	275		141	1.41	287		141	1.41	253
142	1.42	304		142	1.42	273		142	1.42	294		142	1.42	273		142	1.42	286
143	1.43	324		143	1.43	286		143	1.43	296		143	1.43	295		143	1.43	276
144	1.44	310		144	1.44	267		144	1.44	327		144	1.44	290		144	1.44	284
145	1.45	315		145	1.45	295		145	1.45	283		145	1.45	303		145	1.45	298
146	1.46	384		146	1.46	270		146	1.46	257		146	1.46	297		146	1.46	289
147	1.47	318		147	1.47	296		147	1.47	282		147	1.47	308		147	1.47	277
148	1.48	377		148	1.48	261		148	1.48	285		148	1.48	289		148	1.48	277
149	1.49	352		149	1.49	294		149	1.49	289		149	1.49	296		149	1.49	278
150	1.5	387		150	1.5	326		150	1.5	275		150	1.5	295		150	1.5	273
151	1.51	350		151	1.51	281		151	1.51	288		151	1.51	280		151	1.51	250
152	1.52	318		152	1.52	313		152	1.52	290		152	1.52	328		152	1.52	290
153	1.53	295		153	1.53	298		153	1.53	257		153	1.53	302		153	1.53	298
154	1.54	317		154	1.54	293		154	1.54	306		154	1.54	309		154	1.54	261
155	1.55	308		155	1.55	296		155	1.55	284		155	1.55	329		155	1.55	263
156	1.56	290		156	1.56	295		156	1.56	304		156	1.56	289		156	1.56	262
157	1.57	282		157	1.57	281		157	1.57	278		157	1.57	284		157	1.57	290
158	1.58	301		158	1.58	283		158	1.58	300		158	1.58	257		158	1.58	297
159	1.59	288		159	1.59	272		159	1.59	285		159	1.59	289		159	1.59	300
160	1.6	300		160	1.6	275		160	1.6	300		160	1.6	295		160	1.6	281
161	1.61	286		161	1.61	284		161	1.61	274		161	1.61	307		161	1.61	264
162	1.62	284		162	1.62	334		162	1.62	310		162	1.62	288		162	1.62	252
163	1.63	258		163	1.63	274		163	1.63	276		163	1.63	287		163	1.63	316
164	1.64	307		164	1.64	281		164	1.64	301		164	1.64	270		164	1.64	267
165	1.65	270		165	1.65	269		165	1.65	283		165	1.65	321		165	1.65	272
166	1.66	309		166	1.66	258		166	1.66	292		166	1.66	299		166	1.66	264
167	1.67	285		167	1.67	282		167	1.67	290		167	1.67	301		167	1.67	261
168	1.68	301		168	1.68	269		168	1.68	267		168	1.68	297		168	1.68	270
169	1.69	281		169	1.69	277		169	1.69	266		169	1.69	305		169	1.69	281
170	1.7	286		170	1.7	302		170	1.7	273		170	1.7	287		170	1.7	291
171	1.71	312		171	1.71	293		171	1.71	297		171	1.71	296		171	1.71	321
172	1.72	300		172	1.72	282		172	1.72	294		172	1.72	301		172	1.72	315
173	1.73	283		173	1.73	287		173	1.73	312		173	1.73	308		173	1.73	283
174	1.74	289		174	1.74	297		174	1.74	311		174	1.74	294		174	1.74	289
175	1.75	317		175	1.75	283		175	1.75	299		175	1.75	319		175	1.75	297
176	1.76	321		176	1.76	302		176	1.76	336		176	1.76	322		176	1.76	283
177	1.77	308		177	1.77	287		177	1.77	322		177	1.77	302		177	1.77	295
178	1.78	291		178	1.78	312		178	1.78	322		178	1.78	276		178	1.78	317
179	1.79	308		179	1.79	285		179	1.79	277		179	1.79	305		179	1.79	322
180	1.8	292		180	1.8	299		180	1.8	324		180	1.8	307		180	1.8	278
181	1.81	325		181	1.81	317		181	1.81	303		181	1.81	307		181	1.81	280
182	1.82	301		182	1.82	293		182	1.82	295		182	1.82	271		182	1.82	293
183	1.83	294		183	1.83	325		183	1.83	292		183	1.83	291		183	1.83	273
184	1.84	289		184	1.84	314		184	1.84	268		184	1.84	315		184	1.84	282
185	1.85	296		185	1.85	313		185	1.85	291		185	1.85	269		185	1.85	303
186	1.86	293		186	1.86	293		186	1.86	301		186	1.86	257		186	1.86	270
187	1.87	289		187	1.87	294		187	1.87	304		187	1.87	275		187	1.87	293
188	1.88	277		188	1.88	259		188	1.88	308		188	1.88	308		188	1.88	304
189	1.89	277		189	1.89	284		189	1.89	312		189	1.89	267		189	1.89	268
190	1.9	284		190	1.9	287		190	1.9	285		190	1.9	316		190	1.9	299
191	1.91	259		191	1.91	269		191	1.91	319		191	1.91	260		191	1.91	276
192	1.92	295		192	1.92	260		192	1.92	278		192	1.92	284		192	1.92	294
193	1.93	268		193	1.93	272		193	1.93	272		193	1.93	284		193	1.93	299
194	1.94	276		194	1.94	248		194	1.94	294		194	1.94	305		194	1.94	257
195	1.95	282		195	1.95	279		195	1.95	285		195	1.95	297		195	1.95	281
196	1.96	290		196	1.96	275		196	1.96	302		196	1.96	321		196	1.96	276
197	1.97	307		197	1.97	299		197	1.97	294		197	1.97	270		197	1.97	290
198	1.98	309		198	1.98	286		198	1.98	293		198	1.98	268		198	1.98	318
199	1.99	311		199	1.99	308		199	1.99	327		199	1.99	285		199	1.99	309
200	2	280		200	2	288		200	2	290		200	2	270		200	2	299
201	2.01	313		201	2.01	291		201	2.01	295		201	2.01	282		201	2.01	304
202	2.02	297		202	2.02	305		202	2.02	278		202	2.02	296		202	2.02	291
203	2.03	296		203	2.03	285		203	2.03	308		203	2.03	305		203	2.03	296
204	2.04	300		204	2.04	328		204	2.04	277		204	2.04	311		204	2.04	328
205	2.05	329		205	2.05	325		205	2.05	339		205	2.05	339		205	2.05	294
206	2.06	277		206	2.06	295		206	2.06	341		206	2.06	326		206	2.06	315
207	2.07	297		207	2.07	321		207	2.07	341		207	2.07	311		207	2.07	314
208	2.08	339		208	2.08	315		208	2.08	330		208	2.08	310		208	2.08	290
209	2.09	297		209	2.09	299		209	2.09	293		209	2.09	316		209	2.09	315
210	2.1	307		210	2.1	311		210	2.1	329		210	2.1	294		210	2.1	291
211	2.11	320		211	2.11	323		211	2.11	282		211	2.11	287		211	2.11	326
212	2.12	291		212	2.12	310		212	2.12	343		212	2.12	304		212	2.12	306
213	2.13	299		213	2.13	338		213	2.13	322		213	2.13	327		213	2.13	329
214	2.14	331		214	2.14	313		214	2.14	314		214	2.14	303		214	2.14	323
215	2.15	294		215	2.15	281		215	2.15	282		215	2.15	315		215	2.15	277
216	2.16	272		216	2.16	288		216	2.16	297		216	2.16	280		216	2.16	277
217	2.17	284		217	2.17	282		217	2.17	270		217	2.17	310		217	2.17	304
218	2.18	266		218	2.18	266		218	2.18	297		218	2.18	291		218	2.18	298
219	2.19	257		219	2.19	266		219	2.19	299		219	2.19	291		219	2.19	304
220	2.2	245		220	2.2	276		220	2.2	272		220	2.2	295		220	2.2	297
221	2.21	266		221	2.21	285		221	2.21	317		221	2.21	293		221	2.21	274
222	2.22	287		222	2.22	291		222	2.22	291		222	2.22	317		222	2.22	298
223	2.23	292		223	2.23	244		223	2.23	280		223	2.23	290		223	2.23	315
224	2.24	275		224	2.24	282		224	2.24	280		224	2.24	289		224	2.24	305
225	2.25	305		225	2.25	256		225	2.25	260		225	2.25	292		225	2.25	306
226	2.26	286		226	2.26	284		226	2.26	291		226	2.26	274		226	2.26	307
227	2.27	265		227	2.27	292		227	2.27	306		227	2.27	239		227	2.27	295
228	2.28	264		228	2.28	277		228	2.28	276		228	2.28	265		228	2.28	257
229	2.29	260		229	2.29	286		229	2.29	295		229	2.29	297		229	2.29	314
230	2.3	280		230	2.3	284		230	2.3	297		230	2.3	282		230	2.3	279
231	2.31	287		231	2.31	289		231	2.31	269		231	2.31	319		231	2.31	273
232	2.32	260		232	2.32	290		232	2.32	288		232	2.32	284		232	2.32	266
233	2.33	287		233	2.33	287		233	2.33	304		233	2.33	313		233	2.33	268
234	2.34	325		234	2.34	289		234	2.34	286		234	2.34	309		234	2.34	322
235	2.35	298		235	2.35	298		235	2.35	279		235	2.35	290		235	2.35	271
236	2.36	263		236	2.36	279		236	2.36	295		236	2.36	320		236	2.36	297
237	2.37	280		237	2.37	287		237	2.37	290		237	2.37	284		237	2.37	283
238	2.38	267		238	2.38	299		238	2.38	300		238	2.38	308		238	2.38	310
239	2.39	241		239	2.39	275		239	2.39	322		239	2.39	289		239	2.39	296
240	2.4	284		240	2.4	277		240	2.4	289		240	2.4	271		240	2.4	288
241	2.41	296		241	2.41	302		241	2.41	294		241	2.41	291		241	2.41	305
242	2.42	288		242	2.42	285		242	2.42	316		242	2.42	304		242	2.42	287
243	2.43	293		243	2.43	309		243	2.43	310		243	2.43	308		243	2.43	274
244	2.44	294		244	2.44	322		244	2.44	285		244	2.44	273		244	2.44	302
245	2.45	306		245	2.45	263		245	2.45	279		245	2.45	282		245	2.45	333
246	2.46	298		246	2.46	311		246	2.46	286		246	2.46	299		246	2.46	289
247	2.47	289		247	2.47	278		247	2.47	286		247	2.47	291		247	2.47	285
248	2.48	297		248	2.48	299		248	2.48	271		248	2.48	318		248	2.48	278
249	2.49	314		249	2.49	299		249	2.49	279		249	2.49	290		249	2.49	292
250	2.5	286		250	2.5	287		250	2.5	309		250	2.5	291		250	2.5	272
251	2.51	309		251	2.51	307		251	2.51	316		251	2.51	264		251	2.51	300
252	2.52	307		252	2.52	324		252	2.52	310		252	2.52	293		252	2.52	305
253	2.53	301		253	2.53	303		253	2.53	282		253	2.53	318		253	2.53	316
254	2.54	321		254	2.54	285		254	2.54	307		254	2.54	334		254	2.54	308
255	2.55	304		255	2.55	353		255	2.55	305		255	2.55	323		255	2.55	351
256	2.56	334		256	2.56	314		256	2.56	352		256	2.56	349		256	2.56	323
257	2.57	332		257	2.57	348		257	2.57	364		257	2.57	335		257	2.57	376
258	2.58	377		258	2.58	368		258	2.58	408		258	2.58	389		258	2.58	400
259	2.59	405		259	2.59	370		259	2.59	383		259	2.59	425		259	2.59	395
260	2.6	402		260	2.6	449		260	2.6	435		260	2.6	426		260	2.6	446
261	2.61	420		261	2.61	472		261	2.61	449		261	2.61	506		261	2.61	455
262	2.62	431		262	2.62	453		262	2.62	485		262	2.62	498		262	2.62	489
263	2.63	477		263	2.63	499		263	2.63	512		263	2.63	493		263	2.63	563
264	2.64	529		264	2.64	518		264	2.64	508		264	2.64	542		264	2.64	520
265	2.65	514		265	2.65	515		265	2.65	563		265	2.65	507		265	2.65	539
266	2.66	460		266	2.66	441		266	2.66	486		266	2.66	520		266	2.66	491
267	2.67	465		267	2.67	535		267	2.67	465		267	2.67	499		267	2.67	509
268	2.68	431		268	2.68	479		268	2.68	468		268	2.68	485		268	2.68	464
269	2.69	409		269	2.69	424		269	2.69	456		269	2.69	445		269	2.69	426
270	2.7	401		270	2.7	385		270	2.7	406		270	2.7	411		270	2.7	393
271	2.71	371		271	2.71	399		271	2.71	381		271	2.71	426		271	2.71	404
272	2.72	348		272	2.72	382		272	2.72	358		272	2.72	400		272	2.72	400
273	2.73	320		273	2.73	329		273	2.73	316		273	2.73	342		273	2.73	356
274	2.74	373		274	2.74	330		274	2.74	350		274	2.74	311		274	2.74	350
275	2.75	328		275	2.75	376		275	2.75	376		275	2.75	401		275	2.75	324
276	2.76	350		276	2.76	329		276	2.76	365		276	2.76	332		276	2.76	342
277	2.77	364		277	2.77	307		277	2.77	324		277	2.77	355		277	2.77	367
278	2.78	353		278	2.78	348		278	2.78	360		278	2.78	305		278	2.78	357
279	2.79	368		279	2.79	359		279	2.79	360		279	2.79	350		279	2.79	386
280	2.8	339		280	2.8	365		280	2.8	371		280	2.8	388		280	2.8	417
281	2.81	375		281	2.81	363		281	2.81	396		281	2.81	416		281	2.81	395
282	2.82	395		282	2.82	377		282	2.82	411		282	2.82	383		282	2.82	413
283	2.83	380		283	2.83	395		283	2.83	388		283	2.83	420		283	2.83	426
284	2.84	441		284	2.84	435		284	2.84	439		284	2.84	450		284	2.84	445
285	2.85	441		285	2.85	444		285	2.85	447		285	2.85	481		285	2.85	440
286	2.86	465		286	2.86	476		286	2.86	455		286	2.86	492		286	2.86	479
287	2.87	525		287	2.87	565		287	2.87	584		287	2.87	518		287	2.87	537
288	2.88	622		288	2.88	650		288	2.88	664		288	2.88	666		288	2.88	666
289	2.89	794		289	2.89	818		289	2.89	786		289	2.89	823		289	2.89	789
290	2.9	1043		290	2.9	1065		290	2.9	1045		290	2.9	1113		290	2.9	1098
291	2.91	1369		291	2.91	1386		291	2.91	1405		291	2.91	1415		291	2.91	1446
292	2.92	1866		292	2.92	1761		292	2.92	1924		292	2.92	1900		292	2.92	1806
293	2.93	2326		293	2.93	2370		293	2.93	2567		293	2.93	2456		293	2.93	2439
294	2.94	3043		294	2.94	3067		294	2.94	3082		294	2.94	3083		294	2.94	3110
295	2.95	3746		295	2.95	3731		295	2.95	3776		295	2.95	3868		295	2.95	3945
296	2.96	4473		296	2.96	4544		296	2.96	4481		296	2.96	4569		296	2.96	4683
297	2.97	5035		297	2.97	4938		297	2.97	5165		297	2.97	5150		297	2.97	5344
298	2.98	5706		298	2.98	5702		298	2.98	5685		298	2.98	5804		298	2.98	5809
299	2.99	5857		299	2.99	5958		299	2.99	5929		299	2.99	6084		299	2.99	5970
300	3	5718		300	3	5642		300	3	5835		300	3	6006		300	3	5881
301	3.01	5355		301	3.01	5327		301	3.01	5498		301	3.01	5647		301	3.01	5657
302	3.02	4874		302	3.02	5061		302	3.02	5031		302	3.02	4863		302	3.02	5240
303	3.03	4320		303	3.03	4408		303	3.03	4375		303	3.03	4460		303	3.03	4555
304	3.04	3578		304	3.04	3668		304	3.04	3627		304	3.04	3729		304	3.04	3750
305	3.05	2884		305	3.05	2963		305	3.05	3000		305	3.05	3116		305	3.05	3014
306	3.06	2394		306	3.06	2359		306	3.06	2486		306	3.06	2407		306	3.06	2459
307	3.07	1974		307	3.07	2017		307	3.07	1945		307	3.07	2030		307	3.07	2020
308	3.08	1664		308	3.08	1714		308	3.08	1708		308	3.08	1735		308	3.08	1717
309	3.09	1591		309	3.09	1515		309	3.09	1591		309	3.09	1634		309	3.09	1609
310	3.1	1611		310	3.1	1614		310	3.1	1601		310	3.1	1540		310	3.1	1562
311	3.11	1671		311	3.11	1645		311	3.11	1758		311	3.11	1774		311	3.11	1730
312	3.12	1873		312	3.12	1986		312	3.12	1989		312	3.12	1938		312	3.12	2009
313	3.13	2158		313	3.13	2116		313	3.13	2198		313	3.13	2153		313	3.13	2244
314	3.14	2411		314	3.14	2339		314	3.14	2356		314	3.14	2405		314	3.14	2416
315	3.15	2433		315	3.15	2442		315	3.15	2562		315	3.15	2548		315	3.15	2585
316	3.16	2578		316	3.16	2564		316	3.16	2575		316	3.16	2710		316	3.16	2808
317	3.17	2627		317	3.17	2601		317	3.17	2614		317	3.17	2562		317	3.17	2656
318	3.18	2497		318	3.18	2565		318	3.18	2551		318	3.18	2502		318	3.18	2604
319	3.19	2368		319	3.19	2308		319	3.19	2375		319	3.19	2364		319	3.19	2459
320	3.2	2017		320	3.2	2131		320	3.2	2080		320	3.2	2221		320	3.2	2170
321	3.21	1983		321	3.21	1923		321	3.21	1929		321	3.21	1850		321	3.21	1889
322	3.22	1775		322	3.22	1650		322	3.22	1795		322	3.22	1751		322	3.22	1792
323	3.23	1546		323	3.23	1460		323	3.23	1565		323	3.23	1486		323	3.23	1627
324	3.24	1428		324	3.24	1384		324	3.24	1373		324	3.24	1422		324	3.24	1428
325	3.25	1319		325	3.25	1285		325	3.25	1393		325	3.25	1306		325	3.25	1320
326	3.26	1227		326	3.26	1286		326	3.26	1300		326	3.26	1278		326	3.26	1310
327	3.27	1253		327	3.27	1293		327	3.27	1256		327	3.27	1251		327	3.27	1321
328	3.28	1358		328	3.28	1326		328	3.28	1322		328	3.28	1331		328	3.28	1329
329	3.29	1393		329	3.29	1375		329	3.29	1408		329	3.29	1337		329	3.29	1402
330	3.3	1463		330	3.3	1470		330	3.3	1485		330	3.3	1462		330	3.3	1439
331	3.31	1474		331	3.31	1526		331	3.31	1536		331	3.31	1519		331	3.31	1489
332	3.32	1585		332	3.32	1558		332	3.32	1614		332	3.32	1611		332	3.32	1557
333	3.33	1603		333	3.33	1552		333	3.33	1608		333	3.33	1506		333	3.33	1550
334	3.34	1517		334	3.34	1557		334	3.34	1528		334	3.34	1515		334	3.34	1443
335	3.35	1424		335	3.35	1409		335	3.35	1516		335	3.35	1496		335	3.35	1440
336	3.36	1382		336	3.36	1365		336	3.36	1361		336	3.36	1406		336	3.36	1391
337	3.37	1217		337	3.37	1224		337	3.37	1250		337	3.37	1264		337	3.37	1178
338	3.38	1102		338	3.38	1068		338	3.38	1143		338	3.38	1066		338	3.38	1021
339	3.39	890		339	3.39	876		339	3.39	929		339	3.39	945		339	3.39	958
340	3.4	750		340	3.4	793		340	3.4	769		340	3.4	868		340	3.4	767
341	3.41	666		341	3.41	709		341	3.41	672		341	3.41	703		341	3.41	649
342	3.42	595		342	3.42	517		342	3.42	569		342	3.42	540		342	3.42	550
343	3.43	442		343	3.43	430		343	3.43	448		343	3.43	468		343	3.43	485
344	3.44	380		344	3.44	367		344	3.44	413		344	3.44	435		344	3.44	400
345	3.45	355		345	3.45	310		345	3.45	395		345	3.45	316		345	3.45	346
346	3.46	350		346	3.46	360		346	3.46	330		346	3.46	366		346	3.46	344
347	3.47	317		347	3.47	293		347	3.47	316		347	3.47	319		347	3.47	341
348	3.48	300		348	3.48	309		348	3.48	336		348	3.48	297		348	3.48	329
349	3.49	325		349	3.49	341		349	3.49	318		349	3.49	321		349	3.49	330
350	3.5	331		350	3.5	307		350	3.5	345		350	3.5	331		350	3.5	317
351	3.51	328		351	3.51	330		351	3.51	349		351	3.51	356		351	3.51	339
352	3.52	355		352	3.52	357		352	3.52	383		352	3.52	332		352	3.52	366
353	3.53	366		353	3.53	363		353	3.53	388		353	3.53	336		353	3.53	380
354	3.54	335		354	3.54	383		354	3.54	366		354	3.54	375		354	3.54	357
355	3.55	372		355	3.55	302		355	3.55	353		355	3.55	323		355	3.55	332
356	3.56	351		356	3.56	354		356	3.56	346		356	3.56	359		356	3.56	359
357	3.57	316		357	3.57	350		357	3.57	337		357	3.57	328		357	3.57	329
358	3.58	307		358	3.58	337		358	3.58	305		358	3.58	330		358	3.58	319
359	3.59	324		359	3.59	332		359	3.59	290		359	3.59	295		359	3.59	303
360	3.6	268		360	3.6	270		360	3.6	275		360	3.6	285		360	3.6	312
361	3.61	266		361	3.61	264		361	3.61	253		361	3.61	248		361	3.61	292
362	3.62	248		362	3.62	233		362	3.62	256		362	3.62	249		362	3.62	245
363	3.63	225		363	3.63	238		363	3.63	247		363	3.63	238		363	3.63	231
364	3.64	215		364	3.64	216		364	3.64	227		364	3.64	219		364	3.64	203
365	3.65	204		365	3.65	177		365	3.65	229		365	3.65	215		365	3.65	186
366	3.66	171		366	3.66	206		366	3.66	205		366	3.66	181		366	3.66	183
367	3.67	196		367	3.67	184		367	3.67	162		367	3.67	184		367	3.67	168
368	3.68	176		368	3.68	162		368	3.68	192		368	3.68	200		368	3.68	163
369	3.69	157		369	3.69	151		369	3.69	175		369	3.69	162		369	3.69	190
370	3.7	169		370	3.7	177		370	3.7	197		370	3.7	179		370	3.7	151
371	3.71	196		371	3.71	148		371	3.71	190		371	3.71	209		371	3.71	168
372	3.72	196		372	3.72	200		372	3.72	179		372	3.72	215		372	3.72	189
373	3.73	174		373	3.73	190		373	3.73	218		373	3.73	208		373	3.73	195
374	3.74	191		374	3.74	201		374	3.74	182		374	3.74	200		374	3.74	181
375	3.75	190		375	3.75	178		375	3.75	202		375	3.75	193		375	3.75	198
376	3.76	196		376	3.76	188		376	3.76	186		376	3.76	211		376	3.76	179
377	3.77	180		377	3.77	197		377	3.77	166		377	3.77	175		377	3.77	182
378	3.78	163		378	3.78	226		378	3.78	178		378	3.78	195		378	3.78	190
379	3.79	194		379	3.79	154		379	3.79	165		379	3.79	172		379	3.79	170
380	3.8	159		380	3.8	160		380	3.8	191		380	3.8	184		380	3.8	170
381	3.81	156		381	3.81	157		381	3.81	142		381	3.81	178		381	3.81	166
382	3.82	155		382	3.82	157		382	3.82	166		382	3.82	170		382	3.82	145
383	3.83	141		383	3.83	148		383	3.83	140		383	3.83	172		383	3.83	157
384	3.84	128		384	3.84	169		384	3.84	154		384	3.84	146		384	3.84	139
385	3.85	138		385	3.85	142		385	3.85	139		385	3.85	165		385	3.85	140
386	3.86	143		386	3.86	123		386	3.86	147		386	3.86	141		386	3.86	122
387	3.87	105		387	3.87	148		387	3.87	128		387	3.87	146		387	3.87	112
388	3.88	153		388	3.88	143		388	3.88	153		388	3.88	127		388	3.88	123
389	3.89	118		389	3.89	132		389	3.89	145		389	3.89	140		389	3.89	132
390	3.9	126		390	3.9	119		390	3.9	127		390	3.9	105		390	3.9	143
391	3.91	137		391	3.91	129		391	3.91	144		391	3.91	118		391	3.91	113
392	3.92	143		392	3.92	121		392	3.92	123		392	3.92	146		392	3.92	118
393	3.93	125		393	3.93	136		393	3.93	124		393	3.93	137		393	3.93	120
394	3.94	119		394	3.94	133		394	3.94	138		394	3.94	156		394	3.94	131
395	3.95	139		395	3.95	129		395	3.95	110		395	3.95	129		395	3.95	138
396	3.96	122		396	3.96	136		396	3.96	139		396	3.96	118		396	3.96	124
397	3.97	126		397	3.97	142		397	3.97	107		397	3.97	127		397	3.97	133
398	3.98	109		398	3.98	131		398	3.98	144		398	3.98	127		398	3.98	120
399	3.99	118		399	3.99	126		399	3.99	129		399	3.99	128		399	3.99	124
400	4	123		400	4	144		400	4	114		400	4	127		400	4	123
401	4.01	137		401	4.01	137		401	4.01	124		401	4.01	113		401	4.01	107
402	4.02	133		402	4.02	111		402	4.02	135		402	4.02	127		402	4.02	128
403	4.03	129		403	4.03	115		403	4.03	133		403	4.03	144		403	4.03	145
404	4.04	146		404	4.04	118		404	4.04	119		404	4.04	137		404	4.04	121
405	4.05	128		405	4.05	132		405	4.05	115		405	4.05	149		405	4.05	122
406	4.06	116		406	4.06	118		406	4.06	116		406	4.06	126		406	4.06	120
407	4.07	128		407	4.07	128		407	4.07	122		407	4.07	137		407	4.07	123
408	4.08	128		408	4.08	129		408	4.08	128		408	4.08	102		408	4.08	122
409	4.09	137		409	4.09	114		409	4.09	110		409	4.09	141		409	4.09	119
410	4.1	108		410	4.1	112		410	4.1	130		410	4.1	113		410	4.1	132
411	4.11	140		411	4.11	112		411	4.11	118		411	4.11	123		411	4.11	125
412	4.12	138		412	4.12	118		412	4.12	125		412	4.12	113		412	4.12	127
413	4.13	111		413	4.13	119		413	4.13	140		413	4.13	124		413	4.13	121
414	4.14	134		414	4.14	116		414	4.14	133		414	4.14	123		414	4.14	136
415	4.15	117		415	4.15	119		415	4.15	138		415	4.15	131		415	4.15	117
416	4.16	119		416	4.16	125		416	4.16	116		416	4.16	124		416	4.16	114
417	4.17	112		417	4.17	106		417	4.17	121		417	4.17	125		417	4.17	114
418	4.18	113		418	4.18	125		418	4.18	124		418	4.18	138		418	4.18	132
419	4.19	129		419	4.19	135		419	4.19	111		419	4.19	136		419	4.19	132
420	4.2	115		420	4.2	111		420	4.2	135		420	4.2	130		420	4.2	134
421	4.21	133		421	4.21	129		421	4.21	134		421	4.21	132		421	4.21	127
422	4.22	133		422	4.22	129		422	4.22	136		422	4.22	122		422	4.22	128
423	4.23	127		423	4.23	116		423	4.23	134		423	4.23	117		423	4.23	132
424	4.24	96		424	4.24	132		424	4.24	137		424	4.24	130		424	4.24	133
425	4.25	117		425	4.25	119		425	4.25	112		425	4.25	138		425	4.25	123
426	4.26	120		426	4.26	129		426	4.26	119		426	4.26	134		426	4.26	122
427	4.27	117		427	4.27	120		427	4.27	119		427	4.27	141		427	4.27	107
428	4.28	117		428	4.28	115		428	4.28	137		428	4.28	118		428	4.28	105
429	4.29	133		429	4.29	94		429	4.29	119		429	4.29	137		429	4.29	132
430	4.3	111		430	4.3	122		430	4.3	119		430	4.3	116		430	4.3	114
431	4.31	119		431	4.31	115		431	4.31	141		431	4.31	112		431	4.31	125
432	4.32	116		432	4.32	104		432	4.32	138		432	4.32	127		432	4.32	122
433	4.33	106		433	4.33	117		433	4.33	119		433	4.33	118		433	4.33	109
434	4.34	137		434	4.34	117		434	4.34	128		434	4.34	116		434	4.34	121
435	4.35	131		435	4.35	124		435	4.35	129		435	4.35	128		435	4.35	129
436	4.36	97		436	4.36	112		436	4.36	137		436	4.36	139		436	4.36	115
437	4.37	120		437	4.37	113		437	4.37	132		437	4.37	117		437	4.37	135
438	4.38	115		438	4.38	117		438	4.38	117		438	4.38	139		438	4.38	110
439	4.39	126		439	4.39	109		439	4.39	118		439	4.39	121		439	4.39	102
440	4.4	115		440	4.4	113		440	4.4	130		440	4.4	133		440	4.4	128
441	4.41	118		441	4.41	108		441	4.41	127		441	4.41	131		441	4.41	118
442	4.42	133		442	4.42	103		442	4.42	124		442	4.42	112		442	4.42	102
443	4.43	119		443	4.43	112		443	4.43	118		443	4.43	125		443	4.43	114
444	4.44	114		444	4.44	108		444	4.44	127		444	4.44	131		444	4.44	105
445	4.45	112		445	4.45	117		445	4.45	117		445	4.45	126		445	4.45	105
446	4.46	128		446	4.46	107		446	4.46	113		446	4.46	104		446	4.46	107
447	4.47	114		447	4.47	131		447	4.47	109		447	4.47	124		447	4.47	143
448	4.48	98		448	4.48	136		448	4.48	110		448	4.48	128		448	4.48	114
449	4.49	107		449	4.49	123		449	4.49	122		449	4.49	129		449	4.49	127
450	4.5	130		450	4.5	126		450	4.5	122		450	4.5	129		450	4.5	130
451	4.51	121		451	4.51	136		451	4.51	112		451	4.51	133		451	4.51	128
452	4.52	130		452	4.52	109		452	4.52	101		452	4.52	142		452	4.52	116
453	4.53	120		453	4.53	103		453	4.53	135		453	4.53	129		453	4.53	125
454	4.54	113		454	4.54	107		454	4.54	115		454	4.54	117		454	4.54	127
455	4.55	112		455	4.55	125		455	4.55	131		455	4.55	110		455	4.55	125
456	4.56	112		456	4.56	119		456	4.56	136		456	4.56	105		456	4.56	118
457	4.57	119		457	4.57	107		457	4.57	119		457	4.57	112		457	4.57	122
458	4.58	120		458	4.58	127		458	4.58	124		458	4.58	124		458	4.58	130
459	4.59	115		459	4.59	122		459	4.59	117		459	4.59	129		459	4.59	107
460	4.6	114		460	4.6	119		460	4.6	108		460	4.6	107		460	4.6	129
461	4.61	116		461	4.61	123		461	4.61	109		461	4.61	132		461	4.61	113
462	4.62	106		462	4.62	118		462	4.62	104		462	4.62	110		462	4.62	123
463	4.63	116		463	4.63	131		463	4.63	128		463	4.63	127		463	4.63	111
464	4.64	111		464	4.64	103		464	4.64	111		464	4.64	116		464	4.64	117
465	4.65	114		465	4.65	109		465	4.65	118		465	4.65	149		465	4.65	114
466	4.66	142		466	4.66	122		466	4.66	134		466	4.66	141		466	4.66	126
467	4.67	104		467	4.67	113		467	4.67	123		467	4.67	96		467	4.67	106
468	4.68	116		468	4.68	118		468	4.68	122		468	4.68	127		468	4.68	130
469	4.69	110		469	4.69	110		469	4.69	119		469	4.69	114		469	4.69	110
470	4.7	132		470	4.7	112		470	4.7	117		470	4.7	110		470	4.7	109
471	4.71	111		471	4.71	130		471	4.71	117		471	4.71	122		471	4.71	115
472	4.72	113		472	4.72	117		472	4.72	121		472	4.72	107		472	4.72	114
473	4.73	98		473	4.73	98		473	4.73	110		473	4.73	118		473	4.73	106
474	4.74	132		474	4.74	119		474	4.74	113		474	4.74	113		474	4.74	103
475	4.75	115		475	4.75	132		475	4.75	111		475	4.75	111		475	4.75	99
476	4.76	114		476	4.76	128		476	4.76	122		476	4.76	106		476	4.76	117
477	4.77	114		477	4.77	117		477	4.77	107		477	4.77	116		477	4.77	117
478	4.78	116		478	4.78	105		478	4.78	125		478	4.78	134		478	4.78	147
479	4.79	122		479	4.79	100		479	4.79	115		479	4.79	97		479	4.79	132
480	4.8	123		480	4.8	111		480	4.8	121		480	4.8	105		480	4.8	129
481	4.81	104		481	4.81	119		481	4.81	102		481	4.81	120		481	4.81	105
482	4.82	112		482	4.82	116		482	4.82	100		482	4.82	134		482	4.82	97
483	4.83	118		483	4.83	119		483	4.83	109		483	4.83	104		483	4.83	107
484	4.84	113		484	4.84	119		484	4.84	118		484	4.84	112		484	4.84	104
485	4.85	111		485	4.85	113		485	4.85	112		485	4.85	112		485	4.85	119
486	4.86	91		486	4.86	122		486	4.86	105		486	4.86	123		486	4.86	126
487	4.87	112		487	4.87	114		487	4.87	107		487	4.87	119		487	4.87	105
488	4.88	146		488	4.88	105		488	4.88	99		488	4.88	118		488	4.88	121
489	4.89	119		489	4.89	115		489	4.89	116		489	4.89	113		489	4.89	113
490	4.9	109		490	4.9	104		490	4.9	115		490	4.9	126		490	4.9	109
491	4.91	140		491	4.91	97		491	4.91	122		491	4.91	109		491	4.91	112
492	4.92	117		492	4.92	117		492	4.92	108		492	4.92	116		492	4.92	117
493	4.93	107		493	4.93	103		493	4.93	103		493	4.93	138		493	4.93	101
494	4.94	119		494	4.94	104		494	4.94	116		494	4.94	115		494	4.94	113
495	4.95	99		495	4.95	102		495	4.95	114		495	4.95	118		495	4.95	123
496	4.96	102		496	4.96	108		496	4.96	129		496	4.96	121		496	4.96	102
497	4.97	112		497	4.97	114		497	4.97	111		497	4.97	122		497	4.97	124
498	4.98	104		498	4.98	119		498	4.98	120		498	4.98	120		498	4.98	103
499	4.99	112		499	4.99	108		499	4.99	112		499	4.99	115		499	4.99	117
500	5	123		500	5	110		500	5	96		500	5	103		500	5	89
501	5.01	118		501	5.01	115		501	5.01	129		501	5.01	104		501	5.01	125
502	5.02	123		502	5.02	111		502	5.02	121		502	5.02	110		502	5.02	116
503	5.03	116		503	5.03	91		503	5.03	109		503	5.03	111		503	5.03	108
504	5.04	104		504	5.04	107		504	5.04	118		504	5.04	103		504	5.04	102
505	5.05	105		505	5.05	104		505	5.05	126		505	5.05	100		505	5.05	113
506	5.06	114		506	5.06	122		506	5.06	119		506	5.06	103		506	5.06	116
507	5.07	96		507	5.07	117		507	5.07	113		507	5.07	121		507	5.07	114
508	5.08	118		508	5.08	100		508	5.08	102		508	5.08	101		508	5.08	99
509	5.09	106		509	5.09	110		509	5.09	126		509	5.09	103		509	5.09	104
510	5.1	79		510	5.1	124		510	5.1	118		510	5.1	104		510	5.1	107
511	5.11	105		511	5.11	109		511	5.11	121		511	5.11	108		511	5.11	98
512	5.12	105		512	5.12	106		512	5.12	117		512	5.12	129		512	5.12	117
513	5.13	115		513	5.13	131		513	5.13	128		513	5.13	105		513	5.13	100
514	5.14	123		514	5.14	95		514	5.14	120		514	5.14	123		514	5.14	109
515	5.15	110		515	5.15	91		515	5.15	118		515	5.15	103		515	5.15	99
516	5.16	97		516	5.16	106		516	5.16	109		516	5.16	121		516	5.16	123
517	5.17	124		517	5.17	106		517	5.17	101		517	5.17	97		517	5.17	122
518	5.18	114		518	5.18	128		518	5.18	118		518	5.18	107		518	5.18	126
519	5.19	125		519	5.19	122		519	5.19	112		519	5.19	107		519	5.19	117
520	5.2	92		520	5.2	97		520	5.2	103		520	5.2	112		520	5.2	115
521	5.21	110		521	5.21	99		521	5.21	83		521	5.21	99		521	5.21	116
522	5.22	112		522	5.22	106		522	5.22	99		522	5.22	116		522	5.22	112
523	5.23	89		523	5.23	116		523	5.23	117		523	5.23	112		523	5.23	117
524	5.24	96		524	5.24	113		524	5.24	110		524	5.24	103		524	5.24	90
525	5.25	113		525	5.25	115		525	5.25	123		525	5.25	101		525	5.25	108
526	5.26	98		526	5.26	109		526	5.26	91		526	5.26	107		526	5.26	101
527	5.27	100		527	5.27	90		527	5.27	120		527	5.27	82		527	5.27	109
528	5.28	104		528	5.28	117		528	5.28	113		528	5.28	111		528	5.28	108
529	5.29	103		529	5.29	90		529	5.29	109		529	5.29	118		529	5.29	116
530	5.3	110		530	5.3	108		530	5.3	99		530	5.3	112		530	5.3	104
531	5.31	103		531	5.31	117		531	5.31	131		531	5.31	115		531	5.31	98
532	5.32	125		532	5.32	110		532	5.32	79		532	5.32	97		532	5.32	119
533	5.33	100		533	5.33	109		533	5.33	112		533	5.33	104		533	5.33	100
534	5.34	95		534	5.34	97		534	5.34	102		534	5.34	107		534	5.34	105
535	5.35	101		535	5.35	95		535	5.35	105		535	5.35	86		535	5.35	84
536	5.36	96		536	5.36	104		536	5.36	96		536	5.36	117		536	5.36	113
537	5.37	87		537	5.37	101		537	5.37	101		537	5.37	106		537	5.37	87
538	5.38	116		538	5.38	87		538	5.38	104		538	5.38	87		538	5.38	87
539	5.39	114		539	5.39	105		539	5.39	96		539	5.39	125		539	5.39	112
540	5.4	100		540	5.4	95		540	5.4	114		540	5.4	108		540	5.4	80
541	5.41	112		541	5.41	103		541	5.41	100		541	5.41	101		541	5.41	96
542	5.42	108		542	5.42	99		542	5.42	108		542	5.42	107		542	5.42	76
543	5.43	130		543	5.43	96		543	5.43	101		543	5.43	112		543	5.43	110
544	5.44	117		544	5.44	96		544	5.44	111		544	5.44	123		544	5.44	96
545	5.45	106		545	5.45	103		545	5.45	97		545	5.45	104		545	5.45	105
546	5.46	90		546	5.46	125		546	5.46	94		546	5.46	84		546	5.46	115
547	5.47	82		547	5.47	91		547	5.47	115		547	5.47	110		547	5.47	99
548	5.48	114		548	5.48	95		548	5.48	86		548	5.48	107		548	5.48	107
549	5.49	103		549	5.49	83		549	5.49	106		549	5.49	101		549	5.49	106
550	5.5	87		550	5.5	103		550	5.5	104		550	5.5	106		550	5.5	107
551	5.51	87		551	5.51	93		551	5.51	110		551	5.51	89		551	5.51	114
552	5.52	99		552	5.52	93		552	5.52	100		552	5.52	91		552	5.52	101
553	5.53	95		553	5.53	88		553	5.53	85		553	5.53	109		553	5.53	82
554	5.54	96		554	5.54	106		554	5.54	114		554	5.54	100		554	5.54	90
555	5.55	96		555	5.55	109		555	5.55	107		555	5.55	84		555	5.55	110
556	5.56	120		556	5.56	84		556	5.56	123		556	5.56	106		556	5.56	109
557	5.57	93		557	5.57	96		557	5.57	116		557	5.57	95		557	5.57	96
558	5.58	89		558	5.58	96		558	5.58	105		558	5.58	111		558	5.58	91
559	5.59	83		559	5.59	94		559	5.59	109		559	5.59	111		559	5.59	88
560	5.6	101		560	5.6	104		560	5.6	115		560	5.6	102		560	5.6	101
561	5.61	99		561	5.61	95		561	5.61	106		561	5.61	99		561	5.61	110
562	5.62	95		562	5.62	110		562	5.62	106		562	5.62	95		562	5.62	102
563	5.63	98		563	5.63	107		563	5.63	108		563	5.63	128		563	5.63	130
564	5.64	91		564	5.64	104		564	5.64	97		564	5.64	95		564	5.64	99
565	5.65	95		565	5.65	106		565	5.65	96		565	5.65	96		565	5.65	99
566	5.66	96		566	5.66	73		566	5.66	109		566	5.66	109		566	5.66	120
567	5.67	96		567	5.67	93		567	5.67	100		567	5.67	102		567	5.67	95
568	5.68	93		568	5.68	114		568	5.68	114		568	5.68	73		568	5.68	98
569	5.69	114		569	5.69	98		569	5.69	95		569	5.69	104		569	5.69	83
570	5.7	96		570	5.7	104		570	5.7	99		570	5.7	98		570	5.7	84
571	5.71	98		571	5.71	97		571	5.71	95		571	5.71	110		571	5.71	93
572	5.72	82		572	5.72	93		572	5.72	110		572	5.72	97		572	5.72	97
573	5.73	71		573	5.73	96		573	5.73	98		573	5.73	91		573	5.73	115
574	5.74	105		574	5.74	95		574	5.74	88		574	5.74	99		574	5.74	104
575	5.75	103		575	5.75	104		575	5.75	95		575	5.75	125		575	5.75	111
576	5.76	106		576	5.76	91		576	5.76	91		576	5.76	104		576	5.76	107
577	5.77	97		577	5.77	94		577	5.77	99		577	5.77	139		577	5.77	97
578	5.78	97		578	5.78	92		578	5.78	92		578	5.78	96		578	5.78	84
579	5.79	91		579	5.79	110		579	5.79	96		579	5.79	93		579	5.79	111
580	5.8	99		580	5.8	87		580	5.8	94		580	5.8	96		580	5.8	78
581	5.81	99		581	5.81	101		581	5.81	88		581	5.81	99		581	5.81	101
582	5.82	80		582	5.82	97		582	5.82	101		582	5.82	109		582	5.82	116
583	5.83	91		583	5.83	113		583	5.83	114		583	5.83	87		583	5.83	98
584	5.84	103		584	5.84	100		584	5.84	86		584	5.84	96		584	5.84	91
585	5.85	91		585	5.85	91		585	5.85	99		585	5.85	99		585	5.85	116
586	5.86	89		586	5.86	101		586	5.86	87		586	5.86	78		586	5.86	94
587	5.87	79		587	5.87	96		587	5.87	98		587	5.87	104		587	5.87	76
588	5.88	101		588	5.88	72		588	5.88	104		588	5.88	98		588	5.88	116
589	5.89	101		589	5.89	102		589	5.89	80		589	5.89	91		589	5.89	106
590	5.9	93		590	5.9	108		590	5.9	110		590	5.9	98		590	5.9	81
591	5.91	96		591	5.91	89		591	5.91	94		591	5.91	83		591	5.91	94
592	5.92	101		592	5.92	88		592	5.92	106		592	5.92	105		592	5.92	106
593	5.93	90		593	5.93	88		593	5.93	82		593	5.93	96		593	5.93	102
594	5.94	112		594	5.94	107		594	5.94	105		594	5.94	95		594	5.94	96
595	5.95	103		595	5.95	103		595	5.95	97		595	5.95	90		595	5.95	90
596	5.96	106		596	5.96	104		596	5.96	93		596	5.96	95		596	5.96	97
597	5.97	82		597	5.97	112		597	5.97	105		597	5.97	97		597	5.97	94
598	5.98	100		598	5.98	83		598	5.98	88		598	5.98	92		598	5.98	125
599	5.99	103		599	5.99	111		599	5.99	102		599	5.99	111		599	5.99	94
600	6	84		600	6	94		600	6	95		600	6	102		600	6	102
601	6.01	87		601	6.01	91		601	6.01	96		601	6.01	108		601	6.01	101
602	6.02	101		602	6.02	103		602	6.02	94		602	6.02	110		602	6.02	98
603	6.03	96		603	6.03	94		603	6.03	114		603	6.03	98		603	6.03	94
604	6.04	87		604	6.04	81		604	6.04	84		604	6.04	101		604	6.04	87
605	6.05	108		605	6.05	93		605	6.05	97		605	6.05	103		605	6.05	97
606	6.06	86		606	6.06	94		606	6.06	92		606	6.06	93		606	6.06	83
607	6.07	81		607	6.07	101		607	6.07	85		607	6.07	106		607	6.07	106
608	6.08	98		608	6.08	103		608	6.08	98		608	6.08	90		608	6.08	97
609	6.09	102		609	6.09	107		609	6.09	96		609	6.09	95		609	6.09	100
610	6.1	105		610	6.1	103		610	6.1	109		610	6.1	85		610	6.1	124
611	6.11	102		611	6.11	110		611	6.11	104		611	6.11	103		611	6.11	79
612	6.12	92		612	6.12	102		612	6.12	89		612	6.12	93		612	6.12	96
613	6.13	103		613	6.13	85		613	6.13	117		613	6.13	101		613	6.13	90
614	6.14	91		614	6.14	98		614	6.14	91		614	6.14	113		614	6.14	87
615	6.15	87		615	6.15	82		615	6.15	87		615	6.15	96		615	6.15	89
616	6.16	94		616	6.16	92		616	6.16	95		616	6.16	86		616	6.16	99
617	6.17	78		617	6.17	97		617	6.17	93		617	6.17	98		617	6.17	87
618	6.18	87		618	6.18	83		618	6.18	99		618	6.18	91		618	6.18	117
619	6.19	79		619	6.19	82		619	6.19	90		619	6.19	97		619	6.19	75
620	6.2	102		620	6.2	82		620	6.2	81		620	6.2	98		620	6.2	84
621	6.21	81		621	6.21	92		621	6.21	90		621	6.21	99		621	6.21	94
622	6.22	110		622	6.22	83		622	6.22	97		622	6.22	111		622	6.22	112
623	6.23	90		623	6.23	91		623	6.23	102		623	6.23	105		623	6.23	102
624	6.24	92		624	6.24	93		624	6.24	96		624	6.24	112		624	6.24	112
625	6.25	114		625	6.25	97		625	6.25	95		625	6.25	116		625	6.25	115
626	6.26	117		626	6.26	127		626	6.26	117		626	6.26	99		626	6.26	95
627	6.27	135		627	6.27	109		627	6.27	125		627	6.27	121		627	6.27	116
628	6.28	130		628	6.28	130		628	6.28	124		628	6.28	124		628	6.28	116
629	6.29	122		629	6.29	132		629	6.29	164		629	6.29	141		629	6.29	131
630	6.3	148		630	6.3	181		630	6.3	164		630	6.3	164		630	6.3	172
631	6.31	171		631	6.31	157		631	6.31	177		631	6.31	164		631	6.31	178
632	6.32	220		632	6.32	200		632	6.32	189		632	6.32	197		632	6.32	211
633	6.33	242		633	6.33	258		633	6.33	237		633	6.33	221		633	6.33	239
634	6.34	260		634	6.34	271		634	6.34	248		634	6.34	256		634	6.34	271
635	6.35	293		635	6.35	291		635	6.35	286		635	6.35	286		635	6.35	276
636	6.36	347		636	6.36	314		636	6.36	339		636	6.36	274		636	6.36	326
637	6.37	357		637	6.37	320		637	6.37	319		637	6.37	353		637	6.37	323
638	6.38	385		638	6.38	356		638	6.38	398		638	6.38	386		638	6.38	367
639	6.39	367		639	6.39	382		639	6.39	381		639	6.39	377		639	6.39	384
640	6.4	379		640	6.4	396		640	6.4	455		640	6.4	418		640	6.4	374
641	6.41	411		641	6.41	415		641	6.41	401		641	6.41	375		641	6.41	374
642	6.42	357		642	6.42	389		642	6.42	371		642	6.42	397		642	6.42	336
643	6.43	386		643	6.43	358		643	6.43	352		643	6.43	358		643	6.43	358
644	6.44	342		644	6.44	314		644	6.44	346		644	6.44	349		644	6.44	330
645	6.45	325		645	6.45	326		645	6.45	305		645	6.45	300		645	6.45	257
646	6.46	268		646	6.46	291		646	6.46	291		646	6.46	316		646	6.46	271
647	6.47	255		647	6.47	262		647	6.47	269		647	6.47	272		647	6.47	259
648	6.48	200		648	6.48	225		648	6.48	207		648	6.48	230		648	6.48	247
649	6.49	151		649	6.49	208		649	6.49	189		649	6.49	189		649	6.49	209
650	6.5	172		650	6.5	170		650	6.5	199		650	6.5	165		650	6.5	158
651	6.51	149		651	6.51	128		651	6.51	147		651	6.51	156		651	6.51	128
652	6.52	122		652	6.52	129		652	6.52	121		652	6.52	135		652	6.52	138
653	6.53	125		653	6.53	101		653	6.53	128		653	6.53	123		653	6.53	116
654	6.54	100		654	6.54	122		654	6.54	100		654	6.54	125		654	6.54	97
655	6.55	100		655	6.55	85		655	6.55	98		655	6.55	94		655	6.55	107
656	6.56	85		656	6.56	76		656	6.56	98		656	6.56	120		656	6.56	116
657	6.57	80		657	6.57	87		657	6.57	91		657	6.57	81		657	6.57	110
658	6.58	96		658	6.58	95		658	6.58	81		658	6.58	84		658	6.58	77
659	6.59	90		659	6.59	91		659	6.59	93		659	6.59	70		659	6.59	82
660	6.6	75		660	6.6	94		660	6.6	98		660	6.6	64		660	6.6	81
661	6.61	85		661	6.61	71		661	6.61	100		661	6.61	64		661	6.61	102
662	6.62	76		662	6.62	75		662	6.62	90		662	6.62	79		662	6.62	80
663	6.63	93		663	6.63	72		663	6.63	94		663	6.63	93		663	6.63	85
664	6.64	93		664	6.64	55		664	6.64	79		664	6.64	89		664	6.64	87
665	6.65	81		665	6.65	76		665	6.65	97		665	6.65	80		665	6.65	89
666	6.66	83		666	6.66	81		666	6.66	81		666	6.66	95		666	6.66	85
667	6.67	72		667	6.67	92		667	6.67	68		667	6.67	74		667	6.67	81
668	6.68	85		668	6.68	95		668	6.68	78		668	6.68	88		668	6.68	84
669	6.69	78		669	6.69	77		669	6.69	97		669	6.69	84		669	6.69	96
670	6.7	77		670	6.7	90		670	6.7	79		670	6.7	82		670	6.7	82
671	6.71	75		671	6.71	83		671	6.71	83		671	6.71	85		671	6.71	84
672	6.72	82		672	6.72	81		672	6.72	93		672	6.72	70		672	6.72	80
673	6.73	66		673	6.73	72		673	6.73	72		673	6.73	75		673	6.73	87
674	6.74	72		674	6.74	90		674	6.74	62		674	6.74	84		674	6.74	77
675	6.75	96		675	6.75	73		675	6.75	66		675	6.75	67		675	6.75	77
676	6.76	59		676	6.76	89		676	6.76	90		676	6.76	83		676	6.76	68
677	6.77	74		677	6.77	69		677	6.77	83		677	6.77	90		677	6.77	90
678	6.78	78		678	6.78	95		678	6.78	94		678	6.78	89		678	6.78	89
679	6.79	69		679	6.79	82		679	6.79	85		679	6.79	63		679	6.79	75
680	6.8	86		680	6.8	77		680	6.8	73		680	6.8	81		680	6.8	90
681	6.81	80		681	6.81	65		681	6.81	79		681	6.81	70		681	6.81	84
682	6.82	50		682	6.82	61		682	6.82	78		682	6.82	70		682	6.82	81
683	6.83	68		683	6.83	73		683	6.83	74		683	6.83	85		683	6.83	82
684	6.84	93		684	6.84	75		684	6.84	69		684	6.84	83		684	6.84	99
685	6.85	74		685	6.85	75		685	6.85	85		685	6.85	78		685	6.85	85
686	6.86	80		686	6.86	69		686	6.86	76		686	6.86	83		686	6.86	76
687	6.87	58		687	6.87	79		687	6.87	64		687	6.87	66		687	6.87	80
688	6.88	76		688	6.88	65		688	6.88	82		688	6.88	75		688	6.88	76
689	6.89	78		689	6.89	103		689	6.89	69		689	6.89	84		689	6.89	79
690	6.9	84		690	6.9	78		690	6.9	66		690	6.9	84		690	6.9	78
691	6.91	76		691	6.91	67		691	6.91	68		691	6.91	67		691	6.91	72
692	6.92	84		692	6.92	81		692	6.92	80		692	6.92	65		692	6.92	67
693	6.93	77		693	6.93	76		693	6.93	65		693	6.93	78		693	6.93	80
694	6.94	98		694	6.94	81		694	6.94	72		694	6.94	83		694	6.94	74
695	6.95	91		695	6.95	73		695	6.95	94		695	6.95	90		695	6.95	86
696	6.96	90		696	6.96	80		696	6.96	92		696	6.96	90		696	6.96	81
697	6.97	86		697	6.97	93		697	6.97	85		697	6.97	89		697	6.97	86
698	6.98	91		698	6.98	66		698	6.98	96		698	6.98	97		698	6.98	78
699	6.99	99		699	6.99	82		699	6.99	103		699	6.99	107		699	6.99	95
700	7	89		700	7	122		700	7	114		700	7	89		700	7	100
701	7.01	103		701	7.01	102		701	7.01	116		701	7.01	115		701	7.01	118
702	7.02	108		702	7.02	105		702	7.02	100		702	7.02	100		702	7.02	99
703	7.03	95		703	7.03	106		703	7.03	98		703	7.03	125		703	7.03	118
704	7.04	98		704	7.04	113		704	7.04	104		704	7.04	111		704	7.04	117
705	7.05	102		705	7.05	100		705	7.05	118		705	7.05	105		705	7.05	99
706	7.06	102		706	7.06	124		706	7.06	117		706	7.06	105		706	7.06	95
707	7.07	104		707	7.07	116		707	7.07	109		707	7.07	103		707	7.07	109
708	7.08	111		708	7.08	131		708	7.08	87		708	7.08	108		708	7.08	109
709	7.09	112		709	7.09	120		709	7.09	111		709	7.09	108		709	7.09	95
710	7.1	119		710	7.1	86		710	7.1	101		710	7.1	102		710	7.1	112
711	7.11	85		711	7.11	104		711	7.11	102		711	7.11	106		711	7.11	79
712	7.12	89		712	7.12	88		712	7.12	86		712	7.12	95		712	7.12	100
713	7.13	93		713	7.13	104		713	7.13	103		713	7.13	76		713	7.13	91
714	7.14	71		714	7.14	83		714	7.14	104		714	7.14	110		714	7.14	85
715	7.15	92		715	7.15	59		715	7.15	103		715	7.15	77		715	7.15	99
716	7.16	67		716	7.16	71		716	7.16	81		716	7.16	71		716	7.16	79
717	7.17	65		717	7.17	69		717	7.17	86		717	7.17	75		717	7.17	78
718	7.18	91		718	7.18	71		718	7.18	74		718	7.18	87		718	7.18	85
719	7.19	70		719	7.19	81		719	7.19	80		719	7.19	68		719	7.19	73
720	7.2	78		720	7.2	76		720	7.2	71		720	7.2	93		720	7.2	71
721	7.21	76		721	7.21	56		721	7.21	70		721	7.21	73		721	7.21	73
722	7.22	59		722	7.22	74		722	7.22	66		722	7.22	81		722	7.22	70
723	7.23	79		723	7.23	75		723	7.23	87		723	7.23	66		723	7.23	71
724	7.24	63		724	7.24	47		724	7.24	64		724	7.24	72		724	7.24	71
725	7.25	69		725	7.25	80		725	7.25	67		725	7.25	69		725	7.25	74
726	7.26	83		726	7.26	67		726	7.26	70		726	7.26	70		726	7.26	70
727	7.27	59		727	7.27	68		727	7.27	46		727	7.27	58		727	7.27	65
728	7.28	74		728	7.28	78		728	7.28	69		728	7.28	75		728	7.28	75
729	7.29	72		729	7.29	79		729	7.29	73		729	7.29	69		729	7.29	68
730	7.3	67		730	7.3	74		730	7.3	62		730	7.3	65		730	7.3	66
731	7.31	57		731	7.31	77		731	7.31	60		731	7.31	68		731	7.31	71
732	7.32	57		732	7.32	53		732	7.32	71		732	7.32	58		732	7.32	57
733	7.33	70		733	7.33	76		733	7.33	55		733	7.33	69		733	7.33	59
734	7.34	61		734	7.34	67		734	7.34	65		734	7.34	62		734	7.34	66
735	7.35	83		735	7.35	80		735	7.35	73		735	7.35	77		735	7.35	62
736	7.36	73		736	7.36	66		736	7.36	72		736	7.36	69		736	7.36	60
737	7.37	67		737	7.37	57		737	7.37	73		737	7.37	62		737	7.37	79
738	7.38	56		738	7.38	81		738	7.38	59		738	7.38	73		738	7.38	65
739	7.39	73		739	7.39	82		739	7.39	54		739	7.39	61		739	7.39	60
740	7.4	69		740	7.4	73		740	7.4	68		740	7.4	52		740	7.4	60
741	7.41	57		741	7.41	62		741	7.41	76		741	7.41	54		741	7.41	76
742	7.42	65		742	7.42	64		742	7.42	76		742	7.42	67		742	7.42	83
743	7.43	67		743	7.43	47		743	7.43	54		743	7.43	78		743	7.43	84
744	7.44	68		744	7.44	70		744	7.44	68		744	7.44	69		744	7.44	68
745	7.45	63		745	7.45	61		745	7.45	87		745	7.45	72		745	7.45	62
746	7.46	57		746	7.46	73		746	7.46	64		746	7.46	53		746	7.46	68
747	7.47	60		747	7.47	76		747	7.47	55		747	7.47	72		747	7.47	57
748	7.48	62		748	7.48	55		748	7.48	72		748	7.48	56		748	7.48	59
749	7.49	70		749	7.49	65		749	7.49	61		749	7.49	55		749	7.49	65
750	7.5	69		750	7.5	71		750	7.5	66		750	7.5	80		750	7.5	61
751	7.51	75		751	7.51	66		751	7.51	70		751	7.51	63		751	7.51	58
752	7.52	68		752	7.52	58		752	7.52	60		752	7.52	65		752	7.52	60
753	7.53	62		753	7.53	70		753	7.53	68		753	7.53	61		753	7.53	66
754	7.54	73		754	7.54	61		754	7.54	65		754	7.54	49		754	7.54	73
755	7.55	47		755	7.55	59		755	7.55	73		755	7.55	63		755	7.55	68
756	7.56	58		756	7.56	54		756	7.56	71		756	7.56	58		756	7.56	64
757	7.57	50		757	7.57	64		757	7.57	57		757	7.57	49		757	7.57	76
758	7.58	64		758	7.58	60		758	7.58	61		758	7.58	58		758	7.58	58
759	7.59	70		759	7.59	53		759	7.59	65		759	7.59	51		759	7.59	81
760	7.6	70		760	7.6	64		760	7.6	58		760	7.6	71		760	7.6	72
761	7.61	64		761	7.61	78		761	7.61	74		761	7.61	76		761	7.61	68
762	7.62	55		762	7.62	67		762	7.62	66		762	7.62	68		762	7.62	61
763	7.63	57		763	7.63	60		763	7.63	56		763	7.63	66		763	7.63	70
764	7.64	67		764	7.64	59		764	7.64	61		764	7.64	52		764	7.64	53
765	7.65	47		765	7.65	64		765	7.65	63		765	7.65	61		765	7.65	45
766	7.66	52		766	7.66	53		766	7.66	58		766	7.66	70		766	7.66	66
767	7.67	66		767	7.67	58		767	7.67	61		767	7.67	61		767	7.67	49
768	7.68	63		768	7.68	54		768	7.68	63		768	7.68	66		768	7.68	60
769	7.69	70		769	7.69	50		769	7.69	52		769	7.69	55		769	7.69	63
770	7.7	67		770	7.7	63		770	7.7	49		770	7.7	61		770	7.7	60
771	7.71	61		771	7.71	48		771	7.71	61		771	7.71	41		771	7.71	64
772	7.72	67		772	7.72	58		772	7.72	52		772	7.72	59		772	7.72	74
773	7.73	70		773	7.73	71		773	7.73	54		773	7.73	68		773	7.73	75
774	7.74	60		774	7.74	62		774	7.74	56		774	7.74	60		774	7.74	57
775	7.75	69		775	7.75	59		775	7.75	67		775	7.75	55		775	7.75	58
776	7.76	61		776	7.76	57		776	7.76	59		776	7.76	62		776	7.76	53
777	7.77	49		777	7.77	54		777	7.77	51		777	7.77	66		777	7.77	62
778	7.78	73		778	7.78	59		778	7.78	61		778	7.78	61		778	7.78	58
779	7.79	57		779	7.79	66		779	7.79	59		779	7.79	73		779	7.79	77
780	7.8	60		780	7.8	54		780	7.8	48		780	7.8	65		780	7.8	58
781	7.81	62		781	7.81	48		781	7.81	72		781	7.81	64		781	7.81	50
782	7.82	56		782	7.82	65		782	7.82	50		782	7.82	70		782	7.82	66
783	7.83	54		783	7.83	63		783	7.83	67		783	7.83	75		783	7.83	64
784	7.84	63		784	7.84	65		784	7.84	50		784	7.84	63		784	7.84	74
785	7.85	65		785	7.85	70		785	7.85	47		785	7.85	66		785	7.85	70
786	7.86	57		786	7.86	56		786	7.86	53		786	7.86	55		786	7.86	60
787	7.87	59		787	7.87	58		787	7.87	47		787	7.87	64		787	7.87	59
788	7.88	61		788	7.88	54		788	7.88	68		788	7.88	54		788	7.88	64
789	7.89	57		789	7.89	53		789	7.89	57		789	7.89	61		789	7.89	54
790	7.9	53		790	7.9	49		790	7.9	67		790	7.9	65		790	7.9	55
791	7.91	61		791	7.91	51		791	7.91	50		791	7.91	68		791	7.91	73
792	7.92	70		792	7.92	62		792	7.92	71		792	7.92	69		792	7.92	59
793	7.93	59		793	7.93	56		793	7.93	74		793	7.93	68		793	7.93	50
794	7.94	63		794	7.94	50		794	7.94	57		794	7.94	76		794	7.94	51
795	7.95	72		795	7.95	56		795	7.95	64		795	7.95	71		795	7.95	58
796	7.96	62		796	7.96	49		796	7.96	75		796	7.96	54		796	7.96	60
797	7.97	63		797	7.97	63		797	7.97	56		797	7.97	57		797	7.97	52
798	7.98	70		798	7.98	69		798	7.98	67		798	7.98	58		798	7.98	65
799	7.99	64		799	7.99	66		799	7.99	59		799	7.99	64		799	7.99	66
800	8	75		800	8	55		800	8	63		800	8	63		800	8	65
801	8.01	59		801	8.01	46		801	8.01	59		801	8.01	52		801	8.01	57
802	8.02	77		802	8.02	65		802	8.02	57		802	8.02	61		802	8.02	56
803	8.03	74		803	8.03	55		803	8.03	53		803	8.03	69		803	8.03	63
804	8.04	66		804	8.04	50		804	8.04	53		804	8.04	51		804	8.04	60
805	8.05	54		805	8.05	54		805	8.05	63		805	8.05	72		805	8.05	56
806	8.06	59		806	8.06	65		806	8.06	55		806	8.06	61		806	8.06	43
807	8.07	76		807	8.07	59		807	8.07	55		807	8.07	66		807	8.07	61
808	8.08	62		808	8.08	56		808	8.08	59		808	8.08	54		808	8.08	55
809	8.09	59		809	8.09	59		809	8.09	53		809	8.09	63		809	8.09	47
810	8.1	67		810	8.1	68		810	8.1	58		810	8.1	68		810	8.1	49
811	8.11	47		811	8.11	58		811	8.11	73		811	8.11	54		811	8.11	67
812	8.12	62		812	8.12	50		812	8.12	72		812	8.12	75		812	8.12	51
813	8.13	64		813	8.13	57		813	8.13	65		813	8.13	60		813	8.13	52
814	8.14	51		814	8.14	60		814	8.14	48		814	8.14	59		814	8.14	56
815	8.15	58		815	8.15	45		815	8.15	62		815	8.15	57		815	8.15	57
816	8.16	64		816	8.16	56		816	8.16	62		816	8.16	40		816	8.16	65
817	8.17	58		817	8.17	50		817	8.17	66		817	8.17	52		817	8.17	56
818	8.18	66		818	8.18	45		818	8.18	48		818	8.18	55		818	8.18	49
819	8.19	53		819	8.19	59		819	8.19	47		819	8.19	59		819	8.19	68
820	8.2	57		820	8.2	43		820	8.2	67		820	8.2	63		820	8.2	72
821	8.21	47		821	8.21	53		821	8.21	56		821	8.21	51		821	8.21	66
822	8.22	63		822	8.22	62		822	8.22	51		822	8.22	57		822	8.22	62
823	8.23	48		823	8.23	57		823	8.23	62		823	8.23	64		823	8.23	58
824	8.24	68		824	8.24	47		824	8.24	52		824	8.24	51		824	8.24	66
825	8.25	47		825	8.25	50		825	8.25	52		825	8.25	65		825	8.25	55
826	8.26	66		826	8.26	54		826	8.26	53		826	8.26	72		826	8.26	35
827	8.27	64		827	8.27	51		827	8.27	54		827	8.27	55		827	8.27	61
828	8.28	66		828	8.28	63		828	8.28	44		828	8.28	66		828	8.28	59
829	8.29	51		829	8.29	47		829	8.29	47		829	8.29	59		829	8.29	49
830	8.3	50		830	8.3	45		830	8.3	55		830	8.3	56		830	8.3	71
831	8.31	39		831	8.31	51		831	8.31	41		831	8.31	51		831	8.31	52
832	8.32	50		832	8.32	48		832	8.32	61		832	8.32	47		832	8.32	58
833	8.33	43		833	8.33	45		833	8.33	43		833	8.33	50		833	8.33	59
834	8.34	63		834	8.34	73		834	8.34	60		834	8.34	53		834	8.34	55
835	8.35	61		835	8.35	60		835	8.35	49		835	8.35	54		835	8.35	52
836	8.36	53		836	8.36	50		836	8.36	65		836	8.36	48		836	8.36	43
837	8.37	37		837	8.37	48		837	8.37	57		837	8.37	53		837	8.37	53
838	8.38	62		838	8.38	52		838	8.38	55		838	8.38	46		838	8.38	66
839	8.39	52		839	8.39	44		839	8.39	52		839	8.39	52		839	8.39	60
840	8.4	48		840	8.4	38		840	8.4	62		840	8.4	53		840	8.4	53
841	8.41	49		841	8.41	50		841	8.41	54		841	8.41	50		841	8.41	58
842	8.42	48		842	8.42	61		842	8.42	45		842	8.42	47		842	8.42	50
843	8.43	48		843	8.43	44		843	8.43	43		843	8.43	42		843	8.43	60
844	8.44	62		844	8.44	45		844	8.44	36		844	8.44	55		844	8.44	48
845	8.45	48		845	8.45	52		845	8.45	49		845	8.45	53		845	8.45	66
846	8.46	49		846	8.46	62		846	8.46	28		846	8.46	45		846	8.46	51
847	8.47	38		847	8.47	47		847	8.47	43		847	8.47	57		847	8.47	52
848	8.48	41		848	8.48	56		848	8.48	49		848	8.48	50		848	8.48	50
849	8.49	66		849	8.49	51		849	8.49	42		849	8.49	60		849	8.49	65
850	8.5	39		850	8.5	53		850	8.5	59		850	8.5	48		850	8.5	47
851	8.51	39		851	8.51	51		851	8.51	69		851	8.51	53		851	8.51	44
852	8.52	49		852	8.52	57		852	8.52	52		852	8.52	49		852	8.52	56
853	8.53	48		853	8.53	58		853	8.53	46		853	8.53	52		853	8.53	50
854	8.54	46		854	8.54	43		854	8.54	58		854	8.54	81		854	8.54	56
855	8.55	49		855	8.55	45		855	8.55	56		855	8.55	50		855	8.55	50
856	8.56	55		856	8.56	55		856	8.56	39		856	8.56	43		856	8.56	67
857	8.57	46		857	8.57	41		857	8.57	54		857	8.57	46		857	8.57	53
858	8.58	34		858	8.58	54		858	8.58	50		858	8.58	50		858	8.58	50
859	8.59	53		859	8.59	58		859	8.59	47		859	8.59	38		859	8.59	46
860	8.6	42		860	8.6	45		860	8.6	58		860	8.6	49		860	8.6	54
861	8.61	54		861	8.61	48		861	8.61	36		861	8.61	47		861	8.61	40
862	8.62	48		862	8.62	55		862	8.62	49		862	8.62	49		862	8.62	54
863	8.63	56		863	8.63	38		863	8.63	51		863	8.63	43		863	8.63	52
864	8.64	39		864	8.64	58		864	8.64	54		864	8.64	46		864	8.64	49
865	8.65	37		865	8.65	48		865	8.65	50		865	8.65	50		865	8.65	56
866	8.66	36		866	8.66	45		866	8.66	52		866	8.66	48		866	8.66	52
867	8.67	48		867	8.67	54		867	8.67	61		867	8.67	51		867	8.67	51
868	8.68	42		868	8.68	47		868	8.68	43		868	8.68	63		868	8.68	46
869	8.69	54		869	8.69	46		869	8.69	39		869	8.69	35		869	8.69	49
870	8.7	45		870	8.7	41		870	8.7	33		870	8.7	43		870	8.7	71
871	8.71	41		871	8.71	50		871	8.71	49		871	8.71	50		871	8.71	49
872	8.72	54		872	8.72	43		872	8.72	58		872	8.72	62		872	8.72	48
873	8.73	47		873	8.73	49		873	8.73	47		873	8.73	36		873	8.73	47
874	8.74	40		874	8.74	58		874	8.74	44		874	8.74	47		874	8.74	51
875	8.75	50		875	8.75	38		875	8.75	45		875	8.75	45		875	8.75	56
876	8.76	40		876	8.76	48		876	8.76	42		876	8.76	45		876	8.76	32
877	8.77	38		877	8.77	56		877	8.77	39		877	8.77	44		877	8.77	50
878	8.78	38		878	8.78	33		878	8.78	40		878	8.78	49		878	8.78	51
879	8.79	47		879	8.79	54		879	8.79	40		879	8.79	48		879	8.79	54
880	8.8	51		880	8.8	45		880	8.8	49		880	8.8	38		880	8.8	48
881	8.81	48		881	8.81	46		881	8.81	41		881	8.81	52		881	8.81	57
882	8.82	44		882	8.82	38		882	8.82	36		882	8.82	43		882	8.82	48
883	8.83	55		883	8.83	39		883	8.83	43		883	8.83	48		883	8.83	55
884	8.84	57		884	8.84	42		884	8.84	36		884	8.84	45		884	8.84	48
885	8.85	36		885	8.85	47		885	8.85	37		885	8.85	51		885	8.85	49
886	8.86	57		886	8.86	44		886	8.86	54		886	8.86	45		886	8.86	52
887	8.87	31		887	8.87	41		887	8.87	52		887	8.87	43		887	8.87	50
888	8.88	45		888	8.88	45		888	8.88	46		888	8.88	47		888	8.88	52
889	8.89	33		889	8.89	50		889	8.89	45		889	8.89	48		889	8.89	59
890	8.9	39		890	8.9	45		890	8.9	51		890	8.9	46		890	8.9	54
891	8.91	45		891	8.91	40		891	8.91	40		891	8.91	53		891	8.91	46
892	8.92	53		892	8.92	36		892	8.92	51		892	8.92	53		892	8.92	49
893	8.93	41		893	8.93	49		893	8.93	53		893	8.93	39		893	8.93	48
894	8.94	35		894	8.94	45		894	8.94	42		894	8.94	38		894	8.94	51
895	8.95	44		895	8.95	47		895	8.95	41		895	8.95	46		895	8.95	47
896	8.96	51		896	8.96	45		896	8.96	57		896	8.96	54		896	8.96	41
897	8.97	37		897	8.97	41		897	8.97	52		897	8.97	48		897	8.97	48
898	8.98	51		898	8.98	42		898	8.98	45		898	8.98	59		898	8.98	57
899	8.99	44		899	8.99	45		899	8.99	56		899	8.99	55		899	8.99	48
900	9	57		900	9	37		900	9	34		900	9	46		900	9	41
901	9.01	32		901	9.01	50		901	9.01	53		901	9.01	38		901	9.01	45
902	9.02	37		902	9.02	46		902	9.02	41		902	9.02	51		902	9.02	43
903	9.03	41		903	9.03	44		903	9.03	56		903	9.03	48		903	9.03	42
904	9.04	49		904	9.04	49		904	9.04	44		904	9.04	45		904	9.04	32
905	9.05	32		905	9.05	38		905	9.05	51		905	9.05	41		905	9.05	39
906	9.06	53		906	9.06	41		906	9.06	40		906	9.06	52		906	9.06	39
907	9.07	42		907	9.07	52		907	9.07	47		907	9.07	40		907	9.07	41
908	9.08	35		908	9.08	61		908	9.08	49		908	9.08	40		908	9.08	43
909	9.09	37		909	9.09	41		909	9.09	39		909	9.09	44		909	9.09	41
910	9.1	55		910	9.1	44		910	9.1	47		910	9.1	39		910	9.1	42
911	9.11	48		911	9.11	47		911	9.11	47		911	9.11	56		911	9.11	51
912	9.12	45		912	9.12	52		912	9.12	55		912	9.12	56		912	9.12	46
913	9.13	48		913	9.13	40		913	9.13	40		913	9.13	57		913	9.13	54
914	9.14	47		914	9.14	39		914	9.14	47		914	9.14	45		914	9.14	42
915	9.15	45		915	9.15	37		915	9.15	46		915	9.15	41		915	9.15	37
916	9.16	43		916	9.16	44		916	9.16	34		916	9.16	52		916	9.16	33
917	9.17	42		917	9.17	47		917	9.17	45		917	9.17	45		917	9.17	33
918	9.18	41		918	9.18	35		918	9.18	38		918	9.18	44		918	9.18	40
919	9.19	46		919	9.19	42		919	9.19	33		919	9.19	42		919	9.19	51
920	9.2	41		920	9.2	46		920	9.2	32		920	9.2	49		920	9.2	36
921	9.21	42		921	9.21	42		921	9.21	39		921	9.21	40		921	9.21	36
922	9.22	44		922	9.22	36		922	9.22	49		922	9.22	40		922	9.22	35
923	9.23	47		923	9.23	50		923	9.23	41		923	9.23	24		923	9.23	47
924	9.24	60		924	9.24	59		924	9.24	47		924	9.24	34		924	9.24	45
925	9.25	47		925	9.25	51		925	9.25	51		925	9.25	44		925	9.25	46
926	9.26	37		926	9.26	50		926	9.26	53		926	9.26	40		926	9.26	55
927	9.27	41		927	9.27	45		927	9.27	41		927	9.27	44		927	9.27	43
928	9.28	34		928	9.28	62		928	9.28	38		928	9.28	43		928	9.28	36
929	9.29	44		929	9.29	36		929	9.29	44		929	9.29	49		929	9.29	39
930	9.3	43		930	9.3	35		930	9.3	48		930	9.3	43		930	9.3	45
931	9.31	58		931	9.31	38		931	9.31	42		931	9.31	45		931	9.31	34
932	9.32	35		932	9.32	37		932	9.32	41		932	9.32	41		932	9.32	44
933	9.33	35		933	9.33	38		933	9.33	42		933	9.33	37		933	9.33	39
934	9.34	48		934	9.34	48		934	9.34	40		934	9.34	38		934	9.34	47
935	9.35	56		935	9.35	31		935	9.35	40		935	9.35	42		935	9.35	35
936	9.36	40		936	9.36	42		936	9.36	48		936	9.36	45		936	9.36	48
937	9.37	50		937	9.37	53		937	9.37	40		937	9.37	41		937	9.37	53
938	9.38	44		938	9.38	41		938	9.38	46		938	9.38	36		938	9.38	46
939	9.39	42		939	9.39	50		939	9.39	52		939	9.39	43		939	9.39	49
940	9.4	45		940	9.4	41		940	9.4	41		940	9.4	53		940	9.4	45
941	9.41	38		941	9.41	44		941	9.41	30		941	9.41	40		941	9.41	39
942	9.42	33		942	9.42	42		942	9.42	48		942	9.42	48		942	9.42	43
943	9.43	49		943	9.43	36		943	9.43	34		943	9.43	35		943	9.43	33
944	9.44	42		944	9.44	43		944	9.44	39		944	9.44	35		944	9.44	42
945	9.45	39		945	9.45	45		945	9.45	29		945	9.45	34		945	9.45	49
946	9.46	47		946	9.46	40		946	9.46	43		946	9.46	44		946	9.46	44
947	9.47	42		947	9.47	45		947	9.47	50		947	9.47	33		947	9.47	43
948	9.48	40		948	9.48	40		948	9.48	48		948	9.48	41		948	9.48	47
949	9.49	33		949	9.49	38		949	9.49	34		949	9.49	37		949	9.49	46
950	9.5	47		950	9.5	39		950	9.5	34		950	9.5	32		950	9.5	46
951	9.51	37		951	9.51	29		951	9.51	27		951	9.51	38		951	9.51	39
952	9.52	33		952	9.52	33		952	9.52	50		952	9.52	37		952	9.52	36
953	9.53	47		953	9.53	40		953	9.53	34		953	9.53	29		953	9.53	56
954	9.54	38		954	9.54	43		954	9.54	39		954	9.54	45		954	9.54	48
955	9.55	43		955	9.55	42		955	9.55	34		955	9.55	37		955	9.55	39
956	9.56	30		956	9.56	42		956	9.56	39		956	9.56	46		956	9.56	34
957	9.57	53		957	9.57	36		957	9.57	35		957	9.57	31		957	9.57	51
958	9.58	36		958	9.58	29		958	9.58	56		958	9.58	44		958	9.58	39
959	9.59	40		959	9.59	32		959	9.59	45		959	9.59	39		959	9.59	38
960	9.6	36		960	9.6	44		960	9.6	31		960	9.6	37		960	9.6	36
961	9.61	35		961	9.61	44		961	9.61	44		961	9.61	64		961	9.61	43
962	9.62	42		962	9.62	44		962	9.62	41		962	9.62	43		962	9.62	45
963	9.63	38		963	9.63	35		963	9.63	42		963	9.63	31		963	9.63	39
964	9.64	37		964	9.64	45		964	9.64	38		964	9.64	30		964	9.64	39
965	9.65	42		965	9.65	30		965	9.65	29		965	9.65	44		965	9.65	48
966	9.66	43		966	9.66	43		966	9.66	45		966	9.66	41		966	9.66	37
967	9.67	43		967	9.67	37		967	9.67	38		967	9.67	39		967	9.67	44
968	9.68	33		968	9.68	46		968	9.68	32		968	9.68	38		968	9.68	30
969	9.69	25		969	9.69	33		969	9.69	50		969	9.69	31		969	9.69	34
970	9.7	43		970	9.7	32		970	9.7	32		970	9.7	37		970	9.7	29
971	9.71	34		971	9.71	40		971	9.71	45		971	9.71	31		971	9.71	38
972	9.72	38		972	9.72	36		972	9.72	27		972	9.72	36		972	9.72	31
973	9.73	32		973	9.73	36		973	9.73	32		973	9.73	37		973	9.73	44
974	9.74	44		974	9.74	40		974	9.74	43		974	9.74	46		974	9.74	40
975	9.75	50		975	9.75	34		975	9.75	43		975	9.75	29		975	9.75	27
976	9.76	34		976	9.76	43		976	9.76	31		976	9.76	35		976	9.76	27
977	9.77	37		977	9.77	36		977	9.77	32		977	9.77	32		977	9.77	36
978	9.78	33		978	9.78	32		978	9.78	27		978	9.78	31		978	9.78	36
979	9.79	37		979	9.79	40		979	9.79	35		979	9.79	43		979	9.79	36
980	9.8	35		980	9.8	30		980	9.8	43		980	9.8	33		980	9.8	45
981	9.81	36		981	9.81	24		981	9.81	47		981	9.81	33		981	9.81	40
982	9.82	42		982	9.82	46		982	9.82	41		982	9.82	37		982	9.82	39
983	9.83	35		983	9.83	33		983	9.83	35		983	9.83	30		983	9.83	46
984	9.84	36		984	9.84	37		984	9.84	49		984	9.84	51		984	9.84	31
985	9.85	34		985	9.85	26		985	9.85	35		985	9.85	38		985	9.85	43
986	9.86	39		986	9.86	37		986	9.86	38		986	9.86	38		986	9.86	37
987	9.87	51		987	9.87	26		987	9.87	36		987	9.87	38		987	9.87	45
988	9.88	37		988	9.88	29		988	9.88	30		988	9.88	36		988	9.88	34
989	9.89	38		989	9.89	29		989	9.89	26		989	9.89	40		989	9.89	35
990	9.9	35		990	9.9	29		990	9.9	30		990	9.9	39		990	9.9	32
991	9.91	37		991	9.91	42		991	9.91	34		991	9.91	31		991	9.91	42
992	9.92	36		992	9.92	34		992	9.92	34		992	9.92	37		992	9.92	42
993	9.93	34		993	9.93	34		993	9.93	31		993	9.93	36		993	9.93	39
994	9.94	32		994	9.94	30		994	9.94	37		994	9.94	40		994	9.94	36
995	9.95	40		995	9.95	28		995	9.95	39		995	9.95	33		995	9.95	44
996	9.96	42		996	9.96	40		996	9.96	39		996	9.96	28		996	9.96	33
997	9.97	32		997	9.97	32		997	9.97	28		997	9.97	22		997	9.97	32
998	9.98	35		998	9.98	31		998	9.98	40		998	9.98	33		998	9.98	35
999	9.99	45		999	9.99	32		999	9.99	46		999	9.99	38		999	9.99	32
1000	10	36		1000	10	38		1000	10	41		1000	10	31		1000	10	31
1001	10.01	35		1001	10.01	38		1001	10.01	25		1001	10.01	40		1001	10.01	27
1002	10.02	38		1002	10.02	30		1002	10.02	25		1002	10.02	32		1002	10.02	28
1003	10.03	32		1003	10.03	35		1003	10.03	35		1003	10.03	38		1003	10.03	37
1004	10.04	36		1004	10.04	39		1004	10.04	32		1004	10.04	36		1004	10.04	39
1005	10.05	33		1005	10.05	37		1005	10.05	25		1005	10.05	34		1005	10.05	41
1006	10.06	35		1006	10.06	30		1006	10.06	33		1006	10.06	35		1006	10.06	37
1007	10.07	36		1007	10.07	43		1007	10.07	37		1007	10.07	47		1007	10.07	22
1008	10.08	34		1008	10.08	42		1008	10.08	34		1008	10.08	35		1008	10.08	25
1009	10.09	33		1009	10.09	37		1009	10.09	24		1009	10.09	27		1009	10.09	45
1010	10.1	36		1010	10.1	40		1010	10.1	38		1010	10.1	35		1010	10.1	31
1011	10.11	35		1011	10.11	29		1011	10.11	36		1011	10.11	25		1011	10.11	44
1012	10.12	30		1012	10.12	30		1012	10.12	24		1012	10.12	25		1012	10.12	39
1013	10.13	34		1013	10.13	32		1013	10.13	24		1013	10.13	28		1013	10.13	27
1014	10.14	28		1014	10.14	39		1014	10.14	38		1014	10.14	28		1014	10.14	40
1015	10.15	37		1015	10.15	32		1015	10.15	40		1015	10.15	36		1015	10.15	32
1016	10.16	38		1016	10.16	28		1016	10.16	40		1016	10.16	26		1016	10.16	29
1017	10.17	30		1017	10.17	31		1017	10.17	37		1017	10.17	31		1017	10.17	21
1018	10.18	30		1018	10.18	34		1018	10.18	18		1018	10.18	30		1018	10.18	41
1019	10.19	32		1019	10.19	39		1019	10.19	46		1019	10.19	29		1019	10.19	46
1020	10.2	30		1020	10.2	18		1020	10.2	40		1020	10.2	27		1020	10.2	36
1021	10.21	36		1021	10.21	37		1021	10.21	37		1021	10.21	32		1021	10.21	34
1022	10.22	23		1022	10.22	30		1022	10.22	31		1022	10.22	36		1022	10.22	38
1023	10.23	28		1023	10.23	38		1023	10.23	33		1023	10.23	34		1023	10.23	37
1024	10.24	33		1024	10.24	19		1024	10.24	34		1024	10.24	32		1024	10.24	35
1025	10.25	35		1025	10.25	38		1025	10.25	33		1025	10.25	46		1025	10.25	27
1026	10.26	33		1026	10.26	25		1026	10.26	35		1026	10.26	34		1026	10.26	33
1027	10.27	33		1027	10.27	29		1027	10.27	31		1027	10.27	29		1027	10.27	31
1028	10.28	24		1028	10.28	34		1028	10.28	30		1028	10.28	33		1028	10.28	29
1029	10.29	28		1029	10.29	27		1029	10.29	31		1029	10.29	24		1029	10.29	36
1030	10.3	34		1030	10.3	22		1030	10.3	27		1030	10.3	31		1030	10.3	34
1031	10.31	39		1031	10.31	35		1031	10.31	30		1031	10.31	36		1031	10.31	32
1032	10.32	31		1032	10.32	23		1032	10.32	25		1032	10.32	42		1032	10.32	37
1033	10.33	26		1033	10.33	32		1033	10.33	36		1033	10.33	27		1033	10.33	28
1034	10.34	30		1034	10.34	37		1034	10.34	36		1034	10.34	28		1034	10.34	29
1035	10.35	34		1035	10.35	28		1035	10.35	23		1035	10.35	30		1035	10.35	27
1036	10.36	32		1036	10.36	33		1036	10.36	33		1036	10.36	22		1036	10.36	39
1037	10.37	24		1037	10.37	36		1037	10.37	30		1037	10.37	27		1037	10.37	21
1038	10.38	27		1038	10.38	23		1038	10.38	43		1038	10.38	30		1038	10.38	29
1039	10.39	35		1039	10.39	25		1039	10.39	41		1039	10.39	29		1039	10.39	25
1040	10.4	26		1040	10.4	25		1040	10.4	38		1040	10.4	29		1040	10.4	42
1041	10.41	16		1041	10.41	37		1041	10.41	32		1041	10.41	36		1041	10.41	44
1042	10.42	26		1042	10.42	29		1042	10.42	26		1042	10.42	27		1042	10.42	40
1043	10.43	28		1043	10.43	34		1043	10.43	42		1043	10.43	29		1043	10.43	25
1044	10.44	20		1044	10.44	36		1044	10.44	29		1044	10.44	28		1044	10.44	26
1045	10.45	38		1045	10.45	30		1045	10.45	30		1045	10.45	32		1045	10.45	34
1046	10.46	24		1046	10.46	39		1046	10.46	28		1046	10.46	28		1046	10.46	28
1047	10.47	27		1047	10.47	30		1047	10.47	34		1047	10.47	30		1047	10.47	35
1048	10.48	25		1048	10.48	27		1048	10.48	25		1048	10.48	36		1048	10.48	31
1049	10.49	35		1049	10.49	24		1049	10.49	28		1049	10.49	23		1049	10.49	36
1050	10.5	32		1050	10.5	23		1050	10.5	29		1050	10.5	24		1050	10.5	34
1051	10.51	26		1051	10.51	26		1051	10.51	32		1051	10.51	40		1051	10.51	30
1052	10.52	42		1052	10.52	35		1052	10.52	19		1052	10.52	29		1052	10.52	29
1053	10.53	41		1053	10.53	22		1053	10.53	29		1053	10.53	28		1053	10.53	31
1054	10.54	33		1054	10.54	35		1054	10.54	29		1054	10.54	35		1054	10.54	44
1055	10.55	24		1055	10.55	24		1055	10.55	16		1055	10.55	31		1055	10.55	33
1056	10.56	32		1056	10.56	24		1056	10.56	39		1056	10.56	38		1056	10.56	27
1057	10.57	25		1057	10.57	35		1057	10.57	27		1057	10.57	39		1057	10.57	41
1058	10.58	30		1058	10.58	22		1058	10.58	30		1058	10.58	25		1058	10.58	37
1059	10.59	32		1059	10.59	29		1059	10.59	26		1059	10.59	33		1059	10.59	29
1060	10.6	33		1060	10.6	31		1060	10.6	22		1060	10.6	36		1060	10.6	32
1061	10.61	20		1061	10.61	24		1061	10.61	32		1061	10.61	23		1061	10.61	31
1062	10.62	30		1062	10.62	29		1062	10.62	27		1062	10.62	34		1062	10.62	25
1063	10.63	26		1063	10.63	17		1063	10.63	28		1063	10.63	27		1063	10.63	30
1064	10.64	28		1064	10.64	31		1064	10.64	28		1064	10.64	28		1064	10.64	35
1065	10.65	25		1065	10.65	20		1065	10.65	32		1065	10.65	28		1065	10.65	26
1066	10.66	44		1066	10.66	28		1066	10.66	27		1066	10.66	29		1066	10.66	36
1067	10.67	34		1067	10.67	27		1067	10.67	29		1067	10.67	30		1067	10.67	26
1068	10.68	25		1068	10.68	24		1068	10.68	31		1068	10.68	37		1068	10.68	32
1069	10.69	27		1069	10.69	31		1069	10.69	22		1069	10.69	22		1069	10.69	38
1070	10.7	23		1070	10.7	31		1070	10.7	25		1070	10.7	27		1070	10.7	42
1071	10.71	35		1071	10.71	25		1071	10.71	25		1071	10.71	34		1071	10.71	44
1072	10.72	24		1072	10.72	32		1072	10.72	28		1072	10.72	29		1072	10.72	31
1073	10.73	23		1073	10.73	27		1073	10.73	24		1073	10.73	33		1073	10.73	20
1074	10.74	26		1074	10.74	34		1074	10.74	27		1074	10.74	32		1074	10.74	23
1075	10.75	33		1075	10.75	29		1075	10.75	23		1075	10.75	25		1075	10.75	22
1076	10.76	35		1076	10.76	27		1076	10.76	31		1076	10.76	26		1076	10.76	32
1077	10.77	23		1077	10.77	28		1077	10.77	32		1077	10.77	25		1077	10.77	26
1078	10.78	23		1078	10.78	16		1078	10.78	33		1078	10.78	27		1078	10.78	26
1079	10.79	24		1079	10.79	38		1079	10.79	26		1079	10.79	25		1079	10.79	29
1080	10.8	29		1080	10.8	30		1080	10.8	27		1080	10.8	23		1080	10.8	15
1081	10.81	28		1081	10.81	18		1081	10.81	30		1081	10.81	22		1081	10.81	30
1082	10.82	39		1082	10.82	27		1082	10.82	24		1082	10.82	28		1082	10.82	29
1083	10.83	29		1083	10.83	26		1083	10.83	25		1083	10.83	29		1083	10.83	28
1084	10.84	25		1084	10.84	32		1084	10.84	24		1084	10.84	20		1084	10.84	24
1085	10.85	30		1085	10.85	31		1085	10.85	30		1085	10.85	25		1085	10.85	32
1086	10.86	28		1086	10.86	21		1086	10.86	31		1086	10.86	28		1086	10.86	24
1087	10.87	24		1087	10.87	28		1087	10.87	32		1087	10.87	33		1087	10.87	28
1088	10.88	28		1088	10.88	26		1088	10.88	27		1088	10.88	35		1088	10.88	37
1089	10.89	29		1089	10.89	20		1089	10.89	24		1089	10.89	25		1089	10.89	23
1090	10.9	25		1090	10.9	26		1090	10.9	22		1090	10.9	28		1090	10.9	31
1091	10.91	29		1091	10.91	32		1091	10.91	22		1091	10.91	24		1091	10.91	31
1092	10.92	22		1092	10.92	27		1092	10.92	28		1092	10.92	22		1092	10.92	20
1093	10.93	26		1093	10.93	26		1093	10.93	32		1093	10.93	35		1093	10.93	28
1094	10.94	27		1094	10.94	24		1094	10.94	35		1094	10.94	23		1094	10.94	23
1095	10.95	25		1095	10.95	24		1095	10.95	22		1095	10.95	29		1095	10.95	23
1096	10.96	25		1096	10.96	25		1096	10.96	30		1096	10.96	24		1096	10.96	24
1097	10.97	22		1097	10.97	26		1097	10.97	24		1097	10.97	22		1097	10.97	21
1098	10.98	27		1098	10.98	33		1098	10.98	20		1098	10.98	26		1098	10.98	27
1099	10.99	17		1099	10.99	25		1099	10.99	24		1099	10.99	18		1099	10.99	29
1100	11	26		1100	11	21		1100	11	30		1100	11	33		1100	11	27
1101	11.01	35		1101	11.01	35		1101	11.01	34		1101	11.01	24		1101	11.01	26
1102	11.02	20		1102	11.02	30		1102	11.02	28		1102	11.02	27		1102	11.02	29
1103	11.03	28		1103	11.03	27		1103	11.03	33		1103	11.03	22		1103	11.03	35
1104	11.04	23		1104	11.04	26		1104	11.04	31		1104	11.04	28		1104	11.04	19
1105	11.05	20		1105	11.05	34		1105	11.05	24		1105	11.05	21		1105	11.05	26
1106	11.06	27		1106	11.06	24		1106	11.06	22		1106	11.06	15		1106	11.06	19
1107	11.07	17		1107	11.07	22		1107	11.07	14		1107	11.07	23		1107	11.07	29
1108	11.08	23		1108	11.08	21		1108	11.08	26		1108	11.08	34		1108	11.08	24
1109	11.09	27		1109	11.09	21		1109	11.09	31		1109	11.09	32		1109	11.09	29
1110	11.1	21		1110	11.1	37		1110	11.1	28		1110	11.1	26		1110	11.1	20
1111	11.11	24		1111	11.11	32		1111	11.11	30		1111	11.11	24		1111	11.11	27
1112	11.12	24		1112	11.12	19		1112	11.12	25		1112	11.12	30		1112	11.12	27
1113	11.13	30		1113	11.13	26		1113	11.13	25		1113	11.13	31		1113	11.13	20
1114	11.14	20		1114	11.14	30		1114	11.14	26		1114	11.14	20		1114	11.14	23
1115	11.15	22		1115	11.15	21		1115	11.15	25		1115	11.15	42		1115	11.15	17
1116	11.16	26		1116	11.16	22		1116	11.16	34		1116	11.16	21		1116	11.16	28
1117	11.17	25		1117	11.17	27		1117	11.17	30		1117	11.17	28		1117	11.17	27
1118	11.18	22		1118	11.18	27		1118	11.18	25		1118	11.18	18		1118	11.18	24
1119	11.19	30		1119	11.19	21		1119	11.19	23		1119	11.19	30		1119	11.19	26
1120	11.2	19		1120	11.2	19		1120	11.2	24		1120	11.2	27		1120	11.2	29
1121	11.21	33		1121	11.21	22		1121	11.21	17		1121	11.21	36		1121	11.21	31
1122	11.22	17		1122	11.22	23		1122	11.22	30		1122	11.22	27		1122	11.22	27
1123	11.23	26		1123	11.23	35		1123	11.23	17		1123	11.23	41		1123	11.23	21
1124	11.24	22		1124	11.24	18		1124	11.24	23		1124	11.24	20		1124	11.24	30
1125	11.25	25		1125	11.25	22		1125	11.25	26		1125	11.25	13		1125	11.25	33
1126	11.26	23		1126	11.26	24		1126	11.26	16		1126	11.26	25		1126	11.26	26
1127	11.27	27		1127	11.27	20		1127	11.27	25		1127	11.27	26		1127	11.27	25
1128	11.28	20		1128	11.28	27		1128	11.28	16		1128	11.28	19		1128	11.28	18
1129	11.29	17		1129	11.29	17		1129	11.29	21		1129	11.29	20		1129	11.29	19
1130	11.3	33		1130	11.3	21		1130	11.3	20		1130	11.3	30		1130	11.3	23
1131	11.31	32		1131	11.31	18		1131	11.31	20		1131	11.31	19		1131	11.31	23
1132	11.32	19		1132	11.32	23		1132	11.32	23		1132	11.32	29		1132	11.32	31
1133	11.33	27		1133	11.33	23		1133	11.33	23		1133	11.33	14		1133	11.33	21
1134	11.34	29		1134	11.34	21		1134	11.34	25		1134	11.34	26		1134	11.34	26
1135	11.35	26		1135	11.35	30		1135	11.35	24		1135	11.35	23		1135	11.35	18
1136	11.36	26		1136	11.36	16		1136	11.36	27		1136	11.36	25		1136	11.36	20
1137	11.37	13		1137	11.37	23		1137	11.37	21		1137	11.37	22		1137	11.37	30
1138	11.38	24		1138	11.38	24		1138	11.38	21		1138	11.38	22		1138	11.38	18
1139	11.39	22		1139	11.39	11		1139	11.39	17		1139	11.39	23		1139	11.39	19
1140	11.4	27		1140	11.4	19		1140	11.4	22		1140	11.4	29		1140	11.4	35
1141	11.41	18		1141	11.41	14		1141	11.41	25		1141	11.41	20		1141	11.41	25
1142	11.42	22		1142	11.42	25		1142	11.42	28		1142	11.42	21		1142	11.42	19
1143	11.43	33		1143	11.43	24		1143	11.43	20		1143	11.43	22		1143	11.43	24
1144	11.44	27		1144	11.44	30		1144	11.44	19		1144	11.44	25		1144	11.44	27
1145	11.45	19		1145	11.45	25		1145	11.45	16		1145	11.45	22		1145	11.45	15
1146	11.46	15		1146	11.46	19		1146	11.46	17		1146	11.46	18		1146	11.46	29
1147	11.47	31		1147	11.47	20		1147	11.47	20		1147	11.47	26		1147	11.47	25
1148	11.48	17		1148	11.48	26		1148	11.48	24		1148	11.48	27		1148	11.48	16
1149	11.49	17		1149	11.49	29		1149	11.49	23		1149	11.49	21		1149	11.49	16
1150	11.5	27		1150	11.5	19		1150	11.5	15		1150	11.5	16		1150	11.5	13
1151	11.51	28		1151	11.51	25		1151	11.51	17		1151	11.51	24		1151	11.51	21
1152	11.52	24		1152	11.52	30		1152	11.52	20		1152	11.52	13		1152	11.52	18
1153	11.53	21		1153	11.53	20		1153	11.53	22		1153	11.53	20		1153	11.53	12
1154	11.54	18		1154	11.54	21		1154	11.54	19		1154	11.54	26		1154	11.54	21
1155	11.55	13		1155	11.55	26		1155	11.55	26		1155	11.55	23		1155	11.55	19
1156	11.56	22		1156	11.56	21		1156	11.56	18		1156	11.56	23		1156	11.56	27
1157	11.57	23		1157	11.57	18		1157	11.57	23		1157	11.57	15		1157	11.57	25
1158	11.58	28		1158	11.58	18		1158	11.58	24		1158	11.58	23		1158	11.58	16
1159	11.59	26		1159	11.59	21		1159	11.59	19		1159	11.59	28		1159	11.59	15
1160	11.6	27		1160	11.6	25		1160	11.6	18		1160	11.6	20		1160	11.6	21
1161	11.61	27		1161	11.61	31		1161	11.61	25		1161	11.61	21		1161	11.61	22
1162	11.62	23		1162	11.62	19		1162	11.62	21		1162	11.62	15		1162	11.62	20
1163	11.63	20		1163	11.63	23		1163	11.63	32		1163	11.63	23		1163	11.63	17
1164	11.64	23		1164	11.64	17		1164	11.64	23		1164	11.64	21		1164	11.64	16
1165	11.65	20		1165	11.65	23		1165	11.65	21		1165	11.65	13		1165	11.65	25
1166	11.66	18		1166	11.66	29		1166	11.66	15		1166	11.66	22		1166	11.66	21
1167	11.67	17		1167	11.67	23		1167	11.67	27		1167	11.67	14		1167	11.67	19
1168	11.68	19		1168	11.68	19		1168	11.68	19		1168	11.68	21		1168	11.68	24
1169	11.69	24		1169	11.69	18		1169	11.69	23		1169	11.69	24		1169	11.69	18
1170	11.7	22		1170	11.7	24		1170	11.7	23		1170	11.7	29		1170	11.7	13
1171	11.71	17		1171	11.71	12		1171	11.71	26		1171	11.71	18		1171	11.71	21
1172	11.72	21		1172	11.72	23		1172	11.72	20		1172	11.72	25		1172	11.72	22
1173	11.73	23		1173	11.73	19		1173	11.73	22		1173	11.73	25		1173	11.73	22
1174	11.74	23		1174	11.74	20		1174	11.74	26		1174	11.74	27		1174	11.74	25
1175	11.75	29		1175	11.75	22		1175	11.75	22		1175	11.75	23		1175	11.75	22
1176	11.76	14		1176	11.76	25		1176	11.76	25		1176	11.76	17		1176	11.76	14
1177	11.77	25		1177	11.77	10		1177	11.77	20		1177	11.77	20		1177	11.77	24
1178	11.78	16		1178	11.78	18		1178	11.78	20		1178	11.78	23		1178	11.78	23
1179	11.79	18		1179	11.79	13		1179	11.79	27		1179	11.79	20		1179	11.79	22
1180	11.8	19		1180	11.8	20		1180	11.8	31		1180	11.8	17		1180	11.8	22
1181	11.81	15		1181	11.81	20		1181	11.81	19		1181	11.81	12		1181	11.81	18
1182	11.82	15		1182	11.82	19		1182	11.82	16		1182	11.82	27		1182	11.82	19
1183	11.83	20		1183	11.83	21		1183	11.83	27		1183	11.83	28		1183	11.83	16
1184	11.84	14		1184	11.84	16		1184	11.84	20		1184	11.84	22		1184	11.84	23
1185	11.85	19		1185	11.85	20		1185	11.85	18		1185	11.85	20		1185	11.85	19
1186	11.86	20		1186	11.86	18		1186	11.86	24		1186	11.86	28		1186	11.86	24
1187	11.87	18		1187	11.87	23		1187	11.87	15		1187	11.87	18		1187	11.87	15
1188	11.88	16		1188	11.88	20		1188	11.88	25		1188	11.88	14		1188	11.88	18
1189	11.89	21		1189	11.89	20		1189	11.89	15		1189	11.89	12		1189	11.89	23
1190	11.9	23		1190	11.9	30		1190	11.9	26		1190	11.9	18		1190	11.9	20
1191	11.91	20		1191	11.91	20		1191	11.91	17		1191	11.91	17		1191	11.91	11
1192	11.92	13		1192	11.92	12		1192	11.92	22		1192	11.92	11		1192	11.92	17
1193	11.93	17		1193	11.93	23		1193	11.93	28		1193	11.93	19		1193	11.93	13
1194	11.94	16		1194	11.94	16		1194	11.94	14		1194	11.94	22		1194	11.94	21
1195	11.95	20		1195	11.95	17		1195	11.95	16		1195	11.95	28		1195	11.95	22
1196	11.96	18		1196	11.96	13		1196	11.96	15		1196	11.96	11		1196	11.96	15
1197	11.97	11		1197	11.97	24		1197	11.97	24		1197	11.97	19		1197	11.97	10
1198	11.98	26		1198	11.98	19		1198	11.98	6		1198	11.98	20		1198	11.98	10
1199	11.99	15		1199	11.99	19		1199	11.99	26		1199	11.99	23		1199	11.99	18
1200	12	16		1200	12	14		1200	12	23		1200	12	19		1200	12	15
1201	12.01	10		1201	12.01	25		1201	12.01	13		1201	12.01	17		1201	12.01	20
1202	12.02	20		1202	12.02	17		1202	12.02	25		1202	12.02	17		1202	12.02	16
1203	12.03	16		1203	12.03	22		1203	12.03	19		1203	12.03	17		1203	12.03	12
1204	12.04	18		1204	12.04	22		1204	12.04	18		1204	12.04	16		1204	12.04	18
1205	12.05	15		1205	12.05	14		1205	12.05	17		1205	12.05	19		1205	12.05	22
1206	12.06	19		1206	12.06	16		1206	12.06	19		1206	12.06	21		1206	12.06	21
1207	12.07	10		1207	12.07	19		1207	12.07	23		1207	12.07	20		1207	12.07	15
1208	12.08	22		1208	12.08	23		1208	12.08	20		1208	12.08	18		1208	12.08	15
1209	12.09	15		1209	12.09	6		1209	12.09	23		1209	12.09	17		1209	12.09	22
1210	12.1	17		1210	12.1	11		1210	12.1	13		1210	12.1	17		1210	12.1	16
1211	12.11	25		1211	12.11	13		1211	12.11	18		1211	12.11	23		1211	12.11	15
1212	12.12	18		1212	12.12	14		1212	12.12	23		1212	12.12	24		1212	12.12	12
1213	12.13	14		1213	12.13	14		1213	12.13	16		1213	12.13	18		1213	12.13	10
1214	12.14	19		1214	12.14	11		1214	12.14	17		1214	12.14	20		1214	12.14	20
1215	12.15	21		1215	12.15	15		1215	12.15	17		1215	12.15	20		1215	12.15	17
1216	12.16	17		1216	12.16	14		1216	12.16	13		1216	12.16	18		1216	12.16	12
1217	12.17	14		1217	12.17	19		1217	12.17	22		1217	12.17	18		1217	12.17	22
1218	12.18	21		1218	12.18	12		1218	12.18	17		1218	12.18	18		1218	12.18	23
1219	12.19	12		1219	12.19	25		1219	12.19	29		1219	12.19	14		1219	12.19	26
1220	12.2	15		1220	12.2	17		1220	12.2	19		1220	12.2	26		1220	12.2	25
1221	12.21	17		1221	12.21	8		1221	12.21	16		1221	12.21	15		1221	12.21	21
1222	12.22	11		1222	12.22	15		1222	12.22	22		1222	12.22	14		1222	12.22	14
1223	12.23	18		1223	12.23	25		1223	12.23	17		1223	12.23	20		1223	12.23	23
1224	12.24	19		1224	12.24	12		1224	12.24	14		1224	12.24	13		1224	12.24	13
1225	12.25	11		1225	12.25	13		1225	12.25	18		1225	12.25	28		1225	12.25	25
1226	12.26	14		1226	12.26	20		1226	12.26	19		1226	12.26	18		1226	12.26	17
1227	12.27	17		1227	12.27	20		1227	12.27	11		1227	12.27	14		1227	12.27	11
1228	12.28	15		1228	12.28	11		1228	12.28	9		1228	12.28	14		1228	12.28	15
1229	12.29	22		1229	12.29	15		1229	12.29	7		1229	12.29	18		1229	12.29	10
1230	12.3	10		1230	12.3	15		1230	12.3	9		1230	12.3	14		1230	12.3	18
1231	12.31	20		1231	12.31	12		1231	12.31	19		1231	12.31	14		1231	12.31	14
1232	12.32	18		1232	12.32	19		1232	12.32	15		1232	12.32	13		1232	12.32	17
1233	12.33	22		1233	12.33	23		1233	12.33	14		1233	12.33	15		1233	12.33	9
1234	12.34	16		1234	12.34	9		1234	12.34	14		1234	12.34	16		1234	12.34	16
1235	12.35	27		1235	12.35	16		1235	12.35	23		1235	12.35	21		1235	12.35	20
1236	12.36	12		1236	12.36	14		1236	12.36	22		1236	12.36	11		1236	12.36	17
1237	12.37	12		1237	12.37	11		1237	12.37	13		1237	12.37	11		1237	12.37	11
1238	12.38	12		1238	12.38	13		1238	12.38	17		1238	12.38	18		1238	12.38	16
1239	12.39	13		1239	12.39	13		1239	12.39	14		1239	12.39	21		1239	12.39	14
1240	12.4	15		1240	12.4	18		1240	12.4	13		1240	12.4	13		1240	12.4	15
1241	12.41	12		1241	12.41	11		1241	12.41	15		1241	12.41	22		1241	12.41	16
1242	12.42	16		1242	12.42	12		1242	12.42	19		1242	12.42	14		1242	12.42	15
1243	12.43	13		1243	12.43	12		1243	12.43	14		1243	12.43	20		1243	12.43	20
1244	12.44	12		1244	12.44	15		1244	12.44	20		1244	12.44	11		1244	12.44	21
1245	12.45	19		1245	12.45	16		1245	12.45	19		1245	12.45	10		1245	12.45	11
1246	12.46	12		1246	12.46	14		1246	12.46	13		1246	12.46	22		1246	12.46	22
1247	12.47	15		1247	12.47	11		1247	12.47	13		1247	12.47	12		1247	12.47	15
1248	12.48	14		1248	12.48	19		1248	12.48	16		1248	12.48	15		1248	12.48	21
1249	12.49	17		1249	12.49	12		1249	12.49	8		1249	12.49	13		1249	12.49	17
1250	12.5	13		1250	12.5	13		1250	12.5	14		1250	12.5	22		1250	12.5	25
1251	12.51	17		1251	12.51	12		1251	12.51	14		1251	12.51	15		1251	12.51	16
1252	12.52	11		1252	12.52	23		1252	12.52	20		1252	12.52	19		1252	12.52	16
1253	12.53	10		1253	12.53	14		1253	12.53	12		1253	12.53	10		1253	12.53	18
1254	12.54	13		1254	12.54	16		1254	12.54	16		1254	12.54	7		1254	12.54	16
1255	12.55	16		1255	12.55	18		1255	12.55	16		1255	12.55	16		1255	12.55	9
1256	12.56	15		1256	12.56	10		1256	12.56	9		1256	12.56	14		1256	12.56	17
1257	12.57	12		1257	12.57	15		1257	12.57	8		1257	12.57	14		1257	12.57	13
1258	12.58	16		1258	12.58	13		1258	12.58	11		1258	12.58	24		1258	12.58	18
1259	12.59	11		1259	12.59	15		1259	12.59	11		1259	12.59	13		1259	12.59	16
1260	12.6	10		1260	12.6	12		1260	12.6	20		1260	12.6	19		1260	12.6	16
1261	12.61	16		1261	12.61	27		1261	12.61	13		1261	12.61	15		1261	12.61	17
1262	12.62	13		1262	12.62	18		1262	12.62	15		1262	12.62	14		1262	12.62	12
1263	12.63	11		1263	12.63	14		1263	12.63	16		1263	12.63	10		1263	12.63	7
1264	12.64	11		1264	12.64	20		1264	12.64	20		1264	12.64	10		1264	12.64	16
1265	12.65	11		1265	12.65	10		1265	12.65	20		1265	12.65	13		1265	12.65	16
1266	12.66	8		1266	12.66	14		1266	12.66	12		1266	12.66	16		1266	12.66	12
1267	12.67	13		1267	12.67	24		1267	12.67	12		1267	12.67	8		1267	12.67	18
1268	12.68	16		1268	12.68	22		1268	12.68	17		1268	12.68	19		1268	12.68	18
1269	12.69	9		1269	12.69	13		1269	12.69	12		1269	12.69	14		1269	12.69	11
1270	12.7	9		1270	12.7	17		1270	12.7	17		1270	12.7	10		1270	12.7	14
1271	12.71	10		1271	12.71	16		1271	12.71	15		1271	12.71	15		1271	12.71	21
1272	12.72	17		1272	12.72	18		1272	12.72	7		1272	12.72	10		1272	12.72	15
1273	12.73	18		1273	12.73	10		1273	12.73	16		1273	12.73	19		1273	12.73	13
1274	12.74	11		1274	12.74	13		1274	12.74	10		1274	12.74	13		1274	12.74	15
1275	12.75	12		1275	12.75	12		1275	12.75	19		1275	12.75	14		1275	12.75	19
1276	12.76	15		1276	12.76	13		1276	12.76	9		1276	12.76	7		1276	12.76	11
1277	12.77	8		1277	12.77	9		1277	12.77	16		1277	12.77	8		1277	12.77	13
1278	12.78	15		1278	12.78	16		1278	12.78	12		1278	12.78	14		1278	12.78	9
1279	12.79	12		1279	12.79	16		1279	12.79	15		1279	12.79	18		1279	12.79	8
1280	12.8	12		1280	12.8	16		1280	12.8	9		1280	12.8	12		1280	12.8	13
1281	12.81	12		1281	12.81	21		1281	12.81	20		1281	12.81	12		1281	12.81	8
1282	12.82	10		1282	12.82	15		1282	12.82	17		1282	12.82	17		1282	12.82	10
1283	12.83	9		1283	12.83	12		1283	12.83	16		1283	12.83	15		1283	12.83	16
1284	12.84	12		1284	12.84	21		1284	12.84	10		1284	12.84	13		1284	12.84	15
1285	12.85	13		1285	12.85	14		1285	12.85	16		1285	12.85	15		1285	12.85	17
1286	12.86	15		1286	12.86	11		1286	12.86	10		1286	12.86	13		1286	12.86	18
1287	12.87	6		1287	12.87	11		1287	12.87	12		1287	12.87	7		1287	12.87	8
1288	12.88	10		1288	12.88	11		1288	12.88	10		1288	12.88	9		1288	12.88	16
1289	12.89	12		1289	12.89	11		1289	12.89	7		1289	12.89	15		1289	12.89	13
1290	12.9	10		1290	12.9	10		1290	12.9	14		1290	12.9	18		1290	12.9	11
1291	12.91	5		1291	12.91	11		1291	12.91	14		1291	12.91	8		1291	12.91	11
1292	12.92	10		1292	12.92	10		1292	12.92	9		1292	12.92	9		1292	12.92	15
1293	12.93	12		1293	12.93	15		1293	12.93	16		1293	12.93	18		1293	12.93	18
1294	12.94	11		1294	12.94	13		1294	12.94	15		1294	12.94	10		1294	12.94	14
1295	12.95	6		1295	12.95	14		1295	12.95	14		1295	12.95	4		1295	12.95	13
1296	12.96	11		1296	12.96	8		1296	12.96	8		1296	12.96	19		1296	12.96	16
1297	12.97	12		1297	12.97	15		1297	12.97	6		1297	12.97	13		1297	12.97	8
1298	12.98	11		1298	12.98	13		1298	12.98	15		1298	12.98	13		1298	12.98	10
1299	12.99	6		1299	12.99	9		1299	12.99	14		1299	12.99	11		1299	12.99	16
1300	13	13		1300	13	8		1300	13	12		1300	13	15		1300	13	12
1301	13.01	14		1301	13.01	14		1301	13.01	9		1301	13.01	12		1301	13.01	17
1302	13.02	8		1302	13.02	9		1302	13.02	16		1302	13.02	18		1302	13.02	13
1303	13.03	14		1303	13.03	9		1303	13.03	16		1303	13.03	13		1303	13.03	12
1304	13.04	12		1304	13.04	11		1304	13.04	8		1304	13.04	15		1304	13.04	18
1305	13.05	10		1305	13.05	18		1305	13.05	11		1305	13.05	8		1305	13.05	9
1306	13.06	11		1306	13.06	10		1306	13.06	13		1306	13.06	14		1306	13.06	15
1307	13.07	14		1307	13.07	11		1307	13.07	14		1307	13.07	14		1307	13.07	11
1308	13.08	17		1308	13.08	9		1308	13.08	17		1308	13.08	15		1308	13.08	9
1309	13.09	17		1309	13.09	12		1309	13.09	11		1309	13.09	11		1309	13.09	13
1310	13.1	13		1310	13.1	10		1310	13.1	5		1310	13.1	12		1310	13.1	19
1311	13.11	10		1311	13.11	7		1311	13.11	11		1311	13.11	10		1311	13.11	8
1312	13.12	9		1312	13.12	13		1312	13.12	10		1312	13.12	11		1312	13.12	14
1313	13.13	17		1313	13.13	7		1313	13.13	6		1313	13.13	13		1313	13.13	16
1314	13.14	11		1314	13.14	5		1314	13.14	10		1314	13.14	7		1314	13.14	12
1315	13.15	8		1315	13.15	12		1315	13.15	10		1315	13.15	16		1315	13.15	10
1316	13.16	9		1316	13.16	14		1316	13.16	10		1316	13.16	11		1316	13.16	13
1317	13.17	13		1317	13.17	13		1317	13.17	22		1317	13.17	10		1317	13.17	14
1318	13.18	8		1318	13.18	10		1318	13.18	12		1318	13.18	9		1318	13.18	13
1319	13.19	11		1319	13.19	5		1319	13.19	11		1319	13.19	9		1319	13.19	12
1320	13.2	11		1320	13.2	9		1320	13.2	12		1320	13.2	13		1320	13.2	9
1321	13.21	12		1321	13.21	12		1321	13.21	11		1321	13.21	14		1321	13.21	8
1322	13.22	9		1322	13.22	13		1322	13.22	12		1322	13.22	10		1322	13.22	11
1323	13.23	9		1323	13.23	5		1323	13.23	17		1323	13.23	8		1323	13.23	17
1324	13.24	14		1324	13.24	15		1324	13.24	15		1324	13.24	9		1324	13.24	14
1325	13.25	12		1325	13.25	12		1325	13.25	6		1325	13.25	9		1325	13.25	14
1326	13.26	12		1326	13.26	9		1326	13.26	15		1326	13.26	13		1326	13.26	13
1327	13.27	9		1327	13.27	15		1327	13.27	13		1327	13.27	9		1327	13.27	10
1328	13.28	14		1328	13.28	15		1328	13.28	9		1328	13.28	11		1328	13.28	9
1329	13.29	13		1329	13.29	13		1329	13.29	4		1329	13.29	5		1329	13.29	17
1330	13.3	13		1330	13.3	9		1330	13.3	10		1330	13.3	12		1330	13.3	14
1331	13.31	8		1331	13.31	12		1331	13.31	12		1331	13.31	11		1331	13.31	4
1332	13.32	14		1332	13.32	17		1332	13.32	9		1332	13.32	10		1332	13.32	8
1333	13.33	9		1333	13.33	20		1333	13.33	9		1333	13.33	7		1333	13.33	11
1334	13.34	5		1334	13.34	11		1334	13.34	9		1334	13.34	9		1334	13.34	10
1335	13.35	3		1335	13.35	4		1335	13.35	10		1335	13.35	13		1335	13.35	10
1336	13.36	10		1336	13.36	10		1336	13.36	14		1336	13.36	9		1336	13.36	4
1337	13.37	6		1337	13.37	10		1337	13.37	10		1337	13.37	6		1337	13.37	3
1338	13.38	4		1338	13.38	11		1338	13.38	12		1338	13.38	12		1338	13.38	8
1339	13.39	8		1339	13.39	7		1339	13.39	11		1339	13.39	7		1339	13.39	12
1340	13.4	8		1340	13.4	7		1340	13.4	10		1340	13.4	12		1340	13.4	8
1341	13.41	8		1341	13.41	13		1341	13.41	14		1341	13.41	11		1341	13.41	8
1342	13.42	6		1342	13.42	8		1342	13.42	5		1342	13.42	13		1342	13.42	9
1343	13.43	8		1343	13.43	9		1343	13.43	9		1343	13.43	11		1343	13.43	9
1344	13.44	4		1344	13.44	6		1344	13.44	9		1344	13.44	7		1344	13.44	11
1345	13.45	8		1345	13.45	10		1345	13.45	10		1345	13.45	9		1345	13.45	10
1346	13.46	4		1346	13.46	10		1346	13.46	14		1346	13.46	8		1346	13.46	8
1347	13.47	13		1347	13.47	9		1347	13.47	10		1347	13.47	12		1347	13.47	13
1348	13.48	15		1348	13.48	9		1348	13.48	13		1348	13.48	5		1348	13.48	18
1349	13.49	16		1349	13.49	4		1349	13.49	12		1349	13.49	9		1349	13.49	9
1350	13.5	10		1350	13.5	11		1350	13.5	11		1350	13.5	15		1350	13.5	9
1351	13.51	10		1351	13.51	7		1351	13.51	9		1351	13.51	12		1351	13.51	6
1352	13.52	10		1352	13.52	5		1352	13.52	11		1352	13.52	9		1352	13.52	10
1353	13.53	3		1353	13.53	11		1353	13.53	14		1353	13.53	4		1353	13.53	11
1354	13.54	8		1354	13.54	8		1354	13.54	13		1354	13.54	7		1354	13.54	17
1355	13.55	11		1355	13.55	9		1355	13.55	7		1355	13.55	16		1355	13.55	4
1356	13.56	7		1356	13.56	13		1356	13.56	9		1356	13.56	11		1356	13.56	6
1357	13.57	8		1357	13.57	13		1357	13.57	9		1357	13.57	12		1357	13.57	9
1358	13.58	7		1358	13.58	9		1358	13.58	7		1358	13.58	10		1358	13.58	8
1359	13.59	8		1359	13.59	10		1359	13.59	6		1359	13.59	9		1359	13.59	9
1360	13.6	6		1360	13.6	9		1360	13.6	4		1360	13.6	7		1360	13.6	11
1361	13.61	5		1361	13.61	10		1361	13.61	9		1361	13.61	8		1361	13.61	6
1362	13.62	10		1362	13.62	9		1362	13.62	7		1362	13.62	13		1362	13.62	13
1363	13.63	11		1363	13.63	7		1363	13.63	11		1363	13.63	5		1363	13.63	9
1364	13.64	9		1364	13.64	9		1364	13.64	14		1364	13.64	5		1364	13.64	8
1365	13.65	12		1365	13.65	10		1365	13.65	13		1365	13.65	16		1365	13.65	6
1366	13.66	11		1366	13.66	7		1366	13.66	7		1366	13.66	10		1366	13.66	9
1367	13.67	7		1367	13.67	6		1367	13.67	4		1367	13.67	7		1367	13.67	11
1368	13.68	8		1368	13.68	3		1368	13.68	4		1368	13.68	12		1368	13.68	7
1369	13.69	11		1369	13.69	10		1369	13.69	12		1369	13.69	12		1369	13.69	7
1370	13.7	6		1370	13.7	8		1370	13.7	7		1370	13.7	8		1370	13.7	6
1371	13.71	6		1371	13.71	10		1371	13.71	3		1371	13.71	10		1371	13.71	11
1372	13.72	9		1372	13.72	10		1372	13.72	12		1372	13.72	10		1372	13.72	7
1373	13.73	7		1373	13.73	4		1373	13.73	12		1373	13.73	11		1373	13.73	10
1374	13.74	10		1374	13.74	5		1374	13.74	16		1374	13.74	4		1374	13.74	7
1375	13.75	7		1375	13.75	7		1375	13.75	6		1375	13.75	5		1375	13.75	9
1376	13.76	13		1376	13.76	8		1376	13.76	6		1376	13.76	3		1376	13.76	8
1377	13.77	9		1377	13.77	8		1377	13.77	8		1377	13.77	10		1377	13.77	6
1378	13.78	4		1378	13.78	4		1378	13.78	4		1378	13.78	6		1378	13.78	11
1379	13.79	10		1379	13.79	8		1379	13.79	8		1379	13.79	8		1379	13.79	4
1380	13.8	10		1380	13.8	8		1380	13.8	3		1380	13.8	10		1380	13.8	6
1381	13.81	9		1381	13.81	2		1381	13.81	4		1381	13.81	5		1381	13.81	5
1382	13.82	10		1382	13.82	5		1382	13.82	13		1382	13.82	7		1382	13.82	10
1383	13.83	9		1383	13.83	7		1383	13.83	6		1383	13.83	8		1383	13.83	6
1384	13.84	4		1384	13.84	7		1384	13.84	8		1384	13.84	9		1384	13.84	10
1385	13.85	8		1385	13.85	13		1385	13.85	1		1385	13.85	4		1385	13.85	9
1386	13.86	8		1386	13.86	10		1386	13.86	3		1386	13.86	8		1386	13.86	8
1387	13.87	7		1387	13.87	10		1387	13.87	5		1387	13.87	7		1387	13.87	7
1388	13.88	3		1388	13.88	6		1388	13.88	5		1388	13.88	12		1388	13.88	5
1389	13.89	12		1389	13.89	10		1389	13.89	9		1389	13.89	9		1389	13.89	6
1390	13.9	4		1390	13.9	8		1390	13.9	4		1390	13.9	18		1390	13.9	10
1391	13.91	6		1391	13.91	7		1391	13.91	5		1391	13.91	8		1391	13.91	8
1392	13.92	10		1392	13.92	7		1392	13.92	11		1392	13.92	10		1392	13.92	3
1393	13.93	7		1393	13.93	8		1393	13.93	6		1393	13.93	7		1393	13.93	13
1394	13.94	6		1394	13.94	11		1394	13.94	7		1394	13.94	4		1394	13.94	8
1395	13.95	6		1395	13.95	4		1395	13.95	7		1395	13.95	7		1395	13.95	12
1396	13.96	3		1396	13.96	5		1396	13.96	7		1396	13.96	9		1396	13.96	9
1397	13.97	7		1397	13.97	2		1397	13.97	7		1397	13.97	3		1397	13.97	6
1398	13.98	9		1398	13.98	3		1398	13.98	8		1398	13.98	7		1398	13.98	5
1399	13.99	4		1399	13.99	7		1399	13.99	11		1399	13.99	7		1399	13.99	4
1400	14	6		1400	14	5		1400	14	6		1400	14	1		1400	14	3
1401	14.01	5		1401	14.01	7		1401	14.01	6		1401	14.01	5		1401	14.01	7
1402	14.02	5		1402	14.02	2		1402	14.02	4		1402	14.02	7		1402	14.02	6
1403	14.03	5		1403	14.03	7		1403	14.03	7		1403	14.03	4		1403	14.03	3
1404	14.04	3		1404	14.04	2		1404	14.04	5		1404	14.04	13		1404	14.04	3
1405	14.05	5		1405	14.05	3		1405	14.05	6		1405	14.05	6		1405	14.05	11
1406	14.06	7		1406	14.06	9		1406	14.06	3		1406	14.06	4		1406	14.06	8
1407	14.07	8		1407	14.07	5		1407	14.07	2		1407	14.07	6		1407	14.07	10
1408	14.08	10		1408	14.08	5		1408	14.08	4		1408	14.08	5		1408	14.08	9
1409	14.09	7		1409	14.09	8		1409	14.09	6		1409	14.09	8		1409	14.09	8
1410	14.1	4		1410	14.1	8		1410	14.1	6		1410	14.1	5		1410	14.1	8
1411	14.11	6		1411	14.11	7		1411	14.11	10		1411	14.11	6		1411	14.11	1
1412	14.12	8		1412	14.12	5		1412	14.12	6		1412	14.12	3		1412	14.12	4
1413	14.13	6		1413	14.13	3		1413	14.13	3		1413	14.13	3		1413	14.13	4
1414	14.14	8		1414	14.14	6		1414	14.14	7		1414	14.14	8		1414	14.14	6
1415	14.15	4		1415	14.15	3		1415	14.15	11		1415	14.15	3		1415	14.15	4
1416	14.16	6		1416	14.16	6		1416	14.16	6		1416	14.16	5		1416	14.16	4
1417	14.17	6		1417	14.17	2		1417	14.17	5		1417	14.17	5		1417	14.17	5
1418	14.18	8		1418	14.18	3		1418	14.18	7		1418	14.18	5		1418	14.18	3
1419	14.19	8		1419	14.19	3		1419	14.19	7		1419	14.19	6		1419	14.19	4
1420	14.2	3		1420	14.2	6		1420	14.2	4		1420	14.2	9		1420	14.2	3
1421	14.21	7		1421	14.21	4		1421	14.21	6		1421	14.21	6		1421	14.21	3
1422	14.22	8		1422	14.22	1		1422	14.22	3		1422	14.22	5		1422	14.22	5
1423	14.23	6		1423	14.23	4		1423	14.23	8		1423	14.23	4		1423	14.23	4
1424	14.24	6		1424	14.24	6		1424	14.24	1		1424	14.24	9		1424	14.24	6
1425	14.25	5		1425	14.25	6		1425	14.25	3		1425	14.25	10		1425	14.25	10
1426	14.26	5		1426	14.26	3		1426	14.26	4		1426	14.26	4		1426	14.26	4
1427	14.27	6		1427	14.27	7		1427	14.27	3		1427	14.27	1		1427	14.27	3
1428	14.28	6		1428	14.28	8		1428	14.28	5		1428	14.28	6		1428	14.28	6
1429	14.29	3		1429	14.29	9		1429	14.29	6		1429	14.29	5		1429	14.29	4
1430	14.3	6		1430	14.3	6		1430	14.3	2		1430	14.3	5		1430	14.3	2
1431	14.31	7		1431	14.31	6		1431	14.31	2		1431	14.31	4		1431	14.31	2
1432	14.32	7		1432	14.32	11		1432	14.32	7		1432	14.32	3		1432	14.32	2
1433	14.33	6		1433	14.33	4		1433	14.33	4		1433	14.33	3		1433	14.33	4
1434	14.34	6		1434	14.34	5		1434	14.34	7		1434	14.34	3		1434	14.34	3
1435	14.35	3		1435	14.35	3		1435	14.35	1		1435	14.35	4		1435	14.35	3
1436	14.36	3		1436	14.36	7		1436	14.36	7		1436	14.36	4		1436	14.36	4
1437	14.37	2		1437	14.37	6		1437	14.37	6		1437	14.37	5		1437	14.37	7
1438	14.38	4		1438	14.38	6		1438	14.38	3		1438	14.38	7		1438	14.38	1
1439	14.39	3		1439	14.39	5		1439	14.39	4		1439	14.39	4		1439	14.39	3
1440	14.4	4		1440	14.4	2		1440	14.4	4		1440	14.4	3		1440	14.4	3
1441	14.41	3		1441	14.41	3		1441	14.41	4		1441	14.41	1		1441	14.41	1
1442	14.42	4		1442	14.42	6		1442	14.42	4		1442	14.42	4		1442	14.42	8
1443	14.43	6		1443	14.43	5		1443	14.43	4		1443	14.43	1		1443	14.43	4
1444	14.44	6		1444	14.44	3		1444	14.44	2		1444	14.44	6		1444	14.44	3
1445	14.45	5		1445	14.45	4		1445	14.45	2		1445	14.45	2		1445	14.45	6
1446	14.46	4		1446	14.46	2		1446	14.46	3		1446	14.46	8		1446	14.46	8
1447	14.47	5		1447	14.47	6		1447	14.47	3		1447	14.47	2		1447	14.47	2
1448	14.48	6		1448	14.48	2		1448	14.48	5		1448	14.48	7		1448	14.48	5
1449	14.49	4		1449	14.49	2		1449	14.49	5		1449	14.49	4		1449	14.49	5
1450	14.5	5		1450	14.5	1		1450	14.5	6		1450	14.5	3		1450	14.5	5
1451	14.51	1		1451	14.51	2		1451	14.51	5		1451	14.51	7		1451	14.51	2
1452	14.52	2		1452	14.52	8		1452	14.52	1		1452	14.52	2		1452	14.52	2
1453	14.53	2		1453	14.53	3		1453	14.53	2		1453	14.53	4		1453	14.53	5
1454	14.54	5		1454	14.54	2		1454	14.54	4		1454	14.54	3		1454	14.54	6
1455	14.55	3		1455	14.55	4		1455	14.55	6		1455	14.55	2		1455	14.55	6
1456	14.56	4		1456	14.56	2		1456	14.56	5		1456	14.56	4		1456	14.56	6
1457	14.57	5		1457	14.57	6		1457	14.57	4		1457	14.57	1		1457	14.57	4
1458	14.58	3		1458	14.58	6		1458	14.58	2		1458	14.58	3		1458	14.58	4
1459	14.59	2		1459	14.59	10		1459	14.59	3		1459	14.59	4		1459	14.59	1
1460	14.6	5		1460	14.6	5		1460	14.6	3		1460	14.6	2		1460	14.6	4
1461	14.61	4		1461	14.61	5		1461	14.61	1		1461	14.61	1		1461	14.61	3
1462	14.62	4		1462	14.62	3		1462	14.62	3		1462	14.62	1		1462	14.62	2
1463	14.63	3		1463	14.63	3		1463	14.63	4		1463	14.63	5		1463	14.63	0
1464	14.64	5		1464	14.64	5		1464	14.64	7		1464	14.64	2		1464	14.64	3
1465	14.65	4		1465	14.65	6		1465	14.65	2		1465	14.65	1		1465	14.65	2
1466	14.66	4		1466	14.66	5		1466	14.66	4		1466	14.66	4		1466	14.66	1
1467	14.67	1		1467	14.67	3		1467	14.67	4		1467	14.67	2		1467	14.67	1
1468	14.68	5		1468	14.68	2		1468	14.68	2		1468	14.68	1		1468	14.68	5
1469	14.69	1		1469	14.69	7		1469	14.69	4		1469	14.69	2		1469	14.69	0
1470	14.7	6		1470	14.7	3		1470	14.7	3		1470	14.7	5		1470	14.7	0
1471	14.71	1		1471	14.71	2		1471	14.71	4		1471	14.71	2		1471	14.71	5
1472	14.72	4		1472	14.72	3		1472	14.72	3		1472	14.72	3		1472	14.72	4
1473	14.73	0		1473	14.73	6		1473	14.73	3		1473	14.73	7		1473	14.73	3
1474	14.74	1		1474	14.74	4		1474	14.74	5		1474	14.74	3		1474	14.74	5
1475	14.75	1		1475	14.75	3		1475	14.75	2		1475	14.75	2		1475	14.75	7
1476	14.76	0		1476	14.76	4		1476	14.76	3		1476	14.76	3		1476	14.76	2
1477	14.77	5		1477	14.77	2		1477	14.77	3		1477	14.77	5		1477	14.77	2
1478	14.78	2		1478	14.78	6		1478	14.78	2		1478	14.78	1		1478	14.78	1
1479	14.79	5		1479	14.79	1		1479	14.79	5		1479	14.79	4		1479	14.79	4
1480	14.8	5		1480	14.8	4		1480	14.8	2		1480	14.8	3		1480	14.8	3
1481	14.81	1		1481	14.81	3		1481	14.81	2		1481	14.81	1		1481	14.81	1
1482	14.82	1		1482	14.82	4		1482	14.82	1		1482	14.82	3		1482	14.82	2
1483	14.83	1		1483	14.83	0		1483	14.83	2		1483	14.83	0		1483	14.83	2
1484	14.84	2		1484	14.84	4		1484	14.84	6		1484	14.84	2		1484	14.84	3
1485	14.85	0		1485	14.85	2		1485	14.85	0		1485	14.85	3		1485	14.85	1
1486	14.86	3		1486	14.86	1		1486	14.86	6		1486	14.86	2		1486	14.86	4
1487	14.87	2		1487	14.87	2		1487	14.87	0		1487	14.87	3		1487	14.87	0
1488	14.88	2		1488	14.88	4		1488	14.88	5		1488	14.88	1		1488	14.88	3
1489	14.89	4		1489	14.89	4		1489	14.89	2		1489	14.89	0		1489	14.89	3
1490	14.9	1		1490	14.9	4		1490	14.9	3		1490	14.9	5		1490	14.9	1
1491	14.91	1		1491	14.91	1		1491	14.91	1		1491	14.91	3		1491	14.91	0
1492	14.92	2		1492	14.92	1		1492	14.92	2		1492	14.92	7		1492	14.92	7
1493	14.93	6		1493	14.93	2		1493	14.93	2		1493	14.93	2		1493	14.93	1
1494	14.94	0		1494	14.94	2		1494	14.94	1		1494	14.94	2		1494	14.94	2
1495	14.95	1		1495	14.95	2		1495	14.95	2		1495	14.95	1		1495	14.95	0
1496	14.96	1		1496	14.96	2		1496	14.96	1		1496	14.96	1		1496	14.96	3
1497	14.97	2		1497	14.97	2		1497	14.97	2		1497	14.97	1		1497	14.97	2
1498	14.98	1		1498	14.98	1		1498	14.98	3		1498	14.98	3		1498	14.98	8
1499	14.99	2		1499	14.99	2		1499	14.99	4		1499	14.99	1		1499	14.99	2
1500	15	6		1500	15	2		1500	15	1		1500	15	4		1500	15	1
1501	15.01	1		1501	15.01	1		1501	15.01	1		1501	15.01	1		1501	15.01	1
1502	15.02	2		1502	15.02	4		1502	15.02	1		1502	15.02	1		1502	15.02	2
1503	15.03	2		1503	15.03	1		1503	15.03	0		1503	15.03	3		1503	15.03	0
1504	15.04	1		1504	15.04	4		1504	15.04	0		1504	15.04	0		1504	15.04	2
1505	15.05	1		1505	15.05	0		1505	15.05	1		1505	15.05	1		1505	15.05	3
1506	15.06	2		1506	15.06	3		1506	15.06	3		1506	15.06	3		1506	15.06	2
1507	15.07	2		1507	15.07	2		1507	15.07	0		1507	15.07	1		1507	15.07	1
1508	15.08	3		1508	15.08	2		1508	15.08	2		1508	15.08	2		1508	15.08	2
1509	15.09	2		1509	15.09	1		1509	15.09	3		1509	15.09	2		1509	15.09	1
1510	15.1	1		1510	15.1	0		1510	15.1	2		1510	15.1	3		1510	15.1	1
1511	15.11	1		1511	15.11	2		1511	15.11	0		1511	15.11	0		1511	15.11	3
1512	15.12	1		1512	15.12	0		1512	15.12	0		1512	15.12	2		1512	15.12	1
1513	15.13	2		1513	15.13	2		1513	15.13	0		1513	15.13	0		1513	15.13	1
1514	15.14	0		1514	15.14	0		1514	15.14	1		1514	15.14	1		1514	15.14	1
1515	15.15	0		1515	15.15	0		1515	15.15	0		1515	15.15	1		1515	15.15	0
1516	15.16	3		1516	15.16	1		1516	15.16	0		1516	15.16	3		1516	15.16	0
1517	15.17	0		1517	15.17	1		1517	15.17	1		1517	15.17	3		1517	15.17	1
1518	15.18	1		1518	15.18	3		1518	15.18	0		1518	15.18	0		1518	15.18	1
1519	15.19	1		1519	15.19	2		1519	15.19	1		1519	15.19	1		1519	15.19	3
1520	15.2	1		1520	15.2	0		1520	15.2	1		1520	15.2	0		1520	15.2	0
1521	15.21	0		1521	15.21	0		1521	15.21	0		1521	15.21	1		1521	15.21	1
1522	15.22	0		1522	15.22	1		1522	15.22	0		1522	15.22	0		1522	15.22	0
1523	15.23	2		1523	15.23	0		1523	15.23	1		1523	15.23	0		1523	15.23	1
1524	15.24	1		1524	15.24	0		1524	15.24	1		1524	15.24	0		1524	15.24	1
1525	15.25	0		1525	15.25	1		1525	15.25	0		1525	15.25	1		1525	15.25	2
1526	15.26	1		1526	15.26	1		1526	15.26	1		1526	15.26	0		1526	15.26	0
1527	15.27	0		1527	15.27	0		1527	15.27	2		1527	15.27	0		1527	15.27	0
1528	15.28	2		1528	15.28	0		1528	15.28	1		1528	15.28	0		1528	15.28	2
1529	15.29	0		1529	15.29	0		1529	15.29	0		1529	15.29	0		1529	15.29	0
1530	15.3	0		1530	15.3	0		1530	15.3	1		1530	15.3	0		1530	15.3	0
1531	15.31	0		1531	15.31	0		1531	15.31	0		1531	15.31	0		1531	15.31	1
1532	15.32	0		1532	15.32	0		1532	15.32	2		1532	15.32	0		1532	15.32	0
1533	15.33	0		1533	15.33	1		1533	15.33	0		1533	15.33	1		1533	15.33	0
1534	15.34	2		1534	15.34	0		1534	15.34	0		1534	15.34	0		1534	15.34	0
1535	15.35	0		1535	15.35	0		1535	15.35	0		1535	15.35	0		1535	15.35	0
1536	15.36	0		1536	15.36	0		1536	15.36	0		1536	15.36	0		1536	15.36	0
1537	15.37	0		1537	15.37	0		1537	15.37	1		1537	15.37	0		1537	15.37	0
1538	15.38	0		1538	15.38	0		1538	15.38	0		1538	15.38	0		1538	15.38	0
1539	15.39	0		1539	15.39	0		1539	15.39	0		1539	15.39	0		1539	15.39	0
1540	15.4	0		1540	15.4	1		1540	15.4	1		1540	15.4	0		1540	15.4	0
1541	15.41	1		1541	15.41	1		1541	15.41	0		1541	15.41	0		1541	15.41	0
1542	15.42	0		1542	15.42	0		1542	15.42	0		1542	15.42	1		1542	15.42	0
1543	15.43	0		1543	15.43	0		1543	15.43	0		1543	15.43	0		1543	15.43	0
1544	15.44	0		1544	15.44	0		1544	15.44	0		1544	15.44	0		1544	15.44	0
1545	15.45	1		1545	15.45	0		1545	15.45	0		1545	15.45	0		1545	15.45	0
1546	15.46	0		1546	15.46	1		1546	15.46	0		1546	15.46	0		1546	15.46	0
1547	15.47	0		1547	15.47	1		1547	15.47	0		1547	15.47	0		1547	15.47	0
1548	15.48	0		1548	15.48	0		1548	15.48	0		1548	15.48	0		1548	15.48	0
1549	15.49	0		1549	15.49	0		1549	15.49	0		1549	15.49	0		1549	15.49	0
1550	15.5	1		1550	15.5	0		1550	15.5	1		1550	15.5	0		1550	15.5	0
1551	15.51	0		1551	15.51	0		1551	15.51	0		1551	15.51	0		1551	15.51	0
1552	15.52	0		1552	15.52	1		1552	15.52	0		1552	15.52	0		1552	15.52	1
1553	15.53	0		1553	15.53	0		1553	15.53	0		1553	15.53	0		1553	15.53	0
1554	15.54	0		1554	15.54	0		1554	15.54	0		1554	15.54	0		1554	15.54	0
1555	15.55	0		1555	15.55	0		1555	15.55	0		1555	15.55	0		1555	15.55	0
1556	15.56	0		1556	15.56	0		1556	15.56	0		1556	15.56	0		1556	15.56	0
1557	15.57	0		1557	15.57	1		1557	15.57	0		1557	15.57	0		1557	15.57	0
1558	15.58	1		1558	15.58	0		1558	15.58	0		1558	15.58	0		1558	15.58	0
1559	15.59	0		1559	15.59	0		1559	15.59	0		1559	15.59	0		1559	15.59	0
1560	15.6	0		1560	15.6	0		1560	15.6	0		1560	15.6	0		1560	15.6	0
1561	15.61	0		1561	15.61	0		1561	15.61	0		1561	15.61	0		1561	15.61	0
1562	15.62	0		1562	15.62	0		1562	15.62	0		1562	15.62	0		1562	15.62	0
1563	15.63	0		1563	15.63	0		1563	15.63	0		1563	15.63	1		1563	15.63	0
1564	15.64	0		1564	15.64	0		1564	15.64	0		1564	15.64	0		1564	15.64	0
1565	15.65	1		1565	15.65	0		1565	15.65	0		1565	15.65	0		1565	15.65	0
1566	15.66	0		1566	15.66	1		1566	15.66	0		1566	15.66	0		1566	15.66	0
1567	15.67	0		1567	15.67	0		1567	15.67	0		1567	15.67	0		1567	15.67	1
1568	15.68	0		1568	15.68	0		1568	15.68	1		1568	15.68	1		1568	15.68	0
1569	15.69	0		1569	15.69	0		1569	15.69	0		1569	15.69	0		1569	15.69	0
1570	15.7	0		1570	15.7	0		1570	15.7	0		1570	15.7	0		1570	15.7	0
1571	15.71	0		1571	15.71	0		1571	15.71	0		1571	15.71	0		1571	15.71	1
1572	15.72	0		1572	15.72	0		1572	15.72	0		1572	15.72	0		1572	15.72	0
1573	15.73	0		1573	15.73	0		1573	15.73	0		1573	15.73	0		1573	15.73	0
1574	15.74	0		1574	15.74	0		1574	15.74	0		1574	15.74	0		1574	15.74	0
1575	15.75	0		1575	15.75	0		1575	15.75	0		1575	15.75	0		1575	15.75	0
1576	15.76	0		1576	15.76	0		1576	15.76	1		1576	15.76	0		1576	15.76	0
1577	15.77	0		1577	15.77	0		1577	15.77	0		1577	15.77	0		1577	15.77	0
1578	15.78	0		1578	15.78	0		1578	15.78	0		1578	15.78	0		1578	15.78	0
1579	15.79	0		1579	15.79	0		1579	15.79	0		1579	15.79	0		1579	15.79	0
1580	15.8	0		1580	15.8	0		1580	15.8	0		1580	15.8	0		1580	15.8	0
1581	15.81	0		1581	15.81	0		1581	15.81	0		1581	15.81	0		1581	15.81	0
1582	15.82	0		1582	15.82	0		1582	15.82	0		1582	15.82	0		1582	15.82	0
1583	15.83	1		1583	15.83	0		1583	15.83	0		1583	15.83	0		1583	15.83	0
1584	15.84	0		1584	15.84	0		1584	15.84	0		1584	15.84	0		1584	15.84	0
1585	15.85	1		1585	15.85	0		1585	15.85	0		1585	15.85	0		1585	15.85	0
1586	15.86	0		1586	15.86	0		1586	15.86	0		1586	15.86	0		1586	15.86	0
1587	15.87	0		1587	15.87	0		1587	15.87	0		1587	15.87	1		1587	15.87	0
1588	15.88	0		1588	15.88	0		1588	15.88	0		1588	15.88	0		1588	15.88	0
1589	15.89	0		1589	15.89	0		1589	15.89	0		1589	15.89	0		1589	15.89	0
1590	15.9	0		1590	15.9	0		1590	15.9	0		1590	15.9	0		1590	15.9	0
1591	15.91	0		1591	15.91	0		1591	15.91	0		1591	15.91	0		1591	15.91	0
1592	15.92	0		1592	15.92	0		1592	15.92	0		1592	15.92	0		1592	15.92	0
1593	15.93	0		1593	15.93	0		1593	15.93	0		1593	15.93	0		1593	15.93	0
1594	15.94	0		1594	15.94	0		1594	15.94	0		1594	15.94	0		1594	15.94	0
1595	15.95	1		1595	15.95	1		1595	15.95	0		1595	15.95	0		1595	15.95	0
1596	15.96	0		1596	15.96	0		1596	15.96	0		1596	15.96	0		1596	15.96	0
1597	15.97	0		1597	15.97	0		1597	15.97	0		1597	15.97	0		1597	15.97	0
1598	15.98	0		1598	15.98	0		1598	15.98	1		1598	15.98	0		1598	15.98	0
1599	15.99	1		1599	15.99	0		1599	15.99	0		1599	15.99	0		1599	15.99	0
1600	16	0		1600	16	0		1600	16	0		1600	16	0		1600	16	0
1601	16.01	0		1601	16.01	0		1601	16.01	0		1601	16.01	0		1601	16.01	0
1602	16.02	0		1602	16.02	0		1602	16.02	0		1602	16.02	1		1602	16.02	0
1603	16.03	0		1603	16.03	0		1603	16.03	0		1603	16.03	0		1603	16.03	0
1604	16.04	0		1604	16.04	0		1604	16.04	0		1604	16.04	0		1604	16.04	0
1605	16.05	0		1605	16.05	1		1605	16.05	0		1605	16.05	0		1605	16.05	0
1606	16.06	0		1606	16.06	0		1606	16.06	0		1606	16.06	0		1606	16.06	0
1607	16.07	0		1607	16.07	0		1607	16.07	0		1607	16.07	0		1607	16.07	0
1608	16.08	0		1608	16.08	0		1608	16.08	1		1608	16.08	0		1608	16.08	0
1609	16.09	0		1609	16.09	0		1609	16.09	0		1609	16.09	0		1609	16.09	0
1610	16.1	0		1610	16.1	0		1610	16.1	0		1610	16.1	0		1610	16.1	0
1611	16.11	0		1611	16.11	0		1611	16.11	0		1611	16.11	0		1611	16.11	0
1612	16.12	0		1612	16.12	0		1612	16.12	0		1612	16.12	0		1612	16.12	0
1613	16.13	0		1613	16.13	0		1613	16.13	0		1613	16.13	0		1613	16.13	0
1614	16.14	0		1614	16.14	0		1614	16.14	0		1614	16.14	0		1614	16.14	0
1615	16.15	0		1615	16.15	0		1615	16.15	0		1615	16.15	0		1615	16.15	0
1616	16.16	0		1616	16.16	0		1616	16.16	0		1616	16.16	0		1616	16.16	0
1617	16.17	0		1617	16.17	0		1617	16.17	0		1617	16.17	0		1617	16.17	0
1618	16.18	0		1618	16.18	0		1618	16.18	1		1618	16.18	0		1618	16.18	0
1619	16.19	2		1619	16.19	0		1619	16.19	0		1619	16.19	0		1619	16.19	1
1620	16.2	0		1620	16.2	0		1620	16.2	0		1620	16.2	1		1620	16.2	0
1621	16.21	0		1621	16.21	0		1621	16.21	0		1621	16.21	0		1621	16.21	0
1622	16.22	0		1622	16.22	0		1622	16.22	0		1622	16.22	0		1622	16.22	0
1623	16.23	0		1623	16.23	0		1623	16.23	0		1623	16.23	1		1623	16.23	0
1624	16.24	0		1624	16.24	0		1624	16.24	0		1624	16.24	0		1624	16.24	0
1625	16.25	0		1625	16.25	0		1625	16.25	0		1625	16.25	0		1625	16.25	0
1626	16.26	0		1626	16.26	0		1626	16.26	0		1626	16.26	0		1626	16.26	0
1627	16.27	0		1627	16.27	0		1627	16.27	1		1627	16.27	0		1627	16.27	0
1628	16.28	0		1628	16.28	0		1628	16.28	0		1628	16.28	0		1628	16.28	0
1629	16.29	0		1629	16.29	0		1629	16.29	0		1629	16.29	0		1629	16.29	0
1630	16.3	0		1630	16.3	0		1630	16.3	0		1630	16.3	0		1630	16.3	0
1631	16.31	0		1631	16.31	0		1631	16.31	0		1631	16.31	0		1631	16.31	0
1632	16.32	0		1632	16.32	0		1632	16.32	0		1632	16.32	0		1632	16.32	0
1633	16.33	0		1633	16.33	0		1633	16.33	0		1633	16.33	0		1633	16.33	0
1634	16.34	0		1634	16.34	0		1634	16.34	0		1634	16.34	0		1634	16.34	0
1635	16.35	0		1635	16.35	0		1635	16.35	0		1635	16.35	0		1635	16.35	0
1636	16.36	0		1636	16.36	0		1636	16.36	0		1636	16.36	1		1636	16.36	0
1637	16.37	0		1637	16.37	0		1637	16.37	0		1637	16.37	0		1637	16.37	0
1638	16.38	0		1638	16.38	0		1638	16.38	0		1638	16.38	0		1638	16.38	0
1639	16.39	0		1639	16.39	0		1639	16.39	0		1639	16.39	0		1639	16.39	0
1640	16.4	0		1640	16.4	0		1640	16.4	0		1640	16.4	0		1640	16.4	0
1641	16.41	0		1641	16.41	0		1641	16.41	0		1641	16.41	0		1641	16.41	0
1642	16.42	1		1642	16.42	0		1642	16.42	0		1642	16.42	0		1642	16.42	0
1643	16.43	1		1643	16.43	0		1643	16.43	0		1643	16.43	0		1643	16.43	0
1644	16.44	0		1644	16.44	0		1644	16.44	0		1644	16.44	0		1644	16.44	0
1645	16.45	0		1645	16.45	0		1645	16.45	0		1645	16.45	0		1645	16.45	0
1646	16.46	0		1646	16.46	0		1646	16.46	0		1646	16.46	0		1646	16.46	0
1647	16.47	0		1647	16.47	0		1647	16.47	0		1647	16.47	0		1647	16.47	0
1648	16.48	0		1648	16.48	0		1648	16.48	0		1648	16.48	0		1648	16.48	1
1649	16.49	1		1649	16.49	0		1649	16.49	0		1649	16.49	0		1649	16.49	0
1650	16.5	0		1650	16.5	0		1650	16.5	0		1650	16.5	0		1650	16.5	0
1651	16.51	0		1651	16.51	1		1651	16.51	0		1651	16.51	0		1651	16.51	0
1652	16.52	0		1652	16.52	0		1652	16.52	0		1652	16.52	0		1652	16.52	0
1653	16.53	0		1653	16.53	0		1653	16.53	0		1653	16.53	0		1653	16.53	0
1654	16.54	0		1654	16.54	0		1654	16.54	0		1654	16.54	0		1654	16.54	0
1655	16.55	0		1655	16.55	0		1655	16.55	0		1655	16.55	0		1655	16.55	0
1656	16.56	0		1656	16.56	0		1656	16.56	0		1656	16.56	0		1656	16.56	0
1657	16.57	0		1657	16.57	0		1657	16.57	0		1657	16.57	0		1657	16.57	0
1658	16.58	0		1658	16.58	0		1658	16.58	0		1658	16.58	0		1658	16.58	0
1659	16.59	0		1659	16.59	0		1659	16.59	0		1659	16.59	0		1659	16.59	0
1660	16.6	0		1660	16.6	0		1660	16.6	0		1660	16.6	0		1660	16.6	0
1661	16.61	0		1661	16.61	0		1661	16.61	0		1661	16.61	0		1661	16.61	0
1662	16.62	0		1662	16.62	0		1662	16.62	1		1662	16.62	0		1662	16.62	0
1663	16.63	0		1663	16.63	0		1663	16.63	0		1663	16.63	0		1663	16.63	0
1664	16.64	0		1664	16.64	0		1664	16.64	0		1664	16.64	0		1664	16.64	0
1665	16.65	1		1665	16.65	0		1665	16.65	0		1665	16.65	0		1665	16.65	0
1666	16.66	0		1666	16.66	0		1666	16.66	0		1666	16.66	0		1666	16.66	0
1667	16.67	0		1667	16.67	0		1667	16.67	0		1667	16.67	0		1667	16.67	1
1668	16.68	0		1668	16.68	0		1668	16.68	0		1668	16.68	0		1668	16.68	0
1669	16.69	0		1669	16.69	0		1669	16.69	0		1669	16.69	0		1669	16.69	0
1670	16.7	0		1670	16.7	0		1670	16.7	0		1670	16.7	0		1670	16.7	0
1671	16.71	0		1671	16.71	0		1671	16.71	0		1671	16.71	0		1671	16.71	0
1672	16.72	0		1672	16.72	0		1672	16.72	0		1672	16.72	0		1672	16.72	0
1673	16.73	0		1673	16.73	0		1673	16.73	0		1673	16.73	0		1673	16.73	0
1674	16.74	0		1674	16.74	0		1674	16.74	0		1674	16.74	0		1674	16.74	0
1675	16.75	1		1675	16.75	0		1675	16.75	0		1675	16.75	0		1675	16.75	0
1676	16.76	0		1676	16.76	0		1676	16.76	0		1676	16.76	0		1676	16.76	0
1677	16.77	0		1677	16.77	0		1677	16.77	0		1677	16.77	0		1677	16.77	0
1678	16.78	0		1678	16.78	0		1678	16.78	0		1678	16.78	0		1678	16.78	0
1679	16.79	0		1679	16.79	0		1679	16.79	0		1679	16.79	0		1679	16.79	0
1680	16.8	0		1680	16.8	0		1680	16.8	0		1680	16.8	0		1680	16.8	0
1681	16.81	0		1681	16.81	0		1681	16.81	1		1681	16.81	0		1681	16.81	0
1682	16.82	0		1682	16.82	0		1682	16.82	0		1682	16.82	0		1682	16.82	0
1683	16.83	0		1683	16.83	1		1683	16.83	0		1683	16.83	0		1683	16.83	0
1684	16.84	0		1684	16.84	0		1684	16.84	0		1684	16.84	0		1684	16.84	0
1685	16.85	0		1685	16.85	0		1685	16.85	0		1685	16.85	0		1685	16.85	0
1686	16.86	0		1686	16.86	0		1686	16.86	0		1686	16.86	0		1686	16.86	0
1687	16.87	0		1687	16.87	0		1687	16.87	0		1687	16.87	0		1687	16.87	0
1688	16.88	0		1688	16.88	0		1688	16.88	0		1688	16.88	0		1688	16.88	0
1689	16.89	0		1689	16.89	0		1689	16.89	0		1689	16.89	0		1689	16.89	0
1690	16.9	0		1690	16.9	0		1690	16.9	0		1690	16.9	0		1690	16.9	0
1691	16.91	0		1691	16.91	0		1691	16.91	0		1691	16.91	0		1691	16.91	0
1692	16.92	0		1692	16.92	0		1692	16.92	0		1692	16.92	0		1692	16.92	0
1693	16.93	0		1693	16.93	0		1693	16.93	0		1693	16.93	0		1693	16.93	0
1694	16.94	0		1694	16.94	0		1694	16.94	0		1694	16.94	0		1694	16.94	0
1695	16.95	0		1695	16.95	0		1695	16.95	0		1695	16.95	0		1695	16.95	0
1696	16.96	0		1696	16.96	0		1696	16.96	0		1696	16.96	0		1696	16.96	0
1697	16.97	0		1697	16.97	0		1697	16.97	0		1697	16.97	0		1697	16.97	0
1698	16.98	0		1698	16.98	0		1698	16.98	0		1698	16.98	1		1698	16.98	0
1699	16.99	0		1699	16.99	0		1699	16.99	0		1699	16.99	0		1699	16.99	0
1700	17	0		1700	17	0		1700	17	0		1700	17	0		1700	17	0
1701	17.01	0		1701	17.01	0		1701	17.01	0		1701	17.01	0		1701	17.01	0
1702	17.02	1		1702	17.02	0		1702	17.02	0		1702	17.02	0		1702	17.02	0
1703	17.03	0		1703	17.03	0		1703	17.03	0		1703	17.03	0		1703	17.03	0
1704	17.04	0		1704	17.04	0		1704	17.04	0		1704	17.04	0		1704	17.04	0
1705	17.05	0		1705	17.05	0		1705	17.05	0		1705	17.05	0		1705	17.05	0
1706	17.06	0		1706	17.06	0		1706	17.06	0		1706	17.06	0		1706	17.06	0
1707	17.07	0		1707	17.07	0		1707	17.07	0		1707	17.07	0		1707	17.07	0
1708	17.08	0		1708	17.08	0		1708	17.08	0		1708	17.08	0		1708	17.08	1
1709	17.09	0		1709	17.09	0		1709	17.09	0		1709	17.09	0		1709	17.09	0
1710	17.1	0		1710	17.1	0		1710	17.1	0		1710	17.1	0		1710	17.1	0
1711	17.11	0		1711	17.11	0		1711	17.11	0		1711	17.11	0		1711	17.11	1
1712	17.12	0		1712	17.12	0		1712	17.12	0		1712	17.12	0		1712	17.12	0
1713	17.13	0		1713	17.13	0		1713	17.13	0		1713	17.13	0		1713	17.13	1
1714	17.14	0		1714	17.14	0		1714	17.14	0		1714	17.14	0		1714	17.14	0
1715	17.15	0		1715	17.15	0		1715	17.15	0		1715	17.15	0		1715	17.15	0
1716	17.16	0		1716	17.16	0		1716	17.16	0		1716	17.16	0		1716	17.16	0
1717	17.17	0		1717	17.17	0		1717	17.17	0		1717	17.17	0		1717	17.17	0
1718	17.18	0		1718	17.18	0		1718	17.18	0		1718	17.18	0		1718	17.18	0
1719	17.19	0		1719	17.19	0		1719	17.19	0		1719	17.19	0		1719	17.19	0
1720	17.2	0		1720	17.2	0		1720	17.2	0		1720	17.2	0		1720	17.2	0
1721	17.21	0		1721	17.21	0		1721	17.21	0		1721	17.21	0		1721	17.21	0
1722	17.22	0		1722	17.22	0		1722	17.22	0		1722	17.22	0		1722	17.22	0
1723	17.23	0		1723	17.23	0		1723	17.23	0		1723	17.23	0		1723	17.23	0
1724	17.24	0		1724	17.24	0		1724	17.24	0		1724	17.24	0		1724	17.24	0
1725	17.25	0		1725	17.25	0		1725	17.25	0		1725	17.25	0		1725	17.25	0
1726	17.26	0		1726	17.26	0		1726	17.26	0		1726	17.26	0		1726	17.26	0
1727	17.27	0		1727	17.27	0		1727	17.27	0		1727	17.27	0		1727	17.27	0
1728	17.28	0		1728	17.28	0		1728	17.28	0		1728	17.28	0		1728	17.28	0
1729	17.29	0		1729	17.29	0		1729	17.29	0		1729	17.29	0		1729	17.29	0
1730	17.3	0		1730	17.3	0		1730	17.3	0		1730	17.3	0		1730	17.3	0
1731	17.31	0		1731	17.31	0		1731	17.31	0		1731	17.31	0		1731	17.31	0
1732	17.32	0		1732	17.32	0		1732	17.32	0		1732	17.32	0		1732	17.32	0
1733	17.33	0		1733	17.33	0		1733	17.33	1		1733	17.33	0		1733	17.33	0
1734	17.34	0		1734	17.34	0		1734	17.34	0		1734	17.34	0		1734	17.34	0
1735	17.35	0		1735	17.35	0		1735	17.35	0		1735	17.35	0		1735	17.35	0
1736	17.36	0		1736	17.36	0		1736	17.36	0		1736	17.36	0		1736	17.36	0
1737	17.37	0		1737	17.37	0		1737	17.37	0		1737	17.37	0		1737	17.37	0
1738	17.38	0		1738	17.38	0		1738	17.38	0		1738	17.38	0		1738	17.38	0
1739	17.39	0		1739	17.39	0		1739	17.39	0		1739	17.39	0		1739	17.39	0
1740	17.4	0		1740	17.4	0		1740	17.4	0		1740	17.4	0		1740	17.4	0
1741	17.41	0		1741	17.41	0		1741	17.41	0		1741	17.41	0		1741	17.41	0
1742	17.42	0		1742	17.42	0		1742	17.42	0		1742	17.42	0		1742	17.42	0
1743	17.43	0		1743	17.43	0		1743	17.43	0		1743	17.43	0		1743	17.43	0
1744	17.44	0		1744	17.44	0		1744	17.44	0		1744	17.44	0		1744	17.44	0
1745	17.45	0		1745	17.45	0		1745	17.45	0		1745	17.45	0		1745	17.45	0
1746	17.46	0		1746	17.46	0		1746	17.46	1		1746	17.46	0		1746	17.46	0
1747	17.47	0		1747	17.47	0		1747	17.47	0		1747	17.47	0		1747	17.47	0
1748	17.48	0		1748	17.48	0		1748	17.48	0		1748	17.48	0		1748	17.48	0
1749	17.49	0		1749	17.49	0		1749	17.49	0		1749	17.49	0		1749	17.49	0
1750	17.5	0		1750	17.5	0		1750	17.5	0		1750	17.5	0		1750	17.5	0
1751	17.51	0		1751	17.51	0		1751	17.51	0		1751	17.51	0		1751	17.51	0
1752	17.52	0		1752	17.52	0		1752	17.52	0		1752	17.52	0		1752	17.52	1
1753	17.53	0		1753	17.53	0		1753	17.53	0		1753	17.53	0		1753	17.53	0
1754	17.54	0		1754	17.54	0		1754	17.54	0		1754	17.54	0		1754	17.54	0
1755	17.55	0		1755	17.55	0		1755	17.55	0		1755	17.55	0		1755	17.55	0
1756	17.56	0		1756	17.56	0		1756	17.56	0		1756	17.56	0		1756	17.56	0
1757	17.57	0		1757	17.57	0		1757	17.57	0		1757	17.57	0		1757	17.57	0
1758	17.58	0		1758	17.58	0		1758	17.58	0		1758	17.58	0		1758	17.58	0
1759	17.59	0		1759	17.59	0		1759	17.59	0		1759	17.59	0		1759	17.59	0
1760	17.6	1		1760	17.6	0		1760	17.6	0		1760	17.6	0		1760	17.6	0
1761	17.61	0		1761	17.61	0		1761	17.61	0		1761	17.61	0		1761	17.61	0
1762	17.62	0		1762	17.62	0		1762	17.62	0		1762	17.62	0		1762	17.62	0
1763	17.63	0		1763	17.63	0		1763	17.63	1		1763	17.63	0		1763	17.63	0
1764	17.64	0		1764	17.64	0		1764	17.64	0		1764	17.64	0		1764	17.64	0
1765	17.65	0		1765	17.65	0		1765	17.65	0		1765	17.65	0		1765	17.65	0
1766	17.66	0		1766	17.66	0		1766	17.66	0		1766	17.66	0		1766	17.66	0
1767	17.67	0		1767	17.67	0		1767	17.67	0		1767	17.67	0		1767	17.67	0
1768	17.68	0		1768	17.68	0		1768	17.68	0		1768	17.68	0		1768	17.68	0
1769	17.69	1		1769	17.69	0		1769	17.69	0		1769	17.69	0		1769	17.69	0
1770	17.7	0		1770	17.7	0		1770	17.7	0		1770	17.7	0		1770	17.7	0
1771	17.71	0		1771	17.71	0		1771	17.71	0		1771	17.71	0		1771	17.71	0
1772	17.72	0		1772	17.72	0		1772	17.72	0		1772	17.72	0		1772	17.72	0
1773	17.73	0		1773	17.73	0		1773	17.73	0		1773	17.73	0		1773	17.73	0
1774	17.74	0		1774	17.74	0		1774	17.74	0		1774	17.74	0		1774	17.74	0
1775	17.75	0		1775	17.75	0		1775	17.75	0		1775	17.75	0		1775	17.75	0
1776	17.76	0		1776	17.76	0		1776	17.76	0		1776	17.76	0		1776	17.76	0
1777	17.77	0		1777	17.77	0		1777	17.77	0		1777	17.77	0		1777	17.77	0
1778	17.78	0		1778	17.78	0		1778	17.78	0		1778	17.78	0		1778	17.78	0
1779	17.79	0		1779	17.79	0		1779	17.79	0		1779	17.79	0		1779	17.79	0
1780	17.8	0		1780	17.8	0		1780	17.8	0		1780	17.8	0		1780	17.8	0
1781	17.81	0		1781	17.81	0		1781	17.81	0		1781	17.81	0		1781	17.81	0
1782	17.82	0		1782	17.82	0		1782	17.82	0		1782	17.82	0		1782	17.82	0
1783	17.83	0		1783	17.83	0		1783	17.83	0		1783	17.83	0		1783	17.83	0
1784	17.84	0		1784	17.84	0		1784	17.84	0		1784	17.84	0		1784	17.84	0
1785	17.85	0		1785	17.85	0		1785	17.85	0		1785	17.85	0		1785	17.85	0
1786	17.86	0		1786	17.86	0		1786	17.86	0		1786	17.86	0		1786	17.86	0
1787	17.87	0		1787	17.87	0		1787	17.87	0		1787	17.87	0		1787	17.87	0
1788	17.88	0		1788	17.88	0		1788	17.88	0		1788	17.88	0		1788	17.88	0
1789	17.89	0		1789	17.89	0		1789	17.89	0		1789	17.89	0		1789	17.89	0
1790	17.9	0		1790	17.9	0		1790	17.9	0		1790	17.9	0		1790	17.9	0
1791	17.91	0		1791	17.91	0		1791	17.91	0		1791	17.91	0		1791	17.91	0
1792	17.92	0		1792	17.92	0		1792	17.92	0		1792	17.92	0		1792	17.92	0
1793	17.93	0		1793	17.93	0		1793	17.93	0		1793	17.93	0		1793	17.93	0
1794	17.94	0		1794	17.94	0		1794	17.94	0		1794	17.94	0		1794	17.94	0
1795	17.95	0		1795	17.95	0		1795	17.95	0		1795	17.95	0		1795	17.95	0
1796	17.96	0		1796	17.96	0		1796	17.96	0		1796	17.96	0		1796	17.96	0
1797	17.97	0		1797	17.97	0		1797	17.97	0		1797	17.97	0		1797	17.97	0
1798	17.98	0		1798	17.98	0		1798	17.98	0		1798	17.98	0		1798	17.98	0
1799	17.99	0		1799	17.99	0		1799	17.99	0		1799	17.99	0		1799	17.99	0
1800	18	0		1800	18	0		1800	18	0		1800	18	0		1800	18	0
1801	18.01	0		1801	18.01	0		1801	18.01	0		1801	18.01	0		1801	18.01	0
1802	18.02	1		1802	18.02	0		1802	18.02	0		1802	18.02	0		1802	18.02	0
1803	18.03	0		1803	18.03	0		1803	18.03	0		1803	18.03	0		1803	18.03	0
1804	18.04	0		1804	18.04	0		1804	18.04	0		1804	18.04	0		1804	18.04	0
1805	18.05	0		1805	18.05	0		1805	18.05	0		1805	18.05	0		1805	18.05	0
1806	18.06	0		1806	18.06	0		1806	18.06	0		1806	18.06	0		1806	18.06	0
1807	18.07	0		1807	18.07	0		1807	18.07	0		1807	18.07	0		1807	18.07	0
1808	18.08	0		1808	18.08	0		1808	18.08	0		1808	18.08	0		1808	18.08	0
1809	18.09	0		1809	18.09	0		1809	18.09	0		1809	18.09	0		1809	18.09	1
1810	18.1	0		1810	18.1	0		1810	18.1	0		1810	18.1	0		1810	18.1	0
1811	18.11	0		1811	18.11	0		1811	18.11	0		1811	18.11	0		1811	18.11	0
1812	18.12	0		1812	18.12	0		1812	18.12	0		1812	18.12	0		1812	18.12	0
1813	18.13	0		1813	18.13	0		1813	18.13	0		1813	18.13	0		1813	18.13	0
1814	18.14	0		1814	18.14	0		1814	18.14	0		1814	18.14	0		1814	18.14	0
1815	18.15	0		1815	18.15	0		1815	18.15	0		1815	18.15	0		1815	18.15	0
1816	18.16	0		1816	18.16	0		1816	18.16	0		1816	18.16	0		1816	18.16	0
1817	18.17	0		1817	18.17	0		1817	18.17	0		1817	18.17	0		1817	18.17	0
1818	18.18	0		1818	18.18	0		1818	18.18	0		1818	18.18	0		1818	18.18	0
1819	18.19	0		1819	18.19	0		1819	18.19	0		1819	18.19	0		1819	18.19	0
1820	18.2	0		1820	18.2	0		1820	18.2	0		1820	18.2	0		1820	18.2	0
1821	18.21	0		1821	18.21	0		1821	18.21	0		1821	18.21	0		1821	18.21	0
1822	18.22	0		1822	18.22	0		1822	18.22	0		1822	18.22	0		1822	18.22	0
1823	18.23	0		1823	18.23	0		1823	18.23	0		1823	18.23	0		1823	18.23	0
1824	18.24	0		1824	18.24	0		1824	18.24	0		1824	18.24	0		1824	18.24	0
1825	18.25	0		1825	18.25	0		1825	18.25	0		1825	18.25	0		1825	18.25	0
1826	18.26	0		1826	18.26	0		1826	18.26	0		1826	18.26	0		1826	18.26	0
1827	18.27	0		1827	18.27	0		1827	18.27	0		1827	18.27	0		1827	18.27	1
1828	18.28	0		1828	18.28	0		1828	18.28	0		1828	18.28	0		1828	18.28	0
1829	18.29	0		1829	18.29	0		1829	18.29	0		1829	18.29	0		1829	18.29	0
1830	18.3	0		1830	18.3	0		1830	18.3	0		1830	18.3	0		1830	18.3	0
1831	18.31	0		1831	18.31	0		1831	18.31	0		1831	18.31	0		1831	18.31	0
1832	18.32	0		1832	18.32	0		1832	18.32	0		1832	18.32	0		1832	18.32	0
1833	18.33	0		1833	18.33	0		1833	18.33	0		1833	18.33	1		1833	18.33	0
1834	18.34	0		1834	18.34	0		1834	18.34	0		1834	18.34	0		1834	18.34	0
1835	18.35	0		1835	18.35	0		1835	18.35	0		1835	18.35	0		1835	18.35	0
1836	18.36	0		1836	18.36	0		1836	18.36	0		1836	18.36	0		1836	18.36	0
1837	18.37	0		1837	18.37	0		1837	18.37	0		1837	18.37	0		1837	18.37	0
1838	18.38	0		1838	18.38	0		1838	18.38	0		1838	18.38	0		1838	18.38	0
1839	18.39	0		1839	18.39	0		1839	18.39	0		1839	18.39	0		1839	18.39	1
1840	18.4	0		1840	18.4	0		1840	18.4	0		1840	18.4	0		1840	18.4	0
1841	18.41	0		1841	18.41	0		1841	18.41	0		1841	18.41	0		1841	18.41	0
1842	18.42	0		1842	18.42	0		1842	18.42	0		1842	18.42	0		1842	18.42	0
1843	18.43	0		1843	18.43	0		1843	18.43	0		1843	18.43	0		1843	18.43	0
1844	18.44	0		1844	18.44	0		1844	18.44	0		1844	18.44	0		1844	18.44	0
1845	18.45	0		1845	18.45	0		1845	18.45	0		1845	18.45	0		1845	18.45	0
1846	18.46	0		1846	18.46	0		1846	18.46	0		1846	18.46	0		1846	18.46	0
1847	18.47	0		1847	18.47	0		1847	18.47	0		1847	18.47	0		1847	18.47	0
1848	18.48	0		1848	18.48	0		1848	18.48	0		1848	18.48	0		1848	18.48	0
1849	18.49	0		1849	18.49	0		1849	18.49	0		1849	18.49	0		1849	18.49	0
1850	18.5	0		1850	18.5	0		1850	18.5	0		1850	18.5	0		1850	18.5	0
1851	18.51	0		1851	18.51	0		1851	18.51	0		1851	18.51	0		1851	18.51	0
1852	18.52	0		1852	18.52	0		1852	18.52	0		1852	18.52	0		1852	18.52	0
1853	18.53	0		1853	18.53	0		1853	18.53	0		1853	18.53	0		1853	18.53	0
1854	18.54	0		1854	18.54	0		1854	18.54	0		1854	18.54	0		1854	18.54	0
1855	18.55	0		1855	18.55	0		1855	18.55	0		1855	18.55	0		1855	18.55	0
1856	18.56	0		1856	18.56	0		1856	18.56	0		1856	18.56	0		1856	18.56	0
1857	18.57	0		1857	18.57	0		1857	18.57	0		1857	18.57	0		1857	18.57	0
1858	18.58	0		1858	18.58	0		1858	18.58	0		1858	18.58	0		1858	18.58	0
1859	18.59	0		1859	18.59	0		1859	18.59	0		1859	18.59	0		1859	18.59	0
1860	18.6	0		1860	18.6	0		1860	18.6	0		1860	18.6	0		1860	18.6	0
1861	18.61	0		1861	18.61	0		1861	18.61	0		1861	18.61	0		1861	18.61	0
1862	18.62	0		1862	18.62	0		1862	18.62	0		1862	18.62	0		1862	18.62	0
1863	18.63	0		1863	18.63	0		1863	18.63	0		1863	18.63	0		1863	18.63	0
1864	18.64	0		1864	18.64	0		1864	18.64	0		1864	18.64	0		1864	18.64	0
1865	18.65	0		1865	18.65	0		1865	18.65	0		1865	18.65	0		1865	18.65	0
1866	18.66	0		1866	18.66	0		1866	18.66	0		1866	18.66	0		1866	18.66	0
1867	18.67	0		1867	18.67	0		1867	18.67	0		1867	18.67	0		1867	18.67	0
1868	18.68	0		1868	18.68	0		1868	18.68	0		1868	18.68	0		1868	18.68	0
1869	18.69	0		1869	18.69	0		1869	18.69	0		1869	18.69	0		1869	18.69	0
1870	18.7	0		1870	18.7	0		1870	18.7	0		1870	18.7	0		1870	18.7	0
1871	18.71	0		1871	18.71	0		1871	18.71	0		1871	18.71	0		1871	18.71	0
1872	18.72	0		1872	18.72	0		1872	18.72	0		1872	18.72	0		1872	18.72	0
1873	18.73	0		1873	18.73	0		1873	18.73	0		1873	18.73	0		1873	18.73	0
1874	18.74	0		1874	18.74	0		1874	18.74	0		1874	18.74	0		1874	18.74	0
1875	18.75	0		1875	18.75	0		1875	18.75	0		1875	18.75	0		1875	18.75	0
1876	18.76	1		1876	18.76	0		1876	18.76	0		1876	18.76	0		1876	18.76	0
1877	18.77	0		1877	18.77	0		1877	18.77	0		1877	18.77	0		1877	18.77	0
1878	18.78	0		1878	18.78	0		1878	18.78	0		1878	18.78	0		1878	18.78	0
1879	18.79	0		1879	18.79	0		1879	18.79	0		1879	18.79	0		1879	18.79	0
1880	18.8	0		1880	18.8	0		1880	18.8	0		1880	18.8	0		1880	18.8	0
1881	18.81	0		1881	18.81	0		1881	18.81	0		1881	18.81	0		1881	18.81	0
1882	18.82	0		1882	18.82	0		1882	18.82	0		1882	18.82	0		1882	18.82	0
1883	18.83	0		1883	18.83	0		1883	18.83	0		1883	18.83	0		1883	18.83	0
1884	18.84	0		1884	18.84	0		1884	18.84	0		1884	18.84	0		1884	18.84	0
1885	18.85	0		1885	18.85	0		1885	18.85	0		1885	18.85	0		1885	18.85	0
1886	18.86	0		1886	18.86	0		1886	18.86	0		1886	18.86	0		1886	18.86	0
1887	18.87	0		1887	18.87	0		1887	18.87	0		1887	18.87	0		1887	18.87	0
1888	18.88	0		1888	18.88	0		1888	18.88	0		1888	18.88	0		1888	18.88	0
1889	18.89	0		1889	18.89	0		1889	18.89	0		1889	18.89	0		1889	18.89	0
1890	18.9	0		1890	18.9	0		1890	18.9	0		1890	18.9	0		1890	18.9	0
1891	18.91	0		1891	18.91	0		1891	18.91	0		1891	18.91	0		1891	18.91	0
1892	18.92	0		1892	18.92	0		1892	18.92	0		1892	18.92	0		1892	18.92	0
1893	18.93	0		1893	18.93	0		1893	18.93	0		1893	18.93	0		1893	18.93	0
1894	18.94	0		1894	18.94	0		1894	18.94	0		1894	18.94	0		1894	18.94	0
1895	18.95	0		1895	18.95	0		1895	18.95	0		1895	18.95	0		1895	18.95	0
1896	18.96	0		1896	18.96	0		1896	18.96	0		1896	18.96	0		1896	18.96	0
1897	18.97	0		1897	18.97	0		1897	18.97	0		1897	18.97	0		1897	18.97	0
1898	18.98	0		1898	18.98	0		1898	18.98	0		1898	18.98	0		1898	18.98	0
1899	18.99	0		1899	18.99	0		1899	18.99	0		1899	18.99	0		1899	18.99	0
1900	19	0		1900	19	0		1900	19	0		1900	19	0		1900	19	0
1901	19.01	0		1901	19.01	0		1901	19.01	0		1901	19.01	0		1901	19.01	0
1902	19.02	0		1902	19.02	0		1902	19.02	0		1902	19.02	0		1902	19.02	0
1903	19.03	0		1903	19.03	0		1903	19.03	0		1903	19.03	0		1903	19.03	0
1904	19.04	0		1904	19.04	0		1904	19.04	0		1904	19.04	0		1904	19.04	0
1905	19.05	0		1905	19.05	0		1905	19.05	1		1905	19.05	0		1905	19.05	0
1906	19.06	0		1906	19.06	0		1906	19.06	0		1906	19.06	0		1906	19.06	0
1907	19.07	0		1907	19.07	0		1907	19.07	0		1907	19.07	0		1907	19.07	0
1908	19.08	0		1908	19.08	0		1908	19.08	0		1908	19.08	0		1908	19.08	0
1909	19.09	0		1909	19.09	0		1909	19.09	0		1909	19.09	0		1909	19.09	0
1910	19.1	0		1910	19.1	0		1910	19.1	0		1910	19.1	0		1910	19.1	0
1911	19.11	0		1911	19.11	0		1911	19.11	0		1911	19.11	0		1911	19.11	0
1912	19.12	0		1912	19.12	0		1912	19.12	0		1912	19.12	0		1912	19.12	0
1913	19.13	0		1913	19.13	0		1913	19.13	0		1913	19.13	0		1913	19.13	0
1914	19.14	0		1914	19.14	0		1914	19.14	0		1914	19.14	0		1914	19.14	0
1915	19.15	0		1915	19.15	0		1915	19.15	0		1915	19.15	0		1915	19.15	0
1916	19.16	0		1916	19.16	0		1916	19.16	0		1916	19.16	0		1916	19.16	0
1917	19.17	0		1917	19.17	0		1917	19.17	0		1917	19.17	0		1917	19.17	0
1918	19.18	0		1918	19.18	0		1918	19.18	0		1918	19.18	0		1918	19.18	0
1919	19.19	0		1919	19.19	0		1919	19.19	0		1919	19.19	0		1919	19.19	0
1920	19.2	0		1920	19.2	0		1920	19.2	0		1920	19.2	0		1920	19.2	0
1921	19.21	0		1921	19.21	0		1921	19.21	0		1921	19.21	0		1921	19.21	0
1922	19.22	0		1922	19.22	0		1922	19.22	0		1922	19.22	0		1922	19.22	0
1923	19.23	0		1923	19.23	0		1923	19.23	0		1923	19.23	0		1923	19.23	0
1924	19.24	0		1924	19.24	0		1924	19.24	0		1924	19.24	0		1924	19.24	0
1925	19.25	0		1925	19.25	0		1925	19.25	0		1925	19.25	0		1925	19.25	0
1926	19.26	0		1926	19.26	0		1926	19.26	0		1926	19.26	0		1926	19.26	0
1927	19.27	0		1927	19.27	0		1927	19.27	0		1927	19.27	0		1927	19.27	0
1928	19.28	0		1928	19.28	0		1928	19.28	0		1928	19.28	0		1928	19.28	0
1929	19.29	0		1929	19.29	0		1929	19.29	0		1929	19.29	0		1929	19.29	0
1930	19.3	0		1930	19.3	0		1930	19.3	0		1930	19.3	0		1930	19.3	0
1931	19.31	0		1931	19.31	0		1931	19.31	0		1931	19.31	0		1931	19.31	0
1932	19.32	0		1932	19.32	0		1932	19.32	0		1932	19.32	0		1932	19.32	0
1933	19.33	0		1933	19.33	0		1933	19.33	0		1933	19.33	0		1933	19.33	0
1934	19.34	0		1934	19.34	0		1934	19.34	0		1934	19.34	0		1934	19.34	0
1935	19.35	0		1935	19.35	0		1935	19.35	0		1935	19.35	0		1935	19.35	0
1936	19.36	0		1936	19.36	0		1936	19.36	0		1936	19.36	0		1936	19.36	0
1937	19.37	0		1937	19.37	0		1937	19.37	0		1937	19.37	0		1937	19.37	0
1938	19.38	0		1938	19.38	0		1938	19.38	0		1938	19.38	0		1938	19.38	0
1939	19.39	0		1939	19.39	0		1939	19.39	0		1939	19.39	0		1939	19.39	0
1940	19.4	0		1940	19.4	0		1940	19.4	0		1940	19.4	0		1940	19.4	0
1941	19.41	0		1941	19.41	0		1941	19.41	0		1941	19.41	0		1941	19.41	0
1942	19.42	0		1942	19.42	0		1942	19.42	0		1942	19.42	0		1942	19.42	0
1943	19.43	0		1943	19.43	0		1943	19.43	0		1943	19.43	0		1943	19.43	0
1944	19.44	0		1944	19.44	0		1944	19.44	0		1944	19.44	0		1944	19.44	0
1945	19.45	0		1945	19.45	0		1945	19.45	0		1945	19.45	0		1945	19.45	0
1946	19.46	0		1946	19.46	0		1946	19.46	0		1946	19.46	0		1946	19.46	0
1947	19.47	0		1947	19.47	0		1947	19.47	0		1947	19.47	0		1947	19.47	0
1948	19.48	0		1948	19.48	0		1948	19.48	0		1948	19.48	0		1948	19.48	0
1949	19.49	0		1949	19.49	0		1949	19.49	0		1949	19.49	0		1949	19.49	0
1950	19.5	0		1950	19.5	0		1950	19.5	0		1950	19.5	0		1950	19.5	0
1951	19.51	0		1951	19.51	0		1951	19.51	0		1951	19.51	0		1951	19.51	0
1952	19.52	0		1952	19.52	0		1952	19.52	0		1952	19.52	0		1952	19.52	0
1953	19.53	0		1953	19.53	0		1953	19.53	0		1953	19.53	0		1953	19.53	0
1954	19.54	0		1954	19.54	0		1954	19.54	0		1954	19.54	0		1954	19.54	0
1955	19.55	0		1955	19.55	0		1955	19.55	0		1955	19.55	0		1955	19.55	0
1956	19.56	0		1956	19.56	0		1956	19.56	0		1956	19.56	0		1956	19.56	0
1957	19.57	0		1957	19.57	0		1957	19.57	0		1957	19.57	0		1957	19.57	0
1958	19.58	0		1958	19.58	0		1958	19.58	0		1958	19.58	0		1958	19.58	0
1959	19.59	0		1959	19.59	0		1959	19.59	0		1959	19.59	0		1959	19.59	0
1960	19.6	0		1960	19.6	0		1960	19.6	0		1960	19.6	0		1960	19.6	0
1961	19.61	0		1961	19.61	0		1961	19.61	0		1961	19.61	0		1961	19.61	0
1962	19.62	0		1962	19.62	0		1962	19.62	0		1962	19.62	0		1962	19.62	0
1963	19.63	0		1963	19.63	0		1963	19.63	0		1963	19.63	0		1963	19.63	0
1964	19.64	0		1964	19.64	0		1964	19.64	0		1964	19.64	0		1964	19.64	0
1965	19.65	0		1965	19.65	0		1965	19.65	0		1965	19.65	0		1965	19.65	0
1966	19.66	0		1966	19.66	0		1966	19.66	0		1966	19.66	0		1966	19.66	0
1967	19.67	0		1967	19.67	0		1967	19.67	0		1967	19.67	0		1967	19.67	0
1968	19.68	0		1968	19.68	0		1968	19.68	0		1968	19.68	0		1968	19.68	0
1969	19.69	0		1969	19.69	0		1969	19.69	0		1969	19.69	0		1969	19.69	0
1970	19.7	0		1970	19.7	0		1970	19.7	0		1970	19.7	0		1970	19.7	0
1971	19.71	0		1971	19.71	0		1971	19.71	0		1971	19.71	0		1971	19.71	0
1972	19.72	0		1972	19.72	0		1972	19.72	0		1972	19.72	0		1972	19.72	0
1973	19.73	0		1973	19.73	0		1973	19.73	0		1973	19.73	0		1973	19.73	0
1974	19.74	0		1974	19.74	0		1974	19.74	0		1974	19.74	0		1974	19.74	0
1975	19.75	0		1975	19.75	0		1975	19.75	0		1975	19.75	0		1975	19.75	0
1976	19.76	0		1976	19.76	0		1976	19.76	0		1976	19.76	0		1976	19.76	0
1977	19.77	0		1977	19.77	0		1977	19.77	0		1977	19.77	0		1977	19.77	0
1978	19.78	0		1978	19.78	0		1978	19.78	0		1978	19.78	0		1978	19.78	0
1979	19.79	0		1979	19.79	0		1979	19.79	0		1979	19.79	0		1979	19.79	0
1980	19.8	0		1980	19.8	0		1980	19.8	0		1980	19.8	0		1980	19.8	0
1981	19.81	0		1981	19.81	0		1981	19.81	0		1981	19.81	0		1981	19.81	0
1982	19.82	0		1982	19.82	0		1982	19.82	0		1982	19.82	0		1982	19.82	0
1983	19.83	0		1983	19.83	0		1983	19.83	0		1983	19.83	0		1983	19.83	0
1984	19.84	0		1984	19.84	0		1984	19.84	0		1984	19.84	0		1984	19.84	0
1985	19.85	0		1985	19.85	0		1985	19.85	0		1985	19.85	0		1985	19.85	0
1986	19.86	0		1986	19.86	0		1986	19.86	0		1986	19.86	0		1986	19.86	0
1987	19.87	0		1987	19.87	0		1987	19.87	0		1987	19.87	0		1987	19.87	0
1988	19.88	0		1988	19.88	0		1988	19.88	0		1988	19.88	0		1988	19.88	0
1989	19.89	0		1989	19.89	0		1989	19.89	0		1989	19.89	0		1989	19.89	0
1990	19.9	0		1990	19.9	0		1990	19.9	0		1990	19.9	0		1990	19.9	0
1991	19.91	0		1991	19.91	0		1991	19.91	0		1991	19.91	0		1991	19.91	0
1992	19.92	0		1992	19.92	0		1992	19.92	0		1992	19.92	0		1992	19.92	0
1993	19.93	0		1993	19.93	0		1993	19.93	0		1993	19.93	0		1993	19.93	0
1994	19.94	0		1994	19.94	0		1994	19.94	0		1994	19.94	0		1994	19.94	0
1995	19.95	0		1995	19.95	0		1995	19.95	0		1995	19.95	0		1995	19.95	0
1996	19.96	0		1996	19.96	0		1996	19.96	0		1996	19.96	0		1996	19.96	0
1997	19.97	0		1997	19.97	0		1997	19.97	0		1997	19.97	0		1997	19.97	0
1998	19.98	0		1998	19.98	0		1998	19.98	0		1998	19.98	0		1998	19.98	0
[truncated: 2,022 more rows]

## Sheet: RESULTS ELEMENT NORMALIZED
Without Ferris
		Net Inte.						Wt %							At %
Spots	C	O	Ag	K	Fe		C	O	Ag	K	Fe	Total		C	O	Ag	K	Fe	Total
Spot 1	22.68	0	1545.68	0	4.3		1.66	0	97.92	0	0.42	100		13.13	0	86.16	0	0.71	100
Spot 2	30.96	7.91	1478.94	0	3.74		2.3	1.67	95.66	0	0.37	100		16.11	8.76	74.57	0	0.56	100
Spot 3	27.7	9.09	1462.56	0	0		2.07	1.94	95.99	0	0	100		14.57	10.23	75.2	0	0	100
Spot 4	28.12	4.84	1493.86	1.64	4.98		2.09	1.02	96.34	0.05	0.49	100		15.26	5.6	78.26	0.11	0.77	100
Spot 5	31.4	5.4	1517.8	0	3.98		2.29	1.12	96.2	0	0.39	100		16.47	6.05	76.89	0	0.6	100
With Ferris
		Net Inte.						Wt %							At %
Spots	C	O	Ag	K	Fe		C	O	Ag	K	Fe	Total		C	O	Ag	K	Fe	Total
Spot 1	122.18	2.09	993.14	162.36	76.18		11.56	0.48	73.27	5.87	8.83	100		48.62	1.5	34.31	7.58	7.99	100
Spot 2	117.5	2.39	997.4	157.84	74.72		11.15	0.55	73.9	5.72	8.69	100		47.61	1.75	35.14	7.51	7.98	100
Spot 3	129.2	2.58	1004.84	162.02	76.54		12	0.58	72.91	5.77	8.74	100		49.59	1.79	33.54	7.32	7.77	100
Spot 4	121.38	0.82	1020.12	153.26	75.8		11.32	0.18	74.35	5.47	8.68	100		48.61	0.6	35.56	7.22	8.02	100
Spot 5	112.7	1.31	1035.76	151.42	71.6		10.47	0.3	75.62	5.41	8.2	100		46.46	0.99	37.36	7.37	7.82	100
